# Supplementary material for: Direct asymmetric synthesis of β-branched aromatic α-amino acids using engineered phenylalanine ammonia lyases
Source: Nat Commun. 2024 Sep 26;15:8264. doi: 10.1038/s41467-024-52613-x (PMC11427684; doi:10.1038/s41467-024-52613-x)
Supplement: Supplementary file 4 — Source data 1 [file 41467_2024_52613_MOESM4_ESM.xlsx]

## Sheet: Fig 3B
PcPAL variants	WT	E484D	L256V	I460V	L256V-I460V	L256V-E484D	I460V-E484D	L256V-I460V-E484D
Product Concentration 1	0	5.56266	24.3339	8.92795	49.5794	15.9768	5.43766	7.50085
Product Concentration 2	0	5.06889	25.0122	9.01947	47.699	14.01	4.8569	7.19775
Product Concentration 3	0	5.37442	23.9217	8.07295	50.1197	15.5699	5.0763	7.00678

## Sheet: Fig 3c
Time (h)	Product Concentration under 0.5 g/L βMeCA			Product Concentration under 1.0 g/L βMeCA			Product Concentration under 1.5 g/L βMeCA			Product Concentration under 2.0 g/L βMeCA
0	0	0	0	0	0	0	0	0	0	0	0	0
6	30.059	34.0533	32.9333	43.2236	40.3126	41.5617	40.2369	38.3689	42.2369	34.6862	31.6173	30.9137
12	56.8533	57.8333	53.9633	67.2256	65.5627	68.0067	63.5107	60.5107	59.4107	61.3734	59.5798	60.7363
18	64.889	63.9007	61.9007	73.0759	72.1259	74.1134	70.9506	68.9806	69.0006	67.3431	64.9653	66.1769
19	60.1572	58.7233	59.0233	71.2873	69.7313	70.8731	66.706	62.706	65.0603	63.5492	61.9376	60.9897
30	48.1739	47.7391	45.3913	63.6051	60.7105	61.9517	58.1013	56.1013	54.1013	52.6679	50.7912	51.9991
