# Supplementary material for: Direct asymmetric synthesis of β-branched aromatic α-amino acids using engineered phenylalanine ammonia lyases
Source: Nat Commun. 2024 Sep 26;15:8264. doi: 10.1038/s41467-024-52613-x (PMC11427684; doi:10.1038/s41467-024-52613-x)
Supplement: Supplementary file 5 — Source data 2 [file 41467_2024_52613_MOESM5_ESM.zip]

Archive with 8 entries (8 files):
- CCDC 2293061_compound p4-checkcif.pdf
- CDCC 2293063_compound p5-checkcif.pdf
- CDCC 2293062_compound p8-checkcif.pdf
- CDCC 2313111_compound p9-checkcif.pdf
- CCDC 2293061_p4.cif
- CDCC 2293063_p5.cif
- CDCC 2293062_p8.cif
- CDCC 2313111_P9.cif
