# Supplementary material for: Direct asymmetric synthesis of β-branched aromatic α-amino acids using engineered phenylalanine ammonia lyases
Source: Nat Commun. 2024 Sep 26;15:8264. doi: 10.1038/s41467-024-52613-x (PMC11427684; doi:10.1038/s41467-024-52613-x)
Supplement: Supplementary file 5 — Source data 2 [file 41467_2024_52613_MOESM5_ESM.zip › CCDC 2293061_p4.cif]

data_20230817-s8
_audit_creation_date               2023-12-02
_audit_creation_method
;
Olex2 1.5
(compiled 2023.08.24 svn.re1ec1418 for OlexSys, GUI svn.r6817)
;
_shelx_SHELXL_version_number       '2018/3'
_audit_contact_author_address      ?
_audit_contact_author_email        ?
_audit_contact_author_name         ''
_audit_contact_author_phone        ?
_publ_contact_author_id_orcid      ?
_publ_section_references
;
Dolomanov, O.V., Bourhis, L.J., Gildea, R.J, Howard, J.A.K. & Puschmann, H.
 (2009), J. Appl. Cryst. 42, 339-341.

Sheldrick, G.M. (2015). Acta Cryst. A71, 3-8.

Sheldrick, G.M. (2015). Acta Cryst. C71, 3-8.
;
_chemical_name_common              ?
_chemical_name_systematic          ?
_chemical_formula_moiety           'C10 H12 I N O2, 2(H2 O)'
_chemical_formula_sum              'C10 H16 I N O4'
_chemical_formula_weight           341.14
_chemical_absolute_configuration   ad
_chemical_melting_point            ?
_chemical_oxdiff_formula           CHONI
loop_
  _atom_type_symbol
  _atom_type_description
  _atom_type_scat_dispersion_real
  _atom_type_scat_dispersion_imag
  _atom_type_scat_source
 'C' 'C' 0.0181 0.0091 'International Tables Vol C Tables 4.2.6.8 and 6.1.1.4'
 'H' 'H' 0.0000 0.0000 'International Tables Vol C Tables 4.2.6.8 and 6.1.1.4'
 'I' 'I' -0.3257 6.8362 'International Tables Vol C Tables 4.2.6.8 and 6.1.1.4'
 'N' 'N' 0.0311 0.0180 'International Tables Vol C Tables 4.2.6.8 and 6.1.1.4'
 'O' 'O' 0.0492 0.0322 'International Tables Vol C Tables 4.2.6.8 and 6.1.1.4'

_shelx_space_group_comment
;
The symmetry employed for this shelxl refinement is uniquely defined
by the following loop, which should always be used as a source of
symmetry information in preference to the above space-group names.
They are only intended as comments.
;
_space_group_crystal_system        'monoclinic'
_space_group_IT_number             4
_space_group_name_H-M_alt          'P 1 21 1'
_space_group_name_Hall             'P 2yb'
loop_
  _space_group_symop_operation_xyz
 'x, y, z'
 '-x, y+1/2, -z'

_cell_length_a                     8.24139(12)
_cell_length_b                     5.38734(7)
_cell_length_c                     14.6796(2)
_cell_angle_alpha                  90
_cell_angle_beta                   99.7698(13)
_cell_angle_gamma                  90
_cell_volume                       642.312(15)
_cell_formula_units_Z              2
_cell_measurement_reflns_used      5686
_cell_measurement_temperature      300.35(10)
_cell_measurement_theta_max        76.1610
_cell_measurement_theta_min        3.0420
_shelx_estimated_absorpt_T_max     0.303
_shelx_estimated_absorpt_T_min     0.202
_exptl_absorpt_coefficient_mu      19.616
_exptl_absorpt_correction_T_max    1.00000
_exptl_absorpt_correction_T_min    0.19064
_exptl_absorpt_correction_type     multi-scan
_exptl_absorpt_process_details
;
CrysAlisPro 1.171.42.98a (Rigaku Oxford Diffraction, 2023)
Empirical absorption correction using spherical harmonics,
implemented in SCALE3 ABSPACK scaling algorithm.
;
_exptl_absorpt_special_details     ?
_exptl_crystal_colour              'clear light colourless'
_exptl_crystal_colour_lustre       clear
_exptl_crystal_colour_modifier     light
_exptl_crystal_colour_primary      colourless
_exptl_crystal_density_diffrn      1.764
_exptl_crystal_density_meas        ?
_exptl_crystal_density_method      ?
_exptl_crystal_description         needle
_exptl_crystal_F_000               336
_exptl_crystal_size_max            0.12
_exptl_crystal_size_mid            0.09
_exptl_crystal_size_min            0.08
_exptl_transmission_factor_max     ?
_exptl_transmission_factor_min     ?
_diffrn_reflns_av_R_equivalents    0.0269
_diffrn_reflns_av_unetI/netI       0.0215
_diffrn_reflns_Laue_measured_fraction_full  1.000
_diffrn_reflns_Laue_measured_fraction_max  0.970
_diffrn_reflns_limit_h_max         10
_diffrn_reflns_limit_h_min         -10
_diffrn_reflns_limit_k_max         6
_diffrn_reflns_limit_k_min         -6
_diffrn_reflns_limit_l_max         16
_diffrn_reflns_limit_l_min         -18
_diffrn_reflns_number              6607
_diffrn_reflns_point_group_measured_fraction_full  0.994
_diffrn_reflns_point_group_measured_fraction_max  0.936
_diffrn_reflns_theta_full          67.684
_diffrn_reflns_theta_max           76.197
_diffrn_reflns_theta_min           3.055
_diffrn_ambient_environment        air
_diffrn_ambient_temperature        300.35(10)
_diffrn_detector                   'Hybrid Pixel Array Detector'
_diffrn_detector_area_resol_mean   10.0000
_diffrn_detector_type              'HyPix-Arc 150'
_diffrn_measured_fraction_theta_full  1.000
_diffrn_measured_fraction_theta_max  0.970
_diffrn_measurement_details
;
List of Runs (angles in degrees, time in seconds):

  # Type    Start    End  Width  t~exp~   \w     \q     \k     \f   Frames
--------------------------------------------------------------------------
  1  \w   -101.00 -74.00   0.50    0.05    --  -56.00 -36.00-137.60   54
  2  \w   -122.00 -97.00   0.50    0.05    --  -76.60 -40.00-110.76   50
  3  \w   -121.00 -94.00   0.50    0.05    --  -76.60 -32.00-141.01   54
  4  \w   -118.00 -93.00   0.50    0.05    --  -76.60 -26.00-118.58   50
  5  \w    -95.00 -64.00   0.50    0.05    --  -63.33 -15.00 -60.00   62
  6  \w    -93.00 -67.00   0.50    0.05    --  -71.69 -15.00 -30.00   52
  7  \w   -104.00 -69.00   0.50    0.05    --  -76.34 -15.00   0.00   70
  8  \w    -99.00 -54.00   0.50    0.05    --  -63.33 -15.00  30.00   90
  9  \w   -124.00 -73.00   0.50    0.05    --  -81.50 -15.00  60.00  102
 10  \w   -107.00 -82.00   0.50    0.05    --  -63.33 -15.00  90.00   50
 11  \w   -124.00 -73.00   0.50    0.05    --  -81.50 -15.00 120.00  102
 12  \w   -101.00 -72.00   0.50    0.05    --  -81.50 -15.00 150.00   58
 13  \w   -101.00 -45.00   0.50    0.05    --  -81.50 125.00 -60.00  112
 14  \w    -82.00 -23.00   0.50    0.05    --  -63.33 125.00   0.00  118
 15  \w    -55.00 -29.00   0.50    0.05    --  -63.33 125.00 -30.00   52
 16  \w    -56.00 -31.00   0.50    0.05    --  -71.69 125.00 -90.00   50
 17  \w    -48.00 -23.00   0.50    0.05    --  -63.33 125.00-120.00   50
 18  \w    -54.00 -26.00   0.50    0.05    --  -63.33 125.00-150.00   56
 19  \w    -54.00 -25.00   0.50    0.05    --  -63.33 125.00-180.00   58
 20  \w    -91.00 -31.00   0.50    0.05    --  -71.69 125.00-150.00  120
 21  \w    -61.00 -36.00   0.50    0.05    --  -76.34 125.00  60.00   50
 22  \w    -74.00 -40.00   0.50    0.05    --  -76.34 125.00  90.00   68
 23  \w    -75.00 -31.00   0.50    0.05    --  -71.69 125.00 120.00   88
 24  \w    -93.00 -36.00   0.50    0.05    --  -76.34 125.00 150.00  114
 25  \w    -99.00 -73.00   0.50    0.05    --  -81.50 125.00-120.00   52
 26  \w   -101.00 -74.00   0.50    0.05    --  -81.50 125.00-150.00   54
 27  \w   -101.00 -41.00   0.50    0.05    --  -81.50 125.00-180.00  120
 28  \w    -79.00 -53.00   0.50    0.05    --  -76.34 125.00 -90.00   52
 29  \w     65.00 114.00   0.50    0.05    --   76.80  15.00   0.00   98
 30  \w     81.00 106.00   0.50    0.05    --   72.82  15.00  30.00   50
 31  \w     66.00  94.00   0.50    0.05    --   62.88  15.00 -30.00   56
 32  \w     35.00  90.00   0.50    0.05    --   72.82-125.00 -30.00  110
 33  \w     36.00  72.00   0.50    0.05    --   76.80-125.00 120.00   72
;
_diffrn_measurement_device         'four-circle diffractometer'
_diffrn_measurement_device_type    'ROD, Synergy Custom system, HyPix-Arc 150'
_diffrn_measurement_method         '\w scans'
_diffrn_orient_matrix_type        
 'CrysAlisPro convention (1999,Acta A55,543-557)'
_diffrn_orient_matrix_UB_11        0.1629306000
_diffrn_orient_matrix_UB_12        -0.0191642000
_diffrn_orient_matrix_UB_13        -0.0377039000
_diffrn_orient_matrix_UB_21        0.0321485000
_diffrn_orient_matrix_UB_22        -0.2569292000
_diffrn_orient_matrix_UB_23        0.0456611000
_diffrn_orient_matrix_UB_31        -0.0917885000
_diffrn_orient_matrix_UB_32        -0.1243068000
_diffrn_orient_matrix_UB_33        -0.0885039000
_diffrn_radiation_monochromator    mirror
_diffrn_radiation_probe            x-ray
_diffrn_radiation_type             'Cu K\a'
_diffrn_radiation_wavelength       1.54184
_diffrn_source                     'Rotating-anode X-ray tube'
_diffrn_source_type                'Rigaku (Cu) X-ray Source'
_reflns_Friedel_coverage           0.737
_reflns_Friedel_fraction_full      0.987
_reflns_Friedel_fraction_max       0.893
_reflns_number_gt                  2434
_reflns_number_total               2522
_reflns_special_details
;
 Reflections were merged by SHELXL according to the crystal
 class for the calculation of statistics and refinement.
 
 _reflns_Friedel_fraction is defined as the number of unique
 Friedel pairs measured divided by the number that would be
 possible theoretically, ignoring centric projections and
 systematic absences.
;
_reflns_threshold_expression       'I > 2\s(I)'
_computing_cell_refinement         'CrysAlisPro 1.171.42.98a (Rigaku OD, 2023)'
_computing_data_collection         'CrysAlisPro 1.171.42.98a (Rigaku OD, 2023)'
_computing_data_reduction          'CrysAlisPro 1.171.42.98a (Rigaku OD, 2023)'
_computing_molecular_graphics      'Olex2 1.5 (Dolomanov et al., 2009)'
_computing_publication_material    'Olex2 1.5 (Dolomanov et al., 2009)'
_computing_structure_refinement    'SHELXL 2018/3 (Sheldrick, 2015)'
_computing_structure_solution      'SHELXT  (Sheldrick, 2015)'
_refine_diff_density_max           0.685
_refine_diff_density_min           -0.885
_refine_diff_density_rms           0.082
_refine_ls_abs_structure_details
;
 Classical Flack method preferred over Parsons because s.u. lower.
;
_refine_ls_abs_structure_Flack     -0.021(13)
_refine_ls_extinction_coef         .
_refine_ls_extinction_method       none
_refine_ls_goodness_of_fit_ref     1.104
_refine_ls_hydrogen_treatment      constr
_refine_ls_matrix_type             full
_refine_ls_number_parameters       147
_refine_ls_number_reflns           2522
_refine_ls_number_restraints       1
_refine_ls_R_factor_all            0.0463
_refine_ls_R_factor_gt             0.0457
_refine_ls_restrained_S_all        1.103
_refine_ls_shift/su_max            0.001
_refine_ls_shift/su_mean           0.000
_refine_ls_structure_factor_coef   Fsqd
_refine_ls_weighting_details      
 'w=1/[\s^2^(Fo^2^)+(0.0909P)^2^+0.2870P] where P=(Fo^2^+2Fc^2^)/3'
_refine_ls_weighting_scheme        calc
_refine_ls_wR_factor_gt            0.1325
_refine_ls_wR_factor_ref           0.1333
_refine_special_details            ?
_olex2_refinement_description
;
1.a Riding coordinates:
 O15(H15A,H15B), O1(H1D,H1E)
1.b Ternary CH refined with riding coordinates:
 C8(H8), C9(H9)
1.c Aromatic/amide H refined with riding coordinates:
 C5(H5), C3(H3), C6(H6), C2(H2)
1.d Idealised Me refined as rotating group:
 C14(H14A,H14B,H14C), N1(H1A,H1B,H1C)
;
_atom_sites_solution_hydrogens     mixed
_atom_sites_solution_primary       dual
_atom_sites_solution_secondary     ?
loop_
  _atom_site_label
  _atom_site_type_symbol
  _atom_site_fract_x
  _atom_site_fract_y
  _atom_site_fract_z
  _atom_site_U_iso_or_equiv
  _atom_site_adp_type
  _atom_site_occupancy
  _atom_site_site_symmetry_order
  _atom_site_calc_flag
  _atom_site_refinement_flags_posn
  _atom_site_refinement_flags_adp
  _atom_site_refinement_flags_occupancy
  _atom_site_disorder_assembly
  _atom_site_disorder_group
 I7 I 1.30581(6) 0.65007(19) 0.46018(4) 0.0799(3) Uani 1 1 d . . . . .
 C7 C 1.0875(9) 0.5102(15) 0.3817(5) 0.0494(15) Uani 1 1 d . . . . .
 C4 C 0.8009(8) 0.3282(11) 0.2744(4) 0.0361(12) Uani 1 1 d . . . . .
 C5 C 0.7987(9) 0.5477(13) 0.3253(5) 0.0443(14) Uani 1 1 d . . . . .
 H5 H 0.700511 0.634401 0.323060 0.053 Uiso 1 1 calc R U . . .
 C14 C 0.4921(10) 0.2621(19) 0.2600(6) 0.060(2) Uani 1 1 d . . . . .
 H14A H 0.510711 0.204135 0.322765 0.090 Uiso 1 1 calc R U . . .
 H14B H 0.401608 0.172662 0.225036 0.090 Uiso 1 1 calc R U . . .
 H14C H 0.466630 0.436090 0.258872 0.090 Uiso 1 1 calc R U . . .
 C10 C 0.6230(8) 0.5864(10) 0.1021(4) 0.0367(12) Uani 1 1 d . . . . .
 C3 C 0.9491(9) 0.2058(12) 0.2795(5) 0.0442(14) Uani 1 1 d . . . . .
 H3 H 0.952696 0.059376 0.246370 0.053 Uiso 1 1 calc R U . . .
 C8 C 0.6459(8) 0.2200(10) 0.2179(4) 0.0389(13) Uani 1 1 d . . . . .
 H8 H 0.662510 0.039974 0.217249 0.047 Uiso 1 1 calc R U . . .
 C6 C 0.9421(9) 0.6373(17) 0.3792(5) 0.0506(14) Uani 1 1 d . . . . .
 H6 H 0.939586 0.782283 0.413286 0.061 Uiso 1 1 calc R U . . .
 C9 C 0.6162(8) 0.3037(10) 0.1159(4) 0.0343(11) Uani 1 1 d . . . . .
 H9 H 0.505948 0.247541 0.087810 0.041 Uiso 1 1 calc R U . . .
 C2 C 1.0925(9) 0.2935(15) 0.3325(5) 0.0519(16) Uani 1 1 d . . . . .
 H2 H 1.190879 0.207391 0.334753 0.062 Uiso 1 1 calc R U . . .
 O3 O 0.7556(6) 0.6715(9) 0.0837(4) 0.0495(11) Uani 1 1 d . . . . .
 O2 O 0.4981(7) 0.7075(8) 0.1104(4) 0.0506(12) Uani 1 1 d . . . . .
 N1 N 0.7359(7) 0.1842(9) 0.0648(4) 0.0383(11) Uani 1 1 d . . . . .
 H1A H 0.703233 0.205616 0.004372 0.046 Uiso 1 1 calc R U . . .
 H1B H 0.741566 0.022607 0.077604 0.046 Uiso 1 1 calc R U . . .
 H1C H 0.834678 0.252634 0.081821 0.046 Uiso 1 1 calc R U . . .
 O1 O 1.0893(8) 0.2204(11) 0.0789(5) 0.0648(16) Uani 1 1 d . . . . .
 H1D H 1.134465 0.188603 0.032284 0.097 Uiso 1 1 d R U . . .
 H1E H 1.096445 0.377114 0.084854 0.097 Uiso 1 1 d R U . . .

loop_
  _atom_site_aniso_label
  _atom_site_aniso_U_11
  _atom_site_aniso_U_22
  _atom_site_aniso_U_33
  _atom_site_aniso_U_23
  _atom_site_aniso_U_13
  _atom_site_aniso_U_12
 I7 0.0566(3) 0.1081(5) 0.0665(4) -0.0209(4) -0.0141(2) -0.0126(3)
 C7 0.046(4) 0.064(4) 0.034(3) -0.001(3) -0.005(3) -0.009(3)
 C4 0.038(3) 0.036(3) 0.033(3) 0.004(2) 0.005(2) -0.003(2)
 C5 0.046(3) 0.042(3) 0.043(3) -0.002(3) 0.003(3) 0.005(3)
 C14 0.044(4) 0.087(5) 0.049(4) 0.000(4) 0.009(3) -0.020(4)
 C10 0.045(3) 0.030(3) 0.033(3) -0.0004(19) 0.000(2) 0.001(2)
 C3 0.048(3) 0.044(4) 0.040(3) -0.001(2) 0.007(3) 0.002(3)
 C8 0.041(3) 0.039(3) 0.036(3) 0.003(2) 0.004(2) -0.007(2)
 C6 0.057(4) 0.051(3) 0.042(3) -0.007(3) 0.003(3) -0.007(4)
 C9 0.039(3) 0.030(3) 0.033(3) -0.001(2) 0.003(2) -0.002(2)
 C2 0.043(4) 0.061(4) 0.050(4) 0.001(3) 0.005(3) 0.006(3)
 O3 0.060(3) 0.0279(18) 0.064(3) 0.004(2) 0.021(2) -0.002(2)
 O2 0.052(3) 0.038(3) 0.060(3) -0.0050(19) 0.006(2) 0.0088(19)
 N1 0.048(3) 0.024(2) 0.044(2) 0.000(2) 0.010(2) 0.000(2)
 O1 0.062(3) 0.071(4) 0.066(4) -0.001(3) 0.024(3) 0.002(3)

_geom_special_details
;
 All esds (except the esd in the dihedral angle between two l.s. planes)
 are estimated using the full covariance matrix.  The cell esds are taken
 into account individually in the estimation of esds in distances, angles
 and torsion angles; correlations between esds in cell parameters are only
 used when they are defined by crystal symmetry.  An approximate (isotropic)
 treatment of cell esds is used for estimating esds involving l.s. planes.
;
loop_
  _geom_bond_atom_site_label_1
  _geom_bond_atom_site_label_2
  _geom_bond_distance
  _geom_bond_site_symmetry_2
  _geom_bond_publ_flag
 I7 C7 2.104(7) . ?
 C7 C6 1.375(12) . ?
 C7 C2 1.378(12) . ?
 C4 C5 1.401(9) . ?
 C4 C3 1.378(9) . ?
 C4 C8 1.517(9) . ?
 C5 C6 1.392(10) . ?
 C14 C8 1.519(10) . ?
 C10 C9 1.539(7) . ?
 C10 O3 1.256(8) . ?
 C10 O2 1.242(8) . ?
 C3 C2 1.383(11) . ?
 C8 C9 1.542(8) . ?
 C9 N1 1.484(7) . ?

loop_
  _geom_angle_atom_site_label_1
  _geom_angle_atom_site_label_2
  _geom_angle_atom_site_label_3
  _geom_angle
  _geom_angle_site_symmetry_1
  _geom_angle_site_symmetry_3
  _geom_angle_publ_flag
 C6 C7 I7 119.8(6) . . ?
 C6 C7 C2 120.7(7) . . ?
 C2 C7 I7 119.5(6) . . ?
 C5 C4 C8 122.0(6) . . ?
 C3 C4 C5 117.8(6) . . ?
 C3 C4 C8 120.2(5) . . ?
 C6 C5 C4 120.6(7) . . ?
 O3 C10 C9 116.2(5) . . ?
 O2 C10 C9 117.2(6) . . ?
 O2 C10 O3 126.5(5) . . ?
 C4 C3 C2 122.1(6) . . ?
 C4 C8 C14 113.8(6) . . ?
 C4 C8 C9 113.5(5) . . ?
 C14 C8 C9 110.2(6) . . ?
 C7 C6 C5 119.6(7) . . ?
 C10 C9 C8 114.5(5) . . ?
 N1 C9 C10 108.7(5) . . ?
 N1 C9 C8 110.8(5) . . ?
 C7 C2 C3 119.1(7) . . ?

_shelx_res_file
;
TITL 20230817-S8 in P21 #4
    20230817-s8.res
    created by SHELXL-2018/3 at 18:25:23 on 17-Aug-2023
REM reset to P21 #4
CELL 1.54184 8.24139 5.38734 14.67965 90 99.7698 90
ZERR 2 0.00012 0.00007 0.0002 0 0.0013 0
LATT -1
SYMM -X,0.5+Y,-Z
SFAC C H I N O
UNIT 20 32 2 2 8

L.S. 10
PLAN  20
SIZE 0.08 0.09 0.12
TEMP 27
fmap 2
acta
REM <olex2.extras>
REM <HklSrc "%.\\olex2\\history.hkl">
REM </olex2.extras>

WGHT    0.090900    0.287000
FVAR       7.68991
I7    3    1.305809    0.650070    0.460181    11.00000    0.05660    0.10809 =
         0.06651   -0.02093   -0.01411   -0.01264
C7    1    1.087495    0.510188    0.381715    11.00000    0.04607    0.06426 =
         0.03392   -0.00087   -0.00454   -0.00871
C4    1    0.800929    0.328191    0.274364    11.00000    0.03834    0.03618 =
         0.03328    0.00358    0.00481   -0.00307
C5    1    0.798686    0.547705    0.325279    11.00000    0.04628    0.04223 =
         0.04272   -0.00182    0.00299    0.00485
AFIX  43
H5    2    0.700511    0.634401    0.323060    11.00000   -1.20000
AFIX   0
C14   1    0.492058    0.262102    0.260016    11.00000    0.04361    0.08724 =
         0.04912   -0.00013    0.00891   -0.02031
AFIX 137
H14A  2    0.510711    0.204135    0.322765    11.00000   -1.50000
H14B  2    0.401608    0.172662    0.225036    11.00000   -1.50000
H14C  2    0.466630    0.436090    0.258872    11.00000   -1.50000
AFIX   0
C10   1    0.622989    0.586408    0.102082    11.00000    0.04452    0.03025 =
         0.03287   -0.00045   -0.00007    0.00141
C3    1    0.949075    0.205758    0.279545    11.00000    0.04755    0.04443 =
         0.04035   -0.00124    0.00676    0.00234
AFIX  43
H3    2    0.952696    0.059376    0.246370    11.00000   -1.20000
AFIX   0
C8    1    0.645882    0.220045    0.217887    11.00000    0.04139    0.03857 =
         0.03561    0.00288    0.00351   -0.00726
AFIX  13
H8    2    0.662510    0.039974    0.217249    11.00000   -1.20000
AFIX   0
C6    1    0.942108    0.637275    0.379180    11.00000    0.05699    0.05114 =
         0.04175   -0.00709    0.00313   -0.00746
AFIX  43
H6    2    0.939586    0.782283    0.413286    11.00000   -1.20000
AFIX   0
C9    1    0.616217    0.303674    0.115931    11.00000    0.03859    0.02981 =
         0.03321   -0.00127    0.00253   -0.00167
AFIX  13
H9    2    0.505948    0.247541    0.087810    11.00000   -1.20000
AFIX   0

O15   5    1.173029    0.748091    0.149490    11.00000    0.08367    0.07039 =
         0.12162    0.01911    0.01591    0.00396
AFIX   3
H15A  2    1.186989    0.903122    0.158270    11.00000   -1.50000
H15B  2    1.269249    0.691522    0.149290    11.00000   -1.50000
AFIX   0

C2    1    1.092456    0.293480    0.332453    11.00000    0.04318    0.06123 =
         0.05033    0.00069    0.00487    0.00613
AFIX  43
H2    2    1.190879    0.207391    0.334753    11.00000   -1.20000
AFIX   0
O3    5    0.755605    0.671454    0.083733    11.00000    0.06024    0.02790 =
         0.06417    0.00373    0.02140   -0.00220
O2    5    0.498059    0.707508    0.110363    11.00000    0.05237    0.03849 =
         0.05967   -0.00498    0.00607    0.00884
N1    4    0.735896    0.184179    0.064819    11.00000    0.04792    0.02382 =
         0.04392    0.00047    0.00961    0.00022
AFIX 137
H1A   2    0.703233    0.205616    0.004372    11.00000   -1.20000
H1B   2    0.741566    0.022607    0.077604    11.00000   -1.20000
H1C   2    0.834678    0.252634    0.081821    11.00000   -1.20000
AFIX   0

O1    5    1.089335    0.220353    0.078934    11.00000    0.06230    0.07061 =
         0.06614   -0.00107    0.02382    0.00184
AFIX   3
H1D   2    1.134465    0.188603    0.032284    11.00000   -1.50000
H1E   2    1.096445    0.377114    0.084854    11.00000   -1.50000
AFIX   0
HKLF 4


REM  20230817-S8 in P21 #4
REM wR2 = 0.1333, GooF = S = 1.104, Restrained GooF = 1.103 for all data
REM R1 = 0.0457 for 2434 Fo > 4sig(Fo) and 0.0463 for all 2522 data
REM 147 parameters refined using 1 restraints

END

WGHT      0.0910      0.2867

REM Highest difference peak  0.685,  deepest hole -0.885,  1-sigma level  0.082
Q1    1   1.3023  0.8587  0.4615  11.00000  0.05    0.69
Q2    1   1.3061  0.4482  0.4621  11.00000  0.05    0.64
Q3    1   1.3223  0.1963  0.4614  11.00000  0.05    0.32
Q4    1   0.6191  0.1610  0.3949  11.00000  0.05    0.27
Q5    1   0.6244  0.0532  0.1708  11.00000  0.05    0.24
Q6    1   1.2491  0.2966  0.4365  11.00000  0.05    0.23
Q7    1   1.1376  0.0944  0.1115  11.00000  0.05    0.23
Q8    1   1.0890  0.6365  0.1440  11.00000  0.05    0.23
Q9    1   0.4464  0.5334  0.2587  11.00000  0.05    0.22
Q10   1   1.0772  0.6577  0.3516  11.00000  0.05    0.22
Q11   1   1.3187  0.6341  0.5618  11.00000  0.05    0.21
Q12   1   0.7185  0.5453  0.0575  11.00000  0.05    0.21
Q13   1   1.2239  0.6975  0.4809  11.00000  0.05    0.20
Q14   1   0.4501  0.7826  0.2629  11.00000  0.05    0.20
Q15   1   0.5682  0.0764  0.1042  11.00000  0.05    0.19
Q16   1   1.3676  1.0049  0.4966  11.00000  0.05    0.19
Q17   1   1.5475  0.7841  0.4388  11.00000  0.05    0.19
Q18   1   0.8341  0.2605  0.3259  11.00000  0.05    0.19
Q19   1   0.7325  0.6999  0.0643  11.00000  0.05    0.19
Q20   1   0.8364  1.0894  0.3919  11.00000  0.05    0.19
;
_shelx_res_checksum                47215
_shelx_hkl_file
;
   0  -6   0 2405.54 374.653  33
   0  -6   0 2268.31 272.729  21
   0  -6   1 1990.37 342.919  33
   0  -6   1 1930.34 258.519  21
   0  -6  -1 2218.98 364.783  33
   0  -6  -2 1465.13 310.161  33
   0  -6   2 1547.07 295.087  33
   0  -6   2 1443.77 234.982  21
   0  -6   3 547.641 182.353  21
   0  -6  -3 747.126 266.452  33
   0  -6   3 547.575 189.507  33
   0  -6   4 34.9569 109.751  21
   0  -6  -4 173.874 207.010  33
   0  -6   4-20.5119 111.543  33
   0  -6  -5 88.5967 170.337  33
   0  -6   5 48.3280 117.531  21
   0  -6   6 1021.00 232.830  21
   0  -5   0-63.1591 139.090  21
   0  -5  -1 360.864 206.862  33
   0  -5  -1 468.076 173.396  21
   0  -5  -2 1087.71 291.018  33
   0  -5  -2 1608.40 262.565  21
   0  -5  -3 4265.67 400.486  21
   0  -5   3 3028.43 373.259  31
   0  -5  -3 3760.01 357.798  14
   0  -5  -3 3248.59 441.644  33
   0  -5   3 4289.64 400.376   4
   0  -5  -4 4075.99 494.273  33
   0  -5  -4 4809.51 404.907  14
   0  -5   4 3978.90 424.254  31
   0  -5   5 8936.76 621.907  31
   0  -5  -5 9744.87 730.364  33
   0  -5  -5 10163.3 583.396  14
   0  -5   6 1439.86 282.006  31
   0  -5  -6 1708.25 256.238  14
   0  -5  -7 2787.65 425.396  33
   0  -5   7 2491.85 341.779  31
   0  -5  -7 2984.10 309.736  14
   0  -5   7 3601.66 445.167   4
   0  -5   7 3000.58 444.187   2
   0  -5  -8 3698.88 459.503  33
   0  -5   8 4673.66 557.944   2
   0  -5   8 3899.20 408.702  31
   0  -5  -8 4005.84 342.900  14
   0  -5   9 1385.78 290.586   4
   0  -5   9 1267.97 325.463   2
   0  -5   9 730.090 197.479  31
   0  -5  -9 872.867 166.351  14
   0  -5  10 3735.45 391.155   4
   0  -5  10 4330.19 496.266   2
   0  -5  11 84.4943 95.3428  29
   0  -5  11 130.777 133.837   2
   0  -5  11 195.611 119.714   4
   0  -5  12 1898.51 185.120   4
   0  -5  12 1343.84 160.751  29
   0  -4   0 21912.5 704.601   4
   0  -4   0 20441.8 725.885  14
   0  -4  -1 30819.8 907.026  14
   0  -4   1 30310.9 879.673  14
   0  -4   1 32083.4 893.730   4
   0  -4   1 33117.2 918.376   2
   0  -4  -2 41699.2 1129.62  21
   0  -4  -2 45258.4 1144.72  14
   0  -4  -3 11490.7 592.206  21
   0  -4  -3 10816.1 563.774  14
   0  -4  -4 7079.65 579.694  33
   0  -4  -4 8130.89 497.083  14
   0  -4  -4 7297.24 462.661  21
   0  -4  -5 1798.69 256.673  14
   0  -4  -5 1646.19 237.019  21
   0  -4  -5 1442.73 298.996  33
   0  -4   5 1517.17 268.223  31
   0  -4   6 7320.19 548.999  31
   0  -4  -6 7812.89 504.575  14
   0  -4  -6 8093.48 626.908  33
   0  -4  -7 334.736 139.348  14
   0  -4  -7 428.732 207.964  33
   0  -4   7 358.354 169.274  31
   0  -4  -8 5732.68 577.611  33
   0  -4   9 1104.83 265.683  31
   0  -4  -9 1297.87 227.839  14
   0  -4  -9 633.488 249.888  33
   0  -4  10 4370.28 450.614  31
   0  -4 -10 4388.04 367.454  14
   0  -4  11 7432.74 554.265  31
   0  -4 -11 7425.61 458.391  14
   0  -4  12 4717.70 418.807  31
   0  -4  13 5853.86 390.141  29
   0  -4  14 2931.59 223.176  29
   0  -4  14 3475.27 233.226   4
   0  -3   0 76.1169 58.1760  22
   0  -3  -1 40842.8 752.608   2
   0  -3  -1 40406.2 868.598  14
   0  -3  -1 41844.4 754.210   4
   0  -3  -2 15466.6 426.212   4
   0  -3  -2 15267.3 441.537   2
   0  -3  -2 14757.4 533.081  14
   0  -3  -3 61837.2 1133.39  14
   0  -3  -3 58625.3 977.776  15
   0  -3  -4 33197.3 838.354  21
   0  -3  -4 33842.1 1026.60  33
   0  -3  -5 54897.5 1040.07  13
   0  -3  -5 54915.1 1366.88  33
   0  -3  -5 51283.7 1086.97  21
   0  -3  -6 88934.9 1842.92  33
   0  -3  -6 82426.9 1383.99  13
   0  -3  -7 15601.0 815.391  33
   0  -3  -7 15400.2 625.949  13
   0  -3   8 47734.6 1342.14  31
   0  -3  -8 44711.9 1147.93  13
   0  -3  -8 47744.9 1518.88  33
   0  -3  -9 14062.4 842.177  33
   0  -3   9 15191.5 785.252  31
   0  -3  -9 14835.2 690.051  13
   0  -3 -10 8515.83 530.221  14
   0  -3  10 7454.64 563.034  31
   0  -3 -10 8174.90 541.475  13
   0  -3 -11 5210.09 441.316  13
   0  -3  11 4787.55 459.613  31
   0  -3  12 4779.86 432.684  31
   0  -3 -12 4857.41 414.088  13
   0  -3  13 1044.57 195.136  29
   0  -3 -14 1167.30 191.828  13
   0  -3  14 1042.06 168.418  29
   0  -3 -15 2359.05 222.755  13
   0  -2   0 950677. 5218.17  15
   0  -2  -1 154912. 1220.68   1
   0  -2  -1 151222. 1363.76  22
   0  -2  -1 159973. 1323.94  15
   0  -2  -1 155739. 1324.92   2
   0  -2  -1 160596. 1206.28  13
   0  -2   1 151427. 1052.97  15
   0  -2  -2 260319. 1796.29   1
   0  -2  -2 266783. 1905.68  13
   0  -2  -2 260675. 1850.62   4
   0  -2  -2 274871. 2049.39  15
   0  -2  -2 261297. 1894.75   2
   0  -2  -2 257429. 2021.91  22
   0  -2  -2 268744. 2188.47  14
   0  -2  -3 108535. 1141.77  13
   0  -2  -3 107284. 943.408   3
   0  -2  -3 102573. 1249.54  21
   0  -2  -3 99523.5 1148.25  22
   0  -2  -3 108078. 1209.56  15
   0  -2  -4 11054.2 375.679  13
   0  -2  -4 10382.3 473.251  33
   0  -2  -4 9602.29 350.396  22
   0  -2  -4 9925.93 370.918  21
   0  -2  -4 10252.1 476.406  25
   0  -2  -4 11435.2 418.745  14
   0  -2  -5 69781.6 1068.42  13
   0  -2  -5 69110.0 1405.33  26
   0  -2  -5 70643.8 1096.83  15
   0  -2  -5 66839.2 1465.82  25
   0  -2  -5 71621.3 1122.73  14
   0  -2  -5 66990.2 1289.03  33
   0  -2  -5 65124.6 1163.78  28
   0  -2  -6 34264.3 806.214  13
   0  -2  -6 29875.4 844.391  28
   0  -2  -6 35195.7 1070.58  26
   0  -2  -6 33695.5 799.185  14
   0  -2  -6 31482.7 771.721  15
   0  -2  -6 33756.1 1211.37  25
   0  -2  -7 7694.33 511.642  33
   0  -2  -7 7659.56 402.408  14
   0  -2  -8 24382.7 765.213  14
   0  -2  -8 22304.4 931.333  33
   0  -2  -8 16071.5 1018.43  25
   0  -2   8 21173.3 747.405  31
   0  -2  -8 19419.4 786.938  28
   0  -2  -8 24019.7 995.056  26
   0  -2  -8 13451.2 1015.60  32
   0  -2  -8 22125.5 758.962  13
   0  -2  -9 25315.7 964.854  28
   0  -2  -9 31068.5 907.933  14
   0  -2   9 25706.8 854.631  31
   0  -2  -9 27352.9 1084.83  26
   0  -2  -9 22516.0 1216.30  25
   0  -2  -9 18464.2 1201.97  32
   0  -2  -9 29042.9 920.491  13
   0  -2 -10 17034.7 865.992  26
   0  -2  10 16258.6 712.505  31
   0  -2 -10 16876.4 820.686  28
   0  -2 -10 16885.8 1035.14  25
   0  -2 -10 18918.9 735.811  14
   0  -2 -10 18895.4 786.747  13
   0  -2 -11 36909.7 1059.80  14
   0  -2 -11 31972.5 1176.74  28
   0  -2  11 32537.1 1019.84  31
   0  -2 -11 36961.0 1116.99  13
   0  -2 -11 34488.1 1223.92  26
   0  -2 -11 34454.1 1417.30  25
   0  -2 -12 18641.7 1001.72  25
   0  -2 -12 21177.8 858.525  13
   0  -2 -13 27381.0 1127.30  25
   0  -2 -13 28310.1 972.511  13
   0  -2 -14 10951.8 592.222  13
   0  -2 -15 3747.32 327.600  13
   0  -2 -16 1572.51 193.547  13
   0  -1   0-1.69564 18.7276  23
   0  -1  -1 136240. 1014.77  22
   0  -1  -1 136352. 937.828  13
   0  -1  -1 132962. 900.102   1
   0  -1  -1 136347. 1015.00  23
   0  -1   1 134637. 798.185  23
   0  -1  -1 132207. 952.116   2
   0  -1  -2 125849. 1213.66  26
   0  -1  -2 126825. 1086.83  23
   0  -1  -2 129743. 1068.81  28
   0  -1  -2 125518. 1093.95  14
   0  -1  -2 125588. 1047.84  22
   0  -1  -2 132395. 1251.48  27
   0  -1  -2 123910. 1006.06  13
   0  -1  -2 129107. 1119.65  21
   0  -1  -2 129801. 1156.91  24
   0  -1  -2 130957. 1202.50  25
   0  -1  -2 123208. 895.200   3
   0  -1  -2 130454. 1310.54  32
   0  -1  -2 128430. 1061.45  15
   0  -1  -3 503856. 2726.29  31
   0  -1  -3 539819. 3345.70  21
   0  -1  -3 545373. 3532.74  33
   0  -1  -3 542131. 3269.92  22
   0  -1  -3 521801. 3268.22  15
   0  -1  -3 551519. 3421.38  24
   0  -1  -3 562470. 3546.49  27
   0  -1  -3 540010. 3595.21  26
   0  -1  -3 522491. 3790.19  32
   0  -1  -3 530187. 3539.72  20
   0  -1  -3 560067. 3672.80  25
   0  -1  -3 519151. 3294.24  14
   0  -1  -3 523251. 3226.43  13
   0  -1  -3 539569. 3299.95  28
   0  -1  -4 374261. 2950.22  20
   0  -1  -4 345862. 3503.76  32
   0  -1  -4 365060. 2584.64  14
   0  -1  -4 390509. 3084.79  26
   0  -1  -4 364766. 2718.94  24
   0  -1  -4 369829. 2659.93  28
   0  -1  -4 376936. 2829.39  27
   0  -1  -4 363551. 2854.12  33
   0  -1  -4 373271. 2592.50  13
   0  -1  -4 365664. 2586.31  15
   0  -1  -5 48804.9 796.880  16
   0  -1  -5 51506.2 803.532  13
   0  -1  -5 49333.6 776.215  14
   0  -1  -5 48310.4 841.178  28
   0  -1  -5 48812.8 851.716  24
   0  -1  -5 51471.6 1002.96  33
   0  -1  -5 51432.9 897.451  27
   0  -1  -5 55580.2 1081.35  26
   0  -1  -5 55689.7 1054.49  20
   0  -1  -6 268981. 2330.23  15
   0  -1  -6 276710. 2354.43  14
   0  -1  -6 301775. 2939.30  20
   0  -1  -6 287822. 2383.63  13
   0  -1  -6 280181. 2545.39  28
   0  -1  -6 287041. 2577.37  27
   0  -1  -6 271056. 2460.95  24
   0  -1  -6 299446. 3003.79  26
   0  -1  -6 273764. 2417.05  16
   0  -1  -6 286974. 2986.95  33
   0  -1  -7 108488. 1551.99  27
   0  -1  -7 111832. 1456.51  13
   0  -1  -7 111469. 1583.13  28
   0  -1  -7 111919. 1440.30  14
   0  -1  -7 112971. 1824.08  26
   0  -1   8 115472. 1545.55  31
   0  -1  -8 118258. 2647.56  32
   0  -1  -8 124415. 1772.84  27
   0  -1  -8 122115. 1816.41  28
   0  -1  -8 134351. 1997.14  20
   0  -1  -8 130706. 1648.66  14
   0  -1  -8 131927. 2033.13  26
   0  -1  -9 69726.4 1302.39  13
   0  -1  -9 69811.9 1464.22  20
   0  -1  -9 69364.8 1242.14  14
   0  -1   9 64684.0 1198.04  31
   0  -1  -9 65433.8 1914.91  32
   0  -1  -9 67862.7 1412.61  28
   0  -1 -10 22546.9 886.570  26
   0  -1 -10 23998.0 885.276  20
   0  -1 -10 22531.0 805.672  27
   0  -1 -10 23382.5 895.430  28
   0  -1 -10 24674.0 777.538  14
   0  -1 -10 23755.8 802.362  13
   0  -1  10 22417.0 723.705  31
   0  -1 -10 22684.7 1108.48  32
   0  -1 -11 22705.3 1104.26  32
   0  -1 -11 25559.8 878.045  13
   0  -1 -11 24574.0 964.491  28
   0  -1 -11 24952.8 935.239  20
   0  -1 -11 24212.6 942.146  26
   0  -1 -11 22870.5 863.437  27
   0  -1 -12 272.374 174.322  25
   0  -1 -12 167.764 184.733  32
   0  -1 -12 399.443 169.028  28
   0  -1 -12 497.339 164.278  13
   0  -1 -12 360.640 158.797  26
   0  -1 -12 271.150 150.500  20
   0  -1 -13 1331.15 279.661  25
   0  -1 -13 1453.67 239.008  13
   0  -1 -13 1369.52 314.799  32
   0  -1 -13 1676.12 279.319  28
   0  -1 -13 1689.97 272.721  26
   0  -1 -14 8665.96 586.061  28
   0  -1 -14 9644.38 658.917  25
   0  -1 -14 9058.86 531.077  13
   0  -1 -15 9089.54 628.434  32
   0  -1 -16 3084.29 276.273  13
   0  -1 -17 3530.04 245.737  13
   0   0  -1 104295. 664.819  19
   0   0   1 99689.8 681.281  19
   0   0   1 103800. 659.612  14
   0   0  -1 104964. 653.401  15
   0   0  -1 106211. 664.257  24
   0   0   1 107910. 655.587  15
   0   0  -1 104023. 665.069  14
   0   0   1 100277. 601.819   6
   0   0  -1 110971. 1156.95  18
   0   0   2 204894. 1218.88   5
   0   0  -2 207859. 1332.88  27
   0   0  -2 201028. 1287.43  15
   0   0  -2 201296. 1406.06  17
   0   0  -2 198352. 1316.81  14
   0   0  -2 205918. 1305.15  24
   0   0  -2 199379. 1301.88  19
   0   0  -2 210077. 1936.32  20
   0   0  -3 167644. 1747.81  18
   0   0  -3 145246. 1163.76  14
   0   0  -3 150360. 1010.02  11
   0   0  -3 147789. 1288.29  17
   0   0  -3 152792. 1141.57  15
   0   0  -3 162049. 1218.46  27
   0   0  -3 155033. 1162.16  24
   0   0  -3 165836. 1760.13  20
   0   0   3 151998. 1039.26   5
   0   0  -4 3181.67 250.389  20
   0   0  -4 3113.09 147.026  15
   0   0  -4 2602.38 168.500  17
   0   0   4 2975.49 114.079   5
   0   0  -4 2661.25 146.381  14
   0   0  -4 2924.95 153.532  27
   0   0  -4 2524.28 101.933  11
   0   0  -4 2887.35 238.862  18
   0   0  -4 2744.01 92.2239  10
   0   0  -4 3084.54 152.912  24
   0   0  -5 330329. 2395.75  16
   0   0   5 337736. 2269.70  31
   0   0   5 327991. 2091.12   5
   0   0  -5 325221. 2061.67  11
   0   0  -5 317966. 3327.52  32
   0   0  -5 351281. 2912.64  20
   0   0  -5 325190. 2407.32  14
   0   0  -5 333395. 2366.03  27
   0   0  -5 356096. 2914.24  18
   0   0  -5 332443. 2383.63  24
   0   0  -5 335935. 2616.65  17
   0   0  -5 326622. 1980.29  10
   0   0   6 62583.3 828.247  31
   0   0  -6 64253.2 1120.53  20
   0   0  -6 60150.0 867.170  24
   0   0  -6 65711.1 1124.36  18
   0   0   6 62748.8 705.591   5
   0   0  -6 59314.7 892.773  14
   0   0  -6 59716.5 592.996  10
   0   0  -6 59068.1 859.635  27
   0   0  -6 62191.9 917.738  16
   0   0  -6 58878.5 1331.65  32
   0   0  -7 2248.49 180.405  24
   0   0  -7 2361.40 191.102  13
   0   0   7 2398.89 141.334   5
   0   0   7 2155.37 169.708  31
   0   0  -7 2017.73 176.740  27
   0   0  -7 2237.95 230.861  20
   0   0  -7 2275.32 228.426  17
   0   0  -8 11739.9 442.723  27
   0   0  -8 12334.2 543.871  17
   0   0  -8 10875.1 428.950  13
   0   0  -8 12045.1 484.849  16
   0   0  -8 11688.1 648.046  32
   0   0  -9 49225.7 1395.03  32
   0   0  -9 53991.8 1229.66  17
   0   0  -9 49216.3 1015.43  27
   0   0  -9 51917.3 1099.22  16
   0   0  -9 52690.7 1178.40  20
   0   0 -10 31300.8 907.541  16
   0   0 -10 31235.9 932.766  20
   0   0 -10 31340.0 1174.54  32
   0   0 -10 30788.2 850.542  13
   0   0 -11 88032.1 2059.40  32
   0   0 -11 79514.6 1661.33  28
   0   0 -11 84671.4 1557.23  13
   0   0 -11 85926.4 1624.19  20
   0   0 -11 82349.3 1583.72  16
   0   0 -12 37371.6 1385.88  32
   0   0 -12 34673.4 1108.48  28
   0   0 -12 38564.3 1073.12  13
   0   0 -12 36353.7 1061.15  20
   0   0 -13 28325.8 1035.59  28
   0   0 -13 29483.8 956.308  20
   0   0 -13 30572.5 963.176  13
   0   0 -13 28730.8 969.206  26
   0   0 -14 17711.7 817.210  28
   0   0 -14 19109.4 749.105  13
   0   0 -15 13250.4 720.977  32
   0   0 -16 4890.30 327.783  13
   0   0 -16 4134.22 353.906  28
   0   0 -16 3901.59 368.137  32
   0   0 -16 4606.21 372.923  25
   0   0 -17 89.9836 64.2388  13
   0   1   0 36.0308 25.4606  11
   0   1   0 38.5152 25.9357  10
   0   1   1 88911.7 699.955  10
   0   1  -1 89117.6 788.231  11
   0   1  -1 89467.6 782.341  10
   0   1   2 89960.0 689.374   9
   0   1  -2 87853.6 836.967  11
   0   1  -2 88647.1 826.288  10
   0   1   3 449186. 2975.23   1
   0   1   3 494296. 2759.46  30
   0   1  -3 527553. 2638.73  24
   0   1  -3 484671. 3034.80  10
   0   1   3 486733. 2771.22   8
   0   1  -3 488440. 3067.14  11
   0   1  -4 394600. 2239.20  24
   0   1  -4 391899. 2639.20  11
   0   1   4 387915. 2361.54   7
   0   1  -4 393693. 2579.92  10
   0   1   4 390173. 2365.90  30
   0   1  -5 30773.3 484.156  19
   0   1  -5 31304.9 535.380  10
   0   1  -5 31741.5 566.502  11
   0   1  -6 254973. 1920.65  19
   0   1  -6 259084. 2001.73  10
   0   1  -6 256682. 2053.13  11
   0   1  -6 255321. 1969.56  27
   0   1  -7 120880. 1320.06  13
   0   1  -7 122305. 1321.05  27
   0   1  -8 111740. 1795.68  18
   0   1  -8 112949. 1475.37  16
   0   1  -8 116050. 1641.60  17
   0   1  -8 114444. 1376.82  13
   0   1  -9 67850.9 1218.86  16
   0   1  -9 68132.7 1296.08  17
   0   1  -9 62225.2 1280.52  18
   0   1  -9 63992.3 1311.51  20
   0   1  -9 59621.8 1570.68  32
   0   1  -9 67150.8 1100.13  13
   0   1 -10 18056.2 692.967  18
   0   1 -10 18173.2 874.957  32
   0   1 -10 18804.0 714.774  20
   0   1 -10 20158.7 712.843  16
   0   1 -10 20129.4 644.151  13
   0   1 -10 19378.7 735.601  17
   0   1 -11 24786.9 895.211  17
   0   1 -11 22903.9 1017.94  32
   0   1 -11 24495.2 753.010  13
   0   1 -11 22233.5 772.204  18
   0   1 -11 22995.5 807.879  20
   0   1 -11 24485.3 827.339  16
   0   1 -12 498.592 212.169  32
   0   1 -12 687.363 177.892  16
   0   1 -12 445.263 156.286  20
   0   1 -12 633.138 146.607  13
   0   1 -13 2640.77 379.804  32
   0   1 -13 2444.02 305.262  28
   0   1 -14 9328.39 569.748  28
   0   1 -15 7070.08 468.917  28
   0   1 -15 8986.52 604.610  32
   0   1 -16 1512.08 228.562  32
   0   1 -16 1519.12 209.161  28
   0   1 -17 1762.90 197.626  32
   0   1 -17 2017.83 198.532  25
   0   2  -1 71891.7 903.716  10
   0   2   1 71641.1 833.652  10
   0   2   2 211174. 1629.59   9
   0   2  -2 215737. 1834.07  11
   0   2   3 109053. 1037.87   9
   0   2   3 111328. 1073.46   8
   0   2  -3 111956. 1271.30  11
   0   2  -4 9243.35 354.628  11
   0   2  -4 8635.29 344.509  10
   0   2   4 8823.66 247.946   9
   0   2   4 9289.23 267.470   8
   0   2   5 77621.7 863.680   8
   0   2  -5 77328.7 1125.32  10
   0   2  -6 25843.4 653.703  10
   0   2  -7 11651.8 456.966  10
   0   2  -8 19661.4 614.821  10
   0   2  -9 25741.0 724.842  16
   0   2  -9 23027.4 948.079  18
   0   2  -9 23571.5 796.628  17
   0   2 -10 17415.3 745.158  18
   0   2 -10 18713.0 739.863  17
   0   2 -10 16936.2 747.528  20
   0   2 -11 29862.5 927.466  18
   0   2 -11 32421.3 999.201  17
   0   2 -11 29099.5 910.546  20
   0   2 -11 28729.6 1163.41  32
   0   2 -12 17193.8 694.563  16
   0   2 -12 16035.9 660.450  20
   0   2 -12 14758.3 809.235  32
   0   2 -13 22507.8 847.970  17
   0   2 -13 21292.5 811.024  28
   0   2 -14 6313.72 431.230  28
   0   2 -14 6211.21 486.516  32
   0   2 -15 4359.60 373.358  32
   0   2 -15 3895.15 309.580  28
   0   2 -16 1927.23 226.997  32
   0   2 -16 1715.69 182.568  28
   0   2 -17 380.945 84.5746  25
   0   3   0 9.58387 63.8297   9
   0   3  -1 28912.4 708.689  10
   0   3   1 27512.1 632.383   9
   0   3  -1 28378.5 685.060   9
   0   3  -2 7520.84 376.371  10
   0   3   2 7174.79 314.806   9
   0   3   2 7184.75 315.227   8
   0   3  -2 7234.63 360.492   9
   0   3   3 51495.3 848.084   8
   0   3  -3 53190.6 1050.33  10
   0   3  -4 49353.3 1047.05  10
   0   3   4 44982.3 769.386   8
   0   3  -5 40392.4 974.189  10
   0   3  -5 39934.0 923.186   9
   0   3  -6 90122.4 1467.85   9
   0   3  -6 94055.2 1571.10  10
   0   3  -7 14683.6 583.286   9
   0   3  -8 39956.1 977.967   9
   0   3  -9 18001.3 627.514   8
   0   3  -9 17952.5 660.129   9
   0   3 -10 5753.05 427.161  17
   0   3 -10 5134.73 470.959  18
   0   3 -11 3908.63 350.812  18
   0   3 -11 4385.00 376.663  20
   0   3 -12 2246.83 274.243  17
   0   3 -13 1602.27 230.566  17
   0   3 -13 1412.26 245.578  32
   0   3 -14 996.736 198.413  32
   0   3 -15 1562.29 197.013  32
   0   4   0 26945.0 802.890   8
   0   4   0 28038.4 822.376   9
   0   4   1 15939.9 593.006   9
   0   4  -1 15934.8 634.934   9
   0   4   1 15900.7 598.285   8
   0   4  -1 16147.3 631.804   8
   0   4  -2 39115.8 1037.05   9
   0   4   2 38135.8 900.623   8
   0   4  -2 39524.2 1010.01   8
   0   4   2 37636.2 885.664   9
   0   4   3 10748.2 455.629   8
   0   4  -3 11202.5 561.766   9
   0   4  -4 6111.26 431.314   9
   0   4  -5 1836.73 245.238   8
   0   4  -5 1847.23 255.144   9
   0   4  -6 6086.67 426.669   8
   0   4  -6 5377.76 415.136   9
   0   4  -7 303.406 134.459   9
   0   4  -7 259.465 124.051   8
   0   4  -8 6922.48 444.198   9
   0   4  -9 1036.57 181.736   8
   0   4  -9 846.962 170.078   9
   0   4 -10 3441.32 377.157  18
   0   4 -10 3656.53 340.537  17
   0   4 -10 4150.13 319.609   9
   0   4 -11 5699.28 393.082  17
   0   4 -12 3154.06 337.073  32
   0   4 -12 4054.37 316.568  17
   0   4 -13 5487.12 326.564  17
   0   4 -13 4300.65 331.682  32
   0   4 -14 932.012 142.176  32
   0   5   0 46.3804 91.6345   9
   0   5  -1 625.519 160.465   9
   0   5   1 413.928 137.066   9
   0   5  -2 1038.38 198.107   9
   0   5   2 1488.82 211.793   8
   0   5  -3 4280.08 385.169   9
   0   5  -3 3609.24 355.406   8
   0   5  -4 3765.57 361.711   8
   0   5  -4 3648.17 357.367   9
   0   5  -5 6320.06 461.234   9
   0   5  -5 6157.08 448.722   8
   0   5  -6 3624.52 338.637   8
   0   5  -6 3200.26 325.712   9
   0   5  -7 1233.92 203.204   8
   0   5  -8 3681.42 296.862   8
   0   5  -8 3122.04 287.362  17
   0   5  -8 3703.88 310.415   9
   0   5  -9 1377.60 184.055   9
   0   5  -9 1064.04 222.569  18
   0   5  -9 1333.96 172.525   8
   0   5  -9 1117.90 176.020  17
   0   5 -10 1600.92 184.493  17
   0   5 -11 106.205 97.4060  32
   0   6   0 3763.63 315.793   8
   0   6   0 3403.32 292.962   9
   0   6  -1 1528.09 207.452   8
   0   6  -1 1259.26 187.543   9
   0   6   1 1654.57 226.398   8
   0   6  -2 1130.94 181.058   9
   0   6  -2 1336.25 199.529   8
   0   6  -3 160.731 96.5043   9
   0   6  -3 74.4618 86.8476   8
   0   6  -4 128.562 87.7137   8
   0   6  -4 77.8303 83.4160   9
   0   6  -5 164.515 94.0022   8
   0   6  -5 117.896 88.6897   9
   0   6  -6 856.864 144.124   9
   0   6  -6 728.116 132.187   8
   0   6  -7 55.4967 64.3422   9
   0   6  -8 739.336 103.603   9
  -1  -6   7 350.932 178.292  21
   1  -6  -6 652.866 232.837  33
  -1  -6   6 455.301 187.955  21
   1  -6  -5 1737.46 340.676  33
  -1  -6   5 1479.07 285.355  21
   1  -6  -4 2721.81 414.927  33
  -1  -6   4 2138.52 326.022  21
   1  -6  -3 217.081 197.748  33
  -1  -6   3 25.3123 121.177  21
  -1  -6   2 2528.39 316.643  33
  -1  -6   2 2636.61 331.851  21
   1  -6  -2 2612.60 404.340  33
  -1  -6   1 800.735 220.495  33
   1  -6  -1 953.333 274.387  33
  -1  -6   1 582.257 182.222  21
  -1  -6   0 209.596 176.574  33
  -1  -6   0 139.021 123.362  21
   1  -6   0-50.0214 190.195  33
  -1  -6  -1 418.331 203.056  33
   1  -6   1 154.141 208.265  33
  -1  -6  -1 508.807 162.293  21
  -1  -6  -2 552.188 225.215  33
   1  -6   2 510.196 229.938  33
  -1  -6  -3 72.9559 175.641  33
   1  -6   3 46.4823 159.865  33
  -1  -6  -4 2279.78 359.090  33
   1  -6   4 1897.90 329.200  33
   1  -6   5 68.9979 143.966  33
  -1  -5  12 1311.45 176.612   4
  -1  -5  12 897.534 137.517  29
  -1  -5  11 907.681 199.923   4
  -1  -5  11 651.121 150.421  29
   1  -5 -10 1032.06 171.044  14
  -1  -5  10 960.611 185.753  29
   1  -5  -9 2235.97 257.201  14
   1  -5  -8 1195.92 299.528  33
  -1  -5   8 1224.02 243.134  31
   1  -5  -8 1414.32 229.566  14
  -1  -5   7 3406.01 388.640  31
   1  -5  -7 4301.49 384.832  14
   1  -5  -7 3931.19 482.418  33
   1  -5  -6 2298.83 294.973  14
  -1  -5   6 2202.32 324.153  31
   1  -5  -5 1056.75 219.325  14
   1  -5  -5 790.201 272.386  33
  -1  -5   5 820.104 225.015  31
   1  -5  -4 112.757 122.635  14
  -1  -5   4 154.286 148.317  31
   1  -5  -4 52.7018 181.257  33
   1  -5  -3 2825.69 335.428  14
   1  -5  -3 2600.30 415.651  33
  -1  -5   3 2417.23 360.492  33
  -1  -5   2 1342.73 293.609  33
   1  -5  -2 1526.88 252.943  14
   1  -5  -2 1399.14 333.614  33
  -1  -5   1 4966.76 513.927  33
  -1  -5   0 4421.29 493.812  33
  -1  -5   0 4972.24 477.085  21
  -1  -5  -1 9088.10 634.443  21
   1  -5   1 10182.1 570.826   4
  -1  -5  -1 8019.37 648.779  33
  -1  -5  -2 5946.25 578.509  33
   1  -5   2 8004.30 521.829   4
  -1  -5  -2 6952.98 542.150  21
   1  -5   2 5348.44 478.478  31
   1  -5   2 8279.65 546.193   2
   1  -5   3 213.210 162.037  31
   1  -5   3 152.189 128.907   2
   1  -5   3 135.139 136.939   4
  -1  -5  -3 198.073 192.514  33
  -1  -5  -3 148.774 127.921  21
   1  -5   4 8539.49 591.164   2
   1  -5   4 8861.81 588.428   4
  -1  -5  -5 6364.06 430.730  14
   1  -5   5 4550.86 455.128  31
  -1  -5  -6 791.750 173.276  14
   1  -5   6 1161.51 273.328   2
  -1  -5  -6 661.732 251.286  33
   1  -5   6 1223.16 274.336   1
   1  -5   6 691.862 218.301  31
   1  -5   7 598.990 200.876   4
   1  -5   7 448.702 194.722  31
  -1  -5  -7 481.250 137.955  14
   1  -5   7 615.210 231.276   2
   1  -5   7 863.563 248.944   1
  -1  -5  -7 408.966 223.068  33
   1  -5   8 2995.90 363.847  31
   1  -5   8 4074.80 481.754   2
   1  -5   8 4043.97 423.464   4
   1  -5   8 3994.69 475.483   1
   1  -5   9 567.569 181.037  31
   1  -5   9 661.186 190.474   4
   1  -5   9 832.921 242.669   1
   1  -5   9 733.735 241.581   2
   1  -5  10 2355.04 275.989   4
   1  -5  10 1887.33 250.630  31
   1  -5  11 3023.89 289.660   2
   1  -5  11 2387.72 229.753   4
  -1  -4  14 352.928 109.018  29
  -1  -4  13 1001.45 189.449  29
  -1  -4  12 2560.90 302.929  29
   1  -4 -12 2490.31 254.712  14
  -1  -4  11 701.566 211.112  31
   1  -4 -11 714.008 165.426  14
  -1  -4  10 3114.15 390.980  31
   1  -4 -10 2704.95 313.324  14
   1  -4  -9 2846.00 406.773  33
  -1  -4   9 3847.31 443.973  31
   1  -4  -9 3850.99 375.593  14
   1  -4  -8 2583.92 399.031  33
  -1  -4   7 10878.8 694.794  31
   1  -4  -7 9477.93 668.702  33
   1  -4  -7 11774.3 636.909  14
   1  -4  -6 28466.8 983.077  14
  -1  -4   6 27866.2 1070.09  31
   1  -4  -5 22360.2 857.303  14
  -1  -4   5 20289.2 886.586  31
   1  -4  -5 19723.0 955.181  33
  -1  -4   4 22224.5 907.068  31
   1  -4  -4 24360.9 899.245  14
   1  -4  -4 21351.1 982.879  33
   1  -4  -4 21450.0 741.841  21
   1  -4  -3 3700.45 350.116  14
  -1  -4   3 2918.36 338.805  31
   1  -4  -3 3492.88 303.562  21
   1  -4  -2 25627.9 896.952  14
   1  -4  -2 23802.2 787.755  21
  -1  -4   2 24152.4 884.869  31
  -1  -4   1 5967.90 424.583  31
   1  -4  -1 7357.50 437.002   2
   1  -4  -1 6337.38 389.064   4
   1  -4  -1 6441.62 455.432  14
   1  -4   0 4303.91 340.345   2
   1  -4   0 4211.10 331.947   4
  -1  -4  -1 2497.64 340.735  33
  -1  -4  -1 2244.02 257.724  22
   1  -4   1 2700.95 276.656   1
   1  -4   1 2551.65 268.849   4
   1  -4   1 2535.96 282.094   2
  -1  -4  -2 5351.10 484.339  33
   1  -4   2 5265.85 385.483   4
   1  -4   2 5383.43 408.291   2
  -1  -4  -2 5033.35 370.745  22
  -1  -4  -2 5465.54 431.323  21
  -1  -4  -2 5644.64 375.483  14
   1  -4   2 6083.99 414.378   1
  -1  -4  -3 530.246 169.134  21
  -1  -4  -3 407.238 132.936  22
  -1  -4  -3 464.093 137.914  14
  -1  -4  -3 412.617 193.610  33
  -1  -4  -4 15522.9 669.045  22
  -1  -4  -4 18357.8 714.910  14
  -1  -4  -4 17113.5 745.171  21
  -1  -4  -4 16772.9 872.686  33
  -1  -4  -5 9922.53 578.334  21
  -1  -4  -5 11184.0 580.870  14
  -1  -4  -5 8906.46 664.224  33
  -1  -4  -6 14877.5 886.694  33
  -1  -4  -6 19081.2 782.376  14
  -1  -4  -7 16098.1 724.012  14
  -1  -4  -7 14290.5 901.851  33
  -1  -4  -8 15786.9 928.067  33
   1  -4   8 16849.3 870.350  31
  -1  -4  -9 10229.4 553.310  14
   1  -4   9 9957.90 673.348  31
   1  -4  10 1687.72 300.694  31
   1  -4  11 4010.09 409.596  31
   1  -4  12 3579.56 303.731   4
   1  -4  12 3564.54 351.751  31
   1  -4  13 418.293 119.505  29
   1  -4  13 702.928 131.899   4
   1  -4  14 359.843 86.1563   2
   1  -3 -16 859.282 117.534  13
  -1  -3  15 1411.83 162.477  29
   1  -3 -15 1356.28 184.923  13
  -1  -3  14 1913.48 227.906  29
   1  -3 -14 1774.11 234.216  13
  -1  -3  13 6458.63 455.011  29
   1  -3 -12 4586.80 376.072  14
  -1  -3  12 4184.38 417.834  31
   1  -3 -12 4017.70 375.306  13
  -1  -3  11 9010.93 617.327  31
   1  -3 -11 9291.75 566.276  13
  -1  -3  10 22382.8 963.480  31
   1  -3 -10 24743.7 921.902  14
   1  -3 -10 22472.6 877.528  13
   1  -3  -9 20680.1 824.037  13
  -1  -3   9 20858.8 911.037  31
   1  -3  -9 19385.4 943.269  33
  -1  -3   8 28420.5 1027.54  31
   1  -3  -8 28308.4 1084.90  33
   1  -3  -8 27218.5 902.970  13
   1  -3  -7 2107.13 251.619  15
   1  -3  -7 1622.45 277.693  33
  -1  -3   7 1939.73 276.257  31
   1  -3  -7 2287.37 266.118  14
   1  -3  -7 1939.09 236.476  13
  -1  -3   6 3900.51 350.985  31
   1  -3  -6 4011.92 330.341  15
   1  -3  -6 4107.76 387.379  33
   1  -3  -6 4422.31 347.974  14
   1  -3  -5 3663.42 297.245  15
   1  -3  -5 3002.47 335.180  33
  -1  -3   5 3473.20 319.461  31
   1  -3  -5 3175.12 294.351  14
   1  -3  -4 12215.9 502.447  15
   1  -3  -4 12424.7 536.305  14
  -1  -3   4 10831.8 524.410  31
  -1  -3   3 7009.54 401.862  31
   1  -3  -3 7769.28 419.392  14
   1  -3  -3 8101.57 388.438  15
   1  -3  -2 84573.6 1251.20  15
   1  -3  -2 87141.3 1188.85   4
   1  -3  -2 86443.7 1192.77   1
   1  -3  -2 84871.6 1225.84   2
   1  -3  -1 71969.7 1115.98   2
  -1  -3   1 70551.5 1189.27  31
   1  -3  -1 72749.1 1099.08   4
   1  -3  -1 73240.1 1093.18   1
   1  -3   0 43467.6 836.061   1
  -1  -3   0 40221.3 773.400  14
  -1  -3  -1 136069. 1752.16  22
  -1  -3  -1 136509. 1613.02  23
  -1  -3  -2 55302.7 994.892  14
  -1  -3  -2 48276.2 1200.12  33
  -1  -3  -3 72144.6 1106.54  13
  -1  -3  -3 72026.5 1517.81  33
  -1  -3  -3 71437.5 1313.69  21
  -1  -3  -4 72365.6 1304.92  22
  -1  -3  -4 81633.8 1336.80  14
  -1  -3  -4 75232.1 1589.02  33
  -1  -3  -4 76999.1 1370.11  21
  -1  -3  -4 78427.3 1248.73  13
  -1  -3  -5 16470.9 627.388  22
  -1  -3  -5 19245.5 662.371  14
  -1  -3  -5 17296.8 658.858  21
  -1  -3  -5 17472.3 794.817  33
  -1  -3  -6 33797.1 1190.66  33
  -1  -3  -6 36193.3 970.141  14
  -1  -3  -6 33902.9 919.026  13
  -1  -3  -7 4671.20 370.807  14
  -1  -3  -7 4245.66 353.400  13
  -1  -3  -7 4320.77 478.389  33
  -1  -3  -8 7716.85 641.201  33
  -1  -3  -8 7934.58 506.882  13
  -1  -3  -8 8689.80 510.516  14
   1  -3   9 12019.8 697.624  31
  -1  -3  -9 12292.0 650.213  13
  -1  -3  -9 12411.8 623.961  14
  -1  -3 -10 16683.3 778.231  13
   1  -3  11 2324.35 322.693  31
  -1  -3 -11 2283.47 305.107  13
   1  -3  12 9734.51 584.816  31
  -1  -3 -12 11583.4 628.614  13
   1  -3  13 7198.92 445.048  31
  -1  -3 -13 8150.78 492.966  13
  -1  -3 -14 3825.50 301.479  13
   1  -2 -17 2715.55 207.612  13
   1  -2 -16 3686.98 287.962  13
   1  -2 -15 3313.40 311.526  13
  -1  -2  14 4635.09 335.585  29
   1  -2 -14 5365.46 415.605  13
   1  -2 -13 2021.48 314.521  28
   1  -2 -13 2068.15 283.693  13
  -1  -2  13 2061.65 255.719  29
   1  -2 -12 4039.17 435.391  28
   1  -2 -12 4966.57 396.054  14
   1  -2 -12 4718.44 420.757  13
  -1  -2  11 4399.22 385.765  31
   1  -2 -11 3569.62 404.938  28
   1  -2 -11 4680.64 408.804  13
   1  -2 -11 4526.54 373.431  14
   1  -2 -11 4698.98 497.788  25
   1  -2 -10 5468.72 474.586  28
  -1  -2  10 5555.92 432.935  31
   1  -2 -10 6655.72 608.735  25
   1  -2 -10 6405.29 452.362  13
   1  -2 -10 7009.19 450.104  14
   1  -2  -9 19731.5 716.682  14
   1  -2  -9 14642.4 727.656  28
   1  -2  -9 18349.8 866.035  33
   1  -2  -9 16967.6 680.905  13
   1  -2  -9 17035.2 955.025  25
  -1  -2   9 16638.9 704.852  31
   1  -2  -9 17446.0 682.735  15
   1  -2  -8 16050.1 625.116  13
   1  -2  -8 15828.3 763.126  33
   1  -2  -8 17262.2 639.130  14
   1  -2  -8 15908.0 622.418  15
  -1  -2   8 14226.1 615.992  31
   1  -2  -7 72512.8 1472.52  33
   1  -2  -7 69769.2 1242.72  13
  -1  -2   7 71142.5 1322.88  31
   1  -2  -7 71048.3 1286.94  15
   1  -2  -6 154439. 1865.96  15
   1  -2  -6 155288. 2205.40  25
   1  -2  -6 156842. 1867.61  14
   1  -2  -6 153383. 1798.04  13
   1  -2  -6 140643. 1913.77  28
  -1  -2   6 142780. 1844.25  31
  -1  -2   5 153188. 1840.07  31
   1  -2  -5 157978. 1989.27  33
   1  -2  -5 168718. 1746.26  13
   1  -2  -5 153058. 1873.43  25
   1  -2  -5 163689. 1829.39  14
   1  -2  -5 158962. 1858.41  28
   1  -2  -5 161421. 1839.94  15
   1  -2  -4 246203. 2305.35  14
   1  -2  -4 255399. 2063.54   3
   1  -2  -4 253116. 2290.46  15
   1  -2  -4 254622. 2234.45  28
   1  -2  -4 248187. 2100.33  13
   1  -2  -3 111239. 1217.26  21
   1  -2  -3 113767. 1187.62   3
   1  -2  -3 113727. 1154.88  13
   1  -2  -2 150279. 1226.57  13
   1  -2  -2 151076. 1417.45   2
   1  -2  -1 20163.9 294.254  13
  -1  -2   1 19513.9 411.095  23
   1  -2  -1 21388.8 463.301   2
  -1  -2   1 21146.2 396.864  14
   1  -2  -1 19159.9 324.087  22
   1  -2  -1 20725.2 441.654   4
  -1  -2   0 23709.0 445.230  14
  -1  -2   0 22849.3 482.077  24
   1  -2   0 21062.6 315.756  22
  -1  -2   0 21910.8 462.442  23
  -1  -2  -1 6556.38 185.956   2
  -1  -2  -1 6700.02 140.876   1
  -1  -2  -1 7104.07 298.518  24
  -1  -2  -1 7235.19 262.611  14
  -1  -2  -1 6701.75 271.860  23
  -1  -2  -1 7290.64 241.777  31
  -1  -2  -1 7442.66 254.266  13
  -1  -2  -2 21651.3 619.672  33
  -1  -2  -2 21889.2 654.496  27
  -1  -2  -2 20975.7 484.925  14
  -1  -2  -2 20821.2 370.943  31
  -1  -2  -2 20909.2 558.830  24
  -1  -2  -2 21248.8 470.546  13
  -1  -2  -2 19720.1 512.059  22
  -1  -2  -2 18974.5 293.069   4
  -1  -2  -2 20102.5 506.432  23
  -1  -2  -3 254.864 129.427  27
  -1  -2  -3 342.368 144.745  26
  -1  -2  -3 380.737 121.246  24
  -1  -2  -3 306.344 99.9368  21
  -1  -2  -3 254.246 127.532  33
  -1  -2  -3 302.591 97.3291  23
  -1  -2  -3 643.349 116.364  22
  -1  -2  -3 404.352 87.6880  13
  -1  -2  -4 126971. 1679.16  24
  -1  -2  -4 125822. 1429.71  13
  -1  -2  -4 128378. 1470.54  14
  -1  -2  -4 127003. 2099.20  26
  -1  -2  -4 131925. 1947.49  27
  -1  -2  -4 130763. 1782.62  33
  -1  -2  -4 124661. 1533.79  21
  -1  -2  -4 122598. 1578.86  23
  -1  -2  -4 128529. 1980.63  25
  -1  -2  -4 121558. 1484.70  22
  -1  -2  -5 62557.4 1054.75  13
  -1  -2  -5 63439.5 1622.57  26
  -1  -2  -5 65739.5 1546.97  25
  -1  -2  -5 64797.7 1071.88  14
  -1  -2  -5 64012.4 1411.48  27
  -1  -2  -6 156427. 2329.76  33
  -1  -2  -6 160835. 1908.05  14
  -1  -2  -6 159850. 2772.35  25
  -1  -2  -6 149433. 2078.54  24
  -1  -2  -6 152589. 1880.58  13
  -1  -2  -7 96974.9 1910.40  27
  -1  -2  -7 95484.3 2326.61  26
  -1  -2  -7 92659.7 1518.74  13
  -1  -2  -7 93159.8 1904.56  33
  -1  -2  -7 90365.9 1652.65  24
  -1  -2  -7 86294.2 2188.85  25
  -1  -2  -7 102289. 1544.91  14
  -1  -2  -8 53778.3 1770.13  26
  -1  -2  -8 56062.0 1171.35  14
  -1  -2  -8 54395.3 1468.69  27
  -1  -2  -8 56088.1 1224.25  13
  -1  -2  -9 118164. 1927.59  13
  -1  -2  -9 116886. 2570.05  26
  -1  -2  -9 119304. 1837.33  14
  -1  -2 -10 27090.9 1293.88  25
  -1  -2 -10 32048.4 960.580  14
   1  -2  10 27304.1 906.390  31
  -1  -2 -10 29943.8 1268.91  26
  -1  -2 -10 30243.5 1166.26  27
  -1  -2 -10 32241.7 1025.54  13
  -1  -2 -11 22261.9 1140.85  25
  -1  -2 -11 23246.6 1102.34  26
   1  -2  11 20678.8 790.245  31
  -1  -2 -12 1059.53 268.046  26
  -1  -2 -12 1350.29 238.216  13
  -1  -2 -12 1122.47 292.519  25
  -1  -2 -13 29.6419 152.920  25
  -1  -2 -13 42.3796 106.236  13
  -1  -2 -14 510.508 184.892  25
  -1  -2 -15 2023.83 235.560  13
   1  -1 -18 1263.74 117.758  13
   1  -1 -17 269.448 90.5646  13
   1  -1 -16 1747.41 223.250  13
   1  -1 -15 7322.82 516.001  28
   1  -1 -14 5650.76 481.300  25
   1  -1 -14 5089.42 458.863  28
   1  -1 -14 5919.12 447.060  13
   1  -1 -13 24997.6 921.445  13
   1  -1 -13 23348.6 985.994  28
   1  -1 -13 23229.4 970.060  25
   1  -1 -12 27905.0 1148.56  32
   1  -1 -12 30763.2 1000.05  13
   1  -1 -12 27908.6 1052.71  28
  -1  -1  12 31808.1 943.851  29
  -1  -1  11 31552.5 911.859  29
   1  -1 -11 29799.0 1043.57  28
   1  -1 -11 33749.7 983.412  13
   1  -1 -11 28585.7 1154.88  32
   1  -1 -11 33919.4 937.365  14
   1  -1 -10 76256.1 1918.54  32
  -1  -1  10 79540.6 1443.78  31
   1  -1 -10 74995.4 1459.09  26
   1  -1 -10 77509.9 1605.83  28
   1  -1 -10 79109.3 1451.51  20
   1  -1 -10 78969.8 1459.85  13
   1  -1 -10 78968.1 1524.97  16
   1  -1  -9 15606.0 621.752  16
   1  -1  -9 15396.2 859.681  32
   1  -1  -9 16689.0 599.385  14
  -1  -1   9 15204.1 586.676  31
   1  -1  -9 15234.0 609.774  26
   1  -1  -9 17670.4 640.128  13
   1  -1  -9 14557.1 562.783  15
   1  -1  -9 15604.5 604.708  20
   1  -1  -8 64806.0 1154.84  15
   1  -1  -8 64315.0 1211.62  26
  -1  -1   8 63724.2 1180.10  31
   1  -1  -8 64698.7 1210.23  16
   1  -1  -8 62056.3 1758.16  32
   1  -1  -7 77227.4 1922.55  32
   1  -1  -7 85430.6 1279.82  20
  -1  -1   7 84312.9 1178.99   5
   1  -1  -7 79517.4 1176.54  14
   1  -1  -7 82678.1 1286.47  26
   1  -1  -7 80162.3 1216.80  15
  -1  -1   7 82810.8 1268.43  31
   1  -1  -6 69189.2 1077.58  26
   1  -1  -6 70932.6 1692.24  32
   1  -1  -6 64340.5 1020.54  16
  -1  -1   6 67315.1 1056.38  31
   1  -1  -6 73897.5 1270.27  33
   1  -1  -6 63888.6 1017.81  15
   1  -1  -6 70029.4 1069.28  20
   1  -1  -5 49282.4 803.864  20
   1  -1  -5 44934.3 759.699  16
  -1  -1   5 49079.4 794.172   5
   1  -1  -5 46616.7 757.748  14
   1  -1  -5 47136.4 584.365  12
   1  -1  -5 49963.1 822.756  26
   1  -1  -5 46771.8 866.595  33
   1  -1  -5 47463.8 1143.99  32
   1  -1  -4 189746. 1627.32  14
  -1  -1   4 187007. 1647.29   5
  -1  -1   4 187379. 1681.57  31
   1  -1  -4 185955. 1716.81  33
   1  -1  -4 191734. 1636.61  26
   1  -1  -4 182262. 1922.50  32
   1  -1  -3 113350. 1193.14  32
  -1  -1   3 114176. 1156.69  31
   1  -1  -3 110890. 994.434  16
  -1  -1   3 109342. 1098.05   5
   1  -1  -3 114475. 1089.67  25
  -1  -1   3 111759. 724.074  14
   1  -1  -3 110096. 1073.11   3
  -1  -1   2 345267. 1903.51  24
   1  -1  -2 342483. 2055.41  16
   1  -1  -2 352813. 2152.49  25
  -1  -1   2 334692. 2304.61   5
   1  -1  -2 358316. 2168.32  21
   1  -1  -2 343557. 2271.92   3
  -1  -1   2 349831. 2365.37  31
   1  -1  -2 351756. 2283.46   2
   1  -1  -1 297084. 1952.88   2
  -1  -1   1 296866. 1950.67   5
   1  -1  -1 297028. 1963.39   1
  -1  -1   1 302070. 1697.96  14
  -1  -1   1 302220. 1801.34  24
   1  -1  -1 298852. 1939.17   4
  -1  -1   0 427652. 2454.10  14
  -1  -1   0 430776. 2591.54  31
  -1  -1   0 429636. 2674.49  27
  -1  -1   0 426628. 2597.62  24
  -1  -1  -1 396337. 2679.80  27
  -1  -1  -1 391153. 2438.45  13
  -1  -1  -1 389121. 2523.58  23
  -1  -1  -1 396964. 2547.43  24
  -1  -1  -1 392376. 2282.46  31
  -1  -1  -1 394353. 2701.47  25
  -1  -1  -1 387668. 2399.25  14
  -1  -1  -1 384289. 2699.57  26
  -1  -1  -1 392864. 2627.44  33
  -1  -1  -1 381687. 2672.95  20
  -1  -1  -2 137986. 1496.91  20
  -1  -1  -2 144853. 1296.88  22
  -1  -1  -2 147622. 1223.04  14
  -1  -1  -2 139599. 1520.79  26
  -1  -1  -2 142354. 1300.47  23
  -1  -1  -2 142965. 1209.44  13
  -1  -1  -2 146222. 1459.93  27
  -1  -1  -2 150013. 1451.63  25
  -1  -1  -2 140482. 1401.99  33
  -1  -1  -2 146961. 1338.81  24
  -1  -1  -2 154868. 1541.93  32
  -1  -1  -2 152300. 1349.12  21
  -1  -1  -3 583450. 3718.40  28
  -1  -1  -3 568561. 3681.31  23
  -1  -1  -3 619466. 4314.11  32
  -1  -1  -3 548397. 3963.56  33
  -1  -1  -3 568772. 3575.37  13
  -1  -1  -3 561191. 3947.51  27
  -1  -1  -3 561821. 4369.75  26
  -1  -1  -3 569711. 3650.89  22
  -1  -1  -3 587290. 3985.99  25
  -1  -1  -3 564716. 3583.20  14
  -1  -1  -3 547123. 4278.13  20
  -1  -1  -3 567274. 3766.17  24
  -1  -1  -3 595903. 3752.65  21
  -1  -1  -4 159286. 1763.16  27
  -1  -1  -4 151659. 1491.88  13
  -1  -1  -4 153904. 1514.88  14
  -1  -1  -4 156317. 1566.36  23
  -1  -1  -4 151202. 1517.01  22
  -1  -1  -4 155983. 1867.61  33
  -1  -1  -4 153264. 1605.56  24
  -1  -1  -4 153419. 1561.33  28
  -1  -1  -5 65508.9 1005.20  22
  -1  -1  -5 64652.6 1036.27  24
  -1  -1  -5 60849.1 1240.00  33
  -1  -1  -5 65297.8 958.418  13
  -1  -1  -5 64485.6 1033.65  28
  -1  -1  -5 64864.8 1022.68  23
  -1  -1  -5 62429.9 1465.36  20
  -1  -1  -5 68441.9 1650.93  32
  -1  -1  -5 64381.7 1131.01  27
  -1  -1  -6 120442. 1464.68  13
  -1  -1  -6 118566. 1422.42  14
  -1  -1  -6 116821. 1565.79  24
  -1  -1  -6 117625. 1688.17  27
  -1  -1  -6 116499. 1588.69  28
  -1  -1  -7 7243.26 353.571  14
  -1  -1  -7 7332.98 623.866  32
  -1  -1  -7 6813.70 419.960  27
  -1  -1  -7 7079.47 368.119  13
  -1  -1  -7 7686.62 540.665  20
  -1  -1  -8 2315.74 224.576  14
  -1  -1  -8 2375.07 249.550  24
  -1  -1  -8 2097.55 252.588  28
  -1  -1  -8 2176.34 373.478  32
  -1  -1  -8 2388.22 322.557  20
  -1  -1  -9 12120.3 621.757  27
  -1  -1  -9 12391.5 557.386  13
  -1  -1  -9 11383.0 560.704  24
  -1  -1  -9 11699.6 797.645  32
   1  -1   9 10379.6 451.116  31
  -1  -1  -9 12070.5 615.694  28
  -1  -1  -9 12434.5 690.514  20
  -1  -1  -9 12064.6 698.407  26
  -1  -1 -10 36965.6 1188.39  20
  -1  -1 -10 35766.8 1397.60  32
  -1  -1 -10 38280.0 1258.45  26
  -1  -1 -10 36239.5 1122.48  28
  -1  -1 -10 35136.5 1100.05  27
  -1  -1 -10 37214.3 1026.28  13
  -1  -1 -11 22546.0 834.807  13
  -1  -1 -11 21203.7 903.551  28
  -1  -1 -11 22955.3 1004.37  26
  -1  -1 -11 22752.0 973.548  20
  -1  -1 -11 21032.0 1066.29  32
  -1  -1 -11 23736.5 1044.35  25
  -1  -1 -11 20481.0 875.653  27
  -1  -1 -12 70577.0 1823.79  25
  -1  -1 -12 74927.5 1803.55  20
  -1  -1 -12 68265.0 1941.54  32
  -1  -1 -12 71214.2 1784.83  26
  -1  -1 -12 71564.1 1526.99  13
  -1  -1 -12 65787.9 1637.39  28
  -1  -1 -12 67919.7 1628.35  27
  -1  -1 -13 20795.4 938.970  20
  -1  -1 -13 17867.3 852.219  28
  -1  -1 -13 20566.0 943.459  26
  -1  -1 -13 18991.4 1017.71  32
  -1  -1 -13 20530.3 823.607  13
  -1  -1 -13 20176.3 982.105  25
  -1  -1 -14 6618.79 507.591  26
  -1  -1 -14 7107.35 559.240  25
  -1  -1 -14 7273.46 478.019  13
  -1  -1 -14 6683.57 581.420  32
  -1  -1 -15 9398.81 501.230  13
  -1  -1 -15 8368.11 552.737  25
  -1  -1 -16 2942.42 286.174  25
  -1  -1 -16 3092.86 259.048  13
   1   0 -17 3868.89 305.214  28
   1   0 -17 4730.00 282.493  13
   1   0 -16 4315.24 364.014  28
   1   0 -16 4697.63 334.283  13
   1   0 -16 4067.59 363.536  32
   1   0 -15 4811.90 370.536  13
   1   0 -15 3706.53 391.498  32
   1   0 -14 16335.8 718.050  13
   1   0 -14 14480.3 794.876  32
   1   0 -14 13946.9 718.259  28
   1   0 -13 298.642 191.133  32
   1   0 -13 364.413 150.875  16
   1   0 -13 407.285 184.499  28
   1   0 -13 302.686 126.777  13
   1   0 -12 590.210 149.922  13
   1   0 -12 792.324 187.341  16
   1   0 -12 653.494 228.902  32
   1   0 -11 282.300 174.538  32
   1   0 -11 604.513 158.997  16
   1   0 -11 275.421 119.033  13
   1   0 -10 8837.98 605.477  32
   1   0 -10 8674.41 426.004  20
   1   0 -10 9094.57 484.980  16
   1   0 -10 9605.47 480.303  13
   1   0  -9 11969.9 665.901  32
  -1   0   9 14866.4 567.587  29
  -1   0   9 14117.6 453.669   5
   1   0  -9 13197.5 592.727  17
   1   0  -9 12226.3 510.052  16
   1   0  -8 58856.1 1048.10  16
   1   0  -8 67674.8 1243.37  17
  -1   0   8 68630.3 1141.69  29
   1   0  -8 65979.3 1076.98  14
   1   0  -8 58824.8 928.267  27
   1   0  -8 58846.1 966.298  15
   1   0  -8 64201.0 1059.45  20
   1   0  -7 183872. 1810.28  14
   1   0  -7 178450. 1679.27  27
   1   0  -7 186715. 1866.77  20
  -1   0   7 186414. 1884.32  29
   1   0  -7 186653. 2526.98  32
   1   0  -7 184693. 1591.67  11
   1   0  -6 142759. 1492.57  20
   1   0  -6 134166. 1357.39  15
   1   0  -6 145053. 1599.47  17
   1   0  -6 137382. 2042.69  32
  -1   0   6 142449. 1508.41  31
   1   0  -6 131354. 1279.31  27
   1   0  -6 140527. 1413.70  14
   1   0  -6 136130. 1249.20  11
   1   0  -5 197470. 1541.41  27
   1   0  -5 204015. 1838.63  17
   1   0  -5 208642. 1755.51  20
   1   0  -5 193785. 1604.16  14
   1   0  -5 205328. 1720.54  18
  -1   0   5 203901. 1615.32   6
   1   0  -5 201628. 1558.69  11
  -1   0   5 203047. 1765.92  31
   1   0  -5 195555. 1627.81  15
   1   0  -5 195457. 2442.78  32
  -1   0   4 813915. 4948.93  31
   1   0  -4 854135. 4672.60  27
   1   0  -4 845854. 4919.77  20
   1   0  -4 817293. 4783.10  12
   1   0  -4 858914. 4902.13  18
   1   0  -3 672814. 3694.47  18
   1   0  -3 615597. 3719.80  12
   1   0  -3 699676. 3731.92  20
   1   0  -2 372174. 1971.56  20
  -1   0   2 360383. 2432.93   7
   1   0  -2 370992. 2314.08  12
  -1   0   2 362952. 2447.92   6
  -1   0   2 358050. 2326.77  29
   1   0  -1 8437.51 204.498   3
  -1   0   1 9036.47 218.311  29
  -1   0   0 19805.5 232.547  32
   1   0   0 21377.3 242.669   2
  -1   0   0 20246.9 220.980  21
   1   0   0 20325.9 268.442   1
  -1   0   0 22545.1 414.724   7
  -1   0   0 22970.9 331.595  29
  -1   0   0 20270.9 464.393  18
  -1   0  -1 6199.00 222.671  32
  -1   0  -1 5187.19 137.191  22
  -1   0  -1 4474.07 128.228  13
   1   0   1 4256.89 119.180   8
  -1   0  -1 5356.77 148.337  28
  -1   0  -1 6060.75 325.669  18
  -1   0  -1 5504.24 157.590   7
  -1   0  -2 54594.4 583.983  22
  -1   0  -2 59728.1 913.770  32
  -1   0  -2 54204.9 1030.80  18
  -1   0  -2 53481.2 628.488  17
  -1   0  -2 58898.6 617.463  28
  -1   0  -2 50975.2 645.040  19
  -1   0  -2 51473.1 552.594  13
  -1   0  -2 54552.3 590.138  23
  -1   0  -2 52571.1 515.145   8
  -1   0  -2 54190.4 1018.66  20
  -1   0  -3 4094.41 315.120  20
  -1   0  -3 3837.10 112.044   8
  -1   0  -3 3680.32 90.2004   5
  -1   0  -3 4429.43 297.438  32
  -1   0  -3 3743.98 188.598  19
  -1   0  -3 4238.43 308.667  18
  -1   0  -3 3730.22 154.737  13
  -1   0  -3 3700.33 161.852  16
  -1   0  -3 3793.90 190.749  17
  -1   0  -3 4273.34 175.349  24
  -1   0  -3 4030.09 173.340  23
  -1   0  -4 295438. 2879.04  20
  -1   0  -4 299262. 2175.63  23
  -1   0  -4 285028. 2233.17  19
  -1   0  -4 292509. 2309.25  27
  -1   0  -4 290072. 2828.20  18
  -1   0  -4 298715. 2146.80  16
  -1   0  -4 302770. 2189.53  24
  -1   0  -4 304681. 2904.41  32
  -1   0  -4 279716. 2308.57  17
  -1   0  -4 291938. 2089.33  13
  -1   0  -5 34492.5 668.719  19
  -1   0  -5 34895.2 871.417  20
  -1   0  -5 35128.1 694.008  27
  -1   0  -5 35909.1 879.983  18
  -1   0  -5 35586.0 729.331  17
  -1   0  -5 34499.2 604.577  13
  -1   0  -5 34647.6 644.786  24
  -1   0  -5 35692.0 958.132  32
  -1   0  -5 35437.7 642.798  16
  -1   0  -6 300608. 2973.97  18
  -1   0  -6 308661. 2696.14  27
  -1   0  -6 294979. 3235.18  32
  -1   0  -6 284574. 2366.18  13
  -1   0  -6 299457. 2977.61  20
  -1   0  -6 288750. 2664.95  17
  -1   0  -6 288289. 2433.70  24
  -1   0  -6 297989. 2473.59  16
  -1   0  -7 281438. 2564.20  24
  -1   0  -7 288776. 2688.09  27
  -1   0  -7 284055. 2479.79  13
  -1   0  -7 285496. 2831.89  17
  -1   0  -8 59052.3 1100.51  24
  -1   0  -8 69252.3 1406.89  20
  -1   0  -8 66642.3 1570.32  32
  -1   0  -8 66502.9 1183.84  16
  -1   0  -8 65556.0 1246.01  28
  -1   0  -8 62807.3 1176.29  27
  -1   0  -8 65803.5 1333.51  18
  -1   0  -8 63949.7 1104.32  13
  -1   0  -9 286329. 2853.85  13
  -1   0  -9 317735. 3422.83  20
  -1   0  -9 300698. 3136.77  28
  -1   0  -9 276477. 2850.51  24
  -1   0  -9 303541. 3781.22  32
  -1   0 -10 40783.2 1133.73  28
  -1   0 -10 40611.1 1005.67  13
  -1   0 -10 40026.8 1060.44  27
  -1   0 -10 42644.6 1399.51  32
  -1   0 -11 21685.2 885.706  20
  -1   0 -11 18817.3 771.266  27
  -1   0 -11 18669.0 816.563  28
  -1   0 -11 20177.0 1001.63  32
  -1   0 -11 19477.8 725.953  13
  -1   0 -12 14893.5 745.807  28
  -1   0 -12 16086.2 780.022  20
  -1   0 -12 15166.4 659.856  13
  -1   0 -12 13626.0 652.996  27
  -1   0 -12 15544.8 905.131  32
  -1   0 -13 211.410 140.610  20
  -1   0 -13 197.820 196.404  32
  -1   0 -13 222.061 143.532  26
  -1   0 -13 255.779 130.329  13
  -1   0 -13 125.885 129.052  28
  -1   0 -14 262.355 145.500  20
  -1   0 -14 220.164 137.820  28
  -1   0 -14 350.761 154.295  26
  -1   0 -14 302.567 128.954  13
  -1   0 -15 2717.49 271.239  13
  -1   0 -15 3271.10 371.377  32
  -1   0 -16 1257.71 203.999  25
  -1   0 -16 1296.02 161.208  13
  -1   0 -16 1034.47 202.806  32
  -1   0 -17 110.930 82.0505  25
   1   1 -17 295.009 105.165  28
   1   1 -17 170.453 88.2005  32
   1   1 -16 1277.80 204.849  28
   1   1 -16 1110.20 200.535  32
   1   1 -15 7883.87 507.811  28
   1   1 -15 9074.97 601.851  32
   1   1 -14 4392.64 401.049  28
   1   1 -13 19673.0 793.511  16
   1   1 -13 19553.7 724.200  13
   1   1 -13 18551.5 910.408  32
   1   1 -12 32065.0 1178.87  32
   1   1 -12 35371.1 1051.14  16
   1   1 -12 32846.6 924.016  13
   1   1 -12 36166.3 1109.80  17
   1   1 -11 30446.8 1144.60  32
   1   1 -11 31704.7 856.341  13
   1   1 -11 33227.7 1008.54  17
   1   1 -11 32203.2 939.992  16
   1   1 -10 75722.2 1778.65  32
   1   1 -10 82540.6 1518.67  17
   1   1 -10 77960.2 1364.79  16
   1   1 -10 82600.9 1347.22  13
   1   1 -10 70775.3 1242.19  20
   1   1 -10 70447.5 1220.50  18
   1   1  -9 10133.9 441.509  20
   1   1  -9 12093.8 450.079  11
   1   1  -9 10344.9 443.951  18
   1   1  -9 11938.6 541.721  17
   1   1  -8 52461.9 1048.99  20
   1   1  -8 59000.0 972.298  11
   1   1  -8 56574.5 910.708  10
   1   1  -8 51877.9 1029.17  18
  -1   1   7 87350.5 933.848   6
   1   1  -7 90845.3 1180.79  11
  -1   1   6 49251.9 663.049   6
  -1   1   6 47687.2 614.376   7
   1   1  -5 37509.6 387.096  27
  -1   1   5 34064.8 558.365   7
   1   1  -4 176620. 1043.11  19
  -1   1   4 178615. 1481.16   7
   1   1  -3 104673. 666.020  15
   1   1  -3 104714. 1074.37  11
  -1   1   3 102438. 1086.82  30
  -1   1   2 264804. 1802.17   8
  -1   1   2 264872. 1792.20   9
   1   1  -2 280593. 1986.05  11
  -1   1   2 275618. 1934.96  30
  -1   1   1 245927. 1689.43   8
  -1   1   1 245146. 1690.40   9
   1   1   0 419718. 2582.66  11
  -1   1   0 417521. 2556.54   8
  -1   1   0 423282. 2568.79   9
  -1   1  -1 337655. 2160.54   8
  -1   1  -1 340194. 2199.68   9
   1   1   1 334718. 2080.65  11
  -1   1  -2 142125. 1162.56   9
  -1   1  -2 140289. 934.383  13
  -1   1  -3 557868. 3229.28  16
   1   1   3 549931. 2857.97   5
  -1   1  -3 554532. 3343.65   9
  -1   1  -4 123888. 1128.19  16
  -1   1  -4 125384. 1060.15  13
  -1   1  -4 123945. 1080.80  24
  -1   1  -4 121388. 1130.54   9
  -1   1  -5 68421.7 952.842  19
  -1   1  -5 69263.4 880.715  16
  -1   1  -5 66767.0 807.559  13
  -1   1  -5 66083.2 808.369   9
  -1   1  -5 68700.2 818.571  24
  -1   1  -6 113734. 1080.92   8
  -1   1  -6 114039. 1218.05  13
  -1   1  -6 112929. 1195.78  24
  -1   1  -6 113267. 1151.30   9
  -1   1  -6 109503. 1418.06  17
  -1   1  -7 3146.32 252.029  17
  -1   1  -7 3626.32 216.476  24
  -1   1  -7 3531.24 236.099  19
  -1   1  -7 2794.59 327.351  18
  -1   1  -7 3179.41 210.658  13
  -1   1  -7 3485.13 246.218  27
  -1   1  -8 3740.00 349.794  20
  -1   1  -8 4201.57 271.568  19
  -1   1  -8 3758.52 348.374  18
  -1   1  -8 3695.09 293.549  17
  -1   1  -8 4260.95 260.469  13
  -1   1  -8 4006.18 277.003  16
  -1   1  -8 4539.24 301.141  27
  -1   1  -9 12722.9 611.125  20
  -1   1  -9 13047.2 617.263  18
  -1   1  -9 14009.6 610.850  17
  -1   1  -9 14051.0 554.395  16
  -1   1  -9 12930.6 712.657  32
  -1   1 -10 31275.5 983.487  18
  -1   1 -10 30363.0 982.233  20
  -1   1 -10 29214.8 1111.02  32
  -1   1 -10 31733.0 883.875  16
  -1   1 -10 30956.0 804.377  13
  -1   1 -10 31628.9 944.336  28
  -1   1 -10 30883.9 966.054  17
  -1   1 -11 21698.5 849.100  20
  -1   1 -11 22151.9 985.288  32
  -1   1 -11 20804.1 798.968  28
  -1   1 -11 22127.7 832.368  18
  -1   1 -12 65856.8 1497.20  28
  -1   1 -12 66285.2 1757.45  32
  -1   1 -13 14671.2 713.218  28
  -1   1 -13 15137.6 836.837  32
  -1   1 -13 16108.9 731.413  20
  -1   1 -14 7640.27 471.923  20
  -1   1 -14 6883.74 553.801  32
  -1   1 -15 8991.52 572.169  32
  -1   1 -15 7849.40 461.795  28
  -1   1 -16 4057.25 311.647  25
  -1   1 -16 3938.40 326.533  32
  -1   1 -17 6139.19 315.917  25
  -1   1 -17 5705.00 318.428  32
   1   2 -17 1650.59 150.510  28
   1   2 -16 2034.12 229.090  32
   1   2 -16 2270.98 225.529  28
   1   2 -15 2605.02 291.223  32
   1   2 -15 2647.98 271.521  28
   1   2 -14 6891.20 434.004  16
   1   2 -14 5822.68 468.021  32
   1   2 -13 422.768 178.920  32
   1   2 -13 578.937 172.102  17
   1   2 -13 638.346 164.587  16
   1   2 -12 4667.76 380.984  16
   1   2 -12 4018.85 363.659  17
   1   2 -12 3475.99 411.041  32
   1   2 -11 4332.04 367.527  17
   1   2 -11 4376.59 350.202  16
   1   2 -10 3738.69 323.880  20
   1   2 -10 4553.96 323.493  10
   1   2 -10 3785.44 323.852  18
   1   2 -10 4076.33 351.842  17
   1   2  -9 11642.8 625.406  18
   1   2  -9 12966.2 525.301  10
   1   2  -8 28608.9 787.051  11
   1   2  -8 30007.4 777.218  10
   1   2  -7 81361.6 1269.75  10
   1   2  -6 134432. 1636.44  10
  -1   2   6 136138. 1492.18   7
   1   2  -6 139788. 1699.00  11
   1   2  -5 109521. 1452.68  11
  -1   2   5 116538. 1269.97   8
  -1   2   4 223930. 1839.01   8
  -1   2   4 218800. 1776.59   9
   1   2  -4 221222. 2132.25  11
  -1   2   3 121012. 1202.99   9
   1   2  -3 122026. 1428.48  11
  -1   2   3 120641. 1207.98   8
   1   2  -2 137755. 1473.85  11
  -1   2   2 139921. 1326.88   8
  -1   2   2 138273. 1315.07   9
  -1   2   1 24161.8 485.247   9
  -1   2   1 23925.1 486.181   8
   1   2  -1 23990.1 530.597  11
   1   2   0 23678.8 487.236  11
  -1   2   0 24699.9 499.926   9
  -1   2   0 23192.5 482.189   8
   1   2   1 6335.37 223.398  11
  -1   2  -1 6289.64 253.878   9
   1   2   1 6621.42 237.791  10
   1   2   2 16581.2 323.437  11
   1   2   2 17219.7 358.756  10
   1   2   3 3134.20 136.789  10
  -1   2  -3 3013.63 195.166   9
  -1   2  -4 111895. 1290.02   9
   1   2   4 109200. 971.643   8
  -1   2  -5 44174.4 680.649  16
  -1   2  -5 46468.9 821.633   9
  -1   2  -6 152984. 1549.61  16
  -1   2  -6 154967. 1682.00   9
  -1   2  -7 109168. 1339.28   8
  -1   2  -7 106961. 1400.47   9
  -1   2  -8 41808.0 884.335  16
  -1   2  -8 36487.9 943.607  17
  -1   2  -9 94221.7 1958.32  18
  -1   2  -9 89642.7 1879.14  20
  -1   2 -10 17822.0 800.142  20
  -1   2 -10 17468.8 770.315  18
  -1   2 -10 19709.1 753.682  17
  -1   2 -10 17670.7 900.756  32
  -1   2 -11 14761.2 806.967  32
  -1   2 -11 16633.5 728.323  17
  -1   2 -11 14934.9 684.700  20
  -1   2 -11 15232.8 694.615  18
  -1   2 -11 15764.4 665.723  28
  -1   2 -12 2312.69 341.525  32
  -1   2 -12 2358.71 280.430  20
  -1   2 -12 2519.19 280.863  28
  -1   2 -13 516.031 150.426  20
  -1   2 -14 1202.81 185.623  20
  -1   2 -14 1486.35 255.890  32
  -1   2 -15 2015.84 264.260  32
  -1   2 -16 2494.67 233.665  32
  -1   2 -17 956.832 108.424  25
   1   3 -15 892.298 154.933  32
   1   3 -14 1812.02 243.009  32
   1   3 -14 1917.57 229.676  17
   1   3 -14 1612.22 193.274  28
   1   3 -13 5886.81 364.306  16
   1   3 -13 5209.78 387.274  17
   1   3 -12 4266.15 362.554  17
   1   3 -12 4191.46 331.682  16
   1   3 -11 6773.28 420.837  16
   1   3 -10 21625.4 721.033  16
   1   3 -10 22879.9 751.718   9
   1   3  -9 18990.3 731.151  10
   1   3  -9 18277.2 671.250   9
   1   3  -8 25821.2 852.205  10
   1   3  -7 3563.27 319.963  10
   1   3  -6 3470.22 304.223  10
   1   3  -5 1950.63 226.099  11
   1   3  -5 1908.16 227.058  10
  -1   3   5 1726.85 166.780   8
   1   3  -4 13298.8 553.814  10
  -1   3   4 12412.3 414.032   9
  -1   3   4 12511.1 426.855   8
   1   3  -3 2780.40 254.200  10
  -1   3   3 2872.37 207.065   8
  -1   3   3 2868.34 207.605   9
   1   3  -2 66007.9 1162.41  10
  -1   3   2 63925.9 1016.52   8
  -1   3   2 65572.5 1014.78   9
   1   3  -2 64955.6 1125.06  11
  -1   3   1 51463.8 907.223   9
   1   3  -1 51092.8 980.485  10
  -1   3   1 51792.4 919.859   8
  -1   3   0 50909.3 918.147   8
   1   3   0 49185.8 918.604  10
  -1   3   0 49355.0 923.035   9
  -1   3  -1 120774. 1501.87   8
  -1   3  -1 120687. 1525.26   9
   1   3   2 40369.5 737.208  10
   1   3   2 39088.2 744.014   9
   1   3   3 74791.7 1011.17   8
  -1   3  -3 80432.6 1248.50   8
  -1   3  -4 58644.9 1120.12   9
  -1   3  -4 60096.8 1088.25   8
  -1   3  -5 14906.7 546.873   8
  -1   3  -5 15088.9 570.370   9
  -1   3  -6 37842.7 892.853   8
  -1   3  -6 35128.0 896.439   9
  -1   3  -7 2483.47 241.393   8
  -1   3  -7 2247.27 237.252   9
  -1   3  -8 5261.63 353.670   9
  -1   3  -8 5084.83 335.803   8
  -1   3  -9 12868.5 550.232   9
  -1   3  -9 11669.1 591.200  17
  -1   3 -10 8608.31 585.923  20
  -1   3 -11 607.225 171.550  17
  -1   3 -11 600.618 164.097  18
  -1   3 -12 8818.06 481.905  20
  -1   3 -12 8446.07 471.799  18
  -1   3 -12 8254.76 576.533  32
  -1   3 -13 6104.96 368.178  20
  -1   3 -13 5934.09 449.111  32
  -1   3 -14 2872.84 289.590  32
  -1   3 -15 5274.32 334.095  32
   1   4 -14 320.421 96.4581  32
   1   4 -13 232.232 102.402  17
   1   4 -13 242.759 116.688  32
   1   4 -12 2022.96 278.856  32
   1   4 -12 2292.02 248.595  17
   1   4 -11 1171.37 203.816  17
   1   4 -10 1006.16 171.379   8
   1   4 -10 1116.68 188.484   9
   1   4  -9 3359.13 317.894   9
   1   4  -9 3244.48 304.120   8
   1   4  -8 1846.92 253.013   9
   1   4  -7 9104.84 533.722   9
   1   4  -6 29796.4 972.481   9
   1   4  -5 12603.5 630.014   9
   1   4  -5 13255.0 663.038  10
   1   4  -4 20918.2 816.088  10
  -1   4   4 18271.0 596.438   8
   1   4  -4 20144.7 775.085   9
  -1   4   3 4166.90 290.910   9
  -1   4   3 4305.07 303.123   8
   1   4  -3 4296.97 355.626   9
   1   4  -3 4375.03 367.703  10
   1   4  -2 19604.4 731.892   9
   1   4  -2 20112.8 758.235  10
  -1   4   2 18858.2 628.699   8
  -1   4   2 18930.3 632.960   9
  -1   4   1 7835.63 426.350   9
  -1   4   1 7938.03 428.970   8
   1   4  -1 7167.43 430.063   9
  -1   4   0 3232.80 287.585   8
   1   4   0 3118.20 278.249   9
  -1   4   0 3316.80 292.745   9
   1   4   1 2293.10 234.702   8
  -1   4  -1 2275.69 254.309   9
   1   4   1 2001.35 225.346   9
  -1   4  -1 2177.99 246.375   8
   1   4   2 4366.59 305.795   9
   1   4   2 5046.36 326.536   8
  -1   4  -2 4897.12 369.484   8
  -1   4  -2 4461.44 357.391   9
  -1   4  -3 1403.64 214.916   8
  -1   4  -3 1438.45 222.809   9
  -1   4  -4 14161.3 648.016   9
  -1   4  -4 14438.9 639.912   8
  -1   4  -5 8809.94 503.064   8
  -1   4  -5 9059.29 520.741   9
  -1   4  -6 18252.5 716.095   8
  -1   4  -6 18657.0 743.192   9
  -1   4  -7 10895.4 544.423   8
  -1   4  -7 11789.9 588.733   9
  -1   4  -8 15135.6 614.595   8
  -1   4  -8 14606.9 631.266   9
  -1   4  -8 14128.0 639.242  17
  -1   4  -9 10422.2 537.283  17
  -1   4  -9 12091.0 549.297   9
  -1   4  -9 10469.1 720.342  18
  -1   4 -10 1029.89 222.144  18
  -1   4 -10 1080.65 191.856  17
  -1   4 -10 1043.18 217.980  20
  -1   4 -11 2836.55 272.798  17
  -1   4 -11 2434.79 320.549  32
  -1   4 -11 2866.98 279.721  18
  -1   4 -11 2325.39 255.215  20
  -1   4 -12 1469.70 223.139  32
  -1   4 -12 1444.15 185.277  17
  -1   4 -13 696.087 142.874  32
   1   5 -11 384.704 104.383  17
   1   5 -11 319.932 125.656  32
   1   5 -10 923.541 161.049  17
   1   5 -10 1071.79 153.721   9
   1   5  -9 1944.07 226.331   9
   1   5  -9 1853.95 228.159  17
   1   5  -9 1451.89 192.083   8
   1   5  -8 1243.21 203.327   9
   1   5  -8 1282.80 202.738   8
   1   5  -7 1973.82 261.058   8
   1   5  -6 2402.33 290.233   8
   1   5  -6 2226.58 284.526   9
   1   5  -5 1034.00 208.363   8
   1   5  -5 954.594 208.818   9
   1   5  -4 212.252 125.117   9
   1   5  -4 154.788 117.712   8
   1   5  -3 1568.71 242.737   9
  -1   5   3 1562.35 210.209   8
   1   5  -3 1456.27 239.341   8
   1   5  -2 2440.99 293.565   9
  -1   5   2 2141.21 241.018   9
   1   5  -2 2381.74 292.695   8
  -1   5   2 2409.09 259.084   8
  -1   5   1 3929.93 328.078   9
   1   5  -1 3409.26 333.717   9
  -1   5   0 5263.70 393.058   9
   1   5   0 5410.41 407.891   9
   1   5   1 9343.75 527.028   8
   1   5   1 9121.89 513.921   9
  -1   5  -1 8809.79 513.978   9
  -1   5  -2 4454.35 372.450   8
  -1   5  -2 3992.28 363.884   9
  -1   5  -3 414.580 145.505   8
  -1   5  -3 561.481 164.494   9
  -1   5  -4 6050.01 439.698   8
  -1   5  -4 5843.12 440.990   9
  -1   5  -5 4692.67 386.682   9
  -1   5  -5 4844.84 377.396   8
  -1   5  -6 1547.64 218.062   8
  -1   5  -6 1604.85 232.421   9
  -1   5  -7 455.958 128.727   8
  -1   5  -7 494.105 125.156  17
  -1   5  -8 2146.41 227.080   9
  -1   5  -8 1852.24 200.571  17
  -1   5  -8 2231.62 223.865   8
  -1   5  -9 398.617 147.703  20
  -1   5  -9 460.261 110.307   9
  -1   5  -9 682.876 173.848  18
  -1   5  -9 362.039 96.3615  17
  -1   5 -10 1011.38 156.906  20
  -1   5 -10 1057.04 187.370  32
  -1   5 -11 569.286 123.780  32
   1   6  -8 129.948 62.0129   9
   1   6  -7 389.043 104.276   9
   1   6  -6 930.103 151.619   8
   1   6  -6 938.597 153.913   9
   1   6  -5 704.306 145.462   9
   1   6  -5 596.755 134.523   8
   1   6  -4 2205.48 237.610   9
   1   6  -4 2137.00 231.070   8
   1   6  -3 301.240 112.163   9
   1   6  -3 241.253 107.700   8
   1   6  -2 2453.51 258.829   9
   1   6  -2 2360.94 257.551   8
   1   6  -1 364.331 124.841   9
   1   6  -1 370.012 133.336   8
  -1   6   1 333.182 120.770   8
   1   6   0-17.6518 97.1824   8
  -1   6   0 37.4474 84.4547   8
  -1   6   0 86.0957 79.7212   9
  -1   6  -1 341.061 111.296   9
  -1   6  -1 407.697 122.942   8
  -1   6  -2 357.690 112.233   9
  -1   6  -2 400.167 121.320   8
  -1   6  -3 155.683 95.0453   8
  -1   6  -3 122.931 83.8735   9
  -1   6  -4 2361.99 232.029   9
  -1   6  -4 2034.98 219.703   8
  -1   6  -5 96.4762 82.9527   9
  -1   6  -5 55.2714 76.8842   8
  -1   6  -6 178.868 78.3517   9
  -1   6  -7 1919.36 167.639   9
  -2  -6   7 1130.36 225.643  21
   2  -6  -6 4219.62 440.920  33
  -2  -6   6 4118.69 402.764  21
   2  -6  -5 294.109 204.360  33
  -2  -6   5 129.633 134.430  21
  -2  -6   4 260.461 152.360  21
   2  -6  -4 365.107 218.944  33
  -2  -6   3 496.878 183.110  21
   2  -6  -3 397.285 206.912  33
  -2  -6   2 994.841 214.277  21
   2  -6  -2 1129.50 292.385  33
  -2  -6   1 979.344 208.111  21
   2  -6  -1 1002.88 292.345  33
   2  -6   0 1805.86 365.702  33
  -2  -6   0 2403.77 303.867  21
  -2  -6  -1 227.491 161.300  33
   2  -6   1 163.454 216.378  33
   2  -6   2 244.920 226.789  33
   2  -6   3 540.010 279.466  33
   2  -6   4 1145.51 316.177  33
   2  -6   5 3462.24 448.673  33
  -2  -5  12 706.437 116.637  29
  -2  -5  11 784.778 186.127   4
  -2  -5  11 606.252 135.565  29
  -2  -5  10 405.469 131.570  29
   2  -5 -10 325.372 117.314  14
   2  -5  -9 639.492 168.453  14
  -2  -5   9 629.580 167.764  29
  -2  -5   8 4766.55 391.296  29
   2  -5  -8 4402.18 481.547  33
   2  -5  -8 5471.05 422.633  14
   2  -5  -7 63.2197 120.189  14
  -2  -5   7 20.2640 114.253  29
   2  -5  -7 47.8383 164.529  33
   2  -5  -6 1433.73 312.562  33
  -2  -5   6 1510.24 248.957  29
   2  -5  -6 1994.74 284.648  14
   2  -5  -5 2650.81 338.619  14
   2  -5  -4 2031.88 305.500  14
   2  -5  -4 1714.43 347.574  33
   2  -5  -3 8484.63 710.843  33
   2  -5  -3 10298.2 661.495  14
   2  -5  -2 3446.79 392.844  14
  -2  -5   1 1875.08 326.999  33
   2  -5  -1 2482.23 329.742  14
  -2  -5   1 2210.78 337.036  21
   2  -5   0 2076.97 318.653  14
  -2  -5   0 2349.31 343.351  21
  -2  -5   0 2160.02 348.595  33
   2  -5   1 4715.55 422.700   2
  -2  -5  -1 4414.86 453.064  21
   2  -5   1 4078.12 426.353  14
  -2  -5  -1 4258.59 483.131  33
  -2  -5  -2 3993.88 482.801  33
   2  -5   2 4805.34 406.022   4
  -2  -5  -2 4179.96 415.410  21
   2  -5   2 4763.90 430.471   2
  -2  -5  -3 802.621 214.498  21
   2  -5   3 893.606 203.702   4
   2  -5   3 936.928 219.741   2
   2  -5   4 4624.43 440.338   1
   2  -5   5 3352.35 383.194   2
   2  -5   5 1983.11 333.035  31
   2  -5   5 3017.26 375.200   1
  -2  -5  -5 2053.86 365.696  33
   2  -5   6 5601.74 498.406   1
   2  -5   6 4970.79 435.551   4
   2  -5   6 5255.87 478.231   2
   2  -5   7 4080.17 426.100   2
   2  -5   7 4259.86 443.633   1
   2  -5   7 4011.10 385.916   4
   2  -5   8 4188.85 416.238   2
   2  -5   8 4045.22 362.901   4
   2  -5   8 4308.36 436.534   1
   2  -5   9 1076.00 187.986   4
   2  -5   9 1246.09 229.188   2
   2  -5   9 625.260 180.286  31
   2  -5  10 1457.08 181.428   4
   2  -5  10 1472.33 205.422   2
  -2  -4  14 660.541 133.292  29
  -2  -4  13 1372.33 208.150  29
  -2  -4  12 4791.45 399.645  29
   2  -4 -12 4322.37 330.802  14
   2  -4 -11 7356.65 461.980  14
  -2  -4  11 7645.49 521.017  29
   2  -4 -10 4927.45 408.501  14
   2  -4  -9 5891.65 460.707  14
   2  -4  -9 4908.25 499.177  33
  -2  -4   9 6265.43 536.099  31
  -2  -4   8 11919.1 730.257  31
   2  -4  -8 10357.6 703.208  33
   2  -4  -7 4492.81 391.184  15
   2  -4  -7 5562.09 454.552  14
   2  -4  -7 4413.13 470.610  33
  -2  -4   6 15915.0 817.143  31
   2  -4  -6 15368.9 743.667  14
   2  -4  -6 15123.6 696.327  15
   2  -4  -6 14820.2 838.460  33
  -2  -4   5 598.278 201.081  31
   2  -4  -5 511.564 179.186  14
   2  -4  -5 458.171 151.820  15
   2  -4  -5 458.091 212.620  33
  -2  -4   4 518.399 189.000  31
   2  -4  -4 685.901 185.489  14
  -2  -4   3 1190.48 233.757  31
   2  -4  -3 927.619 215.793  14
  -2  -4   2 11352.3 608.836  31
  -2  -4   2 11502.4 644.191  33
   2  -4  -1 279.408 123.024   1
   2  -4  -1 49.1412 86.8234   4
  -2  -4   1 212.369 154.516  33
   2  -4  -1 77.5530 105.825   3
   2  -4  -1 228.014 127.419   2
   2  -4   0 25296.4 818.047   4
   2  -4   0 27718.3 913.093   1
  -2  -4   0 23562.1 962.764  33
   2  -4   0 26112.4 869.493   2
  -2  -4   0 22812.4 883.829  22
   2  -4   1 27015.7 897.118   2
  -2  -4  -1 22934.8 895.686  21
  -2  -4  -1 23056.1 952.210  33
   2  -4   1 28469.0 915.366   1
  -2  -4  -1 22842.4 876.716  22
   2  -4   1 26633.2 858.834   4
  -2  -4  -2 27664.9 1077.53  33
   2  -4   2 34388.3 1029.48   1
   2  -4   2 30379.0 935.422   4
  -2  -4  -2 28692.9 977.951  22
  -2  -4  -2 28207.7 1005.23  21
   2  -4   2 32283.2 1003.27   2
   2  -4   3 34919.8 1071.21   2
  -2  -4  -3 28737.3 1135.07  33
  -2  -4  -3 30486.6 1015.40  22
   2  -4   3 33832.1 1009.17   4
  -2  -4  -3 30651.9 1021.47  21
   2  -4   3 37006.9 1076.92   1
  -2  -4  -4 23219.6 1059.58  33
  -2  -4  -4 24010.4 787.129  14
   2  -4   4 26549.1 927.791   1
   2  -4   4 26399.7 912.190   4
  -2  -4  -4 23233.4 891.252  22
  -2  -4  -4 23305.1 906.119  21
  -2  -4  -5 18465.3 992.092  33
  -2  -4  -5 20519.4 750.302  14
   2  -4   5 20373.0 821.728   4
  -2  -4  -5 19502.3 831.635  22
  -2  -4  -6 783.734 173.324  14
   2  -4   6 1068.86 213.351   4
  -2  -4  -6 721.330 267.550  33
  -2  -4  -7 2902.51 302.800  14
   2  -4   7 2989.99 337.052   4
   2  -4   8 3996.44 386.695   4
   2  -4   9 1204.30 260.543  31
   2  -4  10 4234.94 421.871  31
   2  -4  10 4717.52 380.673   4
   2  -4  11 1319.29 197.597   4
   2  -4  11 1081.13 229.998  31
   2  -4  11 1476.03 223.878   1
   2  -4  12 3684.60 295.585   2
   2  -4  12 3428.07 265.746   4
   2  -4  13 4729.05 272.856   2
  -2  -3  15 1621.67 184.118  29
   2  -3 -15 1408.80 181.450  13
  -2  -3  14 1758.43 228.276  29
   2  -3 -14 1727.46 229.533  13
  -2  -3  13 6615.09 461.290  29
   2  -3 -13 6986.29 422.076  14
   2  -3 -12 6329.91 470.995  13
   2  -3 -12 7004.84 454.102  14
   2  -3 -11 3912.17 384.084  13
  -2  -3  11 3883.75 392.520  29
   2  -3 -10 2750.27 324.819  13
   2  -3 -10 3239.69 334.071  14
   2  -3 -10 2388.65 348.986  33
   2  -3  -9 6189.20 464.497  15
   2  -3  -9 6287.64 525.201  33
   2  -3  -9 6490.60 451.412  14
  -2  -3   9 6340.91 513.698  31
   2  -3  -9 6426.64 464.756  13
  -2  -3   8 9222.41 592.724  31
   2  -3  -8 8114.95 561.643  33
   2  -3  -8 8152.20 499.805  13
   2  -3  -8 9788.77 546.883  14
   2  -3  -8 9640.97 559.933  15
   2  -3  -7 8737.39 556.913  33
  -2  -3   7 9619.12 581.872  31
   2  -3  -7 9866.08 541.888  15
   2  -3  -6 33496.7 967.694  14
   2  -3  -6 33219.0 977.296  15
  -2  -3   6 32418.3 1024.68  31
   2  -3  -5 30871.0 908.648  14
   2  -3  -5 31211.8 912.454  15
  -2  -3   5 28613.2 920.806  31
  -2  -3   4 54094.3 1220.68  31
   2  -3  -4 52016.1 1169.37  14
   2  -3  -4 55497.9 1174.30  15
  -2  -3   3 46158.2 1071.93  31
   2  -3  -2 64015.2 1093.37   4
  -2  -3   2 62901.1 1210.73  31
   2  -3  -2 65830.6 1145.19   2
   2  -3  -1 62926.4 1080.65   4
   2  -3  -1 64101.1 1126.34   1
   2  -3  -1 62883.3 1116.47   2
  -2  -3   1 60486.9 1128.95  31
   2  -3   0 38509.3 868.264   1
   2  -3   0 36119.5 817.516   4
   2  -3   0 38171.9 870.721   2
  -2  -3  -1 34008.3 982.688  33
   2  -3   1 34311.4 806.163   4
   2  -3   1 35759.8 836.292   1
   2  -3   1 35675.0 861.653   2
  -2  -3  -1 34809.4 702.933  14
  -2  -3  -2 3327.89 323.610  33
  -2  -3  -2 3906.14 251.631  14
  -2  -3  -2 3629.17 302.668  23
  -2  -3  -2 3818.00 318.858  22
  -2  -3  -2 3484.57 300.696  21
  -2  -3  -3 335.517 97.9860  14
  -2  -3  -3 309.709 152.709  33
  -2  -3  -3 405.214 151.616  24
  -2  -3  -3 383.328 130.828  23
  -2  -3  -3 281.226 123.596  21
  -2  -3  -3 217.248 108.961  22
  -2  -3  -4 6618.07 509.260  33
  -2  -3  -4 6213.89 408.010  22
  -2  -3  -4 6523.40 371.844  14
  -2  -3  -4 5997.59 469.533  24
  -2  -3  -4 6848.16 456.465  23
  -2  -3  -4 6146.72 401.515  21
  -2  -3  -5 52116.3 1480.78  33
  -2  -3  -5 50648.4 1209.65  22
  -2  -3  -5 55060.0 1138.55  14
  -2  -3  -5 50924.7 1124.65  13
  -2  -3  -5 53076.8 1252.89  21
  -2  -3  -6 46395.3 1480.15  33
  -2  -3  -6 50435.0 1136.08  14
  -2  -3  -6 47980.1 1159.24  13
  -2  -3  -6 47987.4 1218.20  22
  -2  -3  -7 29947.2 968.845  13
  -2  -3  -7 30841.9 919.031  14
  -2  -3  -8 27732.6 901.511  14
  -2  -3  -8 26784.4 952.148  13
  -2  -3  -9 7134.64 507.773  13
   2  -3  10 26659.1 1026.56  31
  -2  -3 -10 28418.8 1008.26  13
   2  -3  11 16670.8 775.357  31
  -2  -3 -11 17037.7 761.661  13
   2  -3  12 8250.58 462.453   4
   2  -3  12 6943.28 460.911  31
   2  -3  13 8172.14 410.340   4
   2  -2 -17 126.144 71.4115  13
   2  -2 -16 253.073 105.865  13
  -2  -2  15 799.580 143.583  29
   2  -2 -15 747.234 163.850  13
   2  -2 -14 3966.84 372.771  13
  -2  -2  14 3970.34 326.238  29
  -2  -2  13 9292.94 526.218  29
   2  -2 -13 10210.4 597.799  13
   2  -2 -12 4998.03 472.170  28
   2  -2 -12 7082.41 454.385  14
  -2  -2  12 5485.05 425.106  29
   2  -2 -12 6419.33 483.757  13
   2  -2 -11 17175.9 718.164  14
  -2  -2  11 15020.3 693.535  29
   2  -2 -11 15048.9 703.243  13
   2  -2 -10 38905.4 1095.40  15
  -2  -2  10 36467.4 1109.91  31
   2  -2 -10 37495.1 1077.09  13
   2  -2  -9 59384.6 1475.69  33
  -2  -2   9 58816.7 1356.86  31
   2  -2  -9 62309.7 1284.62  14
   2  -2  -9 59749.2 1317.24  13
   2  -2  -9 60338.4 1321.55  15
   2  -2  -8 77998.4 1443.29  15
   2  -2  -8 84076.6 1431.91  14
   2  -2  -8 82128.4 1615.16  33
  -2  -2   8 74761.0 1488.17  31
  -2  -2   7 23338.9 787.491  31
   2  -2  -7 23639.2 760.249  15
   2  -2  -7 25230.9 746.097  14
  -2  -2   6 33775.2 901.792  31
   2  -2  -6 32476.8 912.696  28
   2  -2  -6 35495.0 841.150  14
   2  -2  -6 32667.2 880.718  33
  -2  -2   5 23360.2 700.324  31
   2  -2  -5 22146.1 642.444  14
  -2  -2   4 6239.95 345.167  31
   2  -2  -4 5671.80 298.845   3
   2  -2  -3 8512.12 342.902   3
  -2  -2   3 8394.71 377.833  31
   2  -2  -3 7647.67 251.200  21
   2  -2  -2 23934.5 531.328   4
   2  -2  -2 23051.8 540.401   2
  -2  -2   2 21693.5 423.794  24
  -2  -2   2 20707.1 272.211  14
   2  -2  -2 24841.4 591.187   1
   2  -2  -2 21323.7 407.293  21
   2  -2  -1 42554.7 730.137   2
  -2  -2   1 40943.8 503.566  14
  -2  -2   1 39845.0 704.115  24
   2  -2  -1 42547.4 743.919   1
   2  -2  -1 43362.7 724.755   4
   2  -2   0 131874. 1408.48   2
  -2  -2   0 129614. 1382.14  31
  -2  -2   0 131969. 1534.27  33
  -2  -2   0 126175. 1468.10  24
  -2  -2   0 131123. 1156.29  14
  -2  -2   0 130106. 1551.41  27
   2  -2   0 130822. 1387.43   1
   2  -2   0 128511. 1358.26   4
  -2  -2   0 128773. 1505.32  23
  -2  -2  -1 101403. 1393.54  33
  -2  -2  -1 108301. 1109.57  14
  -2  -2  -1 105335. 1523.81  27
  -2  -2  -1 105779. 1408.66  24
  -2  -2  -1 104820. 1368.86  23
  -2  -2  -1 99878.2 996.358  29
  -2  -2  -2 364123. 3197.06  33
  -2  -2  -2 380417. 2885.51  13
  -2  -2  -2 370560. 3592.45  27
  -2  -2  -2 360697. 3503.45  26
  -2  -2  -2 368545. 3205.05  24
  -2  -2  -2 373250. 3111.12  23
  -2  -2  -2 373504. 3047.56  21
  -2  -2  -3 158992. 2054.14  33
  -2  -2  -3 158621. 1851.96  22
  -2  -2  -3 166654. 1679.19  14
  -2  -2  -3 164546. 2409.04  27
  -2  -2  -3 157294. 2381.38  26
  -2  -2  -3 167308. 1791.73  13
  -2  -2  -3 158342. 1989.82  24
  -2  -2  -3 171765. 1925.27  21
  -2  -2  -4 149327. 1657.90  14
  -2  -2  -4 143714. 2126.08  25
  -2  -2  -4 149005. 1747.52  13
  -2  -2  -4 141322. 2369.12  27
  -2  -2  -4 142601. 1871.23  23
  -2  -2  -5 80813.4 1224.16  14
  -2  -2  -5 80745.0 1316.86  13
  -2  -2  -5 71541.5 1521.92  33
  -2  -2  -5 77612.5 1487.32  24
  -2  -2  -5 74518.2 1375.72  23
  -2  -2  -5 75023.4 1298.75  22
  -2  -2  -6 54905.3 1051.85  14
  -2  -2  -6 52618.7 1489.55  27
  -2  -2  -6 34128.0 1530.64  26
  -2  -2  -6 49066.8 1454.95  25
  -2  -2  -6 50612.1 1095.26  13
  -2  -2  -6 51316.3 1254.26  24
  -2  -2  -6 39526.6 1596.72  20
  -2  -2  -6 49343.0 1104.64  22
  -2  -2  -7 44507.4 1723.80  20
  -2  -2  -7 59682.6 1170.53  14
  -2  -2  -7 56779.7 1590.84  27
  -2  -2  -7 40951.1 1686.87  26
  -2  -2  -7 54651.8 1626.74  25
  -2  -2  -7 57080.0 1397.82  24
  -2  -2  -7 58750.4 1257.13  13
  -2  -2  -8 15311.4 1031.97  26
  -2  -2  -8 16912.7 904.300  27
  -2  -2  -8 14020.2 863.239  25
  -2  -2  -8 16510.8 701.376  13
  -2  -2  -8 15781.4 771.819  24
  -2  -2  -8 15349.4 1016.68  20
  -2  -2  -9-37.6907 131.417  24
  -2  -2  -9 71.5927 116.663  13
  -2  -2  -9 60.7805 203.151  26
  -2  -2  -9 92.5826 165.709  27
  -2  -2  -9 138.857 195.726  25
  -2  -2 -10 5261.61 595.434  26
  -2  -2 -10 5036.72 522.745  27
  -2  -2 -10 5458.03 576.693  25
  -2  -2 -10 5957.19 468.942  13
  -2  -2 -11 3395.63 365.537  13
  -2  -2 -11 3454.34 438.285  27
  -2  -2 -11 3017.93 430.654  25
  -2  -2 -11 3117.79 454.174  26
  -2  -2 -12 7929.98 642.750  25
  -2  -2 -12 9187.77 691.243  26
  -2  -2 -12 9056.78 570.979  13
  -2  -2 -13 18732.2 776.618  13
  -2  -2 -14 7815.09 451.001  13
   2  -1 -18 1015.24 111.542  13
   2  -1 -17 2396.68 218.500  13
   2  -1 -16 5614.04 372.955  13
   2  -1 -16 5053.58 386.933  28
   2  -1 -15 3969.42 383.174  28
   2  -1 -14 6452.92 462.140  13
   2  -1 -14 5955.31 496.199  28
   2  -1 -13 4991.44 457.928  28
  -2  -1  13 5846.48 413.623  29
   2  -1 -13 5564.60 429.375  13
   2  -1 -12 4880.23 444.247  32
   2  -1 -12 4937.40 449.217  28
  -2  -1  12 6187.35 430.177  29
   2  -1 -12 5862.92 431.141  13
  -2  -1  11 6238.31 424.313  29
   2  -1 -11 6708.52 416.194  14
   2  -1 -11 5977.44 443.438  16
   2  -1 -11 5914.80 433.706  13
   2  -1 -11 4929.94 441.912  32
   2  -1 -10 1728.38 220.524  14
   2  -1 -10 1417.05 211.343  15
   2  -1 -10 1603.76 238.167  16
  -2  -1  10 1976.14 243.838  29
   2  -1 -10 1823.90 278.370  32
   2  -1  -9 7261.66 417.686  15
   2  -1  -9 7572.72 404.471  14
   2  -1  -9 7123.99 426.774  16
  -2  -1   9 6662.50 407.980  29
   2  -1  -9 6332.65 466.818  32
  -2  -1   9 7531.23 418.692   5
  -2  -1   8 8483.48 421.021   5
   2  -1  -8 7049.41 393.927  15
   2  -1  -8 7375.36 406.529  16
  -2  -1   8 7121.98 420.194  31
   2  -1  -8 7852.89 375.906  14
  -2  -1   7 161935. 1990.17  31
   2  -1  -7 160162. 1768.62  14
   2  -1  -7 159739. 1892.02  15
   2  -1  -7 164183. 1620.57  12
  -2  -1   6 190334. 2058.86   5
  -2  -1   6 177649. 2007.11  31
   2  -1  -6 190146. 1955.47  33
   2  -1  -6 175049. 2019.00  32
   2  -1  -6 180377. 1705.58  12
   2  -1  -5 174523. 1732.97  33
  -2  -1   5 181963. 1928.33  31
   2  -1  -5 174247. 1689.93  14
   2  -1  -5 166221. 1697.26  32
   2  -1  -5 188603. 1735.40  12
   2  -1  -4 181969. 1397.96  25
  -2  -1   4 199220. 2010.94   5
   2  -1  -3 134547. 1390.39   3
  -2  -1   3 137095. 1550.39   5
   2  -1  -2 319693. 2395.93   3
  -2  -1   2 337429. 2511.74  31
  -2  -1   2 313093. 2508.96   5
   2  -1  -2 319222. 2335.47   2
  -2  -1   2 331916. 2035.73  33
   2  -1  -1 291624. 2070.35   4
   2  -1  -1 285965. 2051.08   2
  -2  -1   1 298809. 2001.86  33
  -2  -1   1 285389. 2117.67   5
  -2  -1   1 293490. 2013.21  27
   2  -1  -1 297123. 2125.86   1
  -2  -1   1 291791. 2079.98  29
   2  -1  -1 280330. 1566.22  21
   2  -1   0 217103. 1713.58   1
  -2  -1   0 221003. 1635.19  29
  -2  -1   0 234423. 2005.84  27
  -2  -1   0 216675. 1595.71   5
  -2  -1   0 234495. 1852.54  26
  -2  -1   0 217490. 1429.16   1
  -2  -1   0 242893. 1881.50  33
   2  -1   0 216507. 1699.38   2
   2  -1   0 224307. 1692.12   4
  -2  -1  -1 38521.1 827.585  27
  -2  -1  -1 35506.5 693.533  20
  -2  -1  -1 37618.7 724.553  33
  -2  -1  -1 38081.4 685.169  25
  -2  -1  -1 35876.9 511.660  14
  -2  -1  -1 40354.2 508.208  29
  -2  -1  -1 37482.6 449.923   5
  -2  -1  -1 36912.8 650.324  24
  -2  -1  -1 36195.6 722.059  26
  -2  -1  -2 22746.3 661.474  20
  -2  -1  -2 24995.0 601.140  32
  -2  -1  -2 23923.1 457.421  14
  -2  -1  -2 21926.8 235.644  30
  -2  -1  -2 23578.0 688.209  27
  -2  -1  -2 22116.7 677.190  26
  -2  -1  -2 24721.3 513.295  13
  -2  -1  -2 25122.7 583.479  25
  -2  -1  -2 23701.3 547.792  24
  -2  -1  -2 23875.0 543.641  23
  -2  -1  -2 25154.1 547.197  21
  -2  -1  -2 22347.9 617.392  33
  -2  -1  -3 3334.15 191.615  14
  -2  -1  -3 3434.21 326.842  20
  -2  -1  -3 3389.88 238.740  25
  -2  -1  -3 3108.55 268.258  33
  -2  -1  -3 3691.12 240.999  24
  -2  -1  -3 3538.21 269.156  32
  -2  -1  -3 3397.59 288.673  27
  -2  -1  -3 3371.07 202.435  13
  -2  -1  -3 3501.62 230.732  23
  -2  -1  -3 3768.19 220.518  22
  -2  -1  -3 3607.10 226.138  21
  -2  -1  -4 24711.2 944.740  20
  -2  -1  -4 28275.9 808.054  27
  -2  -1  -4 28270.6 726.650  25
  -2  -1  -4 31434.8 878.797  32
  -2  -1  -4 28862.8 708.308  24
  -2  -1  -4 27722.7 663.384  23
  -2  -1  -4 28656.1 651.261  22
  -2  -1  -4 27282.4 612.430  13
  -2  -1  -5 86443.8 1311.01  28
  -2  -1  -5 85751.4 1353.22  24
  -2  -1  -5 81863.7 1172.44  14
  -2  -1  -5 82608.3 1409.35  25
  -2  -1  -5 83706.2 1206.57  13
  -2  -1  -5 86007.7 1519.15  27
  -2  -1  -5 86831.0 1262.30  22
  -2  -1  -6 153081. 2141.98  27
  -2  -1  -6 153413. 1812.38  13
  -2  -1  -6 151035. 1908.12  23
  -2  -1  -7 96364.8 1631.44  24
  -2  -1  -7 94227.1 2014.58  20
  -2  -1  -7 90178.7 1562.43  28
  -2  -1  -8 154838. 2635.47  20
  -2  -1  -8 148754. 2338.29  27
  -2  -1  -8 156475. 2731.89  32
  -2  -1  -8 145158. 2194.99  28
  -2  -1  -8 148545. 2014.59  13
  -2  -1  -8 146420. 2183.33  24
  -2  -1  -9 111612. 2369.17  32
  -2  -1  -9 107735. 1958.55  28
  -2  -1  -9 108560. 2093.78  27
  -2  -1  -9 106002. 2100.58  25
  -2  -1  -9 107981. 1790.02  13
  -2  -1  -9 104400. 1904.92  24
  -2  -1  -9 111433. 2259.50  20
  -2  -1 -10 70458.7 1767.78  20
  -2  -1 -10 71006.0 1745.49  27
  -2  -1 -10 66030.1 1608.36  28
  -2  -1 -10 65879.4 1711.68  25
  -2  -1 -10 69673.7 1808.62  26
  -2  -1 -10 68476.5 1873.99  32
  -2  -1 -10 71705.4 1485.26  13
  -2  -1 -10 65837.0 1544.95  24
  -2  -1 -11 19390.5 944.018  20
  -2  -1 -11 18928.7 1008.54  32
  -2  -1 -11 17319.4 864.319  27
  -2  -1 -11 19451.6 980.468  26
  -2  -1 -11 18339.6 775.655  13
  -2  -1 -11 18141.0 918.194  25
  -2  -1 -12 16348.1 878.203  20
  -2  -1 -12 15492.5 904.834  32
  -2  -1 -12 15180.2 813.587  27
  -2  -1 -12 16347.7 734.873  13
  -2  -1 -12 15123.3 861.630  26
  -2  -1 -12 14742.5 839.776  25
  -2  -1 -13 17190.5 878.510  25
  -2  -1 -13 17021.4 824.053  27
  -2  -1 -13 17571.8 900.245  26
  -2  -1 -13 17880.5 756.383  13
  -2  -1 -14 1649.08 306.933  32
  -2  -1 -15 2807.68 298.044  26
  -2  -1 -15 2427.97 292.253  25
  -2  -1 -16 1412.91 188.204  25
   2   0 -17 6.97554 88.1477  28
   2   0 -17 21.6247 60.2492  13
   2   0 -16 160.033 113.318  28
   2   0 -16 51.6956 83.2783  13
   2   0 -15 2482.99 279.469  13
   2   0 -14 1058.30 212.684  16
   2   0 -14 978.725 221.378  28
   2   0 -14 1320.27 217.733  13
   2   0 -13 14158.9 692.871  16
   2   0 -13 14532.7 666.967  13
   2   0 -12 8361.82 527.890  16
   2   0 -12 8407.38 509.150  13
   2   0 -12 7235.11 549.787  32
   2   0 -11 25460.4 852.687  16
   2   0 -11 22270.2 907.171  32
   2   0 -10 99966.0 1632.80  16
  -2   0  10 134197. 1949.63  29
  -2   0  10 121345. 1617.77   5
   2   0 -10 100592. 1898.67  32
   2   0 -10 124857. 1917.97  17
   2   0  -9 84690.2 1321.46  15
  -2   0   9 96237.4 1377.98   5
   2   0  -9 100492. 1608.11  17
   2   0  -9 83712.0 1652.43  32
  -2   0   9 97353.4 1562.69  29
   2   0  -8 110219. 1344.50  11
  -2   0   8 131046. 1602.93   5
   2   0  -8 120619. 1652.45  17
  -2   0   8 118740. 1644.48  29
   2   0  -8 106090. 1406.53  15
   2   0  -7 77787.6 1456.99  32
  -2   0   7 80956.5 1266.80  29
   2   0  -7 79963.2 1063.48  14
   2   0  -7 78131.2 1071.25  11
   2   0  -6 46264.8 570.508  20
  -2   0   6 53895.9 871.676   6
   2   0  -6 54549.6 1138.70  32
   2   0  -6 54962.9 902.633  17
  -2   0   6 50442.4 924.622  29
   2   0  -6 49616.7 736.748  14
   2   0  -5 57340.7 536.060  20
  -2   0   5 62124.1 930.786   6
   2   0  -5 65570.5 1180.03  32
  -2   0   5 61142.4 963.097  29
   2   0  -5 57696.9 701.881  14
   2   0  -5 54825.6 538.914  26
   2   0  -5 59320.9 882.492  12
  -2   0   4 3740.94 226.494   6
   2   0  -4 4645.95 300.215  32
   2   0  -4 3546.34 143.142  14
  -2   0   4 4297.07 238.445  29
   2   0  -4 4089.76 234.043  12
  -2   0   3 165336. 1574.65   7
  -2   0   3 148066. 1470.48  29
  -2   0   3 164851. 1612.08   6
   2   0  -3 145252. 1510.67  12
  -2   0   2 2781.21 200.988   7
  -2   0   2 2104.60 161.859  29
  -2   0   1 217019. 1454.21  20
   2   0  -1 218560. 1734.85   3
  -2   0   1 221076. 1456.78  18
  -2   0   0 283041. 2187.81  20
   2   0   0 275751. 1931.71   3
  -2   0   0 276949. 2157.87  18
  -2   0   0 297063. 2064.22  29
   2   0   0 288666. 1971.58   1
  -2   0   0 281858. 1801.80  25
   2   0   0 270456. 1798.26   2
  -2   0   0 277919. 1696.04  32
  -2   0   0 271194. 1733.66  21
  -2   0   0 288275. 2183.38   7
  -2   0  -1 81474.9 1165.25  20
   2   0   1 76677.1 707.737   4
  -2   0  -1 81469.9 1140.09  18
  -2   0  -1 74563.0 750.355  30
   2   0   1 79996.6 769.499   1
   2   0   1 78109.2 689.338   2
  -2   0  -1 82546.4 857.443  32
  -2   0  -1 80924.2 929.570   7
  -2   0  -2 969822. 5617.44  32
  -2   0  -2 976859. 6147.62  20
  -2   0  -3 157640. 1184.87   7
  -2   0  -3 166384. 1984.08  20
  -2   0  -3 149693. 1585.14  19
  -2   0  -3 173101. 2009.12  18
  -2   0  -3 159022. 1729.20  32
  -2   0  -3 160013. 1442.39  28
  -2   0  -3 152936. 1382.82  13
  -2   0  -3 153948. 1434.94  23
  -2   0  -3 159546. 1438.09  22
  -2   0  -4 384940. 3341.18  20
  -2   0  -4 346502. 2567.77  13
  -2   0  -4 370400. 3187.12  32
  -2   0  -4 347870. 1963.95   5
  -2   0  -4 372606. 2695.03  28
  -2   0  -4 362895. 2750.38  24
  -2   0  -4 360900. 2676.18  23
  -2   0  -5 322546. 3147.67  20
  -2   0  -5 289194. 2705.98  19
  -2   0  -5 327910. 3153.43  18
  -2   0  -5 310605. 3080.95  32
  -2   0  -5 292151. 2402.18  13
  -2   0  -5 307866. 2575.66  28
  -2   0  -5 293813. 2803.02  27
  -2   0  -5 318331. 2649.40  24
  -2   0  -5 298490. 2537.40  23
  -2   0  -6 164123. 1885.67  28
  -2   0  -6 170221. 1992.10  19
  -2   0  -6 166332. 2028.96  27
  -2   0  -6 174546. 2272.92  18
  -2   0  -6 163359. 1885.83  24
  -2   0  -6 169823. 1885.33  23
  -2   0  -7 95944.8 1714.48  20
  -2   0  -7 101072. 1853.98  32
  -2   0  -7 107226. 1737.61  27
  -2   0  -7 95196.7 1680.03  18
  -2   0  -7 89358.5 1306.55  13
  -2   0  -8 20684.9 732.885  28
  -2   0  -8 21118.2 710.900  24
  -2   0  -8 22895.7 860.274  20
  -2   0  -9 1316.73 251.300  20
  -2   0  -9 1019.10 181.782  24
  -2   0  -9 1116.11 265.062  32
  -2   0  -9 1069.14 175.320  13
  -2   0  -9 935.327 185.668  28
  -2   0  -9 1400.93 229.300  27
  -2   0 -10 2293.53 322.398  20
  -2   0 -10 1911.55 326.165  32
  -2   0 -10 1851.19 262.274  28
  -2   0 -10 1777.16 268.627  27
  -2   0 -10 1920.54 251.415  24
  -2   0 -10 2061.07 243.394  13
  -2   0 -11 10041.6 643.075  20
  -2   0 -11 11453.5 775.622  32
  -2   0 -11 9440.53 580.135  28
  -2   0 -11 9693.99 525.947  13
  -2   0 -11 9816.24 604.182  27
  -2   0 -12 14381.8 767.527  20
  -2   0 -12 12149.6 684.071  27
  -2   0 -12 14275.5 651.341  13
  -2   0 -12 12157.0 668.825  28
  -2   0 -12 14618.6 872.826  32
  -2   0 -13 30243.3 1097.13  26
  -2   0 -13 30202.9 941.509  13
  -2   0 -14 7846.49 522.981  20
  -2   0 -14 7175.90 548.878  32
  -2   0 -14 7093.65 516.489  25
  -2   0 -15 16337.4 668.820  20
  -2   0 -15 15130.6 653.793  26
  -2   0 -15 14224.2 661.524  25
  -2   0 -15 14109.8 690.360  32
  -2   0 -16 11271.7 538.167  32
  -2   0 -16 10735.8 496.455  25
  -2   0 -17 3128.74 205.999  25
   2   1 -18 649.643 102.229  28
   2   1 -17 1731.69 201.316  28
   2   1 -16 4521.42 357.898  28
   2   1 -15 4672.67 369.786  16
   2   1 -15 4120.91 373.919  28
   2   1 -15 3927.79 363.955  32
   2   1 -14 8714.72 489.893  13
   2   1 -13 4966.02 372.402  13
   2   1 -13 4684.30 442.415  32
   2   1 -13 5800.73 440.256  16
   2   1 -12 5745.54 419.743  16
   2   1 -12 6861.90 481.047  17
   2   1 -12 5461.64 469.033  32
   2   1 -12 6218.81 411.296  13
   2   1 -11 4803.15 436.607  32
   2   1 -11 5871.39 423.162  17
   2   1 -11 5246.76 380.432  16
   2   1 -10 1364.65 180.815  11
   2   1 -10 1414.46 217.912  17
   2   1 -10 1120.70 236.123  32
   2   1  -9 3661.52 309.176  17
   2   1  -8 7881.34 388.343  11
  -2   1   8 11337.7 561.635  29
   2   1  -7 160304. 1784.27  11
  -2   1   7 161533. 1575.44   6
  -2   1   7 159444. 1490.75   7
   2   1  -6 152447. 1671.30  11
  -2   1   6 138970. 1373.65   7
  -2   1   6 132469. 1796.11  29
   2   1  -6 136824. 1533.35  18
   2   1  -6 146918. 1269.51  15
  -2   1   5 134422. 1743.21  29
  -2   1   5 149939. 1470.42   7
  -2   1   4 117724. 1513.43  29
  -2   1   4 132457. 1391.45   7
  -2   1   3 104489. 1340.08  30
  -2   1   3 110383. 1170.25   7
  -2   1   2 309209. 2462.83  30
  -2   1   2 292980. 2162.08   9
  -2   1   2 295491. 2210.79   8
   2   1  -2 307617. 2395.42  12
  -2   1   1 260319. 1949.47   9
  -2   1   1 259859. 1962.51   8
  -2   1   0 225067. 1729.18   9
  -2   1   0 220872. 1698.03   8
  -2   1  -1 23307.8 466.666   9
  -2   1  -1 23528.4 448.549   8
  -2   1  -2 28141.9 515.116   9
  -2   1  -2 29042.0 394.258  28
  -2   1  -2 28616.1 500.145   8
  -2   1  -2 29532.7 422.284  23
  -2   1  -2 28465.4 475.930  17
  -2   1  -3 4740.47 219.352  17
  -2   1  -3 5043.28 185.277  23
  -2   1  -3 4851.41 218.906   9
  -2   1  -3 5101.38 193.987  28
  -2   1  -3 4768.00 202.485   8
   2   1   3 4371.40 159.568  12
  -2   1  -4 41224.5 671.452   9
  -2   1  -4 42287.3 650.879  28
  -2   1  -4 40279.1 621.877   8
  -2   1  -4 42494.0 621.028  23
  -2   1  -4 39685.8 618.776  13
   2   1   4 38098.6 386.290   1
  -2   1  -5 81172.1 1002.42   9
  -2   1  -5 76448.1 1116.97  17
  -2   1  -5 78730.5 1035.60  28
  -2   1  -5 80065.5 941.625   8
  -2   1  -5 79359.4 1042.13  24
  -2   1  -5 79985.8 990.323  13
  -2   1  -6 158127. 1824.90  19
  -2   1  -6 145977. 2338.35  18
  -2   1  -6 149735. 1783.85  17
  -2   1  -6 149102. 1474.00   9
  -2   1  -6 149315. 1652.30  28
  -2   1  -6 153822. 1671.54  24
  -2   1  -6 154164. 1570.82  13
  -2   1  -7 64641.2 1453.38  20
  -2   1  -7 75393.1 1269.57  19
  -2   1  -7 66873.6 1469.01  18
  -2   1  -7 71131.4 1276.15  17
  -2   1  -7 73001.4 1313.22  27
  -2   1  -7 70359.0 1080.19  13
  -2   1  -7 70801.0 1134.17  24
  -2   1  -7 67216.0 1514.28  32
  -2   1  -8 128495. 2108.85  20
  -2   1  -8 137306. 1882.36  19
  -2   1  -8 128154. 2065.58  18
  -2   1  -8 126890. 2196.37  32
  -2   1  -8 137548. 1955.10  27
  -2   1  -8 134386. 1800.47  28
  -2   1  -8 133021. 1667.26  13
  -2   1  -8 135244. 1945.31  17
  -2   1  -9 110770. 1965.27  20
  -2   1  -9 115036. 1986.45  18
  -2   1  -9 113902. 2155.82  32
  -2   1 -10 63477.2 1492.22  20
  -2   1 -10 60998.0 1585.18  32
  -2   1 -10 62489.4 1358.17  28
  -2   1 -10 62719.3 1377.65  27
  -2   1 -10 63106.0 1478.10  18
  -2   1 -11 14425.6 726.301  20
  -2   1 -11 12941.3 625.207  27
  -2   1 -11 13719.9 640.672  28
  -2   1 -11 13114.2 764.585  32
  -2   1 -12 16767.9 792.180  20
  -2   1 -12 15217.9 829.492  32
  -2   1 -12 14244.4 667.841  28
  -2   1 -13 17640.4 740.931  28
  -2   1 -14 1919.71 250.366  20
  -2   1 -14 2120.43 313.396  32
  -2   1 -15 2818.16 263.363  20
  -2   1 -15 2801.40 303.233  32
  -2   1 -15 2766.36 265.023  26
  -2   1 -15 2565.88 266.289  25
  -2   1 -16 1340.99 181.294  25
  -2   1 -16 1293.50 183.461  32
  -2   1 -17 243.736 68.7351  25
   2   2 -17 144.568 69.0490  28
   2   2 -16 19.9325 73.1594  28
   2   2 -15 432.363 141.105  32
   2   2 -15 487.163 132.713  16
   2   2 -14 2286.84 268.601  17
   2   2 -14 2502.78 276.072  16
   2   2 -14 1967.65 270.623  32
   2   2 -13 10730.9 568.480  17
   2   2 -13 10965.2 577.940  16
   2   2 -12 3589.82 393.411  32
   2   2 -12 4358.69 375.456  17
   2   2 -12 4338.03 358.258  16
   2   2 -11 19257.3 761.749  17
   2   2 -10 44270.1 1085.40  11
   2   2 -10 46564.1 1076.71  10
   2   2  -9 47348.8 1103.14  11
   2   2  -9 47310.8 1060.15  10
   2   2  -8 62889.5 1251.73  11
  -2   2   8 62996.0 986.523   6
  -2   2   7 12402.7 423.539   7
   2   2  -6 31261.9 840.844  11
  -2   2   6 29311.7 713.132   7
   2   2  -5 33766.2 830.088  11
  -2   2   5 34882.8 737.789   7
   2   2  -4 5850.22 332.716  11
  -2   2   4 5552.89 281.997   8
   2   2  -3 10510.8 420.995  11
  -2   2   3 10320.9 353.692   9
  -2   2   3 9849.10 357.573   8
   2   2  -2 14082.6 468.700  11
  -2   2   2 14530.8 420.384   8
   2   2  -1 47951.5 836.987  11
  -2   2   1 48220.8 773.945   8
   2   2   0 101651. 1219.62  11
  -2   2   0 104029. 1216.97   8
   2   2   1 72472.2 938.853  11
  -2   2  -1 71924.6 989.380   8
  -2   2  -1 73763.1 1014.56   9
   2   2   2 362652. 2535.09  11
  -2   2  -2 365593. 2814.70   9
  -2   2  -2 368032. 2762.81   8
  -2   2  -3 148346. 1598.38   9
  -2   2  -3 149712. 1549.40   8
  -2   2  -4 137874. 1560.83   9
  -2   2  -4 138788. 1514.68   8
  -2   2  -5 68046.9 1075.72   9
  -2   2  -5 67236.3 1017.22   8
  -2   2  -6 49509.6 926.886   9
  -2   2  -6 48918.3 868.473   8
  -2   2  -7 49832.3 1024.54  19
  -2   2  -7 48447.2 1039.35  17
  -2   2  -8 7548.19 414.461  19
  -2   2  -8 6626.48 559.113  18
  -2   2  -8 7103.19 424.249  17
  -2   2  -9 717.922 213.867  20
  -2   2  -9 694.435 210.195  32
  -2   2  -9 783.216 156.697  19
  -2   2  -9 1078.80 197.950  17
  -2   2  -9 783.229 162.733  27
  -2   2  -9 546.469 185.030  18
  -2   2 -10 2393.09 305.114  20
  -2   2 -10 2046.02 280.542  18
  -2   2 -10 2555.48 298.082  17
  -2   2 -10 2029.64 317.847  32
  -2   2 -11 2221.30 287.544  20
  -2   2 -11 2179.88 329.630  32
  -2   2 -12 11870.0 590.673  18
  -2   2 -13 19791.2 755.855  20
  -2   2 -13 19294.5 834.753  32
  -2   2 -14 6861.95 401.920  20
  -2   2 -14 7061.24 477.326  32
  -2   2 -15 11903.1 537.933  32
  -2   2 -16 3346.03 233.026  32
  -2   2 -16 3389.99 220.681  25
   2   3 -15 314.223 95.6299  32
   2   3 -15 321.009 99.1028  28
   2   3 -14 1425.50 198.805  32
   2   3 -14 1995.75 213.920  16
   2   3 -14 1926.37 220.875  17
   2   3 -13 5246.87 373.311  17
   2   3 -13 5935.30 389.093  16
   2   3 -12 5842.74 414.405  17
   2   3 -12 5694.83 393.899  16
   2   3 -11 3476.34 320.447  10
   2   3 -11 3527.68 302.614   9
   2   3 -10 2505.26 284.797  10
   2   3  -9 6712.90 454.190  10
   2   3  -8 6467.57 445.994  11
   2   3  -8 6031.47 428.688  10
   2   3  -7 13282.8 629.630  11
   2   3  -7 12499.5 608.118  10
   2   3  -6 22310.3 805.945  11
   2   3  -6 22082.5 791.007  10
  -2   3   6 21891.2 647.014   7
   2   3  -5 32767.1 938.398  11
   2   3  -5 30255.7 906.522  10
  -2   3   5 32677.2 795.090   8
   2   3  -4 44377.6 1067.03  11
   2   3  -4 45959.3 1078.58  10
  -2   3   4 46970.6 927.045   8
   2   3  -3 34948.5 912.310  10
  -2   3   3 36839.4 800.708   8
   2   3  -2 56844.5 1132.60  10
  -2   3   2 60204.3 1039.42   8
   2   3  -1 46312.9 955.442  11
   2   3  -1 47177.9 983.240  10
  -2   3   1 47887.2 916.908   8
   2   3   0 37947.5 818.732  11
   2   3   0 36232.9 824.214  10
  -2   3   0 37883.8 821.688   8
   2   3   1 23975.4 635.113  10
  -2   3  -1 24333.5 665.480   8
  -2   3  -2 3691.81 273.944   9
  -2   3  -2 3380.09 260.383   8
  -2   3  -3 132.207 95.8358   8
  -2   3  -3 133.847 90.3842   9
  -2   3  -4 7170.57 395.064   9
  -2   3  -4 7575.78 391.863   8
  -2   3  -5 45597.8 990.882   8
  -2   3  -5 46057.9 1034.21   9
  -2   3  -6 52224.8 1108.73   9
  -2   3  -6 51459.0 1059.91   8
  -2   3  -7 16499.8 606.172  19
  -2   3  -7 15476.0 629.212  17
  -2   3  -7 17060.8 592.615   8
  -2   3  -7 17005.3 630.215   9
  -2   3  -8 19046.9 664.126   9
  -2   3  -8 16960.0 671.301  17
  -2   3  -9 10597.7 710.792  18
  -2   3  -9 11036.4 558.376  17
  -2   3 -10 21483.6 893.799  20
  -2   3 -10 21741.8 891.831  18
  -2   3 -10 21222.5 971.365  32
  -2   3 -11 13674.9 641.529  20
  -2   3 -11 13844.3 642.233  18
  -2   3 -11 15790.8 664.474  17
  -2   3 -11 14342.5 751.774  32
  -2   3 -12 5131.80 367.301  20
  -2   3 -12 4997.35 419.606  32
  -2   3 -12 5280.84 370.992  18
  -2   3 -13 5956.64 363.865  20
  -2   3 -13 5580.08 407.579  32
  -2   3 -14 767.771 158.440  32
  -2   3 -15 1260.44 125.038  25
   2   4 -13 2171.73 214.900  17
   2   4 -13 1656.74 201.771  32
   2   4 -12 2027.81 226.463  17
   2   4 -12 1149.82 213.004  32
   2   4 -11 6045.41 413.683  17
   2   4 -11 6345.09 388.714   9
   2   4 -10 4031.92 339.483   9
   2   4  -9 5110.35 399.984   9
   2   4  -8 12287.2 628.771   9
   2   4  -7 997.276 218.673  10
   2   4  -6 14985.9 737.447  10
  -2   4   6 11952.7 492.869   7
   2   4  -5 1544.21 256.428  10
  -2   4   5 1599.21 196.859   8
   2   4  -4 423.697 151.325  10
  -2   4   4 457.772 120.524   8
  -2   4   4 527.791 117.126   9
   2   4  -3 901.414 194.917  10
  -2   4   3 1195.50 173.275   9
  -2   4   3 781.210 151.135   8
  -2   4   2 10548.2 491.091   9
   2   4  -2 10805.5 574.726  10
  -2   4   2 11333.2 516.492   8
  -2   4   1 739.685 158.488   9
   2   4  -1 745.193 165.064  10
  -2   4   1 1036.90 178.376   8
  -2   4   0 16407.2 647.645   9
   2   4   0 17001.3 670.209  10
   2   4   0 16927.9 658.081   9
  -2   4   0 17065.8 648.983   8
   2   4   1 17250.5 649.987   9
  -2   4  -1 17645.0 682.520   9
  -2   4  -1 16598.0 649.856   8
  -2   4  -2 27245.7 877.787   9
  -2   4  -2 27768.4 861.623   8
  -2   4  -3 30731.4 912.151   8
  -2   4  -3 30382.7 932.058   9
  -2   4  -4 17813.2 725.585   9
  -2   4  -4 18108.7 707.993   8
  -2   4  -5 12100.2 594.859   9
  -2   4  -5 11540.6 556.750   8
  -2   4  -6 3170.32 310.718   9
  -2   4  -6 2981.45 288.069   8
  -2   4  -7 3549.94 318.674   9
  -2   4  -7 3349.19 296.156  17
  -2   4  -7 3383.17 302.654   8
  -2   4  -8 2090.31 236.308  17
  -2   4  -8 2470.61 256.103   9
  -2   4  -8 2551.05 252.720   8
  -2   4  -9 1329.24 279.994  18
  -2   4  -9 1592.36 208.441  17
  -2   4 -10 2854.38 310.400  20
  -2   4 -10 3048.78 322.185  18
  -2   4 -10 3540.17 286.856  17
  -2   4 -10 3002.01 342.095  32
  -2   4 -11 291.264 107.338  20
  -2   4 -11 281.799 107.687  18
  -2   4 -11 259.255 128.629  32
  -2   4 -12 3049.27 234.264  20
  -2   4 -12 2904.41 263.917  32
  -2   4 -12 3077.64 231.749  18
  -2   4 -13 2814.10 218.502  32
   2   5 -11 358.632 117.617  32
   2   5 -10 77.5729 83.9282  17
   2   5 -10 86.7525 76.8419   9
   2   5 -10 86.6261 72.3001   8
   2   5  -9 423.550 131.110   9
   2   5  -9 343.288 122.436   8
   2   5  -8 3893.61 344.226   9
   2   5  -8 3667.94 329.698   8
   2   5  -7 318.406 135.822   8
   2   5  -6 1081.12 212.626   9
   2   5  -6 1058.93 210.335   8
   2   5  -5 2310.48 300.170   9
   2   5  -5 2358.56 294.685   8
   2   5  -4 1959.35 272.933   9
  -2   5   4 2410.83 254.096   8
  -2   5   3 7082.10 434.534   8
   2   5  -3 7514.88 511.030   9
   2   5  -3 7288.44 496.652   8
   2   5  -2 4147.24 378.672   9
   2   5  -2 4461.07 394.617   8
  -2   5   2 3832.24 313.101   9
  -2   5   2 3967.47 335.580   8
   2   5  -1 614.899 169.103   9
  -2   5   1 604.041 151.288   9
   2   5  -1 548.737 169.288   8
  -2   5   1 644.513 161.420   8
   2   5   0 2501.83 303.930   8
  -2   5   0 1932.58 246.586   9
   2   5   0 2110.57 278.282   9
  -2   5   0 1889.01 246.456   8
  -2   5  -1 2789.02 300.784   9
  -2   5  -1 3175.28 319.496   8
  -2   5  -2 3905.16 353.663   9
  -2   5  -2 3761.62 346.929   8
  -2   5  -3 459.797 153.095   8
  -2   5  -3 321.171 138.802   9
  -2   5  -4 2279.73 274.891   9
  -2   5  -4 2465.33 279.216   8
  -2   5  -5 2791.34 290.201   9
  -2   5  -5 2316.20 263.805   8
  -2   5  -6 4337.93 328.770   8
  -2   5  -7 1599.70 202.222   9
  -2   5  -7 1425.80 187.711   8
  -2   5  -8 2101.91 291.970  18
  -2   5  -8 2402.30 216.705   9
  -2   5  -9 699.978 150.975  20
  -2   5  -9 748.592 151.268  18
  -2   5  -9 716.792 150.505  32
  -2   5 -10 1054.26 136.993  20
   2   6  -8 1224.90 134.702   9
   2   6  -7 253.173 89.3391   9
   2   6  -6 2602.76 236.568   9
   2   6  -5 33.3125 71.5497   8
   2   6  -5 60.8405 77.1107   9
   2   6  -4 73.1588 91.5898   9
   2   6  -4 125.188 86.8175   8
  -2   6   3 312.918 103.239   7
   2   6  -3 351.627 124.020   9
   2   6  -3 308.002 112.367   8
   2   6  -2 1197.50 194.866   9
   2   6  -2 1063.23 187.716   8
  -2   6   2 963.331 154.944   7
  -2   6   1 699.022 137.073   7
   2   6  -1 841.254 175.774   9
   2   6  -1 695.593 171.731   8
  -2   6   0 2440.77 246.972   8
  -2   6  -1 419.333 122.238   8
  -2   6  -2 334.764 115.046   8
  -2   6  -3 674.316 138.765   8
  -2   6  -4 1411.41 178.120   8
  -3  -6   7 203.036 100.111  21
  -3  -6   6 315.500 125.794  21
   3  -6  -5 1202.25 243.566  33
  -3  -6   5 1195.06 207.824  21
   3  -6  -4 1887.37 298.189  33
  -3  -6   4 2259.37 271.612  21
   3  -6  -3 3251.69 396.693  33
  -3  -6   3 3440.42 326.045  21
   3  -6  -2 2260.44 350.956  33
  -3  -6   2 2459.88 279.636  21
  -3  -6   1 461.814 146.918  21
   3  -6  -1 373.851 218.214  33
   3  -6   0 606.399 242.377  33
   3  -6   1 579.270 259.684  33
   3  -6   2 1390.78 346.791  33
   3  -6   3 460.862 282.053  33
   3  -6   4 571.456 271.103  33
  -3  -5  11 1820.47 183.049  29
  -3  -5  10 715.248 140.679  29
   3  -5 -10 694.689 146.289  14
  -3  -5   9 186.751 112.727  29
   3  -5  -9 308.565 132.999  14
   3  -5  -8 943.561 196.113  14
   3  -5  -7 3116.82 335.931  14
   3  -5  -7 2611.35 375.710  33
   3  -5  -6 1313.32 286.276  33
   3  -5  -6 1126.99 229.386  14
   3  -5  -5 2318.88 319.273  14
   3  -5  -5 2436.15 379.533  33
   3  -5  -4 462.083 180.216  14
   3  -5  -3 859.655 230.855  14
  -3  -5   2 1185.14 252.991  21
   3  -5  -2 1122.20 258.935  14
  -3  -5   1 509.413 195.836  21
   3  -5  -1 621.386 207.930  14
   3  -5   0 1311.29 281.984  14
  -3  -5   0 2060.09 322.207  21
   3  -5   1 11948.9 775.297  14
  -3  -5  -2 3458.42 436.095  33
   3  -5   3 1742.76 271.677   3
   3  -5   3 1681.94 285.563   1
  -3  -5  -3 1163.24 228.510  22
   3  -5   4 7531.86 494.546   4
   3  -5   4 7606.10 519.110   2
   3  -5   4 7720.97 554.934   1
   3  -5   5 1725.26 250.980   4
   3  -5   5 1765.65 267.164   2
   3  -5   5 2078.52 314.455   1
   3  -5   6 5771.76 419.245   4
   3  -5   6 7301.06 499.447   2
   3  -5   6 6604.54 510.465   1
   3  -5   7 2211.78 256.781   4
   3  -5   7 2574.17 297.214   2
   3  -5   7 2418.89 319.240   1
   3  -5   8 3489.60 289.374   4
   3  -5   8 3718.40 324.189   2
   3  -5   8 2716.16 315.585  31
   3  -5   9 1840.44 209.841   2
  -3  -4  14 3722.06 256.767  29
  -3  -4  13 1225.06 189.842  29
  -3  -4  12 564.563 160.198  29
   3  -4 -12 606.332 136.503  14
   3  -4 -11 1057.68 192.004  14
  -3  -4  11 1008.44 205.384  29
  -3  -4  10 3689.15 374.441  29
   3  -4 -10 3786.60 357.628  14
   3  -4  -9 1880.43 270.463  14
   3  -4  -8 7882.55 533.002  15
   3  -4  -8 7255.99 557.490  33
  -3  -4   8 8699.62 568.926  29
   3  -4  -8 8660.45 554.978  14
   3  -4  -7 982.661 243.867  33
  -3  -4   7 1045.52 229.614  29
   3  -4  -6 1613.49 265.441  15
   3  -4  -6 1365.50 293.603  33
   3  -4  -6 1859.30 296.539  14
  -3  -4   6 1396.20 252.754  29
   3  -4  -5 5578.73 521.611  33
   3  -4  -5 5584.82 453.282  15
   3  -4  -5 5583.40 475.970  14
  -3  -4   5 5555.55 444.747  29
   3  -4  -4 17711.7 779.543  15
  -3  -4   4 18877.1 777.631  29
   3  -4  -4 18512.6 873.142  14
   3  -4  -3 35513.6 1065.62   3
   3  -4  -2 44473.3 1181.61   3
   3  -4  -1 23535.0 868.713   3
   3  -4  -1 24963.0 890.414   2
   3  -4   0 29821.5 1000.21   1
  -3  -4   0 26363.4 975.425  21
   3  -4   0 28235.2 897.577   4
   3  -4   0 28438.2 939.122   2
  -3  -4   0 26136.2 1027.19  22
   3  -4   1 9191.19 514.195   4
  -3  -4  -1 8442.99 599.976  33
   3  -4   1 9997.98 553.717   2
   3  -4   1 10114.4 579.747   1
  -3  -4  -1 9028.39 608.234  22
  -3  -4  -1 9544.88 598.306  21
   3  -4   2 24267.1 843.563   4
   3  -4   2 25545.3 890.688   2
  -3  -4  -2 23221.3 1024.11  33
   3  -4   2 25452.3 919.080   1
  -3  -4  -2 25407.1 992.128  22
  -3  -4  -2 23706.8 919.165  21
   3  -4   3 2238.02 285.152   2
  -3  -4  -3 1559.45 303.736  33
  -3  -4  -3 1830.61 287.522  22
   3  -4   3 2173.45 269.838   4
  -3  -4  -3 1787.84 267.536  21
   3  -4   4 187.733 123.075   1
   3  -4   4 156.891 113.120   4
  -3  -4  -4 186.948 185.611  33
  -3  -4  -4 291.863 152.001  21
   3  -4   4 253.887 132.440   2
  -3  -4  -4 242.745 147.589  22
   3  -4   5 3229.22 356.613   1
   3  -4   5 3447.16 358.689   2
   3  -4   5 3397.05 343.408   4
  -3  -4  -5 2732.57 344.681  22
   3  -4   6 2431.01 317.212   1
   3  -4   6 2309.44 303.820   2
   3  -4   6 2268.33 292.646   4
   3  -4   7 11464.8 658.599   1
   3  -4   7 10709.7 620.415   2
   3  -4   7 10538.7 590.020   4
   3  -4   8 8054.04 548.921   1
   3  -4   9 9201.06 558.498   1
   3  -4   9 8258.82 573.305  31
   3  -4   9 9336.39 545.666   2
   3  -4   9 9678.05 518.662   4
   3  -4  10 12698.3 582.537   2
   3  -4  10 12471.2 610.095   1
   3  -4  10 11877.7 531.648   4
   3  -4  11 8977.90 435.861   2
   3  -4  11 8564.86 398.680   4
   3  -4  11 7871.73 469.351  31
   3  -4  12 3776.03 235.139   2
  -3  -3  15 1066.01 160.222  29
   3  -3 -14 281.045 115.178  13
  -3  -3  14 313.557 124.289  29
  -3  -3  13 1869.82 257.421  29
   3  -3 -13 1795.97 209.484  14
   3  -3 -13 1491.84 223.037  13
   3  -3 -12 8026.99 459.887  14
   3  -3 -12 7189.24 494.663  13
   3  -3 -11 11108.8 581.965  14
  -3  -3  11 10681.8 624.774  29
   3  -3 -11 9875.16 591.560  13
  -3  -3  10 3938.26 397.406  29
   3  -3 -10 4318.13 396.633  13
   3  -3  -9 12690.8 667.108  15
  -3  -3   9 11550.0 639.337  29
   3  -3  -9 12530.6 629.881  14
   3  -3  -9 10530.0 590.476  13
   3  -3  -8 12043.3 650.471  15
  -3  -3   8 10885.6 607.820  29
   3  -3  -8 12259.8 616.527  14
   3  -3  -7 17493.8 740.795  14
   3  -3  -7 17094.9 759.778  15
   3  -3  -6 18980.5 793.323  33
  -3  -3   6 20287.8 827.619  31
   3  -3  -6 22006.5 845.731  15
   3  -3  -6 21083.1 793.962  14
  -3  -3   5 14250.7 674.837  31
   3  -3  -5 12548.2 619.482  14
  -3  -3   4 29044.8 920.158  31
   3  -3  -4 31818.0 889.842   3
   3  -3  -3 6844.39 407.041   3
   3  -3  -2 4790.32 344.579   3
   3  -3  -2 5050.36 348.678   1
  -3  -3   2 4428.98 306.251  29
   3  -3  -2 5027.65 339.249   2
  -3  -3   2 4345.00 354.989  23
   3  -3  -1 11962.4 494.114   4
   3  -3  -1 12919.3 568.102   1
   3  -3  -1 10898.3 491.023   2
  -3  -3   1 10077.9 525.597  23
   3  -3   0 19843.3 638.756   4
   3  -3   0 20505.4 666.619   2
  -3  -3   0 17621.5 670.682  33
   3  -3   0 22031.1 710.946   1
  -3  -3   0 18645.3 732.676  23
  -3  -3  -1 27231.4 883.265  33
   3  -3   1 31527.8 863.379   1
  -3  -3  -1 27874.2 908.775  23
   3  -3   1 29979.1 794.928   4
  -3  -3  -1 29226.5 877.848  21
   3  -3   1 33426.2 862.113   2
  -3  -3  -2 68564.2 1690.86  24
   3  -3   2 82362.1 1433.11   1
  -3  -3  -2 70737.3 1563.30  33
  -3  -3  -2 74916.3 1553.07  23
   3  -3   2 81992.0 1414.79   2
   3  -3   2 77859.4 1340.22   4
  -3  -3  -2 80700.1 1589.67  22
  -3  -3  -2 80025.5 1505.89  21
  -3  -3  -3 75348.7 1195.90  14
  -3  -3  -3 73979.4 1689.68  33
  -3  -3  -3 74336.9 1809.29  24
   3  -3   3 82216.9 1449.41   1
   3  -3   3 82717.3 1410.71   4
  -3  -3  -3 81281.3 1682.34  23
  -3  -3  -3 85298.5 1645.37  22
  -3  -3  -3 86084.5 1575.84  21
  -3  -3  -4 38254.1 1253.02  33
  -3  -3  -4 41300.2 913.670  14
   3  -3   4 45094.7 1056.69   4
  -3  -3  -4 41657.9 1237.44  23
  -3  -3  -4 38316.3 1315.33  24
  -3  -3  -4 44620.3 1191.56  22
  -3  -3  -4 44655.4 1157.29  21
  -3  -3  -5 17611.6 913.105  24
   3  -3   5 18872.4 696.712   4
  -3  -3  -5 18880.8 866.744  23
  -3  -3  -5 18540.8 782.971  22
  -3  -3  -6 25460.0 1117.13  24
   3  -3   6 28104.4 883.411   4
  -3  -3  -6 26480.2 958.278  22
  -3  -3  -7 23113.2 1075.03  24
   3  -3   7 26485.2 874.344   4
   3  -3   8 28797.7 922.763   4
   3  -3   9 6254.88 432.037   4
   3  -3  10 5184.72 451.987  31
   3  -3  11 3709.19 353.741  31
   3  -3  11 4440.02 332.894   4
   3  -3  12 5381.12 354.551   2
   3  -3  12 5281.28 377.655   1
   3  -3  13 6241.13 327.727   2
   3  -2 -17 1470.14 152.304  13
   3  -2 -16 2857.17 249.467  13
  -3  -2  15 3741.72 286.522  29
   3  -2 -15 3858.76 332.046  13
  -3  -2  14 2744.89 284.745  29
  -3  -2  13 8957.34 532.539  29
   3  -2 -13 8020.74 524.165  13
  -3  -2  12 15813.2 720.011  29
   3  -2 -12 14778.8 710.578  13
   3  -2 -11 9425.66 561.904  15
  -3  -2  11 9543.68 574.282  29
   3  -2 -11 10898.3 563.128  14
   3  -2 -11 9106.47 560.642  13
   3  -2 -10 5598.78 430.833  15
  -3  -2  10 5255.85 429.177  29
   3  -2 -10 6002.50 413.484  14
   3  -2  -9 4008.02 364.383  15
  -3  -2   9 3677.29 351.518  29
   3  -2  -9 4070.37 335.799  14
   3  -2  -8 13962.3 637.969  15
  -3  -2   8 13815.9 628.345  29
   3  -2  -8 14064.0 587.171  14
   3  -2  -7 5494.77 359.773  14
  -3  -2   7 5205.69 369.401  29
   3  -2  -6 18762.3 647.605  14
  -3  -2   5 37567.0 1126.88   5
  -3  -2   4 184715. 2452.50   5
   3  -2  -3 45916.2 918.226   3
  -3  -2   3 43175.3 876.164  29
   3  -2  -2 224863. 2178.80   3
   3  -2  -2 228888. 2150.18   2
   3  -2  -2 227545. 2230.08   1
   3  -2  -1 176238. 1776.89   4
   3  -2  -1 179244. 1879.58   1
  -3  -2   1 166844. 1777.31  33
   3  -2  -1 171986. 1777.53   2
  -3  -2   1 172348. 1737.27  29
   3  -2   0 146733. 1616.86   2
  -3  -2   0 138744. 1718.05  33
   3  -2   0 146637. 1675.07   1
  -3  -2   0 144240. 1459.29  29
  -3  -2   0 140344. 1853.43  27
  -3  -2   0 134669. 1856.38  24
   3  -2   0 145252. 1578.95   4
   3  -2   1 89054.2 1250.75   1
  -3  -2  -1 83124.3 1390.65  33
  -3  -2  -1 82739.2 1626.41  27
  -3  -2  -1 85517.6 1484.98  24
  -3  -2  -1 91628.8 1325.84  21
  -3  -2  -2 12913.8 561.630  33
  -3  -2  -2 13101.3 746.641  27
  -3  -2  -2 13626.5 604.281  24
  -3  -2  -2 13892.7 584.539  23
  -3  -2  -2 14610.4 653.617  26
  -3  -2  -3 34508.5 1131.91  26
  -3  -2  -3 35220.2 953.948  23
  -3  -2  -3 33212.7 869.091  22
  -3  -2  -4 9158.31 537.551  24
  -3  -2  -4 9907.95 524.302  23
  -3  -2  -4 9669.23 483.338  22
  -3  -2  -4 9669.68 479.362  21
  -3  -2  -5 5562.01 581.727  20
  -3  -2  -5 5436.78 557.331  27
  -3  -2  -5 5398.58 573.837  26
  -3  -2  -5 5241.41 434.609  25
  -3  -2  -5 5780.47 456.844  24
  -3  -2  -5 5351.81 362.697  13
  -3  -2  -5 5589.47 416.291  23
  -3  -2  -5 5679.15 382.643  22
  -3  -2  -6 26616.4 1310.85  20
  -3  -2  -6 29866.8 1278.89  27
  -3  -2  -6 26158.6 1309.86  26
  -3  -2  -6 29875.9 1089.18  25
  -3  -2  -6 30269.5 1070.08  24
  -3  -2  -6 31696.4 923.762  13
  -3  -2  -6 31085.6 1022.28  23
  -3  -2  -6 31190.9 932.084  22
  -3  -2  -7 23656.7 1253.60  20
  -3  -2  -7 25056.4 1014.45  24
  -3  -2  -7 25560.2 1175.21  27
  -3  -2  -7 21016.8 1205.74  26
  -3  -2  -7 23378.7 1022.44  25
  -3  -2  -7 25428.7 869.592  13
  -3  -2  -8 29647.0 1387.79  20
  -3  -2  -8 28898.8 1256.12  27
  -3  -2  -8 28645.2 1384.86  26
  -3  -2  -8 28429.7 1172.39  25
  -3  -2  -8 32526.4 1030.92  13
  -3  -2  -8 29635.1 1138.05  24
  -3  -2  -9 44673.1 1591.93  27
  -3  -2  -9 45705.5 1726.69  26
  -3  -2  -9 43488.7 1504.31  25
  -3  -2  -9 46787.1 1482.11  24
  -3  -2 -10 38464.5 1440.89  27
  -3  -2 -10 35484.2 1457.43  26
  -3  -2 -10 35853.5 1352.28  25
  -3  -2 -10 40712.1 1201.90  13
  -3  -2 -10 36594.1 1310.02  24
  -3  -2 -11 45445.3 1548.51  27
  -3  -2 -11 43776.9 1543.30  26
  -3  -2 -11 44745.3 1474.22  25
  -3  -2 -11 48953.8 1286.34  13
  -3  -2 -12 15483.9 866.423  27
  -3  -2 -12 13545.8 811.667  26
   3  -2  13 11849.8 502.236   1
   3  -1 -18 225.063 59.4128  13
   3  -1 -17 220.580 84.2459  13
   3  -1 -16 1870.07 234.055  28
   3  -1 -16 2217.37 244.771  13
   3  -1 -15 346.746 147.784  28
   3  -1 -14-35.4408 113.110  28
   3  -1 -14 107.958 114.466  13
   3  -1 -13 5123.62 455.415  28
  -3  -1  13 6521.90 453.089  29
   3  -1 -13 5269.38 422.920  13
   3  -1 -12 4843.69 405.484  13
   3  -1 -12 4659.85 405.383  16
  -3  -1  12 5152.58 411.006  29
   3  -1 -11 16425.7 730.923  16
   3  -1 -11 16067.8 698.109  15
  -3  -1  11 17258.4 730.147  29
   3  -1 -10 66763.4 1441.22  16
   3  -1 -10 65130.9 1369.64  15
  -3  -1  10 67821.5 1445.54  29
   3  -1  -9 44830.8 1093.36  16
  -3  -1   9 48113.7 1169.00  29
   3  -1  -9 51703.0 1050.92  14
  -3  -1   9 53998.4 1236.33   5
   3  -1  -9 46780.7 1113.24  15
  -3  -1   8 76495.9 1427.59  29
   3  -1  -8 73853.7 1205.13  14
   3  -1  -8 72129.4 1206.36  12
  -3  -1   7 50777.2 1117.05  29
   3  -1  -7 48443.9 926.498  14
   3  -1  -7 50795.8 992.759  12
  -3  -1   6 100966. 1712.41   5
   3  -1  -6 89655.6 1375.80  12
   3  -1  -5 92386.9 1145.25  33
  -3  -1   5 102217. 1470.82  29
  -3  -1   4 46624.7 911.707  29
   3  -1  -4 47943.8 935.848   3
  -3  -1   3 10471.8 394.789  29
   3  -1  -3 10130.1 405.327   3
   3  -1  -2 29584.6 655.394   3
  -3  -1   2 28611.8 524.562  27
  -3  -1   2 29325.0 624.288  29
  -3  -1   1 37108.4 780.044   5
   3  -1  -1 38279.1 662.166   2
   3  -1  -1 40089.0 753.217   1
  -3  -1   1 33418.7 815.641  27
  -3  -1   1 35615.7 657.025  29
  -3  -1   0 116434. 1208.88  29
   3  -1   0 107635. 1184.53   4
  -3  -1   0 112813. 1275.00  20
   3  -1   0 107869. 1160.00   2
   3  -1   0 108458. 1242.24   1
  -3  -1   0 107149. 1195.20   5
  -3  -1   0 112296. 1288.75  26
   3  -1   1 45687.4 758.528   1
  -3  -1  -1 45281.0 869.094  20
  -3  -1  -1 46596.6 624.216  30
  -3  -1  -1 48769.3 703.452  29
  -3  -1  -1 43778.9 592.640   5
  -3  -1  -1 44482.0 877.765  26
   3  -1   1 45994.3 717.776   2
   3  -1   1 44978.9 713.197   4
  -3  -1  -1 46997.0 765.441  21
  -3  -1  -2 408559. 3499.56  20
  -3  -1  -2 412417. 3593.09  26
  -3  -1  -2 401001. 3231.00  25
  -3  -1  -2 407066. 3346.61  24
  -3  -1  -2 414201. 3303.90  23
   3  -1   2 402460. 2856.08   4
  -3  -1  -2 412856. 3158.13  22
  -3  -1  -2 405942. 3010.51  21
  -3  -1  -3 249761. 2860.63  20
  -3  -1  -3 254895. 2457.81  32
  -3  -1  -3 237691. 2965.11  27
  -3  -1  -3 238992. 2407.98  25
  -3  -1  -3 246780. 2511.46  24
   3  -1   3 237524. 1990.09   4
  -3  -1  -3 251436. 2335.01  22
  -3  -1  -4 173060. 2495.84  27
  -3  -1  -4 172545. 2080.77  25
  -3  -1  -4 174224. 1890.46  13
  -3  -1  -4 166338. 2014.32  23
  -3  -1  -5 199201. 2893.96  20
  -3  -1  -5 194799. 2686.58  27
  -3  -1  -5 195068. 2401.83  25
  -3  -1  -5 202585. 2497.47  24
  -3  -1  -5 201108. 2169.21  13
  -3  -1  -5 203758. 2353.05  23
  -3  -1  -6 98067.0 2013.79  20
  -3  -1  -6 93556.8 1779.99  32
  -3  -1  -6 86118.7 1787.87  27
  -3  -1  -6 94420.5 1707.24  24
  -3  -1  -6 89778.9 1445.67  13
  -3  -1  -6 88989.7 1576.71  23
  -3  -1  -7 93039.4 2021.02  20
  -3  -1  -7 91626.1 1888.97  32
  -3  -1  -7 86323.5 1499.18  13
  -3  -1  -7 87548.9 1856.42  27
  -3  -1  -7 83739.8 1706.84  25
  -3  -1  -7 88761.8 1746.81  24
  -3  -1  -7 86217.2 1624.51  23
  -3  -1  -8 30792.4 1182.80  20
  -3  -1  -8 30113.5 1129.74  32
  -3  -1  -8 28037.9 1076.78  27
  -3  -1  -8 27498.4 1030.15  25
  -3  -1  -8 27983.9 877.190  13
  -3  -1  -8 29141.4 1027.58  24
  -3  -1  -9 15478.4 838.682  20
  -3  -1  -9 14687.7 823.905  32
  -3  -1  -9 15863.3 853.661  27
  -3  -1  -9 14176.9 832.138  26
  -3  -1  -9 14808.6 801.239  25
  -3  -1  -9 14469.3 668.190  13
  -3  -1  -9 14477.3 757.916  24
  -3  -1 -10 3288.59 411.818  20
  -3  -1 -10 3029.08 412.531  32
  -3  -1 -10 3737.64 452.434  27
  -3  -1 -10 3708.81 457.347  26
  -3  -1 -10 3629.51 428.779  25
  -3  -1 -10 3724.76 357.838  13
  -3  -1 -10 3145.33 364.829  24
  -3  -1 -11 6005.76 544.947  20
  -3  -1 -11 5683.15 550.868  32
  -3  -1 -11 5565.73 547.492  26
  -3  -1 -11 5509.02 476.606  24
  -3  -1 -11 5554.19 530.478  27
  -3  -1 -11 5863.93 534.491  25
  -3  -1 -11 5339.42 420.880  13
  -3  -1 -12 5214.69 504.374  27
  -3  -1 -12 5261.22 521.275  26
  -3  -1 -12 5401.39 501.214  25
  -3  -1 -12 4928.39 398.395  13
  -3  -1 -13 6996.63 547.904  20
  -3  -1 -14 9714.01 569.972  26
  -3  -1 -14 9502.08 556.468  25
   3   0 -17 4764.15 315.053  28
   3   0 -17 5316.99 297.254  13
   3   0 -16 254.546 129.852  28
   3   0 -16 348.231 115.704  13
   3   0 -15 3771.69 368.244  28
   3   0 -14 4962.94 391.457  13
   3   0 -13 21598.9 857.941  16
   3   0 -13 20921.1 817.628  13
  -3   0  12 57909.2 1397.62  29
  -3   0  12 54784.3 1273.92   5
   3   0 -11 785.257 153.179  15
   3   0 -11 529.331 150.995  16
  -3   0  11 814.738 167.145   5
  -3   0  11 1011.40 210.904  29
   3   0 -10 11259.3 506.719  15
  -3   0  10 13113.0 565.668   5
   3   0  -9 993.256 159.510  15
  -3   0   9 1216.39 185.852   5
  -3   0   9 1101.49 194.320  29
   3   0  -9 1124.16 161.715  11
  -3   0   8 4601.30 331.166   5
   3   0  -8 3325.35 255.602  15
  -3   0   8 4380.24 335.394  29
   3   0  -8 3234.89 253.443  11
   3   0  -7 26288.6 638.318  17
  -3   0   7 27502.5 738.466   6
   3   0  -7 26767.5 740.319  12
   3   0  -6 86946.6 1103.61  17
  -3   0   6 81893.2 1339.00  29
   3   0  -6 72393.7 897.826  14
   3   0  -6 76159.1 1242.33  12
  -3   0   5 12644.5 453.377   6
  -3   0   5 11188.1 463.533  29
   3   0  -5 11377.5 470.259  12
  -3   0   4 564631. 4222.80  29
   3   0  -4 572972. 4386.55  12
  -3   0   3 143820. 1579.52   7
  -3   0   3 143205. 1601.86   6
  -3   0   3 138675. 1589.95  29
  -3   0   2 462400. 3334.67   7
  -3   0   2 463414. 3327.79   6
  -3   0   2 456446. 3380.43  29
  -3   0   1 248723. 2109.08   7
  -3   0   1 250376. 2176.39  29
   3   0  -1 240952. 2090.54   3
  -3   0   1 243458. 1522.94  21
   3   0   0 122659. 1270.07   1
  -3   0   0 117545. 1229.76  20
  -3   0   0 126414. 1348.09   7
  -3   0   0 117620. 1222.72  18
   3   0   0 121879. 1287.46   3
  -3   0   0 127411. 1302.00  30
  -3   0   0 120118. 1081.30  25
  -3   0  -1 286580. 2478.41  20
  -3   0  -1 308308. 2297.84   7
  -3   0  -1 287463. 2467.49  18
   3   0   1 303945. 2236.21   1
   3   0   1 300310. 2038.89   2
  -3   0  -1 299109. 2198.30  25
  -3   0  -1 292671. 2201.76  30
  -3   0  -1 304261. 2113.52  32
   3   0   2 106051. 975.667   2
  -3   0  -2 100530. 1414.65  20
  -3   0  -2 106127. 1093.56   7
  -3   0  -2 102817. 1425.01  18
  -3   0  -2 111574. 1245.77  32
  -3   0  -2 111675. 1206.47  22
  -3   0  -3 93238.8 1438.94  20
   3   0   3 84519.8 855.908   4
  -3   0  -3 80553.4 849.737   7
  -3   0  -3 85868.3 1302.22  19
  -3   0  -3 80251.0 789.476   6
  -3   0  -3 92160.0 1245.62  32
  -3   0  -3 90778.1 1187.94  23
  -3   0  -3 96881.0 1168.29  22
  -3   0  -4 16815.9 641.841  20
  -3   0  -4 16794.2 592.334  19
  -3   0  -4 17652.2 643.933  18
  -3   0  -4 18641.5 603.553  32
  -3   0  -4 19558.2 603.930  24
  -3   0  -4 15826.0 467.553  13
  -3   0  -4 17263.1 528.405  23
  -3   0  -4 18656.8 538.473  22
   3   0   4 15437.8 331.283   4
  -3   0  -5 22975.5 780.696  20
  -3   0  -5 21691.6 711.483  19
  -3   0  -5 21598.8 747.492  18
  -3   0  -5 22068.9 747.831  27
  -3   0  -6 88157.3 1633.47  20
  -3   0  -6 84273.1 1519.01  19
  -3   0  -6 84734.1 1565.93  18
  -3   0  -6 81852.3 1443.26  24
  -3   0  -6 86439.9 1618.68  32
  -3   0  -6 77607.6 1249.73  13
  -3   0  -6 77806.7 1325.02  23
  -3   0  -7 20278.0 812.516  20
  -3   0  -7 21066.4 849.314  27
  -3   0  -7 19136.0 713.572  24
  -3   0  -7 17988.8 617.399  13
  -3   0  -7 21244.2 851.270  32
  -3   0  -8 69977.1 1593.05  20
  -3   0  -8 71565.1 1681.11  32
  -3   0  -8 67758.6 1592.96  27
  -3   0  -8 61564.2 1364.00  24
  -3   0  -8 60013.2 1220.78  13
  -3   0  -9 134997. 2358.18  20
  -3   0  -9 134378. 2497.10  32
  -3   0  -9 120280. 2177.84  27
  -3   0  -9 114568. 1821.67  13
  -3   0  -9 116016. 1986.18  24
  -3   0 -10 38281.3 1251.91  20
  -3   0 -10 41134.4 1416.25  32
  -3   0 -10 34598.3 1172.54  27
  -3   0 -10 32967.4 973.358  13
  -3   0 -10 31577.9 1027.64  24
  -3   0 -11 86777.1 1922.26  20
  -3   0 -11 87052.1 2014.36  32
  -3   0 -11 82315.1 1854.72  27
  -3   0 -11 81491.9 1558.64  13
  -3   0 -12 32260.6 1146.13  20
  -3   0 -12 29952.2 1143.40  32
  -3   0 -12 32255.9 1152.98  27
  -3   0 -12 28882.4 1064.80  25
  -3   0 -13 19240.3 826.928  20
  -3   0 -13 19315.4 849.318  26
  -3   0 -13 18096.8 815.729  25
  -3   0 -13 19294.6 877.971  32
  -3   0 -14 5116.15 402.656  20
  -3   0 -14 4628.24 409.286  32
  -3   0 -14 4624.96 395.774  26
  -3   0 -14 4493.22 383.972  25
  -3   0 -15 792.996 162.715  20
  -3   0 -15 613.279 161.901  32
  -3   0 -15 630.015 151.548  26
  -3   0 -15 638.794 155.654  25
  -3   0 -16 2835.96 215.210  25
   3   1 -17 374.988 112.995  28
   3   1 -16 2029.18 242.332  28
   3   1 -15 233.420 118.003  16
   3   1 -15 171.920 94.4613  13
   3   1 -14 99.4508 90.1363  13
   3   1 -13 7301.41 480.491  16
   3   1 -13 6417.03 435.258  13
   3   1 -12 2703.69 296.926  17
   3   1 -12 2300.41 270.037  16
   3   1 -11 11507.7 533.274  11
   3   1 -11 12763.7 592.445  17
   3   1 -10 75599.4 1429.85  11
   3   1 -10 77539.8 1446.35  17
  -3   1   9 47061.9 955.092   6
  -3   1   9 50133.4 1275.70  29
  -3   1   8 73809.3 1502.73  29
  -3   1   8 74773.1 1148.20   6
  -3   1   7 45931.0 848.290   6
   3   1  -7 45352.1 1029.56  11
  -3   1   6 66502.1 974.009   7
  -3   1   6 68909.3 1327.61  29
   3   1  -6 70982.6 1257.60  11
  -3   1   5 99041.6 1555.42  29
   3   1  -5 103284. 1496.23  11
  -3   1   4 31897.7 824.393  30
  -3   1   4 31388.4 817.299  29
   3   1  -4 33981.4 831.910  12
   3   1  -3 9950.35 442.228  12
  -3   1   3 10412.1 449.504  30
  -3   1   2 25231.5 664.837  30
   3   1  -2 26760.9 710.174  12
  -3   1   1 35432.6 757.631  30
  -3   1   1 35706.1 674.288   7
   3   1  -1 33653.1 794.545  12
   3   1   0 93804.0 1359.70  12
   3   1   1 48068.8 947.507  12
  -3   1  -2 392923. 2818.42   9
   3   1   2 317111. 2903.55  12
  -3   1  -3 169187. 1604.91  17
  -3   1  -3 167488. 1703.87   9
   3   1   3 169362. 1861.83  12
  -3   1  -4 144014. 2257.27  18
  -3   1  -4 148632. 1967.35  32
  -3   1  -4 154137. 1646.45   9
  -3   1  -4 148393. 1619.55  17
  -3   1  -4 157436. 1574.01  23
  -3   1  -5 189274. 2558.39  20
  -3   1  -5 211116. 2311.99  19
  -3   1  -5 199167. 2661.83  18
  -3   1  -5 197866. 1903.37  28
  -3   1  -5 212161. 2157.15  24
  -3   1  -6 84869.1 1662.47  20
  -3   1  -6 85995.2 1646.20  18
  -3   1  -6 88924.4 1639.88  32
  -3   1  -6 84089.5 1236.31  28
  -3   1  -7 86646.7 1674.78  20
  -3   1  -7 98334.6 1644.82  19
  -3   1  -7 90062.3 1710.88  18
  -3   1  -7 91974.8 1762.18  32
  -3   1  -7 85932.4 1353.07  28
  -3   1  -7 95997.0 1699.22  27
  -3   1  -7 93611.9 1507.83  24
  -3   1  -8 19028.8 787.314  20
  -3   1  -8 21734.6 789.029  19
  -3   1  -8 19784.6 799.837  18
  -3   1  -8 20282.5 839.573  32
  -3   1  -8 18101.5 646.502  28
  -3   1  -8 20885.6 804.493  27
  -3   1  -8 18617.5 681.028  24
  -3   1  -9 17074.4 766.819  20
  -3   1  -9 17328.9 768.565  18
  -3   1  -9 17743.0 836.324  32
  -3   1  -9 15868.5 638.306  28
  -3   1  -9 19210.0 828.520  27
  -3   1 -10 4196.76 407.060  20
  -3   1 -10 4213.23 428.443  32
  -3   1 -10 4445.85 405.104  27
  -3   1 -11 6285.69 501.105  20
  -3   1 -11 5685.29 502.423  32
  -3   1 -11 5311.00 430.303  27
  -3   1 -12 3573.22 358.697  27
  -3   1 -13 7529.10 490.722  20
  -3   1 -13 7561.12 536.014  32
  -3   1 -14 8394.22 463.778  20
  -3   1 -14 8260.95 491.404  32
  -3   1 -14 8019.43 465.169  26
  -3   1 -14 8056.20 467.215  25
  -3   1 -15 10707.0 457.103  20
  -3   1 -15 9636.87 469.594  32
  -3   1 -15 10116.2 450.419  26
  -3   1 -15 10426.9 467.006  25
  -3   1 -16 5633.01 273.481  25
   3   2 -17 1440.59 150.869  28
   3   2 -16 1997.64 215.445  28
   3   2 -15 4539.69 333.000  16
   3   2 -14 1978.17 235.232  17
   3   2 -14 1943.24 249.565  16
   3   2 -13 10514.8 532.859  17
   3   2 -11 3916.75 349.413  11
   3   2 -11 4059.40 338.671  10
   3   2 -11 3857.20 340.000  17
   3   2 -10 5746.34 415.825  11
   3   2 -10 5379.47 386.856  10
   3   2  -9 4820.52 385.400  11
  -3   2   9 5981.25 331.831   6
   3   2  -8 11125.2 574.602  11
  -3   2   8 10430.4 407.710   7
  -3   2   8 11152.5 438.533   6
  -3   2   7 6438.25 329.425   7
   3   2  -7 6899.14 443.713  11
   3   2  -6 21789.9 756.407  11
  -3   2   6 21022.8 631.382   7
  -3   2   5 10508.5 541.903  30
   3   2  -4 196961. 2337.27  11
  -3   2   3 23378.8 649.283   8
   3   2  -3 21029.2 695.066  11
  -3   2   2 210820. 2027.37   9
  -3   2   2 215037. 2102.00   8
  -3   2   1 169717. 1792.93   9
  -3   2   1 172924. 1811.09   8
  -3   2   0 109065. 1378.81   9
  -3   2   0 107971. 1366.37   8
  -3   2  -1 88212.4 1235.04   9
  -3   2  -1 88268.3 1220.06   8
   3   2   1 85297.6 1231.08  11
  -3   2  -2 1991.00 189.275   9
  -3   2  -2 2851.03 215.550   8
  -3   2  -3 31525.6 735.359   9
  -3   2  -3 33482.4 742.858   8
  -3   2  -4 8188.72 346.105  17
  -3   2  -4 7998.73 362.600   8
  -3   2  -5 5412.22 311.463  17
  -3   2  -5 5771.39 317.209   8
  -3   2  -6 24712.1 774.209  19
  -3   2  -6 22791.1 690.878  17
  -3   2  -6 23622.2 677.007   9
  -3   2  -7 18569.8 683.313  19
  -3   2  -7 16660.4 839.604  18
  -3   2  -7 17297.3 642.080  17
  -3   2  -7 16157.5 774.462  32
  -3   2  -8 27342.9 1034.27  20
  -3   2  -8 31901.9 925.547  19
  -3   2  -8 27660.6 1032.12  18
  -3   2  -8 30279.6 900.628  17
  -3   2  -8 26710.2 1009.63  32
  -3   2  -9 45285.5 1268.39  20
  -3   2  -9 53196.4 1234.62  19
  -3   2  -9 45680.9 1261.62  18
  -3   2  -9 46248.0 1347.09  32
  -3   2  -9 50909.6 1244.98  27
  -3   2 -10 28537.2 980.026  20
  -3   2 -10 29890.7 1072.32  32
  -3   2 -11 41130.0 1132.44  18
  -3   2 -12 15704.0 690.687  20
  -3   2 -12 15459.9 743.235  32
  -3   2 -13 10558.6 525.189  20
  -3   2 -13 9780.75 557.051  32
  -3   2 -14 2505.29 234.003  20
  -3   2 -14 2651.37 264.276  32
  -3   2 -14 2563.21 237.254  25
  -3   2 -15 2260.58 198.578  32
  -3   2 -15 2309.42 185.302  26
  -3   2 -15 2488.08 194.285  25
   3   3 -15 470.397 102.840  16
   3   3 -14 197.883 93.3575  17
   3   3 -14 190.952 94.7403  16
   3   3 -13 2682.81 256.833  17
   3   3 -13 2511.00 259.789  16
   3   3 -12 6985.47 436.224  10
   3   3 -12 6941.96 432.584  17
   3   3 -11 5732.53 423.547  10
   3   3 -10 6766.74 478.605  11
   3   3  -9 10604.2 608.649  11
   3   3  -9 10390.0 588.848  10
   3   3  -8 12969.5 676.338  11
   3   3  -8 12721.1 656.073  10
   3   3  -7 15748.0 737.987  11
   3   3  -7 16111.1 736.230  10
   3   3  -6 12919.5 664.731  11
  -3   3   6 13074.0 550.069   7
   3   3  -5 13831.5 663.710  11
  -3   3   5 14268.4 568.642   7
   3   3  -4 23311.5 842.165  11
  -3   3   4 25448.8 766.962   8
   3   3  -3 5359.48 401.705  11
  -3   3   3 5687.07 337.822   9
  -3   3   3 5339.31 345.809   8
   3   3  -2 2962.47 291.160  11
  -3   3   2 3352.61 263.277   9
  -3   3   2 3563.57 276.188   8
  -3   3   1 11940.0 493.196   9
  -3   3   1 11982.3 491.084   8
  -3   3   0 17381.5 592.490   8
  -3   3   0 16614.8 583.382   9
  -3   3  -1 17639.9 600.791   9
  -3   3  -1 17717.1 600.059   8
  -3   3  -2 81938.5 1372.26   9
  -3   3  -2 81825.2 1354.21   8
  -3   3  -3 58783.5 1157.86   9
  -3   3  -3 59419.3 1151.65   8
  -3   3  -4 33772.4 865.734   8
  -3   3  -4 34004.4 886.843   9
  -3   3  -5 16515.9 623.634   9
  -3   3  -5 15847.7 596.481   8
  -3   3  -6 23287.6 750.679   9
  -3   3  -6 23004.0 721.904   8
  -3   3  -7 31199.2 912.973  19
  -3   3  -7 29219.5 832.931  17
  -3   3  -7 31301.2 869.627   9
  -3   3  -8 22445.0 773.154  19
  -3   3  -8 20419.5 722.696  17
  -3   3  -8 19819.4 906.634  32
  -3   3  -9 4756.68 443.684  20
  -3   3  -9 5083.64 449.129  18
  -3   3  -9 4856.89 445.778  32
  -3   3 -10 3583.20 351.393  18
  -3   3 -10 3837.48 386.796  32
  -3   3 -11 4088.19 346.124  20
  -3   3 -11 4317.43 351.210  18
  -3   3 -11 3978.91 363.709  32
  -3   3 -12 2094.86 237.054  20
  -3   3 -12 2077.00 253.574  32
  -3   3 -13 4077.81 281.731  20
  -3   3 -13 3929.52 304.311  32
   3   4 -13 1469.02 166.306  17
   3   4 -12 875.814 153.733  17
   3   4 -12 970.675 146.804  16
   3   4 -12 649.603 142.885  32
   3   4 -11 425.270 131.263  17
   3   4 -11 475.831 120.876  16
   3   4 -11 497.118 134.446   9
   3   4 -10 3325.55 336.183  10
   3   4  -9 1737.10 265.787  10
   3   4  -8 6731.63 513.300  10
  -3   4   7 1345.87 166.346   7
   3   4  -6 2410.34 325.864  10
  -3   4   6 2335.55 240.012   7
   3   4  -5 2159.45 306.163  10
  -3   4   5 1964.13 230.783   7
   3   4  -4 20446.4 841.760  11
   3   4  -4 21262.0 885.318  10
   3   4  -3 12111.2 650.675  10
  -3   4   3 13603.9 598.872   8
   3   4  -2 31620.8 1023.71  10
  -3   4   2 34150.5 959.766   8
  -3   4   2 31787.4 890.511   9
   3   4  -1 21246.1 822.003  10
  -3   4   1 20878.6 735.528   9
  -3   4   1 22108.7 766.132   8
  -3   4   0 19071.9 714.288   9
  -3   4   0 21291.9 754.529   8
  -3   4  -1 10756.6 542.503   9
  -3   4  -1 10242.9 529.536   8
  -3   4  -2 11470.3 562.894   8
  -3   4  -2 11422.1 571.007   9
  -3   4  -3 3517.66 324.946   9
  -3   4  -3 3711.87 325.715   8
  -3   4  -4 88.8397 96.6224   9
  -3   4  -4 94.8643 91.4205   8
  -3   4  -5 4178.15 351.105   9
  -3   4  -6 2465.48 267.909  19
  -3   4  -6 2851.72 288.518   9
  -3   4  -6 2544.76 266.087   8
  -3   4  -7 9511.63 486.043   9
  -3   4  -7 9971.61 489.862   8
  -3   4  -8 5589.30 507.420  18
  -3   4  -8 4483.18 416.021  32
  -3   4  -9 5275.35 425.302  20
  -3   4  -9 5530.70 425.679  18
  -3   4  -9 4577.84 379.473  32
  -3   4 -10 6975.88 411.568  20
  -3   4 -10 7314.78 423.438  18
  -3   4 -11 5259.72 320.284  20
  -3   4 -11 5416.83 320.021  18
  -3   4 -12 2384.19 187.243  20
   3   5 -10 907.860 148.877  17
   3   5 -10 777.681 141.818   9
   3   5 -10 700.717 131.750   8
   3   5  -9 473.830 130.896   9
   3   5  -9 423.451 130.925   8
   3   5  -8 840.967 179.369   9
   3   5  -8 655.280 158.350   8
   3   5  -7 2470.90 294.637   9
  -3   5   6 438.189 101.116   7
   3   5  -5 1104.16 214.753   9
  -3   5   5 1145.01 175.110   7
   3   5  -4 449.267 159.906   9
   3   5  -3 586.976 172.484   9
   3   5  -2 1083.44 218.225   9
  -3   5   2 1161.68 201.608   8
   3   5  -1 736.421 193.909   9
   3   5  -1 803.184 204.162   8
  -3   5   1 725.562 170.875   8
  -3   5   0 878.563 176.071   9
  -3   5   0 884.995 187.556   8
  -3   5  -1 9090.86 509.351   9
  -3   5  -1 9012.45 522.074   8
  -3   5  -2 5221.08 389.910   9
  -3   5  -2 5591.90 414.977   8
  -3   5  -3 1990.51 250.083   9
  -3   5  -3 2235.20 270.381   8
  -3   5  -4 5835.96 405.746   8
  -3   5  -5 629.433 150.982   9
  -3   5  -5 450.680 129.577   8
  -3   5  -6 4052.70 303.901   8
  -3   5  -7 2101.67 273.793  18
  -3   5  -8 1588.78 205.678  20
  -3   5  -8 1475.66 195.073  18
  -3   5  -9 1124.94 141.759  20
   3   6  -7 150.386 63.5654   9
   3   6  -6 328.882 93.9296   9
   3   6  -5 422.842 114.007   9
  -3   6   4 1942.83 154.589   7
   3   6  -4 2113.49 221.222   9
   3   6  -3 1700.99 216.281   9
  -3   6   3 1412.49 153.041   7
   3   6  -2 2944.77 285.371   9
  -3   6   2 2255.70 207.288   7
  -3   6   1 28.5964 68.8455   7
  -3   6   0 644.738 127.954   7
  -3   6  -1 1145.41 159.208   7
  -3   6  -2 1048.74 150.963   7
  -3   6  -3 888.345 132.285   7
  -3   6  -4 585.641 103.287   7
  -4  -6   5 3476.13 241.825  21
  -4  -6   4 932.567 149.671  21
  -4  -6   3 25.2123 71.8978  21
   4  -6  -2 76.4082 117.293  33
   4  -6  -1 1361.10 251.440  33
   4  -6   0 2131.45 326.404  33
   4  -6   1 948.784 247.124  33
   4  -6   2 1068.36 267.238  33
   4  -5  -9 318.049 116.506  14
   4  -5  -8 1402.26 212.270  14
   4  -5  -7 1289.59 218.218  14
  -4  -5   7 653.094 198.244  22
   4  -5  -6 239.115 146.338  14
  -4  -5   6 94.2192 124.648  22
   4  -5  -5 111.714 156.857  33
   4  -5  -5 237.176 149.182  14
  -4  -5   5 40.6217 125.394  22
  -4  -5   5 129.482 114.383  21
  -4  -5   4 622.559 189.734  21
   4  -5  -4 317.433 192.824  33
   4  -5  -4 467.543 177.034  14
  -4  -5   4 386.252 172.935  22
   4  -5  -3 5011.50 460.773  14
  -4  -5   3 4131.50 428.897  22
   4  -5  -2 6856.91 555.277  14
  -4  -5   2 6507.85 520.863  22
  -4  -5   2 8339.90 558.613  21
  -4  -5   1 1046.32 227.342  21
   4  -5  -1 1039.46 249.547  14
  -4  -5   1 842.880 215.305  22
   4  -5   0 1465.58 307.410  14
   4  -5   0 2159.76 287.122   3
  -4  -5   0 1520.62 266.767  22
  -4  -5   0 2012.44 278.504  21
   4  -5   1 1767.26 261.741   3
  -4  -5  -1 1295.58 243.415  22
  -4  -5  -1 1289.92 230.588  21
   4  -5   2 5987.66 446.990   3
  -4  -5  -2 5386.53 445.911  22
   4  -5   3 4378.02 380.880   3
  -4  -5  -3 3476.58 357.075  22
   4  -5   4 926.880 199.984   3
   4  -5   5 1137.66 209.662   3
   4  -5   5 1466.92 222.804   2
   4  -5   6 2634.39 285.430   3
   4  -5   6 2186.69 250.851   2
   4  -5   7 246.026 140.927  31
   4  -5   7 280.322 124.971   3
   4  -5   8 3465.08 268.388   3
  -4  -4  13 315.137 107.251  29
   4  -4 -12 77.9660 76.3695  14
  -4  -4  12 136.547 113.725  29
  -4  -4  11 130.013 109.529  29
   4  -4 -11 50.1216 93.7738  14
  -4  -4  10 1256.48 221.827  29
   4  -4 -10 1161.31 201.835  14
  -4  -4   9 2268.63 295.304  29
   4  -4  -9 2051.44 262.722  14
   4  -4  -9 1831.63 264.658  15
   4  -4  -8 2842.22 341.031  15
   4  -4  -8 3550.92 361.049  14
   4  -4  -7 1980.80 296.470  15
  -4  -4   7 2046.61 289.874  29
   4  -4  -7 2461.03 320.344  14
   4  -4  -6 11651.3 698.110  33
   4  -4  -6 11028.1 668.411  15
   4  -4  -6 12849.7 705.425  14
  -4  -4   6 13383.9 675.424  29
  -4  -4   5 13485.3 665.502  29
   4  -4  -4 20168.5 893.739  15
   4  -4  -3 1389.81 245.462   3
   4  -4  -2 4368.55 401.990   3
  -4  -4   1 251.654 137.701  21
   4  -4  -1 315.852 154.695   3
  -4  -4   1 278.606 158.906  22
   4  -4   0 13368.2 676.674   3
   4  -4   0 13763.1 667.106   2
  -4  -4   0 13358.7 762.706  22
  -4  -4   0 13415.1 703.421  21
   4  -4   1 7838.81 516.580   3
   4  -4   1 7764.45 525.961   1
   4  -4   1 8479.59 522.596   2
  -4  -4  -1 7226.91 561.408  22
  -4  -4  -1 7996.24 535.886  21
   4  -4   2 4956.74 389.244   4
   4  -4   2 5420.04 421.845   2
   4  -4   2 5826.38 474.294   1
  -4  -4  -2 4200.67 459.011  23
  -4  -4  -2 5316.88 481.383  22
  -4  -4  -2 4659.26 402.569  21
   4  -4   3 10161.4 548.157   4
   4  -4   3 10137.7 593.217   1
   4  -4   3 9734.63 552.747   2
  -4  -4  -3 8678.63 606.835  22
  -4  -4  -3 9329.04 572.586  21
   4  -4   4 12301.4 612.126   4
   4  -4   4 12122.5 617.074   2
  -4  -4  -4 10804.5 656.602  22
   4  -4   4 12852.0 669.025   1
   4  -4   5 24345.3 853.628   4
   4  -4   5 24060.1 872.806   2
   4  -4   5 26541.3 964.862   1
  -4  -4  -5 23044.3 945.465  22
   4  -4   6 18628.0 807.770   1
   4  -4   7 15368.7 648.820   4
   4  -4   7 16964.4 703.859   2
   4  -4   7 16051.8 737.456   1
   4  -4   8 4225.44 327.172   4
   4  -4   8 4389.18 345.743   2
   4  -4   8 4536.29 384.407   1
   4  -4   9 6750.74 381.632   4
   4  -4   9 6399.45 381.810   2
   4  -4   9 5635.21 437.822  31
   4  -4   9 6990.62 438.461   1
   4  -4  10 1773.82 188.315   2
   4  -4  11 4002.37 255.356   3
  -4  -3  15 1247.18 158.678  29
  -4  -3  14 1664.50 214.420  29
  -4  -3  13 1916.05 252.432  29
  -4  -3  12 3756.70 358.246  29
   4  -3 -12 3841.35 300.918  14
   4  -3 -12 3180.00 324.768  13
   4  -3 -11 4796.54 416.111  15
   4  -3 -11 4960.85 370.691  14
   4  -3 -11 4490.45 390.775  13
   4  -3 -10 1093.33 225.079  15
  -4  -3  10 1295.74 236.668  29
   4  -3 -10 1008.79 191.823  14
  -4  -3   9 3207.17 346.579  29
  -4  -3   8 8536.47 546.132  29
   4  -3  -8 9036.05 538.976  14
   4  -3  -8 8257.32 571.107  15
   4  -3  -7 9698.64 557.239  14
   4  -3  -7 9309.84 597.201  15
  -4  -3   7 10373.3 585.018  29
  -4  -3   6 712.056 183.795  29
   4  -3  -6 1046.43 215.227  14
  -4  -3   5 17659.4 711.455  29
  -4  -3   4 24880.5 819.196  29
   4  -3  -4 28073.3 914.312   3
  -4  -3   3 25236.8 789.053  29
  -4  -3   3 21893.0 899.732  23
   4  -3  -2 38724.0 1039.13   3
  -4  -3   2 35085.1 1136.53  23
   4  -3  -1 36075.6 1014.30   1
   4  -3  -1 37034.7 999.337   3
   4  -3  -1 35595.6 960.151   2
   4  -3   0 56394.5 1180.96   4
   4  -3   0 57116.1 1205.74   2
  -4  -3   0 54491.2 1441.88  23
  -4  -3   0 59108.7 1318.91  21
   4  -3   1 30578.2 849.577   4
   4  -3   1 31094.9 927.371   1
   4  -3   1 30081.8 864.450   2
  -4  -3  -1 30053.3 1078.35  23
  -4  -3  -1 31096.4 1047.46  22
  -4  -3  -1 32160.3 973.224  21
   4  -3   2 17345.4 645.025   4
   4  -3   2 17070.3 654.914   2
   4  -3   2 17478.4 699.160   1
  -4  -3  -2 16414.3 812.044  23
  -4  -3  -2 16078.4 743.234  22
  -4  -3  -2 17305.4 705.663  21
   4  -3   3 30187.9 876.298   4
   4  -3   3 31467.8 907.907   2
   4  -3   3 32096.0 969.395   1
  -4  -3  -3 29145.6 1109.15  23
  -4  -3  -3 30065.4 1019.17  22
  -4  -3  -3 31331.2 979.286  21
   4  -3   4 8804.05 519.129   1
  -4  -3  -4 6413.58 595.694  24
  -4  -3  -4 8291.52 609.587  23
  -4  -3  -4 7854.09 531.467  22
   4  -3   4 8079.71 472.194   2
   4  -3   4 7881.55 458.707   4
  -4  -3  -5 5355.19 548.848  24
  -4  -3  -5 5290.33 505.183  23
   4  -3   5 5562.64 404.676   2
  -4  -3  -5 5123.67 435.241  22
   4  -3   5 5499.51 388.956   4
   4  -3   6 8496.29 526.511   1
  -4  -3  -6 7448.93 651.477  24
   4  -3   6 8271.11 495.609   2
  -4  -3  -6 8835.22 571.371  22
   4  -3   6 7822.13 464.159   4
   4  -3   7 5943.76 453.087   1
  -4  -3  -7 4298.75 592.042  27
  -4  -3  -7 5087.63 531.178  24
   4  -3   7 6074.79 430.567   2
   4  -3   7 5815.47 406.567   4
   4  -3   8 18140.7 773.151   1
   4  -3   8 17776.1 727.632   2
   4  -3   8 16879.3 666.977   4
   4  -3   9 14553.5 587.960   4
   4  -3   9 16188.9 723.567   1
   4  -3  10 26805.5 883.396   1
   4  -3  10 25224.9 781.763   2
   4  -3  11 16185.7 559.085   2
   4  -3  11 17183.2 650.634   1
   4  -2 -17 26.1465 43.8961  13
  -4  -2  16 1365.58 140.181  29
   4  -2 -16 1709.41 185.606  13
  -4  -2  15 128.134 90.1819  29
   4  -2 -15 128.648 101.640  13
  -4  -2  14 570.547 151.631  29
   4  -2 -14 481.424 147.384  13
   4  -2 -13 905.286 194.983  13
   4  -2 -12 1741.57 250.422  15
  -4  -2  12 1795.21 269.736  29
   4  -2 -12 1809.23 273.033  13
  -4  -2  11 993.122 218.110  29
   4  -2 -10 5378.51 440.870  15
  -4  -2  10 5677.01 451.772  29
   4  -2  -9 14982.8 714.221  15
  -4  -2   9 15135.3 707.019  29
   4  -2  -9 15569.6 633.817  14
  -4  -2   8 41567.4 1138.97  29
   4  -2  -8 44891.3 1090.08  14
  -4  -2   7 35163.2 1012.15  29
   4  -2  -7 34417.7 927.679  14
   4  -2  -7 37575.9 990.743  12
  -4  -2   6 61828.1 1304.35  29
  -4  -2   6 62997.9 1780.54   5
  -4  -2   5 21627.0 730.200  29
  -4  -2   5 18746.6 922.174   5
  -4  -2   4 70408.8 1287.77  29
   4  -2  -4 72790.2 1362.93   3
  -4  -2   3 38901.5 910.417  29
   4  -2  -3 40537.3 970.450   3
   4  -2  -2 4767.85 328.180   3
   4  -2  -1 2273.16 224.931   3
   4  -2  -1 2238.02 231.106   1
  -4  -2   1 2310.71 209.546  29
   4  -2  -1 2260.74 211.163   2
  -4  -2   1 1630.77 246.458  24
   4  -2   0 23145.2 651.116   4
   4  -2   0 23456.2 650.834   2
   4  -2   0 24129.9 711.263   1
  -4  -2   0 22730.3 811.338  23
   4  -2   1 2370.26 210.528   4
   4  -2   1 2100.50 197.495   2
  -4  -2  -1 1521.03 281.403  27
   4  -2   1 2359.12 226.501   1
  -4  -2  -1 1792.35 267.275  24
  -4  -2  -1 1777.50 252.429  23
  -4  -2  -1 2190.28 225.206  21
   4  -2   2 45231.3 928.721   2
   4  -2   2 44834.0 912.454   4
   4  -2   2 46470.1 1007.42   1
  -4  -2  -2 44945.4 1181.08  23
  -4  -2  -2 45512.5 1088.73  22
  -4  -2  -2 45818.7 997.870  21
   4  -2   3 67875.4 1237.18   1
  -4  -2  -3 65754.7 1566.87  26
  -4  -2  -3 62241.5 1533.67  24
  -4  -2  -3 69837.1 1523.59  23
   4  -2   3 66602.6 1162.30   2
  -4  -2  -3 68519.1 1365.42  22
   4  -2   3 63219.3 1125.25   4
  -4  -2  -3 70950.2 1308.96  21
  -4  -2  -4 57839.3 1596.36  26
  -4  -2  -4 57620.7 1529.22  24
   4  -2   4 60124.3 1133.32   2
  -4  -2  -4 61214.7 1467.73  23
   4  -2   4 61367.9 1202.25   1
  -4  -2  -4 61301.7 1323.23  22
   4  -2   4 59178.9 1097.14   4
  -4  -2  -5 107941. 2185.65  24
   4  -2   5 107605. 1652.70   1
  -4  -2  -5 110594. 2062.43  23
   4  -2   5 105353. 1522.93   4
  -4  -2  -5 109093. 1860.03  22
  -4  -2  -6 59764.6 1919.89  27
  -4  -2  -6 58603.6 1816.57  26
  -4  -2  -6 66194.6 1740.26  24
  -4  -2  -6 67375.9 1620.48  23
   4  -2   6 63052.0 1164.74   4
  -4  -2  -6 66425.0 1480.10  22
  -4  -2  -7 64058.8 1963.26  27
  -4  -2  -7 64561.8 1950.32  26
   4  -2   7 67793.8 1219.43   4
  -4  -2  -8 34532.1 1422.52  27
  -4  -2  -8 36286.2 1453.12  26
  -4  -2  -8 36686.3 1336.28  24
  -4  -2  -9 13870.9 898.633  27
  -4  -2  -9 13139.8 866.646  26
  -4  -2  -9 14197.0 829.343  24
   4  -2   9 14980.2 633.633   1
  -4  -2 -10 3788.49 472.020  27
  -4  -2 -10 3966.57 479.594  26
  -4  -2 -10 4042.85 445.113  24
   4  -2  10 4337.57 340.241   1
   4  -2  11 9482.98 475.334   1
   4  -1 -17 673.147 111.896  13
   4  -1 -16 1947.98 220.592  13
  -4  -1  15 1912.01 219.402  29
   4  -1 -15 1706.95 224.392  13
   4  -1 -14 5003.64 414.119  28
   4  -1 -14 5796.32 424.680  13
  -4  -1  13 6668.18 461.836  29
   4  -1 -13 5154.92 437.115  28
   4  -1 -13 5659.48 442.394  13
   4  -1 -12 11436.1 606.010  16
  -4  -1  12 13688.8 689.200  29
   4  -1 -11 8828.31 537.037  16
   4  -1 -11 8437.13 510.671  15
  -4  -1  11 9899.09 594.101  29
   4  -1 -10 20593.2 792.990  16
   4  -1 -10 19871.3 772.277  15
   4  -1  -9 19971.3 721.944  16
   4  -1  -9 19768.8 751.213  15
  -4  -1   9 24547.0 890.990  29
  -4  -1   9 25395.3 917.292   5
   4  -1  -8 5595.75 358.057  16
  -4  -1   8 6834.74 456.392  29
   4  -1  -8 6375.16 408.392  12
  -4  -1   7 2810.09 289.966  29
   4  -1  -7 2222.86 205.861  14
  -4  -1   7 3241.15 353.120   5
  -4  -1   6 7613.50 440.780  29
   4  -1  -6 6356.39 330.711  14
  -4  -1   5 28376.4 814.254  29
  -4  -1   5 36693.4 1155.97   5
  -4  -1   4 121793. 2111.46   5
  -4  -1   3 144071. 1773.28  29
  -4  -1   3 143541. 2204.72   5
   4  -1  -2 73670.4 1204.68   3
  -4  -1   2 72894.6 1155.97  29
  -4  -1   1 234602. 2839.56  27
  -4  -1   1 236925. 2025.02  21
   4  -1   0 212350. 2116.80   3
  -4  -1   0 207730. 1886.64  30
  -4  -1   0 188585. 1940.18   5
   4  -1   0 210512. 1961.17   2
  -4  -1   0 199063. 1959.20  26
  -4  -1   0 221803. 2056.40  29
   4  -1   0 212938. 2147.43   1
  -4  -1   0 208091. 1844.18  21
  -4  -1  -1 146408. 1736.55  20
   4  -1   1 148268. 1548.17   2
  -4  -1  -1 145498. 1757.93  26
   4  -1   1 150245. 1698.24   1
  -4  -1  -1 150560. 1570.57  21
   4  -1   2 121805. 1384.06   2
   4  -1   2 122667. 1394.46   4
   4  -1   2 121656. 1527.28   1
  -4  -1  -2 118676. 1732.26  26
  -4  -1  -2 120355. 1757.60  23
   4  -1   3 38752.1 738.775   4
  -4  -1  -3 39197.1 1026.01  20
   4  -1   3 41099.1 852.106   1
  -4  -1  -3 37920.0 1218.39  27
  -4  -1  -3 38941.6 1050.41  26
  -4  -1  -3 38665.2 921.975  25
  -4  -1  -3 41507.8 1073.83  24
  -4  -1  -3 39852.7 1001.03  23
   4  -1   3 40337.9 767.784   2
  -4  -1  -4 45151.2 1190.75  20
  -4  -1  -4 48453.5 1113.11  32
  -4  -1  -4 48490.9 1238.11  24
  -4  -1  -4 44697.4 1119.54  23
  -4  -1  -4 48847.5 1063.04  22
   4  -1   4 47981.6 931.604   1
  -4  -1  -5 6272.17 483.618  20
  -4  -1  -5 6531.37 435.186  32
  -4  -1  -5 5631.97 490.714  27
  -4  -1  -5 5289.34 394.940  25
  -4  -1  -5 5971.51 467.760  24
  -4  -1  -5 5735.00 418.026  23
   4  -1   5 5257.03 310.161   1
  -4  -1  -5 6484.06 401.316  22
  -4  -1  -6 5751.13 482.469  20
  -4  -1  -6 5002.69 417.881  32
  -4  -1  -6 4673.92 460.776  27
  -4  -1  -6 4946.07 464.986  26
  -4  -1  -6 4985.19 415.298  25
  -4  -1  -6 5153.51 446.455  24
  -4  -1  -6 5193.35 407.425  23
  -4  -1  -7 10712.1 669.002  20
  -4  -1  -7 12430.9 684.349  32
  -4  -1  -7 10939.5 707.605  27
  -4  -1  -7 10889.5 697.166  26
  -4  -1  -7 10180.5 616.533  25
  -4  -1  -7 11206.1 671.450  24
  -4  -1  -7 10460.2 600.387  23
  -4  -1  -8 62036.8 1646.90  20
  -4  -1  -8 62577.5 1627.59  32
  -4  -1  -8 60476.1 1692.12  27
  -4  -1  -8 63149.6 1729.38  26
  -4  -1  -8 58812.0 1556.34  25
  -4  -1  -8 62811.1 1643.84  24
  -4  -1  -9 34181.1 1255.18  20
  -4  -1  -9 33198.4 1227.90  32
  -4  -1  -9 33174.1 1292.79  27
  -4  -1  -9 33032.9 1261.31  26
  -4  -1  -9 30525.0 1157.88  25
  -4  -1  -9 32076.0 1178.91  24
  -4  -1 -10 27390.3 1129.86  20
  -4  -1 -10 25703.1 1103.61  32
  -4  -1 -10 25477.0 1149.06  27
  -4  -1 -10 25132.6 1111.98  26
  -4  -1 -10 24952.9 1048.86  25
  -4  -1 -10 23336.7 999.652  24
  -4  -1 -11 37012.5 1312.32  27
  -4  -1 -11 36494.0 1307.82  26
  -4  -1 -11 34995.9 1214.06  25
  -4  -1 -11 33919.0 1155.77  24
  -4  -1 -12 29931.1 1110.31  20
  -4  -1 -13 17328.2 758.352  27
  -4  -1 -13 17167.3 758.616  26
  -4  -1 -13 15799.3 694.085  25
  -4  -1 -14 9846.06 499.651  26
   4   0 -17 754.539 124.594  28
   4   0 -17 949.801 128.577  13
   4   0 -16 3195.10 291.150  28
   4   0 -16 3833.03 290.472  13
   4   0 -15 124.684 104.064  16
   4   0 -15 102.645 113.467  28
   4   0 -15 87.3549 90.5867  13
   4   0 -14 193.339 134.028  16
  -4   0  14 287.186 125.444  30
   4   0 -14 159.896 116.639  13
   4   0 -13 1485.52 245.478  16
  -4   0  13 1731.50 244.191   5
   4   0 -12 178.805 127.838  16
  -4   0  12 424.888 167.567  29
  -4   0  12 265.110 124.006   5
  -4   0  11 11058.7 625.126  29
  -4   0  11 11280.2 575.042   5
   4   0 -10 23449.6 771.285  11
   4   0 -10 23033.2 770.223  15
  -4   0   9 6375.97 458.874  29
   4   0  -9 5423.62 366.451  15
   4   0  -9 5523.07 383.298  11
  -4   0   8 117650. 1942.95  29
  -4   0   7 121391. 1754.06   6
  -4   0   7 107540. 1804.25  29
  -4   0   6 197737. 2185.32   6
  -4   0   6 190067. 2350.88  29
  -4   0   5 49069.3 988.577   6
   4   0  -5 46112.7 1125.68  12
   4   0  -4 12846.6 585.519  12
  -4   0   3 131429. 1776.32  29
   4   0  -3 132496. 1893.38  12
  -4   0   2 29421.9 673.714   7
  -4   0   2 30769.5 693.417   6
  -4   0   2 29820.4 756.988  29
  -4   0   1 4579.56 256.276   7
  -4   0   1 4175.77 243.507   6
  -4   0   1 4372.80 266.855  30
   4   0  -1 4145.35 275.977   3
  -4   0   0 13714.3 393.972  20
  -4   0   0 15118.3 449.966   7
  -4   0   0 15573.1 446.523   6
  -4   0   0 12690.6 429.102  30
   4   0   0 16083.4 507.894   3
  -4   0  -1 21750.4 568.919  20
  -4   0  -1 23233.2 532.666   7
  -4   0  -1 22835.8 665.329  19
  -4   0  -1 23536.1 516.992   6
   4   0   1 23589.8 590.362   3
  -4   0  -1 23461.3 576.293  30
  -4   0  -1 22223.5 511.469  25
  -4   0  -1 23850.9 566.238  22
  -4   0  -2 116946. 1564.63  20
  -4   0  -2 123964. 1710.53  19
   4   0   2 126309. 1446.31   3
  -4   0  -2 125000. 1244.73   6
  -4   0  -2 122426. 1432.29  25
  -4   0  -2 127773. 1470.12  22
   4   0   2 134633. 1489.91   1
  -4   0  -3 126930. 1810.59  19
   4   0   3 129698. 1439.06   1
  -4   0  -3 122048. 1499.26  32
  -4   0  -3 122929. 1538.73  25
  -4   0  -3 130643. 1553.67  22
  -4   0  -4 126765. 1874.50  20
  -4   0  -4 126276. 1905.57  19
   4   0   4 127587. 1434.48   1
  -4   0  -4 130243. 1882.44  24
  -4   0  -4 126828. 1741.09  23
  -4   0  -4 132862. 1690.69  22
  -4   0  -5 209240. 2616.64  20
  -4   0  -5 208627. 2627.41  19
  -4   0  -5 211448. 2533.09  32
  -4   0  -5 199726. 2685.12  27
  -4   0  -5 202616. 2517.80  24
  -4   0  -5 196756. 2334.97  23
  -4   0  -6 116287. 1997.21  20
  -4   0  -6 114207. 1989.72  19
  -4   0  -6 121850. 1995.56  32
  -4   0  -6 114467. 2064.13  27
  -4   0  -6 116057. 1969.35  24
  -4   0  -7 110519. 2039.38  20
  -4   0  -7 109611. 1996.02  32
  -4   0  -7 113832. 2227.21  27
  -4   0  -7 95196.9 1750.06  25
  -4   0  -7 101842. 1892.87  24
  -4   0  -7 102283. 1778.10  23
  -4   0  -8 76903.0 1737.26  20
  -4   0  -8 71317.1 1657.76  32
  -4   0  -8 71611.7 1744.98  27
  -4   0  -8 63185.8 1490.99  25
  -4   0  -8 65182.6 1539.72  24
  -4   0  -9 43783.1 1330.92  32
  -4   0  -9 41997.4 1331.75  27
  -4   0  -9 40727.3 1246.22  25
  -4   0  -9 39533.9 1211.30  24
  -4   0 -10 6174.12 510.922  20
  -4   0 -10 5624.07 481.056  32
  -4   0 -10 5848.58 503.991  27
  -4   0 -10 6079.06 494.021  25
  -4   0 -10 5367.36 451.836  24
  -4   0 -11 129.761 132.015  27
  -4   0 -11 279.939 150.932  25
  -4   0 -11 147.278 114.416  24
  -4   0 -12 280.083 144.686  20
  -4   0 -12 103.064 132.106  32
  -4   0 -12 337.103 154.842  26
  -4   0 -13 183.802 133.085  20
  -4   0 -13 88.3140 118.121  32
  -4   0 -13 188.025 129.335  27
  -4   0 -13 210.588 140.096  26
  -4   0 -13 37.4279 105.515  25
  -4   0 -14 1891.12 231.366  20
  -4   0 -14 1500.51 213.841  26
  -4   0 -14 1440.40 197.283  25
  -4   0 -15 7997.18 359.673  26
   4   1 -17 989.676 140.983  28
   4   1 -16 1589.51 190.116  16
   4   1 -16 1549.74 200.834  28
   4   1 -16 1545.01 166.778  13
   4   1 -15 1322.91 201.138  16
   4   1 -15 1475.05 191.673  13
   4   1 -14 6380.83 439.480  16
   4   1 -13 4761.85 382.716  16
  -4   1  12 15470.1 792.473  30
   4   1 -11 5349.57 407.799  11
  -4   1  11 6054.74 496.841  30
  -4   1  10 26193.8 981.959  30
  -4   1  10 28595.1 833.091   6
   4   1  -9 22157.6 814.985  11
  -4   1   9 24571.6 923.840  30
  -4   1   9 24719.9 917.575  29
  -4   1   8 4179.75 291.962   6
  -4   1   8 3617.32 357.775  30
  -4   1   8 3917.39 367.086  29
   4   1  -8 3941.30 358.946  11
  -4   1   7 2353.44 211.488   6
  -4   1   7 2585.05 289.059  30
  -4   1   7 2638.55 297.898  29
   4   1  -7 2150.86 268.253  11
  -4   1   6 6000.88 307.694   7
  -4   1   6 5946.44 315.052   6
  -4   1   6 6205.42 426.825  30
  -4   1   5 13773.1 451.414   7
  -4   1   5 15996.7 663.035  30
  -4   1   4 88643.5 1556.53  30
   4   1  -4 92942.6 1658.70  12
  -4   1   3 156601. 2016.61  30
   4   1  -3 152321. 2169.36  12
   4   1  -2 53750.1 1215.43  12
  -4   1   2 45544.7 871.661   7
   4   1  -1 222256. 2587.43  12
  -4   1   1 198477. 2049.91   7
  -4   1   0 147618. 1871.72  18
   4   1   0 150418. 2081.02  12
   4   1   1 127931. 1921.67  12
  -4   1  -1 115193. 1481.55   7
  -4   1  -2 135883. 1986.81  18
  -4   1  -2 142930. 1597.91  23
  -4   1  -3 24563.1 812.409  20
  -4   1  -3 27136.1 861.018  18
  -4   1  -3 28545.3 681.846  23
  -4   1  -3 25000.4 635.506   7
  -4   1  -4 49822.4 1180.83  20
  -4   1  -4 52608.2 1149.79  19
  -4   1  -4 51736.5 1201.24  18
  -4   1  -5 6197.55 430.194  20
  -4   1  -5 7530.57 448.656  19
  -4   1  -5 6464.61 439.648  18
  -4   1  -5 6737.08 417.816  32
  -4   1  -5 7204.32 417.472  24
  -4   1  -6 4811.45 387.999  20
  -4   1  -6 5152.45 398.385  19
  -4   1  -6 5167.74 397.873  18
  -4   1  -6 5120.90 395.725  32
  -4   1  -6 5048.12 366.119  24
  -4   1  -7 7553.32 504.186  20
  -4   1  -7 8621.46 528.745  19
  -4   1  -7 8428.37 524.098  18
  -4   1  -7 8656.50 537.755  32
  -4   1  -7 8369.83 542.751  27
  -4   1  -7 7868.65 479.976  24
  -4   1  -8 62627.3 1472.13  20
  -4   1  -8 69501.6 1554.40  19
  -4   1  -8 63386.4 1462.12  18
  -4   1  -8 67587.2 1579.55  32
  -4   1  -8 65004.0 1551.49  27
  -4   1  -8 62580.6 1395.18  24
  -4   1  -9 29546.2 1030.63  20
  -4   1  -9 31741.0 1111.67  32
  -4   1 -10 21722.5 895.766  20
  -4   1 -10 20949.3 924.617  32
  -4   1 -11 38383.4 1148.53  27
  -4   1 -11 37488.7 1098.73  25
  -4   1 -12 27159.1 915.315  20
  -4   1 -12 25585.0 904.963  32
  -4   1 -13 17442.1 677.154  20
  -4   1 -13 17294.8 676.514  32
  -4   1 -13 16851.0 653.444  25
  -4   1 -14 8063.41 402.217  20
  -4   1 -14 7790.59 411.108  26
  -4   1 -14 7437.18 382.402  25
  -4   1 -15 5448.58 277.668  26
  -4   1 -15 3982.71 212.344  25
   4   2 -16 1140.91 144.245  16
   4   2 -16 1151.80 156.573  28
   4   2 -15 125.742 88.8873  16
   4   2 -14 187.128 105.579  16
   4   2 -13 1125.10 191.475  16
   4   2 -12 1027.76 195.986  11
   4   2 -11 2412.65 292.305  11
   4   2 -10 5120.05 428.039  11
  -4   2  10 6378.41 374.133   6
  -4   2  10 5263.09 499.111  30
   4   2  -9 8886.43 575.267  11
  -4   2   9 9939.25 457.325   6
  -4   2   9 8864.92 616.719  30
   4   2  -8 38541.3 1171.47  11
  -4   2   8 39037.9 861.763   7
  -4   2   8 41518.2 921.385   6
   4   2  -7 34016.9 1076.30  11
  -4   2   7 32460.8 783.388   7
  -4   2   6 61612.9 1122.13   7
   4   2  -6 64837.5 1502.97  11
  -4   2   5 18376.1 627.431   7
   4   2  -5 19540.4 809.883  11
  -4   2   4 53512.0 1105.61   7
   4   2  -4 52660.5 1336.73  11
  -4   2   3 35063.6 869.698   7
  -4   2   2 1103.82 163.299   7
  -4   2   1 1432.59 175.507   7
   4   2  -1 862.701 175.488  11
  -4   2   0 20708.8 668.944   8
   4   2   0 16566.6 666.955  11
   4   2   1 369.650 128.709  11
  -4   2  -1 452.495 121.269   8
  -4   2  -2 40574.1 948.362   8
  -4   2  -3 61881.7 1196.38   8
  -4   2  -4 54356.9 1125.34   8
  -4   2  -5 106282. 2157.29  18
  -4   2  -5 115309. 1695.98  24
  -4   2  -6 44332.6 1311.24  20
  -4   2  -6 45564.3 1339.02  18
  -4   2  -6 46155.2 1202.02  32
  -4   2  -7 57753.6 1456.55  20
  -4   2  -7 57202.8 1429.90  18
  -4   2  -7 58148.4 1393.75  32
  -4   2  -8 35670.4 1095.29  20
  -4   2  -8 41548.4 1146.60  19
  -4   2  -8 36395.2 1101.43  18
  -4   2  -8 38011.2 1141.36  32
  -4   2  -8 40199.8 1156.46  27
  -4   2  -9 15113.2 708.496  20
  -4   2  -9 16063.1 750.729  32
  -4   2  -9 16600.4 747.898  27
  -4   2 -10 3693.29 343.905  18
  -4   2 -10 3677.17 363.905  27
  -4   2 -11 6246.02 438.969  20
  -4   2 -11 6747.68 473.097  32
  -4   2 -12 3594.12 319.815  20
  -4   2 -12 2482.83 244.335  25
  -4   2 -13 1347.73 184.767  20
  -4   2 -13 1297.66 164.567  25
  -4   2 -14 2843.20 208.996  20
  -4   2 -14 2685.99 210.087  26
   4   3 -15 487.395 97.3155  16
   4   3 -14 1287.54 173.178  16
   4   3 -13 375.882 116.357  16
   4   3 -12 5155.07 378.117  10
   4   3 -12 4687.79 321.933  17
   4   3 -11 3162.85 331.918  11
   4   3 -11 3090.65 321.836  10
   4   3 -11 2917.70 279.957  17
   4   3 -10 1827.79 277.856  11
   4   3 -10 1625.77 258.094  10
   4   3  -9 3300.97 372.049  11
  -4   3   9 2837.07 228.073   6
  -4   3   8 5138.62 305.803   7
   4   3  -8 5415.95 477.567  11
  -4   3   7 7037.61 378.809   7
   4   3  -7 7746.36 566.554  11
  -4   3   6 341.883 115.400   7
   4   3  -6 501.650 186.391  11
   4   3  -5 14029.4 753.498  11
  -4   3   5 13548.1 596.509   7
   4   3  -4 22324.3 923.737  11
  -4   3   4 24844.2 797.685   7
   4   3  -3 23817.6 919.726  11
  -4   3   3 30081.3 863.895   7
   4   3  -2 16466.2 744.069  11
  -4   3   2 21063.0 744.686   8
   4   3  -1 35093.7 1064.49  11
  -4   3   1 35888.3 968.439   8
  -4   3   0 43524.5 1026.61   9
  -4   3   0 44333.7 1061.25   8
  -4   3  -1 19680.7 691.181   9
  -4   3  -1 20259.4 709.451   8
  -4   3  -2 18909.2 678.708   9
  -4   3  -2 19689.5 703.948   8
  -4   3  -3 21501.8 736.238   8
  -4   3  -3 20011.0 705.198   9
  -4   3  -4 10548.8 511.317   9
  -4   3  -4 11081.8 535.843   8
  -4   3  -5 5291.47 374.773   8
  -4   3  -6 8045.23 497.593  19
  -4   3  -6 7394.21 604.690  18
  -4   3  -7 2875.94 361.453  20
  -4   3  -8 17246.9 699.585  19
  -4   3  -8 15055.1 726.043  18
  -4   3  -8 15371.8 686.259  27
  -4   3  -9 7741.18 489.506  20
  -4   3  -9 9141.71 493.811  19
  -4   3  -9 8273.93 504.082  18
  -4   3 -10 14906.4 635.188  20
  -4   3 -10 14196.4 618.830  18
  -4   3 -11 15686.6 605.420  20
  -4   3 -12 7281.59 375.103  20
  -4   3 -13 2907.50 201.074  20
   4   4 -12 77.3648 69.8378  16
   4   4 -11 206.101 98.3434  17
   4   4 -11 108.190 87.7065   9
   4   4 -10 289.715 139.574  10
   4   4  -9 2682.34 328.126  10
   4   4  -8 2633.95 335.347  10
  -4   4   7 1257.15 157.715   7
   4   4  -7 1328.02 251.331  11
   4   4  -7 1337.44 264.527  10
   4   4  -6 9134.32 608.019  11
   4   4  -6 9286.62 628.104  10
  -4   4   6 8793.80 438.931   7
   4   4  -5 4661.56 438.433  11
  -4   4   5 5545.52 385.066   7
   4   4  -4 17789.9 826.848  11
  -4   4   4 21092.1 755.589   7
   4   4  -3 1822.65 278.166  11
   4   4  -3 1808.92 286.808  10
  -4   4   3 2221.02 257.570   7
   4   4  -2 1565.91 253.034  11
   4   4  -2 1391.82 252.056  10
  -4   4   2 1669.36 226.765   7
   4   4  -1 302.068 145.454  10
  -4   4   1 349.214 133.848   8
  -4   4   0 9797.58 548.086   8
  -4   4  -1 3564.23 338.793   8
  -4   4  -2 5559.02 401.899   9
  -4   4  -3 10966.0 560.750   9
  -4   4  -4 7125.51 455.784   8
  -4   4  -5 24537.9 817.107   8
  -4   4  -6 9731.06 511.537  19
  -4   4  -6 8364.52 616.165  18
  -4   4  -7 10205.3 607.556  20
  -4   4  -7 10173.5 611.443  18
  -4   4  -8 3751.62 333.122  20
  -4   4  -8 3629.82 326.695  18
  -4   4  -9 3490.76 281.170  20
  -4   4  -9 3815.30 296.028  18
  -4   4 -10 1746.69 186.118  20
  -4   4 -10 1485.61 171.111  18
  -4   4 -11 1943.53 168.459  20
   4   5 -10 210.554 86.5334   9
   4   5  -9 281.384 105.566   9
   4   5  -9 211.847 95.2561   8
   4   5  -8 671.340 156.165   9
  -4   5   7 763.936 101.658   6
   4   5  -7 763.652 175.525   9
  -4   5   6 194.417 65.9736   7
   4   5  -6 215.780 122.794   9
  -4   5   5 247.449 88.6417   7
   4   5  -5 134.122 116.344   9
  -4   5   4 394.368 113.807   7
   4   5  -4 452.924 158.456   9
  -4   5   3 3505.44 298.759   7
   4   5  -2 4574.18 431.184   9
  -4   5   2 3632.63 312.789   7
  -4   5   1 1870.56 237.316   7
  -4   5   0 3401.98 308.530   7
  -4   5  -1 1076.77 183.513   7
  -4   5  -2 4581.18 345.134   7
  -4   5  -3 2634.07 259.571   7
  -4   5  -4 770.479 144.433   7
  -4   5  -5 775.153 184.833  18
  -4   5  -6 1085.55 179.881  20
  -4   5  -6 1165.49 183.190  18
  -4   5  -7 192.590 86.7936  20
  -4   5  -7 183.817 83.2705  18
  -4   5  -8 1854.48 159.425  20
  -4   6   3 49.9541 41.0543   7
  -4   6   2 56.3960 45.2808   7
  -4   6   1 1211.86 130.788   7
  -4   6   0 1703.62 155.095   7
  -4   6  -1 304.736 75.3554   7
  -4   6  -2 870.797 106.043   7
  -5  -5   8 329.226 112.813  22
   5  -5  -7 742.406 153.354  14
  -5  -5   7 644.653 160.030  22
   5  -5  -6 1287.79 204.034  14
  -5  -5   6 1193.56 216.009  22
  -5  -5   6 1694.36 215.255  21
   5  -5  -5 2356.68 279.487  14
  -5  -5   5 2350.79 296.012  22
  -5  -5   5 2546.17 268.809  21
  -5  -5   4 91.3661 99.9841  21
   5  -5  -4 111.516 116.948  14
  -5  -5   4 64.1284 117.688  22
  -5  -5   3 272.029 126.606  21
   5  -5  -3 264.651 141.014  14
  -5  -5   3 203.949 126.553  22
   5  -5  -2 1827.00 278.908  14
  -5  -5   2 2041.10 286.887  22
  -5  -5   2 1957.19 247.443  21
   5  -5  -1 2689.62 339.513  14
  -5  -5   1 2587.58 308.688  22
  -5  -5   1 3099.21 301.807  21
   5  -5   0 428.569 185.531  14
   5  -5   0 689.371 169.440   3
  -5  -5   0 539.750 164.888  22
   5  -5   1 1082.72 257.166  14
   5  -5   1 1473.56 221.376   3
  -5  -5  -1 1156.59 211.395  22
   5  -5   2 922.449 188.062   3
  -5  -5  -2 664.328 167.134  22
   5  -5   3 1219.63 203.275   3
   5  -5   4 1960.62 236.871   3
   5  -5   5 2126.18 231.505   3
   5  -5   6 5521.78 328.706   3
  -5  -4  13 412.168 95.1003  29
  -5  -4  12 2180.65 213.769  29
  -5  -4  11 429.915 126.773  29
  -5  -4  10 3031.17 292.863  29
   5  -4 -10 2403.19 262.791  15
   5  -4 -10 2674.85 248.571  14
   5  -4  -9 1084.10 204.632  15
  -5  -4   9 1312.13 220.282  29
   5  -4  -9 1351.93 201.031  14
   5  -4  -8 2607.85 317.152  15
  -5  -4   8 3239.32 330.771  29
   5  -4  -8 3199.44 321.677  14
   5  -4  -7 378.031 153.871  15
  -5  -4   7 412.748 156.734  29
   5  -4  -7 568.463 183.736  14
   5  -4  -6 4563.97 431.227  15
   5  -4  -6 5235.07 446.166  14
   5  -4  -5 1599.19 281.836  15
   5  -4  -5 1375.26 264.680  14
   5  -4  -4 1846.28 297.654  15
   5  -4  -4 2236.05 322.596  14
  -5  -4   4 2413.23 305.041  21
   5  -4  -3 2673.04 322.185   3
  -5  -4   3 2634.94 316.731  21
   5  -4  -2 6405.28 484.741   3
  -5  -4   2 5243.29 499.071  22
  -5  -4   2 5702.82 447.131  21
   5  -4  -1 7106.18 497.470   3
  -5  -4   1 7198.28 569.222  22
  -5  -4   1 6882.80 485.097  21
   5  -4   0 15236.1 720.469   3
  -5  -4   0 13502.7 758.905  22
  -5  -4   0 14152.8 666.471  21
   5  -4   1 15378.7 718.408   3
  -5  -4  -1 14355.4 767.096  22
  -5  -4  -1 15220.4 699.782  21
   5  -4   2 11971.1 630.390   3
  -5  -4  -2 10389.6 642.643  22
   5  -4   3 13908.0 697.662   1
   5  -4   4 11953.0 643.577   1
   5  -4   5 3614.44 360.347   1
   5  -4   5 4124.51 376.490   3
   5  -4   5 3945.79 342.257   2
   5  -4   6 2777.94 311.021   1
   5  -4   6 3225.67 321.064   3
   5  -4   6 2720.43 276.200   2
   5  -4   7 4451.99 362.425   1
   5  -4   7 4656.63 360.764   3
   5  -4   7 4823.30 332.626   2
   5  -4   8 1387.30 196.276   3
   5  -4   8 1677.38 187.913   2
   5  -4   9 5563.25 324.308   3
  -5  -3  14 378.461 115.419  29
  -5  -3  13 499.020 137.968  29
   5  -3 -12 292.081 125.117  15
  -5  -3  12 398.626 142.095  29
  -5  -3  11 1147.11 219.048  29
   5  -3 -11 826.758 195.511  15
   5  -3 -10 2175.42 302.013  15
   5  -3 -10 2102.92 238.610  14
   5  -3  -9 6665.45 510.639  15
  -5  -3   9 6765.51 491.546  29
   5  -3  -9 6175.73 417.548  14
  -5  -3   8 7698.18 516.492  29
  -5  -3   7 23843.3 890.470  29
  -5  -3   6 8917.53 541.795  29
   5  -3  -6 8254.94 535.000  14
  -5  -3   5 8798.92 529.575  29
  -5  -3   5 6486.15 552.897  23
  -5  -3   4 18235.4 732.846  29
   5  -3  -4 19074.3 799.640   3
   5  -3  -3 9038.78 557.875   3
  -5  -3   3 6739.03 555.636  23
   5  -3  -2 20639.8 810.516   3
  -5  -3   2 20858.1 774.992  21
   5  -3  -1 10258.1 561.644   3
  -5  -3   1 8918.12 629.815  23
  -5  -3   1 10320.2 549.832  21
  -5  -3   0 419.291 141.082  21
   5  -3   0 376.629 149.472   3
  -5  -3   0 363.277 187.666  23
  -5  -3   0 305.053 146.896  22
   5  -3   1 2859.29 309.051   3
   5  -3   1 2992.14 320.741   1
   5  -3   1 3066.97 297.748   2
  -5  -3  -1 2792.83 372.433  23
  -5  -3  -1 3188.16 359.940  22
  -5  -3  -1 3303.17 313.000  21
   5  -3   2 7146.77 470.127   3
   5  -3   2 6434.52 419.180   2
  -5  -3  -2 5407.57 511.740  23
  -5  -3  -2 6128.69 489.118  22
  -5  -3  -2 6455.81 449.951  21
   5  -3   3 7932.23 467.008   2
  -5  -3  -3 6204.04 609.653  24
  -5  -3  -3 7363.87 593.816  23
  -5  -3  -3 7991.19 544.735  22
   5  -3   4 23886.3 882.654   1
   5  -3   4 22813.2 781.091   2
  -5  -3  -4 22829.3 1044.50  23
  -5  -3  -4 22226.2 907.386  22
   5  -3   5 26221.3 915.257   1
   5  -3   5 24108.2 792.283   4
   5  -3   5 25135.3 816.712   2
  -5  -3  -5 19500.9 1140.42  27
  -5  -3  -5 19511.8 1035.38  24
  -5  -3  -5 23513.2 1054.19  23
  -5  -3  -5 24608.4 937.595  22
   5  -3   6 21670.2 735.635   4
   5  -3   6 21379.1 745.877   2
   5  -3   6 23781.6 869.268   1
   5  -3   7 27844.0 929.496   1
   5  -3   8 20019.0 756.246   1
   5  -3   8 18318.4 636.584   2
   5  -3   9 11709.3 551.216   1
   5  -3   9 9999.37 437.770   2
   5  -3  10 11751.8 484.546   3
   5  -3  11 1862.62 167.843   3
   5  -2 -16 102.688 60.7493  13
  -5  -2  15 801.080 142.285  29
   5  -2 -15 736.336 139.241  13
  -5  -2  14 553.519 146.276  29
   5  -2 -14 646.151 147.330  13
  -5  -2  13 1246.80 207.480  29
   5  -2 -13 1345.29 218.016  13
   5  -2 -12 11297.0 598.554  15
   5  -2 -12 12943.5 654.201  13
   5  -2 -11 6873.01 481.315  15
  -5  -2  11 6754.91 492.740  29
  -5  -2  10 19124.1 831.493  29
   5  -2  -9 4155.39 394.769  15
  -5  -2   9 4434.71 407.336  29
  -5  -2   8 2540.82 313.697  29
   5  -2  -8 2372.67 277.594  12
  -5  -2   7 4593.08 398.430  29
   5  -2  -7 4254.55 336.242  14
  -5  -2   7 5422.52 548.238   5
   5  -2  -7 5742.20 437.299  12
  -5  -2   6 4273.50 377.224  29
   5  -2  -6 2759.95 286.392  14
  -5  -2   6 4170.16 483.182   5
   5  -2  -6 3704.27 350.227  12
  -5  -2   5 6145.02 434.057  29
  -5  -2   5 5696.35 527.894   5
  -5  -2   4 19764.6 729.171  29
   5  -2  -4 19273.9 761.534   3
  -5  -2   3 17456.1 655.205  29
   5  -2  -3 18166.9 719.445   3
   5  -2  -2 44247.1 1112.20   3
  -5  -2   2 44591.7 1036.24  29
   5  -2  -1 29486.5 881.970   3
  -5  -2   1 28496.7 769.904  21
   5  -2   0 93869.0 1624.94   1
  -5  -2   0 89850.1 1834.61  23
  -5  -2   0 94956.3 1436.84  21
   5  -2   1 75790.0 1454.74   1
   5  -2   1 75936.7 1423.19   3
   5  -2   1 75168.4 1316.53   2
  -5  -2  -1 73383.1 1652.24  23
  -5  -2  -1 73044.1 1505.49  22
  -5  -2  -1 76189.5 1318.17  21
   5  -2   2 66763.7 1227.45   2
   5  -2   2 70911.1 1409.49   1
  -5  -2  -2 60268.0 1809.64  27
  -5  -2  -2 61383.4 1646.17  24
  -5  -2  -2 66805.3 1611.88  23
  -5  -2  -2 67508.7 1453.04  22
   5  -2   3 69205.5 1372.03   1
   5  -2   3 68830.4 1239.54   2
  -5  -2  -3 70977.1 1691.34  23
  -5  -2  -3 70849.7 1504.87  22
   5  -2   4 19677.4 647.491   4
   5  -2   4 20380.5 661.456   2
  -5  -2  -4 18604.4 1068.60  27
  -5  -2  -4 19612.7 881.694  26
   5  -2   4 21926.2 765.295   1
  -5  -2  -4 20455.6 982.111  24
  -5  -2  -4 21530.9 935.381  23
  -5  -2  -4 22516.2 848.568  22
   5  -2   5 17292.9 601.289   4
   5  -2   5 19455.7 650.033   2
   5  -2   5 19039.3 722.915   1
  -5  -2  -5 17941.3 1052.60  27
  -5  -2  -5 17415.4 878.595  26
  -5  -2  -5 18810.5 970.130  24
  -5  -2  -5 21272.2 942.415  23
  -5  -2  -5 20016.4 811.542  22
   5  -2   6 2619.94 243.291   2
  -5  -2  -6 2604.35 415.553  27
  -5  -2  -6 2239.61 357.311  26
  -5  -2  -6 2784.69 404.688  24
  -5  -2  -6 2916.45 366.149  23
   5  -2   7 1489.99 211.314   1
  -5  -2  -7 1539.12 330.566  27
  -5  -2  -7 1886.53 333.720  26
  -5  -2  -7 1805.54 328.672  24
   5  -2   8 13238.1 584.299   1
  -5  -2  -8 12925.5 842.763  27
  -5  -2  -8 11969.9 771.584  26
  -5  -2  -8 12755.3 792.569  24
  -5  -2  -9 9664.86 704.856  27
  -5  -2  -9 9619.13 673.024  26
   5  -2   9 10099.4 490.188   1
  -5  -2 -10 5056.17 459.236  24
  -5  -2 -11 18193.1 826.781  27
   5  -1 -17 262.442 66.7395  13
  -5  -1  16 366.159 79.2648  30
   5  -1 -16 569.788 119.228  13
  -5  -1  15 1463.19 182.794  30
   5  -1 -15 1401.47 192.199  13
  -5  -1  14 774.143 173.375  29
  -5  -1  12 1102.37 221.949  29
   5  -1 -12 924.471 188.181  15
  -5  -1  12 1407.72 240.577   5
  -5  -1  11 9913.07 595.388  29
   5  -1 -10 3458.70 345.641  15
  -5  -1  10 4308.61 408.550  29
  -5  -1  10 4596.86 422.716   5
  -5  -1   9 14948.5 729.880  29
  -5  -1   9 16670.0 779.887   5
  -5  -1   8 16797.6 762.424  29
   5  -1  -8 15038.0 683.325  12
  -5  -1   7 39081.2 1126.50  29
   5  -1  -7 37337.1 1087.64  12
  -5  -1   6 58630.3 1351.91  29
   5  -1  -6 54921.4 1361.35  12
  -5  -1   5 39070.3 1044.05  29
   5  -1  -5 37138.1 1071.20  12
  -5  -1   4 101267. 1672.45  29
  -5  -1   4 114911. 2015.44   5
  -5  -1   3 82921.7 1468.29  29
  -5  -1   3 84107.6 1623.27   5
  -5  -1   2 56233.0 1159.43  29
  -5  -1   2 57887.5 1233.99   5
   5  -1  -2 55979.1 1205.94   3
  -5  -1   1 11535.3 492.703  29
  -5  -1   1 12317.6 475.182  30
   5  -1  -1 11602.8 525.150   3
  -5  -1   1 12715.6 522.214   5
   5  -1   0 11493.8 505.305   3
  -5  -1   0 11005.7 632.296  27
   5  -1   1 2222.51 231.343   3
   5  -1   1 2249.52 237.256   1
  -5  -1  -1 2058.54 270.754  24
  -5  -1  -1 2196.47 265.736  23
  -5  -1  -1 2579.22 251.626  22
  -5  -1  -2 19864.7 677.485  20
   5  -1   2 21473.1 683.131   3
  -5  -1  -2 21750.6 942.063  27
   5  -1   2 21182.7 594.036   2
  -5  -1  -2 19864.7 808.855  24
  -5  -1  -2 19849.7 781.038  23
   5  -1   2 22475.9 711.603   1
  -5  -1  -2 20656.0 705.002  22
  -5  -1  -3 22422.8 777.515  20
  -5  -1  -3 23800.3 991.283  27
  -5  -1  -3 21057.6 772.030  26
   5  -1   3 25442.3 757.812   1
  -5  -1  -3 22967.3 906.250  24
  -5  -1  -3 22875.2 848.250  23
  -5  -1  -3 23695.4 767.427  22
  -5  -1  -4 99871.3 1815.77  20
   5  -1   4 100816. 1539.47   1
  -5  -1  -4 104362. 2145.24  27
  -5  -1  -4 97656.6 1836.29  26
  -5  -1  -4 111219. 2140.11  24
  -5  -1  -4 107062. 1919.86  23
  -5  -1  -4 107367. 1727.68  22
  -5  -1  -5 73592.8 1628.68  20
  -5  -1  -5 78187.6 1871.71  27
  -5  -1  -5 72967.5 1675.75  26
  -5  -1  -5 68758.6 1466.93  25
  -5  -1  -5 80882.9 1857.04  24
  -5  -1  -5 79411.0 1665.27  23
   5  -1   5 75124.8 1310.62   1
  -5  -1  -5 80134.1 1537.79  22
  -5  -1  -6 70451.2 1668.06  20
  -5  -1  -6 70060.6 1822.79  27
  -5  -1  -6 68306.2 1690.01  26
  -5  -1  -6 64337.5 1495.53  25
  -5  -1  -6 74563.5 1831.35  24
   5  -1   6 68787.5 1245.71   1
  -5  -1  -6 70586.8 1618.28  23
  -5  -1  -7 43700.3 1354.12  20
  -5  -1  -7 43528.1 1438.55  27
  -5  -1  -7 41213.3 1344.44  26
  -5  -1  -7 38715.9 1203.93  25
  -5  -1  -7 43227.1 1394.95  24
  -5  -1  -7 42400.4 1273.79  23
  -5  -1  -8 40293.2 1322.22  20
  -5  -1  -8 40587.2 1402.20  27
  -5  -1  -8 41303.6 1366.01  26
  -5  -1  -8 38787.8 1225.83  25
  -5  -1  -8 39692.8 1352.31  24
  -5  -1  -9 50843.6 1484.50  20
  -5  -1  -9 50965.5 1598.61  27
  -5  -1  -9 51416.7 1524.52  26
  -5  -1  -9 46552.0 1348.13  25
  -5  -1  -9 49361.3 1473.85  24
  -5  -1 -10 20969.3 929.280  20
  -5  -1 -10 21265.3 996.752  27
  -5  -1 -10 20135.3 928.913  26
  -5  -1 -10 18933.8 828.277  25
  -5  -1 -11 12152.4 694.346  27
  -5  -1 -11 12756.6 698.794  26
  -5  -1 -11 10817.1 606.304  24
  -5  -1 -12 3297.96 339.945  27
  -5  -1 -12 3725.45 350.226  26
  -5  -1 -13 648.187 148.288  27
  -5  -1 -13 586.654 139.149  26
   5   0 -17 206.092 61.7683  13
   5   0 -16 209.502 84.1649  13
  -5   0  15 2400.91 220.884  30
   5   0 -15 2183.76 240.733  28
   5   0 -15 2922.01 262.126  13
   5   0 -14 2486.62 267.229  16
  -5   0  14 2229.76 255.002  30
   5   0 -13 7091.73 466.826  16
  -5   0  13 7442.85 494.595  30
   5   0 -12 7737.68 484.175  16
  -5   0  12 9088.20 565.454  29
  -5   0  11 9916.12 618.117  29
  -5   0  11 10670.2 577.651   5
  -5   0  10 58217.0 1386.80   5
  -5   0  10 53086.2 1447.59  29
  -5   0   9 9620.15 619.338  29
  -5   0   9 10613.2 583.005   5
  -5   0   8 4581.15 378.210   5
  -5   0   8 3902.14 395.686  29
   5   0  -8 3566.66 366.168  12
  -5   0   7 621.666 151.432   6
   5   0  -7 589.392 181.029  12
  -5   0   6 7182.24 419.107   6
  -5   0   6 8012.16 518.035  29
   5   0  -6 7190.93 491.568  12
  -5   0   5 503.034 131.230   6
  -5   0   5 322.084 132.413  29
   5   0  -5 313.543 157.721  12
  -5   0   4 27681.1 763.887   6
  -5   0   4 27599.4 857.905  29
   5   0  -4 26917.4 950.614  12
  -5   0   3 7571.03 418.704  30
  -5   0   3 7196.23 423.450  29
  -5   0   2 117129. 1548.89  19
  -5   0   2 116548. 1514.23   6
  -5   0   1 93050.0 1422.53  19
  -5   0   1 93758.3 1299.32   6
  -5   0   0 192370. 2225.60  19
  -5   0   0 185639. 1876.34   6
  -5   0  -1 152353. 2041.70  19
  -5   0  -2 158449. 2178.20  19
  -5   0  -2 150766. 2040.70  23
  -5   0  -3 90524.5 1518.01  20
  -5   0  -3 94900.8 1785.80  27
  -5   0  -3 91997.2 1591.22  23
  -5   0  -4 29056.6 899.914  20
  -5   0  -4 29490.6 974.450  19
  -5   0  -4 29564.6 1018.49  27
  -5   0  -4 28300.7 948.957  24
  -5   0  -4 28372.8 889.012  23
  -5   0  -5 23806.3 863.072  20
  -5   0  -5 25192.5 945.122  19
  -5   0  -5 23449.8 944.418  27
  -5   0  -5 22300.7 763.358  25
  -5   0  -5 22315.3 870.953  24
  -5   0  -5 23582.5 825.645  23
  -5   0  -6 1853.73 270.328  20
  -5   0  -6 2257.96 335.844  27
  -5   0  -6 1727.72 241.910  25
  -5   0  -6 1642.47 273.974  24
  -5   0  -6 1714.02 250.842  23
  -5   0  -7 3358.40 362.620  20
  -5   0  -7 3701.04 430.640  27
  -5   0  -7 3237.56 339.019  25
  -5   0  -7 3789.16 402.633  24
  -5   0  -8 10512.9 681.821  27
  -5   0  -8 10409.8 604.016  25
  -5   0  -8 10321.0 637.876  24
  -5   0  -9 9629.20 607.640  20
  -5   0  -9 9002.35 625.086  27
  -5   0  -9 8734.84 562.143  25
  -5   0  -9 9061.03 595.848  24
  -5   0 -10 10318.4 600.059  32
  -5   0 -10 10186.4 645.840  27
  -5   0 -10 10398.2 633.241  26
  -5   0 -10 9497.55 571.014  25
  -5   0 -11 27248.9 908.103  25
  -5   0 -11 26435.1 889.899  24
  -5   0 -12 16240.0 685.145  20
  -5   0 -12 14709.0 669.346  27
  -5   0 -12 15066.7 665.633  26
  -5   0 -12 14050.3 588.792  25
  -5   0 -13 25948.9 771.338  20
  -5   0 -13 24723.7 761.227  26
  -5   0 -14 9458.50 379.233  26
   5   1 -16 146.765 72.8212  16
   5   1 -16 112.077 79.4834  28
   5   1 -16 118.869 60.5647  13
   5   1 -15 1299.19 178.639  16
   5   1 -15 1181.12 159.568  13
   5   1 -14 400.456 132.318  16
   5   1 -14 511.785 134.520  13
   5   1 -13 4541.18 353.974  16
  -5   1  13 5432.55 418.256  30
   5   1 -12 872.875 179.022  11
  -5   1  12 1077.29 194.519   5
   5   1 -11 9618.80 563.906  11
  -5   1  11 9693.55 606.025  30
   5   1 -10 3150.81 339.838  11
  -5   1  10 3205.67 359.649  30
  -5   1   9 10215.3 618.497  30
   5   1  -9 10685.6 627.594  11
  -5   1   8 17639.1 805.968  30
   5   1  -8 18033.1 819.981  11
  -5   1   7 34171.6 848.551   6
  -5   1   7 33583.4 1092.15  30
   5   1  -7 33274.0 1101.14  11
  -5   1   6 57121.9 1074.22   6
  -5   1   6 56905.5 1376.88  30
  -5   1   5 33165.6 771.929   7
  -5   1   5 33279.5 784.559   6
  -5   1   5 35195.6 1040.69  30
  -5   1   4 65884.7 1096.57   7
  -5   1   4 65483.8 1089.87   6
  -5   1   3 60143.3 1029.72   7
  -5   1   3 63057.1 1296.23  30
  -5   1   2 36702.9 792.554   7
  -5   1   2 41305.2 1050.10  30
  -5   1   1 7412.07 349.155   7
  -5   1   0 11731.9 437.037   7
  -5   1  -1 3187.98 227.133   7
   5   1   1 3313.79 357.600  12
  -5   1  -2 15749.3 495.294   7
  -5   1  -2 15393.6 566.578  20
  -5   1  -2 15521.3 570.463  18
  -5   1  -2 17326.6 601.985  23
  -5   1  -3 17845.4 656.949  20
  -5   1  -3 19988.8 735.899  19
  -5   1  -3 18175.5 663.682  18
  -5   1  -4 98575.6 1686.22  20
  -5   1  -4 98284.9 1673.27  18
  -5   1  -5 71635.7 1484.72  20
  -5   1  -5 76309.0 1589.47  19
  -5   1  -5 73358.0 1490.30  18
  -5   1  -5 75205.4 1529.42  24
  -5   1  -6 81489.3 1650.08  20
  -5   1  -6 84898.9 1716.14  19
  -5   1  -6 79756.8 1591.53  18
  -5   1  -6 85195.9 1786.87  27
  -5   1  -6 82396.0 1655.86  24
  -5   1  -7 36948.3 1128.37  20
  -5   1  -7 36934.2 1148.79  19
  -5   1  -7 35407.0 1162.43  27
  -5   1  -7 36374.6 1110.85  24
  -5   1  -8 39712.6 1197.78  20
  -5   1  -8 39143.2 1270.63  27
  -5   1  -8 36782.1 1121.44  24
  -5   1  -9 51610.2 1344.64  20
  -5   1  -9 51550.5 1428.43  27
  -5   1 -10 17954.1 765.932  20
  -5   1 -10 16324.2 751.236  27
  -5   1 -11 14717.1 654.163  20
  -5   1 -11 14121.1 657.683  27
  -5   1 -11 13314.7 571.818  25
  -5   1 -12 2463.78 253.954  20
  -5   1 -12 2518.64 267.487  27
  -5   1 -12 2391.28 259.784  26
  -5   1 -12 1976.21 209.675  25
  -5   1 -13 543.656 125.720  20
  -5   1 -13 610.431 133.809  26
  -5   1 -13 448.111 90.5304  25
  -5   1 -14 245.001 77.8858  26
   5   2 -16-18.2135 49.3238  16
   5   2 -16 24.8201 54.6404  28
   5   2 -15 944.763 141.787  16
   5   2 -14 823.917 155.045  16
   5   2 -13 1092.97 175.482  11
   5   2 -13 796.887 158.547  16
   5   2 -12 7986.18 488.250  11
   5   2 -12 6833.30 433.406  10
   5   2 -11 5856.36 456.451  11
   5   2 -10 20515.0 901.971  11
  -5   2  10 22903.6 735.492   6
   5   2  -9 7325.10 557.456  11
  -5   2   9 8178.62 432.969   6
   5   2  -8 3198.61 387.213  11
  -5   2   8 3521.22 284.049   6
  -5   2   8 2435.49 332.001  30
   5   2  -7 2386.85 341.461  11
  -5   2   7 2104.48 217.334   7
  -5   2   7 2655.89 246.900   6
  -5   2   7 1808.27 286.756  30
   5   2  -6 3593.15 407.381  11
  -5   2   6 3529.70 274.252   7
  -5   2   5 5934.47 349.290   7
   5   2  -5 5906.20 514.750  11
   5   2  -4 16086.8 817.457  11
  -5   2   4 13749.9 536.945   7
   5   2  -3 6672.84 526.000  11
  -5   2   3 6966.76 400.165   7
  -5   2   2 33760.2 899.760   7
   5   2  -2 31206.1 1100.64  11
  -5   2   1 17901.2 658.831   7
   5   2  -1 14604.7 747.864  11
  -5   2   0 85052.3 1480.39   7
   5   2   0 82214.8 1829.18  11
  -5   2  -1 61615.8 1451.83  18
  -5   2  -1 58434.6 1214.13   7
  -5   2  -2 57837.5 1423.04  18
  -5   2  -2 57225.0 1188.09   7
  -5   2  -3 55371.6 1374.47  20
  -5   2  -3 57971.2 1414.82  18
  -5   2  -3 58614.8 1171.44   7
  -5   2  -4 13892.7 685.024  20
  -5   2  -4 12894.9 655.500  18
  -5   2  -5 21837.0 850.583  20
  -5   2  -5 24243.0 867.298  19
  -5   2  -5 21234.0 828.768  18
  -5   2  -5 24398.8 832.789  24
  -5   2  -6 1578.00 241.120  20
  -5   2  -6 1611.99 245.747  19
  -5   2  -6 1471.27 234.797  18
  -5   2  -7 718.615 180.863  20
  -5   2  -7 754.760 192.783  27
  -5   2  -8 13980.7 673.805  19
  -5   2  -8 12880.5 624.467  18
  -5   2  -8 13543.2 682.621  27
  -5   2  -9 12533.6 618.963  20
  -5   2  -9 13147.3 678.463  27
  -5   2 -10 5021.23 385.065  20
  -5   2 -10 4480.66 367.622  27
  -5   2 -11 16323.0 623.815  20
  -5   2 -11 14853.7 586.152  27
  -5   2 -12 10909.7 454.805  20
  -5   2 -13 8443.46 336.769  20
  -5   2 -13 7849.19 333.729  26
   5   3 -14 292.193 90.1403  16
   5   3 -13 290.663 97.4463  16
   5   3 -12 322.167 113.482  10
   5   3 -11 935.857 199.836  10
   5   3 -10 1075.28 222.072  11
   5   3 -10 1084.27 218.092  10
  -5   3  10 1215.85 154.694   6
   5   3  -9 4233.99 430.995  11
   5   3  -8 8184.46 602.826  11
  -5   3   8 8587.48 400.389   7
  -5   3   8 8653.53 418.084   6
  -5   3   7 20638.9 651.291   7
   5   3  -7 21814.9 995.347  11
  -5   3   6 7854.76 411.892   7
   5   3  -6 8271.56 629.113  11
   5   3  -5 3958.82 432.976  11
  -5   3   5 3847.03 311.439   7
   5   3  -4 8969.15 637.610  11
  -5   3   4 10068.1 517.751   7
   5   3  -3 7327.90 565.356  11
  -5   3   3 9305.16 507.275   7
   5   3  -2 12496.1 727.051  11
  -5   3   2 14411.4 626.502   7
   5   3  -1 6463.15 529.395  11
  -5   3   1 6255.18 418.017   7
  -5   3   0 961.549 179.804   7
  -5   3  -1 3098.33 293.942   7
  -5   3  -2 4018.40 328.016   7
  -5   3  -3 5319.74 493.883  18
  -5   3  -3 5532.01 376.181   7
  -5   3  -4 18590.6 669.362   7
  -5   3  -5 15556.9 757.552  20
  -5   3  -6 22949.9 834.031  19
  -5   3  -6 19389.0 791.103  18
  -5   3  -7 17347.8 711.118  20
  -5   3  -7 17727.8 715.429  18
  -5   3  -8 15811.2 654.794  20
  -5   3  -8 17723.9 688.660  19
  -5   3  -8 15767.1 646.349  18
  -5   3  -9 9336.97 474.804  20
  -5   3  -9 9467.96 466.489  18
  -5   3  -9 10079.4 514.705  27
  -5   3 -10 4981.89 326.469  20
  -5   3 -11 1807.86 183.269  20
   5   4 -12 1048.92 128.877  16
   5   4 -11 725.575 146.487  10
   5   4 -11 675.039 131.428   9
   5   4 -10 2185.33 263.046  10
   5   4  -9 1136.36 216.163  10
  -5   4   9 835.709 111.104   6
  -5   4   8 1485.36 146.364   7
   5   4  -8 1781.17 278.069  10
  -5   4   8 1534.13 157.842   6
  -5   4   7 118.199 65.6039   7
   5   4  -7 71.2793 108.102  11
   5   4  -7 173.925 135.115  10
   5   4  -6 3698.23 398.363  11
   5   4  -6 3921.91 414.159  10
   5   4  -5 1127.13 233.606  11
   5   4  -5 930.948 225.721  10
  -5   4   5 1165.18 171.497   7
   5   4  -4 1646.18 280.297  11
   5   4  -4 1611.43 279.708  10
  -5   4   4 1845.91 227.115   7
  -5   4   3 759.308 162.894   7
   5   4  -3 687.579 195.796  11
   5   4  -3 734.721 209.315  10
   5   4  -2 5636.27 509.288  10
  -5   4   2 5587.03 399.726   7
  -5   4   1 1607.63 226.276   7
  -5   4   0 15588.5 655.543   7
  -5   4  -1 9154.86 497.544   7
  -5   4  -2 7167.42 434.228   7
  -5   4  -3 11568.9 678.065  18
  -5   4  -4 4834.09 429.823  18
  -5   4  -4 4460.96 317.680   7
  -5   4  -5 4955.41 390.973  20
  -5   4  -5 5381.56 377.094  19
  -5   4  -5 4955.21 389.754  18
  -5   4  -6 1488.31 210.467  20
  -5   4  -6 1606.34 210.061  19
  -5   4  -6 1298.51 196.007  18
  -5   4  -7 1989.76 212.443  20
  -5   4  -7 2384.71 229.482  19
  -5   4  -7 2183.71 220.167  18
  -5   4  -7 2664.51 247.881  27
  -5   4  -8 1020.43 147.954  20
  -5   4  -8 931.791 141.058  18
  -5   4  -9 3337.46 220.533  20
   5   5 -10 268.678 65.5575   9
   5   5  -9 843.875 128.299   9
   5   5  -8 391.064 110.722   9
  -5   5   7 949.470 103.189   6
   5   5  -7 935.513 165.283   9
  -5   5   6 985.381 110.673   7
  -5   5   6 1078.68 118.969   6
   5   5  -6 831.164 168.391   9
  -5   5   5 1083.68 126.796   7
   5   5  -5 1014.08 189.634   9
  -5   5   4 150.670 67.2614   7
   5   5  -4 171.695 118.286   9
   5   5  -3 876.985 201.567   9
  -5   5   3 775.220 132.086   7
   5   5  -2 2662.41 328.132   9
  -5   5   2 1749.38 197.775   7
  -5   5   1 1932.85 214.422   7
  -5   5   0 397.358 114.254   7
  -5   5  -1 593.588 130.372   7
  -5   5  -2 531.543 117.562   7
  -5   5  -3 553.408 126.604  20
  -5   5  -3 521.979 104.851   7
  -5   5  -3 667.700 131.717  19
  -5   5  -3 517.092 126.339  18
  -5   5  -4 1178.98 150.322  20
  -5   5  -5 798.046 111.497  20
  -6  -5   6 179.491 91.4517  22
  -6  -5   5 1099.99 170.247  22
   6  -5  -4 201.478 102.001  14
  -6  -5   4 151.187 101.341  22
   6  -5  -3 963.446 170.692  14
  -6  -5   3 1049.75 178.046  22
   6  -5  -2 607.590 153.701  14
  -6  -5   2 664.596 150.335  22
   6  -5  -1 924.007 177.357  14
  -6  -5   1 760.367 159.582  22
   6  -5   0 1193.33 203.256  14
  -6  -5   0 1046.69 172.625  22
  -6  -5  -1 924.866 161.413  22
   6  -4  -9 1578.71 209.797  15
   6  -4  -9 1581.14 170.080  14
   6  -4  -8 342.796 129.328  15
   6  -4  -8 315.807 109.120  14
   6  -4  -7 354.375 138.796  15
   6  -4  -7 488.176 137.852  14
   6  -4  -6 2629.93 307.894  15
   6  -4  -6 3337.09 321.084  14
   6  -4  -5 1424.00 248.990  15
   6  -4  -5 1489.95 236.344  14
   6  -4  -4 3864.14 393.684  15
   6  -4  -4 3745.72 365.706  14
  -6  -4   4 4311.13 425.017  22
  -6  -4   3 4083.07 413.514  22
   6  -4  -2 4956.39 404.520   3
  -6  -4   2 4663.43 438.941  22
   6  -4  -1 4924.17 403.984   3
  -6  -4   1 4358.87 413.330  22
   6  -4   0 941.149 207.215   3
  -6  -4   0 800.841 222.399  23
  -6  -4   0 1089.74 228.635  22
   6  -4   1 3045.78 326.005   3
  -6  -4  -1 2440.52 336.312  23
  -6  -4  -1 2902.63 337.420  22
   6  -4   2 3482.81 334.401   3
  -6  -4  -2 3191.94 335.271  22
   6  -4   3 1643.82 240.738   3
  -6  -4  -3 1323.16 225.905  22
   6  -4   4 7142.42 445.523   3
   6  -4   5 5179.99 363.992   3
   6  -4   6 3323.86 277.780   3
   6  -4   7 5525.65 317.599   3
  -6  -3  14 734.588 107.084  29
  -6  -3  13 186.136 94.3698  29
  -6  -3  12 1319.07 202.044  29
   6  -3 -12 1119.18 168.405  15
   6  -3 -11 2690.52 283.515  15
  -6  -3  11 3130.54 307.948  29
   6  -3 -10 2999.13 320.668  15
  -6  -3  10 3830.09 350.521  29
   6  -3  -9 4985.77 430.914  15
  -6  -3   9 5645.17 424.615  29
   6  -3  -8 290.028 155.520  15
   6  -3  -8 396.821 126.948  14
  -6  -3   7 1935.64 267.321  29
   6  -3  -7 1885.60 246.839  14
  -6  -3   6 4908.57 408.372  29
   6  -3  -6 3734.94 351.794  14
   6  -3  -6 4687.36 396.065  12
  -6  -3   5 530.598 156.853  29
   6  -3  -5 283.014 139.634  14
  -6  -3   5 267.189 158.585  23
  -6  -3   4 1588.83 290.307  23
   6  -3  -3 4259.77 391.674   3
  -6  -3   3 3445.82 415.309  23
   6  -3  -2 7073.37 499.935   3
  -6  -3   2 5466.47 517.222  23
   6  -3  -1 6236.38 469.821   3
  -6  -3   1 5407.25 520.688  23
  -6  -3   1 6050.36 493.011  22
   6  -3   0 32512.2 1039.63   3
  -6  -3   0 30516.7 1199.09  23
  -6  -3   0 32692.5 1118.61  22
   6  -3   1 12854.0 646.823   3
  -6  -3  -1 11153.1 724.343  23
  -6  -3  -1 12190.7 676.962  22
   6  -3   2 22048.0 838.173   3
  -6  -3  -2 19671.4 957.866  23
  -6  -3  -2 20339.2 859.919  22
   6  -3   3 17088.4 726.222   3
  -6  -3  -3 16088.8 749.776  22
   6  -3   4 11999.8 605.161   3
  -6  -3  -4 11675.9 628.346  22
   6  -3   5 25402.0 871.087   1
  -6  -3  -5 25168.4 1045.28  23
   6  -3   6 3269.48 310.006   3
  -6  -3  -6 2767.44 363.841  24
   6  -3   6 3287.47 314.335   1
   6  -3   7 4175.57 322.398   3
   6  -3   8 2988.98 250.441   3
   6  -3   9 1149.26 141.673   3
  -6  -2  15 663.499 108.641  30
  -6  -2  14 4190.74 285.914  30
  -6  -2  14 3977.98 282.872  29
   6  -2 -14 3861.02 268.374  13
  -6  -2  13 88.4782 102.582  29
   6  -2 -13 170.188 104.189  13
  -6  -2  12 3965.98 361.650  29
   6  -2 -12 2987.71 292.479  15
   6  -2 -12 3224.48 309.058  13
   6  -2 -11 977.681 197.967  15
  -6  -2  11 1044.53 221.507  29
   6  -2 -10 42.8078 102.467  15
  -6  -2  10 119.880 128.481  29
  -6  -2   9 1028.64 215.441  29
  -6  -2   8 11466.9 639.643  29
   6  -2  -8 9936.96 552.412  12
  -6  -2   7 7808.58 526.150  29
   6  -2  -7 6842.74 489.679  12
  -6  -2   6 26018.2 934.543  29
  -6  -2   6 26811.5 1062.57   5
   6  -2  -6 24353.1 928.186  12
  -6  -2   5 15264.2 712.901  29
  -6  -2   5 15870.1 783.361   5
  -6  -2   4 33010.0 1034.33  29
  -6  -2   3 42422.4 1107.85  29
   6  -2  -3 42208.9 1202.68   3
   6  -2  -2 24782.2 909.430   3
  -6  -2   1 27132.0 1107.16  24
  -6  -2   1 28709.9 1089.30  23
   6  -2   0 6763.97 465.322   3
  -6  -2   0 6177.69 545.343  24
  -6  -2   0 6797.72 543.108  23
  -6  -2   0 6939.37 490.705  22
   6  -2   1 6924.52 462.471   3
  -6  -2  -1 6515.78 562.077  24
  -6  -2  -1 7263.84 554.656  23
  -6  -2  -1 7046.76 491.741  22
   6  -2   2 4388.08 371.018   3
  -6  -2  -2 3941.04 452.713  24
  -6  -2  -2 4279.57 435.447  23
  -6  -2  -2 4242.47 389.841  22
   6  -2   3 2162.75 260.296   3
  -6  -2  -3 1707.23 329.217  24
  -6  -2  -3 2325.43 332.736  23
  -6  -2  -3 2332.31 289.824  22
   6  -2   4 12309.9 598.540   1
   6  -2   4 12382.4 595.268   3
  -6  -2  -4 10792.6 740.870  27
  -6  -2  -4 10744.1 737.769  24
  -6  -2  -4 10949.5 683.980  23
  -6  -2  -4 12521.1 642.265  22
   6  -2   5 21666.9 764.267   3
  -6  -2  -5 20632.5 1015.10  27
  -6  -2  -5 21060.2 1024.29  24
   6  -2   5 21183.9 772.645   1
  -6  -2  -5 21651.6 958.297  23
  -6  -2  -5 22271.0 859.329  22
   6  -2   6 15199.9 614.278   3
  -6  -2  -6 14796.5 851.299  27
   6  -2   6 14808.7 627.177   1
  -6  -2  -6 14540.2 844.795  24
   6  -2   7 26406.1 792.000   1
   6  -2   7 26834.0 772.019   3
  -6  -2  -7 26026.1 1110.32  27
  -6  -2  -8 27305.3 1063.33  24
  -6  -2  -9 26615.5 995.187  27
  -6  -2  -9 25195.4 940.475  24
  -6  -2 -10 12713.6 626.075  27
   6  -1 -16 67.8401 55.3758  13
  -6  -1  15 545.065 108.508  30
   6  -1 -15 575.484 118.494  13
  -6  -1  14 3892.59 300.553  30
   6  -1 -14 4169.70 315.876  13
  -6  -1  13 2832.52 290.064  30
  -6  -1  13 2974.44 300.411  29
  -6  -1  12 2404.27 303.130  29
   6  -1 -12 2106.32 246.551  15
   6  -1 -11 3115.16 314.721  15
  -6  -1  11 4104.55 407.108  29
  -6  -1  11 4537.92 407.302   5
   6  -1 -10 4272.33 375.173  15
  -6  -1  10 5752.98 491.221  29
  -6  -1   9 12423.5 713.082  29
   6  -1  -9 11389.5 625.629  12
  -6  -1   8 17860.4 840.746  29
   6  -1  -8 15933.6 748.455  12
  -6  -1   7 11568.6 676.415  29
  -6  -1   7 12627.4 660.779   5
  -6  -1   6 17653.9 812.964  29
  -6  -1   6 16346.4 741.124   5
  -6  -1   5 666.293 168.349   5
   6  -1  -5 400.929 172.888  12
  -6  -1   4 1286.60 218.086  29
  -6  -1   4 830.471 182.220   5
   6  -1  -4 695.382 201.822  12
  -6  -1   3 2995.59 292.853  30
  -6  -1   3 2824.39 291.385   5
  -6  -1   2 59237.3 1209.90   5
   6  -1  -2 60425.8 1358.17   3
   6  -1  -1 34978.8 1016.00   3
  -6  -1   0 67330.4 1586.80  24
  -6  -1   0 66568.9 1544.16  23
  -6  -1   0 70585.1 1397.01  22
   6  -1   1 70606.2 1409.62   3
  -6  -1  -1 68043.3 1620.67  24
  -6  -1  -1 66509.8 1544.33  23
  -6  -1  -1 70259.8 1388.89  22
   6  -1   2 64252.0 1306.11   3
  -6  -1  -2 62435.0 1568.87  27
  -6  -1  -2 64782.5 1610.39  24
  -6  -1  -2 63309.3 1534.38  23
  -6  -1  -2 65321.5 1341.64  22
   6  -1   3 69685.3 1338.82   3
  -6  -1  -3 70000.0 1714.22  27
  -6  -1  -3 73283.1 1790.41  24
  -6  -1  -3 70705.0 1641.98  23
  -6  -1  -3 70418.9 1403.08  22
   6  -1   4 21695.3 713.025   3
  -6  -1  -4 21866.7 978.159  27
  -6  -1  -4 22889.6 1018.90  24
  -6  -1  -4 21545.5 895.898  23
  -6  -1  -4 22148.6 784.249  22
  -6  -1  -5 39570.2 1188.32  20
  -6  -1  -5 41822.1 1382.42  27
  -6  -1  -5 40261.2 1210.43  26
  -6  -1  -5 42812.6 1400.28  24
  -6  -1  -5 42103.9 1271.20  23
  -6  -1  -6 24903.2 972.846  20
  -6  -1  -6 25966.8 1098.06  27
  -6  -1  -6 24291.2 973.991  26
  -6  -1  -6 26540.0 1103.13  24
  -6  -1  -6 26021.7 993.233  23
  -6  -1  -7 13389.9 790.915  27
  -6  -1  -7 12906.1 722.430  26
  -6  -1  -7 12805.9 759.643  24
  -6  -1  -8 1455.02 286.157  27
  -6  -1  -8 1381.97 261.298  26
  -6  -1  -9 2125.19 293.827  26
  -6  -1  -9 2201.50 304.333  24
  -6  -1 -10 5696.38 449.259  27
  -6  -1 -10 5436.23 414.131  26
  -6  -1 -10 5049.97 400.894  24
  -6  -1 -11 9170.31 506.213  27
  -6  -1 -11 9016.28 468.343  26
  -6  -1 -12 6472.06 363.375  27
   6   0 -16 1771.72 154.084  13
  -6   0  15 393.819 93.4306  30
   6   0 -15 388.544 102.244  13
  -6   0  14 1560.88 198.528  30
  -6   0  13 455.639 142.963  30
  -6   0  13 404.787 139.866   5
  -6   0  12 6880.85 479.378  30
  -6   0  12 8049.45 487.571   5
   6   0 -11 1995.73 255.795  11
  -6   0  11 2216.70 272.878   5
   6   0 -10 41.2489 98.7351  11
  -6   0  10 11.8096 120.145  30
  -6   0  10 165.995 145.609  29
   6   0  -9 86.8322 105.587  11
  -6   0   9 131.729 130.245  30
  -6   0   9 84.9619 126.961  29
  -6   0   9 242.754 122.993   5
  -6   0   8 22533.1 920.572  30
  -6   0   8 24105.8 962.601  29
  -6   0   7 1010.60 224.442  30
  -6   0   7 1196.25 243.048  29
  -6   0   7 1685.07 239.097   5
   6   0  -7 1129.69 240.202  12
  -6   0   6 69485.7 1554.80  30
   6   0  -6 69470.6 1659.50  12
  -6   0   5 36522.9 1071.95  30
   6   0  -5 37390.3 1207.26  12
  -6   0   4 63277.9 1248.99   6
   6   0  -4 62845.4 1552.51  12
  -6   0   3 102235. 1582.40   6
   6   0  -3 102844. 1976.27  12
  -6   0   2 27065.8 753.983   6
   6   0  -2 26558.9 965.583  12
  -6   0   1 109218. 1707.25  19
  -6   0   1 111808. 1570.85   6
   6   0  -1 109769. 1967.87  12
  -6   0   0 12140.0 575.296  19
   6   0   0 12086.9 638.171  12
  -6   0  -1 1372.10 218.695  19
  -6   0  -1 1298.63 230.410  27
  -6   0  -1 1355.20 222.717  23
  -6   0  -2 4950.73 404.602  19
  -6   0  -2 4475.87 403.696  27
  -6   0  -2 4398.67 375.275  23
  -6   0  -3 357.151 159.023  19
  -6   0  -3 300.004 145.820  27
  -6   0  -3 543.585 179.553  24
  -6   0  -3 272.928 126.561  23
  -6   0  -4 1979.42 289.984  19
  -6   0  -4 1820.46 289.404  27
  -6   0  -4 1992.87 291.952  24
  -6   0  -4 1802.24 259.508  23
  -6   0  -5 31874.6 1001.76  20
  -6   0  -5 30779.9 1111.11  24
  -6   0  -5 30996.7 1022.01  23
  -6   0  -6 48350.8 1279.95  20
  -6   0  -6 51097.8 1504.62  27
  -6   0  -6 48231.2 1404.60  24
  -6   0  -6 47065.2 1252.93  23
  -6   0  -7 46983.6 1264.28  20
  -6   0  -7 48315.4 1412.83  27
  -6   0  -7 44967.0 1270.76  26
  -6   0  -7 45075.3 1347.66  24
  -6   0  -8 36083.1 1098.28  20
  -6   0  -8 36916.6 1224.10  27
  -6   0  -8 37565.7 1148.82  26
  -6   0  -8 36208.2 1178.14  24
  -6   0  -9 44383.2 1200.94  20
  -6   0  -9 40410.8 1183.45  24
  -6   0 -10 23128.0 816.307  20
  -6   0 -10 22172.8 863.475  27
  -6   0 -10 23023.6 824.142  26
  -6   0 -10 20850.6 769.694  24
  -6   0 -11 18654.0 672.572  20
  -6   0 -11 17043.5 689.805  27
  -6   0 -11 17291.2 660.395  26
  -6   0 -12 2815.65 245.199  27
  -6   0 -12 2888.57 233.267  26
   6   1 -15 322.289 84.5928  13
   6   1 -14 3892.41 279.601  16
  -6   1  14 5249.50 302.677   5
   6   1 -13 3438.94 284.857  16
  -6   1  13 3758.36 326.430  30
  -6   1  12 2166.28 272.074  30
  -6   1  12 3671.61 313.065   5
   6   1 -11 3192.85 337.066  11
  -6   1  11 4828.15 387.734   5
   6   1 -10 5610.50 460.050  11
  -6   1  10 5404.30 448.354  30
  -6   1   9 9418.30 601.938  30
   6   1  -9 10552.1 653.991  11
  -6   1   8 20692.2 724.869   6
   6   1  -8 19148.4 888.803  11
  -6   1   7 9065.26 477.424   6
  -6   1   7 7647.59 536.895  30
   6   1  -7 8411.49 600.159  11
  -6   1   6 12170.7 518.538   6
  -6   1   6 11707.8 648.481  30
   6   1  -6 12564.5 721.211  11
  -6   1   5 472.672 122.653   6
  -6   1   5 384.884 159.649  30
   6   1  -5 553.227 208.846  12
  -6   1   4 668.949 136.035   6
  -6   1   4 753.987 189.672  30
   6   1  -4 760.010 216.413  12
  -6   1   3 494.176 117.739   7
  -6   1   3 589.469 129.221   6
  -6   1   3 616.068 175.587  30
   6   1  -3 613.032 199.358  12
  -6   1   2 51610.8 1012.28   7
  -6   1   2 52894.9 1014.47   6
  -6   1   1 26625.6 712.698   7
  -6   1   1 27577.3 712.235   6
  -6   1   0 47013.1 950.478   7
  -6   1   0 53191.4 1236.14  19
  -6   1   0 48089.7 940.335   6
   6   1   0 56775.2 1470.59  12
  -6   1  -1 73693.7 1485.18  19
  -6   1  -1 73182.9 1412.82  23
  -6   1  -2 70224.0 1480.48  19
  -6   1  -3 84335.8 1676.85  19
  -6   1  -4 21157.6 848.253  19
  -6   1  -4 20822.9 846.902  24
  -6   1  -5 29530.6 953.639  20
  -6   1  -5 31384.0 1047.59  19
  -6   1  -5 29905.9 1059.01  27
  -6   1  -5 29348.5 1008.71  24
  -6   1  -6 26826.0 924.437  20
  -6   1  -6 27876.1 1028.52  27
  -6   1  -6 27621.1 1013.02  24
  -6   1  -7 16541.7 818.849  27
  -6   1  -7 14391.7 718.769  24
  -6   1  -8 1332.03 225.631  20
  -6   1  -8 1439.08 263.004  27
  -6   1  -9 1899.28 243.870  20
  -6   1 -10 6478.60 394.962  20
  -6   1 -10 5739.63 409.394  27
  -6   1 -10 5891.99 390.382  26
  -6   1 -11 8136.70 402.924  20
  -6   1 -11 8270.69 440.970  27
  -6   1 -11 7504.83 402.301  26
  -6   1 -12 6057.80 306.560  20
  -6   1 -12 5751.40 303.787  27
  -6   1 -12 5841.10 304.810  26
   6   2 -15 160.487 61.6398  16
   6   2 -14 3223.44 232.467  16
   6   2 -13 486.695 115.878  16
  -6   2  13 500.475 97.5329   5
   6   2 -12 3649.75 319.120  11
   6   2 -12 3452.19 294.724  10
  -6   2  11 1397.28 201.400   5
   6   2 -10 207.404 149.830  11
   6   2  -9 1027.90 236.851  11
  -6   2   9 1059.13 177.977   6
   6   2  -8 12630.0 748.178  11
  -6   2   8 12963.5 553.817   6
   6   2  -7 2276.95 342.045  11
  -6   2   7 2682.94 260.969   6
  -6   2   6 21847.7 689.011   7
  -6   2   6 22546.9 709.394   6
   6   2  -6 22265.2 1006.33  11
  -6   2   5 12166.8 509.183   7
  -6   2   5 12497.8 518.420   6
   6   2  -5 13097.9 784.354  11
  -6   2   4 23749.1 716.074   7
   6   2  -4 24589.9 1050.79  11
  -6   2   3 33412.6 851.048   7
   6   2  -3 35945.0 1279.15  11
  -6   2   2 13391.8 538.549   7
   6   2  -2 16173.0 856.276  11
  -6   2   1 26623.1 754.703   7
   6   2  -1 33087.9 1252.99  11
  -6   2   0 5791.82 352.233   7
   6   2   0 8835.27 676.439  11
  -6   2  -1 4839.62 315.724   7
  -6   2  -2 2784.46 235.895   7
  -6   2  -3 680.928 178.985  19
  -6   2  -4 11521.0 608.670  24
  -6   2  -5 22547.9 785.175  20
  -6   2  -5 22328.5 767.919  18
  -6   2  -6 19110.7 789.104  19
  -6   2  -6 18173.3 802.074  27
  -6   2  -7 23789.1 806.313  20
  -6   2  -7 25678.3 894.765  19
  -6   2  -7 24780.0 907.633  27
  -6   2  -8 18927.0 700.473  20
  -6   2  -9 24209.9 738.610  20
  -6   2  -9 24163.5 815.856  27
  -6   2 -10 11409.0 466.480  20
  -6   2 -10 11632.2 502.616  27
  -6   2 -11 7394.79 324.608  20
  -6   2 -11 7121.31 326.463  26
   6   3 -13 35.1323 56.0062  16
   6   3 -12 1184.76 164.639  10
   6   3 -11 2988.59 294.683  11
   6   3 -11 2608.68 269.236  10
  -6   3  11 3391.10 236.631   5
   6   3 -10 4358.51 382.421  11
   6   3 -10 4214.96 370.421  10
  -6   3  10 4614.03 278.178   6
  -6   3   9 3586.92 260.573   6
   6   3  -8 354.744 161.584  11
  -6   3   8 352.269 104.979   6
   6   3  -7 1741.23 297.384  11
  -6   3   7 1389.04 173.002   7
   6   3  -6 3741.50 423.628  11
  -6   3   6 3572.68 275.246   7
  -6   3   6 4053.88 291.689   6
   6   3  -5 371.534 170.263  11
  -6   3   5 497.416 119.132   7
  -6   3   4 1449.47 186.057   7
   6   3  -4 1341.70 274.114  11
  -6   3   3 1665.28 200.925   7
   6   3  -3 2154.92 335.498  11
   6   3  -2 7707.69 613.099  11
  -6   3   2 5976.20 371.115   7
  -6   3   1 3824.74 305.277   7
  -6   3   0 18556.0 655.010   7
  -6   3  -1 10560.9 482.902   7
  -6   3  -2 15448.2 569.493   7
  -6   3  -3 20384.1 807.777  19
  -6   3  -4 9955.26 555.197  19
  -6   3  -5 16765.6 624.726  20
  -6   3  -5 17339.6 631.082  18
  -6   3  -6 2497.29 242.460  20
  -6   3  -6 3217.91 310.150  19
  -6   3  -6 2693.85 250.720  18
  -6   3  -7 2649.38 241.214  20
  -6   3  -7 3143.90 287.121  19
  -6   3  -7 3219.03 305.341  27
  -6   3  -8 2463.55 222.650  20
  -6   3  -8 2670.05 266.429  27
  -6   3  -9 746.234 119.705  20
  -6   3  -9 838.694 138.209  27
   6   4 -11 140.687 65.2191   9
   6   4 -10 282.957 95.1408  10
   6   4  -9 1196.92 193.001  10
  -6   4   9 987.060 112.727   6
   6   4  -8 579.983 155.756  10
  -6   4   8 657.544 102.676   6
   6   4  -7 368.193 135.841  11
   6   4  -7 342.356 140.682  10
  -6   4   7 335.583 90.2889   6
  -6   4   6 2329.62 192.811   7
   6   4  -6 2130.78 279.650  11
  -6   4   6 2569.34 205.607   6
   6   4  -6 2057.96 281.926  10
  -6   4   5 1220.59 150.510   7
   6   4  -5 1006.98 208.489  11
   6   4  -5 979.726 210.431  10
  -6   4   4 3600.24 260.050   7
   6   4  -4 3649.82 373.048  11
   6   4  -4 3604.98 383.554  10
  -6   4   3 2378.60 220.966   7
   6   4  -3 3241.14 376.691  10
  -6   4   2 2723.78 237.515   7
  -6   4   1 2445.02 232.674   7
  -6   4   0 465.380 112.444   7
  -6   4  -1 3197.46 249.729   7
  -6   4  -2 1822.70 179.441   7
  -6   4  -3 411.430 128.389  19
  -6   4  -4 5954.29 372.396  19
  -6   4  -5 4921.35 322.402  19
  -6   4  -6 745.318 113.140  20
  -6   4  -6 1036.13 148.545  19
  -6   4  -6 1018.38 152.922  27
   6   5  -8 68.2330 45.7363   9
   6   5  -7 20.7125 50.3715   9
  -6   5   6 294.569 59.5060   6
   6   5  -6 301.572 86.5347   9
  -6   5   5 821.587 93.0588   7
  -6   5   5 1130.63 109.859   6
   6   5  -5 783.271 136.247   9
  -6   5   4 167.088 54.9877   7
  -6   5   4 208.073 61.9641   6
   6   5  -4 274.172 101.469   9
  -6   5   3 604.801 92.3480   7
  -6   5   2 735.441 101.792   7
  -6   5   1 592.373 93.5797   7
  -6   5   0 918.329 111.234   7
  -6   5  -1 501.202 79.0469   7
  -6   5  -1 537.143 106.922  19
  -7  -4   9 551.860 114.368  22
  -7  -4   8 1776.49 204.525  22
   7  -4  -7 927.606 150.922  15
  -7  -4   7 1156.99 183.234  22
   7  -4  -6 944.490 168.875  15
   7  -4  -6 866.179 134.370  14
  -7  -4   6 948.754 178.948  22
   7  -4  -5 624.221 148.247  15
   7  -4  -5 705.111 136.199  14
  -7  -4   5 852.470 182.626  22
   7  -4  -4 253.712 106.133  14
  -7  -4   4 286.083 128.632  22
   7  -4  -3 739.586 155.779  14
   7  -4  -3 770.974 150.990  12
  -7  -4   3 806.157 178.347  22
   7  -4  -2 7.95065 86.4709  14
  -7  -4   2 79.1918 108.059  22
  -7  -4   1 468.963 146.660  23
  -7  -4   1 496.985 144.873  22
  -7  -4   0 3253.23 323.199  23
  -7  -4   0 3808.27 320.796  22
  -7  -4  -1 2987.19 279.309  22
   7  -4   2 3368.78 283.881   3
  -7  -4  -2 3352.49 284.446  22
   7  -4   3 5745.34 348.374   3
   7  -4   4 3127.68 242.709   3
   7  -3 -11 531.732 118.048  15
   7  -3 -10 50.3026 81.0333  15
  -7  -3  10 13.1632 80.8262  29
   7  -3  -9 757.933 170.810  15
  -7  -3   9 512.630 138.560  29
   7  -3  -8 435.869 149.928  15
  -7  -3   8 570.590 146.648  29
  -7  -3   7 1621.40 251.627  23
  -7  -3   6 286.249 149.959  23
   7  -3  -5 3956.12 329.195  14
  -7  -3   5 4498.85 432.863  23
  -7  -3   4 5735.21 491.819  23
   7  -3  -4 6125.60 440.829  12
  -7  -3   3 9803.03 647.259  23
  -7  -3   2 13208.2 757.590  23
  -7  -3   1 2147.99 327.055  23
  -7  -3   0 8428.89 599.322  23
   7  -3   1 7680.37 492.312   3
  -7  -3  -1 7670.20 571.451  23
  -7  -3  -1 7781.62 493.906  22
   7  -3   2 4736.70 383.555   3
  -7  -3  -2 4832.97 451.263  23
  -7  -3  -2 4262.64 366.553  22
   7  -3   3 2034.98 253.783   3
  -7  -3  -3 1889.27 285.551  23
  -7  -3  -3 2061.34 252.514  22
   7  -3   4 3950.34 322.520   3
  -7  -3  -4 3210.01 346.987  24
  -7  -3  -4 3944.69 385.317  23
   7  -3   5 1820.08 214.992   3
  -7  -3  -5 1240.12 219.143  24
   7  -3   6 5250.83 310.709   3
   7  -3   7 8698.78 334.980   3
  -7  -2  13 121.461 77.5924  30
  -7  -2  12 334.425 113.339  30
   7  -2 -12 381.732 107.369  15
  -7  -2  11 710.211 157.029  30
   7  -2 -11 746.794 154.724  15
  -7  -2  11 650.347 157.916  29
   7  -2 -10 6270.54 422.200  15
  -7  -2  10 6695.79 428.276  30
  -7  -2  10 6789.86 446.898  29
   7  -2  -9 984.246 205.933  15
  -7  -2   9 1108.74 206.668  29
   7  -2  -8 8701.36 508.478  12
  -7  -2   7 9429.87 555.844  29
   7  -2  -7 8076.02 517.340  12
  -7  -2   6 5660.75 429.054  29
   7  -2  -6 5847.43 462.373  12
   7  -2  -5 5835.35 470.847  12
   7  -2  -4 252.673 149.116  12
  -7  -2   3 2655.60 367.154  23
  -7  -2   2 5751.96 509.039  23
  -7  -2   2 6187.99 459.499  22
   7  -2  -1 5202.03 423.688   3
  -7  -2   1 4709.76 466.658  23
  -7  -2   1 4590.14 399.540  22
   7  -2   0 6871.15 475.722   3
  -7  -2   0 5881.94 529.199  24
  -7  -2   0 6645.77 540.412  23
  -7  -2   0 6257.66 454.819  22
   7  -2   1 20518.2 800.344   3
  -7  -2  -1 18686.2 928.799  24
  -7  -2  -1 19861.4 925.623  23
  -7  -2  -1 19474.4 782.342  22
   7  -2   2 18466.9 738.058   3
  -7  -2  -2 15805.8 853.995  24
  -7  -2  -2 16545.1 835.963  23
  -7  -2  -2 17547.7 728.984  22
   7  -2   3 29361.8 903.139   3
  -7  -2  -3 26797.6 1101.55  24
  -7  -2  -4 24715.9 974.281  23
   7  -2   5 23938.6 725.085   3
  -7  -2  -5 24369.7 1002.03  24
  -7  -2  -5 25438.9 956.744  23
  -7  -2  -6 13661.9 676.149  27
  -7  -2  -6 14858.3 756.569  24
  -7  -2  -7 6336.52 443.682  27
  -7  -2  -7 6541.43 477.255  24
  -7  -2  -8 4970.87 366.741  27
  -7  -2  -8 5068.37 379.969  24
   7  -1 -15 22.5707 43.3062  13
  -7  -1  14 488.943 104.952  30
   7  -1 -14 594.237 109.306  13
  -7  -1  13 1515.38 189.637  30
  -7  -1  12 403.477 135.379  30
  -7  -1  11 5196.36 395.878  30
   7  -1 -11 4497.43 330.905  15
  -7  -1  10 149.272 117.321  30
   7  -1 -10 60.8319 89.6659  15
  -7  -1  10 113.647 109.250   5
  -7  -1   9 393.769 149.371   5
  -7  -1   8 512.394 166.253  30
  -7  -1   8 656.895 171.134   5
   7  -1  -8 552.356 178.663  12
  -7  -1   7 4112.98 381.925  30
   7  -1  -7 4037.28 395.059  12
  -7  -1   6 3664.20 357.962  30
   7  -1  -6 4429.69 429.841  12
  -7  -1   5 40057.6 1089.20   5
   7  -1  -5 39235.0 1253.20  12
  -7  -1   4 31245.6 931.135   5
   7  -1  -4 30185.6 1104.73  12
  -7  -1   3 15692.4 642.873  30
   7  -1  -3 19848.5 876.336  12
  -7  -1   2 32635.7 1124.81  24
   7  -1  -2 31701.3 1087.82  12
  -7  -1   1 21618.8 930.220  24
  -7  -1   1 21476.4 918.756  23
  -7  -1   0 33436.1 1166.23  24
  -7  -1   0 32772.5 1133.81  23
  -7  -1  -1 10946.7 683.972  24
   7  -1   1 11338.5 572.267   3
  -7  -1  -1 11234.7 666.271  23
   7  -1   2 7950.89 463.689   3
  -7  -1  -2 8556.84 616.237  24
  -7  -1  -2 7238.80 539.727  23
  -7  -1  -3 10491.1 642.723  27
  -7  -1  -3 11774.8 730.315  24
  -7  -1  -3 10834.3 648.469  23
  -7  -1  -4 1052.75 241.030  27
  -7  -1  -4 1419.64 280.203  24
  -7  -1  -5 4773.56 448.729  27
  -7  -1  -5 5063.91 481.965  24
  -7  -1  -5 4748.28 428.331  23
  -7  -1  -6 14846.7 707.020  23
  -7  -1  -7 21833.0 906.224  27
  -7  -1  -7 19536.6 843.465  24
  -7  -1  -8 16609.9 725.900  27
  -7  -1  -8 17162.1 733.889  24
  -7  -1  -9 20971.6 738.988  27
  -7  -1  -9 19932.0 708.887  24
  -7  -1 -10 11190.9 473.934  27
   7   0 -15 173.638 60.9074  13
  -7   0  14 40.7304 66.1003  30
   7   0 -14 26.0432 59.4139  13
  -7   0  13 1099.57 168.421  30
  -7   0  13 2133.47 222.766   5
  -7   0  12 729.494 164.444  30
  -7   0  12 1281.32 196.217   5
   7   0 -11 540.220 146.115  11
  -7   0  11 609.099 174.771  30
  -7   0  11 809.006 167.485   5
  -7   0  10 8979.13 555.462  30
   7   0 -10 9380.78 542.902  11
  -7   0   9 6173.50 422.636   5
   7   0  -9 5104.67 428.353  11
  -7   0   8 23720.8 923.625  30
   7   0  -8 24112.3 940.929  11
  -7   0   7 8066.62 551.055  30
   7   0  -7 9242.15 612.737  12
  -7   0   6 5888.03 459.949  30
   7   0  -6 6841.83 531.175  12
  -7   0   5 17841.2 750.307  30
   7   0  -5 19513.0 880.327  12
  -7   0   4 955.927 191.072  30
  -7   0   4 1292.48 204.045   5
   7   0  -4 942.925 245.637  12
  -7   0   3 1484.69 233.124  30
  -7   0   3 2117.28 254.140   5
   7   0  -3 2060.75 313.053  12
   7   0  -2 35759.7 1171.62  12
   7   0  -1 11748.1 674.631  12
  -7   0   0 962.188 204.894  23
   7   0   0 1019.29 227.924  12
  -7   0  -1 29492.8 979.431  19
  -7   0  -1 27336.6 969.993  27
  -7   0  -1 26585.2 1009.41  24
  -7   0  -1 26370.2 960.819  23
   7   0   1 29790.9 1038.99  12
  -7   0  -2 29211.5 995.525  19
  -7   0  -2 29693.3 1074.32  27
  -7   0  -2 25905.9 1007.59  24
  -7   0  -2 27314.4 977.107  23
   7   0   2 31084.3 1064.16  12
  -7   0  -3 73182.7 1711.83  24
  -7   0  -3 73740.5 1629.26  23
  -7   0  -4 59453.3 1565.75  27
  -7   0  -4 56594.2 1515.26  24
  -7   0  -5 25428.9 996.244  27
  -7   0  -5 25097.3 1007.34  24
  -7   0  -6 38896.5 1207.97  27
  -7   0  -7 7602.02 515.603  24
  -7   0  -8 3066.41 322.217  27
  -7   0  -8 3047.43 316.633  24
  -7   0  -9 1417.01 214.900  27
  -7   0  -9 1262.60 172.474  26
  -7   0  -9 1297.67 194.984  24
  -7   0 -10 1412.99 191.892  27
  -7   0 -10 1217.78 143.444  26
  -7   0 -11 419.200 95.3461  27
   7   1 -14 159.270 66.8445  13
  -7   1  13 2376.10 210.318   5
   7   1 -12 324.243 112.419  11
  -7   1  12 309.582 100.689   5
   7   1 -11 4480.55 365.697  11
  -7   1  11 4770.37 384.767  30
   7   1 -10 122.654 112.546  11
  -7   1  10 42.8123 113.459  30
  -7   1  10 17.2939 86.7045   5
   7   1  -9 517.981 171.431  11
  -7   1   9 261.199 125.302   5
   7   1  -8 178.136 140.108  11
  -7   1   8 241.059 142.099  30
  -7   1   7 4349.62 345.033   6
  -7   1   7 3416.18 381.773  30
   7   1  -7 3794.57 408.732  11
  -7   1   6 6578.64 406.093   6
  -7   1   6 5527.40 465.904  30
   7   1  -6 6059.55 503.455  11
  -7   1   5 38742.3 979.445   6
   7   1  -5 35510.8 1206.04  11
  -7   1   4 27849.1 823.540   6
  -7   1   3 12921.2 541.215   6
   7   1  -3 12623.2 714.908  12
  -7   1   2 32493.9 845.890   6
   7   1  -2 30142.9 1091.87  12
  -7   1   1 32310.2 968.126  19
  -7   1   1 33124.8 834.367   6
   7   1  -1 32506.6 1121.44  12
  -7   1   0 38386.2 1091.58  19
   7   1   0 37619.2 1225.19  12
  -7   1  -1 7189.18 489.160  19
  -7   1  -2 5055.37 434.003  27
  -7   1  -3 11800.3 663.196  27
  -7   1  -3 11450.0 648.203  24
  -7   1  -4 804.435 204.354  19
  -7   1  -4 869.516 213.645  27
  -7   1  -4 765.805 195.610  24
  -7   1  -5 5256.91 428.646  19
  -7   1  -5 5281.11 450.851  27
  -7   1  -6 14068.5 722.151  27
  -7   1  -6 13350.6 671.531  24
  -7   1  -7 18337.3 764.409  27
  -7   1  -7 18209.6 735.063  24
  -7   1  -8 16954.8 686.703  27
  -7   1  -8 15167.1 557.359  26
  -7   1  -9 18078.2 542.672  20
  -7   1  -9 18755.7 665.828  27
  -7   1  -9 17405.8 544.040  26
  -7   1 -10 12131.1 477.511  27
  -7   1 -10 8987.78 330.296  26
  -7   1 -11 9207.65 323.986  27
   7   2 -13 375.654 84.4047  16
   7   2 -12 570.658 127.556  11
  -7   2  12 976.492 129.487   5
   7   2 -11 315.700 123.738  11
  -7   2  11 372.679 106.826   5
   7   2 -10 6269.29 458.327  11
  -7   2  10 8609.89 451.726   5
  -7   2   9 1568.53 201.459   6
   7   2  -8 9235.81 606.682  11
  -7   2   8 11431.3 512.669   6
   7   2  -7 7355.72 545.707  11
   7   2  -6 3207.52 379.327  11
  -7   2   6 3381.64 281.028   6
  -7   2   5 5948.51 366.120   6
   7   2  -5 5813.79 501.035  11
   7   2  -4 1178.96 252.450  11
  -7   2   4 1304.91 180.974   6
  -7   2   3 2530.89 236.333   7
  -7   2   3 2797.54 251.093   6
   7   2  -3 3259.85 390.334  11
  -7   2   2 5072.92 326.143   7
  -7   2   2 5749.93 344.824   6
   7   2  -2 6169.89 538.951  11
  -7   2   1 4881.62 316.855   7
  -7   2   1 5077.16 317.816   6
  -7   2   0 3394.62 258.409   7
  -7   2   0 3089.29 243.606   6
  -7   2  -1 21013.3 796.905  19
  -7   2  -2 19548.1 774.949  19
  -7   2  -3 30021.3 970.636  19
  -7   2  -3 27555.7 947.512  24
  -7   2  -4 22532.9 829.634  19
  -7   2  -4 21333.8 836.829  27
  -7   2  -5 20313.9 769.118  19
  -7   2  -5 20517.1 778.013  24
  -7   2  -6 16616.8 676.381  19
  -7   2  -6 14987.8 664.729  27
  -7   2  -7 6683.00 440.663  27
  -7   2  -8 4071.53 307.603  27
  -7   2  -9 1299.04 164.046  27
  -7   2 -10 1208.82 130.056  27
   7   3 -12 64.4354 52.8107  16
   7   3 -11 552.537 119.176  11
   7   3 -11 625.220 121.547  10
   7   3 -10 58.3671 85.0932  11
   7   3 -10 41.9557 75.0948  10
  -7   3  10 42.6108 52.7645   5
   7   3  -9 469.253 141.208  11
   7   3  -9 444.874 138.107  10
  -7   3   9 578.487 112.457   6
   7   3  -8 660.266 166.226  11
  -7   3   8 706.160 124.835   6
   7   3  -7 1497.34 244.758  11
  -7   3   7 1679.77 182.514   6
  -7   3   6 68.3081 75.8241   6
  -7   3   5 5278.17 313.810   6
   7   3  -4 4703.98 441.642  11
  -7   3   4 4643.84 294.370   6
  -7   3   3 6760.53 349.508   6
  -7   3   2 11133.4 440.923   6
  -7   3   1 3990.24 261.673   6
  -7   3   0 8204.05 372.770   7
  -7   3   0 8264.77 363.186   6
  -7   3  -1 5031.13 278.537   7
  -7   3  -1 5807.74 401.729  19
  -7   3  -2 3087.72 296.242  19
  -7   3  -3 2875.90 282.904  19
  -7   3  -4 2297.73 251.979  19
  -7   3  -5 1935.35 225.824  19
  -7   3  -5 2000.31 237.793  27
  -7   3  -6 3424.78 271.428  19
  -7   3  -6 3369.74 278.173  27
  -7   3  -7 7790.66 387.842  27
  -7   3  -8 4082.99 231.660  27
   7   4 -10 847.299 97.4220   9
  -7   4   8 1852.81 140.543   6
   7   4  -7 1780.60 200.721  10
  -7   4   7 1918.34 154.752   6
   7   4  -6 282.081 107.803  10
  -7   4   6 461.936 88.8066   6
  -7   4   5 630.002 102.760   6
   7   4  -5 418.820 130.320  10
  -7   4   4 128.885 61.5615   7
   7   4  -4 153.989 98.5507  10
  -7   4   4 20.4846 51.2914   6
  -7   4   3 821.344 114.067   7
  -7   4   3 713.141 111.209   6
  -7   4   2 156.868 66.5965   7
  -7   4   2 125.336 59.4077   6
  -7   4   1 681.296 103.125   7
  -7   4   1 595.266 96.3757   6
  -7   4   0 2594.52 179.341   7
  -7   4   0 2684.12 240.742  19
  -7   4   0 2471.13 170.882   6
  -7   4  -1 2441.62 227.067  19
  -7   4  -2 3676.49 263.767  19
  -7   4  -3 3401.93 247.252  19
  -7   4  -4 1649.89 172.599  27
  -7   4  -5 4296.51 238.025  27
  -8  -4   5 188.905 72.0725  22
  -8  -4   4 465.600 101.684  22
  -8  -4   3 1566.09 165.289  22
   8  -4  -2 1231.05 144.181  12
  -8  -4   2 1264.41 151.166  22
   8  -4  -1 2736.70 211.307  12
  -8  -4   1 2556.82 200.494  22
   8  -4   0 2283.72 189.926  12
   8  -4   1 1710.04 160.785  12
   8  -4   2 445.221 85.6016  12
   8  -3  -8 374.614 103.409  15
  -8  -3   8 621.778 128.426  22
   8  -3  -7 2295.95 236.902  15
  -8  -3   7 2347.28 234.181  23
  -8  -3   7 2962.33 264.578  22
  -8  -3   6 1247.30 195.748  23
  -8  -3   6 1411.66 199.440  22
   8  -3  -6 1173.16 166.823  12
  -8  -3   5 2787.89 292.811  23
   8  -3  -5 2731.24 257.202  12
  -8  -3   5 3003.34 282.309  22
  -8  -3   4 1423.87 230.566  23
   8  -3  -4 1307.85 197.557  12
  -8  -3   4 1421.45 206.611  22
  -8  -3   3 518.561 161.404  23
   8  -3  -3 623.984 156.874  12
  -8  -3   3 487.243 140.146  22
   8  -3  -2 1915.21 233.668  12
  -8  -3   2 2289.93 286.510  23
  -8  -3   2 2249.07 244.155  22
  -8  -3   1 195.996 127.236  23
   8  -3  -1 298.085 124.372  12
  -8  -3   1 241.670 108.648  22
   8  -3   0 1223.10 194.407  12
  -8  -3   0 1267.45 222.837  23
  -8  -3   0 1163.99 174.564  22
   8  -3   1 1151.97 181.345  12
  -8  -3  -1 1211.00 212.329  23
   8  -3   2 8322.48 420.528  12
  -8  -3  -2 8504.93 481.703  23
   8  -3   3 3644.68 263.878  12
   8  -3   4 7576.88 332.454  12
  -8  -2  11 169.649 74.0412  30
  -8  -2  10 1985.95 195.890  30
   8  -2 -10 2083.88 207.906  15
  -8  -2  10 2342.13 234.179  23
   8  -2  -9 902.037 158.856  15
  -8  -2   9 1092.37 189.832  23
  -8  -2   8 543.899 153.005  23
   8  -2  -8 481.126 132.449  12
  -8  -2   7 957.221 210.233  23
   8  -2  -7 890.761 174.135  12
  -8  -2   6 2238.45 300.522  23
   8  -2  -6 1735.59 238.696  12
  -8  -2   5 268.558 148.917  23
  -8  -2   4 8172.01 563.636  23
  -8  -2   4 7400.94 452.639  22
  -8  -2   3 4683.91 438.543  23
   8  -2  -3 4779.60 410.395  12
  -8  -2   3 4703.42 363.623  22
  -8  -2   2 8567.68 580.045  23
   8  -2  -2 8472.83 521.619  12
  -8  -2   2 8496.10 472.865  22
  -8  -2   1 19261.7 859.892  23
  -8  -2   0 9847.42 587.260  24
  -8  -2   0 10191.1 624.339  23
  -8  -2  -1 13553.6 691.100  24
   8  -2   1 12665.4 590.184  12
  -8  -2  -2 4767.89 415.275  24
   8  -2   2 4810.34 347.148  12
  -8  -2  -2 4946.21 418.492  23
  -8  -2  -3 3026.09 332.374  24
   8  -2   3 2485.82 239.519  12
  -8  -2  -3 3265.21 329.856  23
  -8  -2  -4 2818.97 306.623  24
   8  -2   4 2212.28 205.538  12
  -8  -2  -4 2524.74 282.222  23
  -8  -2  -5 1395.89 212.523  24
  -8  -2  -6 220.789 106.789  24
  -8  -2  -7 3286.91 245.274  24
  -8  -1  13 43.9238 53.6306  30
   8  -1 -13 52.2034 48.9876  13
  -8  -1  12 206.164 83.8421  30
  -8  -1  11 295.291 107.707  30
  -8  -1  10 1504.74 197.697  30
   8  -1 -10 1555.87 183.210  15
   8  -1  -9 3948.09 307.305  15
  -8  -1   9 3819.37 315.965  30
   8  -1  -9 4403.11 326.518  11
  -8  -1   8 4769.82 352.195  30
  -8  -1   8 7224.58 432.814   5
  -8  -1   7 7926.62 461.781  30
  -8  -1   7 11829.5 556.985   5
  -8  -1   6 3783.32 324.191   5
   8  -1  -6 3187.95 348.139  12
  -8  -1   5 1525.99 223.626  30
   8  -1  -5 1715.16 264.698  12
   8  -1  -4 9123.65 578.257  12
   8  -1  -3 2503.95 320.125  12
  -8  -1   2 3475.23 372.518  24
   8  -1  -2 3336.05 360.208  12
  -8  -1   1 283.904 161.465  24
   8  -1  -1 231.428 143.083  12
   8  -1   0 5608.63 435.161  12
  -8  -1  -1 4176.30 404.847  23
   8  -1   1 3994.89 352.228  12
  -8  -1  -2 18988.4 857.792  24
  -8  -1  -2 19318.7 810.205  23
  -8  -1  -3 11059.5 648.779  24
   8  -1   3 10605.2 497.588  12
  -8  -1  -3 11649.9 620.346  23
  -8  -1  -4 21909.1 882.025  24
  -8  -1  -4 21733.8 800.824  23
  -8  -1  -5 22742.1 761.539  27
  -8  -1  -5 23788.3 875.917  24
  -8  -1  -6 9748.52 477.180  27
  -8  -1  -6 10189.4 538.552  24
  -8  -1  -7 12414.3 490.377  27
  -8  -1  -7 12854.2 543.731  24
  -8  -1  -8 2755.77 204.039  27
  -8  -1  -8 3061.47 237.516  24
   8   0 -14 159.944 46.8245  13
  -8   0  12 1439.32 177.770  30
  -8   0  12 2047.09 197.014   5
  -8   0  11 439.518 128.802  30
  -8   0  11 889.698 153.252   5
   8   0 -10 4048.99 315.246  11
  -8   0  10 3912.13 334.096  30
   8   0  -9 334.109 131.821  11
  -8   0   9 252.180 126.785  30
  -8   0   9 479.242 129.604   5
  -8   0   8 456.647 152.611  30
  -8   0   8 480.325 126.474   5
   8   0  -7-20.9059 96.7998  11
  -8   0   7 79.0977 108.869  30
  -8   0   7 38.4588 80.4570   5
  -8   0   6 8750.76 466.521   5
   8   0  -6 7816.40 541.474  12
  -8   0   5 1098.63 182.191   5
   8   0  -5 644.925 201.312  12
  -8   0   4 25892.9 797.777   5
   8   0  -4 21327.9 879.661  12
   8   0  -3 2222.04 301.083  12
   8   0  -2 10673.0 604.876  12
  -8   0   1 38798.1 1214.17  24
   8   0  -1 33766.4 1045.08  12
  -8   0   0 14409.1 741.920  24
   8   0   0 13282.6 638.083  12
  -8   0  -1 42210.6 1245.77  24
  -8   0  -1 42492.4 1190.14  23
  -8   0  -2 6866.08 465.123  23
  -8   0  -3 5679.34 468.993  24
  -8   0  -4 837.526 189.460  27
  -8   0  -4 909.898 206.631  24
  -8   0  -5 884.709 185.139  27
  -8   0  -5 682.660 180.095  24
  -8   0  -6 81.2928 101.773  27
  -8   0  -6 104.439 108.958  24
  -8   0  -7 8451.09 450.483  27
  -8   0  -7 8043.38 433.970  24
  -8   0  -8 7108.46 355.383  27
  -8   0  -8 6638.36 337.427  24
  -8   0  -9 2586.63 181.363  27
  -8   1  12 283.584 82.5060   5
   8   1 -11 503.876 121.123  11
  -8   1  11 561.018 117.001   5
   8   1 -10 1564.25 212.215  11
  -8   1  10 2150.65 210.811   5
   8   1  -9 4779.18 374.203  11
  -8   1   9 6768.04 398.831   5
  -8   1   8 8006.73 442.750   5
  -8   1   7 11636.0 547.688   5
   8   1  -7 8321.49 548.205  11
  -8   1   6 4615.48 345.950   5
   8   1  -6 3025.22 343.761  11
   8   1  -5 818.773 196.040  11
   8   1  -4 10777.2 616.141  11
   8   1  -3 3221.19 346.446  11
   8   1  -2 2909.53 326.431  11
   8   1  -1 317.976 140.011  11
   8   1   0 6447.34 469.796  11
  -8   1  -1 4840.41 380.129  19
  -8   1  -2 19706.0 746.769  19
  -8   1  -3 12406.3 641.117  27
  -8   1  -3 11262.7 609.805  24
  -8   1  -4 21820.7 808.013  27
  -8   1  -4 20781.2 811.609  24
  -8   1  -5 23425.4 787.260  27
  -8   1  -5 25024.4 833.913  24
  -8   1  -6 9737.25 476.021  27
  -8   1  -6 9175.61 464.686  24
  -8   1  -7 11842.1 484.087  27
  -8   1  -8 3776.08 251.446  27
   8   2 -12 697.189 95.5137  11
   8   2 -11 78.5597 66.4843  11
   8   2 -10 1970.30 211.403  11
  -8   2  10 2875.70 223.318   5
   8   2  -9 559.797 150.046  11
  -8   2   9 608.730 124.920   5
   8   2  -8 657.608 164.519  11
  -8   2   8 751.461 139.955   5
   8   2  -7 505.691 155.333  11
  -8   2   7 777.799 139.916   6
   8   2  -6 1726.50 253.490  11
  -8   2   6 2413.01 233.001   6
  -8   2   5 126.545 78.2373   6
  -8   2   4 11009.9 463.015   6
  -8   2   3 4588.10 295.826   6
  -8   2   2 9150.15 401.962   6
  -8   2   1 18703.3 670.328  19
  -8   2   0 7466.08 431.468  19
  -8   2  -1 17017.5 648.269  19
  -8   2  -1 15458.4 640.443  27
  -8   2  -1 16517.6 695.845  24
  -8   2  -2 4662.94 342.599  19
  -8   2  -2 4396.03 351.027  27
  -8   2  -2 4338.76 354.623  24
  -8   2  -3 3427.09 293.191  19
  -8   2  -3 3168.51 298.985  27
  -8   2  -3 3050.51 288.717  24
  -8   2  -4 1803.39 213.361  19
  -8   2  -4 1693.12 222.968  27
  -8   2  -5 1114.54 180.548  27
  -8   2  -6 317.963 108.003  27
  -8   2  -7 3295.71 225.470  27
   8   3 -10 666.079 98.9805  11
   8   3  -9 97.6952 70.2811  11
   8   3  -8 399.063 109.795  11
   8   3  -8 381.489 100.827  10
   8   3  -7 2128.11 213.916  11
  -8   3   7 2805.61 201.535   6
   8   3  -6 1218.31 177.278  11
  -8   3   6 1804.15 164.807   6
   8   3  -5 2268.70 239.688  11
  -8   3   5 2837.73 204.639   6
   8   3  -4 1814.45 218.550  11
  -8   3   4 2144.60 181.807   6
  -8   3   3 280.380 89.8413  19
  -8   3   3 321.311 81.9450   6
  -8   3   2 1655.58 182.723  19
  -8   3   2 1782.00 159.569   6
  -8   3   1 104.190 77.7433  19
  -8   3   0 1695.82 190.946  19
  -8   3   0 1712.34 198.140  24
  -8   3  -1 962.628 147.246  19
  -8   3  -2 7053.76 363.543  19
  -8   3  -2 6295.40 353.436  27
  -8   3  -3 2511.76 214.005  19
  -8   3  -3 2508.29 222.091  27
  -8   3  -4 6967.82 343.648  27
  -8   3  -5 6864.75 312.877  27
  -8   4   0 1260.93 126.959  27
  -8   4  -1 1236.10 122.378  27
   9  -3  -5 126.253 58.2687  12
   9  -3  -4 260.817 74.3413  12
   9  -3  -3 1488.00 152.305  12
   9  -3  -2 1590.62 155.660  12
   9  -3  -1 2338.72 183.558  12
   9  -3   0 2681.34 185.237  12
   9  -3   1 1579.61 131.820  12
  -9  -2   8 855.394 137.125  23
   9  -2  -7 837.322 132.825  15
  -9  -2   7 1165.16 172.396  23
   9  -2  -7 1118.87 138.708  11
  -9  -2   6 3110.98 280.698  23
   9  -2  -6 2691.00 231.286  12
  -9  -2   5 5016.49 364.263  23
   9  -2  -5 4846.82 313.622  12
  -9  -2   4 2704.47 280.433  23
   9  -2  -4 2209.09 227.681  12
  -9  -2   3 4278.96 349.483  23
   9  -2  -3 3639.25 285.139  12
  -9  -2   2 903.504 176.833  23
   9  -2  -2 864.042 156.465  12
  -9  -2   1 1174.33 194.706  23
   9  -2  -1 1071.09 163.554  12
  -9  -2   0 1822.69 225.020  23
   9  -2   0 1583.67 184.359  12
  -9  -2  -1 1333.14 189.569  23
   9  -2   1 1158.43 148.022  12
  -9  -2  -2 374.458 99.6146  24
  -9  -2  -2 443.596 119.172  23
   9  -2   2 365.327 84.2947  12
  -9  -1  10 1047.17 145.212  23
  -9  -1   9 541.691 129.696  23
   9  -1  -8 235.113 91.4578  11
  -9  -1   8 294.398 116.005  23
  -9  -1   7 1355.82 205.743  23
   9  -1  -7 1055.03 162.823  11
  -9  -1   6 374.512 136.462  23
  -9  -1   5 144.352 124.117  23
   9  -1  -5 62.4086 92.9430  12
  -9  -1   4 1903.51 256.150  23
   9  -1  -4 1875.69 234.331  12
  -9  -1   3 6148.29 405.677  24
  -9  -1   3 7084.14 460.363  23
   9  -1  -3 6074.37 393.530  12
  -9  -1   2 5844.84 407.050  24
  -9  -1   2 5726.53 416.497  23
   9  -1  -2 5060.64 352.261  12
  -9  -1   1 8063.52 482.134  24
  -9  -1   1 7505.00 464.547  23
   9  -1  -1 7394.31 408.615  12
  -9  -1   0 8313.10 488.444  24
  -9  -1   0 7924.36 463.401  23
   9  -1   0 7042.60 376.894  12
  -9  -1  -1 9747.13 519.219  24
  -9  -1  -1 10282.6 506.678  23
  -9  -1  -2 12512.7 564.412  24
  -9  -1  -2 12145.9 520.859  23
  -9  -1  -3 4950.81 347.747  24
  -9  -1  -4 1492.82 186.968  24
  -9  -1  -5 1776.41 181.027  24
   9   0 -10 419.710 93.1007  11
   9   0  -9 132.924 83.5770  11
  -9   0   9 120.339 67.7574   5
  -9   0   8 2748.23 220.500   5
   9   0  -8 2367.23 234.324  11
   9   0  -7 3954.54 316.036  11
  -9   0   6 4786.02 333.173  24
   9   0  -6 4863.85 354.750  11
  -9   0   5 2463.43 261.832  24
  -9   0   5 2579.84 277.422  23
   9   0  -5 2688.84 271.825  11
  -9   0   4 6084.84 412.859  24
  -9   0   4 6223.54 416.582  23
   9   0  -4 5557.66 382.019  11
  -9   0   3 9303.80 522.028  24
  -9   0   3 9020.73 500.620  23
  -9   0   2 698.280 170.858  24
  -9   0   2 566.089 146.724  23
  -9   0   1 5447.65 408.019  24
  -9   0   1 5323.26 378.177  23
  -9   0   0 1142.71 211.930  24
   9   0   1 243.201 83.1246  11
  -9   0  -1 278.019 136.166  24
  -9   0  -2 726.030 173.832  24
  -9   0  -3 12112.2 551.769  24
  -9   0  -4 4803.32 325.982  24
  -9   0  -5 12372.4 470.670  24
   9   1 -10 1360.51 146.608  11
   9   1  -9 170.123 82.8166  11
  -9   1   9 240.494 70.1031   5
   9   1  -8 100.751 81.0358  11
  -9   1   8 172.290 68.8623   5
   9   1  -7 1253.11 180.890  11
  -9   1   7 1405.52 154.246   5
   9   1  -6 250.408 108.956  11
   9   1  -5 122.776 95.1572  11
   9   1  -4 2351.52 254.187  11
   9   1  -3 5806.45 382.186  11
  -9   1   2 5986.41 410.987  24
   9   1  -2 4625.59 326.110  11
  -9   1   1 7831.15 466.396  24
   9   1  -1 6932.36 382.508  11
  -9   1   0 7520.35 444.624  24
  -9   1  -1 10001.1 506.779  24
  -9   1  -2 10632.6 512.871  24
  -9   1  -3 3768.90 241.503  27
  -9   1  -3 4745.10 325.332  24
  -9   1  -4 1643.64 158.962  27
  -9   1  -4 2040.38 201.038  24
   9   2 -10 770.723 89.0151  11
   9   2  -9 239.857 69.9140  11
   9   2  -8 1029.28 135.470  11
   9   2  -7 2421.39 214.121  11
   9   2  -6 2811.22 233.186  11
  -9   2   6 3604.22 219.519   5
   9   2  -5 3388.43 259.300  11
   9   2  -4 1517.18 177.771  11
   9   2  -3 3400.33 249.272  11
  -9   2   2 484.317 127.985  24
  -9   2   1 1815.15 208.078  24
  -9   2   0 1211.56 172.162  24
  -9   2  -1 906.463 122.955  27
  -9   2  -1 964.009 147.857  24
  -9   2  -2 131.683 67.5871  27
  -9   2  -2 171.472 82.8671  24
  -9   2  -3 1717.92 146.763  27
  -9   3   3 1307.40 137.909  24
  10  -1  -6 1235.11 122.570  11
  10  -1  -5 1921.36 157.698  11
  10  -1  -4 2662.47 182.132  11
  10  -1  -3 1964.22 156.065  11
  10  -1  -2 1865.54 146.306  11
  10  -1  -1 1968.46 133.934  11
  10   0  -7 735.756 96.5214  11
  10   0  -6 102.304 58.6441  11
  10   0  -5 105.394 60.7716  11
  10   0  -4 28.4013 49.3359  11
  10   0  -3 22.9190 48.7151  11
 -10   0   3 49.7508 59.2324  24
 -10   0   2 1634.94 168.597  24
  10   0  -2 1272.33 122.371  11
 -10   0   1 2909.90 218.413  24
 -10   0   0 5933.11 296.774  24
  10   1  -7 980.997 99.2668  11
  10   1  -6 918.307 102.376  11
  10   1  -5 1565.27 130.140  11
  10   1  -4 2893.43 168.915  11
 -10   1   4 3404.60 210.144  24
 -10   1   3 1318.41 145.431  24
 -10   1   2 1649.04 163.323  24
 -10   1   1 2167.95 182.281  24
 -10   1   0 503.086 93.6369  24
   0   0   0    0.00    0.00   0

TITL 20230817-S8 in P2(1)
REM P2(1) (#4 in standard setting)
CELL 1.54184   8.241393   5.387343  14.679645  90.0000  99.7698  90.0000
ZERR    9.00   0.000115   0.000075   0.000196   0.0000   0.0013   0.0000
LATT -1
SYMM -x, y+1/2,-z
SFAC C H N O I
UNIT 9.00 9.00 9.00 9.00 9.00
REM  CrysAlisPro recorded range (K): Min=300.3; max=300.4; aver:300.3
TEMP 27
TREF
HKLF 4
END
;
_shelx_hkl_checksum                3349
_olex2_submission_special_instructions  'No special instructions were received'
_oxdiff_exptl_absorpt_empirical_details
;
Empirical correction (ABSPACK) includes:
- Absorption correction using spherical harmonics
- Frame scaling
;
_oxdiff_exptl_absorpt_empirical_full_max  5.004
_oxdiff_exptl_absorpt_empirical_full_min  0.455
