# Supplementary material for: Direct asymmetric synthesis of β-branched aromatic α-amino acids using engineered phenylalanine ammonia lyases
Source: Nat Commun. 2024 Sep 26;15:8264. doi: 10.1038/s41467-024-52613-x (PMC11427684; doi:10.1038/s41467-024-52613-x)
Supplement: Supplementary file 5 — Source data 2 [file 41467_2024_52613_MOESM5_ESM.zip › CDCC 2293063_p5.cif]

data_20230817-s9_auto
_audit_creation_date               2023-08-17
_audit_creation_method
;
Olex2 1.5-ac5-024
(compiled 2022.04.12 svn.rca3783a0 for Rigaku Oxford Diffraction, GUI svn.r6498)
;
_shelx_SHELXL_version_number       '2018/3'
_audit_contact_author_address      ?
_audit_contact_author_email        ?
_audit_contact_author_name         ''
_audit_contact_author_phone        ?
_publ_contact_author_id_orcid      ?
_publ_section_references
;
Dolomanov, O.V., Bourhis, L.J., Gildea, R.J, Howard, J.A.K. & Puschmann, H.
 (2009), J. Appl. Cryst. 42, 339-341.

Sheldrick, G.M. (2015). Acta Cryst. A71, 3-8.

Sheldrick, G.M. (2015). Acta Cryst. C71, 3-8.
;
_chemical_name_common              ?
_chemical_name_systematic          ?
_chemical_formula_moiety           'C10 H12 N2 O4, H2 O'
_chemical_formula_sum              'C10 H14 N2 O5'
_chemical_formula_weight           242.23
_chemical_absolute_configuration   ad
_chemical_melting_point            ?
_chemical_oxdiff_formula           CHON
loop_
  _atom_type_symbol
  _atom_type_description
  _atom_type_scat_dispersion_real
  _atom_type_scat_dispersion_imag
  _atom_type_scat_source
 'C' 'C' 0.0181 0.0091 'International Tables Vol C Tables 4.2.6.8 and 6.1.1.4'
 'H' 'H' 0.0000 0.0000 'International Tables Vol C Tables 4.2.6.8 and 6.1.1.4'
 'N' 'N' 0.0311 0.0180 'International Tables Vol C Tables 4.2.6.8 and 6.1.1.4'
 'O' 'O' 0.0492 0.0322 'International Tables Vol C Tables 4.2.6.8 and 6.1.1.4'

_shelx_space_group_comment
;
The symmetry employed for this shelxl refinement is uniquely defined
by the following loop, which should always be used as a source of
symmetry information in preference to the above space-group names.
They are only intended as comments.
;
_space_group_crystal_system        'monoclinic'
_space_group_IT_number             4
_space_group_name_H-M_alt          'P 1 21 1'
_space_group_name_Hall             'P 2yb'
loop_
  _space_group_symop_operation_xyz
 'x, y, z'
 '-x, y+1/2, -z'

_cell_length_a                     7.5448(3)
_cell_length_b                     5.90884(19)
_cell_length_c                     12.7539(5)
_cell_angle_alpha                  90
_cell_angle_beta                   100.056(4)
_cell_angle_gamma                  90
_cell_volume                       559.84(4)
_cell_formula_units_Z              2
_cell_measurement_reflns_used      4249
_cell_measurement_temperature      292(2)
_cell_measurement_theta_max        75.1550
_cell_measurement_theta_min        3.4900
_shelx_estimated_absorpt_T_max     0.925
_shelx_estimated_absorpt_T_min     0.890
_exptl_absorpt_coefficient_mu      0.991
_exptl_absorpt_correction_T_max    1.00000
_exptl_absorpt_correction_T_min    0.70851
_exptl_absorpt_correction_type     multi-scan
_exptl_absorpt_process_details
;
CrysAlisPro 1.171.42.98a (Rigaku Oxford Diffraction, 2023)
Empirical absorption correction using spherical harmonics,
implemented in SCALE3 ABSPACK scaling algorithm.
;
_exptl_absorpt_special_details     ?
_exptl_crystal_colour              'clear light colourless'
_exptl_crystal_colour_lustre       clear
_exptl_crystal_colour_modifier     light
_exptl_crystal_colour_primary      colourless
_exptl_crystal_density_diffrn      1.437
_exptl_crystal_density_meas        ?
_exptl_crystal_density_method      ?
_exptl_crystal_description         needle
_exptl_crystal_F_000               256
_exptl_crystal_size_max            0.12
_exptl_crystal_size_mid            0.09
_exptl_crystal_size_min            0.08
_exptl_transmission_factor_max     ?
_exptl_transmission_factor_min     ?
_diffrn_reflns_av_R_equivalents    0.0278
_diffrn_reflns_av_unetI/netI       0.0280
_diffrn_reflns_Laue_measured_fraction_full  0.994
_diffrn_reflns_Laue_measured_fraction_max  0.966
_diffrn_reflns_limit_h_max         8
_diffrn_reflns_limit_h_min         -9
_diffrn_reflns_limit_k_max         7
_diffrn_reflns_limit_k_min         -7
_diffrn_reflns_limit_l_max         14
_diffrn_reflns_limit_l_min         -16
_diffrn_reflns_number              6226
_diffrn_reflns_point_group_measured_fraction_full  0.984
_diffrn_reflns_point_group_measured_fraction_max  0.933
_diffrn_reflns_theta_full          67.684
_diffrn_reflns_theta_max           75.954
_diffrn_reflns_theta_min           3.520
_diffrn_ambient_environment        air
_diffrn_ambient_temperature        292(2)
_diffrn_detector                   'Hybrid Pixel Array Detector'
_diffrn_detector_area_resol_mean   10.0000
_diffrn_detector_type              'HyPix-Arc 150'
_diffrn_measured_fraction_theta_full  0.994
_diffrn_measured_fraction_theta_max  0.966
_diffrn_measurement_details
;
List of Runs (angles in degrees, time in seconds):

  # Type    Start    End  Width  t~exp~   \w     \q     \k     \f   Frames
--------------------------------------------------------------------------
  1  \w   -107.00 -53.00   0.50    0.05    --  -63.33 -15.00 -90.00  108
  2  \w    -95.00 -69.00   0.50    0.05    --  -71.69 -15.00 -90.00   52
  3  \w    -86.00 -54.00   0.50    0.05    --  -63.33 -15.00 -30.00   64
  4  \w    -91.00 -55.00   0.50    0.05    --  -63.33 -15.00  30.00   72
  5  \w   -116.00 -66.00   0.50    0.05    --  -76.34 -15.00  90.00  100
  6  \w   -125.00 -72.00   0.50    0.05    --  -81.50 -15.00 150.00  106
  7  \w   -115.00 -64.00   0.50    0.05    --  -71.69 -15.00  30.00  102
  8  \w   -113.00 -65.00   0.50    0.05    --  -71.69 -15.00 -30.00   96
  9  \w   -125.00 -77.00   0.50    0.05    --  -81.50 -15.00-120.00   96
 10  \w    -89.00 -63.00   0.50    0.05    --  -71.69 -15.00-150.00   52
 11  \w   -102.00 -76.00   0.50    0.05    --  -81.50 -15.00-180.00   52
 12  \w    -53.00 -27.00   0.50    0.05    --  -63.33 125.00  60.00   52
 13  \w    -74.00 -34.00   0.50    0.05    --  -71.69 125.00  60.00   80
 14  \w    -73.00 -42.00   0.50    0.05    --  -76.34 125.00 120.00   62
 15  \w    -48.00 -23.00   0.50    0.05    --  -63.33 125.00  30.00   50
 16  \w    -94.00 -38.00   0.50    0.05    --  -76.34 125.00   0.00  112
 17  \w    -92.00 -66.00   0.50    0.05    --  -76.34 125.00 -90.00   52
 18  \w    -65.00 -40.00   0.50    0.05    --  -76.34 125.00-120.00   50
 19  \w    -59.00 -31.00   0.50    0.05    --  -71.69 125.00-180.00   56
 20  \w    -73.00 -43.00   0.50    0.05    --  -76.34 125.00-150.00   60
 21  \w   -101.00 -76.00   0.50    0.05    --  -81.50 125.00-120.00   50
 22  \w    -63.00 -36.00   0.50    0.05    --  -76.34 125.00 -90.00   54
 23  \w   -101.00 -64.00   0.50    0.05    --  -81.50 125.00-180.00   74
 24  \w   -101.00 -67.00   0.50    0.05    --  -81.50 125.00 -60.00   68
 25  \w   -101.00 -68.00   0.50    0.05    --  -81.50 125.00 -30.00   66
 26  \w   -101.00 -63.00   0.50    0.05    --  -81.50 125.00  30.00   76
 27  \w   -100.00 -68.00   0.50    0.05    --  -81.50 125.00  90.00   64
 28  \w    -67.00 -24.00   0.50    0.05    --  -63.33 110.00 147.00   86
 29  \w    -81.00 -56.00   0.50    0.05    --  -71.69 110.00 147.00   50
 30  \w    -87.00 -62.00   0.50    0.05    --  -76.34 110.00 147.00   50
 31  \w    -89.00 -64.00   0.50    0.05    --  -81.50 110.00 147.00   50
 32  \w     70.00  99.00   0.50    0.05    --   72.82  15.00-150.00   58
 33  \w     32.00  66.00   0.50    0.05    --   62.88-125.00-180.00   68
 34  \w     34.00  62.00   0.50    0.05    --   72.82-125.00 120.00   56
 35  \w     38.00  63.00   0.50    0.05    --   76.80-110.00  53.00   50
 36  \w     34.00  59.00   0.50    0.05    --   72.82-110.00  53.00   50
 37  \w     28.00  53.00   0.50    0.05    --   62.88-110.00  53.00   50
;
_diffrn_measurement_device         'four-circle diffractometer'
_diffrn_measurement_device_type    'ROD, Synergy Custom system, HyPix-Arc 150'
_diffrn_measurement_method         '\w scans'
_diffrn_orient_matrix_type        
 'CrysAlisPro convention (1999,Acta A55,543-557)'
_diffrn_orient_matrix_UB_11        0.1440344000
_diffrn_orient_matrix_UB_12        0.0454462000
_diffrn_orient_matrix_UB_13        -0.0693627000
_diffrn_orient_matrix_UB_21        -0.0058823000
_diffrn_orient_matrix_UB_22        -0.2509404000
_diffrn_orient_matrix_UB_23        -0.0331059000
_diffrn_orient_matrix_UB_31        -0.1491467000
_diffrn_orient_matrix_UB_32        0.0538956000
_diffrn_orient_matrix_UB_33        -0.0956456000
_diffrn_radiation_monochromator    mirror
_diffrn_radiation_probe            x-ray
_diffrn_radiation_type             'Cu K\a'
_diffrn_radiation_wavelength       1.54184
_diffrn_source                     'Rotating-anode X-ray tube'
_diffrn_source_type                'Rigaku (Cu) X-ray Source'
_reflns_Friedel_coverage           0.754
_reflns_Friedel_fraction_full      0.971
_reflns_Friedel_fraction_max       0.892
_reflns_number_gt                  2052
_reflns_number_total               2175
_reflns_special_details
;
 Reflections were merged by SHELXL according to the crystal
 class for the calculation of statistics and refinement.
 
 _reflns_Friedel_fraction is defined as the number of unique
 Friedel pairs measured divided by the number that would be
 possible theoretically, ignoring centric projections and
 systematic absences.
;
_reflns_threshold_expression       'I > 2\s(I)'
_computing_cell_refinement         'CrysAlisPro 1.171.42.98a (Rigaku OD, 2023)'
_computing_data_collection         'CrysAlisPro 1.171.42.98a (Rigaku OD, 2023)'
_computing_data_reduction          'CrysAlisPro 1.171.42.98a (Rigaku OD, 2023)'
_computing_molecular_graphics      'Olex2 1.5-ac5-024 (Dolomanov et al., 2009)'
_computing_publication_material    'Olex2 1.5-ac5-024 (Dolomanov et al., 2009)'
_computing_structure_refinement    'SHELXL 2018/3 (Sheldrick, 2015)'
_computing_structure_solution      'SHELXT 2018/2 (Sheldrick, 2018)'
_refine_diff_density_max           0.201
_refine_diff_density_min           -0.213
_refine_diff_density_rms           0.038
_refine_ls_abs_structure_details
;
 Flack x determined using 849 quotients [(I+)-(I-)]/[(I+)+(I-)]
 (Parsons, Flack and Wagner, Acta Cryst. B69 (2013) 249-259).
;
_refine_ls_abs_structure_Flack     -0.06(13)
_refine_ls_extinction_coef         .
_refine_ls_extinction_method       none
_refine_ls_goodness_of_fit_ref     1.101
_refine_ls_hydrogen_treatment      mixed
_refine_ls_matrix_type             full
_refine_ls_number_parameters       162
_refine_ls_number_reflns           2175
_refine_ls_number_restraints       4
_refine_ls_R_factor_all            0.0373
_refine_ls_R_factor_gt             0.0356
_refine_ls_restrained_S_all        1.100
_refine_ls_shift/su_max            0.004
_refine_ls_shift/su_mean           0.000
_refine_ls_structure_factor_coef   Fsqd
_refine_ls_weighting_details      
 'w=1/[\s^2^(Fo^2^)+(0.0652P)^2^] where P=(Fo^2^+2Fc^2^)/3'
_refine_ls_weighting_scheme        calc
_refine_ls_wR_factor_gt            0.0987
_refine_ls_wR_factor_ref           0.1001
_refine_special_details            ?
_olex2_refinement_description
;
1. Fixed Uiso
 At 1.2 times of:
  All C(H) groups, All N(H,H,H) groups
 At 1.5 times of:
  All C(H,H,H) groups, All O(H,H) groups
2. Restrained distances
 O17-H17A = O17-H17B
 0.85 with sigma of 0.02
 H17A-H17B
 1.34 with sigma of 0.04
3.a Ternary CH refined with riding coordinates:
 C8(H8), C7(H7)
3.b Aromatic/amide H refined with riding coordinates:
 C6(H6), C5(H5), C2(H2), C3(H3)
3.c Idealised Me refined as rotating group:
 N12(H12A,H12B,H12C), C13(H13A,H13B,H13C)
;
_atom_sites_solution_hydrogens     mixed
_atom_sites_solution_primary       dual
_atom_sites_solution_secondary     ?
loop_
  _atom_site_label
  _atom_site_type_symbol
  _atom_site_fract_x
  _atom_site_fract_y
  _atom_site_fract_z
  _atom_site_U_iso_or_equiv
  _atom_site_adp_type
  _atom_site_occupancy
  _atom_site_site_symmetry_order
  _atom_site_calc_flag
  _atom_site_refinement_flags_posn
  _atom_site_refinement_flags_adp
  _atom_site_refinement_flags_occupancy
  _atom_site_disorder_assembly
  _atom_site_disorder_group
 O10 O 0.0936(2) 0.4576(3) 0.11097(14) 0.0451(4) Uani 1 1 d . . . . .
 O11 O 0.3471(3) 0.2839(3) 0.08719(16) 0.0481(5) Uani 1 1 d . . . . .
 O17 O -0.0835(3) 0.0801(4) 0.16176(17) 0.0565(5) Uani 1 1 d D . . . .
 H17A H -0.032(5) 0.208(5) 0.163(3) 0.085 Uiso 1 1 d D U . . .
 H17B H -0.111(5) 0.072(8) 0.224(2) 0.085 Uiso 1 1 d D U . . .
 N12 N 0.1982(3) 0.8612(3) 0.06515(16) 0.0366(4) Uani 1 1 d . . . . .
 H12A H 0.134918 0.846781 -0.000268 0.044 Uiso 1 1 calc R U . . .
 H12B H 0.248365 0.997849 0.072447 0.044 Uiso 1 1 calc R U . . .
 H12C H 0.125555 0.844028 0.112582 0.044 Uiso 1 1 calc R U . . .
 N14 N 0.1790(3) 0.7012(4) 0.56328(17) 0.0485(5) Uani 1 1 d . . . . .
 O16 O 0.0756(3) 0.8506(5) 0.57978(18) 0.0687(6) Uani 1 1 d . . . . .
 O15 O 0.2233(3) 0.5467(5) 0.62490(18) 0.0747(7) Uani 1 1 d . . . . .
 C9 C 0.2526(3) 0.4540(4) 0.09406(17) 0.0342(4) Uani 1 1 d . . . . .
 C1 C 0.4067(3) 0.7331(4) 0.28338(17) 0.0330(4) Uani 1 1 d . . . . .
 C6 C 0.4226(3) 0.5383(4) 0.34579(18) 0.0382(5) Uani 1 1 d . . . . .
 H6 H 0.483647 0.413792 0.325191 0.046 Uiso 1 1 calc R U . . .
 C4 C 0.2558(3) 0.7116(5) 0.46554(18) 0.0403(5) Uani 1 1 d . . . . .
 C5 C 0.3493(3) 0.5261(4) 0.43781(19) 0.0416(5) Uani 1 1 d . . . . .
 H5 H 0.362533 0.396620 0.479874 0.050 Uiso 1 1 calc R U . . .
 C2 C 0.3137(3) 0.9168(4) 0.31544(19) 0.0389(5) Uani 1 1 d . . . . .
 H2 H 0.303803 1.049190 0.275401 0.047 Uiso 1 1 calc R U . . .
 C8 C 0.3416(3) 0.6851(3) 0.08306(17) 0.0323(4) Uani 1 1 d . . . . .
 H8 H 0.400629 0.680314 0.020468 0.039 Uiso 1 1 calc R U . . .
 C3 C 0.2355(3) 0.9062(4) 0.4057(2) 0.0415(5) Uani 1 1 d . . . . .
 H3 H 0.170712 1.028161 0.425450 0.050 Uiso 1 1 calc R U . . .
 C7 C 0.4846(3) 0.7477(4) 0.18167(16) 0.0338(5) Uani 1 1 d . . . . .
 H7 H 0.515953 0.906796 0.173170 0.041 Uiso 1 1 calc R U . . .
 C13 C 0.6581(3) 0.6112(5) 0.1844(2) 0.0439(6) Uani 1 1 d . . . . .
 H13A H 0.740398 0.644598 0.248824 0.066 Uiso 1 1 calc R U . . .
 H13B H 0.712158 0.651087 0.124132 0.066 Uiso 1 1 calc R U . . .
 H13C H 0.630452 0.452532 0.181886 0.066 Uiso 1 1 calc R U . . .

loop_
  _atom_site_aniso_label
  _atom_site_aniso_U_11
  _atom_site_aniso_U_22
  _atom_site_aniso_U_33
  _atom_site_aniso_U_23
  _atom_site_aniso_U_13
  _atom_site_aniso_U_12
 O10 0.0430(8) 0.0387(9) 0.0558(10) 0.0024(8) 0.0144(7) -0.0084(8)
 O11 0.0528(10) 0.0262(8) 0.0661(11) -0.0029(7) 0.0125(9) -0.0020(7)
 O17 0.0607(12) 0.0535(11) 0.0594(11) 0.0017(10) 0.0222(9) -0.0083(9)
 N12 0.0387(10) 0.0268(8) 0.0425(10) 0.0028(8) 0.0025(8) -0.0017(7)
 N14 0.0398(10) 0.0621(14) 0.0439(11) -0.0006(11) 0.0081(9) -0.0023(11)
 O16 0.0694(13) 0.0794(16) 0.0649(13) -0.0017(12) 0.0330(11) 0.0129(13)
 O15 0.0736(14) 0.0995(19) 0.0572(12) 0.0266(13) 0.0283(10) 0.0211(14)
 C9 0.0425(11) 0.0258(9) 0.0337(10) 0.0009(8) 0.0046(8) -0.0053(9)
 C1 0.0319(9) 0.0309(10) 0.0344(10) -0.0035(9) 0.0004(8) -0.0017(8)
 C6 0.0401(11) 0.0340(11) 0.0404(12) -0.0005(9) 0.0067(10) 0.0031(9)
 C4 0.0335(10) 0.0512(13) 0.0360(11) -0.0020(11) 0.0051(9) -0.0032(11)
 C5 0.0412(12) 0.0397(13) 0.0430(12) 0.0070(10) 0.0052(10) -0.0006(10)
 C2 0.0429(11) 0.0318(11) 0.0413(12) 0.0001(9) 0.0053(10) 0.0011(9)
 C8 0.0371(11) 0.0263(10) 0.0346(10) -0.0002(8) 0.0094(8) -0.0017(8)
 C3 0.0384(11) 0.0412(13) 0.0453(13) -0.0063(10) 0.0087(10) 0.0037(10)
 C7 0.0348(10) 0.0276(9) 0.0392(11) 0.0005(8) 0.0069(9) -0.0024(8)
 C13 0.0349(11) 0.0461(14) 0.0514(14) 0.0017(10) 0.0097(10) 0.0031(10)

_geom_special_details
;
 All esds (except the esd in the dihedral angle between two l.s. planes)
 are estimated using the full covariance matrix.  The cell esds are taken
 into account individually in the estimation of esds in distances, angles
 and torsion angles; correlations between esds in cell parameters are only
 used when they are defined by crystal symmetry.  An approximate (isotropic)
 treatment of cell esds is used for estimating esds involving l.s. planes.
;
loop_
  _geom_bond_atom_site_label_1
  _geom_bond_atom_site_label_2
  _geom_bond_distance
  _geom_bond_site_symmetry_2
  _geom_bond_publ_flag
 O10 C9 1.255(3) . ?
 O11 C9 1.244(3) . ?
 N12 C8 1.490(3) . ?
 N14 O16 1.220(3) . ?
 N14 O15 1.213(3) . ?
 N14 C4 1.465(3) . ?
 C9 C8 1.539(3) . ?
 C1 C6 1.393(3) . ?
 C1 C2 1.392(3) . ?
 C1 C7 1.517(3) . ?
 C6 C5 1.384(3) . ?
 C4 C5 1.382(4) . ?
 C4 C3 1.374(4) . ?
 C2 C3 1.383(4) . ?
 C8 C7 1.552(3) . ?
 C7 C13 1.532(3) . ?

loop_
  _geom_angle_atom_site_label_1
  _geom_angle_atom_site_label_2
  _geom_angle_atom_site_label_3
  _geom_angle
  _geom_angle_site_symmetry_1
  _geom_angle_site_symmetry_3
  _geom_angle_publ_flag
 O16 N14 C4 118.4(2) . . ?
 O15 N14 O16 123.0(2) . . ?
 O15 N14 C4 118.5(2) . . ?
 O10 C9 C8 116.5(2) . . ?
 O11 C9 O10 127.1(2) . . ?
 O11 C9 C8 116.45(18) . . ?
 C6 C1 C7 121.9(2) . . ?
 C2 C1 C6 118.3(2) . . ?
 C2 C1 C7 119.8(2) . . ?
 C5 C6 C1 121.4(2) . . ?
 C5 C4 N14 118.7(2) . . ?
 C3 C4 N14 119.1(2) . . ?
 C3 C4 C5 122.3(2) . . ?
 C4 C5 C6 118.2(2) . . ?
 C3 C2 C1 121.3(2) . . ?
 N12 C8 C9 108.46(16) . . ?
 N12 C8 C7 109.96(17) . . ?
 C9 C8 C7 112.98(17) . . ?
 C4 C3 C2 118.6(2) . . ?
 C1 C7 C8 111.16(17) . . ?
 C1 C7 C13 114.06(19) . . ?
 C13 C7 C8 111.29(18) . . ?

_shelx_res_file
;
TITL 20230817-s9_auto_a.res in P2(1)
    20230817-s9_auto.res
    created by SHELXL-2018/3 at 18:17:41 on 17-Aug-2023
REM Old TITL 20230817-S9_auto in P2(1)
REM SHELXT solution in P2(1): R1 0.114, Rweak 0.047, Alpha 0.002
REM <I/s> 0.859 for 4 systematic absences, Orientation as input
REM Flack x = 0.067 ( 0.149 ) from 674 Parsons' quotients
REM Formula found by SHELXT: C7 O16 O4
CELL 1.54184 7.544755 5.908837 12.753902 90 100.056 90
ZERR 2 0.000278 0.000189 0.000481 0 0.0036 0
LATT -1
SYMM -X,0.5+Y,-Z
SFAC C H N O
UNIT 20 28 4 10
DFIX 0.85 O17 H17a O17 H17b
DANG 1.34 H17a H17b

L.S. 4
PLAN  5
SIZE 0.08 0.09 0.12
TEMP 19
fmap 2
ACTA
REM <olex2.extras>
REM <HklSrc "%.\\20230817-S9_auto.hkl">
REM </olex2.extras>

WGHT    0.065200
FVAR       1.57784
O10   4    0.093616    0.457635    0.110975    11.00000    0.04298    0.03872 =
         0.05583    0.00242    0.01442   -0.00844
O11   4    0.347145    0.283912    0.087190    11.00000    0.05277    0.02625 =
         0.06605   -0.00289    0.01253   -0.00196
O17   4   -0.083500    0.080091    0.161763    11.00000    0.06073    0.05348 =
         0.05941    0.00166    0.02217   -0.00831
H17A  2   -0.032169    0.207849    0.163106    11.00000   -1.50000
H17B  2   -0.110899    0.071632    0.223595    11.00000   -1.50000
N12   3    0.198176    0.861157    0.065153    11.00000    0.03874    0.02677 =
         0.04250    0.00278    0.00251   -0.00166
AFIX 137
H12A  2    0.134918    0.846781   -0.000268    11.00000   -1.20000
H12B  2    0.248365    0.997849    0.072447    11.00000   -1.20000
H12C  2    0.125555    0.844028    0.112582    11.00000   -1.20000
AFIX   0
N14   3    0.179019    0.701232    0.563278    11.00000    0.03983    0.06211 =
         0.04389   -0.00056    0.00813   -0.00227
O16   4    0.075571    0.850571    0.579781    11.00000    0.06945    0.07940 =
         0.06492   -0.00172    0.03302    0.01294
O15   4    0.223303    0.546672    0.624901    11.00000    0.07357    0.09947 =
         0.05720    0.02665    0.02830    0.02114
C9    1    0.252589    0.454016    0.094060    11.00000    0.04250    0.02579 =
         0.03371    0.00094    0.00457   -0.00527
C1    1    0.406749    0.733121    0.283379    11.00000    0.03192    0.03088 =
         0.03438   -0.00351    0.00045   -0.00168
C6    1    0.422562    0.538297    0.345787    11.00000    0.04013    0.03402 =
         0.04043   -0.00052    0.00667    0.00309
AFIX  43
H6    2    0.483647    0.413792    0.325191    11.00000   -1.20000
AFIX   0
C4    1    0.255790    0.711649    0.465543    11.00000    0.03345    0.05118 =
         0.03596   -0.00201    0.00508   -0.00318
C5    1    0.349262    0.526148    0.437807    11.00000    0.04124    0.03967 =
         0.04304    0.00704    0.00523   -0.00056
AFIX  43
H5    2    0.362533    0.396620    0.479874    11.00000   -1.20000
AFIX   0
C2    1    0.313652    0.916816    0.315444    11.00000    0.04294    0.03183 =
         0.04126    0.00007    0.00530    0.00109
AFIX  43
H2    2    0.303803    1.049190    0.275401    11.00000   -1.20000
AFIX   0
C8    1    0.341614    0.685081    0.083059    11.00000    0.03706    0.02626 =
         0.03456   -0.00017    0.00938   -0.00172
AFIX  13
H8    2    0.400629    0.680314    0.020468    11.00000   -1.20000
AFIX   0
C3    1    0.235537    0.906206    0.405707    11.00000    0.03843    0.04121 =
         0.04533   -0.00627    0.00867    0.00365
AFIX  43
H3    2    0.170712    1.028161    0.425450    11.00000   -1.20000
AFIX   0
C7    1    0.484648    0.747684    0.181673    11.00000    0.03483    0.02764 =
         0.03919    0.00047    0.00694   -0.00236
AFIX  13
H7    2    0.515953    0.906796    0.173170    11.00000   -1.20000
AFIX   0
C13   1    0.658113    0.611233    0.184382    11.00000    0.03494    0.04612 =
         0.05135    0.00173    0.00972    0.00313
AFIX 137
H13A  2    0.740398    0.644598    0.248824    11.00000   -1.50000
H13B  2    0.712158    0.651087    0.124132    11.00000   -1.50000
H13C  2    0.630452    0.452532    0.181886    11.00000   -1.50000
AFIX   0
HKLF 4


REM  20230817-s9_auto_a.res in P2(1)
REM wR2 = 0.1001, GooF = S = 1.101, Restrained GooF = 1.100 for all data
REM R1 = 0.0356 for 2052 Fo > 4sig(Fo) and 0.0373 for all 2175 data
REM 162 parameters refined using 4 restraints

END

WGHT      0.0654      0.0000

REM Highest difference peak  0.201,  deepest hole -0.213,  1-sigma level  0.038
Q1    1   0.2872  0.5733  0.0845  11.00000  0.05    0.20
Q2    1   0.4213  0.8319  0.1347  11.00000  0.05    0.17
Q3    1   0.4154  0.7391  0.1357  11.00000  0.05    0.15
Q4    1   0.1314  1.0006  0.5841  11.00000  0.05    0.15
Q5    1   0.2995  0.8185  0.4595  11.00000  0.05    0.14
;
_shelx_res_checksum                77936
_shelx_hkl_file
;
   0   0  -1    2.12    0.29
   0   0   1    1.69    0.28
   0   0   1    1.74    0.29
   0   0  -1    1.89    0.26
   0   0  -1    4.84    0.37
   0   0  -1    5.32    0.38
   0   0  -1    4.48    0.32
   0   0   1    1.29    0.27
   0   0   1    2.81    0.31
   0   0  -1    1.91    0.37
   0   0  -1    1.84    0.31
   0   0   1    1.60    0.27
   0   0  -2 1143.89   33.81
   0   0  -2 1239.57   33.94
   0   0  -2 1205.15   33.58
   0   0   2 1232.48   33.59
   0   0  -2 1210.45   33.60
   0   0  -2 1175.15   33.72
   0   0   2 1195.07   33.61
   0   0  -2 1132.57   33.41
   0   0  -2 1124.52   33.55
   0   0  -3 1103.85   31.57
   0   0  -3 1045.24   30.95
   0   0  -3 1159.52   31.70
   0   0   3 1085.07   31.22
   0   0  -3 1001.94   31.23
   0   0  -3 1123.34   31.35
   0   0   3 1088.11   31.44
   0   0  -3 1147.65   31.35
   0   0  -4 6508.95  182.50
   0   0  -4 6381.57  182.01
   0   0  -4 6439.33  182.76
   0   0  -4 6385.43  181.55
   0   0  -4 6664.11  182.00
   0   0   4 6473.64  181.81
   0   0  -4 6561.21  181.94
   0   0  -5  152.07    6.40
   0   0  -5  154.80    5.71
   0   0   5  140.18    5.43
   0   0  -5  141.02    5.71
   0   0  -5  146.35    5.44
   0   0  -5  150.22    6.49
   0   0   6 1128.93   34.14
   0   0  -6 1195.14   35.82
   0   0  -6 1212.01   34.67
   0   0  -6 1130.10   34.14
   0   0  -6 1189.94   35.86
   0   0  -7   20.47    2.55
   0   0  -7   26.00    4.13
   0   0  -7   18.66    1.93
   0   0  -8 1093.80   36.32
   0   0  -8 1100.65   36.48
   0   0  -8 1068.64   40.59
   0   0  -9    1.89    1.59
   0   0  -9    0.96    2.12
   0   0  -9    0.50    2.43
   0   0  -9    0.91    1.35
   0   0  -9    0.77    1.43
   0   0 -10   65.02    7.48
   0   0 -10   67.58    5.15
   0   0 -10   65.93    7.82
   0   0 -10   61.41    7.43
   0   0 -10   59.49    5.16
   0   0 -11  377.71   16.03
   0   0 -11  338.17   19.70
   0   0 -11  330.30   19.24
   0   0 -11  372.81   15.10
   0   0 -11  390.89   20.24
   0   0 -12   94.28    7.00
   0   0 -12   88.15    8.83
   0   0 -12  112.30    9.73
   0   0 -12  100.50    7.00
   0   0 -12   79.04    8.96
   0   0 -13    0.48    2.11
   0   0 -13    1.44    2.32
   0   0 -13   -0.57    1.56
   0   0 -14   -0.23    1.49
   0   0 -14   -0.26    1.43
   0   0 -15    8.60    1.74
   0   0 -15   11.85    2.14
   0  -1   0    0.04    0.53
   0   1   0    0.63    0.65
   0  -1   0    0.21    0.55
   0  -1   1  609.03   18.68
   0   1   1  622.64   18.93
   0   1  -1  641.59   18.73
   0  -1  -1  642.47   18.76
   0   1   1  632.91   18.14
   0  -1   1  644.81   18.17
   0   1  -2 1018.71   30.01
   0   1   2 1080.67   30.45
   0  -1   2 1056.22   29.93
   0   1  -2  965.87   30.15
   0   1  -2 1060.32   29.98
   0  -1  -2 1051.22   30.10
   0  -1  -3 1768.04   49.22
   0  -1  -3 1603.91   49.22
   0   1  -3 1804.01   49.20
   0   1   3 1826.62   49.85
   0  -1  -3 1683.13   49.31
   0  -1   3 1768.42   49.25
   0   1  -3 1669.33   49.02
   0   1  -3 1701.31   49.30
   0   1  -3 1792.69   49.47
   0   1  -3 1677.70   49.52
   0   1  -4  297.27   10.36
   0  -1  -4  293.09   10.11
   0   1  -4  300.53   10.31
   0   1  -4  323.77    9.92
   0  -1  -4  319.89    9.95
   0  -1  -4  315.24    9.94
   0   1   4  329.63   11.07
   0  -1  -4  309.11   10.05
   0   1  -4  313.71   10.14
   0  -1   4  303.16   10.10
   0   1  -4  280.62    9.45
   0  -1   4  320.18   10.13
   0   1  -4  303.70   10.02
   0  -1  -5  240.37    8.08
   0   1  -5  201.04    7.01
   0  -1   5  236.43    7.88
   0   1  -5  201.35    8.03
   0   1  -5  215.95    7.56
   0   1   5  222.34    8.40
   0   1   5  238.17    8.54
   0  -1  -5  213.36    7.84
   0   1  -5  225.52    8.03
   0  -1  -5  215.62    7.85
   0  -1  -5  205.54    7.37
   0   1  -5  223.26    8.22
   0   1  -5  253.16    8.24
   0  -1   5  221.73    7.78
   0  -1  -5  213.11    7.58
   0  -1  -6  577.49   18.89
   0   1  -6  561.16   22.84
   0  -1   6  613.06   19.35
   0   1  -6  574.49   19.80
   0   1  -6  679.77   20.41
   0  -1  -6  625.77   20.01
   0  -1  -6  656.61   19.92
   0   1  -6  620.89   20.06
   0  -1  -6  618.83   19.54
   0  -1  -6  508.70   22.44
   0   1  -6  642.86   19.35
   0   1   6  660.71   20.38
   0  -1   6  649.81   19.47
   0  -1  -7  554.99   18.08
   0   1   7  563.25   18.30
   0  -1  -7  547.44   18.11
   0   1  -7  506.75   17.96
   0   1  -7  499.57   21.49
   0  -1  -7  484.21   21.47
   0  -1  -8  595.64   25.92
   0  -1  -8  636.75   21.62
   0   1  -8  677.10   21.92
   0  -1  -8  673.87   21.39
   0   1  -8  646.09   22.32
   0   1  -8  583.44   25.60
   0   1  -8  662.90   26.43
   0  -1  -8  653.49   26.53
   0  -1  -8  626.80   23.43
   0  -1  -9   31.52    5.26
   0   1  -9   31.58    3.27
   0  -1  -9   35.44    5.26
   0   1  -9   34.80    3.64
   0  -1  -9   39.79    4.08
   0  -1  -9   33.96    4.11
   0   1  -9   27.94    4.84
   0   1  -9   33.42    3.76
   0  -1  -9   33.28    5.32
   0   1  -9   36.16    5.32
   0   1  -9   30.77    5.00
   0  -1 -10  270.10   15.95
   0   1 -10  276.04   15.93
   0  -1 -10  287.72   16.36
   0  -1 -10  278.02   12.69
   0   1 -10  282.98   16.45
   0  -1 -10  249.48   12.75
   0   1 -10  264.66   11.94
   0   1 -10  272.76   16.04
   0   1 -10  242.17   10.87
   0  -1 -10  250.45   15.82
   0   1 -10  263.10   12.41
   0  -1 -11   35.12    3.91
   0   1 -11   29.03    3.84
   0   1 -11   22.82    4.66
   0  -1 -11   31.90    4.05
   0   1 -11   40.94    5.97
   0  -1 -11   34.49    5.64
   0  -1 -11   38.67    5.96
   0  -1 -11   25.46    3.78
   0   1 -11   27.13    3.16
   0  -1 -12  293.89   12.65
   0  -1 -12  276.38   13.33
   0   1 -12  291.83   16.44
   0   1 -12  283.09   13.56
   0  -1 -12  293.13   16.58
   0   1 -13    6.27    2.85
   0  -1 -13    7.72    3.02
   0   1 -13    7.83    2.33
   0  -1 -13   10.36    2.44
   0  -1 -14   20.51    2.98
   0   1 -14   23.02    3.29
   0   1 -14   22.58    2.84
   0  -1 -14   23.72    3.08
   0   1 -14   16.52    2.61
   0  -1 -15    6.25    1.55
   0   1 -15    8.93    1.78
   0  -2   0  118.64    5.01
   0  -2   0  104.94    4.88
   0   2   0  108.14    5.05
   0  -2  -1  213.00    7.92
   0  -2   1  219.46    7.87
   0   2   1  210.65    8.12
   0   2  -1  196.03    6.76
   0  -2  -1  218.68    7.99
   0  -2   1  216.69    7.86
   0   2  -1  217.96    8.03
   0   2  -2  774.23   22.90
   0  -2  -2  761.75   22.93
   0   2  -2  843.02   22.78
   0  -2  -2  867.58   23.91
   0   2  -2  775.59   22.89
   0  -2  -2  712.41   22.85
   0   2  -2  805.62   23.82
   0  -2  -2  777.11   23.01
   0   2  -2  725.47   22.75
   0  -2   2  813.74   23.79
   0   2  -2  714.28   22.73
   0   2   2  763.01   24.03
   0  -2  -3  741.02   22.80
   0  -2  -3  734.68   23.32
   0   2  -3  733.22   22.82
   0   2  -3  756.58   23.23
   0  -2  -3  721.24   23.16
   0   2  -3  714.50   23.01
   0   2   3  753.39   23.48
   0  -2   3  773.41   23.20
   0  -2  -4 1248.98   40.69
   0   2   4 1333.39   40.20
   0   2  -4 1389.03   38.79
   0   2  -4 1377.18   38.93
   0   2  -4 1275.00   39.26
   0   2  -4 1292.54   40.78
   0   2  -4 1333.63   39.68
   0  -2  -4 1284.20   40.93
   0   2  -4 1241.97   40.57
   0  -2  -4 1302.50   39.19
   0   2   4 1367.05   40.36
   0  -2  -4 1445.20   39.69
   0  -2  -5  375.40   12.09
   0   2  -5  333.54   12.30
   0  -2  -5  360.34   11.89
   0  -2   5  351.56   12.10
   0   2   5  361.23   13.17
   0   2  -5  327.43   11.44
   0   2  -5  330.17   13.73
   0   2  -5  338.53   11.38
   0  -2  -5  321.58   13.74
   0  -2  -5  337.42   14.10
   0  -2  -6  930.89   27.79
   0   2   6  905.61   28.60
   0   2  -6  847.47   28.16
   0   2  -6  896.11   30.81
   0   2   6  920.20   28.84
   0  -2  -6  873.82   31.00
   0  -2  -6  904.13   27.41
   0   2  -6  924.30   28.73
   0   2  -6  807.93   27.11
   0   2  -6  911.65   27.10
   0   2  -7    8.02    2.52
   0   2   7    7.71    1.86
   0  -2  -7    7.01    1.79
   0   2   7    5.29    1.47
   0   2  -7    7.79    1.92
   0  -2  -7    7.21    1.55
   0  -2  -7    5.48    2.47
   0  -2  -7    7.06    2.24
   0   2  -7    5.71    1.69
   0   2  -7    9.63    2.62
   0  -2  -7    6.00    1.37
   0   2  -7    7.93    1.61
   0   2  -7    6.75    2.32
   0  -2  -7    5.21    2.28
   0   2   8  247.51   10.94
   0  -2  -8  243.51   13.70
   0   2   8  234.69   10.42
   0  -2  -8  252.57   10.75
   0  -2  -8  247.85   13.48
   0  -2  -8  243.68    9.83
   0   2  -8  222.50   10.39
   0   2  -8  226.70   13.11
   0  -2  -8  233.28   13.29
   0   2  -8  232.89    9.62
   0   2  -8  224.15   12.84
   0   2  -8  238.46   10.85
   0   2  -8  222.37   12.81
   0   2   9   70.00    4.93
   0  -2  -9   63.36    6.95
   0  -2  -9   65.41    6.96
   0   2  -9   59.59    5.18
   0   2  -9   66.39    6.86
   0  -2  -9   64.19    4.92
   0   2  -9   69.72    7.16
   0   2  -9   77.45    7.40
   0   2  -9   63.48    5.06
   0  -2  -9   66.53    6.28
   0  -2  -9   59.90    6.92
   0  -2 -10  139.60   10.78
   0   2 -10  160.65    8.68
   0  -2 -10  147.99    9.00
   0   2 -10  164.84   11.24
   0  -2 -10  167.63   12.14
   0   2 -10  151.73   11.47
   0  -2 -10  162.77   10.15
   0   2 -10  143.41   10.72
   0   2 -10  146.22    8.83
   0  -2 -10  166.65   11.44
   0   2 -11  209.48   10.10
   0  -2 -11  237.04   11.64
   0   2 -11  251.62   14.00
   0  -2 -11  212.08   11.85
   0   2 -11  187.81   12.58
   0  -2 -11  215.89   13.34
   0  -2 -11  215.97   13.39
   0  -2 -12    8.83    2.90
   0   2 -12   10.70    2.71
   0  -2 -12   11.55    2.35
   0  -2 -12   14.27    2.89
   0  -2 -13    4.98    1.68
   0   2 -13    7.01    2.13
   0   2 -13    1.97    1.76
   0  -2 -13    5.22    1.96
   0   2 -14    9.10    2.02
   0   2 -14    9.78    2.08
   0  -2 -14    6.38    1.75
   0   2 -15   12.05    1.50
   0  -2 -15    9.41    1.51
   0   2 -15   12.81    1.70
   0   3   0    0.34    1.18
   0  -3   0    2.27    1.24
   0  -3   1  146.10    6.81
   0  -3  -1  144.33    6.70
   0   3   1  125.46    6.74
   0   3  -1  133.23    6.75
   0  -3   2  422.67   14.99
   0   3  -2  393.08   14.93
   0  -3  -2  431.59   15.00
   0  -3   3   91.15    5.26
   0   3  -3   88.55    5.23
   0  -3  -3   87.61    5.02
   0  -3   4   91.09    5.51
   0   3   4  101.87    6.02
   0   3   4  104.40    6.05
   0  -3   4   94.29    5.53
   0   3  -4   87.72    5.15
   0  -3   5   95.87    5.63
   0  -3   5   94.01    5.63
   0  -3  -5   86.19    4.99
   0   3   5   88.33    5.95
   0   3   6   87.69    5.78
   0   3   6   83.27    5.89
   0  -3  -6   95.57    5.31
   0  -3   6   80.55    5.43
   0  -3  -6   86.86    5.10
   0  -3  -6   82.99    4.83
   0   3  -6   96.91    6.03
   0  -3   6   90.45    5.68
   0  -3  -7   19.23    2.42
   0  -3  -7   16.66    2.77
   0   3   7   22.18    3.02
   0  -3  -7   15.10    2.18
   0   3  -7   17.53    2.71
   0   3  -7   28.49    3.68
   0   3   7   20.51    3.00
   0  -3  -7   17.14    2.33
   0   3  -7   15.61    2.77
   0   3  -8   24.75    2.90
   0   3  -8   31.04    3.74
   0   3   8   29.76    3.79
   0   3  -8   25.65    3.45
   0   3   8   26.76    3.46
   0  -3  -8   31.64    3.64
   0   3  -9   58.58    5.48
   0   3  -9   63.62    5.43
   0   3   9   68.65    5.35
   0  -3  -9   90.37    6.09
   0   3   9   78.58    6.04
   0  -3  -9   82.49    7.40
   0   3 -10  214.42   11.26
   0  -3 -10  212.03   10.90
   0   3  10  201.00    9.91
   0  -3 -10  221.70   12.55
   0  -3 -10  219.34   10.36
   0   3 -10  204.48   10.53
   0   3 -11   78.51    6.28
   0  -3 -11   85.77    7.01
   0  -3 -12   49.84    4.42
   0  -3 -12   47.98    4.77
   0   3 -12   52.08    4.85
   0   3 -12   45.97    4.41
   0   3 -12   42.11    3.76
   0   3 -13   15.18    2.32
   0  -3 -13   12.06    2.17
   0   3 -13   15.94    2.52
   0  -3 -13   15.29    2.10
   0  -3 -14    5.75    1.39
   0   3 -14    7.87    1.56
   0   4   0   94.52    6.46
   0  -4   0  102.14    6.27
   0   4  -1    5.13    1.81
   0  -4   1    4.24    1.65
   0   4   1    6.23    2.07
   0  -4  -1    5.51    1.61
   0   4  -2   16.98    2.77
   0   4   2   21.42    3.20
   0  -4  -2   19.18    2.67
   0  -4   2   26.47    3.26
   0  -4   2   25.29    3.14
   0  -4   3   19.60    2.92
   0  -4   3   17.23    2.69
   0   4  -3   21.50    2.98
   0   4   3   18.29    3.00
   0  -4  -3   16.65    2.62
   0  -4   4   11.54    2.27
   0   4   4    9.59    2.51
   0  -4  -4   11.28    2.23
   0  -4   4   12.03    2.41
   0  -4   5  340.52   14.58
   0   4   5  355.54   15.52
   0  -4  -5  356.64   13.91
   0   4   5  326.16   14.63
   0  -4  -5  378.28   14.38
   0  -4   5  337.83   14.56
   0  -4   6   83.56    6.03
   0   4  -6   89.08    6.28
   0  -4  -6   84.45    5.53
   0  -4  -6   87.97    5.53
   0   4   6   86.04    6.35
   0   4   6   86.60    6.58
   0  -4  -6   84.08    5.54
   0  -4   6   76.84    5.83
   0   4   7   15.58    2.99
   0  -4  -7   18.42    2.51
   0   4   7   19.42    3.18
   0   4  -7   19.19    3.06
   0  -4  -7   15.42    2.21
   0   4  -7   26.99    3.94
   0  -4  -8   14.76    2.23
   0   4  -8   15.82    2.48
   0   4   8   16.21    2.98
   0   4  -8   15.87    2.87
   0   4   9   81.78    6.29
   0   4  -9   81.39    5.30
   0  -4  -9   75.72    5.82
   0  -4  -9   82.93    6.02
   0   4  -9   78.24    5.94
   0   4 -10   98.09    6.54
   0  -4 -10  106.81    6.42
   0  -4 -10  102.39    7.75
   0   4  10  103.18    6.28
   0  -4 -10  107.78    6.66
   0  -4 -11  106.07    7.14
   0  -4 -11  101.58    5.96
   0   4 -11   83.69    5.42
   0   4 -11   97.56    6.35
   0  -4 -12   10.03    2.09
   0   4 -12   10.66    1.76
   0   4 -12   11.12    1.99
   0   4 -13   11.53    1.55
   0  -5   0    0.27    1.58
   0   5   0    0.32    1.58
   0   5   0    1.15    1.63
   0   5   1  240.96   11.79
   0  -5  -1  208.34   10.82
   0   5  -1  231.36   11.76
   0  -5   1  222.60   11.29
   0   5   2  634.25   23.97
   0  -5  -2  600.11   22.83
   0   5  -2  620.80   21.79
   0   5  -2  622.28   23.44
   0  -5   2  632.81   23.23
   0   5  -3  409.73   15.97
   0  -5  -3  416.02   16.54
   0  -5   3  394.64   16.66
   0   5   3  430.83   18.07
   0   5  -3  388.99   16.64
   0  -5   4  228.49   11.43
   0  -5  -4  236.83   11.25
   0  -5  -4  249.02   11.17
   0   5  -4  235.90   11.13
   0   5   4  244.51   12.04
   0   5   4  239.71   12.41
   0   5   5    7.05    2.21
   0  -5  -5    4.57    1.63
   0  -5  -5    6.69    2.06
   0   5  -5    5.99    1.91
   0   5   6   22.16    3.58
   0   5  -6   27.73    3.48
   0  -5  -6   28.92    3.22
   0  -5  -7  122.50    7.64
   0   5   7  125.00    8.28
   0  -5  -7  117.56    6.53
   0   5   8   78.26    5.97
   0   5   8   80.75    5.75
   0   5  -8   69.74    4.78
   0  -5  -8   80.58    6.86
   0   5  -8   81.58    5.66
   0  -5  -8   83.10    5.71
   0  -5  -9   26.84    3.00
   0   5  -9   22.35    2.87
   0  -5  -9   27.67    3.85
   0   5   9   27.88    3.03
   0   5 -10   18.96    2.33
   0   5  10   26.37    2.48
   0  -5 -10   25.56    3.26
   0  -5 -11    3.12    1.34
   0   5 -11    2.01    1.00
   0  -6   0  120.09    7.47
   0   6   0  120.76    7.25
   0   6   0  119.23    7.45
   0   6   1  190.73    9.76
   0  -6  -1  174.21    9.40
   0  -6   1  181.12    9.71
   0  -6  -1  191.39    9.51
   0   6   1  213.73   10.44
   0  -6   2  121.92    7.49
   0  -6  -2  133.58    7.47
   0  -6  -2  132.56    7.53
   0   6   2  116.46    7.62
   0   6   2  125.99    7.67
   0   6   3   43.98    4.54
   0   6   3   44.22    4.39
   0  -6  -3   41.11    3.95
   0  -6  -4   19.83    2.63
   0   6   4   18.22    3.04
   0  -6   4   22.98    2.99
   0   6   4   27.13    3.50
   0   6   5   25.49    3.43
   0  -6  -5   23.33    2.61
   0  -6  -5   22.58    2.65
   0   6  -5   21.55    2.53
   0   6   5   27.90    3.44
   0  -6   5   23.94    2.86
   0   6   6   65.98    5.11
   0   6  -6   63.37    4.23
   0  -6  -6   65.63    4.74
   0   6  -6   66.10    4.47
   0  -6  -6   67.48    4.18
   0   6   6   68.30    4.91
   0   6   7   18.78    2.54
   0   6  -7   16.87    2.04
   0  -6  -7   15.80    2.24
   0  -6  -7   18.54    2.74
   0   6   7   16.13    2.27
   0   6  -8   16.24    1.85
   0   6   8   23.24    2.29
   0  -6  -8   23.09    2.62
   0   7   0    0.17    1.38
   0  -7   0    1.18    1.08
   0  -7   0   -0.14    0.97
   0  -7   1   39.14    3.07
   0  -7  -1   41.18    3.05
   0  -7  -1   36.70    2.95
   0  -7   1   36.39    2.94
   0  -7   2   88.29    4.82
   0  -7  -2   93.50    4.81
   0  -7  -2   96.59    4.89
   0  -7   2   91.99    4.84
   0   7  -3   24.46    2.31
   0  -7   3   21.75    2.04
   0  -7  -3   24.20    2.06
   0  -7  -3   25.37    2.14
   0  -7   3   21.94    2.00
   0   7  -4   71.87    3.68
   0  -7  -4   77.30    3.70
   1   0 -16   14.18    1.63
   1   0 -15    7.65    1.65
   1   0 -15    9.03    1.97
   1   0 -14    0.23    1.33
   1   0 -14   -0.83    2.16
   1   0 -14   -1.25    2.43
   1   0 -13   40.24    6.26
   1   0 -13   49.61    7.15
   1   0 -12   19.46    4.88
   1   0 -12   19.82    3.34
   1   0 -12   21.00    5.05
   1   0 -12   24.55    5.40
   1   0 -11  118.10   10.82
   1   0 -11   89.98    9.82
   1   0 -11   96.88    6.80
  -1   0  10   65.60    4.85
  -1   0  10   63.98    4.78
   1   0 -10   51.66    7.25
   1   0 -10   62.91    5.17
  -1   0   9  262.86   10.68
   1   0  -9  228.89   10.81
  -1   0   8  259.98   10.41
  -1   0   7  169.91    7.06
   1   0  -7  165.27    6.91
   1   0  -7  156.80    6.57
   1   0  -7  160.70    7.52
  -1   0   6 2540.96   75.93
   1   0  -6 2658.69   75.62
   1   0  -6 2549.99   76.55
   1   0  -6 2813.12   76.20
   1   0  -5 3396.11   96.90
   1   0  -5 3568.85   98.09
   1   0  -5 3545.81   98.11
  -1   0   5 3556.58   98.14
   1   0  -5 3328.01   97.48
   1   0  -4 3200.74   89.35
  -1   0   4 3301.84   89.50
   1   0  -4 3307.50   89.45
   1   0  -4 2994.81   88.85
   1   0  -4 3117.73   88.39
  -1   0   3 1350.66   38.28
   1   0  -3 1338.89   38.17
   1   0  -3 1299.41   37.67
   1   0  -3 1339.93   38.16
   1   0  -2 5419.46  148.17
   1   0  -2 5072.47  148.12
  -1   0   2 5390.80  148.29
  -1   0   1 1298.70   36.13
   1   0  -1 1242.99   36.03
  -1   0   0  323.80    9.81
  -1   0   0  350.89   10.23
  -1   0   0  356.12   10.29
  -1   0   0  339.37    9.87
  -1   0   0  324.23    9.80
  -1   0   0  330.76   10.02
  -1   0   0  330.50    9.82
  -1   0   0  341.66    9.83
  -1   0   0  339.44    9.83
  -1   0  -1 1648.75   46.90
  -1   0  -1 1607.73   46.75
  -1   0  -1 1665.07   46.94
  -1   0  -1 1657.94   46.65
  -1   0  -1 1612.31   46.69
  -1   0  -1 1618.58   46.71
  -1   0  -1 1710.45   46.73
  -1   0  -1 1589.24   46.98
  -1   0  -1 1632.64   46.69
  -1   0  -1 1706.81   46.92
  -1   0  -1 1686.93   47.03
  -1   0  -2    1.40    0.82
  -1   0  -2    0.46    0.98
  -1   0  -2    2.87    0.74
  -1   0  -2    0.20    0.74
  -1   0  -2    0.73    1.08
  -1   0  -2    0.40    1.01
  -1   0  -2    2.84    0.82
   1   0   2    0.50    0.24
  -1   0  -2   -0.23    0.78
  -1   0  -2    0.24    0.75
  -1   0  -2    0.74    0.77
   1   0   2   -0.05    0.31
  -1   0  -2    1.09    0.85
  -1   0  -2    0.41    0.73
  -1   0  -2    0.49    0.61
  -1   0  -3 6320.24  181.65
  -1   0  -3 6477.93  180.63
  -1   0  -3 6444.70  180.19
  -1   0  -3 6425.00  180.55
  -1   0  -3 6339.02  180.57
  -1   0  -3 6622.39  181.98
  -1   0  -3 6082.67  180.12
  -1   0  -3 6437.76  180.25
  -1   0  -3 6340.59  180.65
  -1   0  -3 6637.95  180.64
  -1   0  -3 6498.92  179.98
   1   0   3 6452.25  179.38
  -1   0  -3 6447.57  181.75
  -1   0  -3 6309.01  180.28
  -1   0  -3 6416.47  180.63
  -1   0  -4 8322.87  228.15
  -1   0  -4 7981.55  227.73
  -1   0  -4 8148.85  228.30
  -1   0  -4 8067.78  229.80
  -1   0  -4 8137.56  228.25
  -1   0  -4 8072.35  227.78
   1   0   4 8105.55  226.62
  -1   0  -4 8195.57  227.41
  -1   0  -4 8333.67  227.75
  -1   0  -4 7824.70  227.40
  -1   0  -4 8006.17  229.77
   1   0   4 8137.68  226.67
  -1   0  -4 8168.57  228.51
  -1   0  -4 7570.26  229.90
  -1   0  -4 8196.62  228.31
  -1   0  -5  462.26   17.69
  -1   0  -5  454.46   15.69
  -1   0  -5  471.33   15.38
  -1   0  -5  441.99   15.10
   1   0   5  439.69   13.72
  -1   0  -5  440.17   17.16
  -1   0  -5  476.15   15.91
  -1   0  -5  484.03   15.39
  -1   0  -5  446.48   14.77
  -1   0  -5  467.78   15.74
  -1   0  -5  480.68   14.86
  -1   0  -5  447.74   15.76
  -1   0  -5  453.34   17.48
  -1   0  -6  129.36    6.43
  -1   0  -6  134.01    6.75
  -1   0  -6  134.47    5.90
  -1   0  -6  133.79    5.85
  -1   0  -6  131.42    8.30
  -1   0  -6  132.20    6.30
  -1   0  -7  555.47   22.30
  -1   0  -7  543.83   18.11
  -1   0  -7  503.51   21.55
  -1   0  -7  544.14   19.50
  -1   0  -7  579.75   19.83
  -1   0  -7  543.11   21.96
  -1   0  -7  553.74   19.03
  -1   0  -8 1358.05   40.04
  -1   0  -8 1241.97   44.18
  -1   0  -8 1146.09   43.10
  -1   0  -8 1308.89   44.06
  -1   0  -8 1199.17   39.78
  -1   0  -8 1252.38   38.94
  -1   0  -8 1311.80   40.90
  -1   0  -8 1290.24   40.67
  -1   0  -9  327.92   13.51
  -1   0  -9  316.11   16.80
  -1   0  -9  320.22   13.82
  -1   0  -9  332.03   16.89
  -1   0  -9  312.97   12.59
  -1   0  -9  320.42   17.38
  -1   0 -10    2.03    1.75
  -1   0 -10   -0.49    2.11
  -1   0 -10    5.44    2.93
  -1   0 -10    1.99    1.74
  -1   0 -10    2.06    1.76
  -1   0 -11  132.08    8.00
  -1   0 -11  137.60    8.60
  -1   0 -11  122.24   10.07
  -1   0 -11  140.51    8.40
  -1   0 -12    7.04    2.98
  -1   0 -12    6.59    2.38
  -1   0 -12   11.10    2.95
  -1   0 -12    9.57    2.32
  -1   0 -12    7.19    2.28
  -1   0 -13   15.88    2.75
  -1   0 -13   16.11    3.08
  -1   0 -14   -0.23    1.47
  -1   0 -14    0.44    1.43
  -1   0 -15   23.29    2.40
  -1   0 -15   17.73    2.17
   1  -1 -15   22.22    2.49
   1   1 -15   21.95    2.75
   1  -1 -15   17.13    2.29
   1   1 -14   11.41    3.27
   1   1 -14   17.04    3.51
   1  -1 -14   12.31    3.19
   1  -1 -14   19.54    3.83
   1   1 -14   20.53    2.87
   1  -1 -14   22.52    3.10
   1  -1 -13   21.49    4.47
   1   1 -13   20.25    4.46
   1  -1 -13    9.91    3.79
   1   1 -13   16.34    4.02
   1   1 -13   21.76    4.70
   1  -1 -13   16.04    4.11
   1  -1 -13   23.17    3.33
   1  -1 -12   26.96    5.58
   1  -1 -12   46.32    6.68
   1   1 -12   34.47    5.92
   1  -1 -12   44.18    6.55
   1   1 -12   29.84    5.47
   1   1 -12   34.14    5.90
   1   1 -12   33.56    3.97
   1  -1 -12   36.68    4.22
   1  -1 -11   32.74    4.03
   1   1 -11   27.93    5.48
   1  -1 -11   33.44    4.16
  -1   1  11   38.40    3.83
   1   1 -11   31.97    5.73
   1  -1 -11   26.05    5.22
   1  -1 -11   30.48    5.89
   1  -1 -11   34.96    6.05
   1   1 -11   30.05    5.77
   1   1 -11   29.09    3.72
  -1   1  10  265.79   11.00
   1  -1 -10  222.32   15.26
   1   1 -10  213.07   14.97
   1   1 -10  241.25   11.29
   1  -1 -10  239.00   11.89
   1  -1 -10  237.81   11.70
   1   1 -10  235.40   10.41
   1   1  -9  252.01   11.31
  -1   1   9  264.10   10.99
  -1  -1   9  313.52   11.71
  -1  -1   9  288.46   11.50
   1  -1  -9  233.57   15.13
   1  -1  -9  266.69   12.60
   1   1  -9  258.63   10.93
   1   1  -9  226.60   14.84
   1   1  -8  241.95    9.82
  -1  -1   8  241.91    9.89
  -1   1   8  212.36    9.39
  -1  -1   8  260.49   10.10
   1   1  -8  203.46    9.54
   1  -1  -8  234.41    9.42
   1   1  -7  650.17   21.69
   1  -1  -7  681.00   21.64
   1   1  -7  607.76   20.72
   1  -1  -7  694.67   21.36
   1   1  -7  648.11   21.19
   1   1  -7  690.61   21.55
  -1  -1   7  744.31   22.15
   1   1  -6  255.24    9.56
   1   1  -6  257.92    8.82
   1  -1  -6  265.78    8.84
   1   1  -6  232.58    8.91
  -1   1   6  285.99   10.47
  -1   1   6  276.86   10.05
   1   1  -6  269.46    9.65
   1  -1  -6  248.26    9.49
  -1  -1   6  264.34    9.82
   1   1  -6  243.10    9.14
  -1  -1   6  283.96    9.97
   1  -1  -5  448.41   15.35
   1  -1  -5  479.28   14.91
   1   1  -5  467.85   15.22
   1   1  -5  486.05   15.50
  -1   1   5  506.91   16.25
  -1  -1   5  487.21   15.92
   1  -1  -5  472.52   14.90
   1   1  -5  471.90   15.73
   1   1  -5  456.24   15.21
  -1  -1   5  496.94   15.94
  -1  -1   4 2477.34   71.97
   1  -1  -4 2457.29   71.54
   1  -1  -4 2444.45   70.89
  -1  -1   4 2543.43   71.98
   1   1  -4 2501.39   71.93
  -1   1   4 2682.91   72.60
  -1   1   4 2793.01   72.68
   1  -1  -4 2571.55   71.57
   1   1  -4 2435.72   71.24
   1   1  -4 2543.93   71.36
   1  -1  -4 2455.97   70.89
   1   1  -3  350.17   10.46
  -1   1   3  357.40   11.59
   1   1  -3  332.35   10.01
   1  -1  -3  359.24   11.01
  -1  -1   3  349.32   11.24
  -1  -1   3  324.32   11.15
  -1   1   3  364.57   11.56
   1   1  -3  330.66   11.14
   1  -1  -3  350.56   10.94
   1   1  -2  704.77   20.85
  -1   1   2  773.58   22.18
   1   1  -2  715.26   21.91
  -1  -1   2  733.94   21.90
  -1   1   2  724.90   21.98
   1  -1  -2  772.31   21.71
   1  -1  -2  778.47   21.76
  -1   1   1  728.85   20.95
   1  -1  -1  702.01   20.78
  -1   1   1  699.46   20.07
  -1  -1   1  683.96   20.98
   1   1  -1  698.91   21.02
  -1   1   1  742.17   21.10
   1   1   0 5349.41  154.37
  -1   1   0 5571.40  153.86
  -1   1   0 5389.05  153.95
  -1   1   0 5640.22  154.17
  -1  -1   0 5513.60  154.33
  -1   1   0 5460.46  153.80
   1  -1   0 5489.71  153.99
  -1   1   0 5532.36  153.96
  -1  -1  -1 9851.80  273.28
  -1   1  -1 9793.04  273.80
  -1   1  -1 9785.60  273.78
   1   1   1 9921.01  273.45
  -1   1  -1 9999.00  273.26
  -1   1  -1 9642.33  273.53
  -1  -1  -1 9747.54  273.41
  -1  -1  -1 9627.77  273.43
  -1   1  -1 9608.38  273.30
  -1   1  -1 9881.28  273.61
   1  -1   1 9778.46  273.02
  -1  -1  -1 9745.62  272.88
   1  -1   1 9908.44  273.03
  -1   1  -1 9951.41  273.37
  -1   1  -1 9482.63  272.91
  -1   1  -2 1188.54   35.54
  -1   1  -2 1323.73   36.89
   1   1   2 1351.78   37.05
  -1   1  -2 1219.82   37.30
  -1   1  -2 1339.62   36.85
  -1  -1  -2 1337.34   36.60
  -1   1  -2 1344.98   37.10
  -1  -1  -2 1355.83   36.86
  -1   1  -2 1198.68   35.55
  -1  -1  -2 1341.65   36.85
   1  -1   2 1296.85   36.17
  -1  -1  -2 1284.38   36.70
  -1  -1  -2 1284.56   37.51
  -1   1  -2 1347.40   36.86
  -1  -1  -2 1309.32   36.55
  -1  -1  -2 1352.38   37.60
  -1   1  -2 1361.40   37.18
  -1   1  -2 1346.12   36.85
  -1   1  -2 1301.87   37.43
  -1   1  -2 1427.47   37.43
   1  -1   2 1291.77   36.15
  -1   1  -2 1246.63   35.73
  -1   1  -3  276.92   10.27
  -1   1  -3  262.75    9.24
  -1  -1  -3  265.51    9.29
  -1  -1  -3  282.70   10.44
  -1  -1  -3  276.68   10.23
  -1   1  -3  265.90    9.28
  -1  -1  -3  275.60    9.29
  -1   1  -3  265.20   10.00
  -1   1  -3  257.50    8.79
  -1   1  -3  270.39   10.07
  -1  -1  -3  238.40    9.29
  -1  -1  -3  240.70    8.38
  -1   1  -3  289.85    9.41
  -1   1  -3  274.65    9.28
   1  -1   3  238.16    8.23
  -1  -1  -3  278.01    9.34
  -1   1  -3  272.89    9.33
  -1   1  -3  258.40    9.08
  -1  -1  -3  255.27    8.77
  -1   1  -3  272.24    9.67
  -1  -1  -3  260.40   10.03
   1   1   3  255.69    8.99
  -1  -1  -3  260.30    8.94
  -1  -1  -4 1309.49   39.89
  -1  -1  -4 1418.77   40.32
  -1   1  -4 1464.61   39.57
  -1  -1  -4 1380.25   41.71
  -1  -1  -4 1264.52   39.67
  -1   1  -4 1448.09   40.23
  -1   1  -4 1352.98   40.23
   1   1   4 1279.39   39.42
   1  -1   4 1344.37   38.36
  -1  -1  -4 1404.46   41.90
  -1   1  -4 1329.14   40.14
  -1   1  -4 1365.63   41.63
  -1   1  -4 1388.49   40.16
  -1  -1  -4 1367.93   40.21
  -1   1  -4 1393.88   39.82
  -1  -1  -4 1333.44   39.77
  -1   1  -4 1422.81   40.89
  -1  -1  -4 1273.34   38.74
  -1   1  -4 1354.30   41.57
  -1   1  -4 1356.21   40.25
  -1  -1  -4 1395.36   40.30
  -1   1  -4 1472.70   39.73
  -1   1  -4 1318.70   39.82
  -1  -1  -4 1382.60   39.64
  -1  -1  -4 1284.76   38.54
   1   1   5  124.61    5.57
  -1   1  -5  127.37    5.82
  -1  -1  -5  112.55    6.86
  -1  -1  -5  112.53    7.00
  -1  -1  -5  118.61    7.08
  -1  -1  -5  102.21    4.28
  -1   1  -5  130.40    5.31
  -1  -1  -5  118.90    5.33
  -1   1  -5  121.36    7.14
  -1  -1  -5  124.03    5.52
  -1  -1  -5  123.31    5.87
  -1  -1  -5  114.14    5.40
  -1  -1  -5  120.48    5.91
  -1   1  -5  115.78    5.79
  -1   1  -5  107.55    6.76
  -1   1  -5  115.64    5.11
  -1   1  -5  117.65    5.64
  -1  -1  -5  114.71    5.46
  -1   1  -5  120.04    5.95
  -1   1  -5  122.69    5.54
  -1   1  -5  119.25    7.00
  -1   1  -5  120.84    5.46
  -1   1  -5  114.17    6.14
  -1  -1  -6  263.16   10.14
  -1   1  -6  272.52   12.61
  -1   1  -6  247.93   10.17
  -1  -1  -6  250.19    9.87
  -1   1  -6  249.27   12.12
  -1  -1  -6  279.02   10.15
  -1  -1  -6  246.96   12.26
  -1  -1  -6  240.23   12.31
   1   1   6  258.57    9.68
  -1  -1  -6  275.76   10.36
  -1  -1  -6  256.98   11.21
  -1   1  -6  254.95   11.04
  -1   1  -6  248.44    9.96
  -1  -1  -7  396.37   18.40
  -1  -1  -7  429.65   15.72
  -1  -1  -7  413.45   18.29
  -1   1  -7  424.97   18.21
  -1   1  -7  406.89   18.02
  -1   1  -7  445.25   15.50
  -1  -1  -7  445.53   17.02
  -1  -1  -7  428.93   15.37
  -1  -1  -7  408.15   18.24
  -1   1  -7  417.83   15.83
  -1  -1  -7  422.73   15.55
  -1   1  -7  432.72   18.56
  -1  -1  -7  454.39   15.42
  -1  -1  -7  413.87   15.20
  -1   1  -8  766.62   24.25
  -1   1  -8  678.19   28.09
  -1   1  -8  713.77   25.17
  -1  -1  -8  763.75   25.53
  -1  -1  -8  634.37   27.87
  -1  -1  -8  776.27   24.88
  -1  -1  -8  755.19   25.33
  -1  -1  -8  734.94   29.11
  -1   1  -8  721.06   25.48
  -1   1  -8  717.98   28.43
  -1  -1  -8  737.04   28.68
  -1  -1  -8  765.94   26.67
  -1   1  -8  750.37   29.19
  -1   1  -9   73.42    5.10
  -1  -1  -9   70.97    7.13
  -1   1  -9   81.89    7.56
  -1  -1  -9   69.01    7.06
  -1  -1  -9   77.93    5.70
  -1   1  -9   69.12    5.61
  -1   1  -9   61.43    6.71
  -1  -1  -9   63.11    4.86
  -1  -1  -9   77.29    5.69
  -1  -1  -9   66.19    7.30
  -1  -1  -9   78.45    6.30
  -1   1  -9   73.46    5.72
  -1   1  -9   71.76    4.79
  -1  -1 -10   20.95    4.32
  -1  -1 -10   20.99    3.58
  -1   1 -10   30.73    5.00
  -1   1 -10   29.69    3.33
  -1   1 -10   31.24    4.03
  -1  -1 -10   30.34    5.03
  -1   1 -10   22.75    2.85
  -1   1 -10   23.42    4.45
  -1  -1 -10   29.63    3.75
  -1   1 -10   25.48    3.61
  -1   1 -11  419.33   16.58
  -1   1 -11  407.07   17.66
  -1   1 -11  449.48   18.61
  -1   1 -11  470.09   18.83
  -1   1 -11  423.94   20.95
  -1  -1 -11  412.79   21.03
  -1  -1 -11  448.50   17.58
  -1  -1 -11  447.00   18.30
  -1  -1 -12   65.00    5.40
  -1   1 -12   70.57    6.27
  -1  -1 -12   74.05    6.14
  -1  -1 -12   72.00    6.02
  -1   1 -12   59.66    5.43
  -1   1 -12   70.29    5.96
  -1   1 -13   14.71    2.86
  -1  -1 -13   10.41    2.53
  -1  -1 -13   10.80    2.46
  -1   1 -13   15.62    2.95
  -1  -1 -13   11.87    2.39
  -1   1 -13   12.52    2.54
  -1  -1 -14    6.78    1.68
  -1  -1 -14    7.77    2.01
  -1   1 -14    5.57    1.75
  -1   1 -15   59.33    3.79
  -1  -1 -15   39.90    3.15
   1   2 -15    7.72    1.44
   1   2 -15    8.92    1.46
   1  -2 -15    5.61    1.37
   1   2 -14   18.01    2.69
   1   2 -14   17.86    2.67
   1  -2 -14   17.05    2.54
   1  -2 -13   13.44    2.55
   1   2 -13    7.89    2.72
   1  -2 -13    9.66    3.06
   1  -2 -13    8.93    2.88
   1   2 -13   11.23    2.49
   1   2 -13    8.68    2.73
   1  -2 -12   24.17    3.46
   1  -2 -12   24.88    4.87
   1  -2 -12   25.08    4.67
   1   2 -12   21.62    4.59
   1   2 -12   26.24    4.64
   1  -2 -12   22.92    3.44
   1   2 -11    4.16    2.71
   1   2 -11    3.04    1.58
   1  -2 -11    6.22    3.28
   1   2 -11    4.12    2.35
   1  -2 -11    2.72    1.92
   1   2 -11    4.34    2.62
   1  -2 -11    3.79    2.22
   1  -2 -11    6.48    3.14
   1  -2 -11    5.31    3.20
   1  -2 -10  846.29   27.41
   1  -2 -10  812.13   33.11
   1   2 -10  861.43   33.91
  -1   2  10  781.83   27.17
   1  -2 -10  833.19   33.50
   1   2 -10  844.56   33.30
   1  -2 -10  843.99   34.21
   1   2 -10  786.37   27.69
   1  -2 -10  771.17   29.84
   1   2 -10  806.74   32.64
   1   2  -9  252.71   15.00
   1  -2  -9  278.89   15.84
   1   2  -9  249.31   11.48
  -1   2   9  250.99   11.28
   1  -2  -9  251.68   15.16
   1  -2  -9  279.61   11.54
   1   2  -9  248.70   14.84
  -1   2   8   13.23    2.37
   1   2  -8    9.79    2.23
  -1  -2   8   15.11    2.38
   1   2  -8    9.18    3.05
   1  -2  -8   13.16    2.26
   1  -2  -8   15.43    3.74
  -1   2   8   14.36    2.24
  -1   2   7   10.19    2.06
  -1   2   7    9.89    2.16
  -1  -2   7    8.84    1.82
  -1   2   6  332.81   12.97
  -1   2   6  355.00   13.34
   1   2  -6  321.14   12.59
   1  -2  -6  335.86   11.95
   1  -2  -6  330.47   11.87
  -1   2   5  212.80    8.83
   1   2  -5  182.63    7.43
  -1  -2   5  203.63    8.42
   1  -2  -5  214.22    8.07
   1   2  -5  201.03    8.50
   1   2  -4  327.39   10.45
   1  -2  -4  359.83   11.72
   1  -2  -4  347.25   11.70
  -1   2   4  336.59   12.15
  -1  -2   4  346.03   12.13
  -1   2   4  346.39   12.41
   1   2  -4  308.04   10.87
   1   2  -4  337.41   12.27
  -1  -2   3 1085.34   31.99
   1  -2  -3 1037.45   31.30
   1  -2  -3 1023.50   31.40
   1   2  -3 1056.19   32.12
   1   2  -2 1832.55   53.06
  -1   2   2 1745.43   50.85
   1  -2  -2 1932.27   52.61
  -1   2   2 1866.87   52.96
  -1  -2   2 1901.40   53.09
  -1  -2   1 2993.90   83.48
  -1   2   1 2953.92   83.45
   1   2  -1 2769.55   83.43
   1   2   0 1061.74   31.65
  -1   2   0 1017.95   31.02
   1  -2   0 1033.18   30.68
  -1   2   0 1029.30   29.40
  -1  -2   0 1048.35   29.47
  -1   2   0  985.08   29.82
  -1  -2   0 1062.39   31.22
  -1  -2   0 1075.55   31.28
   1  -2   1 3604.17  100.23
  -1   2  -1 3449.02  100.40
  -1  -2  -1 3585.03  100.81
  -1   2  -1 3457.30   99.23
  -1  -2  -1 3558.26   99.24
  -1  -2  -1 3519.69  100.80
   1  -2   1 3668.56  100.26
  -1  -2  -1 3512.94   99.19
  -1   2  -1 3524.32  100.27
  -1  -2  -1 3565.70   99.25
  -1   2  -1 3455.61   99.22
  -1   2  -1 3481.73   99.19
   1   2   1 3671.45  101.29
  -1   2  -2   17.84    1.81
   1   2   2   16.42    2.05
  -1   2  -2   14.76    1.53
   1  -2   2   15.42    1.59
  -1  -2  -2   17.16    1.85
  -1  -2  -2   17.44    1.33
  -1  -2  -2   18.34    1.46
  -1   2  -2   18.27    1.75
  -1   2  -2   17.01    1.43
  -1   2  -2   13.54    1.32
  -1   2  -2   16.14    1.40
  -1  -2  -2   18.25    1.47
  -1  -2  -2   17.30    1.44
   1  -2   2   14.76    1.56
   1   2   3  714.57   23.58
   1  -2   3  731.57   22.59
  -1  -2  -3  723.76   22.57
  -1  -2  -3  726.57   22.14
  -1   2  -3  704.04   22.20
  -1   2  -3  809.60   23.25
   1  -2   3  779.76   22.77
  -1   2  -3  727.04   22.54
  -1   2  -3  730.91   23.18
  -1  -2  -3  730.33   22.65
  -1  -2  -3  724.16   22.66
  -1   2  -3  743.57   22.67
  -1   2  -3  789.72   22.85
   1   2   4  134.66    6.32
  -1   2  -4  121.21    6.06
   1  -2   4  125.29    5.52
  -1   2  -4  143.33    6.71
  -1   2  -4  132.43    6.57
  -1   2  -4  124.92    6.42
  -1   2  -4  140.60    5.86
  -1  -2  -4  138.60    6.85
   1  -2   4  123.85    5.49
  -1   2  -4  137.98    5.76
  -1   2  -4  152.48    6.44
  -1  -2  -4  137.29    5.67
  -1  -2  -4  140.70    6.82
  -1   2  -5  268.40   11.46
  -1  -2  -5  301.28   11.02
  -1  -2  -5  276.90   10.04
  -1  -2  -5  292.60   10.84
  -1  -2  -5  297.40   11.10
  -1   2  -5  291.98   11.47
  -1  -2  -5  290.06   12.21
  -1  -2  -5  278.86   12.21
   1   2   5  281.17   10.94
  -1  -2  -5  288.94    9.92
  -1   2  -5  273.44   11.77
  -1   2  -5  276.79   11.82
  -1   2  -5  293.58   10.35
  -1   2  -5  286.54   10.52
  -1   2  -6  558.33   17.80
  -1   2  -6  495.15   19.53
   1   2   6  566.07   18.91
  -1  -2  -6  503.55   19.96
  -1   2  -6  490.40   18.46
  -1   2  -6  532.69   18.19
  -1  -2  -6  516.30   17.78
  -1   2  -6  487.32   17.37
  -1  -2  -6  545.53   18.40
  -1  -2  -6  519.47   17.81
  -1  -2  -6  500.92   17.34
  -1  -2  -7    1.43    1.29
  -1   2  -7    1.90    1.28
  -1   2  -7    2.53    1.47
  -1   2  -7    2.16    1.57
  -1  -2  -7    1.44    1.25
  -1  -2  -7    0.98    1.26
  -1   2  -7    2.87    1.94
  -1  -2  -7    2.28    1.70
  -1   2  -7    0.70    1.35
   1   2   7    1.92    1.38
  -1   2  -7    1.86    1.77
  -1  -2  -7    0.90    1.77
  -1  -2  -7    1.65    1.50
   1   2   7    1.40    1.24
  -1   2  -8   18.12    3.03
  -1   2  -8   10.19    2.70
  -1  -2  -8   14.89    3.25
  -1   2  -8   18.65    2.75
  -1  -2  -8   17.59    3.48
  -1  -2  -8   17.37    2.78
  -1  -2  -8   15.18    2.49
  -1  -2  -8   16.27    2.57
  -1   2  -8   18.50    3.46
  -1  -2  -8   14.80    3.20
  -1   2  -8   16.08    3.33
  -1   2  -9  151.97   10.08
  -1   2  -9  117.12    8.02
  -1   2  -9  124.89    8.42
  -1  -2  -9  141.81    8.28
  -1  -2  -9  140.12    7.60
  -1   2  -9  138.13    8.55
  -1  -2  -9  140.27   10.00
  -1  -2  -9  150.71    9.62
  -1  -2 -10   93.07    7.33
  -1   2 -10   81.19    5.40
  -1  -2 -10   87.24    6.42
  -1   2 -10   79.08    6.54
  -1  -2 -10   71.53    5.30
  -1   2 -10   75.74    6.56
  -1   2 -10   86.26    5.92
  -1   2 -10   70.16    7.18
  -1  -2 -10   86.85    8.10
  -1   2 -11  132.84    8.79
  -1   2 -11  132.51    7.64
  -1  -2 -11  137.95    8.41
  -1   2 -11  142.12    8.98
  -1   2 -11  133.50    8.89
  -1   2 -12   34.27    3.53
  -1  -2 -12   50.43    4.70
  -1   2 -13   26.51    3.53
  -1  -2 -13   22.28    3.01
  -1  -2 -13   25.46    2.97
  -1   2 -13   22.71    3.12
  -1  -2 -14    3.53    1.37
  -1  -2 -14    3.65    1.25
  -1   2 -14    4.95    1.46
  -1   2 -14    5.63    1.59
   1  -3 -14    9.83    1.65
   1   3 -14   11.28    1.84
   1  -3 -13   45.40    3.98
   1   3 -13   51.67    4.50
  -1   3  12   12.35    2.10
   1  -3 -12    6.25    2.19
   1  -3 -12   10.87    2.34
   1  -3 -11  163.87   10.08
   1  -3 -11  169.49    9.40
  -1   3  11  155.03    8.04
  -1   3  10   42.13    4.08
   1  -3 -10   41.30    5.31
   1   3 -10   41.89    4.30
   1   3  -9   10.63    2.46
   1  -3  -9    9.07    2.27
  -1   3   9   11.66    2.45
   1  -3  -8   90.38    6.19
  -1   3   8   94.30    6.75
  -1  -3   8   90.76    6.49
   1   3  -8   90.38    6.54
  -1   3   8   93.30    6.34
   1   3  -8  102.11    6.02
  -1   3   7   47.49    4.64
   1  -3  -7   39.17    3.52
  -1  -3   7   42.15    4.23
  -1   3   7   46.34    4.44
   1  -3  -6    6.86    1.56
   1  -3  -6    7.67    1.73
  -1   3   6    8.60    2.22
  -1   3   6    5.75    1.81
  -1  -3   6    8.27    2.04
   1  -3  -5   44.56    3.53
  -1  -3   5   37.10    3.72
  -1   3   5   43.94    3.95
  -1   3   5   43.80    3.89
   1  -3  -5   38.52    3.25
  -1  -3   4 1069.28   34.00
  -1   3   4 1063.90   33.97
  -1   3   4 1027.58   33.45
   1  -3  -4 1067.35   32.81
  -1   3   3 1299.39   39.47
  -1  -3   3 1218.77   39.29
   1  -3  -3 1329.52   38.76
   1   3  -3 1180.58   39.33
   1  -3  -2 1045.05   32.08
   1   3  -2  984.06   32.96
  -1  -3   2 1038.01   32.80
  -1  -3   2 1029.74   32.79
  -1   3   2 1059.14   32.57
   1   3  -1   39.24    3.65
  -1   3   1   38.03    3.28
  -1  -3   1   39.45    3.42
   1  -3  -1   34.52    2.90
  -1  -3   1   40.30    3.39
  -1   3   0  337.16   12.82
   1  -3   0  354.73   12.50
   1   3   0  329.95   13.37
  -1  -3   0  337.00   12.89
  -1  -3  -1  283.32   11.23
  -1   3  -1  278.47   10.93
  -1  -3  -1  291.62   11.27
   1  -3   1  272.11   10.61
  -1   3  -2  721.66   24.25
   1  -3   2  776.94   24.38
  -1   3  -2  794.65   23.87
  -1  -3  -2  723.53   24.56
  -1  -3  -3   86.55    4.96
  -1   3  -3   86.86    4.75
   1  -3   3   88.56    4.97
  -1   3  -3   86.46    4.84
  -1   3  -3   90.74    4.59
   1   3   4  192.15    9.48
   1  -3   4  204.80    8.67
  -1   3  -4  212.31    9.07
  -1   3  -4  211.40    9.08
  -1   3  -4  202.32    8.21
  -1   3  -5  492.38   17.37
   1   3   5  466.52   18.62
  -1  -3  -5  480.59   17.23
  -1   3  -5  501.45   18.28
  -1   3  -6   55.12    4.53
  -1  -3  -6   54.14    3.85
   1   3   6   60.48    5.12
  -1  -3  -6   62.76    4.63
  -1   3  -6   53.80    4.62
  -1  -3  -6   58.10    4.66
  -1   3  -6   59.08    4.10
  -1   3  -7   29.06    3.45
  -1   3  -7   26.01    2.92
  -1   3  -7   29.47    3.18
  -1   3  -7   22.94    3.28
   1   3   7   34.53    3.93
  -1  -3  -7   27.65    3.16
   1   3   7   25.25    3.29
  -1  -3  -7   27.72    3.17
  -1  -3  -7   29.39    3.56
  -1  -3  -8   19.64    3.84
   1   3   8   19.28    3.14
  -1   3  -8   20.72    3.28
  -1   3  -8   21.02    3.10
  -1  -3  -8   19.53    3.13
  -1  -3  -8   20.08    3.03
  -1   3  -8   20.17    2.81
  -1  -3  -8   18.80    2.81
  -1  -3  -8   18.64    2.77
   1   3   8   21.17    3.16
  -1   3  -9   54.77    4.97
  -1  -3  -9   53.13    4.91
  -1  -3  -9   65.28    6.38
  -1   3  -9   59.41    5.49
  -1  -3  -9   57.15    4.63
  -1   3 -10   56.88    4.81
  -1  -3 -10   61.04    5.19
  -1   3 -10   66.33    4.86
  -1   3 -10   65.06    5.83
  -1   3 -10   59.62    5.67
  -1  -3 -11   25.40    3.26
  -1  -3 -11   24.10    3.74
  -1   3 -11   26.89    3.28
  -1   3 -12   15.47    2.65
  -1  -3 -12   11.34    2.26
  -1  -3 -12   14.29    2.41
  -1   3 -12    9.74    1.91
  -1   3 -12   16.41    2.82
  -1  -3 -13    4.94    1.46
  -1  -3 -13    6.42    1.53
  -1   3 -13    6.23    1.59
  -1   3 -13    5.74    1.68
  -1   3 -14    0.90    0.76
   1  -4 -13   10.51    1.54
   1   4 -13   10.34    1.64
   1  -4 -12   46.12    4.04
   1   4 -12   44.18    3.81
   1  -4 -12   44.62    3.58
  -1   4  12   42.00    3.10
   1   4 -12   35.25    3.07
   1   4 -11   71.54    5.13
   1  -4 -11   76.94    5.39
  -1   4  11   76.14    4.80
   1  -4 -11   69.93    5.97
  -1   4  10   32.40    3.43
   1  -4 -10   36.03    3.65
   1  -4 -10   32.78    4.60
   1   4  -9   39.00    4.26
   1  -4  -9   46.44    4.39
   1   4  -8    4.11    2.04
   1  -4  -8    4.46    1.55
   1   4  -8    5.74    1.90
  -1   4   8    6.71    2.07
  -1  -4   8    4.05    1.89
  -1   4   7   59.06    5.54
  -1  -4   7   55.05    5.33
  -1   4   7   62.14    5.47
  -1  -4   7   48.79    4.98
   1  -4  -7   64.03    4.77
   1  -4  -6   71.38    5.01
  -1  -4   6   63.89    5.65
  -1  -4   6   64.99    5.62
  -1   4   6   74.67    6.06
  -1   4   6   68.59    5.66
   1  -4  -6   60.60    4.71
  -1   4   5  164.14    9.01
   1  -4  -5  156.90    8.20
  -1   4   5  169.57    9.33
  -1  -4   5  161.16    9.30
  -1  -4   5  161.62    9.21
   1  -4  -5  169.68    8.40
   1   4  -4   29.74    3.81
   1  -4  -4   36.18    3.57
  -1   4   4   36.02    3.92
   1  -4  -4   27.06    3.12
  -1   4   4   36.42    3.85
  -1  -4   4   26.21    3.59
  -1  -4   4   32.86    3.83
   1  -4  -3   42.05    3.76
  -1  -4   3   42.43    4.25
  -1  -4   3   37.15    4.08
  -1   4   3   36.29    3.71
   1   4  -3   44.91    4.60
  -1   4   3   37.03    4.01
   1   4  -2  124.27    7.98
  -1   4   2  151.18    8.05
  -1  -4   2  137.78    8.01
   1  -4  -2  128.43    7.25
  -1  -4   2  136.21    7.96
   1  -4  -1  236.00   10.54
  -1  -4   1  241.38   11.36
  -1  -4   1  240.74   11.36
   1   4  -1  248.02   11.92
  -1   4   1  238.41   10.80
   1  -4   0  263.93   11.41
   1   4   0  266.72   12.70
  -1  -4   0  277.63   12.22
  -1  -4   0  285.81   12.45
  -1   4   0  270.56   11.53
   1   4   1  235.27   11.73
  -1  -4  -1  232.26   10.83
  -1   4  -1  235.81   10.25
  -1   4  -1  238.43    9.62
   1  -4   1  246.62   10.65
   1   4   2   38.88    4.37
  -1  -4  -2   44.41    4.14
   1  -4   2   45.91    3.91
  -1   4  -2   52.04    3.84
  -1   4  -3   21.01    2.67
  -1  -4  -3   22.69    2.91
   1  -4   3   19.17    2.59
   1   4   3   25.04    3.55
  -1   4  -4   97.03    5.98
   1   4   4   99.01    7.02
  -1  -4  -4  103.86    6.19
   1  -4   4   80.77    5.50
  -1  -4  -5   14.68    2.35
  -1   4  -5   14.44    2.33
   1   4   5   15.20    2.96
  -1   4  -5   13.62    2.50
  -1  -4  -5   12.73    2.15
  -1   4  -6   90.68    6.26
  -1   4  -6  102.91    5.81
  -1  -4  -6  102.30    6.41
   1   4   6   94.84    7.20
   1   4   6   89.44    6.62
  -1  -4  -6   95.40    6.61
  -1   4  -6   83.16    6.06
  -1  -4  -6   83.89    5.47
  -1  -4  -7    9.53    2.06
  -1   4  -7    9.14    2.15
  -1  -4  -7   10.72    2.49
   1   4   7   10.33    2.50
  -1  -4  -7    7.06    1.94
  -1   4  -7   10.45    2.35
   1   4   7    8.70    2.49
  -1   4  -7    5.64    1.90
  -1  -4  -8  115.79    8.76
   1   4   8  117.47    7.69
  -1   4  -8  122.77    6.94
  -1   4  -8  118.61    7.65
  -1  -4  -8  118.37    6.95
   1   4   8  123.85    7.97
  -1  -4  -8  118.82    6.95
  -1  -4  -8  124.34    7.61
  -1   4  -8  116.80    7.39
  -1  -4  -9  124.14    8.58
  -1  -4  -9  105.65    6.70
   1   4   9  102.84    6.65
   1   4   9  109.98    7.08
  -1   4  -9  105.70    7.12
  -1   4 -10   21.67    2.70
  -1   4 -10   19.14    2.73
  -1   4 -10   21.90    3.08
  -1  -4 -10   21.14    3.52
  -1   4 -11   44.10    3.64
  -1  -4 -11   43.80    4.27
  -1   4 -11   44.47    3.92
  -1   4 -12   78.91    4.46
  -1  -4 -12   89.94    4.74
  -1   4 -12   81.74    4.76
   1   5 -11    2.11    1.04
   1  -5 -11    2.24    1.35
   1   5 -10   54.81    4.02
   1  -5 -10   54.06    3.74
  -1   5  10   48.06    3.56
   1  -5 -10   56.15    4.87
   1  -5  -9    0.39    1.20
   1   5  -9    1.03    1.41
  -1   5   9    2.38    1.35
  -1   5   8  140.46    7.90
   1   5  -8  129.85    6.80
   1   5  -8  137.14    7.80
   1  -5  -7  111.23    6.39
  -1   5   7  122.47    7.81
  -1   5   7  116.20    7.31
  -1  -5   7  110.33    7.17
  -1  -5   7   98.55    6.81
   1  -5  -6  227.18   10.56
  -1  -5   6  224.75   11.57
   1   5  -6  242.43   11.67
  -1   5   6  237.29   11.79
  -1   5   6  247.76   12.34
   1  -5  -5   12.74    2.39
   1  -5  -5   14.65    2.49
  -1   5   5   15.09    2.86
  -1  -5   5   13.96    2.85
   1  -5  -4   33.25    3.77
   1  -5  -4   33.75    3.76
   1   5  -4   35.71    4.27
  -1  -5   4   39.81    4.57
  -1  -5   4   33.45    4.20
  -1   5   4   34.66    4.20
  -1   5   4   37.26    4.15
   1  -5  -3   22.52    3.26
   1   5  -3   27.67    3.93
  -1  -5   3   15.93    2.99
   1  -5  -3   23.90    3.23
  -1   5   3   20.60    3.24
  -1   5   3   21.98    3.38
   1  -5  -2   51.20    4.60
   1   5  -2   44.54    5.10
   1  -5  -2   45.65    4.32
  -1  -5   2   42.64    4.67
  -1   5   2   43.28    4.44
  -1   5   2   49.30    4.58
   1   5  -1   29.76    4.16
  -1   5   1   25.49    3.32
  -1   5   1   21.31    3.20
   1  -5  -1   32.51    3.78
  -1  -5   1   27.86    3.79
   1  -5   0  597.72   22.54
  -1   5   0  670.60   23.07
   1   5   0  637.20   24.54
  -1  -5   0  614.36   23.39
  -1   5   0  585.52   22.03
  -1  -5  -1  791.78   28.52
   1  -5   1  812.47   28.30
   1   5   1  856.95   30.62
   1  -5   2  267.26   12.48
   1   5   2  285.05   14.18
  -1  -5  -2  296.05   13.08
   1  -5   3   26.36    3.42
   1   5   3   23.49    3.84
  -1  -5  -3   25.73    3.44
  -1   5  -3   26.46    2.99
   1  -5   4  109.01    6.86
  -1   5  -4  107.08    6.49
  -1  -5  -4  111.71    6.69
  -1  -5  -4  114.81    6.98
  -1   5  -4  116.47    6.49
  -1   5  -5  293.19   13.10
  -1  -5  -5  320.99   13.32
   1   5   5  310.43   15.06
   1   5   5  304.56   14.46
  -1  -5  -5  314.89   13.54
  -1  -5  -5  309.78   12.97
  -1   5  -6  205.34   10.32
  -1  -5  -6  221.26   10.99
  -1  -5  -6  216.67    9.88
   1   5   6  233.97   11.92
  -1   5  -6  270.70   11.59
  -1  -5  -6  245.38   10.81
  -1  -5  -6  235.68   10.76
  -1   5  -7    3.52    1.53
  -1  -5  -7    5.11    2.48
  -1  -5  -7    3.28    1.38
  -1   5  -7    3.70    1.72
  -1  -5  -7    5.44    1.73
   1   5   7    5.86    2.09
  -1  -5  -7    8.28    2.07
   1   5   7    3.20    1.76
  -1   5  -8   26.50    2.95
  -1  -5  -8   25.24    3.08
   1   5   8   25.51    3.20
  -1  -5  -8   20.86    3.45
   1   5   8   26.82    3.48
  -1   5  -9   26.80    2.84
  -1  -5  -9   29.25    2.95
   1   5   9   25.53    2.74
  -1  -5  -9   24.99    3.33
  -1  -5 -10    9.47    1.98
  -1   5 -10    9.29    1.61
  -1   5 -11    7.38    1.18
   1   6  -9    1.13    0.74
   1  -6  -8   23.86    2.33
   1  -6  -8   19.62    2.79
   1   6  -8   21.46    2.23
  -1   6   8   21.72    2.24
  -1  -6   7   47.33    3.51
   1  -6  -7   63.19    4.28
   1   6  -7   56.61    3.55
   1   6  -7   53.33    3.80
  -1   6   7   56.54    4.02
   1  -6  -6   18.53    2.30
  -1  -6   6   12.81    2.19
   1   6  -6   14.33    2.18
  -1   6   6   15.29    2.33
  -1   6   6   17.18    2.66
   1   6  -6   20.79    3.15
   1  -6  -6   17.10    2.53
  -1  -6   5   36.35    3.73
   1   6  -5   41.06    3.55
  -1   6   5   37.85    3.76
   1  -6  -5   44.48    3.67
  -1   6   5   46.39    4.39
   1  -6  -5   44.44    3.62
   1  -6  -4    0.58    1.23
   1   6  -4    1.86    1.27
  -1  -6   4    1.91    1.56
  -1   6   4    1.88    1.37
  -1   6   4    2.29    1.54
  -1   6   3   37.93    4.02
  -1   6   3   32.56    3.65
   1  -6  -3   31.01    3.43
   1  -6  -2   19.68    2.88
  -1   6   2   17.41    2.90
  -1  -6   2   13.97    2.69
  -1   6   2   14.40    2.65
   1  -6  -2   17.46    2.78
   1  -6  -1   13.40    2.43
   1   6  -1   15.03    2.77
  -1  -6   1   10.60    2.37
   1  -6  -1   15.68    2.62
  -1  -6   0   31.75    3.77
   1  -6   0   30.31    3.55
   1   6   0   35.05    4.24
   1  -6   0   30.98    3.48
  -1  -6  -1    1.79    1.57
   1  -6   1    4.88    1.77
   1   6   1    2.45    1.78
   1  -6   1    1.81    1.44
   1   6   2  154.76    9.12
   1  -6   2  143.66    7.72
   1   6   2  143.37    8.43
  -1  -6  -2  144.86    7.82
  -1  -6  -3    1.23    1.34
  -1   6  -3    4.60    1.52
   1  -6   3    2.76    1.35
  -1   6  -3    6.78    2.85
   1   6   3    2.69    1.73
   1   6   3    2.59    1.91
   1  -6   3    2.34    1.37
   1  -6   4   18.80    2.40
  -1  -6  -4   22.99    2.87
   1   6   4   25.78    3.31
   1   6   4   22.53    3.30
  -1  -6  -4   19.03    2.59
  -1   6  -4   30.99    3.93
   1  -6   4   18.91    2.45
  -1  -6  -4   23.45    2.70
  -1  -6  -4   20.50    2.58
  -1  -6  -5    1.04    1.16
  -1   6  -5    0.51    1.22
  -1  -6  -5    1.75    1.54
   1   6   5   -0.50    1.31
  -1  -6  -5   -0.83    1.12
  -1  -6  -5   -0.56    1.09
   1   6   5   -0.24    1.28
  -1  -6  -5    0.51    1.03
  -1   6  -6   14.95    2.08
  -1   6  -6   13.23    1.74
  -1  -6  -6   15.80    2.36
   1   6   6   18.00    2.58
  -1  -6  -6   17.93    2.05
   1   6   6   13.37    2.42
  -1  -6  -6   15.52    2.20
  -1  -6  -7   62.12    3.85
  -1  -6  -7   61.92    4.18
   1   6   7   70.37    4.34
   1   6   7   66.54    4.50
   1   6   8   15.82    1.79
  -1  -7   4   21.14    1.95
   1  -7  -4   26.43    2.03
   1   7  -4   27.81    2.26
   1  -7  -3   40.28    2.77
  -1  -7   3   41.42    2.96
  -1  -7   3   43.35    3.01
  -1  -7   2   33.21    2.79
   1  -7  -2   38.23    2.73
  -1  -7   2   38.00    2.93
   1  -7  -2   34.86    2.67
  -1  -7   1   84.68    4.77
   1  -7  -1   88.67    4.56
  -1  -7   1   88.33    4.81
   1  -7  -1   82.75    4.48
  -1  -7   0   77.22    4.47
  -1   7   0   93.55    4.55
   1  -7   0   79.70    4.24
  -1  -7   0   80.69    4.51
   1  -7   0   77.37    4.29
  -1  -7  -1   12.73    1.73
   1  -7   1   14.59    1.66
  -1  -7  -1   13.08    1.82
   1  -7   1   13.91    1.69
  -1   7  -1   15.30    1.73
  -1  -7  -2   19.34    1.93
  -1  -7  -2   21.62    1.95
  -1   7  -2   19.43    1.87
   1  -7   2   17.68    1.70
   1  -7   2   19.66    1.87
  -1   7  -3   73.87    3.64
  -1  -7  -3   68.61    3.52
  -1   7  -4    4.67    0.94
   2   0 -16    4.27    1.07
   2   0 -15   62.88    5.72
   2   0 -15   72.48    6.03
   2   0 -14   43.80    3.87
   2   0 -14   47.00    6.13
   2   0 -14   49.95    6.10
   2   0 -14   53.12    6.59
   2   0 -13   85.68    6.07
   2   0 -13   81.88    9.10
   2   0 -13   77.06    8.74
   2   0 -12    0.64    2.74
   2   0 -12   -0.68    2.87
   2   0 -12    0.52    1.40
  -2   0  11   88.91    6.26
   2   0 -11   81.98    6.10
   2   0 -11   68.02    9.12
  -2   0  10    2.80    1.76
  -2   0  10    4.20    1.74
   2   0 -10    2.90    1.65
  -2   0   9   73.80    5.34
  -2   0   9   77.03    5.32
  -2   0   8   -0.55    1.37
   2   0  -8    1.16    1.19
  -2   0   7   93.39    5.18
   2   0  -7   81.07    4.98
  -2   0   6 3358.39   97.98
   2   0  -6 3448.59   98.03
   2   0  -5    0.41    1.07
   2   0  -5    0.41    0.47
   2   0  -5    0.11    1.15
  -2   0   5    0.43    0.85
   2   0  -4  204.50    7.75
   2   0  -4  236.15    8.14
  -2   0   4  227.52    8.02
   2   0  -4  208.29    6.61
   2   0  -3 3161.18   90.79
   2   0  -3 3138.34   90.72
  -2   0   3 3288.05   90.84
  -2   0   2    0.25    0.84
  -2   0   2    0.36    0.27
   2   0  -2    0.71    0.92
  -2   0   2    0.24    0.24
  -2   0   1 1404.13   40.33
  -2   0   1 1375.72   40.22
  -2   0   1 1450.09   40.80
  -2   0   1 1449.69   40.82
  -2   0   1 1451.01   40.19
  -2   0   1 1437.35   40.21
   2   0  -1 1375.70   40.79
  -2   0   0 3732.21  106.28
   2   0   0 3725.02  105.92
  -2   0   0 3780.97  105.81
  -2   0   0 3677.95  105.76
  -2   0   0 3741.10  105.81
  -2   0   0 3804.81  105.91
  -2   0   0 3791.32  105.81
  -2   0   0 3797.85  105.83
  -2   0   0 3769.70  105.79
  -2   0   0 3853.42  106.72
  -2   0  -1 5232.16  146.11
  -2   0  -1 5475.08  145.90
  -2   0  -1 5301.00  146.64
  -2   0  -1 5014.98  145.77
  -2   0  -1 5229.59  146.11
  -2   0  -1 5284.77  146.12
  -2   0  -1 5197.58  145.33
  -2   0  -1 5280.72  146.41
  -2   0  -1 5036.27  145.86
  -2   0  -1 5214.34  146.69
  -2   0  -1 5075.37  145.88
  -2   0  -1 5204.10  145.77
  -2   0  -1 5288.88  146.48
   2   0   1 5049.62  145.37
  -2   0  -2 8079.07  218.83
  -2   0  -2 7907.18  218.14
  -2   0  -2 7961.77  218.12
  -2   0  -2 8081.45  218.33
  -2   0  -2 8019.70  218.37
  -2   0  -2 8008.63  218.79
  -2   0  -2 8023.02  218.67
   2   0   2 7094.00  217.10
  -2   0  -2 8293.34  218.34
   2   0   2 7624.79  216.97
  -2   0  -2 8187.67  218.71
  -2   0  -2 7988.12  218.28
  -2   0  -2 7796.84  218.83
  -2   0  -3  128.44    5.70
   2   0   3  121.37    4.38
  -2   0  -3  139.70    5.50
  -2   0  -3  151.49    6.13
  -2   0  -3  147.86    5.64
  -2   0  -3  133.98    5.93
  -2   0  -3  140.44    5.61
  -2   0  -3  119.31    5.74
  -2   0  -3  144.92    5.66
  -2   0  -3  136.96    5.78
  -2   0  -3  152.78    5.82
   2   0   3  122.56    4.02
  -2   0  -4   36.92    3.04
  -2   0  -4   35.78    3.04
  -2   0  -4   33.05    2.91
  -2   0  -4   36.80    3.65
  -2   0  -4   41.95    2.98
  -2   0  -4   37.61    3.20
  -2   0  -4   41.13    2.95
  -2   0  -4   37.64    2.70
  -2   0  -4   38.39    3.13
  -2   0  -4   31.29    2.54
  -2   0  -4   41.16    3.05
  -2   0  -4   40.19    2.96
  -2   0  -4   39.59    2.99
  -2   0  -5  665.81   21.22
  -2   0  -5  624.18   21.91
  -2   0  -5  637.39   21.51
  -2   0  -5  704.68   21.18
  -2   0  -5  628.61   21.95
  -2   0  -5  634.59   21.89
  -2   0  -5  673.34   21.43
  -2   0  -5  640.01   21.45
  -2   0  -6  256.22   10.46
  -2   0  -6  271.34   10.07
  -2   0  -6  230.67   10.29
  -2   0  -6  256.32   12.26
  -2   0  -6  244.54   10.84
  -2   0  -6  240.86   10.88
  -2   0  -6  246.78   10.26
  -2   0  -7  411.36   14.72
  -2   0  -7  392.49   15.32
  -2   0  -7  395.57   15.93
  -2   0  -7  406.70   17.74
  -2   0  -7  446.53   15.54
  -2   0  -7  386.54   15.02
  -2   0  -7  401.92   16.01
  -2   0  -7  410.36   14.81
  -2   0  -7  360.44   15.18
  -2   0  -7  390.92   15.39
  -2   0  -8   52.17    4.18
  -2   0  -8   45.71    3.99
  -2   0  -8   53.30    4.66
  -2   0  -8   49.65    5.73
  -2   0  -8   49.00    4.48
  -2   0  -8   51.91    5.12
  -2   0  -8   53.80    4.70
  -2   0  -9  100.69    6.37
  -2   0  -9  107.67    7.24
  -2   0  -9  116.69    7.29
  -2   0  -9  102.08    7.46
  -2   0  -9   86.33    6.77
  -2   0  -9   97.28    6.82
  -2   0 -10   12.52    2.96
  -2   0 -10   10.52    2.67
  -2   0 -10   14.96    3.14
  -2   0 -10   11.05    2.63
  -2   0 -11  141.20    8.87
  -2   0 -11  147.53    8.74
  -2   0 -11  128.13    8.13
  -2   0 -11  128.42    8.73
  -2   0 -13  101.41    6.69
  -2   0 -13  117.97    7.29
  -2   0 -13  117.30    7.28
  -2   0 -14   42.48    3.78
  -2   0 -14   52.71    4.02
   2   1 -15    0.26    1.37
   2  -1 -15    0.70    1.09
   2  -1 -15    2.12    1.57
   2   1 -15   -0.19    1.13
   2   1 -14    7.09    3.01
   2  -1 -14   13.86    2.38
   2  -1 -14   16.09    3.65
   2   1 -14   14.10    3.48
   2  -1 -14   14.23    3.58
   2  -1 -14   14.22    3.60
   2   1 -14   18.51    3.85
   2  -1 -13   30.13    3.70
   2  -1 -13   22.45    4.89
   2  -1 -13   31.77    5.72
   2   1 -13   31.23    5.51
   2  -1 -13   28.67    5.24
   2   1 -13   23.60    4.97
   2   1 -13   24.64    4.97
  -2   1  12   25.35    3.22
   2  -1 -12   18.66    4.89
   2  -1 -12   20.99    5.00
   2   1 -12   18.32    4.85
   2   1 -12   19.74    5.06
   2  -1 -12   21.44    3.36
  -2   1  11    7.37    2.04
  -2  -1  11    6.99    2.15
   2  -1 -11    4.89    2.10
   2   1 -11    7.26    3.68
   2  -1 -11    2.67    2.85
  -2   1  10    5.30    1.99
  -2  -1  10    8.15    2.17
  -2  -1   9   30.35    3.55
  -2  -1   9   26.77    3.28
  -2   1   9   23.74    2.96
   2  -1  -9   30.38    3.36
   2   1  -8   98.41    5.65
  -2  -1   8  118.98    6.59
  -2   1   8  102.98    5.98
  -2  -1   8  129.57    6.81
   2  -1  -7  197.97    7.82
  -2  -1   7  209.75    8.91
   2   1  -7  180.55    7.80
  -2  -1   7  194.92    8.75
   2   1  -7  188.20    7.99
  -2   1   7  192.82    8.38
   2   1  -7  197.82    8.69
   2  -1  -7  192.11    8.30
  -2  -1   6  371.05   13.32
   2   1  -6  348.02   12.13
   2   1  -6  365.18   13.19
  -2  -1   5 1166.31   36.41
  -2  -1   5 1200.02   36.45
  -2   1   5 1225.13   36.37
   2   1  -5 1205.92   36.39
  -2  -1   4 1071.25   32.55
   2  -1  -4 1091.88   31.97
   2   1  -4 1062.15   32.58
  -2   1   4 1071.25   32.46
   2  -1  -3 2556.38   65.64
  -2  -1   3 2364.14   66.17
  -2  -1   3 2411.13   66.22
   2   1  -3 2523.89   66.41
  -2   1   3 2524.08   66.21
  -2  -1   2  671.70   22.40
  -2  -1   2  668.19   20.93
   2  -1  -2  708.42   21.93
   2   1  -2  710.59   22.52
  -2   1   2  704.90   22.27
   2  -1  -2  704.10   21.87
   2  -1  -1   68.16    2.90
  -2  -1   1   58.97    2.29
  -2  -1   1   63.66    3.35
  -2   1   1   62.40    2.63
  -2   1   1   67.57    3.13
   2   1  -1   69.06    3.45
   2  -1  -1   65.01    2.94
  -2  -1   1   62.71    2.39
  -2   1   0  902.00   27.03
  -2   1   0  884.29   26.95
  -2  -1   0  890.09   27.63
  -2   1   0  914.45   27.54
  -2  -1   0  887.50   26.63
  -2  -1   0  911.40   26.75
   2  -1   0  945.25   26.92
   2   1   0  871.55   27.54
  -2  -1   0  905.48   26.81
  -2  -1   0  893.82   27.10
   2  -1   0  983.42   27.10
   2  -1   1 2062.45   58.22
   2   1   1 2073.65   59.15
  -2   1  -1 2043.82   59.51
  -2   1  -1 2113.82   59.50
  -2   1  -1 2171.51   58.95
  -2   1  -1 1984.98   58.77
  -2  -1  -1 2068.76   58.83
  -2   1  -1 2079.85   59.53
  -2  -1  -1 2083.01   58.48
  -2  -1  -1 2038.64   59.24
  -2   1  -1 2092.10   59.78
  -2  -1  -1 2058.63   58.65
  -2   1  -1 2030.58   58.19
  -2   1  -1 2038.33   59.33
  -2  -1  -1 2050.02   58.98
  -2   1  -1 2029.97   59.25
  -2   1  -1 2031.63   59.28
   2  -1   1 2066.10   58.35
  -2  -1  -1 2054.01   59.48
  -2  -1  -1 2044.09   58.78
  -2  -1  -2 6674.57  183.75
  -2   1  -2 6607.65  183.86
  -2   1  -2 6455.22  184.41
  -2   1  -2 6629.42  184.31
  -2   1  -2 6684.97  183.77
  -2  -1  -2 6540.79  184.49
  -2  -1  -2 6681.75  183.49
   2  -1   2 6455.46  182.60
  -2   1  -2 6592.13  184.64
  -2  -1  -2 6535.59  183.36
  -2  -1  -2 6508.68  184.34
  -2  -1  -2 6282.80  183.33
  -2   1  -2 6571.58  184.35
  -2   1  -2 6329.39  184.42
   2   1   2 6396.40  183.60
  -2   1  -2 6730.99  184.38
  -2  -1  -2 6609.79  183.89
  -2   1  -2 6561.84  184.68
  -2   1  -2 6568.92  184.30
   2  -1   2 6467.35  182.77
  -2  -1  -2 6719.64  183.94
   2   1   3 1224.43   37.28
   2  -1   3 1209.49   35.64
  -2  -1  -3 1150.82   36.00
  -2   1  -3 1374.52   37.46
  -2  -1  -3 1324.08   38.33
  -2   1  -3 1335.96   37.81
  -2   1  -3 1380.91   37.35
  -2  -1  -3 1304.74   37.14
  -2   1  -3 1271.25   38.02
  -2  -1  -3 1238.68   37.80
  -2   1  -3 1284.93   38.15
  -2  -1  -3 1260.34   37.86
  -2   1  -3 1277.42   37.87
  -2  -1  -3 1262.58   37.38
  -2  -1  -3 1329.00   37.65
  -2   1  -3 1343.05   38.33
  -2   1  -3 1349.60   37.96
  -2   1  -3 1245.19   38.08
  -2   1  -3 1277.14   37.95
  -2  -1  -3 1316.65   37.64
  -2   1  -4  157.48    7.07
  -2   1  -4  169.05    6.71
  -2   1  -4  147.06    7.04
   2   1   4  151.72    6.20
  -2  -1  -4  153.01    6.49
  -2   1  -4  196.08    6.96
  -2  -1  -4  163.57    6.57
  -2   1  -4  153.20    7.06
  -2  -1  -4  158.82    7.18
  -2   1  -4  158.56    7.12
  -2  -1  -4  164.30    7.27
  -2   1  -4  160.07    7.42
  -2  -1  -4  159.20    7.18
  -2  -1  -4  152.69    6.71
  -2   1  -4  162.37    7.27
  -2   1  -4  153.28    7.01
  -2  -1  -4  155.54    6.66
  -2   1  -4  148.47    7.09
  -2  -1  -4  154.84    7.05
  -2   1  -4  161.86    6.94
  -2  -1  -4  149.11    6.79
  -2  -1  -4  152.01    6.68
  -2  -1  -4  158.11    6.96
  -2  -1  -5   60.53    3.77
  -2  -1  -5   61.85    4.00
  -2  -1  -5   69.98    4.55
  -2   1  -5   60.50    4.21
  -2  -1  -5   63.75    3.93
  -2  -1  -5   57.54    4.37
  -2  -1  -5   58.86    4.02
  -2  -1  -5   69.65    4.59
  -2   1  -5   56.87    4.21
  -2  -1  -5   60.41    4.28
  -2  -1  -5   50.63    3.66
  -2  -1  -5   60.21    3.98
  -2   1  -5   55.79    4.11
  -2   1  -5   68.68    4.79
  -2   1  -5   57.25    4.18
  -2   1  -5   62.91    4.27
  -2   1  -5   59.63    4.02
  -2  -1  -6  797.98   25.09
  -2   1  -6  757.19   24.47
  -2   1  -6  741.97   25.27
  -2   1  -6  720.76   25.59
  -2  -1  -6  757.45   27.36
  -2  -1  -6  802.96   24.90
  -2  -1  -6  733.13   24.64
  -2   1  -6  750.39   27.17
  -2  -1  -6  804.57   26.21
  -2  -1  -6  717.89   25.55
  -2  -1  -6  731.58   24.60
  -2   1  -7    8.74    2.03
  -2  -1  -7    8.31    2.30
  -2   1  -7    5.17    2.42
  -2   1  -7    7.27    1.78
  -2   1  -7    8.49    2.42
  -2  -1  -7    4.94    2.24
  -2   1  -7    7.48    2.14
  -2  -1  -7    5.85    1.69
  -2   1  -7    6.60    1.90
  -2  -1  -7    8.35    2.10
  -2  -1  -7    7.59    1.90
  -2   1  -7    5.90    1.82
  -2   1  -7    7.94    2.07
  -2   1  -7    6.42    2.15
  -2   1  -8  146.59    7.40
  -2  -1  -8  136.57    7.64
  -2   1  -8  142.74    7.47
  -2  -1  -8  143.16    7.84
  -2   1  -8  142.05    8.30
  -2  -1  -8  148.42    8.73
  -2  -1  -8  135.65    7.80
  -2  -1  -8  135.95    8.02
  -2   1  -8  147.22    9.00
  -2   1  -8  116.47    7.94
  -2   1  -8  138.19    8.22
  -2   1  -8  144.74    8.29
  -2   1  -8  122.63    7.53
  -2   1  -9    9.52    2.36
  -2   1  -9   11.48    2.80
  -2   1  -9   10.47    2.70
  -2   1  -9    9.90    2.22
  -2  -1  -9    9.92    2.85
  -2  -1  -9    6.03    2.09
  -2  -1  -9    8.69    2.28
  -2  -1  -9    8.16    2.43
  -2  -1  -9    9.09    2.39
  -2   1  -9    8.70    2.58
  -2   1  -9    8.15    2.56
  -2  -1 -10  105.96    7.44
  -2   1 -10  102.93    6.63
  -2   1 -10   97.16    7.44
  -2   1 -10   97.36    6.21
  -2  -1 -10  110.04    7.21
  -2  -1 -10  105.77    7.31
  -2   1 -10  106.70    7.68
  -2  -1 -10   95.38    7.08
  -2   1 -10   87.72    7.32
  -2   1 -10  107.48    7.49
  -2  -1 -11    0.92    1.56
  -2   1 -11    1.67    1.49
  -2   1 -11    0.68    1.76
  -2   1 -11    2.47    1.76
  -2  -1 -11    2.49    1.92
  -2   1 -11   -0.32    1.91
  -2  -1 -11    0.62    1.40
  -2   1 -11    1.39    1.77
  -2  -1 -12  222.05   11.04
  -2   1 -12  196.73   10.96
  -2  -1 -12  209.21   10.64
  -2   1 -13    6.47    2.25
  -2   1 -13    6.40    2.01
  -2  -1 -13    6.82    2.17
  -2  -1 -13    6.42    1.93
  -2   1 -13    5.53    1.71
  -2  -1 -14   68.46    4.70
  -2  -1 -14   75.87    4.43
   2   2 -15   23.08    2.14
   2   2 -15   25.27    2.32
   2  -2 -15   18.19    2.06
   2  -2 -14   17.52    2.41
   2  -2 -14   14.24    2.84
   2   2 -14   14.08    2.28
  -2   2  13   38.90    3.50
  -2   2  13   38.51    3.49
   2  -2 -13   38.28    4.01
   2  -2 -13   29.56    4.83
   2  -2 -13   31.38    4.70
   2  -2 -13   37.41    5.12
   2   2 -13   32.60    4.80
   2   2 -13   29.87    4.53
   2   2 -12   34.01    5.51
   2  -2 -12   27.74    5.06
   2   2 -12   28.37    5.10
   2  -2 -12   31.64    5.41
  -2   2  12   31.12    3.48
   2   2 -11   18.49    2.65
   2  -2 -11   17.65    3.20
   2  -2 -11   18.42    4.51
   2  -2 -11   13.09    4.02
   2   2 -11   14.98    4.12
   2   2 -11   15.07    4.09
   2   2 -10  254.66   11.77
   2  -2 -10  234.67   15.99
   2   2 -10  249.82   16.13
  -2   2  10  261.19   11.78
   2   2  -9  161.59    8.68
  -2  -2   9  180.92    9.17
   2  -2  -9  160.88    7.98
  -2   2   9  155.62    8.28
   2  -2  -9  164.82    8.24
   2   2  -8   21.97    3.08
   2  -2  -8   20.31    2.55
  -2  -2   8   18.04    2.87
  -2   2   8   23.45    2.99
   2  -2  -8   20.54    2.68
  -2  -2   7  264.53   11.38
   2   2  -7  278.82   10.47
  -2  -2   6  136.49    7.22
  -2   2   6  140.24    7.05
  -2   2   6  141.35    7.44
   2   2  -6  139.73    7.39
  -2   2   5   75.38    4.89
   2  -2  -5   77.38    4.22
  -2  -2   5   70.20    4.71
  -2   2   5   77.83    4.73
   2   2  -5   70.85    4.88
   2  -2  -5   70.28    4.15
   2  -2  -4  556.16   18.07
  -2   2   4  563.64   19.07
   2   2  -4  555.07   19.16
   2  -2  -3   88.38    4.42
  -2  -2   3   88.87    5.00
  -2   2   3   91.46    4.89
  -2   2   3   92.38    4.95
   2   2  -3   85.31    5.10
   2  -2  -3  100.10    4.67
  -2  -2   2 2664.73   79.11
   2   2  -2 2735.68   79.43
  -2   2   2 2752.13   78.64
   2  -2  -2 2716.14   78.20
   2  -2  -2 2742.80   78.20
   2  -2  -1  378.01   12.16
  -2   2   1  346.65   11.03
  -2   2   1  389.28   12.44
  -2   2   1  353.16   11.27
  -2   2   1  374.35   12.51
   2   2  -1  366.31   13.10
   2  -2  -1  359.39   12.02
  -2   2   0   90.98    4.16
  -2   2   0   90.77    4.01
  -2   2   0  104.22    4.42
  -2   2   0   95.83    3.97
  -2   2   0   96.21    4.21
  -2   2   0  100.03    4.48
  -2  -2   0   93.08    4.26
   2  -2   0   97.35    4.34
   2   2   0   98.54    5.04
   2  -2   1  900.21   27.37
  -2   2  -1  916.71   27.46
  -2   2  -1  936.22   27.23
  -2  -2  -1  919.05   26.51
  -2  -2  -1  915.07   28.29
  -2   2  -1  882.63   27.63
  -2   2  -1  967.50   27.39
  -2  -2  -1  892.07   27.53
  -2   2  -1  903.18   27.50
   2   2   1  947.24   29.18
   2  -2   2  333.97   11.56
   2   2   2  354.60   13.25
  -2   2  -2  371.49   12.80
  -2  -2  -2  377.56   11.50
  -2  -2  -2  355.98   12.24
  -2  -2  -2  327.71   12.04
  -2   2  -2  340.19   12.09
  -2  -2  -2  340.28   12.11
  -2   2  -2  348.66   12.12
  -2   2  -2  335.91   12.81
  -2   2  -2  362.80   12.96
  -2   2  -2  362.48   12.12
  -2   2  -2  346.07   12.35
  -2  -2  -2  367.40   12.55
  -2   2  -3 1075.63   33.16
  -2  -2  -3 1097.31   33.00
  -2   2  -3 1098.60   32.97
   2   2   3 1021.28   33.82
  -2  -2  -3 1051.63   33.05
  -2  -2  -3 1074.32   32.95
  -2  -2  -3 1130.19   32.43
  -2   2  -3 1027.16   33.02
  -2   2  -3 1069.23   34.10
  -2  -2  -3 1073.00   33.17
  -2   2  -3 1045.12   33.20
  -2   2  -3 1080.45   33.04
  -2  -2  -3 1084.57   33.29
  -2   2  -3 1033.02   33.70
  -2   2  -3 1008.61   33.19
   2   2   4   18.54    2.33
  -2   2  -4   17.04    2.19
  -2  -2  -4   21.13    2.36
  -2  -2  -4   21.71    2.11
  -2   2  -4   18.32    2.28
  -2  -2  -4   18.77    2.70
  -2  -2  -4   18.75    2.12
  -2  -2  -4   26.11    3.00
  -2  -2  -4   20.20    2.32
  -2  -2  -4   19.43    2.35
  -2   2  -4   19.10    2.49
  -2  -2  -4   18.76    2.17
  -2  -2  -4   23.72    2.43
  -2   2  -4   23.43    2.97
  -2   2  -4   20.21    2.73
  -2   2  -4   19.44    2.39
  -2   2  -5  751.99   23.20
  -2   2  -5  762.12   23.24
  -2   2  -5  673.41   24.31
  -2  -2  -5  751.34   24.18
   2   2   5  685.75   23.34
  -2  -2  -5  670.55   23.63
  -2  -2  -5  717.99   23.62
  -2  -2  -5  709.18   24.95
  -2   2  -5  661.04   23.56
  -2  -2  -5  716.38   23.65
  -2  -2  -5  738.73   23.58
  -2   2  -5  712.31   23.48
  -2   2  -6  175.87    8.43
  -2   2  -6  164.00    9.14
  -2  -2  -6  191.78    8.52
  -2   2  -6  190.82    8.22
  -2   2  -6  159.80    8.88
  -2   2  -6  197.49    8.37
  -2  -2  -6  180.81    8.24
  -2   2  -6  162.59    9.01
  -2  -2  -6  176.03    9.54
  -2  -2  -6  171.00    8.35
  -2   2  -6  169.50    8.77
   2   2   6  179.36    8.60
  -2  -2  -6  180.98    8.49
  -2  -2  -6  176.91    8.44
  -2   2  -6  176.23    8.39
  -2  -2  -7  133.05    7.26
  -2   2  -7  131.93    8.24
  -2  -2  -7  145.62    8.85
  -2   2  -7  117.60    7.59
  -2  -2  -7  149.74    7.48
  -2  -2  -7  152.80    7.72
  -2  -2  -7  143.28    7.74
  -2  -2  -7  134.44    7.11
  -2  -2  -7  148.88    7.73
  -2   2  -7  134.41    8.30
  -2   2  -7  128.99    7.97
  -2   2  -7  112.51    6.92
  -2  -2  -8   47.62    4.38
  -2   2  -8   41.55    4.82
  -2   2  -8   37.40    3.92
  -2  -2  -8   43.83    4.14
  -2   2  -8   50.58    5.12
  -2  -2  -8   51.24    5.25
  -2   2  -8   39.87    4.61
  -2   2  -8   34.64    4.23
  -2  -2  -8   49.65    4.54
  -2   2  -8   48.05    4.33
  -2   2  -9  278.55   11.70
  -2  -2  -9  273.88   12.27
  -2   2  -9  264.11   12.00
  -2  -2  -9  277.49   12.48
  -2   2  -9  241.60   12.96
  -2  -2  -9  261.03   13.50
  -2   2  -9  258.35   13.01
  -2   2  -9  257.05   13.28
  -2   2 -10   15.69    2.64
  -2   2 -10   13.56    3.07
  -2   2 -10   10.87    2.39
  -2   2 -10   15.37    3.28
  -2  -2 -10   16.09    3.19
  -2  -2 -10   16.30    2.96
  -2  -2 -10   15.12    2.71
  -2   2 -10   13.53    2.96
  -2  -2 -11  129.65    7.65
  -2   2 -11  120.80    8.02
  -2   2 -11  113.59    8.23
  -2  -2 -12   39.06    4.02
  -2   2 -12   37.02    4.32
  -2  -2 -12   42.74    4.09
  -2   2 -12   37.09    4.04
  -2   2 -13    1.10    1.35
  -2  -2 -13    1.51    1.34
  -2  -2 -13    2.02    1.34
  -2   2 -13    3.02    1.44
  -2  -2 -14    3.04    1.05
   2  -3 -14    0.14    0.89
   2   3 -14    0.16    1.11
  -2   3  13   16.25    2.12
  -2   3  13   10.55    1.75
   2  -3 -13   13.94    2.36
   2   3 -12   13.00    2.14
  -2   3  12   10.03    1.99
   2  -3 -12   10.57    2.42
   2  -3 -11   24.73    3.94
  -2   3  11   26.93    3.20
   2   3 -10  186.94    9.79
  -2  -3  10  186.09   10.19
  -2   3  10  171.63    9.03
   2   3  -9 1073.19   36.92
  -2  -3   9 1116.10   37.96
   2  -3  -9 1152.93   36.23
  -2   3   9 1018.55   36.15
   2  -3  -9 1176.59   35.87
  -2  -3   8  235.16   11.83
  -2   3   8  222.51   10.81
  -2  -3   7  144.98    8.85
   2  -3  -7  151.03    7.60
  -2   3   7  142.27    8.03
  -2   3   7  151.84    8.63
  -2  -3   6  373.84   15.08
   2  -3  -6  362.39   13.30
  -2   3   6  329.36   13.93
   2   3  -6  317.18   14.36
  -2   3   6  335.43   14.45
   2  -3  -6  330.51   12.98
   2   3  -5  218.11   10.91
   2  -3  -5  220.33    9.48
  -2   3   5  236.98   10.62
  -2   3   5  236.50   10.79
  -2  -3   5  221.02   10.85
   2  -3  -5  231.92    9.62
   2   3  -4  155.66    8.76
   2  -3  -4  165.17    7.61
  -2  -3   4  158.85    8.58
  -2   3   4  169.72    8.36
  -2   3   4  163.41    8.14
   2  -3  -4  171.07    7.72
   2   3  -3  150.84    8.32
  -2  -3   3  149.79    7.83
  -2   3   3  145.04    7.27
  -2   3   3  143.87    7.39
   2  -3  -3  150.43    6.97
   2   3  -2   98.50    6.45
   2  -3  -2  105.81    5.37
  -2  -3   2   97.03    5.90
  -2   3   2   98.62    5.48
  -2   3   2   96.20    5.50
   2  -3  -2   97.56    5.19
   2  -3  -1  932.27   29.27
  -2  -3   1  931.95   30.37
  -2  -3   1  944.58   30.36
  -2   3   1  934.66   29.46
  -2  -3   0  408.46   15.22
   2  -3   0  411.32   14.19
  -2   3   0  401.14   13.13
   2   3   0  358.36   15.49
  -2   3   0  402.58   14.04
  -2   3   0  404.76   13.95
  -2  -3   0  404.16   15.12
   2  -3   1  733.01   25.05
  -2   3  -1  820.20   24.76
   2   3   1  788.59   27.26
  -2   3  -1  858.44   26.15
  -2  -3  -1  797.26   26.29
  -2  -3  -1  812.87   26.38
   2  -3   2  397.16   14.52
   2   3   2  437.62   16.83
  -2  -3  -2  426.32   15.60
  -2   3  -2  412.60   14.60
  -2  -3  -3   75.51    4.87
  -2   3  -3   76.18    4.58
  -2   3  -3   67.30    4.89
   2   3   3   72.95    5.54
  -2   3  -3   82.42    4.88
  -2   3  -3   70.02    4.53
  -2   3  -4  253.84   10.89
  -2   3  -4  257.31   10.70
   2   3   4  267.93   12.05
  -2  -3  -4  278.40   11.23
  -2   3  -4  235.49   10.87
  -2   3  -5  607.63   21.80
  -2   3  -5  663.06   21.60
  -2   3  -5  746.88   22.49
   2   3   5  625.87   22.79
  -2  -3  -5  673.46   22.31
  -2   3  -5  603.92   22.65
  -2  -3  -5  610.77   23.50
  -2  -3  -5  665.55   22.96
  -2  -3  -5  630.69   22.29
  -2   3  -5  573.26   22.02
  -2   3  -5  601.85   21.45
  -2   3  -6  191.80    9.24
  -2   3  -6  198.07    8.92
  -2  -3  -6  170.12    8.38
   2   3   6  198.19    9.99
  -2   3  -6  201.00    8.93
  -2  -3  -6  209.42    9.54
  -2  -3  -6  184.34   10.57
  -2   3  -6  173.24    8.62
  -2  -3  -6  174.13    9.02
  -2  -3  -6  181.74    9.14
  -2   3  -6  181.96    9.77
  -2   3  -6  167.86    9.23
  -2  -3  -6  188.34    9.17
   2   3   7   38.22    4.12
  -2   3  -7   46.93    4.01
  -2   3  -7   38.56    3.79
  -2  -3  -7   35.21    3.59
   2   3   7   43.24    4.23
  -2  -3  -7   38.25    4.84
  -2  -3  -7   43.01    4.17
  -2  -3  -7   42.88    4.10
  -2  -3  -7   36.45    3.82
  -2   3  -7   35.70    4.32
  -2   3  -7   38.79    4.27
  -2   3  -7   31.00    3.42
  -2   3  -8  141.93    8.11
  -2  -3  -8  134.51    7.82
  -2  -3  -8  171.32   10.29
  -2  -3  -8  164.10    8.62
  -2  -3  -8  171.97    8.85
  -2   3  -8  153.45    9.34
  -2   3  -8  156.01    9.13
  -2   3  -9   23.26    3.16
  -2  -3  -9   21.38    3.66
  -2  -3  -9   16.66    2.72
  -2   3  -9   18.83    3.36
  -2   3  -9   15.63    2.98
  -2  -3  -9   17.24    2.80
  -2   3 -10   14.21    2.48
  -2  -3 -10   15.20    3.19
  -2   3 -10   15.26    3.03
  -2   3 -10   16.40    2.93
  -2  -3 -10   11.89    2.31
  -2   3 -11   45.04    3.65
  -2   3 -11   41.45    3.85
  -2  -3 -11   41.02    3.95
  -2   3 -11   46.54    4.43
  -2   3 -11   45.09    4.53
  -2   3 -12    1.29    1.24
  -2  -3 -12   -0.17    1.39
  -2   3 -12    0.60    1.18
  -2   3 -12    1.03    1.30
  -2   3 -13   32.20    2.71
  -2  -3 -13   26.82    2.45
   2  -4 -13    0.82    0.87
   2   4 -13    0.50    0.90
  -2   4  12   10.03    1.66
   2  -4 -12   12.72    2.08
   2   4 -11    1.57    1.14
   2  -4 -11    1.43    1.66
  -2   4  11    1.77    1.19
   2   4 -10   50.08    4.54
  -2  -4  10   52.79    4.69
  -2   4  10   54.06    4.39
  -2  -4  10   48.31    4.53
   2  -4 -10   58.25    4.43
   2   4  -9    1.71    1.59
  -2  -4   9    0.88    1.45
   2  -4  -9    2.32    1.56
   2  -4  -9    1.85    1.55
  -2   4   8   20.09    3.06
  -2  -4   8   21.42    3.44
  -2  -4   7   80.92    6.70
   2  -4  -7   84.66    5.68
  -2  -4   7   79.47    6.56
  -2   4   7   80.83    6.07
  -2   4   7   97.54    6.96
   2  -4  -6    8.23    1.91
  -2   4   6    5.41    1.93
   2  -4  -6    8.61    2.10
   2   4  -6    6.28    2.06
  -2  -4   6    4.20    1.92
  -2  -4   6    6.17    2.26
  -2   4   6    7.72    2.30
   2   4  -5   62.58    5.78
  -2   4   5   64.80    5.48
  -2  -4   5   65.10    5.74
  -2   4   5   62.75    5.24
  -2  -4   5   57.39    5.49
   2  -4  -5   59.26    4.67
   2  -4  -5   64.95    4.79
  -2   4   4   27.31    3.52
   2  -4  -4   27.13    3.20
   2   4  -4   22.24    3.62
  -2   4   4   25.30    3.30
  -2  -4   4   24.46    3.59
  -2  -4   4   23.56    3.60
   2  -4  -4   25.93    3.20
   2  -4  -3  166.56    8.30
   2   4  -3  157.46    9.59
  -2   4   3  143.43    8.16
  -2  -4   3  155.51    9.27
   2  -4  -3  167.67    8.25
  -2   4   3  162.04    8.63
  -2  -4   3  151.41    9.04
   2  -4  -2  102.92    6.05
  -2   4   2  103.16    6.35
   2  -4  -2   92.19    5.76
  -2   4   2   96.19    6.10
  -2  -4   2   99.67    6.94
  -2  -4   2   89.93    6.63
   2   4  -2  101.28    7.47
   2  -4  -1  206.61    9.51
   2   4  -1  204.18   11.26
  -2   4   1  205.91    9.49
  -2   4   1  211.97    9.72
  -2  -4   1  216.57   10.76
  -2  -4   1  211.72   10.62
   2  -4   0  187.57    8.90
   2   4   0  177.60   10.38
  -2  -4   0  176.71    9.58
  -2   4   0  190.68    8.62
  -2  -4   0  180.63    9.71
  -2   4   0  194.68    8.79
   2  -4   1  240.86   10.68
   2   4   1  237.17   12.58
  -2   4  -1  280.58   11.27
  -2  -4  -1  255.99   11.75
   2  -4   2  136.04    7.35
  -2   4  -2  149.33    7.07
   2   4   2  142.87    9.00
  -2   4  -2  166.16    7.83
  -2  -4  -2  156.00    8.34
  -2  -4  -3   47.58    4.15
  -2   4  -3   46.06    3.87
   2   4   3   49.18    5.09
  -2   4  -4   45.07    3.94
  -2  -4  -4   47.96    4.08
  -2   4  -4   42.30    3.91
   2   4   4   37.83    4.52
  -2  -4  -4   44.60    4.14
  -2   4  -5  140.19    7.81
  -2   4  -5  147.66    7.70
   2   4   5  157.93    9.20
  -2  -4  -5  125.35    8.81
  -2  -4  -5  156.83    8.38
  -2  -4  -5  138.30    8.12
  -2   4  -6   39.15    3.73
  -2   4  -6   41.64    3.96
  -2  -4  -6   34.87    3.88
  -2  -4  -6   35.46    4.63
  -2  -4  -6   43.16    4.21
   2   4   6   44.44    4.98
  -2   4  -6   35.07    3.81
  -2  -4  -6   42.08    4.21
  -2   4  -7    3.99    1.60
  -2   4  -7    5.71    1.86
  -2  -4  -7    2.11    1.92
  -2  -4  -7    4.87    1.82
   2   4   7    3.29    1.81
   2   4   7    6.55    2.10
  -2  -4  -7    5.66    1.92
  -2  -4  -7    5.58    1.90
  -2   4  -7    5.17    1.84
  -2   4  -8   47.08    4.32
   2   4   8   54.55    4.91
  -2  -4  -8   48.20    5.34
  -2  -4  -8   54.65    4.61
   2   4   8   59.10    5.17
  -2  -4  -8   58.21    4.74
  -2  -4  -8   61.11    4.95
  -2   4  -8   51.50    4.71
  -2   4  -9  119.41    6.97
  -2  -4  -9  129.62    8.26
  -2  -4  -9  132.02    7.01
  -2   4  -9  117.06    7.24
  -2   4 -10   22.66    2.59
  -2   4 -10   21.64    2.69
  -2  -4 -10   21.27    3.15
  -2  -4 -10   19.89    2.41
  -2   4 -10   20.80    2.72
  -2   4 -11    5.16    1.44
  -2  -4 -11    6.82    1.67
  -2   4 -11    7.56    1.61
  -2  -4 -12   52.16    3.19
   2  -5 -11   11.68    1.98
   2   5 -10   49.94    3.74
   2  -5 -10   45.27    3.59
   2  -5 -10   44.20    4.35
   2  -5 -10   47.70    3.29
  -2   5  10   48.66    3.50
  -2  -5   9    5.63    1.58
   2   5  -9    5.75    1.86
  -2   5   9    6.34    1.70
   2  -5  -9    7.77    1.75
  -2  -5   9    5.73    1.60
  -2   5   8   28.09    3.21
   2   5  -8   31.90    3.75
  -2  -5   8   30.01    3.57
   2  -5  -8   33.48    3.52
  -2  -5   8   30.46    3.58
   2  -5  -7   10.18    2.08
   2   5  -7   13.38    3.02
  -2  -5   7    7.92    2.30
  -2   5   7    8.94    2.11
  -2  -5   7    6.42    2.14
   2  -5  -6   22.73    2.94
  -2  -5   6   27.35    3.82
  -2   5   6   22.77    3.47
  -2  -5   5   76.13    6.49
   2  -5  -5   84.00    5.69
   2   5  -5   71.37    6.29
  -2   5   5   78.47    5.86
  -2  -5   5   75.48    6.50
  -2   5   5   84.53    6.40
   2  -5  -5   77.23    5.47
   2  -5  -4   76.31    5.44
   2   5  -4   71.24    6.48
  -2   5   4   77.48    5.83
  -2  -5   4   68.28    6.15
   2  -5  -4   76.28    5.51
   2  -5  -3  143.60    7.80
   2   5  -3  139.66    9.37
  -2   5   3  138.68    8.12
  -2  -5   3  118.93    8.42
   2  -5  -3  132.24    7.67
   2  -5  -2   10.86    2.36
  -2   5   2    9.34    2.15
   2  -5  -2   12.88    2.49
  -2  -5   2    9.61    2.57
   2   5  -2   13.78    3.16
  -2  -5   2    6.72    2.31
  -2   5   2   11.53    2.55
   2  -5  -1   49.57    4.45
   2   5  -1   54.52    5.77
  -2  -5   1   53.99    5.25
   2  -5  -1   50.91    4.51
   2  -5   0  386.35   15.53
   2   5   0  393.95   18.00
  -2  -5   0  394.00   16.78
   2  -5   0  391.23   15.53
  -2  -5  -1  180.96   10.05
   2  -5   1  209.41    9.80
   2   5   1  220.80   12.16
   2  -5   1  199.53    9.68
  -2  -5  -2   67.09    5.45
   2  -5   2   61.97    4.85
   2   5   2   63.22    6.19
   2  -5   2   55.02    4.57
  -2  -5  -3   32.33    3.76
  -2   5  -3   42.14    3.97
   2   5   3   40.51    4.89
   2  -5   3   35.86    3.52
  -2  -5  -4   27.87    3.30
  -2   5  -4   28.82    3.30
  -2   5  -4   30.69    3.94
  -2  -5  -4   25.94    3.24
   2   5   4   21.73    3.82
  -2   5  -5    9.90    2.18
  -2  -5  -5   12.17    2.63
  -2  -5  -5    9.83    2.26
   2   5   5    9.95    2.75
  -2  -5  -5   10.25    2.28
  -2  -5  -6   33.04    3.50
  -2   5  -6   31.88    3.16
  -2   5  -6   24.84    2.88
   2   5   6   28.50    3.79
  -2  -5  -6   32.80    4.01
   2   5   6   33.95    4.04
  -2  -5  -6   37.04    3.75
  -2  -5  -6   27.19    3.31
  -2   5  -7   14.19    2.23
  -2  -5  -7   20.92    3.10
  -2  -5  -7   22.70    2.80
   2   5   7   22.53    3.14
  -2  -5  -7   21.43    2.77
  -2  -5  -7   23.36    2.86
   2   5   7   23.53    3.22
  -2   5  -8   54.51    4.07
  -2  -5  -8   63.77    5.02
   2   5   8   68.49    4.69
   2   5   8   73.76    5.11
  -2  -5  -8   70.82    4.45
  -2   5  -9   32.35    2.76
  -2   5  -9   36.34    2.93
  -2  -5  -9   35.42    3.32
  -2   5 -10   17.11    1.81
  -2  -6   8   17.83    1.91
  -2   6   8   22.35    2.11
   2   6  -7   15.92    2.21
   2  -6  -7   19.52    2.34
  -2   6   7   17.21    2.10
   2   6  -6   48.57    3.86
  -2   6   6   41.43    3.50
  -2  -6   6   42.54    3.84
   2   6  -5   10.84    2.08
   2  -6  -5   10.63    1.91
  -2  -6   5   11.73    2.26
  -2   6   5   12.15    2.00
   2   6  -4    8.32    1.88
   2  -6  -4    8.70    1.82
   2  -6  -4    4.27    1.40
  -2  -6   4    9.36    2.18
  -2   6   4    6.19    1.66
   2  -6  -3   -0.19    1.16
   2   6  -3    1.66    1.67
  -2  -6   3    1.34    1.47
   2  -6  -2   15.96    2.44
   2   6  -2   15.49    2.99
   2  -6  -1   13.03    2.29
  -2   6   1   16.61    2.93
   2   6  -1   11.25    2.64
   2  -6   0    2.66    1.32
  -2   6   0    4.28    2.25
   2   6   0    2.54    1.85
   2   6   0    2.66    2.11
   2  -6   1  203.76    9.37
   2   6   1  203.28   11.10
  -2  -6  -2   84.98    5.54
   2  -6   2   71.32    4.78
  -2   6  -2   82.94    5.13
   2   6   2   93.92    6.86
  -2  -6  -2   83.50    5.34
   2  -6   2   80.71    5.14
  -2  -6  -3   90.58    5.51
  -2   6  -3   84.89    5.15
  -2  -6  -3   90.77    5.77
  -2   6  -3  101.10    5.71
   2   6   3   86.23    6.28
   2   6   3  102.64    7.00
  -2   6  -4   69.52    4.50
   2   6   4   73.25    5.51
   2   6   4   80.90    5.86
  -2  -6  -4   76.24    5.01
  -2  -6  -5   10.42    1.81
  -2   6  -5    9.13    1.75
   2   6   5    8.36    1.91
  -2  -6  -5    9.69    1.79
   2   6   5   12.80    2.37
   2   6   6    4.08    1.44
  -2  -6  -6    5.19    1.28
   2   6   6    7.21    1.74
   2   6   7    1.94    0.93
  -2   6  -8    0.94    0.69
  -2  -7   4    5.54    1.06
  -2  -7   3   12.45    1.62
  -2   7   3   12.77    1.48
  -2  -7   3   14.37    1.68
  -2  -7   2   39.61    2.87
  -2   7   2   43.80    2.66
   2  -7  -2   42.32    2.58
  -2  -7   2   37.74    2.76
  -2  -7   1   20.32    2.04
  -2   7   1   16.74    1.71
   2  -7  -1   17.20    1.64
  -2  -7   1   19.36    1.99
  -2  -7   0   45.68    3.01
  -2   7   0   44.71    2.69
   2  -7   0   39.51    2.38
  -2  -7   0   42.80    2.87
  -2  -7  -1    8.18    1.30
   3   0 -15    6.73    2.26
   3   0 -15    8.16    2.49
   3   0 -15   10.32    2.47
   3   0 -14    0.47    2.07
   3   0 -14   -0.45    2.16
   3   0 -14    0.44    2.01
  -3   0  13   33.01    3.52
   3   0 -13   26.47    5.33
   3   0 -13   28.24    5.48
  -3   0  12  275.45   12.12
   3   0 -12  201.41   15.96
  -3   0  11  172.03    9.24
  -3   0  11  165.61    9.03
  -3   0  10   70.57    5.54
  -3   0  10   74.05    5.68
   3   0 -10   61.12    4.98
  -3   0   9  419.69   16.41
   3   0  -9  410.67   16.26
  -3   0   9  408.60   16.29
  -3   0   8  427.02   16.37
   3   0  -8  454.57   16.68
  -3   0   8  413.66   16.29
   3   0  -7  325.92   13.08
  -3   0   7  356.24   13.45
   3   0  -6   10.56    2.10
   3   0  -6   14.05    2.29
  -3   0   6   18.26    2.35
   3   0  -5 2414.43   69.26
  -3   0   5 2305.35   68.89
   3   0  -4 1643.56   50.64
   3   0  -4 1749.07   51.06
  -3   0   4 1792.89   51.00
  -3   0   3  461.84   14.81
   3   0  -3  445.74   14.89
   3   0  -3  428.85   14.67
  -3   0   2  191.35    7.11
   3   0  -2  193.25    7.29
  -3   0   2  187.10    6.03
  -3   0   2  195.06    7.15
  -3   0   2  175.63    5.80
   3   0  -2  188.88    7.13
  -3   0   1  330.27   10.92
  -3   0   1  347.64   10.43
  -3   0   1  305.42   11.04
  -3   0   1  309.68   10.81
  -3   0   1  325.16   11.43
  -3   0   1  336.32   10.30
   3   0  -1  334.95   11.12
  -3   0   0  143.59    5.65
  -3   0   0  157.74    5.69
  -3   0   0  145.00    6.07
  -3   0   0  141.22    5.56
  -3   0   0  142.26    5.56
   3   0   0  152.36    5.86
  -3   0  -1   62.08    3.32
  -3   0  -1   67.08    3.32
  -3   0  -1   56.15    3.37
   3   0   1   66.54    3.17
  -3   0  -1   61.31    3.23
  -3   0  -1   60.98    3.19
  -3   0  -1   59.38    2.35
  -3   0  -2   12.22    1.68
  -3   0  -2   10.38    1.73
  -3   0  -2   11.02    1.83
  -3   0  -2   11.14    1.87
  -3   0  -2    8.52    1.73
  -3   0  -2   10.26    1.52
   3   0   2    9.52    1.13
  -3   0  -2   11.49    1.59
  -3   0  -2   13.23    1.96
  -3   0  -2    8.85    1.67
  -3   0  -3  170.78    7.98
  -3   0  -3  162.07    7.71
  -3   0  -3  182.58    7.36
  -3   0  -3  170.21    7.51
  -3   0  -3  199.82    8.07
  -3   0  -3  177.14    8.08
  -3   0  -3  187.66    7.40
  -3   0  -3  171.84    7.71
  -3   0  -3  179.94    7.63
  -3   0  -4  481.97   18.19
  -3   0  -4  563.99   17.61
  -3   0  -4  533.00   18.00
  -3   0  -4  547.25   17.66
  -3   0  -4  454.72   18.07
  -3   0  -4  563.29   17.90
  -3   0  -4  478.26   17.89
  -3   0  -4  484.96   17.88
  -3   0  -4  527.87   17.91
  -3   0  -5   49.19    4.19
  -3   0  -5   45.47    3.74
  -3   0  -5   47.56    3.87
  -3   0  -5   38.48    3.89
  -3   0  -5   39.53    3.88
  -3   0  -5   43.50    3.67
  -3   0  -6    3.22    1.60
  -3   0  -6    3.61    1.68
  -3   0  -6    3.86    1.73
  -3   0  -6    3.10    1.64
  -3   0  -6    2.06    1.53
  -3   0  -6    3.05    1.76
  -3   0  -6    2.81    1.52
  -3   0  -6    4.28    2.03
  -3   0  -6    3.75    1.74
  -3   0  -6    2.80    1.53
  -3   0  -6    5.05    1.85
  -3   0  -7   60.58    4.69
  -3   0  -7   58.00    4.94
  -3   0  -7   54.31    5.27
  -3   0  -7   53.57    5.13
  -3   0  -7   58.18    5.29
  -3   0  -7   60.06    4.91
  -3   0  -7   51.71    4.85
  -3   0  -7   57.75    4.91
  -3   0  -7   54.35    4.85
  -3   0  -8    0.29    1.63
  -3   0  -8   -0.33    1.91
  -3   0  -8   -0.80    1.82
  -3   0  -8    1.20    1.80
  -3   0  -8   -0.83    1.66
  -3   0  -9    6.85    2.52
  -3   0  -9    5.64    2.40
  -3   0  -9    4.59    2.42
  -3   0  -9    8.16    2.60
  -3   0  -9    4.94    2.12
  -3   0 -10   17.19    3.21
  -3   0 -10   17.43    3.60
  -3   0 -10   14.64    3.21
  -3   0 -10   17.38    3.41
  -3   0 -10   16.85    3.07
  -3   0 -11   -0.29    2.05
  -3   0 -11    1.25    1.67
  -3   0 -12   44.50    4.42
  -3   0 -12   42.96    4.49
  -3   0 -12   42.42    4.40
  -3   0 -13   98.69    5.88
   3  -1 -15   18.33    2.86
   3   1 -15   15.15    2.79
   3  -1 -15   16.03    2.79
   3   1 -15   18.16    2.92
   3   1 -14    2.83    2.21
  -3   1  14    3.70    1.27
   3   1 -14    3.82    2.41
   3  -1 -14    4.69    2.48
   3  -1 -14    4.47    2.54
   3   1 -14    3.22    2.25
   3  -1 -14    2.03    2.26
   3  -1 -14    5.50    1.59
  -3   1  13    4.47    1.70
  -3   1  13    1.90    1.44
   3  -1 -13    4.50    2.72
   3  -1 -13    2.69    2.81
   3  -1 -13    3.36    1.60
   3   1 -13    2.67    2.79
   3   1 -13    3.91    2.77
  -3   1  12    5.47    1.90
   3  -1 -12    7.93    3.91
   3  -1 -12    3.67    1.74
   3   1 -12    1.97    2.89
  -3   1  11   -0.26    1.54
  -3  -1  11    1.11    1.64
  -3   1  10   19.21    3.05
  -3  -1  10   20.78    3.27
   3  -1 -10   22.45    3.18
  -3  -1   9   81.47    6.06
  -3  -1   9   97.46    6.50
   3  -1  -9   85.62    6.14
   3   1  -9   72.92    5.83
  -3   1   9   81.61    5.72
  -3   1   8   10.29    2.18
  -3  -1   8   11.15    2.38
  -3  -1   8   12.99    2.53
   3   1  -8   10.07    2.25
  -3   1   8    9.73    2.12
   3  -1  -8    8.75    2.23
   3   1  -8    7.77    2.16
  -3   1   7  195.16    8.99
  -3  -1   7  200.79    9.46
  -3  -1   7  202.00    9.41
   3   1  -7  195.40    8.68
   3   1  -7  186.46    9.35
   3  -1  -7  212.92    9.27
  -3  -1   6  214.91    9.33
  -3  -1   6  207.75    9.23
  -3   1   6  206.91    8.91
   3   1  -6  203.98    8.77
   3   1  -6  193.44    9.17
  -3  -1   5  794.76   25.63
  -3  -1   5  792.95   25.63
   3  -1  -5  851.94   25.46
  -3   1   5  754.65   25.07
   3   1  -5  753.16   25.78
  -3  -1   4  182.14    8.04
   3   1  -4  198.30    8.39
  -3  -1   3 1356.80   39.38
  -3  -1   3 1439.09   41.43
  -3   1   3 1449.98   40.97
   3   1  -3 1436.79   41.71
  -3  -1   2  239.42    8.02
  -3  -1   2  246.68    9.45
  -3   1   2  266.37    9.14
   3  -1  -2  248.11    9.20
   3   1  -2  266.70    9.76
  -3  -1   1   35.59    2.70
  -3   1   1   41.91    2.53
   3   1  -1   39.98    2.92
  -3   1   0  766.44   23.74
  -3  -1   0  746.95   24.36
   3   1   0  810.11   24.52
  -3   1   0  808.27   23.20
  -3  -1   0  789.62   23.60
  -3   1  -1  961.47   28.21
  -3   1  -1  939.53   28.97
  -3   1  -1  944.39   28.19
  -3  -1  -1  895.82   27.76
  -3  -1  -1  955.08   27.90
  -3   1  -1  924.82   28.97
  -3   1  -1  927.57   28.72
   3   1   1  974.24   28.50
  -3   1  -1  920.27   28.81
  -3  -1  -1  901.81   28.00
  -3   1  -2 1778.48   48.80
  -3   1  -2 1659.16   49.67
  -3  -1  -2 1507.91   47.52
  -3   1  -2 1663.99   48.71
  -3  -1  -2 1634.30   48.38
  -3  -1  -2 1734.04   49.20
  -3  -1  -2 1612.31   50.52
  -3  -1  -2 1856.60   49.16
  -3  -1  -2 1573.44   49.45
  -3   1  -2 1559.99   49.41
  -3  -1  -2 1803.48   49.11
  -3   1  -2 1669.18   49.35
  -3   1  -2 1608.28   49.86
  -3  -1  -2 1657.77   49.10
   3   1   2 1729.36   48.48
  -3   1  -2 1625.24   49.28
  -3  -1  -2 1659.52   48.79
   3   1   3  414.39   14.39
  -3   1  -3  408.31   14.21
  -3  -1  -3  420.57   14.15
  -3  -1  -3  469.74   15.81
  -3   1  -3  388.11   15.00
  -3  -1  -3  399.64   15.10
  -3  -1  -3  411.75   15.07
  -3   1  -3  402.04   15.06
  -3   1  -3  400.37   15.26
  -3  -1  -3  459.57   14.66
  -3   1  -3  434.83   14.93
  -3   1  -3  423.60   15.33
  -3  -1  -3  418.63   14.62
  -3   1  -3  390.08   14.72
  -3  -1  -3  424.98   14.55
  -3  -1  -4  520.39   18.67
  -3   1  -4  590.03   18.66
  -3   1  -4  537.68   18.41
  -3   1  -4  507.73   18.87
  -3  -1  -4  537.73   18.33
  -3   1  -4  548.98   19.49
  -3  -1  -4  588.93   19.40
  -3  -1  -4  622.20   19.86
  -3   1  -4  487.19   19.23
  -3  -1  -4  523.83   19.30
  -3  -1  -4  616.99   19.11
  -3  -1  -4  549.72   19.43
  -3   1  -4  540.70   19.53
  -3  -1  -4  606.86   19.01
  -3   1  -4  532.39   19.32
  -3   1  -4  502.84   19.18
  -3  -1  -4  559.93   19.13
  -3  -1  -4  557.88   18.89
  -3   1  -5   75.43    4.66
  -3   1  -5   52.01    4.49
  -3   1  -5   63.09    4.30
  -3  -1  -5   53.02    4.01
  -3   1  -5   58.64    4.68
  -3  -1  -5   59.33    4.65
  -3  -1  -5   72.45    4.87
  -3   1  -5   57.37    4.72
  -3  -1  -5   68.66    4.92
  -3  -1  -5   59.00    4.79
  -3   1  -5   55.51    4.66
  -3  -1  -5   60.61    4.81
  -3   1  -5   54.22    4.40
  -3  -1  -5   60.51    4.37
  -3   1  -5   58.45    4.86
  -3   1  -5   59.58    4.65
  -3   1  -5   51.47    4.50
  -3   1  -5   57.04    4.36
  -3   1  -6  214.04    9.19
  -3  -1  -6  200.45    9.59
  -3  -1  -6  207.17   10.20
  -3   1  -6  202.19    9.18
  -3  -1  -6  204.99    9.38
  -3   1  -6  191.93    9.90
  -3  -1  -6  207.55   10.08
  -3  -1  -6  209.85    9.68
  -3   1  -6  187.64    9.91
  -3  -1  -6  203.72   10.21
  -3  -1  -6  188.40    9.95
  -3   1  -6  191.44   10.10
  -3   1  -6  210.55   10.30
  -3  -1  -6  206.67    9.58
  -3   1  -6  200.03   10.43
  -3   1  -6  190.32    9.68
  -3  -1  -6  192.78    9.45
  -3   1  -6  176.54    9.76
  -3   1  -6  201.33    9.80
  -3   1  -6  199.77    9.56
  -3   1  -7  167.93    8.30
  -3   1  -7  169.30    8.52
  -3  -1  -7  149.85    8.27
  -3   1  -7  160.40    9.17
  -3  -1  -7  154.45    9.10
  -3   1  -7  166.47    9.37
  -3  -1  -7  159.96    9.40
  -3   1  -7  150.91    9.22
  -3  -1  -7  154.44    8.49
  -3  -1  -7  191.56    9.81
  -3   1  -7  166.79    9.98
  -3   1  -7  165.20    9.10
  -3  -1  -7  151.29    8.52
  -3   1  -7  146.64    8.98
  -3   1  -7  157.44    8.82
  -3  -1  -7  149.34    8.40
  -3   1  -7  168.41    8.80
  -3  -1  -8    1.76    1.79
  -3   1  -8    5.23    2.31
  -3   1  -8    5.32    2.11
  -3   1  -8    3.41    1.84
  -3  -1  -8    4.81    1.90
  -3   1  -8    4.42    2.33
  -3  -1  -8    6.41    2.24
  -3  -1  -8    4.25    2.22
  -3   1  -8    6.36    2.58
  -3   1  -8    4.16    2.44
  -3  -1  -8    3.91    1.75
  -3   1  -8    4.83    2.41
  -3   1  -8    4.95    2.07
  -3  -1  -8    4.36    1.83
  -3   1  -9   22.28    3.19
  -3  -1  -9   23.05    3.47
  -3   1  -9   21.25    3.24
  -3  -1  -9   25.01    3.58
  -3   1  -9   21.43    3.71
  -3  -1  -9   27.97    4.05
  -3  -1  -9   22.78    3.52
  -3   1  -9   24.78    4.01
  -3   1  -9   21.40    3.70
  -3  -1  -9   25.98    3.41
  -3   1  -9   18.51    3.28
  -3  -1 -10  107.73    7.56
  -3   1 -10  116.03    8.30
  -3  -1 -10  105.38    7.69
  -3  -1 -10  124.47    7.82
  -3   1 -10  120.75    8.33
  -3   1 -10  115.29    8.17
  -3  -1 -10  107.13    7.46
  -3   1 -10  108.37    7.54
  -3  -1 -11   62.44    5.54
  -3   1 -11   72.41    6.29
  -3  -1 -12   38.74    4.07
  -3  -1 -12   35.83    3.84
  -3   1 -12   39.00    4.21
  -3   1 -12   44.11    4.06
  -3  -1 -13   43.31    3.69
  -3  -1 -13   44.26    3.70
  -3   1 -13   46.56    3.94
   3   2 -15   56.72    3.37
  -3   2  14   21.09    2.23
   3  -2 -14   19.83    2.36
   3  -2 -14   16.86    2.87
   3  -2 -14   20.86    3.16
  -3   2  13   45.95    3.88
  -3   2  13   47.00    3.91
   3  -2 -13   49.53    4.34
   3  -2 -13   55.51    6.15
   3  -2 -13   38.23    5.40
   3  -2 -13   44.14    5.59
  -3   2  12    3.62    1.65
  -3   2  12    4.84    1.82
   3   2 -12    0.53    1.92
   3  -2 -12    5.41    2.76
   3   2 -12    6.10    2.89
   3  -2 -12    3.10    2.76
  -3   2  11    0.49    1.39
   3  -2 -11    1.23    2.97
   3   2 -11   -1.21    2.38
   3   2 -10   26.19    3.31
  -3  -2  10   32.83    3.96
  -3   2  10   20.85    3.06
  -3   2  10   26.91    3.41
   3  -2 -10   27.97    3.62
  -3  -2   9  552.23   20.70
  -3   2   9  498.72   19.47
   3   2  -9  532.06   20.82
   3  -2  -9  568.08   19.95
   3   2  -9  500.24   18.68
  -3  -2   8  693.13   24.75
  -3   2   8  620.94   23.34
   3  -2  -8  710.47   23.67
   3   2  -8  680.49   25.05
   3   2  -8  697.58   23.13
  -3  -2   7  432.12   16.73
   3   2  -7  455.43   15.66
   3   2  -7  414.46   16.94
  -3  -2   6  260.18   11.45
  -3   2   6  255.65   10.77
   3   2  -6  247.57   11.57
  -3  -2   5  308.38   12.85
  -3   2   5  319.18   12.28
   3  -2  -4   90.46    4.74
  -3  -2   4   88.33    5.62
   3   2  -4   99.15    6.07
  -3   2   4   96.39    5.26
   3  -2  -3  158.27    6.39
  -3  -2   3  136.09    7.18
   3   2  -3  147.54    7.56
   3  -2  -3  136.92    6.21
   3  -2  -2 1492.08   44.68
  -3   2   2 1593.44   44.17
  -3   2   2 1433.48   45.00
   3   2  -2 1525.67   46.62
  -3  -2   1 1418.51   44.09
   3  -2  -1 1468.72   42.78
  -3   2   1 1367.03   42.15
  -3   2   1 1402.48   42.95
  -3   2   1 1320.27   42.82
   3   2  -1 1586.11   45.06
   3  -2  -1 1519.65   43.11
   3  -2   0  105.95    4.56
  -3  -2   0  100.31    5.30
  -3   2   0   95.42    4.38
  -3  -2   0  105.88    4.28
  -3   2   0   98.73    4.45
  -3   2   0   96.28    4.92
  -3   2   0   93.76    4.77
   3   2   0  100.55    5.69
   3  -2   0  110.12    4.75
   3  -2   1  210.27    7.44
  -3   2  -1  218.22    9.09
  -3   2  -1  219.70    8.07
  -3   2  -1  214.61    7.88
  -3  -2  -1  218.35    8.33
  -3  -2  -1  204.99    8.53
  -3  -2  -1  211.73    8.53
  -3  -2  -1  196.47    8.47
  -3   2  -1  192.94    8.37
  -3   2  -1  211.94    8.61
   3  -2   1  211.60    7.66
   3   2   1  218.58    9.02
  -3   2  -1  197.13    8.39
  -3   2  -1  196.91    8.33
   3   2   2  972.80   31.41
  -3   2  -2 1003.03   30.81
  -3  -2  -2  946.22   29.77
  -3  -2  -2 1023.77   29.56
  -3  -2  -2  986.77   30.60
  -3  -2  -2  956.62   30.49
  -3   2  -2  954.98   30.37
  -3  -2  -2  935.52   29.74
  -3   2  -2  981.03   30.97
  -3   2  -2  933.47   30.19
  -3   2  -2  946.14   30.52
  -3  -2  -3  937.21   31.52
  -3   2  -3 1040.10   31.16
  -3   2  -3 1041.87   31.83
  -3   2  -3 1016.43   30.79
  -3   2  -3  934.87   30.65
  -3  -2  -3 1013.95   31.82
  -3   2  -3  912.64   31.31
  -3  -2  -3  943.65   31.53
  -3   2  -3  936.37   31.38
  -3   2  -3 1039.99   32.43
  -3  -2  -3 1082.78   31.67
  -3  -2  -3 1072.46   30.79
  -3   2  -4  266.38   10.25
  -3   2  -4  266.08   10.13
  -3   2  -4  237.25    9.84
  -3  -2  -4  256.02   10.94
  -3  -2  -4  268.21   11.59
  -3  -2  -4  253.70    9.83
  -3  -2  -4  230.30   10.28
  -3  -2  -4  251.48   10.92
  -3   2  -4  219.19   10.47
  -3  -2  -4  264.96   10.62
  -3   2  -4  223.43   10.38
  -3  -2  -4  231.83   10.53
  -3   2  -4  241.35   11.25
  -3  -2  -4  258.51   10.54
  -3   2  -4  237.05   11.10
  -3   2  -4  218.01   10.30
  -3   2  -5  357.82   12.93
  -3   2  -5  316.90   12.48
  -3  -2  -5  329.11   13.52
  -3  -2  -5  344.86   13.89
  -3  -2  -5  341.33   13.82
  -3  -2  -5  338.11   12.43
  -3  -2  -5  311.64   13.34
  -3   2  -5  317.28   13.34
  -3   2  -5  302.64   13.17
  -3  -2  -5  332.76   13.03
  -3  -2  -5  294.32   13.06
  -3   2  -5  298.69   13.08
  -3  -2  -5  286.67   11.95
  -3   2  -5  298.12   13.91
  -3  -2  -5  339.20   13.03
  -3   2  -5  293.06   13.49
  -3   2  -5  297.48   13.03
  -3   2  -5  329.08   13.14
  -3   2  -6  162.79    8.27
  -3  -2  -6  157.73    8.10
  -3  -2  -6  173.14    9.40
  -3  -2  -6  200.76    9.46
  -3  -2  -6  172.72    9.25
  -3   2  -6  162.20    8.99
  -3  -2  -6  160.45    9.04
  -3   2  -6  166.71    9.15
  -3  -2  -6  175.06    8.89
  -3  -2  -6  184.27    8.96
  -3   2  -6  171.70    9.63
  -3   2  -6  158.86    9.34
  -3   2  -6  163.33    8.92
  -3   2  -6  168.32    8.75
  -3  -2  -7   78.61    5.61
  -3   2  -7   89.93    5.98
  -3  -2  -7   81.26    6.05
  -3   2  -7   78.38    5.62
  -3  -2  -7   89.41    6.69
  -3  -2  -7   85.58    5.97
  -3  -2  -7   88.77    6.53
  -3   2  -7   87.97    6.81
  -3   2  -7   80.97    6.26
  -3   2  -7   80.87    5.94
  -3   2  -8   18.40    3.11
  -3   2  -8   23.10    3.16
  -3   2  -8   22.54    3.14
  -3  -2  -8   23.89    3.19
  -3  -2  -8   21.38    3.51
  -3  -2  -8   23.89    3.40
  -3  -2  -8   24.72    3.59
  -3   2  -8   18.74    3.54
  -3   2  -8   20.38    3.45
  -3   2  -9   54.46    4.67
  -3   2  -9   50.98    4.67
  -3  -2  -9   48.11    4.67
  -3  -2  -9   57.97    5.09
  -3  -2  -9   49.53    4.96
  -3   2  -9   55.61    5.56
  -3   2  -9   46.83    4.94
  -3   2 -10   67.24    5.05
  -3   2 -10   61.37    5.62
  -3  -2 -10   72.03    5.64
  -3   2 -10   66.06    6.05
  -3   2 -11   35.37    4.31
  -3  -2 -11   28.27    3.41
  -3  -2 -11   39.19    3.98
  -3   2 -11   30.19    3.69
  -3  -2 -12    3.96    1.59
  -3   2 -12    2.81    1.71
  -3  -2 -12    2.43    1.50
  -3   2 -12    2.24    1.35
  -3  -2 -13    3.49    1.30
   3  -3 -14    2.05    0.94
  -3   3  13   14.29    2.04
  -3   3  13   13.53    1.97
   3  -3 -13   14.02    2.26
  -3   3  12    5.75    1.63
  -3  -3  12    4.80    1.67
   3   3 -11   31.11    3.42
  -3  -3  11   31.37    3.94
  -3   3  11   31.28    3.42
   3   3 -10  120.59    7.55
  -3  -3  10  117.81    8.16
   3  -3 -10  125.37    7.27
  -3   3   9  117.87    7.34
   3  -3  -9  142.01    7.76
   3   3  -8   41.31    3.78
  -3   3   8   41.79    4.07
  -3  -3   8   39.29    4.70
  -3   3   7  101.37    6.49
   3   3  -7   91.10    7.15
  -3  -3   7  113.52    7.88
   3  -3  -6   36.71    3.53
  -3   3   6   35.07    3.63
   3   3  -6   41.29    4.62
  -3  -3   6   38.54    4.53
  -3  -3   5  250.64   12.05
   3  -3  -5  251.60   10.33
  -3   3   5  236.56   10.73
   3   3  -5  247.60   12.18
  -3  -3   4   50.00    4.77
   3  -3  -4   62.02    4.15
  -3   3   4   51.77    4.12
  -3   3   4   57.27    4.57
   3   3  -4   57.38    5.24
   3  -3  -4   59.91    4.12
   3  -3  -3  198.70    8.68
  -3  -3   3  188.02    9.92
  -3   3   3  219.16    9.29
  -3   3   3  216.56    9.67
   3   3  -3  206.96   10.52
   3  -3  -3  210.10    8.89
  -3  -3   2  417.88   16.67
  -3   3   2  413.59   15.35
  -3   3   2  448.70   15.99
   3   3  -2  462.47   17.48
   3  -3  -2  433.23   15.38
   3   3  -1  187.80   10.20
  -3   3   1  177.31    7.96
  -3  -3   1  196.91    9.35
  -3  -3   1  195.29    9.31
   3  -3  -1  206.35    8.42
   3   3   0   47.96    4.75
   3  -3   0   56.41    3.67
  -3  -3   0   58.35    4.60
  -3  -3   0   49.67    4.23
   3  -3   0   56.05    3.76
   3   3   1  706.84   27.00
  -3   3  -1  775.87   26.05
  -3  -3  -1  728.54   24.12
  -3  -3  -1  718.97   25.62
   3  -3   1  736.27   24.45
  -3  -3  -1  721.25   25.66
   3   3   2  289.06   13.49
  -3   3  -2  305.30   12.50
  -3   3  -2  287.38   11.10
  -3  -3  -2  272.50   11.86
  -3  -3  -2  299.80   12.05
  -3  -3  -2  311.01   11.42
  -3   3  -3  528.38   17.80
   3   3   3  469.54   19.21
  -3   3  -3  504.24   18.13
  -3   3  -3  525.60   17.56
  -3   3  -3  459.68   16.83
  -3  -3  -3  491.78   18.25
  -3  -3  -3  503.40   17.22
  -3   3  -3  456.59   17.47
  -3   3  -4  130.79    6.85
   3   3   4  117.50    7.51
  -3   3  -4  131.13    6.64
  -3   3  -4  114.42    6.34
  -3  -3  -4  120.42    7.38
  -3  -3  -4  125.19    6.63
  -3  -3  -4  125.51    8.05
  -3  -3  -4  131.78    7.21
  -3   3  -4  105.89    6.65
  -3   3  -5  105.45    6.18
  -3   3  -5   96.13    5.89
  -3   3  -5   83.54    5.52
  -3  -3  -5   96.39    6.80
  -3  -3  -5   96.37    6.79
  -3  -3  -5   94.03    5.85
  -3  -3  -5  102.69    6.49
  -3  -3  -5   95.26    6.32
  -3   3  -5   84.07    6.62
  -3   3  -5   85.34    6.01
  -3   3  -5   93.74    6.16
  -3   3  -6   44.42    4.17
  -3   3  -6   42.63    4.01
  -3  -3  -6   47.67    4.83
  -3  -3  -6   40.13    4.30
  -3  -3  -6   42.42    3.86
  -3  -3  -6   47.53    4.43
  -3  -3  -6   45.68    4.32
  -3   3  -6   43.99    4.75
  -3   3  -6   41.04    4.27
  -3   3  -6   40.64    4.17
  -3  -3  -7   31.72    3.79
  -3   3  -7   30.37    3.48
  -3  -3  -7   28.47    4.01
  -3  -3  -7   38.89    4.16
  -3   3  -7   37.98    4.59
  -3   3  -7   31.89    3.98
  -3   3  -7   32.93    3.70
  -3   3  -8   45.06    4.28
  -3   3  -8   34.19    3.82
  -3  -3  -8   39.54    4.55
  -3  -3  -8   35.56    3.99
  -3   3  -8   33.62    4.41
  -3   3  -8   36.41    4.23
  -3   3  -8   35.73    3.85
  -3   3  -9  171.97    8.50
  -3  -3  -9  161.71    8.82
  -3   3  -9  166.99    9.80
  -3   3  -9  162.33    9.26
  -3   3 -10   48.75    3.99
  -3   3 -10   46.21    4.16
  -3  -3 -10   47.08    4.12
  -3  -3 -10   58.37    4.64
  -3   3 -10   48.21    4.54
  -3   3 -11   20.74    2.34
  -3  -3 -11   21.87    2.78
  -3   3 -11   23.16    2.95
  -3  -3 -12   27.10    2.56
   3  -4 -13    4.59    1.07
   3   4 -13    4.62    1.07
  -3   4  12    4.60    1.26
   3  -4 -12    4.86    1.49
   3   4 -11   25.70    2.83
  -3  -4  11   24.50    2.91
  -3  -4  11   18.98    2.62
  -3   4  11   24.81    2.68
   3   4 -10   23.98    3.13
  -3  -4  10   18.07    2.96
  -3   4  10   21.23    2.79
  -3  -4  10   16.82    2.85
   3  -4 -10   21.74    2.78
  -3  -4   9   39.19    4.46
  -3   4   9   37.99    3.82
  -3  -4   9   39.82    4.49
   3  -4  -9   41.67    3.95
  -3  -4   8  167.06   10.00
  -3   4   8  153.29    8.56
  -3  -4   8  183.13   10.30
   3   4  -7   47.37    5.22
  -3  -4   7   48.08    5.22
  -3   4   7   40.24    4.16
   3   4  -6  120.10    8.67
   3  -4  -6  142.78    7.51
  -3  -4   6  120.40    8.49
  -3  -4   6  110.47    8.19
  -3   4   6  134.51    7.72
  -3  -4   5   92.59    7.31
   3   4  -5  106.23    8.20
   3  -4  -5  106.69    6.29
  -3  -4   5  105.78    7.64
  -3   4   5   97.54    6.45
   3  -4  -5  111.73    6.44
   3  -4  -4   12.91    2.25
   3  -4  -4   11.17    2.19
   3   4  -4   16.14    3.35
  -3  -4   4    9.15    2.54
  -3   4   4    8.73    2.03
  -3  -4   4   16.17    3.11
  -3   4   4   11.20    2.45
   3   4  -3  172.12   10.74
   3  -4  -3  172.82    8.38
  -3  -4   3  183.00   10.23
  -3   4   3  155.72    8.36
  -3  -4   3  155.64    9.60
  -3   4   3  190.57    9.41
   3  -4  -3  183.69    8.70
   3   4  -2  133.61    9.22
   3  -4  -2  133.19    6.89
  -3   4   2  113.60    6.62
  -3  -4   2  116.80    8.01
  -3  -4   2  129.45    8.28
  -3   4   2  124.79    7.24
   3  -4  -2  127.34    6.93
   3  -4  -1  402.71   15.40
   3   4  -1  389.37   18.36
  -3  -4   1  375.70   16.85
  -3  -4   1  367.75   16.82
   3  -4  -1  393.78   15.54
   3  -4   0   12.27    2.18
   3  -4   0   10.16    1.95
  -3   4   0    9.94    2.38
  -3   4   0   16.88    3.06
   3   4   0   12.58    3.14
  -3  -4   0    9.24    2.46
  -3  -4   0    7.26    2.22
   3  -4   1  120.23    6.44
   3   4   1  110.46    8.47
  -3   4  -1  123.80    7.38
  -3  -4  -1  106.94    7.14
   3  -4   1  110.33    6.35
   3   4   2  398.61   18.70
  -3   4  -2  440.55   17.09
  -3  -4  -2  400.93   17.10
  -3  -4  -2  441.89   16.15
  -3   4  -3  145.24    7.68
   3   4   3  153.80    9.47
  -3   4  -3  152.17    7.75
  -3   4  -3  122.93    6.69
  -3  -4  -3  141.59    7.35
  -3   4  -4   11.07    2.35
  -3   4  -4   15.15    2.58
  -3   4  -4   11.16    2.19
  -3   4  -4    8.79    1.86
   3   4   4   12.88    2.88
  -3  -4  -4   14.48    2.70
  -3  -4  -4   14.11    3.10
  -3  -4  -4   12.41    2.25
  -3  -4  -4   12.83    2.55
  -3   4  -5   72.72    5.20
  -3   4  -5   72.81    5.14
   3   4   5   68.07    5.80
  -3   4  -5   62.08    4.73
  -3  -4  -5   55.84    5.29
  -3  -4  -5   79.31    5.78
  -3   4  -5   63.53    4.95
  -3   4  -6  167.13    8.38
   3   4   6  180.60    9.93
  -3   4  -6  146.58    7.94
  -3  -4  -6  158.90    8.11
  -3  -4  -6  178.28    9.10
  -3  -4  -6  145.86    8.48
  -3   4  -6  136.44    8.09
  -3  -4  -7   22.18    3.35
  -3  -4  -7   27.81    3.51
  -3  -4  -7   24.44    3.31
  -3   4  -7   22.43    3.01
  -3   4  -8   57.44    4.51
  -3  -4  -8   58.38    5.04
  -3  -4  -8   61.21    4.80
  -3   4  -8   54.33    4.64
  -3   4  -9   21.76    2.67
  -3   4  -9   23.20    2.76
  -3  -4  -9   23.93    2.83
  -3   4  -9   21.34    2.76
  -3   4 -10    4.19    1.38
  -3   4 -10    4.07    1.31
  -3  -4 -10    3.90    1.43
  -3  -4 -11    0.53    0.85
   3   5 -11   39.53    2.59
   3  -5 -11   32.30    2.48
   3   5 -10   41.17    3.26
   3  -5 -10   41.65    3.90
  -3  -5  10   36.49    3.01
  -3   5  10   45.28    3.12
   3   5  -9   80.78    5.16
  -3  -5   9   58.28    4.63
  -3   5   9   63.31    4.34
  -3  -5   9   70.76    4.98
   3  -5  -9   71.84    4.23
   3  -5  -9   73.30    4.51
   3   5  -8   58.88    4.86
   3  -5  -8   68.39    4.63
  -3  -5   8   61.65    5.17
   3  -5  -8   70.76    4.73
  -3  -5   8   57.67    5.02
  -3   5   8   55.83    4.26
  -3  -5   7    2.95    1.84
  -3   5   7    2.89    1.47
  -3  -5   7    2.05    1.57
   3   5  -6   50.71    5.20
  -3   5   6   62.30    4.75
  -3  -5   6   58.64    5.49
  -3  -5   6   54.75    5.35
   3  -5  -5  135.47    7.32
   3   5  -5  134.61    9.08
  -3  -5   5  127.04    8.57
   3  -5  -4   27.06    3.10
  -3  -5   4   24.75    3.89
   3   5  -4   24.16    4.11
  -3  -5   4   25.77    3.91
   3  -5  -4   25.66    3.09
  -3  -5   3   34.58    4.41
   3  -5  -3   30.13    3.30
   3   5  -3   35.50    5.00
  -3   5   3   28.06    3.24
  -3  -5   3   25.18    3.79
   3  -5  -3   26.25    3.15
   3  -5  -2    4.56    1.68
   3  -5  -2    3.49    1.42
  -3   5   2    3.65    1.68
   3   5  -2    4.85    2.60
  -3  -5   2    4.35    1.98
   3  -5  -1   25.28    2.96
  -3   5   1   24.46    3.28
   3   5  -1   19.34    3.98
   3  -5  -1   26.30    3.08
   3  -5   0   25.36    2.95
  -3   5   0   34.63    3.90
   3   5   0   22.87    4.09
   3  -5   0   27.28    3.16
  -3  -5  -1   71.95    5.66
   3   5   1   82.76    7.17
  -3   5  -1   89.68    5.71
   3  -5   1   83.36    5.39
  -3  -5  -2  149.46    8.37
  -3   5  -2  158.53    8.39
   3   5   2  167.44   10.34
  -3   5  -2  185.82    8.56
  -3   5  -3  193.98    9.26
  -3   5  -3  189.79    8.89
   3   5   3  180.77   10.81
  -3  -5  -3  184.77   10.56
  -3  -5  -3  200.46    9.88
   3   5   4   72.63    6.24
  -3  -5  -4   56.44    4.26
  -3  -5  -4   69.69    5.33
  -3   5  -5    4.82    1.76
  -3  -5  -5    4.06    1.41
  -3   5  -5    4.79    1.62
  -3  -5  -5    4.76    1.83
   3   5   5    4.03    2.15
  -3  -5  -5    4.74    1.77
  -3   5  -6   30.01    2.88
   3   5   6   37.07    3.83
   3   5   6   39.03    4.09
  -3  -5  -6   37.11    3.62
  -3  -5  -6   35.10    3.57
  -3   5  -7   12.90    1.85
   3   5   7   12.35    2.18
  -3  -5  -7   10.78    2.03
   3   5   7   10.13    2.07
  -3   5  -8   13.64    1.92
  -3   5  -8    8.82    1.53
  -3  -5  -8   15.17    1.95
  -3   5  -9    3.16    1.09
   3   6  -8    3.54    1.02
  -3  -6   8    2.17    0.92
   3   6  -7    7.17    1.45
  -3   6   7    5.37    1.16
   3  -6  -7    8.63    1.54
  -3  -6   6    6.48    1.64
   3   6  -6   11.19    1.93
   3   6  -5   11.81    2.16
  -3  -6   5   12.91    2.27
   3  -6  -4   42.00    3.31
   3   6  -4   40.94    4.09
  -3  -6   4   39.48    3.91
   3  -6  -3   14.95    2.04
   3   6  -3   12.16    2.69
  -3  -6   3   12.20    2.34
   3  -6  -2   24.21    2.52
  -3  -6   2   21.12    2.89
   3   6  -2   28.35    3.74
   3  -6  -2   22.11    2.55
   3  -6  -1    4.59    1.40
  -3  -6   1    1.52    1.35
   3  -6  -1    4.93    1.42
   3   6  -1    3.62    1.91
  -3  -6   0   22.15    2.84
  -3   6   0   28.83    3.00
   3  -6   0   25.49    2.48
   3   6   0   26.44    3.75
   3  -6   0   31.71    2.83
  -3  -6  -1   22.86    2.71
  -3   6  -1   27.17    2.82
  -3   6  -1   22.67    2.30
   3   6   1   31.61    3.88
   3   6   1   24.63    3.50
   3  -6   1   23.70    2.36
  -3   6  -2   11.24    2.00
  -3   6  -2   14.18    1.94
   3   6   2   12.88    2.60
  -3  -6  -2   13.64    2.21
  -3   6  -3   53.66    3.75
  -3   6  -3   55.92    3.73
   3   6   3   62.29    5.20
  -3  -6  -3   61.56    4.30
  -3  -6  -3   58.06    4.21
  -3   6  -4    4.03    1.27
   3   6   4    3.18    1.52
  -3  -6  -4    4.07    1.41
   3   6   4    3.37    1.54
  -3  -6  -4    3.58    1.28
   3   6   5   48.07    3.71
   3   6   5   44.24    3.64
  -3  -6  -5   42.89    3.20
  -3  -6  -5   38.45    3.05
  -3   6  -6    2.09    1.04
  -3   6  -7    4.18    0.85
  -3  -7   2   23.73    1.79
   4   0 -15    0.99    1.43
   4   0 -15    2.18    1.53
  -4   0  14    5.38    1.51
   4   0 -14    7.20    2.86
   4   0 -14    8.85    3.04
   4   0 -14    5.05    2.54
  -4   0  13   11.43    2.34
   4   0 -13   10.72    3.92
  -4   0  12    3.29    1.83
  -4   0  11   48.69    4.84
  -4   0  11   60.15    5.27
   4   0 -11   51.21    4.94
  -4   0  10   33.20    4.06
  -4   0  10   26.46    3.76
   4   0 -10   28.29    3.72
  -4   0   9   70.08    5.69
  -4   0   9   77.39    5.90
   4   0  -9   75.99    6.07
  -4   0   8  212.74   10.58
  -4   0   8  225.39   10.78
   4   0  -8  237.32   11.21
  -4   0   7  688.32   24.03
  -4   0   7  675.00   23.93
   4   0  -7  668.41   23.93
   4   0  -7  756.60   25.00
  -4   0   6  132.93    7.06
  -4   0   6  126.31    6.92
   4   0  -6  122.38    6.83
   4   0  -6  141.11    7.55
  -4   0   5  593.07   19.67
  -4   0   5  579.76   19.57
   4   0  -5  526.08   19.30
  -4   0   4  328.58   12.32
  -4   0   4  318.29   12.22
   4   0  -4  326.39   12.34
   4   0  -4  334.29   12.88
  -4   0   3  556.23   19.05
   4   0  -3  584.33   19.23
   4   0  -3  592.84   19.68
  -4   0   2    3.97    1.25
  -4   0   2    3.78    1.16
  -4   0   2    2.19    1.14
  -4   0   2    4.50    1.28
   4   0  -2    4.45    1.54
  -4   0   1  666.34   21.82
  -4   0   1  661.96   21.46
  -4   0   1  713.74   22.20
   4   0  -1  697.10   21.69
  -4   0   1  663.06   20.60
   4   0  -1  709.72   22.06
  -4   0   0  149.12    6.34
  -4   0   0  176.67    7.52
   4   0   0  184.41    7.28
  -4   0   0  162.78    6.43
   4   0   0  167.99    6.72
  -4   0   0  147.36    6.43
  -4   0  -1   62.88    3.75
  -4   0  -1   64.84    4.34
   4   0   1   68.45    3.60
  -4   0  -1   59.51    4.63
   4   0   1   67.70    3.79
  -4   0  -1   62.33    3.79
  -4   0  -2   44.09    3.28
  -4   0  -2   48.03    3.75
  -4   0  -2   39.61    3.72
  -4   0  -2   39.36    3.77
  -4   0  -2   42.22    3.19
  -4   0  -2   47.14    3.36
  -4   0  -2   45.73    3.60
  -4   0  -3  128.87    6.77
  -4   0  -3  137.72    7.03
  -4   0  -3  118.27    7.10
  -4   0  -3  118.74    7.23
  -4   0  -3  136.02    6.60
  -4   0  -4   42.63    3.64
  -4   0  -4   37.02    3.68
  -4   0  -4   37.14    3.99
  -4   0  -4   36.40    3.96
  -4   0  -4   38.86    4.12
  -4   0  -4   42.51    3.69
  -4   0  -4   39.44    3.62
  -4   0  -4   35.19    3.84
  -4   0  -4   42.52    3.84
  -4   0  -5    6.16    1.93
  -4   0  -5    4.90    1.99
  -4   0  -5    4.77    1.81
  -4   0  -5    4.29    2.01
  -4   0  -5    4.56    2.18
  -4   0  -5    3.67    1.82
  -4   0  -5    4.98    2.09
  -4   0  -5    4.19    1.71
  -4   0  -5    4.86    2.09
  -4   0  -5    6.44    2.16
  -4   0  -5    2.59    1.68
  -4   0  -5    4.91    1.70
  -4   0  -6  256.27   11.39
  -4   0  -6  248.51   11.92
  -4   0  -6  256.08   12.83
  -4   0  -6  264.37   12.93
  -4   0  -6  241.64   12.49
  -4   0  -6  280.90   13.02
  -4   0  -6  274.56   11.92
  -4   0  -6  235.19   11.94
  -4   0  -6  242.65   11.90
  -4   0  -6  246.69   11.81
  -4   0  -7    0.29    1.85
  -4   0  -7   -0.33    1.93
  -4   0  -7    0.59    1.64
  -4   0  -7   -0.68    2.04
  -4   0  -7   -0.34    2.07
  -4   0  -7   -0.53    1.80
  -4   0  -7    1.86    2.03
  -4   0  -7    0.87    1.71
  -4   0  -8  207.53   11.33
  -4   0  -8  225.33   12.10
  -4   0  -8  207.58   11.94
  -4   0  -8  236.40   11.55
  -4   0  -8  217.14   11.69
  -4   0  -8  215.52   11.27
  -4   0  -9    6.11    2.54
  -4   0  -9    5.02    2.31
  -4   0  -9    2.63    1.91
  -4   0  -9    4.23    2.03
  -4   0 -10   26.36    3.79
  -4   0 -10   27.66    3.86
  -4   0 -11   18.51    3.11
   4   1 -15    4.99    1.61
   4  -1 -15    6.00    1.71
  -4   1  14    3.23    1.30
   4   1 -14    4.16    2.28
   4  -1 -14    4.94    2.21
  -4  -1  14    4.86    1.31
   4   1 -14    3.20    2.18
   4  -1 -14    3.21    2.40
   4  -1 -14    5.96    2.36
   4   1 -14    1.40    1.73
  -4   1  13    0.81    1.34
  -4   1  13    1.01    1.40
   4  -1 -13    2.61    2.66
   4   1 -13   -0.52    2.37
  -4  -1  13    0.21    1.31
  -4   1  12   55.09    4.79
  -4   1  12   49.90    4.58
  -4  -1  12   61.09    5.13
   4  -1 -12   45.68    4.23
  -4   1  11   27.12    3.50
  -4   1  11   26.37    3.55
  -4  -1  11   32.72    4.02
   4  -1 -11   33.23    3.82
  -4   1  10    0.79    1.62
  -4   1  10    2.38    1.73
  -4  -1  10    1.17    1.83
   4  -1 -10    1.64    1.68
   4   1 -10    3.07    1.91
  -4  -1   9   42.40    4.54
   4   1  -9   40.09    4.29
   4   1  -9   49.04    5.03
   4  -1  -9   47.03    4.79
  -4   1   9   41.81    4.26
  -4  -1   8   32.74    3.90
   4   1  -8   25.10    3.38
   4   1  -8   35.53    4.23
   4  -1  -8   30.90    3.94
  -4   1   8   34.37    3.77
  -4  -1   7   22.23    3.19
   4   1  -7   25.94    3.13
   4  -1  -7   23.97    3.22
  -4   1   7   25.41    3.00
   4   1  -7   22.81    3.43
  -4  -1   6  100.05    6.21
   4   1  -6   97.26    5.85
   4   1  -6   82.24    6.05
   4  -1  -6  109.11    6.22
  -4   1   6   94.03    5.73
  -4  -1   5  124.06    6.87
   4   1  -5  121.51    6.45
   4   1  -5  120.99    7.03
   4  -1  -5  124.21    6.64
  -4   1   5  118.69    6.31
  -4  -1   4  319.42   12.85
  -4   1   4  338.87   12.33
  -4  -1   3  312.89   12.07
   4  -1  -3  283.49   11.59
   4   1  -3  305.02   12.37
   4  -1  -3  314.87   11.74
  -4   1   3  313.47   11.27
  -4   1   2   63.17    3.36
  -4   1   2   69.27    3.84
   4   1  -2   69.56    4.72
   4  -1  -2   70.56    4.18
  -4   1   2   65.44    3.70
  -4   1   1 2081.74   60.98
  -4   1   1 2163.15   61.38
  -4   1   1 2096.28   62.84
   4  -1  -1 1974.79   61.83
  -4  -1   1 2138.32   61.23
   4   1  -1 2236.82   63.11
   4  -1  -1 2197.47   61.95
  -4   1   0  323.56   11.14
  -4   1   0  335.25   11.40
  -4   1   0  339.00   12.54
  -4  -1   0  318.98   13.01
  -4   1   0  302.41   12.76
  -4  -1   0  313.26   11.30
   4   1   0  358.60   12.58
   4  -1   0  332.13   11.49
  -4  -1   0  306.78   11.27
  -4  -1  -1   94.74    5.94
  -4   1  -1   99.32    4.83
  -4   1  -1   90.91    5.44
  -4  -1  -1  107.02    6.31
  -4  -1  -1  110.27    5.19
  -4   1  -1   88.20    5.73
  -4  -1  -1   98.02    4.61
  -4  -1  -1  107.83    5.13
   4   1   1   99.14    5.29
  -4  -1  -1   87.59    4.85
  -4   1  -2  562.69   17.68
  -4   1  -2  504.69   18.10
  -4  -1  -2  592.28   19.42
  -4  -1  -2  480.60   18.57
  -4   1  -2  472.82   18.44
  -4  -1  -2  547.57   17.70
  -4  -1  -2  473.55   18.40
  -4   1  -2  498.93   18.58
  -4   1  -2  519.10   18.35
  -4  -1  -2  509.17   16.92
  -4  -1  -2  520.78   17.47
  -4   1  -2  506.97   18.04
  -4  -1  -2  493.13   17.45
  -4   1  -3 1151.35   34.52
  -4   1  -3 1241.38   35.01
  -4  -1  -3 1132.98   36.10
  -4   1  -3 1004.19   35.53
  -4  -1  -3 1060.65   35.92
  -4  -1  -3 1177.88   34.97
  -4  -1  -3 1058.40   35.91
  -4   1  -3 1087.95   36.05
  -4   1  -3 1034.72   35.19
  -4  -1  -3 1205.73   35.07
  -4   1  -3 1020.02   35.24
  -4   1  -4  205.83    8.89
  -4   1  -4  190.12    8.89
  -4  -1  -4  189.14    8.83
  -4  -1  -4  224.30   10.10
  -4  -1  -4  175.47    9.46
  -4   1  -4  193.74    9.96
  -4  -1  -4  170.97    9.47
  -4   1  -4  184.90    9.70
  -4  -1  -4  222.35    9.41
  -4  -1  -4  198.03    9.90
  -4   1  -4  186.19    9.73
  -4   1  -4  199.00    9.93
  -4  -1  -4  206.56    8.79
  -4   1  -4  207.26    9.78
  -4   1  -4  182.46    9.77
  -4   1  -4  187.75    9.44
  -4   1  -4  186.61    9.26
  -4  -1  -4  187.45    9.06
  -4   1  -5   76.69    5.14
  -4   1  -5   73.86    5.24
  -4  -1  -5   65.20    4.91
  -4  -1  -5   73.80    5.56
  -4  -1  -5   70.55    5.91
  -4  -1  -5   61.83    5.57
  -4   1  -5   69.21    5.77
  -4  -1  -5   63.75    5.50
  -4   1  -5   68.68    5.74
  -4  -1  -5   62.09    5.45
  -4   1  -5   67.01    5.58
  -4  -1  -5   79.29    5.36
  -4   1  -5   67.14    5.67
  -4  -1  -5   74.49    5.03
  -4   1  -5   75.41    5.71
  -4   1  -5   60.83    5.44
  -4  -1  -5   55.03    4.84
  -4   1  -5   72.26    5.60
  -4   1  -5   75.83    5.51
  -4  -1  -5   67.64    5.23
  -4   1  -6  224.48   10.29
  -4  -1  -6  192.25    9.96
  -4   1  -6  208.06   11.29
  -4  -1  -6  223.15   11.52
  -4  -1  -6  231.70   11.75
  -4   1  -6  206.35   11.36
  -4   1  -6  239.63   11.88
  -4  -1  -6  239.50   10.91
  -4   1  -6  205.82   11.42
  -4  -1  -6  245.36   10.56
  -4   1  -6  222.30   11.13
  -4   1  -6  201.27   11.19
  -4  -1  -6  198.91   10.51
  -4  -1  -6  212.66   11.34
  -4   1  -6  202.89   10.70
  -4   1  -6  216.47   10.78
  -4   1  -7   45.57    4.44
  -4  -1  -7   37.21    4.11
  -4  -1  -7   35.66    4.61
  -4   1  -7   38.30    4.77
  -4  -1  -7   47.46    5.15
  -4   1  -7   44.72    5.12
  -4  -1  -7   44.04    4.47
  -4  -1  -7   54.73    5.46
  -4   1  -7   39.95    5.18
  -4  -1  -7   46.04    4.52
  -4   1  -7   43.67    5.02
  -4   1  -7   44.34    4.91
  -4  -1  -7   37.01    4.22
  -4   1  -7   34.09    4.26
  -4   1  -7   42.67    4.58
  -4   1  -8    6.83    2.25
  -4   1  -8    6.22    2.18
  -4  -1  -8    2.27    1.89
  -4  -1  -8    5.66    2.37
  -4   1  -8    6.33    2.72
  -4  -1  -8    5.62    2.12
  -4   1  -8    5.24    2.59
  -4   1  -8    7.61    2.40
  -4  -1  -8    6.18    2.04
  -4   1  -8    4.90    2.07
  -4  -1  -9    3.19    1.81
  -4  -1  -9    9.39    2.73
  -4  -1  -9    5.94    2.16
  -4   1  -9    6.45    2.44
  -4   1  -9    5.47    2.31
  -4  -1  -9    3.70    1.75
  -4   1  -9    4.52    1.98
  -4  -1 -10    1.08    1.47
  -4  -1 -11   17.64    2.75
  -4  -1 -11   18.31    2.90
  -4  -1 -12    0.86    1.34
   4  -2 -14    8.51    1.94
   4  -2 -14    9.66    1.45
  -4  -2  13   20.72    2.75
  -4   2  13   24.91    2.81
  -4   2  13   26.62    2.86
   4  -2 -13   22.86    2.70
   4  -2 -13   25.88    4.20
   4  -2 -13   18.70    3.76
   4  -2 -13   22.01    3.83
  -4   2  12   46.71    4.12
  -4   2  12   48.25    4.19
  -4  -2  12   50.79    4.58
   4  -2 -12   44.94    6.27
   4   2 -12   38.90    5.91
  -4  -2  11  145.38    8.50
   4  -2 -11  131.72    7.69
  -4   2  11  123.05    7.47
  -4  -2  10   89.62    6.80
   4   2 -10   77.04    6.64
   4  -2 -10   98.84    6.85
   4   2  -9   26.76    4.09
  -4  -2   9   33.47    4.26
   4   2  -9   29.58    3.55
   4  -2  -9   36.05    4.12
  -4   2   9   29.93    3.62
  -4  -2   8  297.07   13.62
   4   2  -8  277.13   12.11
  -4   2   8  266.40   12.23
   4   2  -8  287.45   13.94
   4  -2  -8  294.42   12.80
  -4   2   8  276.14   12.23
  -4  -2   7  230.40   11.53
   4   2  -7  241.68   10.64
   4   2  -7  226.57   11.89
   4  -2  -7  252.40   10.93
  -4  -2   6  447.16   17.75
  -4   2   6  418.69   16.46
   4   2  -6  441.06   18.26
   4  -2  -6  465.14   16.89
  -4  -2   5  396.55   16.04
  -4   2   5  391.89   14.85
   4   2  -5  394.70   16.50
  -4  -2   4   17.51    2.95
  -4   2   4   16.38    2.18
   4   2  -4   12.33    2.65
  -4  -2   3  727.04   25.35
  -4   2   3  736.08   23.92
   4   2  -3  738.75   25.80
  -4   2   2   96.74    5.08
  -4  -2   2   85.90    5.66
  -4  -2   1  276.92   11.45
  -4   2   1  269.44   11.01
  -4  -2   1  312.46   12.29
  -4   2   1  292.43   11.93
  -4   2   0   59.80    3.83
  -4   2   0   55.55    4.52
  -4  -2   0   55.33    4.00
  -4  -2   0   54.59    3.98
  -4  -2   0   53.31    4.29
  -4   2   0   56.58    4.31
  -4   2  -1   24.34    2.58
  -4   2  -1   23.64    2.99
  -4   2  -1   24.16    2.40
  -4   2  -1   21.11    2.62
  -4   2  -1   21.50    2.71
  -4  -2  -1   19.33    2.60
  -4  -2  -1   21.91    2.43
   4   2   1   22.73    2.92
   4   2   2  174.35    9.41
  -4   2  -2  192.79    8.30
  -4  -2  -2  164.32    8.82
  -4   2  -2  186.06    9.04
  -4   2  -2  181.73    8.00
  -4  -2  -2  198.55   10.22
  -4   2  -2  169.43    8.74
  -4  -2  -2  187.89    9.11
  -4   2  -2  172.89    8.85
  -4  -2  -2  200.09    8.60
  -4  -2  -2  203.83    8.66
  -4   2  -3  697.79   22.25
  -4   2  -3  636.96   21.87
  -4  -2  -3  729.52   24.60
  -4  -2  -3  658.64   23.28
  -4  -2  -3  616.67   22.95
  -4   2  -3  612.01   22.82
  -4  -2  -3  689.60   22.55
  -4  -2  -3  637.55   23.07
  -4   2  -3  622.13   22.90
  -4   2  -3  663.66   23.50
  -4  -2  -3  708.90   22.63
  -4   2  -3  583.77   22.42
  -4   2  -4   67.08    4.83
  -4   2  -4   54.27    4.28
  -4  -2  -4   65.81    5.45
  -4  -2  -4   51.53    4.81
  -4   2  -4   52.35    4.89
  -4  -2  -4   56.60    4.78
  -4  -2  -4   56.53    4.99
  -4   2  -4   53.96    4.97
  -4  -2  -4   54.96    4.85
  -4   2  -4   57.49    4.96
  -4  -2  -4   67.12    4.89
  -4   2  -4   54.25    5.06
  -4  -2  -4   74.41    5.03
  -4   2  -4   51.14    4.62
  -4   2  -4   51.63    4.63
  -4   2  -5  524.87   18.36
  -4   2  -5  501.69   18.28
  -4  -2  -5  536.16   19.70
  -4  -2  -5  487.76   19.41
  -4   2  -5  470.12   19.18
  -4  -2  -5  472.34   18.99
  -4  -2  -5  465.80   19.25
  -4   2  -5  472.22   19.30
  -4  -2  -5  492.39   19.47
  -4   2  -5  485.72   19.25
  -4  -2  -5  555.89   19.18
  -4   2  -5  495.71   20.09
  -4  -2  -5  530.53   19.06
  -4   2  -5  447.48   19.57
  -4   2  -5  438.75   18.61
  -4   2  -5  490.08   18.95
  -4   2  -6  106.43    6.40
  -4   2  -6   90.78    6.20
  -4  -2  -6   96.62    6.67
  -4  -2  -6   94.41    6.87
  -4   2  -6   90.89    6.79
  -4  -2  -6   86.40    6.72
  -4   2  -6   87.36    6.78
  -4  -2  -6   96.73    6.57
  -4   2  -6   90.15    7.33
  -4   2  -6   93.34    7.19
  -4   2  -6   84.34    6.41
  -4   2  -6   98.47    6.81
  -4   2  -7   24.11    3.51
  -4   2  -7   26.24    3.40
  -4   2  -7   21.33    3.20
  -4  -2  -7   19.20    3.20
  -4  -2  -7   19.73    3.44
  -4  -2  -7   26.13    3.37
  -4   2  -7   20.49    3.74
  -4   2  -7   18.06    3.18
  -4   2  -8   37.41    3.90
  -4  -2  -8   33.27    4.03
  -4  -2  -8   36.21    4.32
  -4  -2  -8   39.25    4.06
  -4   2  -8   38.93    4.85
  -4   2  -8   39.63    4.38
  -4   2  -8   27.94    3.79
  -4   2  -9   32.89    3.62
  -4  -2  -9   40.60    4.13
  -4   2  -9   28.34    3.73
  -4  -2 -10   35.78    3.83
  -4  -2 -10   32.50    3.59
  -4   2 -10   30.09    3.67
  -4  -2 -11   35.81    3.43
  -4  -2 -12    5.40    1.39
  -4   3  13   81.80    4.44
  -4   3  13   74.24    4.25
   4  -3 -13   81.70    4.61
  -4  -3  13   71.83    4.33
  -4   3  12   42.44    3.54
  -4  -3  12   38.64    3.73
  -4   3  12   46.68    3.63
  -4   3  11    1.02    1.29
  -4  -3  11    1.35    1.48
   4  -3 -11    2.51    1.62
  -4  -3  10   61.59    5.76
   4  -3 -10   66.40    5.21
  -4   3  10   67.28    5.05
  -4  -3   9  237.33   12.65
  -4   3   9  228.33   11.16
   4   3  -8  447.68   16.51
  -4   3   8  382.05   16.35
   4  -3  -8  448.72   17.05
   4   3  -8  405.47   18.37
  -4   3   7  840.25   29.76
   4   3  -7  858.27   32.39
  -4  -3   7  837.76   32.09
  -4  -3   6   79.57    6.60
  -4   3   6   76.40    5.38
   4   3  -6   78.37    6.83
  -4  -3   5   27.66    3.81
  -4   3   5   29.28    3.22
   4   3  -5   35.07    4.68
  -4  -3   4   57.86    5.35
  -4   3   4   59.30    4.39
   4   3  -4   61.75    5.88
   4  -3  -3  142.93    6.90
  -4  -3   3  124.48    8.03
  -4   3   3  141.41    7.08
   4   3  -3  155.86    9.26
   4  -3  -2  126.58    6.11
  -4  -3   2  108.26    7.14
  -4  -3   2  111.11    7.18
  -4   3   2  123.19    6.22
   4   3  -2  133.80    8.33
   4   3  -1  154.35    9.64
   4  -3  -1  145.21    6.56
  -4  -3   1  133.40    7.81
  -4  -3   1  140.21    7.95
   4   3   0   47.77    5.11
  -4   3   0   52.07    4.65
  -4   3   0   46.47    3.30
  -4  -3   0   40.56    4.07
  -4  -3   0   38.87    3.93
   4  -3   0   50.63    3.48
   4   3   1  123.99    8.48
  -4   3  -1  131.22    6.91
  -4  -3  -1  133.37    7.30
  -4   3  -1  138.22    7.84
  -4   3  -1  129.68    6.33
  -4  -3  -1  131.37    7.30
  -4  -3  -1  120.53    7.02
   4   3   2  130.31    8.65
  -4   3  -2  145.43    7.39
  -4   3  -2  132.97    7.77
  -4   3  -2  132.66    6.75
  -4   3  -2  122.27    6.41
  -4  -3  -2  143.94    7.50
  -4   3  -3  109.92    6.40
   4   3   3   94.36    7.19
  -4   3  -3   94.32    5.70
  -4  -3  -3  110.71    7.97
  -4  -3  -3  109.68    6.69
  -4  -3  -3  106.22    6.57
  -4   3  -4  193.39    8.95
  -4   3  -4  158.16    8.11
  -4  -3  -4  156.61    8.59
  -4  -3  -4  173.65    9.97
  -4  -3  -4  182.98    9.21
  -4  -3  -4  173.18    9.04
  -4   3  -4  157.69    8.77
  -4   3  -4  161.94    9.03
  -4   3  -5   70.02    5.20
  -4   3  -5   57.61    4.62
  -4  -3  -5   51.03    5.18
  -4  -3  -5   71.61    5.55
  -4  -3  -5   65.90    5.30
  -4   3  -5   52.11    4.95
  -4   3  -5   50.44    4.74
  -4   3  -6   11.11    2.60
  -4   3  -6   10.75    2.43
  -4   3  -6    8.71    2.02
  -4  -3  -6   11.08    2.64
  -4  -3  -6    8.83    2.21
  -4   3  -6    7.75    2.13
  -4   3  -7  114.38    6.58
  -4   3  -7   96.45    6.32
  -4  -3  -7   97.39    6.49
  -4  -3  -7   95.33    6.84
  -4   3  -7   87.76    6.54
  -4   3  -7   92.92    6.44
  -4   3  -8   15.17    2.55
  -4   3  -8   13.98    2.53
  -4  -3  -8   11.85    2.65
  -4   3  -9    7.78    1.91
  -4  -3  -9    3.88    1.70
  -4  -3  -9    4.29    1.75
  -4   3 -10   23.34    2.55
  -4  -3 -10   24.30    2.73
  -4  -3 -11    2.04    1.13
  -4   4  12   10.80    1.51
   4  -4 -12    8.20    1.56
  -4   4  11   11.61    1.79
  -4  -4  11    9.77    1.89
  -4  -4  11   12.44    2.15
   4   4 -10    6.73    1.77
  -4   4  10    7.90    1.74
  -4  -4  10    5.38    1.86
  -4  -4  10   10.28    2.22
   4  -4 -10    5.44    1.74
  -4  -4   9   54.44    5.04
  -4  -4   9   56.31    5.15
  -4   4   9   45.93    4.11
  -4   4   9   45.95    3.91
  -4  -4   8   36.32    4.46
  -4  -4   8   34.37    4.39
  -4   4   8   31.36    3.47
   4  -4  -8   41.98    4.00
   4   4  -7   59.40    6.12
  -4  -4   7   71.44    6.22
   4   4  -6  120.34    9.02
  -4  -4   6  117.57    8.34
  -4   4   6  118.18    6.95
   4   4  -5  127.18    9.48
  -4  -4   5  141.24    9.05
  -4   4   5  128.03    7.26
   4  -4  -4   15.69    2.40
   4   4  -4   19.35    3.88
  -4  -4   4   15.18    3.15
  -4   4   4   12.94    2.22
  -4  -4   4   13.62    3.08
   4   4  -3   45.03    5.65
   4  -4  -3   43.67    3.71
  -4  -4   3   42.51    4.85
  -4  -4   3   28.69    4.06
  -4   4   3   41.25    3.61
   4  -4  -2   35.46    3.28
   4   4  -2   32.77    4.92
  -4  -4   2   38.35    4.38
  -4  -4   2   36.96    4.36
   4   4  -1   88.48    7.77
   4  -4  -1   75.18    4.79
  -4   4   1  100.57    6.84
  -4  -4   1   83.55    6.37
  -4  -4   1   79.98    6.33
   4  -4  -1   80.84    5.17
   4   4   0   46.74    5.78
  -4   4   0   54.73    5.05
  -4   4   0   46.68    3.51
  -4  -4   0   50.94    4.86
  -4  -4   0   47.47    4.64
   4  -4   0   44.98    3.64
   4   4   1  136.27    9.60
  -4   4  -1  147.81    8.37
  -4   4  -1  131.63    6.73
  -4  -4  -1  117.75    7.58
  -4   4  -2   69.54    5.18
   4   4   2   59.15    6.09
  -4   4  -2   65.66    5.34
  -4   4  -2   68.96    4.70
  -4  -4  -2   65.28    5.21
  -4   4  -3  620.72   21.43
   4   4   3  567.56   23.40
  -4   4  -4   33.38    3.60
   4   4   4   30.26    4.10
  -4   4  -4   22.79    2.79
  -4  -4  -4   30.41    4.09
  -4  -4  -4   36.00    3.94
  -4  -4  -4   30.10    3.63
  -4   4  -4   24.70    3.31
  -4   4  -5   12.00    2.35
  -4   4  -5   14.80    2.58
  -4  -4  -5   12.91    2.66
   4   4   5   13.22    2.82
  -4  -4  -5   15.43    2.66
  -4   4  -6   27.31    3.09
  -4  -4  -6   33.03    3.74
  -4  -4  -6   31.68    3.70
  -4   4  -7   14.58    2.32
  -4   4  -7   13.31    2.18
  -4  -4  -7    9.94    2.15
  -4   4  -8    1.89    1.45
  -4  -4  -8    1.10    1.21
  -4  -4  -8    2.45    1.31
  -4   4  -9   13.53    1.92
  -4  -4  -9   11.28    1.84
   4   5 -10   11.55    1.54
   4   5  -9    2.40    1.32
  -4   5   9    3.53    1.11
  -4  -5   9    2.72    1.31
  -4  -5   9    3.55    1.36
   4  -5  -9    3.01    1.31
  -4  -5   8   25.22    3.14
   4  -5  -8   32.26    3.08
  -4   5   8   25.27    2.46
  -4  -5   8   21.46    2.92
  -4   5   7   36.12    3.26
  -4  -5   7   35.91    3.94
   4  -5  -7   41.00    3.70
  -4  -5   7   34.20    3.88
  -4  -5   6    9.52    2.30
   4   5  -6    2.79    1.84
  -4   5   6    5.69    1.56
  -4  -5   6    5.43    2.01
   4   5  -5   42.96    4.96
  -4   5   5   44.41    3.67
  -4  -5   5   39.41    4.45
  -4  -5   5   35.72    4.32
  -4  -5   4  113.70    7.71
  -4   5   4  114.56    7.33
  -4  -5   4  115.91    7.76
   4  -5  -3    5.51    1.60
  -4   5   3    2.58    1.76
  -4  -5   3    4.92    1.98
  -4  -5   3    4.65    2.03
   4  -5  -2   61.78    4.29
   4   5  -2   56.70    6.16
  -4   5   2   61.69    5.18
  -4  -5   2   55.44    5.27
  -4   5   1   40.66    4.11
  -4  -5   1   33.93    3.98
  -4  -5   0   20.37    3.04
  -4   5   0   24.83    3.02
  -4   5   0   21.44    2.98
  -4   5  -1   18.59    2.65
  -4   5  -1   15.25    2.14
  -4  -5  -1   18.86    2.78
   4   5   2  111.41    7.99
  -4  -5  -2  113.67    7.89
  -4  -5  -2  113.69    6.82
  -4   5  -3    4.71    1.63
   4   5   3    2.70    1.78
  -4  -5  -3    4.84    2.06
  -4  -5  -3    2.84    1.52
  -4  -5  -3    2.65    1.49
  -4   5  -4   58.69    4.36
   4   5   4   52.89    5.05
  -4  -5  -4   61.39    4.66
  -4  -5  -4   56.91    4.48
   4   5   5   15.23    2.50
  -4  -5  -5   20.12    2.64
   4   5   5   16.36    2.74
  -4  -5  -5   17.60    2.47
  -4   5  -6    6.63    1.63
  -4  -5  -6    7.95    1.79
  -4   5  -7    3.14    1.26
  -4  -5  -7    4.45    1.29
  -4   5  -8    9.56    1.32
   4   6  -7    0.41    0.75
   4  -6  -7    0.10    0.77
   4   6  -6    4.17    1.29
  -4   6   6    4.56    0.90
   4  -6  -6    4.72    1.31
  -4   6   5   17.55    1.76
   4  -6  -5   20.60    2.26
  -4  -6   5   16.08    2.21
  -4   6   4   67.96    3.78
   4   6  -4   69.87    4.98
  -4  -6   4   57.31    4.29
  -4  -6   3   27.02    2.90
  -4   6   3   31.07    2.66
   4   6  -3   33.48    3.67
  -4   6   2    4.07    1.31
  -4  -6   2    1.47    1.16
   4   6  -2    3.51    1.74
  -4   6   1   20.30    2.32
   4   6  -1   23.24    3.23
  -4  -6   1   22.30    2.39
  -4   6   0   14.60    1.97
   4   6   0   12.66    2.55
  -4  -6   0   10.07    2.23
  -4  -6   0   10.83    1.78
  -4   6  -1   20.96    2.28
   4   6   1   23.11    3.13
  -4  -6  -1   22.79    2.48
  -4  -6  -1   23.88    2.52
  -4   6  -2   28.62    2.51
   4   6   2   27.11    3.23
  -4  -6  -2   30.02    2.72
  -4  -6  -2   25.54    2.53
  -4   6  -3    1.42    0.88
  -4   6  -3    0.97    0.95
   4   6   3    0.49    1.14
  -4  -6  -3    2.06    1.07
  -4  -6  -3    1.54    0.96
  -4   6  -4   61.01    3.24
  -4  -6  -4   94.05    4.30
   5   0 -14    2.30    1.91
  -5   0  14    2.81    1.17
   5   0 -14    0.63    1.88
  -5   0  13   19.85    2.64
   5   0 -13   19.20    4.41
  -5   0  12    6.10    2.02
  -5   0  11   56.99    5.11
   5   0 -11   64.88    5.56
  -5   0  10   73.17    5.79
  -5   0  10   61.50    5.41
   5   0 -10   74.17    6.26
  -5   0   9    6.41    2.11
  -5   0   9    3.33    1.98
   5   0  -9    4.67    2.24
  -5   0   8   -0.27    1.52
  -5   0   8    0.53    1.44
   5   0  -8    0.91    1.92
  -5   0   7    1.25    1.50
  -5   0   7    0.99    1.55
   5   0  -7   -0.26    1.94
   5   0  -7    3.17    1.94
  -5   0   6  102.94    6.51
  -5   0   6  102.77    6.48
   5   0  -6   99.09    6.49
   5   0  -6  108.51    7.14
  -5   0   5    0.21    1.29
  -5   0   5    1.89    1.44
   5   0  -5    1.05    1.74
   5   0  -5    2.53    1.80
  -5   0   4    1.89    1.29
  -5   0   4    1.72    1.46
   5   0  -4    0.58    1.60
   5   0  -4    2.59    1.72
  -5   0   3  210.37    8.94
  -5   0   3  202.77    9.08
   5   0  -3  209.57    9.32
   5   0  -3  217.61   10.12
  -5   0   2   35.57    3.14
  -5   0   2   32.28    3.03
  -5   0   2   38.00    3.16
   5   0  -2   35.63    3.30
   5   0  -2   41.50    3.87
  -5   0   1  214.72    9.18
  -5   0   1  206.65    9.17
   5   0  -1  225.19    9.25
  -5   0   0   42.10    3.61
  -5   0   0   34.31    3.98
  -5   0  -1  255.37   10.51
  -5   0  -1  231.10   11.16
  -5   0  -1  212.50   10.92
  -5   0  -1  221.07    9.18
  -5   0  -1  228.53   10.08
  -5   0  -2   87.42    5.66
  -5   0  -2   83.55    6.19
  -5   0  -2   77.83    6.06
  -5   0  -2   80.44    4.96
  -5   0  -2   83.05    5.48
  -5   0  -3  526.76   21.06
  -5   0  -3  529.47   21.29
  -5   0  -3  576.64   19.70
  -5   0  -3  553.49   20.12
  -5   0  -4  212.05   11.26
  -5   0  -4  224.22   11.61
  -5   0  -4  205.76   11.32
  -5   0  -4  231.84   10.39
  -5   0  -4  209.17   10.41
  -5   0  -5   11.14    2.62
  -5   0  -5   14.48    3.25
  -5   0  -5   14.85    3.21
  -5   0  -5   13.11    3.15
  -5   0  -5   10.66    2.92
  -5   0  -5   11.94    2.57
  -5   0  -6   56.43    5.83
  -5   0  -6   58.13    5.97
  -5   0  -6   54.71    5.71
  -5   0  -6   55.50    5.77
  -5   0  -6   60.27    5.34
  -5   0  -6   53.28    5.12
  -5   0  -7   48.68    5.43
  -5   0  -7   47.19    5.35
  -5   0  -7   46.25    5.26
  -5   0  -7   54.02    5.18
  -5   0  -8    4.23    2.16
  -5   0  -8    3.11    1.91
  -5   0 -10    9.11    2.28
   5  -1 -14   17.85    3.32
   5   1 -14   14.61    3.07
   5   1 -14   14.22    2.63
   5  -1 -14   15.56    2.80
  -5   1  13    1.71    1.20
   5  -1 -13   -0.43    2.08
   5   1 -13   -0.43    1.83
  -5  -1  13    1.27    1.15
  -5   1  12    5.79    1.82
  -5   1  12    4.95    1.84
  -5  -1  12    4.22    1.76
  -5   1  11  107.86    6.95
  -5   1  11  122.65    7.30
  -5  -1  11  116.86    7.50
   5  -1 -11  110.01    7.25
  -5   1  10    5.21    1.92
  -5   1  10    3.62    1.72
  -5  -1  10    4.14    1.94
   5  -1 -10    4.31    1.94
   5   1 -10    5.24    2.21
  -5   1   9   55.41    5.08
  -5  -1   9   56.54    5.45
   5  -1  -9   59.73    5.56
   5   1  -9   63.10    5.94
  -5   1   8   76.04    5.75
  -5   1   8   80.92    5.93
  -5  -1   8   78.04    6.31
   5   1  -8   80.46    6.12
   5   1  -8   82.45    6.83
   5  -1  -8   83.82    6.59
  -5   1   7  681.72   24.49
  -5   1   7  693.58   24.64
  -5  -1   7  689.79   25.47
   5   1  -7  692.02   24.71
   5   1  -7  721.79   26.37
   5  -1  -7  766.90   26.07
  -5   1   6  366.52   14.62
  -5   1   6  361.50   14.56
  -5  -1   6  369.77   15.41
   5   1  -6  367.97   14.81
   5   1  -6  373.57   16.08
   5  -1  -6  374.58   15.38
  -5   1   5   33.40    3.32
  -5   1   5   33.26    3.35
  -5  -1   5   36.07    3.85
   5   1  -5   34.12    3.61
   5   1  -5   35.27    4.18
   5  -1  -5   31.01    3.57
  -5   1   4  298.51   12.08
  -5   1   4  301.89   12.10
  -5  -1   4  320.14   13.10
   5   1  -4  304.96   12.60
   5   1  -4  300.83   13.55
   5  -1  -4  329.59   13.07
  -5   1   3  623.46   20.85
  -5   1   3  617.56   20.80
  -5  -1   3  611.46   21.83
  -5  -1   3  600.31   21.76
   5   1  -3  649.57   21.64
   5   1  -3  610.46   22.59
   5  -1  -3  666.69   22.05
  -5   1   2   83.89    5.52
  -5  -1   2   82.43    5.44
  -5  -1   2   89.01    5.89
   5   1  -2   91.68    6.16
   5  -1  -2   91.08    5.54
  -5   1   1  216.03    8.55
  -5   1   1  217.47    9.85
  -5  -1   1  218.90   10.26
  -5  -1   1  212.21   10.64
  -5   1   1  195.22   10.34
   5   1  -1  216.48   10.22
  -5   1   0  306.33   11.10
  -5   1   0  288.59   12.06
  -5  -1   0  321.16   12.92
  -5   1   0  264.09   12.26
  -5  -1   0  253.35   12.59
  -5   1   0  278.03   12.79
  -5   1  -1   54.51    3.82
  -5   1  -1   62.17    4.15
  -5   1  -1   54.41    4.44
  -5  -1  -1   54.83    4.80
  -5   1  -1   44.71    4.41
  -5  -1  -1   62.14    4.05
  -5  -1  -1   51.15    4.79
  -5   1  -1   51.75    4.79
  -5   1  -1   55.47    4.46
  -5   1  -2  209.38    8.73
  -5  -1  -2  210.26   10.23
  -5  -1  -2  178.01    9.89
  -5   1  -2  184.33   10.01
  -5  -1  -2  208.85    8.91
  -5  -1  -2  186.07   10.03
  -5   1  -2  194.36   10.20
  -5   1  -2  190.37    9.66
  -5  -1  -2  173.60    8.59
  -5   1  -3  296.97   11.58
  -5  -1  -3  295.15   12.80
  -5  -1  -3  258.27   12.85
  -5   1  -3  256.85   12.68
  -5  -1  -3  289.44   11.71
  -5  -1  -3  266.45   12.97
  -5   1  -3  265.97   12.93
  -5   1  -3  291.20   12.88
  -5   1  -3  289.68   12.51
  -5  -1  -3  244.26   11.41
  -5   1  -4   91.43    5.75
  -5  -1  -4   92.33    6.44
  -5  -1  -4   83.11    6.52
  -5  -1  -4   83.36    6.69
  -5   1  -4   86.47    6.78
  -5   1  -4   67.69    6.10
  -5  -1  -4   81.56    6.59
  -5   1  -4   79.62    6.58
  -5  -1  -4   87.79    5.97
  -5  -1  -4   83.76    6.63
  -5   1  -4   77.72    6.35
  -5   1  -4   81.22    6.46
  -5  -1  -4   88.82    5.63
  -5   1  -4   83.44    6.10
  -5  -1  -4   77.80    5.71
  -5   1  -5  211.22    9.83
  -5  -1  -5  193.17   11.09
  -5   1  -5  188.24   11.07
  -5  -1  -5  203.13   11.09
  -5  -1  -5  184.95   10.97
  -5   1  -5  199.41   11.31
  -5  -1  -5  194.17   11.03
  -5   1  -5  178.95   10.70
  -5  -1  -5  211.94   10.13
  -5   1  -5  203.04   11.12
  -5  -1  -5  191.77    9.53
  -5   1  -5  210.72   10.64
  -5   1  -5  190.21   10.27
  -5   1  -6   84.00    5.88
  -5  -1  -6   79.20    6.74
  -5   1  -6   83.07    6.79
  -5  -1  -6   82.97    6.82
  -5   1  -6   71.99    6.51
  -5  -1  -6   83.23    6.84
  -5   1  -6   74.72    6.48
  -5  -1  -6   75.22    5.80
  -5  -1  -6   81.04    6.83
  -5   1  -6   77.28    6.80
  -5  -1  -6   77.57    5.68
  -5   1  -6   75.93    6.32
  -5   1  -6   81.42    6.25
  -5  -1  -7   37.52    4.65
  -5   1  -7   47.28    5.07
  -5  -1  -7   35.70    4.71
  -5   1  -7   46.44    5.13
  -5  -1  -7   41.12    4.85
  -5   1  -7   45.07    5.25
  -5  -1  -7   37.62    4.08
  -5   1  -7   35.11    4.26
  -5  -1  -8   25.38    3.87
  -5   1  -8   27.27    4.06
  -5  -1  -8   25.87    3.42
  -5  -1  -9   11.28    2.70
  -5  -1  -9   14.18    2.66
  -5  -1 -10    4.18    1.73
  -5  -1 -11    5.67    1.59
  -5  -2  13   43.61    3.62
  -5   2  13   63.78    3.90
  -5   2  13   58.39    3.77
   5  -2 -13   40.27    4.45
   5  -2 -13   45.78    4.63
  -5  -2  12    8.85    2.09
  -5   2  12    7.89    1.87
  -5   2  12    9.82    1.99
   5  -2 -12    7.94    2.90
   5  -2 -12   11.03    1.90
   5   2 -11    3.53    1.83
  -5   2  11    2.79    1.60
  -5   2  11    1.91    1.53
  -5  -2  11    2.63    1.74
   5  -2 -11    2.99    1.68
  -5   2  10   36.50    3.88
  -5   2  10   40.08    4.05
  -5  -2  10   43.88    4.71
   5  -2 -10   45.77    4.60
   5   2 -10   41.57    4.82
  -5   2   9  211.95   10.79
  -5  -2   9  242.39   12.20
   5   2  -9  236.04   11.08
   5   2  -9  242.77   12.89
   5  -2  -9  251.01   11.92
  -5   2   9  224.05   10.83
  -5  -2   8   44.62    4.99
   5   2  -8   39.00    4.15
   5   2  -8   52.25    5.71
   5  -2  -8   51.31    4.93
  -5  -2   7  966.79   32.92
   5   2  -7  943.46   31.32
   5   2  -7  935.05   33.77
   5  -2  -7  963.98   31.97
  -5   2   7  873.40   30.69
  -5  -2   6  111.94    7.74
   5   2  -6  127.61    7.36
   5   2  -6  108.41    8.10
   5  -2  -6  120.94    7.35
  -5   2   6  110.07    6.60
  -5  -2   5  104.63    7.32
   5   2  -5  106.50    7.82
   5  -2  -5  109.08    6.75
  -5   2   5  107.76    6.22
  -5  -2   4  318.93   14.20
   5   2  -4  315.72   14.72
   5  -2  -4  326.83   13.19
  -5   2   4  308.87   12.32
   5   2  -3  116.63    7.89
   5  -2  -3  126.83    6.73
  -5   2   2  289.78   11.11
  -5  -2   2  296.12   12.68
  -5   2   2  292.92   12.99
  -5  -2   2  279.86   13.17
  -5   2   2  299.13   13.24
   5  -2  -2  316.30   12.17
   5   2  -2  294.65   13.67
  -5   2   1  111.25    5.70
  -5   2   1  116.48    7.00
  -5   2   1  103.92    6.43
  -5  -2   1  101.74    6.93
  -5   2   1   94.24    6.58
   5  -2  -1  106.88    6.00
   5   2  -1  115.10    7.38
  -5   2   0   52.44    3.81
  -5   2   0   48.33    4.52
  -5  -2   0   52.65    5.23
  -5   2   0   42.37    4.11
  -5  -2   0   48.44    3.66
  -5  -2   0   41.60    4.30
  -5   2   0   39.38    4.18
  -5  -2   0   48.88    3.68
   5   2   0   54.97    4.85
  -5   2  -1  176.97    7.77
  -5   2  -1  192.17    8.38
  -5   2  -1  170.07    9.13
  -5  -2  -1  187.19   10.17
  -5   2  -1  153.46    8.72
  -5  -2  -1  182.96    8.33
  -5  -2  -1  177.92    9.42
  -5   2  -1  160.44    9.02
  -5  -2  -1  179.51    8.28
   5   2   2  134.37    8.65
  -5   2  -2  154.33    7.30
  -5   2  -2  159.39    7.85
  -5   2  -2  148.35    8.38
  -5  -2  -2  158.49    9.18
  -5  -2  -2  138.46    8.51
  -5   2  -2  134.37    8.30
  -5  -2  -2  171.97    8.12
  -5  -2  -2  141.87    8.61
  -5   2  -2  135.06    8.31
  -5  -2  -2  166.17    7.99
  -5   2  -3  130.24    6.86
  -5   2  -3  146.85    7.53
  -5  -2  -3  139.34    8.58
  -5  -2  -3  127.84    8.18
  -5   2  -3  125.77    8.13
  -5  -2  -3  114.36    7.79
  -5   2  -3  115.49    7.76
  -5  -2  -3  151.34    7.68
  -5  -2  -3  112.27    7.67
  -5   2  -3  112.55    7.65
  -5   2  -3  119.23    7.79
  -5  -2  -3  133.44    7.40
  -5   2  -4  339.93   13.44
  -5  -2  -4  317.44   14.88
  -5   2  -4  310.30   14.73
  -5  -2  -4  315.00   14.52
  -5  -2  -4  341.06   15.28
  -5   2  -4  320.72   14.89
  -5  -2  -4  326.06   14.95
  -5   2  -4  322.14   14.79
  -5  -2  -4  357.57   14.11
  -5   2  -4  307.25   14.61
  -5   2  -4  310.77   14.25
  -5   2  -5  175.61    8.60
  -5  -2  -5  168.99    9.68
  -5   2  -5  151.46    9.31
  -5  -2  -5  154.32    9.42
  -5   2  -5  163.43    9.55
  -5  -2  -5  144.43    9.17
  -5   2  -5  151.35    9.24
  -5  -2  -5  178.56    9.07
  -5   2  -5  162.42    9.76
  -5  -2  -5  153.94    8.06
  -5   2  -5  157.81    9.13
  -5   2  -6    8.17    2.30
  -5   2  -6    8.38    2.27
  -5  -2  -6    5.92    2.16
  -5   2  -6    6.48    2.23
  -5  -2  -6    5.43    2.16
  -5   2  -6    1.90    1.84
  -5  -2  -6    6.70    2.12
  -5  -2  -6    6.28    1.83
  -5   2  -7    7.05    2.13
  -5   2  -7   11.98    2.43
  -5  -2  -7   13.54    2.73
  -5  -2  -7    9.89    2.65
  -5  -2  -7   10.79    2.26
  -5  -2  -8   33.89    3.59
  -5  -2  -9   40.75    4.12
  -5  -2  -9   44.70    3.88
  -5  -2 -10    2.73    1.41
  -5   3  12   44.16    3.15
  -5   3  12   36.88    2.93
  -5   3  11   83.83    5.08
  -5   3  11   81.39    5.03
  -5  -3  11   71.46    5.40
  -5  -3  10   15.61    2.80
  -5   3  10   15.72    2.40
  -5   3  10   18.40    2.58
   5  -3 -10   16.87    2.87
   5   3  -9   34.10    4.61
  -5  -3   9   43.27    4.71
   5   3  -9   44.05    3.98
   5  -3  -9   44.33    4.38
  -5   3   9   39.80    3.77
   5   3  -8    4.77    2.33
  -5  -3   8   12.64    2.84
  -5   3   8    4.93    1.67
   5  -3  -8   11.77    2.64
  -5  -3   7   86.05    7.08
   5   3  -7  107.94    6.69
   5  -3  -7   99.86    6.69
   5   3  -7   94.60    7.86
  -5   3   7   90.58    5.90
   5   3  -6  180.89    9.21
   5  -3  -6  171.54    9.13
   5   3  -6  163.01   10.68
  -5  -3   5  350.19   16.09
   5  -3  -5  372.54   15.05
   5   3  -5  370.64   17.31
  -5  -3   4  102.12    7.30
   5   3  -4  101.64    7.99
  -5  -3   3  102.25    7.20
   5   3  -3  116.05    8.32
  -5   3   2  229.26    9.71
  -5   3   2  250.90   11.79
  -5  -3   2  219.39   11.11
  -5  -3   2  211.76   10.85
   5   3  -1  128.41    9.32
  -5   3   1  134.17    6.86
  -5   3   1  134.50    8.20
  -5  -3   1  114.92    7.41
  -5  -3   1  106.10    7.08
  -5  -3   1  140.13    6.88
   5   3   0  112.65    8.46
  -5   3   0  105.70    6.18
  -5   3   0  111.16    7.41
  -5  -3   0  110.16    6.31
  -5   3  -1   75.94    4.82
   5   3   1   79.97    6.99
  -5   3  -1   82.94    5.32
  -5   3  -1   68.12    5.74
  -5  -3  -1   74.80    6.69
  -5  -3  -1   74.92    5.82
  -5  -3  -1   75.83    5.27
  -5  -3  -1   84.59    5.56
  -5   3  -2   34.96    3.40
   5   3   2   34.96    4.56
  -5   3  -2   38.50    3.67
  -5   3  -2   29.00    3.81
  -5  -3  -2   33.82    4.52
  -5  -3  -2   34.97    3.94
  -5  -3  -2   41.78    3.88
  -5  -3  -2   34.59    3.55
  -5   3  -3  233.37   10.54
  -5  -3  -3  247.90   11.42
  -5   3  -4  225.79   10.10
  -5   3  -4  239.62   10.79
  -5  -3  -4  238.80   11.95
  -5  -3  -4  235.51   10.93
  -5   3  -4  209.21   10.96
  -5   3  -5   86.45    5.59
  -5  -3  -5   79.86    6.16
  -5   3  -5   76.91    5.97
  -5   3  -6   39.86    3.83
  -5  -3  -6   40.12    4.20
  -5  -3  -6   42.77    4.19
  -5   3  -6   43.33    4.25
  -5   3  -7    0.45    1.34
  -5   3  -7    0.92    1.40
  -5  -3  -7    0.65    1.44
  -5  -3  -7    0.49    1.49
  -5   3  -8    0.48    1.30
  -5  -3  -8   -0.55    1.25
  -5  -3  -8    0.59    1.32
  -5   4  11    0.99    0.83
  -5  -4  11   -0.99    0.91
  -5   4  10    2.73    1.17
  -5   4  10    4.67    1.27
  -5  -4  10    3.18    1.44
  -5  -4  10    3.41    1.45
   5  -4 -10    3.38    1.46
  -5   4   9   35.32    3.11
  -5  -4   9   35.28    3.80
  -5  -4   9   31.42    3.59
   5  -4  -9   37.34    3.55
  -5   4   9   35.44    3.06
  -5   4   8    2.17    1.19
   5   4  -8    2.68    1.80
  -5  -4   8    3.04    1.66
   5   4  -8    2.26    1.41
  -5  -4   8    3.31    1.91
   5  -4  -8    0.42    1.67
   5   4  -7   65.70    6.28
  -5  -4   7   76.98    6.18
  -5  -4   7   77.22    6.17
   5   4  -7   73.98    5.22
  -5   4   7   72.06    4.71
  -5  -4   6   27.66    3.89
   5   4  -6   35.90    3.72
  -5  -4   6   24.03    3.66
   5  -4  -6   40.58    3.95
   5   4  -5  165.54   10.96
   5  -4  -5  183.88    8.95
  -5   4   4   17.87    3.11
   5   4  -4   14.15    3.71
  -5  -4   4   13.55    2.81
   5   4  -3   41.11    5.60
  -5   4   3   37.99    3.48
  -5   4   3   50.73    4.92
  -5  -4   3   36.56    4.41
  -5  -4   3   39.41    4.44
   5   4  -2   33.86    5.04
  -5   4   2   32.29    3.21
  -5   4   2   34.73    4.07
  -5  -4   2   23.15    3.39
  -5  -4   2   27.14    3.72
   5   4  -1   50.96    6.04
  -5   4   1   46.38    3.96
  -5   4   1   50.71    4.88
  -5  -4   1   34.96    4.01
  -5  -4   1   43.85    4.46
  -5  -4   1   48.62    3.97
  -5   4   0   17.82    2.65
  -5   4   0   14.33    2.69
   5   4   0   17.97    3.63
  -5  -4   0   16.52    2.50
  -5   4  -1  122.58    6.79
   5   4   1  118.31    8.81
  -5   4  -1  114.15    7.42
  -5  -4  -1  131.17    8.93
  -5  -4  -1  125.71    7.08
  -5   4  -2   20.22    2.82
   5   4   2   24.29    3.94
  -5  -4  -2   28.81    4.06
  -5  -4  -2   21.69    2.89
  -5   4  -3  216.24    9.58
  -5  -4  -3  212.69   11.42
  -5  -4  -3  242.29   10.66
  -5  -4  -3  242.11   10.63
  -5   4  -3  212.64   10.60
  -5   4  -4  100.30    6.08
  -5  -4  -4  100.57    6.87
  -5  -4  -4  100.01    6.25
  -5  -4  -4   95.52    6.15
  -5   4  -5    0.20    1.23
  -5   4  -5    1.78    1.35
  -5  -4  -5    0.87    1.36
  -5  -4  -5    1.86    1.47
  -5   4  -6   21.24    2.56
  -5  -4  -6   28.25    2.99
  -5  -4  -6   24.40    2.88
  -5   4  -6   22.37    2.64
  -5   4  -7   68.03    4.12
  -5  -4  -7   69.87    4.48
  -5   4  -8   12.85    1.65
   5   5  -9   43.83    2.84
  -5   5   9   36.47    2.67
   5  -5  -9   45.46    2.95
   5   5  -8   35.55    3.05
  -5  -5   8   26.54    2.81
  -5   5   8   34.23    2.90
  -5  -5   8   32.92    3.04
   5  -5  -8   37.69    3.03
  -5   5   7   17.22    2.31
  -5  -5   7   12.23    2.20
  -5  -5   7   17.51    2.48
   5  -5  -7   20.03    2.37
  -5  -5   6   72.35    5.34
   5   5  -6   83.77    6.13
  -5   5   6   93.13    5.53
   5   5  -6   82.35    4.89
  -5  -5   6   85.28    5.69
   5  -5  -6   84.83    5.15
  -5   5   5    9.48    1.53
  -5   5   5    8.28    1.94
   5   5  -5    8.23    2.44
  -5  -5   5   10.54    2.18
   5  -5  -5    7.36    1.91
  -5  -5   5    8.80    2.06
  -5   5   4   11.92    1.77
  -5  -5   4   10.59    2.28
  -5   5   4   12.93    2.38
   5   5  -4    8.63    2.55
   5  -5  -4    9.93    2.08
  -5  -5   4   12.11    2.39
  -5   5   3   13.21    1.95
  -5   5   3   11.79    2.24
   5   5  -3   17.72    3.37
  -5  -5   3   11.18    2.19
  -5   5   2    6.53    1.61
  -5   5   2    7.17    1.97
   5   5  -2    4.51    2.21
  -5  -5   2    5.79    1.69
  -5   5   1   17.97    2.35
  -5   5   1   16.71    2.54
   5   5  -1   19.00    3.51
  -5  -5   1   17.90    2.26
  -5   5   0   44.40    3.55
   5   5   0   45.67    4.97
  -5  -5   0   51.29    5.06
  -5  -5   0   51.47    3.84
  -5  -5   0   40.06    3.52
  -5   5  -1   56.53    4.05
   5   5   1   44.00    4.67
  -5  -5  -1   51.18    4.85
  -5  -5  -1   50.65    3.92
  -5  -5  -1   52.46    3.94
  -5   5  -2    4.88    1.60
   5   5   2    3.55    1.81
  -5  -5  -2    3.96    1.74
  -5  -5  -2    3.59    1.43
  -5  -5  -2    2.87    1.21
  -5   5  -3    0.43    0.96
  -5   5  -3    0.45    1.23
  -5  -5  -3   -0.59    1.30
  -5  -5  -3   -0.17    1.03
   5   5   3    1.11    1.27
  -5  -5  -3    0.66    0.94
  -5   5  -4   11.44    1.61
  -5  -5  -4   15.40    2.09
  -5   5  -5    5.27    1.19
  -5  -5  -5    5.98    1.37
  -5   5  -6   13.07    1.43
  -5  -5  -6   20.19    1.88
   5  -6  -5    7.32    1.14
   5   6  -4    3.41    1.16
   5  -6  -4    3.17    0.99
  -5   6   3   22.73    1.71
   5   6  -3   22.95    2.56
   5   6  -3   22.30    2.02
   5  -6  -3   18.87    1.74
  -5   6   2   17.83    1.64
   5   6  -2   13.73    2.10
  -5   6   1   -0.34    0.68
   5   6  -1   -0.67    1.04
  -5   6   0   86.54    4.11
  -5   6  -1   27.20    2.08
   6   0 -13   -0.34    1.60
  -6   0  13    0.28    0.94
  -6   0  12    0.56    1.12
  -6   0  11    0.23    1.43
   6   0 -11    0.51    1.57
  -6   0  10    2.02    1.60
   6   0 -10    3.87    1.98
   6   0  -9    0.95    1.81
  -6   0   8  260.24   12.52
   6   0  -8  307.64   14.08
  -6   0   7  108.62    7.10
   6   0  -7  115.83    8.02
  -6   0   6   -0.51    1.38
   6   0  -6    1.34    1.78
   6   0  -6   -0.94    1.92
  -6   0   5  217.40   10.21
   6   0  -5  189.76   10.01
   6   0  -5  208.77   10.95
  -6   0   4  268.06   11.66
   6   0  -4  257.40   11.80
   6   0  -4  276.11   12.86
   6   0  -3    0.22    1.48
   6   0  -3    0.27    1.55
   6   0  -2   50.26    4.29
  -6   0   2   48.84    5.22
   6   0  -2   52.57    4.77
  -6   0   1    7.50    1.78
  -6   0   1    9.04    2.78
  -6   0   0   41.30    3.83
  -6   0   0   30.70    4.15
  -6   0   0   44.09    4.89
  -6   0   0   45.13    3.94
  -6   0  -1  125.85    8.26
  -6   0  -1  132.45    7.23
  -6   0  -2   15.29    2.61
  -6   0  -2   14.85    3.03
  -6   0  -2   12.18    2.94
  -6   0  -3   57.61    5.59
  -6   0  -3   44.95    5.09
  -6   0  -3   47.51    5.16
  -6   0  -3   60.40    5.52
  -6   0  -3   51.73    4.72
  -6   0  -4    3.64    1.78
  -6   0  -4    0.35    1.81
  -6   0  -4    1.06    1.80
  -6   0  -4    1.75    1.95
  -6   0  -4    2.77    1.85
  -6   0  -4    1.91    1.88
  -6   0  -5   14.12    2.71
  -6   0  -5   16.36    3.32
  -6   0  -5   14.34    3.19
  -6   0  -5   14.73    3.20
  -6   0  -5   16.84    3.24
  -6   0  -6    0.26    1.46
  -6   0  -6    0.33    1.79
  -6   0  -6   -0.33    1.97
  -6   0  -6    1.93    2.16
  -6   0  -7   -0.31    1.70
  -6   0  -8  177.81    9.65
  -6   1  13   38.45    2.89
  -6   1  12    2.03    1.23
  -6  -1  12    1.30    1.23
   6   1 -11   17.88    2.94
  -6   1  11   13.11    2.30
  -6  -1  11   19.26    2.93
   6  -1 -11   19.13    2.89
  -6   1  10   41.70    4.04
  -6   1  10   47.10    4.31
  -6  -1  10   38.85    4.14
  -6   1   9   29.57    3.60
   6  -1  -9   39.16    4.42
   6   1  -9   34.93    4.51
  -6   1   8   73.63    5.62
  -6   1   8   71.57    5.53
  -6  -1   8   77.90    6.17
   6   1  -8   75.42    5.97
   6  -1  -8   86.25    6.64
   6   1  -8   86.65    7.10
  -6   1   7    7.46    2.06
  -6  -1   7    6.64    2.28
   6   1  -7    5.95    2.33
   6  -1  -7    8.28    2.50
   6   1  -7    4.19    2.36
  -6   1   6  356.73   14.91
  -6   1   6  367.43   15.04
  -6  -1   6  376.11   15.96
   6   1  -6  383.04   15.61
   6  -1  -6  425.23   17.05
   6   1  -6  382.49   17.20
  -6   1   5  118.03    6.99
  -6   1   5  117.52    6.84
  -6   1   5  115.94    6.83
  -6  -1   5  120.41    7.57
   6   1  -5  127.38    7.49
   6   1  -5  123.69    8.33
  -6   1   4  197.45    9.68
  -6  -1   4  207.92   10.38
   6   1  -4  216.41   10.20
   6   1  -4  207.86   11.30
  -6   1   3   63.89    5.07
  -6  -1   3   71.67    5.51
   6   1  -3   70.29    5.33
   6  -1  -3   77.06    5.81
   6   1  -3   65.94    5.87
  -6   1   2   49.42    4.41
  -6  -1   2   49.73    4.41
   6   1  -2   54.25    4.54
  -6  -1   2   46.32    5.19
  -6   1   2   54.57    5.46
   6  -1  -2   61.68    4.97
   6   1  -2   61.10    5.35
  -6   1   1   54.98    4.64
  -6  -1   1   59.89    4.87
   6   1  -1   61.95    4.66
  -6   1   1   48.89    4.82
  -6  -1   1   46.27    5.00
  -6   1   1   42.20    4.88
   6   1  -1   56.04    4.99
  -6  -1   0   23.27    3.13
  -6   1   0   14.15    2.85
  -6  -1   0   17.20    3.24
  -6   1   0   17.00    3.10
  -6  -1  -1   74.62    5.70
  -6  -1  -1   66.73    5.98
  -6   1  -1   64.03    5.77
  -6  -1  -1   64.20    5.85
  -6   1  -1   66.72    5.94
  -6  -1  -2  259.96   11.68
  -6  -1  -2  208.08   11.73
  -6   1  -2  217.66   11.62
  -6  -1  -2  212.04   11.89
  -6   1  -2  219.07   11.90
  -6  -1  -2  240.98   10.17
  -6   1  -2  237.66   11.44
  -6   1  -2  238.86   11.31
  -6   1  -3    9.31    2.29
  -6  -1  -3    7.00    2.25
  -6   1  -3    8.32    2.46
  -6  -1  -3    3.68    2.02
  -6   1  -3    8.96    2.57
  -6  -1  -3    8.07    2.37
  -6   1  -3    5.67    2.29
  -6  -1  -3    8.16    1.88
  -6   1  -3    9.15    2.53
  -6  -1  -4  105.19    7.70
  -6   1  -4  102.37    7.71
  -6  -1  -4   82.87    6.99
  -6  -1  -4   92.57    7.40
  -6   1  -4  104.29    7.83
  -6  -1  -4  109.12    7.77
  -6   1  -4   94.31    7.37
  -6   1  -4  110.57    7.59
  -6   1  -4  111.70    7.27
  -6  -1  -5   74.77    6.43
  -6   1  -5   67.73    6.14
  -6  -1  -5   68.64    6.31
  -6   1  -5   68.57    6.21
  -6  -1  -5   69.52    6.17
  -6   1  -5   67.80    6.14
  -6   1  -5   69.09    5.67
  -6  -1  -6   37.59    4.46
  -6   1  -6   32.94    4.20
  -6  -1  -6   38.16    4.45
  -6   1  -6   40.99    4.64
  -6   1  -6   31.20    3.83
  -6   1  -7   19.31    3.01
  -6  -1  -7   23.78    3.41
  -6   1  -7   19.48    3.24
  -6  -1  -7   25.53    3.73
  -6   1  -7   22.31    3.47
  -6  -1  -8   50.35    4.80
  -6  -1  -9   33.69    3.35
  -6  -2  12   30.04    3.07
  -6   2  12   51.42    3.37
  -6   2  11   68.10    4.51
  -6   2  11   65.07    4.47
   6  -2 -11   79.98    5.15
   6   2 -11   72.54    5.31
  -6  -2  11   62.24    4.88
  -6   2  10  129.37    7.01
  -6   2  10  122.97    6.86
   6  -2 -10  144.91    7.86
   6   2 -10  154.14    8.78
  -6  -2  10  120.43    7.64
  -6   2   9   19.60    2.73
  -6   2   9   18.33    2.66
  -6  -2   9   22.21    3.45
   6   2  -9   19.75    3.03
   6  -2  -9   24.32    3.41
   6   2  -8   20.75    3.89
  -6   2   8   12.31    2.28
  -6   2   8   17.72    2.69
   6  -2  -8   15.62    3.03
  -6   2   7  219.48   10.30
  -6   2   7  214.05   10.26
  -6  -2   7  239.99   12.05
   6   2  -7  224.33   10.80
   6   2  -7  225.87   12.66
   6  -2  -7  259.84   12.09
   6   2  -6  412.04   16.78
   6   2  -6  425.24   19.01
   6  -2  -6  445.76   17.74
  -6   2   5   47.23    4.61
   6   2  -5   55.90    4.93
   6   2  -5   57.03    5.94
   6  -2  -5   56.50    5.10
  -6  -2   5   54.04    5.09
  -6  -2   4   37.81    4.26
  -6   2   4   44.78    4.44
   6   2  -4   52.97    4.62
  -6   2   4   44.18    4.86
   6   2  -4   47.91    5.44
   6  -2  -4   51.16    4.72
  -6   2   3  120.60    7.51
  -6  -2   3  116.65    7.54
   6   2  -3  125.89    7.31
  -6  -2   3  109.48    7.91
  -6   2   3  111.26    7.78
   6   2  -3  120.57    8.56
   6  -2  -3  120.99    7.28
  -6   2   2   70.29    5.55
  -6  -2   2   57.28    5.23
  -6  -2   2   53.43    5.46
  -6   2   2   56.79    5.43
   6   2  -2   52.16    5.56
  -6   2   1  318.53   13.81
  -6  -2   1  345.95   14.65
  -6  -2   1  303.16   14.27
  -6   2   1  279.61   13.87
   6   2  -1  333.06   14.74
  -6   2   0  180.62    8.21
  -6   2   0  176.77    9.43
  -6  -2   0  188.11   10.08
  -6  -2   0  180.16   10.15
  -6   2   0  165.74    9.06
  -6  -2   0  147.09    9.22
  -6   2   0  151.54    9.27
  -6  -2  -1   79.95    6.45
  -6   2  -1   78.19    6.12
  -6  -2  -1   92.36    6.84
  -6   2  -1   81.39    6.41
  -6   2  -2   24.54    2.77
  -6  -2  -2   20.15    3.38
  -6  -2  -2   20.40    3.33
  -6   2  -2   17.68    3.08
  -6  -2  -2   26.16    2.98
  -6   2  -2   26.68    3.61
  -6   2  -3   13.17    2.67
  -6   2  -3   14.53    2.32
  -6  -2  -3   10.28    2.70
  -6  -2  -3   11.31    2.74
  -6   2  -3    9.86    2.60
  -6  -2  -3   14.11    2.81
  -6   2  -3    8.93    2.42
  -6  -2  -3   12.36    2.70
  -6  -2  -3    8.88    2.39
  -6   2  -3    9.31    2.32
  -6  -2  -3   13.50    2.83
  -6  -2  -3   17.17    2.60
  -6   2  -4  509.76   18.52
  -6  -2  -4  578.26   20.62
  -6  -2  -4  519.96   20.83
  -6   2  -4  531.93   20.81
  -6  -2  -4  486.35   20.40
  -6  -2  -4  517.16   20.82
  -6   2  -4  510.95   20.55
  -6   2  -4  529.18   20.14
  -6   2  -5   44.88    3.93
  -6  -2  -5   41.10    4.49
  -6   2  -5   47.81    4.78
  -6  -2  -5   41.26    4.61
  -6  -2  -5   48.08    4.14
  -6   2  -5   51.27    4.80
  -6  -2  -6   22.76    3.22
  -6   2  -6   18.36    2.95
  -6  -2  -7   22.59    3.29
  -6   2  -7   23.15    3.05
  -6  -2  -8    1.01    1.41
  -6  -2  -9    5.89    1.45
  -6   3  11    0.44    0.80
  -6  -3  11    0.16    0.96
  -6  -3  11    0.63    1.02
   6  -3 -11    1.34    1.07
  -6   3  10   30.49    2.72
  -6   3  10   23.71    2.45
  -6  -3  10   24.57    2.97
  -6   3   9   30.62    2.91
  -6   3   9   27.06    2.75
  -6  -3   9   27.30    3.42
   6   3  -9   24.88    3.59
   6   3  -9   28.08    3.07
   6  -3  -9   32.43    3.65
  -6   3   8  103.09    5.75
  -6   3   8   94.63    5.58
  -6  -3   8   90.82    6.58
  -6  -3   7   48.80    4.81
   6   3  -7   58.11    4.76
   6  -3  -7   56.53    4.95
   6   3  -7   53.39    5.65
  -6  -3   6   39.16    4.37
   6  -3  -6   45.01    4.42
   6   3  -6   39.84    5.03
   6   3  -5   23.14    4.00
  -6  -3   5   20.22    3.19
   6  -3  -5   18.44    2.94
  -6   3   4  153.77    8.73
   6  -3  -4  167.83    8.50
   6   3  -4  160.64   10.06
  -6   3   3  110.03    7.12
  -6  -3   3   89.84    6.95
   6  -3  -3   96.86    6.26
   6   3  -2  190.78   12.17
  -6   3   2  220.24   11.04
  -6  -3   2  229.81   11.79
   6   3  -1   49.12    5.80
  -6   3   1   54.36    3.98
  -6   3   1   50.00    4.82
  -6  -3   1   52.80    5.46
  -6   3   0   26.37    2.99
  -6   3   0   24.15    3.47
   6   3   0   23.65    3.97
  -6  -3   0   30.87    4.15
  -6  -3   0   22.25    3.31
   6   3   1  197.63   11.63
  -6   3  -1  222.93    9.80
  -6  -3  -1  202.79   10.74
  -6  -3  -1  210.13    9.52
  -6  -3  -2  159.99    9.25
  -6   3  -2  141.91    8.46
  -6   3  -3    3.32    1.87
  -6  -3  -3    5.75    2.10
  -6  -3  -3    6.12    1.79
  -6  -3  -4   81.12    5.85
  -6  -3  -4   69.79    4.99
  -6   3  -5   93.30    5.30
  -6  -3  -5  101.08    5.87
  -6   3  -5   86.00    5.91
  -6  -3  -6  154.41    7.16
  -6  -3  -6  147.42    7.81
  -6   3  -7   10.54    1.92
  -6  -3  -7   14.76    2.19
  -6  -3  -8   10.52    1.56
   6  -4 -10   45.41    2.96
  -6  -4   9   -0.17    0.98
  -6   4   9   -0.26    0.92
  -6  -4   9   -0.16    0.98
   6  -4  -9    0.29    1.08
  -6   4   8   13.34    2.09
   6   4  -8   10.95    2.29
   6   4  -8   13.07    1.96
  -6  -4   8   11.27    2.12
   6  -4  -8   12.41    2.24
  -6  -4   8    8.90    1.90
  -6   4   7   13.69    2.22
   6   4  -7   13.26    2.69
   6   4  -7   13.23    2.15
  -6  -4   7   11.12    2.29
   6  -4  -7   15.19    2.47
  -6  -4   7    8.20    1.97
   6   4  -6  142.53    9.27
  -6   4   6  178.16    8.46
  -6  -4   6  146.65    8.25
   6   4  -6  176.65    8.05
  -6  -4   6  129.26    7.84
   6  -4  -6  165.12    8.07
   6   4  -5   78.59    6.76
  -6   4   5   83.51    5.64
  -6  -4   5   72.76    5.40
   6   4  -5   79.22    5.33
  -6  -4   5   66.80    5.31
   6  -4  -5   76.08    5.24
  -6  -4   4   10.89    2.26
  -6   4   4   13.02    2.55
   6   4  -4   13.82    3.39
  -6  -4   4   10.27    2.21
   6  -4  -4   11.28    2.22
   6   4  -3   39.05    5.04
  -6   4   3   42.10    4.19
  -6  -4   3   40.84    4.43
   6  -4  -3   37.44    3.53
   6   4  -2   33.84    4.66
  -6   4   2   36.41    3.09
  -6   4   2   34.96    3.84
  -6  -4   2   40.85    4.52
  -6   4   1   28.26    2.79
  -6   4   1   26.71    3.35
   6   4  -1   26.15    4.20
  -6  -4   1   29.08    3.93
  -6   4   0    6.72    1.65
  -6   4   0    7.79    2.13
   6   4   0    5.39    2.34
  -6  -4   0    7.51    2.38
  -6   4  -1    7.21    1.76
   6   4   1    7.34    2.25
  -6  -4  -1    5.31    2.17
  -6  -4  -1    6.08    1.59
  -6  -4  -1    5.99    1.47
  -6  -4  -2   34.52    3.85
  -6  -4  -2   26.97    2.82
  -6   4  -2   25.77    3.14
  -6  -4  -3   28.03    3.35
  -6  -4  -3   31.99    2.93
  -6   4  -3   31.04    3.25
  -6   4  -4    5.28    1.62
  -6   4  -4    3.84    1.17
  -6  -4  -4    4.28    1.52
  -6  -4  -4    5.58    1.48
  -6   4  -5   56.64    3.38
  -6  -4  -5   67.39    3.99
  -6  -4  -5   68.10    4.37
  -6   4  -5   63.48    4.02
  -6  -4  -6    7.24    1.25
  -6  -4  -6    7.87    1.33
   6  -5  -7   14.34    1.69
   6   5  -6   26.18    2.85
  -6   5   6   30.13    2.49
   6   5  -6   32.48    2.47
   6  -5  -6   29.96    2.56
  -6   5   5   15.73    1.96
   6   5  -5   18.56    2.70
   6   5  -5   18.90    2.12
   6  -5  -5   17.75    2.10
   6   5  -4   99.88    6.59
  -6   5   4  108.09    5.57
  -6  -5   4  109.37    6.01
   6   5  -4  113.48    5.58
   6  -5  -4  105.89    5.24
  -6   5   3    9.61    1.30
  -6   5   3    7.77    1.63
   6   5  -3   10.81    2.50
  -6  -5   3    9.68    1.95
   6   5  -3   12.16    1.98
   6  -5  -3    6.02    1.37
  -6   5   2   40.82    2.75
   6   5  -2   45.61    4.34
  -6   5   2   42.81    3.35
  -6  -5   2   36.93    3.56
  -6   5   1   32.37    2.51
   6   5  -1   32.37    3.58
  -6  -5   1   28.68    3.12
  -6   5   0   30.16    2.45
   6   5   0   31.14    3.31
  -6  -5   0   31.79    3.20
  -6   5   0   30.41    2.75
  -6   5  -1    3.99    1.26
   6   5   1    5.51    1.59
  -6  -5  -1    5.00    1.45
  -6  -5  -3    0.92    0.84
  -7   0  12  113.47    5.39
  -7   0  11   91.81    5.25
   7   0 -11  101.97    5.95
  -7   0  10   25.72    2.93
   7   0 -10   38.79    3.93
  -7   0   9    7.97    1.97
   7   0  -9   10.25    2.65
  -7   0   8   98.43    6.31
  -7   0   7   17.70    2.75
   7   0  -7   24.01    3.73
   7   0  -6  328.38   15.08
   7   0  -5  170.46    9.90
   7   0  -4  377.31   16.32
   7   0  -3   44.21    4.67
  -7   0   2    7.90    2.48
  -7   0   1   68.45    6.04
  -7   0   0  330.71   15.23
  -7   0  -1   16.44    3.27
  -7   0  -1   13.30    2.99
  -7   0  -1   19.23    2.96
  -7   0  -2   80.70    6.45
  -7   0  -2   85.79    6.87
  -7   0  -2   84.52    6.33
  -7   0  -3  152.55    9.52
  -7   0  -3  153.67    9.40
  -7   0  -3  154.97    9.39
  -7   0  -3  167.22    9.12
  -7   0  -3  144.64    7.94
  -7   0  -4    5.29    1.76
  -7   0  -4    4.40    2.24
  -7   0  -4    1.85    1.89
  -7   0  -5    0.56    1.42
  -7   0  -5    1.40    1.75
  -7   0  -5    2.79    1.80
  -7   0  -5    2.27    1.70
  -7   0  -6    0.24    1.41
  -7   0  -6    0.25    1.51
  -7   0  -6   -0.92    1.55
  -7   0  -7    2.25    1.48
   7   1 -11    3.55    1.49
  -7  -1  11    3.14    1.18
  -7   1  11    2.78    1.09
   7  -1 -11    4.81    1.53
   7   1 -10   22.80    3.16
  -7  -1  10   21.88    2.74
  -7   1  10   16.29    2.25
   7  -1 -10   22.56    2.96
  -7   1   9   49.02    3.96
  -7  -1   9   50.63    4.43
   7  -1  -9   59.48    5.02
  -7   1   8   31.97    3.31
  -7  -1   8   31.50    3.60
  -7  -1   7   12.77    2.51
   7  -1  -7   10.50    2.66
   7   1  -7   13.16    2.92
  -7  -1   6  123.45    7.63
   7  -1  -6  129.54    8.16
   7   1  -6  142.02    8.96
  -7  -1   5  214.67   11.70
  -7   1   5  209.44   11.51
   7  -1  -5  232.89   11.37
   7   1  -5  221.82   11.95
   7   1  -4   28.65    3.52
  -7   1   4   30.03    3.69
  -7  -1   4   31.34    4.38
  -7   1   4   21.93    3.72
   7  -1  -4   30.09    3.80
   7   1  -4   33.00    4.26
   7   1  -3    2.81    1.91
   7   1  -3    4.85    1.81
  -7   1   3    3.60    1.58
  -7  -1   3    1.00    2.31
  -7   1   3    0.98    2.11
   7  -1  -3    2.64    1.80
   7   1  -2  102.98    6.23
  -7   1   2   83.42    6.45
  -7  -1   2   91.31    7.30
  -7   1   2   93.44    7.17
  -7  -1   1   71.12    5.10
  -7  -1   1   66.02    5.95
  -7   1   1   68.74    5.76
  -7  -1   1   63.57    5.91
  -7   1   1   64.89    5.84
  -7   1   1   72.55    5.30
  -7  -1   0   76.51    5.41
  -7  -1   0   70.35    6.16
  -7   1   0   67.69    5.86
  -7  -1   0   66.57    6.02
  -7   1   0   67.94    6.01
  -7   1   0   69.01    5.27
  -7  -1  -1   48.27    5.11
  -7   1  -1   52.49    5.12
  -7  -1  -1   50.88    5.22
  -7   1  -1   50.90    5.24
  -7   1  -1   49.25    4.42
  -7   1  -2    9.80    2.27
  -7  -1  -2    6.68    2.18
  -7   1  -2    5.58    2.09
  -7  -1  -2    6.67    2.26
  -7   1  -2    6.59    2.27
  -7   1  -3    1.17    1.45
  -7  -1  -3   -0.31    1.75
  -7   1  -3    1.24    1.66
  -7  -1  -3   -0.30    1.51
  -7   1  -3   -0.30    1.57
  -7  -1  -3   -0.55    1.60
  -7  -1  -4   33.34    4.11
  -7   1  -4   30.39    3.93
  -7  -1  -4   33.09    4.06
  -7   1  -4   38.51    4.23
  -7   1  -4   32.69    3.72
  -7   1  -5    5.74    1.74
  -7  -1  -5    6.48    2.03
  -7   1  -5    5.90    1.99
  -7  -1  -5    8.13    2.24
  -7   1  -5    7.27    2.06
  -7  -1  -5    6.50    2.04
  -7   1  -5    5.93    1.98
  -7  -1  -5    5.94    2.12
  -7   1  -5    8.72    2.14
  -7  -1  -6   41.64    3.98
  -7   1  -6   48.92    4.21
  -7  -1  -7   19.50    2.57
   7  -2 -11    8.91    1.59
   7   2 -10    5.79    1.84
  -7  -2  10    2.46    1.14
   7  -2 -10    3.30    1.42
  -7  -2   9   25.93    2.96
  -7  -2   9   32.60    3.33
   7  -2  -9   33.10    3.50
   7   2  -9   29.48    3.62
   7   2  -8   -0.29    1.71
  -7  -2   8    1.72    1.23
   7   2  -8   -0.61    1.69
  -7  -2   8   -0.23    1.24
  -7   2   8    0.86    1.20
   7  -2  -8    0.70    1.59
  -7  -2   7   48.49    4.42
  -7   2   7   53.14    4.10
   7   2  -7   62.70    4.81
  -7  -2   7   64.55    5.23
  -7   2   7   64.17    5.10
  -7   2   6   66.91    4.83
   7   2  -6   73.75    5.31
  -7  -2   6   62.30    5.41
  -7   2   6   62.03    5.24
   7   2  -6   71.18    6.34
  -7   2   5   28.24    3.24
   7   2  -5   31.54    3.60
  -7  -2   5   34.15    4.12
  -7   2   5   28.91    3.64
   7  -2  -5   33.56    3.87
   7   2  -5   30.94    4.41
  -7   2   4   35.88    3.73
   7   2  -4   42.64    4.05
  -7  -2   4   40.77    4.46
  -7   2   4   35.01    4.07
   7  -2  -4   43.09    4.36
   7   2  -4   43.45    4.90
  -7  -2   3   52.94    5.20
  -7   2   3   52.36    5.09
   7  -2  -3   63.97    5.10
   7   2  -3   49.71    5.27
  -7  -2   2  202.98    9.53
  -7  -2   2  188.84   10.13
  -7   2   2  173.53    9.74
  -7  -2   1   28.96    3.38
   7   2  -1   27.68    3.15
  -7  -2   1   23.42    3.56
  -7  -2   1   22.43    3.50
  -7   2   1   20.01    3.31
  -7   2   0    3.87    1.72
  -7  -2   0    3.08    1.64
  -7  -2   0    3.47    1.78
  -7   2   0    2.51    1.68
  -7  -2  -1   29.50    3.42
  -7  -2  -1   25.01    3.67
  -7   2  -1   22.42    3.36
  -7   2  -1   28.48    3.61
  -7  -2  -1   22.62    3.35
  -7   2  -1   30.48    3.54
  -7  -2  -2  114.40    6.83
  -7  -2  -2   93.22    6.67
  -7  -2  -2  102.96    6.98
  -7   2  -2  101.32    6.86
  -7  -2  -2   92.91    6.67
  -7   2  -2  100.81    6.72
  -7  -2  -3   30.87    3.70
  -7   2  -3   33.55    3.87
  -7  -2  -3   30.05    3.71
  -7  -2  -3   27.14    3.51
  -7   2  -3   31.75    3.70
  -7  -2  -3   33.87    3.82
  -7   2  -3   27.97    3.50
  -7   2  -4    2.24    1.56
  -7  -2  -4    2.95    1.51
  -7   2  -4    3.10    1.40
  -7  -2  -4    5.05    1.64
  -7   2  -4    3.14    1.57
  -7  -2  -4    1.83    1.45
  -7  -2  -4    5.30    1.94
  -7  -2  -5   19.24    2.58
  -7  -2  -5   25.40    3.17
  -7   2  -5   23.46    2.81
  -7  -2  -6   48.77    3.97
  -7   2  -6   50.92    3.74
  -7  -2  -7  125.10    6.22
   7  -3 -10    1.26    0.91
   7   3  -9    4.79    1.53
  -7  -3   9    4.88    1.27
   7  -3  -9    6.59    1.60
  -7   3   8    5.62    1.32
   7   3  -8    5.50    1.99
  -7  -3   8    0.83    0.91
   7   3  -8    3.71    1.54
   7  -3  -8    6.54    1.70
  -7   3   7   14.98    2.11
   7   3  -7   12.98    2.74
   7   3  -7   15.56    2.40
   7  -3  -7   18.60    2.61
  -7   3   6   19.53    2.61
   7   3  -6   15.36    3.14
   7   3  -6   22.31    2.80
   7  -3  -6   23.10    2.99
   7   3  -5   75.99    6.74
  -7   3   5   79.78    5.32
   7   3  -5   86.00    5.49
   7  -3  -5   89.94    5.83
  -7   3   4   32.44    3.37
   7   3  -4   23.49    4.00
   7   3  -4   33.00    3.47
   7  -3  -4   31.09    3.40
  -7   3   3   29.91    3.38
   7   3  -3   22.65    3.92
  -7  -3   3   28.28    3.18
   7   3  -3   30.10    3.28
  -7   3   2    3.05    1.55
   7   3  -2    2.74    2.14
  -7  -3   2    0.88    1.39
   7   3  -2    3.77    1.72
  -7  -3   2    0.75    1.37
   7   3  -1   21.91    3.60
  -7  -3   1   24.58    3.15
   7   3  -1   24.73    2.88
  -7  -3   1   21.54    3.08
  -7   3   0   13.78    2.49
   7   3   0   10.43    2.50
  -7  -3   0    8.20    2.13
   7   3   0   12.79    2.07
  -7  -3   0    8.97    2.17
  -7   3  -1   13.32    2.36
  -7  -3  -1    9.64    2.09
  -7  -3  -1    7.84    1.84
  -7   3  -2    2.78    1.55
  -7  -3  -2    3.42    1.48
  -7  -3  -2    2.37    1.27
  -7   3  -3    3.70    1.58
  -7  -3  -3    3.48    1.46
  -7  -3  -4   29.09    3.15
  -7   3  -4   29.34    2.87
  -7  -3  -5  253.71   10.17
  -7   3  -5  249.37    9.73
  -7  -3  -6   28.85    2.44
   7  -4  -8    2.08    0.87
   7   4  -7   28.33    3.02
  -7   4   7   30.71    2.40
   7   4  -7   32.68    2.59
   7  -4  -7   37.66    2.82
   7   4  -6   28.43    3.33
  -7   4   6   30.71    2.63
   7   4  -6   32.05    2.73
   7  -4  -6   36.95    2.95
  -7   4   5    4.36    1.29
   7   4  -5    1.47    1.42
   7   4  -5    5.57    1.54
   7  -4  -5    3.79    1.32
   7   4  -4   41.47    4.26
  -7   4   4   37.32    3.14
  -7  -4   4   33.02    2.86
   7   4  -4   35.18    3.04
   7  -4  -4   36.33    2.95
   7   4  -3   79.18    6.03
  -7   4   3   90.75    5.21
  -7  -4   3   89.60    5.17
   7   4  -3   92.64    5.08
   7   4  -2    2.26    1.59
  -7  -4   2    3.34    1.41
   7   4  -2    1.28    1.24
   7   4  -1   26.78    3.31
  -7  -4   1   27.24    2.86
   7   4  -1   27.22    2.60
  -7   4   0    6.76    1.70
   7   4   0    9.90    1.94
  -7  -4   0    9.24    1.84
   7   4   0    9.22    1.57
  -7   4  -1    6.26    1.51
  -7  -4  -1    5.64    1.50
  -7   4  -2    4.36    1.32
  -7  -4  -2    3.93    1.22
  -7  -4  -3   33.82    2.75
  -7   4  -3   28.12    2.34
  -7  -4  -4   36.56    2.48
  -7   4  -4   34.70    2.30
  -7   5   3   57.84    2.92
  -7   5   2   15.02    1.39
   8   0 -10   -0.44    0.99
  -8   0   9   18.03    2.34
   8   0  -9   22.15    2.74
  -8   0   8  110.39    6.58
   8   0  -8  138.06    7.31
  -8   0   7   10.27    2.22
   8   0  -7   11.15    2.44
  -8   0   6    3.95    1.59
  -8   0   6    5.48    1.80
   8   0  -6    4.34    1.82
  -8   0   5   40.72    3.96
  -8   0   5   41.22    4.30
   8   0  -5   49.52    4.51
   8   0  -4    3.29    1.80
  -8   0   4    2.66    1.56
  -8   0   4    1.09    1.73
  -8   0   3  275.46   12.46
  -8   0   3  282.27   12.94
  -8   0   2   24.28    3.32
  -8   0   2   26.13    3.63
  -8   0   1    1.84    1.44
  -8   0   1    1.96    1.75
  -8   0   0    1.78    1.45
  -8   0   0    1.63    1.70
  -8   0  -1   -0.25    1.39
  -8   0  -1    0.77    1.44
  -8   0  -1    0.26    1.54
  -8   0  -2   49.09    4.55
  -8   0  -2   48.43    4.47
  -8   0  -2   45.54    4.33
  -8   0  -3   18.99    2.76
  -8   0  -3   18.73    2.73
  -8   0  -3   17.49    2.63
  -8   0  -4    4.15    1.52
  -8   0  -4    4.21    1.65
  -8   0  -4    4.00    1.49
  -8   0  -5   30.71    2.83
   8  -1 -10    6.00    1.33
   8   1 -10    4.01    1.26
   8   1  -9    3.21    1.42
   8  -1  -9    3.08    1.38
   8   1  -8    3.43    1.73
  -8  -1   8    2.38    1.16
  -8   1   8    2.84    1.31
   8  -1  -8    3.41    1.67
   8   1  -7   17.40    2.84
  -8  -1   7   14.28    2.42
  -8   1   7   17.38    2.52
   8  -1  -7   23.63    2.92
  -8  -1   6   45.36    4.26
  -8   1   6   47.65    4.28
   8  -1  -6   53.44    4.40
   8   1  -6   48.29    4.63
  -8  -1   5   53.16    4.71
  -8   1   5   48.00    4.43
   8  -1  -5   50.88    4.47
   8   1  -5   61.01    5.10
  -8  -1   4  219.56   10.44
  -8  -1   4  192.92   10.11
  -8   1   4  192.62    9.99
   8   1  -4  216.10   10.37
  -8  -1   3    3.85    1.73
  -8   1   3    2.56    1.38
  -8  -1   3    1.28    1.64
  -8   1   3    2.25    1.78
  -8  -1   2   45.93    4.40
  -8   1   2   40.72    3.86
  -8  -1   2   47.18    4.54
  -8   1   2   32.59    3.85
  -8  -1   1   23.94    3.31
  -8   1   1   20.51    2.80
  -8  -1   1   18.04    2.99
  -8   1   1   16.68    2.82
  -8  -1   0    3.58    1.70
  -8   1   0    4.59    1.65
  -8  -1   0    4.26    1.76
  -8   1   0    3.70    1.66
  -8  -1   0    3.05    1.64
  -8   1   0    3.24    1.63
  -8   1  -1   -0.60    1.02
  -8  -1  -1   -0.25    1.34
  -8   1  -1    0.24    1.53
  -8  -1  -1    0.24    1.22
  -8  -1  -1    0.48    1.29
  -8   1  -1   -0.24    1.27
  -8  -1  -1   -0.49    1.33
  -8   1  -1   -0.24    1.22
  -8  -1  -2   30.51    3.42
  -8   1  -2   27.07    3.20
  -8  -1  -2   25.67    3.28
  -8  -1  -2   29.72    3.43
  -8   1  -2   26.08    3.25
  -8  -1  -2   26.22    3.24
  -8   1  -2   25.38    3.16
  -8  -1  -2   28.45    3.03
  -8   1  -2   23.40    2.48
  -8  -1  -3   16.31    2.43
  -8   1  -3   14.46    2.33
  -8   1  -3   18.84    2.60
  -8  -1  -3   18.32    2.59
  -8  -1  -3   14.29    2.35
  -8   1  -3   19.42    2.56
  -8  -1  -3   18.12    2.44
  -8   1  -3   16.47    2.04
  -8  -1  -4   51.91    3.91
  -8   1  -4   54.15    3.99
  -8  -1  -4   49.56    3.92
  -8   1  -4   54.83    4.00
  -8  -1  -4   51.75    3.76
  -8  -1  -5   20.75    2.14
   8   2  -9    0.15    0.92
   8  -2  -9    0.48    0.94
   8   2  -8    9.00    2.04
   8  -2  -8    8.96    1.66
   8  -2  -7   15.31    2.20
   8   2  -6    5.81    1.77
  -8  -2   6    6.46    1.56
   8  -2  -6    5.83    1.64
   8   2  -5   42.09    3.52
  -8  -2   5   35.51    3.35
   8  -2  -5   39.93    3.47
  -8   2   4    3.58    1.22
   8   2  -4    2.49    1.67
   8   2  -4    3.03    1.49
  -8  -2   4    4.63    1.74
  -8  -2   4    2.94    1.45
  -8   2   3   13.78    1.95
   8   2  -3   17.55    2.92
   8   2  -3   13.74    2.12
  -8  -2   3   19.13    2.78
  -8  -2   3   11.53    2.37
   8   2  -2   50.82    4.66
  -8  -2   2   62.23    4.91
  -8  -2   2   58.76    4.58
  -8   2   2   51.06    3.79
  -8  -2   1   19.40    2.88
  -8  -2   1   25.77    3.00
  -8  -2   1   20.36    2.78
  -8   2   1   26.46    2.65
  -8   2   0    1.39    1.19
  -8  -2   0    2.54    1.49
  -8  -2   0    2.53    1.43
  -8  -2   0    0.21    1.11
  -8  -2   0    1.73    1.29
  -8  -2   0    0.58    1.12
  -8  -2  -1   20.96    2.64
  -8  -2  -1   20.87    2.69
  -8  -2  -1   19.94    2.57
  -8  -2  -1   23.34    2.69
  -8   2  -1   19.13    2.30
  -8   2  -2    1.77    1.14
  -8  -2  -2    2.05    1.14
  -8  -2  -2    3.78    1.31
  -8  -2  -2    3.49    1.30
  -8  -2  -2    1.86    1.28
  -8   2  -3    2.79    1.12
  -8  -2  -3    3.51    1.09
  -8  -2  -3    4.27    1.26
  -8  -2  -3    5.08    1.47
  -8   2  -4    6.73    1.25
  -8  -2  -4    8.98    1.54
  -8  -2  -5    6.87    1.22
   8   3  -7    4.54    1.33
  -8  -3   7    3.66    0.99
   8  -3  -7    3.78    1.07
   8   3  -6   11.48    2.08
  -8  -3   6   10.02    1.57
   8  -3  -6   11.39    1.53
   8   3  -5    3.64    1.56
   8   3  -5    4.17    1.27
  -8  -3   5    4.32    1.20
   8  -3  -5    4.06    1.12
   8   3  -4    2.50    1.52
   8   3  -4    4.12    1.23
  -8  -3   4    3.72    1.24
  -8   3   4    2.34    0.93
  -8   3   3   11.77    1.69
   8   3  -3   10.83    2.12
   8   3  -3   12.90    1.75
  -8  -3   3   12.78    1.92
  -8   3   2    4.54    1.28
   8   3  -2    6.56    1.69
   8   3  -2    4.40    1.13
  -8  -3   2    5.12    1.30
  -8  -3   1   56.58    3.77
  -8   3   1   61.75    3.77
  -8  -3   0   15.98    1.94
  -8   3   0   20.63    2.16
  -8   3  -1    4.56    1.19
  -8   3  -2    4.24    1.06
  -8  -3  -2    4.57    1.33
  -8  -3  -3   16.12    1.67
  -8   3  -3   11.88    1.37
  -9   0   4  194.58    8.49
  -9   0   3   52.82    3.60
  -9   0   3   61.83    4.12
  -9   0   2    0.14    0.84
  -9   0   2    1.10    1.09
  -9   0   2   -0.95    1.38
  -9   0   1    6.34    1.56
  -9   0   1    5.67    1.38
  -9   0   1    6.78    1.53
  -9   0   0   21.45    2.35
  -9   0   0   21.88    2.34
  -9   0   0   16.62    2.15
  -9   0  -1    9.55    1.62
  -9   0  -1    8.82    1.55
  -9   0  -1    6.42    1.37
  -9   0  -2    0.31    0.67
  -9  -1   6    4.77    1.07
  -9  -1   5    5.25    1.24
  -9  -1   4   10.76    1.70
  -9  -1   3   40.03    3.13
  -9  -1   3   35.71    2.93
  -9   1   3   35.87    2.96
  -9  -1   2    7.34    1.46
  -9  -1   2    4.34    1.32
  -9   1   2    5.03    1.42
  -9  -1   1    4.32    1.31
  -9   1   1    3.54    1.15
  -9  -1   1    3.35    1.17
  -9   1   1    3.00    1.07
  -9  -1   1    4.48    1.26
  -9  -1   1    1.73    0.97
  -9   1   1    2.07    1.12
  -9  -1   0    8.09    1.44
  -9   1   0    8.56    1.46
  -9  -1   0    7.98    1.43
  -9   1   0    6.38    1.37
  -9  -1  -1    2.69    0.92
  -9   1  -1    2.99    0.93
  -9  -2   4    1.50    0.73
  -9  -2   3    4.94    1.04
  -9  -2   2    3.18    0.92
   0   0   0    0.00    0.00


TITL 20230817-S9_auto in P2(1)/m
REM P2(1)/m (#11 in standard setting)
CELL 1.54184   7.544755   5.908837  12.753902  90.0000 100.0560  90.0000
ZERR   10.00   0.000278   0.000189   0.000481   0.0000   0.0036   0.0000
LATT  1
SYMM -x, y+1/2,-z
SFAC C H N O
UNIT 10.00 10.00 10.00 10.00
REM  CrysAlisPro recorded range (K): Min=290.8; max=293.0; aver:291.9
TEMP 19
TREF
HKLF 4
END
_computing_structure_solution     'SHELXT 2018/2 (Sheldrick, 2018)'
;
_shelx_hkl_checksum                13841
_olex2_submission_special_instructions  'No special instructions were received'
_oxdiff_exptl_absorpt_empirical_details
;
Empirical correction (ABSPACK) includes:
- Absorption correction using spherical harmonics
- Frame scaling
;
_oxdiff_exptl_absorpt_empirical_full_max  2.191
_oxdiff_exptl_absorpt_empirical_full_min  0.603
