# Supplementary material for: Direct asymmetric synthesis of β-branched aromatic α-amino acids using engineered phenylalanine ammonia lyases
Source: Nat Commun. 2024 Sep 26;15:8264. doi: 10.1038/s41467-024-52613-x (PMC11427684; doi:10.1038/s41467-024-52613-x)
Supplement: Supplementary file 5 — Source data 2 [file 41467_2024_52613_MOESM5_ESM.zip › CDCC 2293062_p8.cif]

data_20230817-s15_auto
_audit_creation_date               2023-08-17
_audit_creation_method
;
Olex2 1.5-ac5-024
(compiled 2022.04.12 svn.rca3783a0 for Rigaku Oxford Diffraction, GUI svn.r6498)
;
_shelx_SHELXL_version_number       '2018/3'
_audit_contact_author_address      ?
_audit_contact_author_email        ?
_audit_contact_author_name         ''
_audit_contact_author_phone        ?
_publ_contact_author_id_orcid      ?
_publ_section_references
;
Dolomanov, O.V., Bourhis, L.J., Gildea, R.J, Howard, J.A.K. & Puschmann, H.
 (2009), J. Appl. Cryst. 42, 339-341.

Sheldrick, G.M. (2015). Acta Cryst. A71, 3-8.

Sheldrick, G.M. (2015). Acta Cryst. C71, 3-8.
;
_chemical_name_common              ?
_chemical_name_systematic          ?
_chemical_formula_moiety           'C10 H12 F N O2, H2 O'
_chemical_formula_sum              'C10 H14 F N O3'
_chemical_formula_weight           215.22
_chemical_absolute_configuration   ad
_chemical_melting_point            ?
_chemical_oxdiff_formula           CHONF
loop_
  _atom_type_symbol
  _atom_type_description
  _atom_type_scat_dispersion_real
  _atom_type_scat_dispersion_imag
  _atom_type_scat_source
 'C' 'C' 0.0181 0.0091 'International Tables Vol C Tables 4.2.6.8 and 6.1.1.4'
 'H' 'H' 0.0000 0.0000 'International Tables Vol C Tables 4.2.6.8 and 6.1.1.4'
 'F' 'F' 0.0727 0.0534 'International Tables Vol C Tables 4.2.6.8 and 6.1.1.4'
 'N' 'N' 0.0311 0.0180 'International Tables Vol C Tables 4.2.6.8 and 6.1.1.4'
 'O' 'O' 0.0492 0.0322 'International Tables Vol C Tables 4.2.6.8 and 6.1.1.4'

_shelx_space_group_comment
;
The symmetry employed for this shelxl refinement is uniquely defined
by the following loop, which should always be used as a source of
symmetry information in preference to the above space-group names.
They are only intended as comments.
;
_space_group_crystal_system        'monoclinic'
_space_group_IT_number             4
_space_group_name_H-M_alt          'P 1 21 1'
_space_group_name_Hall             'P 2yb'
loop_
  _space_group_symop_operation_xyz
 'x, y, z'
 '-x, y+1/2, -z'

_cell_length_a                     13.7630(4)
_cell_length_b                     5.5065(2)
_cell_length_c                     14.2159(4)
_cell_angle_alpha                  90
_cell_angle_beta                   102.629(3)
_cell_angle_gamma                  90
_cell_volume                       1051.30(6)
_cell_formula_units_Z              4
_cell_measurement_reflns_used      9011
_cell_measurement_temperature      300.43(10)
_cell_measurement_theta_max        75.4760
_cell_measurement_theta_min        3.1680
_shelx_estimated_absorpt_T_max     0.928
_shelx_estimated_absorpt_T_min     0.895
_exptl_absorpt_coefficient_mu      0.948
_exptl_absorpt_correction_T_max    1.00000
_exptl_absorpt_correction_T_min    0.66539
_exptl_absorpt_correction_type     multi-scan
_exptl_absorpt_process_details
;
CrysAlisPro 1.171.42.98a (Rigaku Oxford Diffraction, 2023)
Empirical absorption correction using spherical harmonics,
implemented in SCALE3 ABSPACK scaling algorithm.
;
_exptl_absorpt_special_details     ?
_exptl_crystal_colour              'clear colourless'
_exptl_crystal_colour_lustre       clear
_exptl_crystal_colour_modifier     .
_exptl_crystal_colour_primary      colourless
_exptl_crystal_density_diffrn      1.360
_exptl_crystal_density_meas        ?
_exptl_crystal_density_method      ?
_exptl_crystal_description         needle
_exptl_crystal_F_000               456
_exptl_crystal_size_max            0.12
_exptl_crystal_size_mid            0.09
_exptl_crystal_size_min            0.08
_exptl_transmission_factor_max     ?
_exptl_transmission_factor_min     ?
_diffrn_reflns_av_R_equivalents    0.0201
_diffrn_reflns_av_unetI/netI       0.0203
_diffrn_reflns_Laue_measured_fraction_full  0.991
_diffrn_reflns_Laue_measured_fraction_max  0.946
_diffrn_reflns_limit_h_max         17
_diffrn_reflns_limit_h_min         -17
_diffrn_reflns_limit_k_max         6
_diffrn_reflns_limit_k_min         -5
_diffrn_reflns_limit_l_max         17
_diffrn_reflns_limit_l_min         -16
_diffrn_reflns_number              11869
_diffrn_reflns_point_group_measured_fraction_full  0.918
_diffrn_reflns_point_group_measured_fraction_max  0.853
_diffrn_reflns_theta_full          67.684
_diffrn_reflns_theta_max           76.074
_diffrn_reflns_theta_min           3.186
_diffrn_ambient_environment        air
_diffrn_ambient_temperature        300.43(10)
_diffrn_detector                   'Hybrid Pixel Array Detector'
_diffrn_detector_area_resol_mean   10.0000
_diffrn_detector_type              'HyPix-Arc 150'
_diffrn_measured_fraction_theta_full  0.991
_diffrn_measured_fraction_theta_max  0.946
_diffrn_measurement_details
;
List of Runs (angles in degrees, time in seconds):

  # Type    Start    End  Width  t~exp~   \w     \q     \k     \f   Frames
--------------------------------------------------------------------------
  1  \w     27.00  52.00   0.50    0.05    --    8.00  41.00 158.87   50
  2  \w     35.00  60.00   0.50    0.05    --   16.00  41.00 132.81   50
  3  \w     31.00  56.00   0.50    0.05    --   12.00  41.00-141.17   50
  4  \w     47.00  72.00   0.50    0.05    --   28.00  41.00-178.30   50
  5  \w     59.00  84.00   0.50    0.05    --   40.00  41.00-138.97   50
  6  \w     51.00  76.00   0.50    0.05    --   32.00  40.00-157.81   50
  7  \w     47.00  72.00   0.50    0.05    --   28.00  39.00-164.33   50
  8  \w     55.00  80.00   0.50    0.05    --   36.00  39.00-150.37   50
  9  \w     19.00  44.00   0.50    0.05    --    0.00  40.00-147.79   50
 10  \w     51.00  76.00   0.50    0.05    --   32.00  38.00-164.76   50
 11  \w     55.00  80.00   0.50    0.05    --   36.00  37.00-156.86   50
 12  \w     51.00  76.00   0.50    0.05    --   32.00  40.00 152.40   50
 13  \w     47.00  72.00   0.50    0.05    --   28.00  40.00 170.01   50
 14  \w     39.00  64.00   0.50    0.05    --   20.00  39.00 139.71   50
 15  \w     62.00 115.00   0.50    0.05    --   72.82  15.00  30.00  106
 16  \w    -89.00 -62.00   0.50    0.05    --  -76.34 125.00 -60.00   54
 17  \w    -86.00 -36.00   0.50    0.05    --  -76.34 125.00  90.00  100
 18  \w    -98.00 -56.00   0.50    0.05    --  -81.50 125.00  30.00   84
 19  \w   -101.00 -60.00   0.50    0.05    --  -81.50 125.00-150.00   82
 20  \w    -50.00 -24.00   0.50    0.05    --  -63.33 125.00-180.00   52
 21  \w    -72.00 -37.00   0.50    0.05    --  -76.34 125.00-180.00   70
 22  \w     36.00  70.00   0.50    0.05    --   76.80-125.00-150.00   68
 23  \w   -106.00 -81.00   0.50    0.05    --  -81.50 -15.00 -90.00   50
 24  \w   -105.00 -80.00   0.50    0.05    --  -60.00 -41.00  59.27   50
 25  \w   -104.00 -79.00   0.50    0.05    --  -60.00 -41.00  64.15   50
 26  \w    -97.00 -72.00   0.50    0.05    --  -52.00 -41.00  99.12   50
 27  \w   -101.00 -76.00   0.50    0.05    --  -56.00 -41.00 112.08   50
 28  \w   -117.00 -92.00   0.50    0.05    --  -72.00 -40.00 170.07   50
 29  \w   -108.00 -83.00   0.50    0.05    --  -64.00 -41.00  90.57   50
 30  \w   -100.00 -75.00   0.50    0.05    --  -56.00 -40.00  69.49   50
 31  \w   -109.00 -84.00   0.50    0.05    --  -64.00 -40.00  36.99   50
 32  \w   -117.00 -92.00   0.50    0.05    --  -72.00 -38.00  46.22   50
 33  \w   -113.00 -88.00   0.50    0.05    --  -68.00 -39.00  27.09   50
 34  \w   -120.00 -95.00   0.50    0.05    --  -76.00 -33.00   6.77   50
 35  \w    -97.00 -71.00   0.50    0.05    --  -52.00 -36.00  35.38   52
 36  \w    -85.00 -60.00   0.50    0.05    --  -40.00 -37.00 123.18   50
 37  \w    -99.00 -74.00   0.50    0.05    --  -56.00 -32.00 109.53   50
 38  \w   -116.00 -90.00   0.50    0.05    --  -72.00 -32.00 126.88   52
 39  \w   -123.00 -98.00   0.50    0.05    --  -76.60 -28.00 117.46   50
 40  \w   -122.00 -97.00   0.50    0.05    --  -76.60 -26.00  99.87   50
 41  \w   -122.00 -97.00   0.50    0.05    --  -76.60 -26.00  81.87   50
 42  \w   -111.00 -68.00   0.50    0.05    --  -76.34 -15.00 120.00   86
 43  \w   -120.00 -94.00   0.50    0.05    --  -76.60 -30.00  57.24   52
 44  \w   -114.00 -87.00   0.50    0.05    --  -71.69 -15.00   0.00   54
 45  \w   -113.00 -75.00   0.50    0.05    --  -76.34 -15.00 -60.00   76
 46  \w   -113.00 -68.00   0.50    0.05    --  -71.69 -15.00-120.00   90
 47  \w   -124.00 -81.00   0.50    0.05    --  -81.50 -15.00-150.00   86
;
_diffrn_measurement_device         'four-circle diffractometer'
_diffrn_measurement_device_type    'ROD, Synergy Custom system, HyPix-Arc 150'
_diffrn_measurement_method         '\w scans'
_diffrn_orient_matrix_type        
 'CrysAlisPro convention (1999,Acta A55,543-557)'
_diffrn_orient_matrix_UB_11        -0.0276724000
_diffrn_orient_matrix_UB_12        -0.0555042000
_diffrn_orient_matrix_UB_13        -0.1088203000
_diffrn_orient_matrix_UB_21        -0.1077098000
_diffrn_orient_matrix_UB_22        0.0822307000
_diffrn_orient_matrix_UB_23        -0.0036563000
_diffrn_orient_matrix_UB_31        0.0279584000
_diffrn_orient_matrix_UB_32        0.2616767000
_diffrn_orient_matrix_UB_33        -0.0219690000
_diffrn_radiation_monochromator    mirror
_diffrn_radiation_probe            x-ray
_diffrn_radiation_type             'Cu K\a'
_diffrn_radiation_wavelength       1.54184
_diffrn_source                     'Rotating-anode X-ray tube'
_diffrn_source_type                'Rigaku (Cu) X-ray Source'
_reflns_Friedel_coverage           0.628
_reflns_Friedel_fraction_full      0.826
_reflns_Friedel_fraction_max       0.739
_reflns_number_gt                  3513
_reflns_number_total               3738
_reflns_special_details
;
 Reflections were merged by SHELXL according to the crystal
 class for the calculation of statistics and refinement.
 
 _reflns_Friedel_fraction is defined as the number of unique
 Friedel pairs measured divided by the number that would be
 possible theoretically, ignoring centric projections and
 systematic absences.
;
_reflns_threshold_expression       'I > 2\s(I)'
_computing_cell_refinement         'CrysAlisPro 1.171.42.98a (Rigaku OD, 2023)'
_computing_data_collection         'CrysAlisPro 1.171.42.98a (Rigaku OD, 2023)'
_computing_data_reduction          'CrysAlisPro 1.171.42.98a (Rigaku OD, 2023)'
_computing_molecular_graphics      'Olex2 1.5-ac5-024 (Dolomanov et al., 2009)'
_computing_publication_material    'Olex2 1.5-ac5-024 (Dolomanov et al., 2009)'
_computing_structure_refinement    'SHELXL 2018/3 (Sheldrick, 2015)'
_computing_structure_solution      'SHELXT 2018/2 (Sheldrick, 2018)'
_refine_diff_density_max           0.125
_refine_diff_density_min           -0.166
_refine_diff_density_rms           0.033
_refine_ls_abs_structure_details
;
 Flack x determined using 1300 quotients [(I+)-(I-)]/[(I+)+(I-)]
 (Parsons, Flack and Wagner, Acta Cryst. B69 (2013) 249-259).
;
_refine_ls_abs_structure_Flack     -0.07(7)
_refine_ls_extinction_coef         .
_refine_ls_extinction_method       none
_refine_ls_goodness_of_fit_ref     1.055
_refine_ls_hydrogen_treatment      constr
_refine_ls_matrix_type             full
_refine_ls_number_parameters       281
_refine_ls_number_reflns           3738
_refine_ls_number_restraints       1
_refine_ls_R_factor_all            0.0348
_refine_ls_R_factor_gt             0.0329
_refine_ls_restrained_S_all        1.054
_refine_ls_shift/su_max            0.002
_refine_ls_shift/su_mean           0.000
_refine_ls_structure_factor_coef   Fsqd
_refine_ls_weighting_details      
 'w=1/[\s^2^(Fo^2^)+(0.0533P)^2^+0.0612P] where P=(Fo^2^+2Fc^2^)/3'
_refine_ls_weighting_scheme        calc
_refine_ls_wR_factor_gt            0.0862
_refine_ls_wR_factor_ref           0.0876
_refine_special_details            ?
_olex2_refinement_description
;
1. Fixed Uiso
 At 1.2 times of:
  All C(H) groups, All N(H,H,H) groups
 At 1.5 times of:
  All C(H,H,H) groups, All O(H,H) groups
2.a Free rotating group:
 O29(H29A,H29B), O30(H30A,H30B)
2.b Ternary CH refined with riding coordinates:
 C8(H8), C23(H23), C9(H9), C22(H22)
2.c Aromatic/amide H refined with riding coordinates:
 C17(H17), C19(H19), C16(H16), C20(H20), C5(H5), C3(H3), C2(H2), C6(H6)
2.d Idealised Me refined as rotating group:
 N13(H13A,H13B,H13C), N27(H27A,H27B,H27C), C14(H14A,H14B,H14C), C28(H28A,H28B,
 H28C)
;
_atom_sites_solution_hydrogens     mixed
_atom_sites_solution_primary       dual
_atom_sites_solution_secondary     ?
loop_
  _atom_site_label
  _atom_site_type_symbol
  _atom_site_fract_x
  _atom_site_fract_y
  _atom_site_fract_z
  _atom_site_U_iso_or_equiv
  _atom_site_adp_type
  _atom_site_occupancy
  _atom_site_site_symmetry_order
  _atom_site_calc_flag
  _atom_site_refinement_flags_posn
  _atom_site_refinement_flags_adp
  _atom_site_refinement_flags_occupancy
  _atom_site_disorder_assembly
  _atom_site_disorder_group
 O11 O 0.35263(11) 0.7868(3) 0.90560(12) 0.0487(4) Uani 1 1 d . . . . .
 O12 O 0.51067(10) 0.8176(3) 0.89498(11) 0.0440(4) Uani 1 1 d . . . . .
 O25 O 0.15295(11) 0.3095(3) 0.86797(12) 0.0473(4) Uani 1 1 d . . . . .
 O26 O 0.00031(12) 0.2405(3) 0.88698(14) 0.0580(5) Uani 1 1 d . . . . .
 N13 N 0.36346(11) 0.2984(3) 0.91440(12) 0.0345(3) Uani 1 1 d . . . . .
 H13A H 0.301443 0.352726 0.894653 0.041 Uiso 1 1 calc R U . . .
 H13B H 0.383534 0.322317 0.977595 0.041 Uiso 1 1 calc R U . . .
 H13C H 0.365378 0.140442 0.901677 0.041 Uiso 1 1 calc R U . . .
 F7 F 0.70496(13) 0.4836(4) 0.55106(13) 0.0932(7) Uani 1 1 d . . . . .
 N27 N 0.14047(12) 0.7884(3) 0.89770(13) 0.0401(4) Uani 1 1 d . . . . .
 H27A H 0.184552 0.736690 0.864795 0.048 Uiso 1 1 calc R U . . .
 H27B H 0.164543 0.765151 0.960425 0.048 Uiso 1 1 calc R U . . .
 H27C H 0.128850 0.945877 0.886429 0.048 Uiso 1 1 calc R U . . .
 F21 F 0.19650(16) 0.4676(4) 0.47620(13) 0.0948(7) Uani 1 1 d . . . . .
 O29 O -0.19585(14) 0.2118(5) 0.90517(15) 0.0741(6) Uani 1 1 d G . . . .
 H29A H -0.140602 0.212583 0.887798 0.111 Uiso 1 1 d G U . . .
 H29B H -0.216441 0.066176 0.896328 0.111 Uiso 1 1 d G U . . .
 C10 C 0.43234(14) 0.7000(4) 0.89197(14) 0.0341(4) Uani 1 1 d . . . . .
 C8 C 0.39652(14) 0.4158(4) 0.75170(14) 0.0357(4) Uani 1 1 d . . . . .
 H8 H 0.351354 0.552499 0.730816 0.043 Uiso 1 1 calc R U . . .
 C24 C 0.06802(15) 0.3783(4) 0.87545(15) 0.0376(5) Uani 1 1 d . . . . .
 C4 C 0.48348(15) 0.4438(4) 0.70284(14) 0.0382(4) Uani 1 1 d . . . . .
 C23 C 0.04583(14) 0.6502(4) 0.86665(15) 0.0368(4) Uani 1 1 d . . . . .
 H23 H 0.002471 0.690757 0.910650 0.044 Uiso 1 1 calc R U . . .
 C18 C 0.04674(14) 0.6476(4) 0.68703(15) 0.0378(4) Uani 1 1 d . . . . .
 C9 C 0.43057(13) 0.4320(4) 0.86292(13) 0.0319(4) Uani 1 1 d . . . . .
 H9 H 0.498006 0.365512 0.882563 0.038 Uiso 1 1 calc R U . . .
 C22 C -0.00778(14) 0.7262(4) 0.76408(16) 0.0427(5) Uani 1 1 d . . . . .
 H22 H -0.008475 0.904118 0.763377 0.051 Uiso 1 1 calc R U . . .
 C17 C 0.11879(15) 0.7994(4) 0.66442(15) 0.0440(5) Uani 1 1 d . . . . .
 H17 H 0.133306 0.944886 0.697742 0.053 Uiso 1 1 calc R U . . .
 O30 O 0.70752(17) 0.7396(6) 0.8827(2) 0.1010(9) Uani 1 1 d G . . . .
 H30A H 0.728394 0.595398 0.878781 0.152 Uiso 1 1 d G U . . .
 H30B H 0.644328 0.739470 0.872109 0.152 Uiso 1 1 d G U . . .
 C19 C 0.02735(19) 0.4321(5) 0.63653(16) 0.0503(6) Uani 1 1 d . . . . .
 H19 H -0.020264 0.326512 0.650579 0.060 Uiso 1 1 calc R U . . .
 C16 C 0.16957(18) 0.7405(5) 0.59382(17) 0.0547(6) Uani 1 1 d . . . . .
 H16 H 0.217538 0.844089 0.579183 0.066 Uiso 1 1 calc R U . . .
 C20 C 0.0774(2) 0.3706(5) 0.56552(18) 0.0585(7) Uani 1 1 d . . . . .
 H20 H 0.063531 0.225817 0.531575 0.070 Uiso 1 1 calc R U . . .
 C14 C 0.33916(18) 0.1844(5) 0.71700(17) 0.0516(6) Uani 1 1 d . . . . .
 H14A H 0.379548 0.045775 0.740370 0.077 Uiso 1 1 calc R U . . .
 H14B H 0.322621 0.182041 0.647806 0.077 Uiso 1 1 calc R U . . .
 H14C H 0.279153 0.179647 0.740946 0.077 Uiso 1 1 calc R U . . .
 C5 C 0.4836(2) 0.6257(5) 0.63547(18) 0.0527(6) Uani 1 1 d . . . . .
 H5 H 0.432317 0.739245 0.624068 0.063 Uiso 1 1 calc R U . . .
 C15 C 0.14728(19) 0.5263(6) 0.54637(18) 0.0560(6) Uani 1 1 d . . . . .
 C3 C 0.56060(16) 0.2768(5) 0.71887(17) 0.0507(6) Uani 1 1 d . . . . .
 H3 H 0.561866 0.154377 0.764181 0.061 Uiso 1 1 calc R U . . .
 C1 C 0.6321(2) 0.4720(6) 0.60257(18) 0.0604(7) Uani 1 1 d . . . . .
 C2 C 0.63620(18) 0.2896(6) 0.66814(18) 0.0604(7) Uani 1 1 d . . . . .
 H2 H 0.687911 0.177300 0.678649 0.073 Uiso 1 1 calc R U . . .
 C6 C 0.5586(2) 0.6413(6) 0.5848(2) 0.0666(8) Uani 1 1 d . . . . .
 H6 H 0.558663 0.764127 0.539966 0.080 Uiso 1 1 calc R U . . .
 C28 C -0.11704(16) 0.6449(8) 0.7424(2) 0.0725(9) Uani 1 1 d . . . . .
 H28A H -0.120179 0.470734 0.741324 0.109 Uiso 1 1 calc R U . . .
 H28B H -0.150565 0.707475 0.680785 0.109 Uiso 1 1 calc R U . . .
 H28C H -0.148732 0.705652 0.791433 0.109 Uiso 1 1 calc R U . . .

loop_
  _atom_site_aniso_label
  _atom_site_aniso_U_11
  _atom_site_aniso_U_22
  _atom_site_aniso_U_33
  _atom_site_aniso_U_23
  _atom_site_aniso_U_13
  _atom_site_aniso_U_12
 O11 0.0457(8) 0.0256(8) 0.0808(11) -0.0052(8) 0.0267(7) 0.0009(6)
 O12 0.0405(7) 0.0353(9) 0.0566(9) -0.0036(7) 0.0116(6) -0.0115(6)
 O25 0.0404(7) 0.0327(8) 0.0690(10) 0.0001(8) 0.0122(7) 0.0071(6)
 O26 0.0517(9) 0.0372(10) 0.0898(13) 0.0009(8) 0.0254(8) -0.0082(7)
 N13 0.0362(8) 0.0231(8) 0.0455(9) 0.0004(7) 0.0115(7) 0.0009(6)
 F7 0.0852(11) 0.1261(18) 0.0861(12) -0.0170(12) 0.0574(10) -0.0250(13)
 N27 0.0431(8) 0.0260(9) 0.0518(10) -0.0001(8) 0.0114(7) 0.0026(7)
 F21 0.1205(15) 0.0982(16) 0.0804(11) -0.0256(11) 0.0536(11) 0.0113(13)
 O29 0.0553(10) 0.1059(19) 0.0637(11) -0.0033(12) 0.0185(9) -0.0041(11)
 C10 0.0364(9) 0.0281(10) 0.0385(10) -0.0005(8) 0.0099(7) -0.0015(8)
 C8 0.0343(9) 0.0320(11) 0.0406(10) -0.0015(8) 0.0075(8) 0.0019(8)
 C24 0.0379(10) 0.0318(11) 0.0432(10) 0.0006(8) 0.0089(8) 0.0013(8)
 C4 0.0430(10) 0.0337(11) 0.0383(10) -0.0046(8) 0.0098(8) -0.0019(8)
 C23 0.0351(9) 0.0314(11) 0.0474(11) 0.0006(9) 0.0164(8) 0.0022(8)
 C18 0.0385(10) 0.0317(11) 0.0407(10) 0.0024(9) 0.0035(8) -0.0003(8)
 C9 0.0285(8) 0.0278(10) 0.0408(10) 0.0001(8) 0.0102(7) 0.0006(7)
 C22 0.0395(10) 0.0388(13) 0.0503(12) 0.0058(9) 0.0112(9) 0.0078(9)
 C17 0.0469(11) 0.0380(12) 0.0476(11) -0.0072(10) 0.0118(9) -0.0079(10)
 O30 0.0597(12) 0.121(2) 0.131(2) -0.0440(19) 0.0408(14) -0.0226(14)
 C19 0.0614(13) 0.0371(13) 0.0485(12) 0.0021(10) 0.0034(10) -0.0107(11)
 C16 0.0500(12) 0.0614(18) 0.0557(14) -0.0066(12) 0.0181(10) -0.0063(12)
 C20 0.0862(18) 0.0379(14) 0.0465(12) -0.0092(10) 0.0038(12) 0.0042(13)
 C14 0.0509(12) 0.0546(16) 0.0489(12) -0.0118(11) 0.0099(9) -0.0165(11)
 C5 0.0697(15) 0.0420(13) 0.0499(13) 0.0035(10) 0.0207(11) 0.0044(12)
 C15 0.0633(15) 0.0567(15) 0.0493(13) -0.0071(12) 0.0151(11) 0.0104(13)
 C3 0.0458(11) 0.0517(15) 0.0579(13) 0.0049(11) 0.0188(10) 0.0065(11)
 C1 0.0595(15) 0.076(2) 0.0539(14) -0.0152(13) 0.0305(12) -0.0182(14)
 C2 0.0463(12) 0.0723(19) 0.0667(15) -0.0056(15) 0.0209(11) 0.0066(13)
 C6 0.093(2) 0.0589(17) 0.0564(15) 0.0036(14) 0.0345(15) -0.0121(16)
 C28 0.0356(11) 0.112(3) 0.0684(16) 0.0207(17) 0.0084(11) 0.0053(14)

_geom_special_details
;
 All esds (except the esd in the dihedral angle between two l.s. planes)
 are estimated using the full covariance matrix.  The cell esds are taken
 into account individually in the estimation of esds in distances, angles
 and torsion angles; correlations between esds in cell parameters are only
 used when they are defined by crystal symmetry.  An approximate (isotropic)
 treatment of cell esds is used for estimating esds involving l.s. planes.
;
loop_
  _geom_bond_atom_site_label_1
  _geom_bond_atom_site_label_2
  _geom_bond_distance
  _geom_bond_site_symmetry_2
  _geom_bond_publ_flag
 O11 C10 1.250(2) . ?
 O12 C10 1.250(2) . ?
 O25 C24 1.255(2) . ?
 O26 C24 1.240(3) . ?
 N13 C9 1.492(2) . ?
 F7 C1 1.366(3) . ?
 N27 C23 1.489(3) . ?
 F21 C15 1.362(3) . ?
 C10 C9 1.531(3) . ?
 C8 C4 1.517(3) . ?
 C8 C9 1.550(3) . ?
 C8 C14 1.523(3) . ?
 C24 C23 1.528(3) . ?
 C4 C5 1.386(3) . ?
 C4 C3 1.385(3) . ?
 C23 C22 1.541(3) . ?
 C18 C22 1.520(3) . ?
 C18 C17 1.387(3) . ?
 C18 C19 1.382(3) . ?
 C22 C28 1.534(3) . ?
 C17 C16 1.381(3) . ?
 C19 C20 1.383(4) . ?
 C16 C15 1.360(4) . ?
 C20 C15 1.360(4) . ?
 C5 C6 1.385(4) . ?
 C3 C2 1.391(3) . ?
 C1 C2 1.363(4) . ?
 C1 C6 1.358(4) . ?

loop_
  _geom_angle_atom_site_label_1
  _geom_angle_atom_site_label_2
  _geom_angle_atom_site_label_3
  _geom_angle
  _geom_angle_site_symmetry_1
  _geom_angle_site_symmetry_3
  _geom_angle_publ_flag
 O11 C10 O12 125.2(2) . . ?
 O11 C10 C9 116.59(17) . . ?
 O12 C10 C9 118.13(17) . . ?
 C4 C8 C9 111.61(16) . . ?
 C4 C8 C14 109.98(17) . . ?
 C14 C8 C9 113.47(18) . . ?
 O25 C24 C23 117.51(19) . . ?
 O26 C24 O25 124.6(2) . . ?
 O26 C24 C23 117.90(18) . . ?
 C5 C4 C8 120.7(2) . . ?
 C3 C4 C8 120.7(2) . . ?
 C3 C4 C5 118.5(2) . . ?
 N27 C23 C24 109.28(16) . . ?
 N27 C23 C22 110.40(16) . . ?
 C24 C23 C22 112.90(18) . . ?
 C17 C18 C22 119.08(19) . . ?
 C19 C18 C22 123.3(2) . . ?
 C19 C18 C17 117.6(2) . . ?
 N13 C9 C10 108.55(15) . . ?
 N13 C9 C8 112.98(15) . . ?
 C10 C9 C8 108.31(16) . . ?
 C18 C22 C23 113.27(16) . . ?
 C18 C22 C28 112.9(2) . . ?
 C28 C22 C23 110.89(18) . . ?
 C16 C17 C18 121.8(2) . . ?
 C18 C19 C20 121.3(2) . . ?
 C15 C16 C17 118.0(2) . . ?
 C15 C20 C19 118.6(2) . . ?
 C6 C5 C4 121.2(3) . . ?
 C16 C15 F21 118.4(3) . . ?
 C20 C15 F21 119.0(3) . . ?
 C20 C15 C16 122.7(2) . . ?
 C4 C3 C2 120.9(2) . . ?
 C2 C1 F7 118.4(3) . . ?
 C6 C1 F7 118.2(3) . . ?
 C6 C1 C2 123.4(2) . . ?
 C1 C2 C3 117.9(2) . . ?
 C1 C6 C5 118.1(3) . . ?

loop_
  _geom_hbond_atom_site_label_D
  _geom_hbond_atom_site_label_H
  _geom_hbond_atom_site_label_A
  _geom_hbond_distance_DH
  _geom_hbond_distance_HA
  _geom_hbond_distance_DA
  _geom_hbond_angle_DHA
  _geom_hbond_site_symmetry_A
  _geom_hbond_publ_flag
 N27 H27B O29 0.89 1.89 2.771(3) 171.6 2_557 yes
 O29 H29A O26 0.85 1.95 2.772(2) 163.3 . yes
 O30 H30B O12 0.85 1.98 2.786(3) 157.0 . yes

_shelx_res_file
;
TITL 20230817-s15_auto_a.res in P2(1)
    20230817-s15_auto.res
    created by SHELXL-2018/3 at 17:06:35 on 17-Aug-2023
REM Old TITL 20230817-S15_auto in P2(1)
REM SHELXT solution in P2(1): R1 0.154, Rweak 0.059, Alpha 0.007
REM <I/s> 0.287 for 3 systematic absences, Orientation as input
REM Flack x = 0.133 ( 0.065 ) from 1312 Parsons' quotients
REM Formula found by SHELXT: C20 O30 N27 O25
CELL 1.54184 13.763 5.5065 14.2159 90 102.629 90
ZERR 4 0.0004 0.0002 0.0004 0 0.003 0
LATT -1
SYMM -X,0.5+Y,-Z
SFAC C H F N O
UNIT 40 56 4 4 12
EQIV $1 -X,0.5+Y,2-Z

L.S. 4
PLAN  1
SIZE 0.08 0.09 0.12
TEMP 27.28(10)
HTAB N27 O29_$1
HTAB O29 O26
HTAB O30 O12
fmap 2
acta
REM <olex2.extras>
REM <HklSrc "%.\\20230817-S15_auto.hkl">
REM </olex2.extras>

WGHT    0.053300    0.061200
FVAR       0.98378
O11   5    0.352630    0.786828    0.905595    11.00000    0.04568    0.02556 =
         0.08079   -0.00520    0.02666    0.00090
O12   5    0.510666    0.817641    0.894976    11.00000    0.04049    0.03534 =
         0.05659   -0.00360    0.01162   -0.01152
O25   5    0.152950    0.309521    0.867971    11.00000    0.04040    0.03267 =
         0.06900    0.00010    0.01223    0.00711
O26   5    0.000306    0.240529    0.886985    11.00000    0.05165    0.03719 =
         0.08976    0.00091    0.02536   -0.00822
N13   4    0.363462    0.298404    0.914405    11.00000    0.03616    0.02308 =
         0.04545    0.00038    0.01151    0.00086
AFIX 137
H13A  2    0.301443    0.352726    0.894653    11.00000   -1.20000
H13B  2    0.383534    0.322317    0.977595    11.00000   -1.20000
H13C  2    0.365378    0.140442    0.901677    11.00000   -1.20000
AFIX   0
F7    3    0.704957    0.483574    0.551055    11.00000    0.08516    0.12605 =
         0.08612   -0.01700    0.05742   -0.02500

N27   4    0.140466    0.788387    0.897699    11.00000    0.04306    0.02603 =
         0.05179   -0.00008    0.01145    0.00260
AFIX 137
H27A  2    0.184552    0.736690    0.864795    11.00000   -1.20000
H27B  2    0.164543    0.765151    0.960425    11.00000   -1.20000
H27C  2    0.128850    0.945877    0.886429    11.00000   -1.20000
AFIX   0
F21   3    0.196496    0.467589    0.476201    11.00000    0.12047    0.09818 =
         0.08041   -0.02557    0.05361    0.01132

AFIX   6
O29   5   -0.195845    0.211814    0.905174    11.00000    0.05531    0.10590 =
         0.06371   -0.00328    0.01851   -0.00406
H29A  2   -0.140602    0.212583    0.887798    11.00000   -1.50000
H29B  2   -0.216441    0.066176    0.896328    11.00000   -1.50000
AFIX   0

C10   1    0.432342    0.699988    0.891969    11.00000    0.03636    0.02812 =
         0.03855   -0.00047    0.00990   -0.00146
C8    1    0.396521    0.415808    0.751695    11.00000    0.03431    0.03196 =
         0.04056   -0.00149    0.00748    0.00189
AFIX  13
H8    2    0.351354    0.552499    0.730816    11.00000   -1.20000
AFIX   0

C24   1    0.068016    0.378298    0.875447    11.00000    0.03789    0.03182 =
         0.04316    0.00058    0.00886    0.00134
C4    1    0.483481    0.443835    0.702840    11.00000    0.04295    0.03374 =
         0.03830   -0.00463    0.00984   -0.00191
C23   1    0.045835    0.650227    0.866654    11.00000    0.03506    0.03138 =
         0.04745    0.00058    0.01640    0.00218
AFIX  13
H23   2    0.002471    0.690757    0.910650    11.00000   -1.20000
AFIX   0
C18   1    0.046737    0.647593    0.687027    11.00000    0.03848    0.03172 =
         0.04073    0.00241    0.00349   -0.00035

C9    1    0.430565    0.432046    0.862924    11.00000    0.02848    0.02775 =
         0.04081    0.00009    0.01017    0.00063
AFIX  13
H9    2    0.498006    0.365512    0.882563    11.00000   -1.20000
AFIX   0

C22   1   -0.007776    0.726160    0.764083    11.00000    0.03950    0.03882 =
         0.05030    0.00580    0.01116    0.00778
AFIX  13
H22   2   -0.008475    0.904118    0.763377    11.00000   -1.20000
AFIX   0
C17   1    0.118788    0.799376    0.664423    11.00000    0.04689    0.03803 =
         0.04761   -0.00715    0.01179   -0.00793
AFIX  43
H17   2    0.133306    0.944886    0.697742    11.00000   -1.20000
AFIX   6

O30   5    0.707522    0.739623    0.882691    11.00000    0.05969    0.12119 =
         0.13126   -0.04399    0.04077   -0.02264
H30A  2    0.728394    0.595398    0.878781    11.00000   -1.50000
H30B  2    0.644328    0.739470    0.872109    11.00000   -1.50000
AFIX   0

C19   1    0.027351    0.432143    0.636530    11.00000    0.06144    0.03706 =
         0.04846    0.00213    0.00339   -0.01069
AFIX  43
H19   2   -0.020264    0.326512    0.650579    11.00000   -1.20000
AFIX   0
C16   1    0.169568    0.740459    0.593823    11.00000    0.04997    0.06140 =
         0.05572   -0.00662    0.01806   -0.00632
AFIX  43
H16   2    0.217538    0.844089    0.579183    11.00000   -1.20000
AFIX   0
C20   1    0.077390    0.370631    0.565523    11.00000    0.08623    0.03787 =
         0.04652   -0.00924    0.00384    0.00422
AFIX  43
H20   2    0.063531    0.225817    0.531575    11.00000   -1.20000
AFIX   0

C14   1    0.339160    0.184436    0.716997    11.00000    0.05094    0.05457 =
         0.04894   -0.01176    0.00991   -0.01645
AFIX 137
H14A  2    0.379548    0.045775    0.740370    11.00000   -1.50000
H14B  2    0.322621    0.182041    0.647806    11.00000   -1.50000
H14C  2    0.279153    0.179647    0.740946    11.00000   -1.50000
AFIX   0
C5    1    0.483566    0.625670    0.635472    11.00000    0.06971    0.04198 =
         0.04986    0.00346    0.02073    0.00440
AFIX  43
H5    2    0.432317    0.739245    0.624068    11.00000   -1.20000
AFIX   0

C15   1    0.147283    0.526297    0.546370    11.00000    0.06333    0.05674 =
         0.04927   -0.00713    0.01512    0.01040
C3    1    0.560602    0.276817    0.718869    11.00000    0.04582    0.05171 =
         0.05789    0.00489    0.01878    0.00652
AFIX  43
H3    2    0.561866    0.154377    0.764181    11.00000   -1.20000
AFIX   0
C1    1    0.632104    0.471976    0.602569    11.00000    0.05951    0.07601 =
         0.05394   -0.01521    0.03049   -0.01824
C2    1    0.636204    0.289635    0.668141    11.00000    0.04626    0.07234 =
         0.06668   -0.00562    0.02094    0.00655
AFIX  43
H2    2    0.687911    0.177300    0.678649    11.00000   -1.20000
AFIX   0
C6    1    0.558601    0.641254    0.584836    11.00000    0.09290    0.05888 =
         0.05645    0.00362    0.03445   -0.01209
AFIX  43
H6    2    0.558663    0.764127    0.539966    11.00000   -1.20000
AFIX   0

C28   1   -0.117036    0.644902    0.742375    11.00000    0.03562    0.11228 =
         0.06835    0.02074    0.00842    0.00530
AFIX 137
H28A  2   -0.120179    0.470734    0.741324    11.00000   -1.50000
H28B  2   -0.150565    0.707475    0.680785    11.00000   -1.50000
H28C  2   -0.148732    0.705652    0.791433    11.00000   -1.50000
AFIX   0
HKLF 4


REM  20230817-s15_auto_a.res in P2(1)
REM wR2 = 0.0876, GooF = S = 1.055, Restrained GooF = 1.054 for all data
REM R1 = 0.0329 for 3513 Fo > 4sig(Fo) and 0.0348 for all 3738 data
REM 281 parameters refined using 1 restraints

END

WGHT      0.0533      0.0612

REM Highest difference peak  0.125,  deepest hole -0.166,  1-sigma level  0.033
Q1    1   0.6752  0.8203  0.8182  11.00000  0.05    0.13
;
_shelx_res_checksum                67413
_shelx_hkl_file
;
   0  -5  -6   10.19    1.35
   0  -5 -10    0.09    0.55
   0  -4  -2  148.97    4.92
   0  -4  -2  145.88    5.26
   0  -4  -3   28.43    2.04
   0  -4  -3   29.99    2.06
   0  -4  -3   27.24    2.15
   0  -4  -3   32.88    2.35
   0  -4  -4   94.71    4.19
   0  -4  -4   93.34    3.92
   0  -4  -4   92.55    3.91
   0  -4  -4   93.65    3.88
   0  -4  -5  109.58    4.51
   0  -4  -5  123.14    4.65
   0  -4  -5  122.89    4.64
   0  -4  -5  120.00    4.53
   0  -4  -5  116.64    4.83
   0  -4  -5  118.33    5.67
   0  -4  -6   40.69    2.57
   0  -4  -6   36.52    2.68
   0  -4  -6   37.95    2.54
   0  -4  -6   39.80    2.61
   0  -4  -6   35.07    2.44
   0  -4  -6   40.05    2.61
   0  -4  -6   41.42    3.48
   0  -4  -7   46.82    2.86
   0  -4  -7   48.07    2.93
   0  -4  -7   41.95    2.73
   0  -4  -7   44.54    2.81
   0  -4  -7   46.05    3.74
   0  -4  -8   29.45    2.32
   0  -4  -8   28.68    2.27
   0  -4  -8   30.18    2.36
   0  -4  -8   31.44    2.39
   0  -4  -8   30.20    2.36
   0  -4  -8   28.03    3.04
   0  -4  -9   47.15    2.89
   0  -4  -9   46.35    2.89
   0  -4  -9   48.39    3.88
   0  -4  -9   47.29    2.94
   0  -4 -10   34.69    2.47
   0  -4 -10   34.73    2.95
   0  -4 -10   34.18    2.41
   0  -4 -10   32.72    2.70
   0  -4 -10   34.13    3.17
   0  -4 -11   30.27    2.46
   0  -4 -11   27.75    2.54
   0  -4 -12   15.80    1.79
   0  -4 -13    7.51    1.09
   0  -3   0   -0.05    0.43
   0  -3   0   -0.30    0.77
   0  -3   0   -0.34    0.51
   0  -3   0    0.12    0.52
   0  -3   1  307.05    7.59
   0  -3  -1  336.60    7.67
   0  -3   1  330.81    8.16
   0  -3  -1  321.99    7.90
   0  -3   1  309.42    7.69
   0  -3  -2   31.25    1.74
   0  -3  -2   29.31    1.74
   0  -3  -3   80.71    2.95
   0  -3  -3   76.11    2.96
   0  -3  -3   69.85    3.08
   0  -3  -3   74.57    3.17
   0  -3  -3   76.55    2.98
   0  -3  -4   23.52    1.91
   0  -3  -4   29.21    2.05
   0  -3  -5   30.29    2.35
   0  -3  -5   33.09    2.21
   0  -3  -5   33.11    2.24
   0  -3  -5   32.31    2.09
   0  -3  -5   34.13    2.11
   0  -3  -6    2.21    0.82
   0  -3  -6    3.10    0.83
   0  -3  -6    3.95    1.04
   0  -3  -6    2.97    0.93
   0  -3  -6    3.93    0.99
   0  -3  -7  150.85    6.20
   0  -3  -7  169.47    5.52
   0  -3  -7  151.89    5.33
   0  -3  -7  158.50    5.43
   0  -3  -7  155.97    5.62
   0  -3  -7  155.26    5.37
   0  -3  -8   20.44    1.93
   0  -3  -8   18.69    2.28
   0  -3  -8   20.29    1.88
   0  -3  -8   18.65    1.81
   0  -3  -8   22.14    1.99
   0  -3  -8   20.39    1.97
   0  -3  -8   21.17    1.94
   0  -3  -9   35.69    3.22
   0  -3  -9   34.40    2.64
   0  -3  -9   33.19    2.50
   0  -3  -9   36.88    2.56
   0  -3  -9   31.17    2.37
   0  -3  -9   36.82    2.63
   0  -3  -9   30.14    3.00
   0  -3 -10   71.75    4.70
   0  -3 -10   83.34    4.03
   0  -3 -10   75.55    4.70
   0  -3 -10   80.76    3.90
   0  -3 -10   78.85    3.89
   0  -3 -11    4.68    1.10
   0  -3 -11    4.57    1.13
   0  -3 -11    5.27    1.13
   0  -3 -11    2.86    1.14
   0  -3 -11    3.48    1.33
   0  -3 -11    5.96    1.68
   0  -3 -12   22.27    2.03
   0  -3 -12   21.65    1.93
   0  -3 -12   19.28    2.57
   0  -3 -12   19.11    2.38
   0  -3 -13    2.19    1.07
   0  -3 -13    2.57    1.15
   0  -3 -14    6.57    1.36
   0  -3 -15    7.57    1.07
   0  -3 -15    7.47    1.15
   0  -2   0 5963.01  109.61
   0  -2   0 6335.53  109.16
   0  -2  -1 5208.88   91.77
   0  -2  -1 4919.14   91.63
   0  -2  -1 5010.36   91.72
   0  -2   2  338.32    6.66
   0  -2  -2  379.28    7.54
   0  -2   3  242.76    5.01
   0  -2  -3  248.03    5.99
   0  -2  -3  263.35    5.74
   0  -2   3  223.23    5.20
   0  -2  -3  243.66    5.70
   0  -2   3  231.65    4.68
   0  -2  -4 2858.25   52.02
   0  -2   4 2910.53   51.10
   0  -2  -4 2899.97   52.44
   0  -2   4 2799.77   51.04
   0  -2   4 2750.93   51.78
   0  -2  -4 2918.85   52.02
   0  -2   4 2850.90   51.20
   0  -2   4 2825.54   51.10
   0  -2   4 2905.79   50.95
   0  -2   4 2901.09   51.04
   0  -2   5 1955.35   35.54
   0  -2   5 1970.74   36.00
   0  -2   5 1943.47   36.70
   0  -2   5 1922.76   35.79
   0  -2  -5 2008.06   37.03
   0  -2  -5 2020.53   36.70
   0  -2  -5 2004.28   36.69
   0  -2  -5 1950.35   36.66
   0  -2   6  562.59   12.88
   0  -2  -6  606.46   12.65
   0  -2  -6  593.24   13.02
   0  -2  -6  600.92   12.72
   0  -2  -6  573.07   12.60
   0  -2  -6  588.60   12.68
   0  -2  -6  599.92   12.95
   0  -2   6  573.23   11.89
   0  -2   6  594.85   12.17
   0  -2  -7   21.09    1.72
   0  -2  -7   21.35    1.66
   0  -2  -7   23.35    1.73
   0  -2   7   20.85    1.43
   0  -2   8  143.29    5.23
   0  -2  -8  148.16    4.95
   0  -2  -8  148.84    5.02
   0  -2  -8  153.71    5.03
   0  -2  -8  151.68    5.16
   0  -2   8  144.74    4.75
   0  -2   8  141.64    5.47
   0  -2   9  285.13    8.73
   0  -2   9  291.81    9.13
   0  -2  -9  310.36    8.42
   0  -2   9  308.31    8.24
   0  -2  -9  303.79    8.27
   0  -2  -9  292.98    8.37
   0  -2  -9  303.38    8.32
   0  -2  -9  312.02    8.36
   0  -2  10  280.63    9.26
   0  -2 -10  282.46    8.26
   0  -2  10  275.86    8.05
   0  -2 -10  281.52    9.63
   0  -2 -10  276.15    8.03
   0  -2 -10  288.63    8.14
   0  -2  11    1.47    1.10
   0  -2 -11    0.23    0.69
   0  -2 -11   -0.12    0.72
   0  -2 -11    0.96    0.81
   0  -2  11    0.48    0.92
   0  -2 -11    0.20    1.11
   0  -2 -12   52.91    4.06
   0  -2 -12   52.65    3.12
   0  -2 -12   58.11    3.16
   0  -2  12   49.69    3.47
   0  -2 -12   53.69    4.07
   0  -2 -12   56.24    4.04
   0  -2 -13   48.70    3.68
   0  -2 -13   46.76    3.80
   0  -2 -13   46.27    2.77
   0  -2 -14    9.47    1.67
   0  -2  14    7.78    1.32
   0  -2 -14   11.30    1.87
   0  -2 -15    8.06    1.44
   0  -2  15    7.34    1.36
   0  -2 -16   14.05    1.49
   0  -1   0    0.04    0.18
   0  -1   1 3985.90   71.74
   0  -1   1 3951.53   71.82
   0  -1  -1 4085.81   72.11
   0  -1  -2  956.33   17.97
   0  -1  -2  998.76   18.00
   0  -1   2 1008.27   17.90
   0  -1  -2  979.38   18.20
   0  -1   2  974.68   17.47
   0  -1   2  969.69   17.43
   0  -1   3 1028.54   18.44
   0  -1  -3 1012.95   18.88
   0  -1   3 1005.40   18.50
   0  -1   3 1020.37   18.51
   0  -1   3 1029.88   19.01
   0  -1  -3 1003.58   18.86
   0  -1   3 1025.17   18.46
   0  -1   3 1019.48   18.41
   0  -1   3 1015.20   18.38
   0  -1   4  336.77    6.87
   0  -1   4  341.05    6.88
   0  -1  -4  333.22    7.26
   0  -1  -4  353.92    7.27
   0  -1  -4  343.74    7.26
   0  -1   4  345.20    6.83
   0  -1  -4  353.93    7.45
   0  -1   4  338.12    6.77
   0  -1   4  341.79    6.92
   0  -1   4  343.09    6.79
   0  -1   4  336.63    7.03
   0  -1   4  345.16    7.51
   0  -1   4  337.14    6.85
   0  -1   5    2.76    0.72
   0  -1  -5    2.95    0.59
   0  -1  -5    3.27    0.64
   0  -1   5    2.80    0.46
   0  -1   5    3.39    0.51
   0  -1   5    2.98    0.47
   0  -1  -5    2.96    0.60
   0  -1  -5    3.08    0.54
   0  -1  -5    3.88    0.63
   0  -1   5    3.42    0.50
   0  -1  -5    2.89    0.58
   0  -1   5    3.94    0.55
   0  -1   5    4.35    0.61
   0  -1   5    3.30    0.55
   0  -1   5    3.02    0.49
   0  -1   6  309.27    7.41
   0  -1  -6  303.45    6.94
   0  -1  -6  300.84    6.91
   0  -1  -6  296.65    6.91
   0  -1   6  292.62    6.63
   0  -1   6  291.74    6.58
   0  -1  -6  298.79    6.90
   0  -1   6  291.50    6.72
   0  -1  -6  286.95    6.99
   0  -1   6  286.70    6.66
   0  -1   6  283.17    6.70
   0  -1   6  303.67    6.75
   0  -1   6  311.07    7.65
   0  -1  -7  159.49    4.65
   0  -1  -7  166.48    4.73
   0  -1   7  164.13    4.49
   0  -1  -7  161.07    4.76
   0  -1  -7  166.12    4.69
   0  -1  -7  170.85    4.76
   0  -1  -7  162.44    4.77
   0  -1   7  169.01    4.75
   0  -1   7  172.86    4.72
   0  -1   8  254.13    7.56
   0  -1  -8  256.86    6.75
   0  -1  -8  245.59    6.73
   0  -1  -8  270.04    6.79
   0  -1  -8  260.17    6.81
   0  -1   8  254.64    7.69
   0  -1   8  259.90    6.87
   0  -1   8  259.26    7.03
   0  -1   9   57.98    3.40
   0  -1  -9   56.45    2.73
   0  -1   9   51.20    3.29
   0  -1   9   52.12    2.88
   0  -1 -10  119.65    4.52
   0  -1  10  118.84    5.45
   0  -1  10  120.16    5.43
   0  -1 -10  117.30    4.42
   0  -1  10  118.86    5.31
   0  -1  10  116.72    4.77
   0  -1 -10  121.20    5.63
   0  -1  11   17.93    2.32
   0  -1  11   17.23    2.21
   0  -1  11   18.57    2.20
   0  -1 -11   16.24    2.19
   0  -1 -11   15.24    1.57
   0  -1 -11   19.07    1.81
   0  -1  12    3.68    1.42
   0  -1 -12    2.81    0.90
   0  -1 -12    2.72    1.19
   0  -1  12    3.04    1.12
   0  -1 -12    3.25    1.33
   0  -1  13  148.85    6.97
   0  -1  13  151.52    6.59
   0  -1 -13  151.26    6.62
   0  -1 -13  148.43    6.85
   0  -1  14    4.53    1.45
   0  -1  14    4.82    1.29
   0  -1 -14    4.83    1.34
   0  -1 -15   26.64    2.49
   0  -1  15   25.09    2.58
   0  -1 -16   11.19    1.42
   0  -1  16   13.34    1.74
   0   0   1  112.46    2.18
   0   0   1  108.88    2.20
   0   0  -1  108.81    2.17
   0   0  -1  112.44    2.19
   0   0  -1  114.48    2.18
   0   0   1  116.06    2.19
   0   0   1  111.63    2.18
   0   0   1  112.87    2.18
   0   0  -1  113.71    2.22
   0   0   1  110.25    2.22
   0   0  -1  109.46    2.20
   0   0   1  106.28    2.19
   0   0   1  113.81    2.21
   0   0  -2   19.24    0.68
   0   0  -2   18.39    0.66
   0   0  -2   18.34    0.66
   0   0   2   18.40    0.67
   0   0  -2   18.46    0.65
   0   0   2   17.62    0.67
   0   0  -2   17.54    0.66
   0   0   2   18.39    0.69
   0   0   2   18.42    0.68
   0   0  -2   17.66    0.88
   0   0  -2   15.96    0.65
   0   0   2   18.23    0.73
   0   0  -2   17.68    0.69
   0   0   2   16.12    0.66
   0   0   2   17.37    0.69
   0   0  -3  998.42   17.95
   0   0  -3 1012.86   18.65
   0   0  -3 1011.78   17.92
   0   0  -3 1000.83   17.93
   0   0   3  918.33   17.99
   0   0   3  949.14   17.95
   0   0  -3  998.25   17.94
   0   0  -3 1011.99   17.91
   0   0   3 1000.02   18.01
   0   0  -3  988.24   17.91
   0   0  -3  979.01   18.05
   0   0   3  952.78   18.07
   0   0   3  991.07   18.07
   0   0   3  972.55   18.06
   0   0   4 7885.86  139.32
   0   0   4 7838.09  138.75
   0   0  -4 7790.11  138.59
   0   0   4 8077.54  139.24
   0   0  -4 8163.21  139.56
   0   0   4 7696.46  138.70
   0   0  -4 7912.08  138.56
   0   0  -4 7877.39  138.57
   0   0   4 7857.49  138.75
   0   0  -4 7871.41  138.63
   0   0  -4 7840.12  138.56
   0   0   4 7838.16  138.88
   0   0   4 7738.85  138.85
   0   0   4 7956.20  138.86
   0   0   5 9904.16  174.74
   0   0  -5 9999.00  173.78
   0   0  -5 9918.07  173.81
   0   0   5 9889.11  173.99
   0   0  -5 9827.67  173.79
   0   0   5 9682.45  174.03
   0   0   5 9871.99  174.78
   0   0  -5 9794.77  173.85
   0   0   5 9985.41  174.21
   0   0   5 9771.86  174.26
   0   0   6 3115.80   56.68
   0   0  -6 3097.28   55.42
   0   0  -6 3118.50   55.49
   0   0   6 2970.19   55.84
   0   0   6 3022.78   55.72
   0   0   6 3187.07   56.09
   0   0   6 3056.68   55.76
   0   0  -6 3117.78   55.56
   0   0   6 3042.79   56.72
   0   0  -7  534.00   11.07
   0   0  -7  541.50   10.95
   0   0  -7  540.75   11.23
   0   0   7  506.08   11.65
   0   0   8  874.42   19.02
   0   0  -8  875.74   17.11
   0   0  -8  871.56   17.34
   0   0   8  879.48   19.07
   0   0   8  813.64   17.99
   0   0   9 1215.57   26.65
   0   0   9 1262.07   26.79
   0   0  -9 1251.53   24.64
   0   0   9 1334.50   26.71
   0   0  -9 1293.21   26.60
   0   0  10   90.57    4.77
   0   0  10   88.26    4.75
   0   0  10   96.83    4.72
   0   0 -10   99.28    4.75
   0   0 -10   88.05    3.54
   0   0  11   36.44    3.16
   0   0 -11   37.15    3.05
   0   0  11   33.96    2.99
   0   0  12   12.43    2.11
   0   0 -12   15.09    2.08
   0   0  12   14.21    2.09
   0   0  13   16.72    2.45
   0   0 -13   16.05    2.12
   0   0  13   17.82    2.35
   0   0 -13   14.26    2.10
   0   0  14   20.43    2.63
   0   0  15    3.49    1.31
   0   0  16    0.30    0.90
   0   0  17    1.60    0.74
   0   1   0    0.37    0.35
   0   1   0    0.15    0.36
   0   1   0    0.32    0.36
   0   1   0   -0.17    0.40
   0   1   1 4269.94   74.77
   0   1  -1 4263.59   75.08
   0   1   1 4292.29   74.96
   0   1  -1 4251.60   75.03
   0   1   1 4190.92   74.88
   0   1  -1 4133.48   74.93
   0   1   2 1071.09   18.23
   0   1  -2  957.79   18.05
   0   1   2  986.04   18.12
   0   1   2  979.91   17.88
   0   1   2  961.10   18.09
   0   1  -2  996.25   18.36
   0   1   2  974.56   18.11
   0   1   2 1007.98   18.53
   0   1  -2  934.98   18.11
   0   1   2 1058.70   18.26
   0   1   3 1093.57   19.03
   0   1   3 1037.37   19.01
   0   1   3 1045.77   19.20
   0   1   3 1062.42   19.39
   0   1  -3  994.73   19.01
   0   1   3 1002.62   18.52
   0   1  -3 1011.33   18.90
   0   1   3  989.33   18.62
   0   1   3  987.04   19.27
   0   1  -3  995.55   18.55
   0   1   4  344.94    7.57
   0   1   4  358.14    7.36
   0   1   4  343.83    7.77
   0   1   4  340.59    6.44
   0   1  -4  324.85    6.91
   0   1   4  349.07    7.65
   0   1  -4  362.61    7.09
   0   1  -4  325.55    6.34
   0   1  -4  315.68    6.16
   0   1   5    2.85    0.67
   0   1   5    2.89    0.63
   0   1   5    3.65    0.79
   0   1   5    3.57    0.79
   0   1  -5    3.23    0.62
   0   1  -5    2.78    0.36
   0   1   6  303.77    7.74
   0   1   6  303.27    7.87
   0   1  -6  290.33    6.64
   0   1   6  293.19    7.65
   0   1  -6  312.55    7.30
   0   1   7  164.54    5.68
   0   1   7  163.28    5.55
   0   1  -7  175.25    5.23
   0   1   8  245.59    8.02
   0   1   8  265.72    7.97
   0   1   8  258.56    7.91
   0   1   9   54.86    3.38
   0   1   9   52.14    3.27
   0   1  -9   59.43    3.22
   0   1  10  127.54    5.72
   0   1 -10  123.52    5.13
   0   1  10  120.59    5.66
   0   1  11   19.42    2.36
   0   1  11   17.25    2.26
   0   1  12    3.65    1.37
   0   1  13  158.58    7.24
   0   1  14    5.98    1.69
   0   1  15   27.72    2.82
   0   1  15   26.19    2.66
   0   1  16   15.20    1.89
   0   1  17   15.72    1.44
   0   2   0 6383.78  113.99
   0   2   0 6616.57  114.39
   0   2   0 6466.76  114.18
   0   2   0 6193.05  113.87
   0   2   1 5403.28   85.54
   0   2   1 5184.81   84.60
   0   2  -1 5257.67   84.94
   0   2   1 5140.93   84.78
   0   2  -1 5133.50   84.94
   0   2   1 5147.98   84.82
   0   2  -1 5125.01   84.60
   0   2  -1 5185.63   85.18
   0   2   2  363.14    7.78
   0   2   2  361.86    7.71
   0   2  -2  373.25    8.30
   0   2   2  358.79    8.03
   0   2   2  354.11    7.95
   0   2   2  356.93    7.23
   0   2  -2  367.28    7.99
   0   2   3  241.22    5.87
   0   2  -3  235.54    5.62
   0   2   3  234.33    5.42
   0   2   3  230.60    5.68
   0   2  -3  241.23    6.03
   0   2   3  224.74    5.23
   0   2   3  235.77    5.69
   0   2   4 2859.47   51.64
   0   2   4 2857.60   51.48
   0   2   4 2718.13   50.78
   0   2  -4 2716.01   52.04
   0   2   4 2876.35   51.80
   0   2  -5 1880.76   36.37
   0   2   5 1861.24   35.82
   0   2   5 1957.39   36.48
   0   2   5 2023.86   36.74
   0   2   5 1844.07   36.87
   0   2   5 2104.61   36.70
   0   2  -6  571.85   12.97
   0   2   6  587.50   13.38
   0   2   6  613.66   13.34
   0   2  -7   19.43    1.58
   0   2   7   22.52    1.95
   0   2   7   24.93    2.14
   0   2   7   20.97    1.80
   0   2   8  148.50    5.66
   0   2   8  151.68    5.86
   0   2   9  282.29    8.91
   0   2  10  279.88    9.22
   0   2  11    0.92    1.04
   0   2  12   50.44    4.02
   0   2  12   60.55    4.15
   0   2  13   42.20    3.40
   0   2  14    8.30    1.67
   0   2  14    9.62    1.69
   0   2  15    6.35    1.31
   0   3   0    0.08    0.61
   0   3   0    0.27    0.72
   0   3  -1  318.03    8.75
   0   3   1  319.98    8.42
   0   3  -1  333.73    8.38
   0   3   1  336.09    8.12
   0   3  -1  325.92    8.56
   0   3   2   30.15    2.05
   0   3  -2   32.87    2.19
   0   3  -2   32.24    2.18
   0   3   2   30.60    1.84
   0   3   3   81.72    3.74
   0   3  -3   69.96    3.29
   0   3   3   72.54    3.13
   0   3   3   65.36    2.68
   0   3   3   77.47    4.11
   0   3   4   31.07    2.32
   0   3  -4   29.68    1.90
   0   3  -4   28.08    2.33
   0   3   4   26.16    1.82
   0   3   4   31.83    2.89
   0   3  -5   30.93    2.53
   0   3  -5   27.15    2.12
   0   3  -6    1.49    0.82
   0   3  -7  149.57    5.43
   0   3  -8   17.41    1.80
   0   3  10   74.31    3.88
   0   3 -13    0.48    0.95
   0   3  13    0.94    0.94
   0   3  14    5.09    1.11
   0   3  15    6.52    0.93
   0   4   0  183.10    6.44
   0   4   0  181.08    6.71
   0   4   0  167.53    5.98
   0   4  -1  190.06    6.52
   0   4   1  179.93    6.63
   0   4   1  173.81    5.94
   0   4  -1  177.40    6.35
   0   4   1  194.09    7.24
   0   4   2  166.85    6.31
   0   4  -2  158.65    5.64
   0   4   2  134.05    4.99
   0   4   2  169.59    6.97
   0   4  -2  139.59    5.66
   0   4   3   35.60    2.90
   0   4  -3   29.99    2.31
   0   4  -3   26.32    2.52
   0   4  -3   33.03    2.65
   0   4   3   26.86    1.94
   0   4   3   32.06    3.24
   0   4  -4   95.82    4.89
   0   4   4  104.45    5.11
   0   4  -4   94.16    4.62
   0   4   4   99.83    5.72
   0   4  -5  111.77    5.48
   0   4   5  132.55    5.82
   0   4  -5  112.97    5.17
   0   4   5  127.48    6.70
   0   4  -6   32.52    2.99
   0   4   6   41.47    3.18
   0   4   6   42.32    3.95
   0   4  -6   33.96    2.81
   0   4  -7   43.28    3.51
   0   4   7   48.42    3.46
   0   4   7   47.37    4.25
   0   4  -7   44.58    3.12
   0   4  -8   32.90    3.07
   0   4   8   29.37    2.63
   0   4  -8   27.18    2.42
   0   4   8   31.77    3.45
   0   4   9   44.22    3.08
   0   4  -9   47.15    3.65
   0   4  -9   41.53    2.71
   0   4 -10   32.19    2.92
   0   4  11   30.14    2.89
   0   4  12   15.57    1.89
   0   4  13    7.23    1.15
   0   5   0   -0.16    0.90
   0   5   0   -0.66    0.99
   0   5   1  119.10    5.41
   0   5  -1  115.82    5.12
   0   5  -1  101.68    4.76
   0   5  -2    7.75    1.54
   0   5   2    5.73    1.07
   0   5  -2    7.30    1.53
   0   5   2    9.03    1.81
   0   5  -3   10.07    1.79
   0   5   3   15.22    2.14
   0   5   3   13.98    2.22
   0   5  -4   46.05    3.37
   0   5   4   40.25    3.70
   0   5   5   63.69    3.93
   0   5   5   58.80    4.38
   0   5  -5   63.79    3.81
   0   5  -6   10.04    1.64
   0   5   7    4.95    1.20
   0   5   7    8.02    1.87
   0   5   8   16.56    1.71
   0   5  -8   12.63    1.52
   0   5   8   15.59    2.21
   0   5  -9    3.60    0.81
   0   5   9    2.80    1.28
   0   5  10   -0.12    0.86
   0   5  11    2.47    0.75
   0   6   0  109.07    4.02
   0   6   1    7.08    1.37
   0   6  -1    5.54    1.04
   0   6  -2    8.59    1.28
   0   6   2   11.35    1.53
   0   6   3   18.07    1.83
   0   6  -3   18.35    1.79
   0   6   4   55.79    2.93
   0   6  -4   43.52    2.62
   0   6   5   42.98    2.42
   0   6  -5   40.24    2.45
   0   6   6    2.11    0.68
   1  -5 -10    5.61    1.04
   1  -5  -9    3.56    1.12
   1  -5  -8    5.87    1.26
   1  -5  -6   37.59    2.51
   1  -5  -6   38.35    2.54
   1  -5  -6   42.08    2.65
   1  -5  -5   28.63    2.23
  -1  -5 -10    0.09    0.54
   1  -4 -13   16.84    1.67
   1  -4 -13   18.26    1.66
   1  -4 -12    7.22    1.35
   1  -4 -11   15.44    2.12
   1  -4 -11   13.79    1.88
   1  -4 -10   -0.12    0.64
   1  -4 -10    0.93    0.70
   1  -4 -10    0.36    0.70
   1  -4 -10   -0.19    0.99
   1  -4 -10    0.72    0.85
   1  -4  -9   24.51    2.59
   1  -4  -9   21.49    2.65
   1  -4  -9   25.26    2.18
   1  -4  -9   24.82    2.20
   1  -4  -9   25.89    2.18
   1  -4  -9   25.48    2.19
   1  -4  -9   24.81    2.15
   1  -4  -8   72.25    4.72
   1  -4  -8   73.34    3.73
   1  -4  -8   71.42    3.69
   1  -4  -8   72.74    3.75
   1  -4  -8   79.71    3.85
   1  -4  -7  127.08    6.24
   1  -4  -7  140.42    5.20
   1  -4  -7  129.01    5.17
   1  -4  -7  134.70    5.21
   1  -4  -7  137.36    5.26
   1  -4  -7  133.89    5.19
   1  -4  -6   80.04    4.69
   1  -4  -6   80.00    3.79
   1  -4  -6   77.27    3.74
   1  -4  -6   73.56    3.71
   1  -4  -6   73.84    3.94
   1  -4  -5   30.35    2.82
   1  -4  -5   29.80    2.20
   1  -4  -5   34.09    2.40
   1  -4  -5   33.02    2.33
   1  -4  -5   27.49    2.36
   1  -4  -5   35.04    2.43
   1  -4  -4    9.25    1.29
   1  -4  -4    9.07    1.27
   1  -4  -3  300.05    8.09
   1  -4  -3  296.56    8.09
   1  -4  -3  281.71    8.45
   1  -4  -2  139.50    4.85
   1  -4  -2  137.31    5.16
   1  -4  -1   65.96    3.34
  -1  -4  -2   45.04    2.61
  -1  -4  -3  192.74    6.16
  -1  -4  -4   16.82    1.62
  -1  -4  -4   18.31    1.63
  -1  -4  -4   15.16    1.52
  -1  -4  -4   18.35    1.69
  -1  -4  -4   16.88    1.73
  -1  -4  -5   49.27    3.00
  -1  -4  -5   49.22    2.82
  -1  -4  -5   50.30    2.83
  -1  -4  -5   52.41    2.82
  -1  -4  -5   46.96    2.71
  -1  -4  -6    1.93    0.80
  -1  -4  -6    1.69    0.82
  -1  -4  -6    0.89    0.73
  -1  -4  -6    1.31    0.78
  -1  -4  -6    1.40    0.75
  -1  -4  -6    2.56    0.85
  -1  -4  -7   90.68    4.06
  -1  -4  -7   88.40    3.99
  -1  -4  -7   88.66    4.06
  -1  -4  -7   91.01    4.05
  -1  -4  -8   78.02    3.79
  -1  -4  -8   74.34    3.73
  -1  -4  -8   81.18    3.80
  -1  -4  -9   19.57    2.60
  -1  -4  -9   18.82    1.86
  -1  -4  -9   19.22    1.89
  -1  -4  -9   18.91    1.87
  -1  -4 -10    8.01    1.24
  -1  -4 -10    9.94    1.38
  -1  -4 -10    7.42    1.42
  -1  -4 -10    5.03    1.33
  -1  -4 -10   10.19    1.91
  -1  -4 -11    7.51    1.33
  -1  -4 -11   10.50    1.62
  -1  -4 -12    4.78    1.01
  -1  -4 -12    5.92    1.15
  -1  -4 -13    4.60    0.82
   1  -3 -15   11.89    1.42
   1  -3 -15   10.56    1.27
   1  -3 -14    0.56    0.84
   1  -3 -13   17.23    2.19
   1  -3 -13   16.78    2.10
   1  -3 -12   78.00    3.80
   1  -3 -12   77.73    3.69
   1  -3 -12   73.96    3.68
   1  -3 -12   78.37    4.75
   1  -3 -12   70.19    4.28
   1  -3 -11   34.22    2.57
   1  -3 -11   30.78    3.14
   1  -3 -11   32.03    2.45
   1  -3 -11   30.92    2.44
   1  -3 -11   29.87    3.22
   1  -3 -11   30.82    2.93
   1  -3 -10   45.90    2.99
   1  -3 -10   42.28    3.60
   1  -3 -10   42.09    2.82
   1  -3 -10   44.71    2.89
   1  -3 -10   37.72    2.70
   1  -3 -10   39.32    3.31
   1  -3 -10   43.19    3.77
   1  -3  -9   10.54    1.51
   1  -3  -9    9.29    1.41
   1  -3  -9   10.19    1.44
   1  -3  -9   11.06    1.47
   1  -3  -9    9.17    1.43
   1  -3  -9   10.94    1.50
   1  -3  -9    8.92    1.77
   1  -3  -9    9.41    2.00
   1  -3  -9   12.13    1.91
   1  -3  -8   53.76    3.71
   1  -3  -8   54.37    3.59
   1  -3  -8   56.20    3.13
   1  -3  -8   53.16    3.06
   1  -3  -8   58.40    3.17
   1  -3  -8   53.33    3.19
   1  -3  -8   59.12    3.21
   1  -3  -7    5.04    1.13
   1  -3  -7    4.86    1.14
   1  -3  -7    5.13    1.03
   1  -3  -7    3.64    0.98
   1  -3  -7    5.20    1.09
   1  -3  -7    5.72    1.43
   1  -3  -7    4.90    1.26
   1  -3  -6  430.67   11.82
   1  -3  -6  474.47   11.17
   1  -3  -6  481.67   11.15
   1  -3  -6  449.47   11.43
   1  -3  -6  462.11   11.13
   1  -3  -6  442.06   11.70
   1  -3  -5   45.35    2.82
   1  -3  -5   39.24    2.29
   1  -3  -5   46.59    2.71
   1  -3  -5   44.02    2.44
   1  -3  -5   40.61    2.57
   1  -3  -4  233.09    7.01
   1  -3  -4  240.14    6.93
   1  -3  -4  245.03    6.50
   1  -3  -3   84.69    3.38
   1  -3  -3   82.86    3.17
   1  -3  -3   83.39    3.27
   1  -3  -3   79.90    3.45
   1  -3  -2  854.98   17.51
   1  -3  -2  829.24   18.08
  -1  -3   1  533.12   11.18
   1  -3  -1  528.32   11.65
   1  -3  -1  528.34   11.84
  -1  -3   0  295.29    6.81
   1  -3   0  305.17    7.56
   1  -3   0  281.13    7.08
  -1  -3   0  265.08    6.31
   1  -3   0  267.49    6.61
  -1  -3  -1   36.43    1.75
  -1  -3  -1   34.60    1.64
  -1  -3  -1   34.80    1.89
  -1  -3  -2  677.07   13.66
  -1  -3  -2  679.78   13.46
  -1  -3  -2  656.22   13.77
  -1  -3  -2  673.01   14.20
  -1  -3  -3   50.41    2.22
  -1  -3  -3   49.77    2.48
  -1  -3  -3   46.43    2.24
  -1  -3  -3   46.36    2.25
  -1  -3  -3   49.80    2.46
  -1  -3  -4   82.39    3.23
  -1  -3  -4   75.98    3.31
  -1  -3  -4   80.66    3.40
  -1  -3  -5   53.11    2.68
  -1  -3  -5   61.88    2.81
  -1  -3  -5   59.41    3.01
  -1  -3  -5   62.95    2.80
  -1  -3  -6  491.20   11.65
  -1  -3  -6  502.54   11.67
  -1  -3  -6  511.52   11.70
  -1  -3  -6  482.94   11.95
  -1  -3  -6  501.69   11.75
  -1  -3  -7   75.97    3.59
  -1  -3  -7   76.76    3.61
  -1  -3  -7   79.20    3.61
  -1  -3  -7   83.66    3.67
  -1  -3  -7   87.68    3.72
  -1  -3  -7   80.70    3.84
  -1  -3  -8   36.44    2.53
  -1  -3  -8   35.87    2.48
  -1  -3  -8   41.32    2.65
  -1  -3  -8   34.09    2.46
  -1  -3  -8   34.23    2.54
  -1  -3  -9    7.99    1.36
  -1  -3  -9    9.23    1.44
  -1  -3  -9    7.86    1.32
  -1  -3 -10   30.14    3.07
  -1  -3 -10   29.70    2.38
  -1  -3 -10   38.07    2.61
  -1  -3 -10   32.75    2.50
  -1  -3 -10   32.67    3.12
  -1  -3 -11   49.50    3.85
  -1  -3 -11   56.30    3.21
  -1  -3 -11   50.61    3.06
  -1  -3 -12   17.67    2.29
  -1  -3 -12   14.46    1.62
  -1  -3 -12   17.89    2.27
  -1  -3 -12   17.30    2.35
  -1  -3 -13   16.63    2.01
  -1  -3 -13   15.77    2.04
  -1  -3 -14    5.76    1.16
  -1  -3 -14    5.60    1.22
  -1  -3 -15    6.19    0.96
   1  -2 -16    5.57    1.09
  -1  -2  15    1.39    0.90
   1  -2 -15    3.03    1.12
   1  -2 -14   12.45    1.99
   1  -2 -14   12.18    1.84
   1  -2 -13   63.15    4.11
   1  -2 -13   59.01    4.19
   1  -2 -13   58.86    3.13
   1  -2 -12   26.06    2.99
   1  -2 -12   22.34    1.99
   1  -2 -12   24.70    2.17
   1  -2 -12   21.73    2.70
   1  -2 -12   26.29    2.80
  -1  -2  11  300.71    9.76
   1  -2 -11  306.30    8.62
   1  -2 -11  303.35   10.31
   1  -2 -11  283.38   10.03
  -1  -2  11  272.72    8.86
   1  -2 -11  285.67    9.91
   1  -2 -11  280.66    8.28
   1  -2 -11  290.36    8.35
  -1  -2  10   62.73    3.87
   1  -2 -10   67.97    3.44
  -1  -2  10   61.31    3.56
   1  -2 -10   62.74    4.06
   1  -2 -10   63.40    3.33
   1  -2 -10   68.91    3.42
   1  -2 -10   62.05    3.28
   1  -2 -10   65.55    3.41
   1  -2  -9   20.42    1.89
   1  -2  -9   25.14    1.97
   1  -2  -9   28.11    2.09
   1  -2  -9   24.78    2.01
   1  -2  -9   26.48    1.98
   1  -2  -9   26.12    2.55
   1  -2  -9   24.62    2.03
  -1  -2   9   23.27    2.26
  -1  -2   8  117.52    4.68
   1  -2  -8  118.90    4.34
   1  -2  -8  119.20    4.34
   1  -2  -8  115.22    4.27
   1  -2  -8  114.47    4.38
   1  -2  -7  156.97    5.28
   1  -2  -7  169.79    5.34
   1  -2  -7  167.96    5.16
   1  -2  -7  169.28    5.14
  -1  -2   6   83.51    3.14
  -1  -2   6   96.13    3.47
   1  -2  -6   92.11    3.61
   1  -2  -6  102.19    3.55
   1  -2  -6   90.85    3.40
   1  -2  -6   99.90    3.51
   1  -2  -5  463.70   10.08
   1  -2  -5  446.90    9.72
  -1  -2   5  433.83    9.44
   1  -2  -5  444.30    9.71
  -1  -2   4  303.33    6.73
   1  -2  -4  349.90    7.49
   1  -2  -4  313.40    7.29
  -1  -2   4  315.81    6.17
   1  -2  -4  323.98    7.63
  -1  -2   4  320.90    6.20
  -1  -2   4  282.31    6.48
  -1  -2   4  314.89    6.05
  -1  -2   4  322.23    6.43
  -1  -2   4  296.84    5.90
   1  -2  -3 1404.36   26.32
  -1  -2   3 1401.22   24.65
  -1  -2   3 1307.49   24.87
   1  -2  -3 1387.48   25.96
   1  -2  -3 1390.00   25.88
  -1  -2   3 1390.12   24.62
   1  -2  -2  175.60    4.10
   1  -2  -2  176.35    3.96
   1  -2  -1 1681.77   30.33
   1  -2  -1 1632.86   30.42
   1  -2  -1 1655.79   30.51
   1  -2  -1 1581.75   29.93
   1  -2   0  171.06    3.95
   1  -2   0  166.83    4.23
  -1  -2   0  169.39    3.84
  -1  -2   0  166.26    3.83
   1  -2   1  254.39    5.29
   1  -2   1  235.92    5.04
   1  -2   1  240.68    4.97
  -1  -2  -1  242.53    5.23
  -1  -2  -1  252.40    5.39
  -1  -2  -2 1803.41   32.27
   1  -2   2 1752.99   31.83
   1  -2   2 1756.11   31.83
   1  -2   2 1738.06   32.04
  -1  -2  -2 1810.69   32.83
  -1  -2  -2 1741.03   32.43
  -1  -2  -3  839.28   16.05
   1  -2   3  848.96   15.75
  -1  -2  -3  795.14   16.04
  -1  -2  -3  847.05   16.49
  -1  -2  -3  805.48   16.14
   1  -2   3  830.18   15.47
   1  -2   3  840.69   15.47
   1  -2   4   99.11    2.85
  -1  -2  -4   99.29    3.12
  -1  -2  -4   97.06    3.37
  -1  -2  -4   93.53    3.30
  -1  -2  -4   97.04    3.17
   1  -2   4   97.52    2.69
  -1  -2  -4  105.83    3.26
   1  -2   4   96.93    2.81
   1  -2   4   92.54    3.28
   1  -2   4  101.37    2.78
   1  -2   4  100.23    2.82
  -1  -2  -5  503.45   11.10
  -1  -2  -5  485.59   10.79
  -1  -2  -5  513.96   10.81
  -1  -2  -5  493.36   10.84
   1  -2   5  499.58   10.31
  -1  -2  -5  490.78   10.84
   1  -2   5  507.73   10.13
  -1  -2  -5  513.21   10.88
   1  -2   5  492.16   10.25
   1  -2   5  512.48   10.70
   1  -2   5  481.37   11.18
   1  -2   6   30.78    2.15
   1  -2   6   30.63    1.57
   1  -2   6   34.61    1.87
   1  -2   6   32.30    1.71
  -1  -2  -6   34.70    2.00
  -1  -2  -6   33.22    1.95
  -1  -2  -6   33.61    2.04
  -1  -2  -6   34.47    1.97
   1  -2   7  294.84    8.61
  -1  -2  -7  317.57    8.08
  -1  -2  -7  299.95    7.91
  -1  -2  -7  315.17    8.01
  -1  -2  -7  318.38    8.20
   1  -2   7  307.06    7.78
   1  -2   7  324.32    7.78
  -1  -2  -8   18.54    1.68
   1  -2   8   13.51    1.76
   1  -2   8   16.35    1.73
  -1  -2  -8   16.67    1.58
  -1  -2  -8   19.04    1.66
  -1  -2  -8   18.61    1.72
   1  -2   8   18.60    1.64
   1  -2   8   17.25    1.52
   1  -2   9    1.13    0.88
  -1  -2  -9    2.11    0.95
  -1  -2  -9    1.68    0.83
  -1  -2  -9    2.41    0.90
   1  -2   9    2.06    1.11
   1  -2   9    1.49    0.73
   1  -2   9    1.87    0.78
   1  -2  10   19.77    2.18
  -1  -2 -10   22.66    1.98
  -1  -2 -10   24.21    2.08
   1  -2  10   20.68    2.45
  -1  -2 -10   23.63    2.07
   1  -2  10   19.67    1.97
   1  -2  11   55.68    3.76
   1  -2  11   59.95    4.17
   1  -2  11   54.85    3.31
  -1  -2 -11   57.07    4.17
  -1  -2 -11   62.27    3.28
  -1  -2 -11   59.26    3.34
  -1  -2 -12    0.47    0.72
  -1  -2 -12    0.20    0.95
   1  -2  12    0.67    0.86
  -1  -2 -13   38.45    2.54
   1  -2  13   36.09    2.88
  -1  -2 -13   40.16    3.35
  -1  -2 -13   31.77    3.00
   1  -2  14   19.99    2.00
  -1  -2 -14   21.96    2.32
  -1  -2 -14   21.18    2.37
  -1  -2 -15   13.61    1.72
   1  -2  15   11.42    1.56
  -1  -2 -16    3.86    0.81
  -1  -1  17   -0.18    0.52
   1  -1 -16    7.81    1.29
  -1  -1  16    9.52    1.58
   1  -1 -15    4.51    1.22
  -1  -1  15    5.34    1.47
  -1  -1  15    6.88    1.58
   1  -1 -14   20.60    2.32
  -1  -1  14   21.40    2.57
  -1  -1  13    6.23    1.58
  -1  -1  13    6.03    1.44
   1  -1 -13    7.02    1.68
   1  -1 -13    3.67    1.28
  -1  -1  12   41.67    3.48
   1  -1 -12   36.85    3.38
   1  -1 -12   40.82    3.34
  -1  -1  12   38.95    3.15
   1  -1 -12   42.43    3.41
   1  -1 -12   39.43    2.50
  -1  -1  11   34.81    3.10
   1  -1 -11   33.86    2.25
   1  -1 -11   37.34    2.42
  -1  -1  11   38.82    3.01
   1  -1 -11   34.08    2.94
   1  -1 -11   33.45    3.01
  -1  -1  10   26.46    2.55
   1  -1 -10   24.78    1.99
  -1  -1  10   30.73    2.60
   1  -1 -10   25.78    1.93
   1  -1 -10   26.40    1.98
  -1  -1  10   28.16    2.44
   1  -1 -10   30.36    2.67
  -1  -1   9   68.16    3.71
  -1  -1   9   71.37    3.72
   1  -1  -9   68.53    2.99
   1  -1  -9   69.50    3.06
  -1  -1   9   73.62    3.63
   1  -1  -9   66.56    3.74
  -1  -1   9   62.24    3.08
  -1  -1   8   12.91    1.53
   1  -1  -8   14.17    1.28
   1  -1  -8   14.15    1.26
   1  -1  -8   11.21    1.20
   1  -1  -8   13.25    1.27
   1  -1  -8   13.63    1.26
  -1  -1   8   12.29    1.54
  -1  -1   8   12.30    1.26
  -1  -1   7   48.20    2.57
   1  -1  -7   49.13    2.23
  -1  -1   7   50.16    2.13
   1  -1  -7   50.71    2.27
   1  -1  -7   55.27    2.33
   1  -1  -7   49.95    2.24
   1  -1  -7   50.70    2.24
  -1  -1   7   50.08    2.22
  -1  -1   6   72.71    2.93
  -1  -1   6   68.26    2.40
  -1  -1   6   66.20    2.73
  -1  -1   6   69.31    2.17
   1  -1  -6   70.24    2.66
   1  -1  -6   69.92    2.54
   1  -1  -6   69.80    2.55
  -1  -1   6   64.24    2.29
   1  -1  -6   68.37    2.51
  -1  -1   6   70.94    2.47
  -1  -1   6   67.54    2.35
  -1  -1   5  606.99   12.83
  -1  -1   5  607.45   12.66
   1  -1  -5  646.49   12.72
  -1  -1   5  619.13   11.84
  -1  -1   5  650.44   12.10
   1  -1  -5  609.46   12.47
   1  -1  -5  656.17   12.56
  -1  -1   5  611.72   11.93
  -1  -1   5  624.89   12.22
  -1  -1   5  613.60   11.99
  -1  -1   5  620.41   12.05
   1  -1  -4   11.02    0.89
   1  -1  -4   11.15    0.91
  -1  -1   4    9.84    0.56
   1  -1  -4   11.57    0.99
  -1  -1   4   10.35    0.63
  -1  -1   4   10.06    0.62
  -1  -1   4   10.88    0.87
  -1  -1   4   11.03    0.70
  -1  -1   4    9.93    0.61
  -1  -1   4   10.68    0.68
   1  -1  -3 2907.09   48.33
   1  -1  -3 2721.58   48.20
  -1  -1   3 2695.96   47.45
  -1  -1   3 2625.96   47.29
  -1  -1   3 2686.96   47.50
  -1  -1   3 2703.72   47.51
  -1  -1   3 2710.70   47.43
  -1  -1   3 2652.67   47.90
  -1  -1   3 2657.77   47.35
  -1  -1   3 2708.94   47.61
  -1  -1   3 2696.90   47.50
   1  -1  -2 1174.03   21.25
  -1  -1   2 1139.78   20.36
  -1  -1   2 1115.85   20.40
  -1  -1   2 1166.42   20.34
   1  -1  -1  224.18    4.88
   1  -1  -1  235.91    5.08
   1  -1  -1  221.90    4.83
   1  -1   0  146.59    3.07
  -1  -1   0  148.95    2.91
  -1  -1   0  142.26    2.96
  -1  -1   0  126.88    2.69
   1  -1   0  139.68    3.09
  -1  -1   0  133.24    2.71
  -1  -1  -1  889.22   15.84
  -1  -1  -1  868.40   15.75
  -1  -1  -1  893.99   16.07
  -1  -1  -1  879.55   16.06
  -1  -1  -1  873.28   15.87
   1  -1   1  852.30   15.77
   1  -1   1  872.83   15.85
   1  -1   1  851.58   15.79
   1  -1   2 2217.07   39.52
  -1  -1  -2 2230.75   39.16
  -1  -1  -2 2229.76   39.65
  -1  -1  -2 2210.08   39.37
  -1  -1  -2 2160.48   39.23
  -1  -1  -2 2197.91   39.40
  -1  -1  -2 2223.25   39.21
  -1  -1  -2 2161.65   39.22
   1  -1   2 2114.06   39.06
   1  -1   2 2205.33   38.99
  -1  -1  -3 7608.95  135.45
  -1  -1  -3 7617.12  135.45
  -1  -1  -3 7699.82  135.66
   1  -1   3 7659.17  135.25
  -1  -1  -3 7619.72  135.39
   1  -1   3 7742.88  135.13
  -1  -1  -3 7592.14  135.48
  -1  -1  -3 8001.45  136.23
   1  -1   3 7925.35  135.91
   1  -1   3 7590.71  135.22
   1  -1   3 7626.61  135.23
   1  -1   4 1032.66   19.40
   1  -1   4 1073.34   20.20
  -1  -1  -4 1049.97   19.78
  -1  -1  -4 1048.79   19.63
  -1  -1  -4 1046.46   19.63
   1  -1   4 1037.02   19.32
   1  -1   4 1037.01   19.29
  -1  -1  -4 1011.69   19.57
  -1  -1  -4 1053.46   19.63
   1  -1   4 1041.29   19.37
   1  -1   4 1042.34   19.50
  -1  -1  -4 1090.99   20.61
   1  -1   4 1044.73   19.35
   1  -1   4 1028.35   19.61
   1  -1   4 1036.02   19.30
   1  -1   5  493.38   10.79
   1  -1   5  484.28    9.96
   1  -1   5  483.00    9.92
   1  -1   5  480.63    9.93
   1  -1   5  488.74    9.86
  -1  -1  -5  482.56   10.15
   1  -1   5  484.55    9.82
  -1  -1  -5  474.30   10.08
  -1  -1  -5  498.65   10.15
  -1  -1  -5  495.04   10.18
  -1  -1  -5  479.02   10.09
  -1  -1  -5  504.91   11.16
   1  -1   5  491.27   10.06
   1  -1   5  489.95    9.85
   1  -1   5  484.33   10.14
   1  -1   5  494.23   10.04
  -1  -1  -6  219.32    5.63
   1  -1   6  225.36    6.33
   1  -1   6  225.40    5.73
   1  -1   6  211.51    5.49
   1  -1   6  228.69    5.48
   1  -1   6  221.54    5.58
   1  -1   6  227.97    5.41
  -1  -1  -6  235.33    5.78
   1  -1   6  208.53    5.43
   1  -1   6  225.34    5.51
  -1  -1  -6  217.55    5.56
   1  -1   6  225.89    5.49
  -1  -1  -6  215.15    5.62
  -1  -1  -6  226.40    5.61
  -1  -1  -7  728.46   15.39
   1  -1   7  723.24   16.43
  -1  -1  -7  753.94   15.31
  -1  -1  -7  753.97   15.34
  -1  -1  -7  763.19   15.48
   1  -1   7  741.22   15.25
   1  -1   7  752.30   15.63
   1  -1   7  751.31   15.43
  -1  -1  -8  452.10   10.46
   1  -1   8  428.21   11.52
   1  -1   8  434.05   11.23
  -1  -1  -8  444.87   10.33
   1  -1   8  457.51   10.36
   1  -1   8  439.49   10.63
   1  -1   8  466.27   10.71
   1  -1   8  459.45   10.58
   1  -1   9   50.71    3.23
  -1  -1  -9   48.30    2.57
   1  -1   9   49.05    3.32
   1  -1   9   49.82    2.86
   1  -1  10  115.34    5.45
  -1  -1 -10  112.43    4.37
  -1  -1 -10  124.81    4.63
   1  -1  10  120.08    5.68
   1  -1  10  119.11    4.96
   1  -1  11   60.40    4.20
   1  -1  11   62.93    4.10
  -1  -1 -11   63.55    3.22
   1  -1  11   61.17    3.98
   1  -1  11   66.02    3.74
  -1  -1 -11   68.60    4.38
   1  -1  12  189.71    8.04
   1  -1  12  187.89    7.82
  -1  -1 -12  204.89    6.55
   1  -1  12  218.65    8.09
  -1  -1 -12  199.86    7.96
   1  -1  13   24.75    2.60
   1  -1  14   22.27    2.64
   1  -1  14   18.88    2.25
  -1  -1 -14   20.43    2.28
  -1  -1 -14   20.04    2.40
  -1  -1 -15    5.47    1.28
  -1  -1 -16   40.32    2.43
   1  -1  16   37.06    2.62
  -1   0  17    2.12    0.88
  -1   0  16   13.43    1.89
  -1   0  16   14.24    2.00
  -1   0  15    4.12    1.40
  -1   0  15    4.88    1.55
  -1   0  13   14.69    2.30
  -1   0  13   12.67    2.04
   1   0 -13   14.77    2.07
   1   0 -13   14.68    2.00
  -1   0  12   19.39    2.50
  -1   0  12   20.66    2.42
   1   0 -12   20.66    2.34
   1   0 -12   15.55    2.16
  -1   0  11   60.06    4.03
   1   0 -11   65.67    3.92
  -1   0  11   61.58    3.91
  -1   0  10  358.62   10.77
  -1   0  10  381.29   10.68
   1   0 -10  369.30   10.54
  -1   0   9  285.11    8.55
  -1   0   9  272.39    8.48
   1   0  -9  275.13    7.01
   1   0  -9  269.24    6.71
  -1   0   9  277.68    8.32
   1   0  -9  269.04    8.19
  -1   0   8    4.60    1.09
  -1   0   8    3.93    1.01
   1   0  -8    4.44    0.99
   1   0  -8    4.97    0.73
   1   0  -8    4.30    0.75
   1   0  -8    5.32    0.83
  -1   0   7  222.10    5.95
   1   0  -7  227.72    5.62
   1   0  -7  229.17    5.53
   1   0  -7  234.53    5.61
  -1   0   7  238.38    6.57
   1   0  -7  239.30    6.60
  -1   0   6  461.44    9.86
  -1   0   6  475.11   10.10
   1   0  -6  466.43    9.57
  -1   0   6  476.68   10.61
   1   0  -6  471.02    9.59
   1   0  -6  470.05    9.49
   1   0  -6  469.44    9.51
   1   0  -6  448.77    9.46
  -1   0   6  492.77   10.56
  -1   0   6  440.80    9.93
  -1   0   5  448.35    9.52
   1   0  -5  426.86    8.64
   1   0  -5  436.76    8.65
   1   0  -5  425.39    8.55
   1   0  -5  426.93    8.62
   1   0  -5  444.57    8.59
  -1   0   5  423.67    8.97
  -1   0   5  414.20    8.82
  -1   0   5  415.71    8.98
  -1   0   4  516.18   10.47
   1   0  -4  504.48    9.74
   1   0  -4  501.47    9.76
   1   0  -4  515.32    9.73
   1   0  -4  503.73    9.76
  -1   0   4  507.09   10.02
  -1   0   4  508.88    9.94
  -1   0   4  510.53   10.06
  -1   0   3 1380.32   24.76
   1   0  -3 1307.30   24.20
   1   0  -3 1349.82   24.21
   1   0  -3 1383.85   24.25
   1   0  -3 1330.79   24.20
  -1   0   3 1339.57   24.34
  -1   0   3 1387.23   24.42
  -1   0   3 1314.85   24.39
  -1   0   2  477.48    8.60
  -1   0   2  445.29    8.50
   1   0  -2  467.29    8.50
  -1   0   2  456.30    8.79
   1   0  -2  450.04    8.45
   1   0  -2  453.29    8.44
  -1   0   2  462.91    8.71
   1   0  -2  458.96    8.79
   1   0  -1  991.37   18.90
   1   0  -1 1033.35   19.08
  -1   0   1 1163.99   19.00
  -1   0   1 1108.93   19.10
   1   0  -1 1064.35   19.05
   1   0  -1 1047.71   19.06
   1   0   0    3.78    0.27
   1   0   0    3.38    0.25
   1   0   0    3.47    0.25
   1   0   0    3.47    0.24
  -1   0   0    3.54    0.24
  -1   0   0    3.49    0.25
   1   0   1  459.07    8.62
   1   0   1  447.29    8.31
   1   0   1  463.51    8.31
   1   0   1  456.32    8.29
  -1   0  -1  450.85    8.73
   1   0   1  451.03    8.40
   1   0   1  450.29    8.34
   1   0   1  450.71    8.34
  -1   0  -1  444.89    8.34
  -1   0  -1  463.81    8.37
   1   0   1  439.14    8.32
  -1   0  -2  974.13   17.88
   1   0   2  997.59   18.29
   1   0   2  989.80   17.89
  -1   0  -2  972.36   17.84
   1   0   2  976.54   17.86
   1   0   2 1003.96   17.87
   1   0   2  983.95   17.88
  -1   0  -2  976.85   17.84
   1   0   2 1003.81   17.87
  -1   0  -2  988.69   18.52
   1   0   2 1007.28   18.00
   1   0   2  992.05   17.90
   1   0   2 1002.75   18.00
  -1   0  -2  954.18   17.89
   1   0   3  196.51    4.79
  -1   0  -3  199.71    4.30
  -1   0  -3  192.01    4.93
   1   0   3  196.23    4.44
   1   0   3  199.08    4.31
   1   0   3  196.75    4.35
  -1   0  -3  204.25    4.27
   1   0   3  203.18    4.33
   1   0   3  198.69    4.34
   1   0   3  202.11    4.48
   1   0   3  200.35    4.38
   1   0   3  202.72    4.41
  -1   0  -4  389.32    8.75
   1   0   4  382.01    7.87
  -1   0  -4  374.78    7.71
   1   0   4  379.51    7.80
   1   0   4  376.19    7.81
  -1   0  -4  376.01    7.67
  -1   0  -4  386.80    7.79
   1   0   4  389.83    8.45
   1   0   4  382.85    7.92
   1   0   4  389.72    7.94
   1   0   5   74.99    3.01
  -1   0  -5   76.78    2.43
  -1   0  -5   80.37    3.21
   1   0   5   73.45    2.46
  -1   0  -5   75.30    2.39
   1   0   5   75.15    2.56
   1   0   5   77.45    2.54
  -1   0  -5   80.00    2.38
   1   0   5   79.50    2.67
   1   0   5   76.39    2.62
   1   0   5   68.29    2.48
   1   0   6  105.14    3.77
  -1   0  -6  105.48    4.06
   1   0   6  107.92    3.44
   1   0   6  103.43    3.32
  -1   0  -6  104.39    3.12
  -1   0  -6  110.68    3.24
   1   0   6  101.73    3.45
   1   0   6  108.32    3.40
   1   0   6  105.19    3.90
  -1   0  -7  245.30    6.16
  -1   0  -7  249.72    6.04
   1   0   7  255.89    6.60
   1   0   7  242.60    7.19
   1   0   7  254.78    6.74
   1   0   8   79.89    3.83
  -1   0  -8   84.60    3.06
   1   0   8   81.35    3.95
   1   0   8   71.14    3.39
   1   0   9  125.97    5.43
  -1   0  -9  122.87    4.21
   1   0   9  127.17    5.45
   1   0   9  124.06    4.84
   1   0  10   29.90    2.84
   1   0  10   39.56    3.01
  -1   0 -10   35.99    2.92
   1   0  10   37.63    3.08
   1   0  11   86.96    5.11
   1   0  11   96.00    5.08
  -1   0 -11   93.32    4.91
   1   0  11   84.56    4.97
   1   0  12    1.49    1.19
  -1   0 -12    0.72    0.93
   1   0  12    0.38    1.02
   1   0  13    4.81    1.63
  -1   0 -13    5.30    1.33
   1   0  13    6.00    1.57
   1   0  14    0.21    1.07
  -1   0 -14    1.03    0.88
  -1   0 -14    1.48    1.02
   1   0  15    1.06    1.13
   1   0  16   18.93    2.02
   1   0  17    0.08    0.49
  -1   1  17    0.39    0.68
  -1   1  16    7.84    1.47
  -1   1  16    7.92    1.49
  -1   1  15    5.35    1.40
  -1   1  15    4.71    1.51
  -1   1  14   16.85    2.41
  -1   1  13    5.17    1.49
  -1   1  12   37.50    3.36
  -1   1  11   36.38    3.16
  -1   1  10   22.91    2.43
  -1   1  10   27.14    2.54
   1   1 -10   26.49    2.30
  -1   1   9   69.53    3.79
  -1   1   9   68.87    3.82
   1   1  -9   72.50    3.52
  -1   1   8   15.96    1.65
  -1   1   8   11.44    1.57
  -1   1   8   15.53    1.74
   1   1  -7   47.93    1.86
  -1   1   7   52.24    2.66
  -1   1   6   61.23    1.83
   1   1  -6   68.11    2.24
  -1   1   6   75.01    2.96
  -1   1   6   65.47    2.94
   1   1  -6   68.65    2.11
   1   1  -6   73.62    2.72
  -1   1   5  646.74   12.62
  -1   1   5  599.10   11.47
  -1   1   5  593.32   11.45
   1   1  -5  625.85   12.07
   1   1  -5  597.39   11.88
  -1   1   5  615.30   12.82
  -1   1   5  621.19   13.05
   1   1  -5  656.70   12.43
  -1   1   4   11.43    0.99
  -1   1   4    9.41    0.59
   1   1  -4    9.61    0.78
   1   1  -4   10.05    0.84
  -1   1   4    9.62    0.61
  -1   1   4   10.94    1.05
  -1   1   4   10.86    1.07
   1   1  -4   11.22    0.85
  -1   1   3 2927.78   48.16
  -1   1   3 2472.46   48.28
   1   1  -3 2697.22   47.95
  -1   1   3 2695.66   47.44
   1   1  -3 2667.36   47.95
   1   1  -3 2597.39   47.13
  -1   1   3 2842.26   48.14
  -1   1   2 1198.17   22.16
   1   1  -2 1176.82   21.91
  -1   1   2 1178.54   21.49
  -1   1   2 1194.80   21.61
   1   1  -2 1160.40   21.83
  -1   1   2 1224.14   21.90
   1   1  -2 1151.97   21.68
  -1   1   2 1252.74   21.96
  -1   1   1  236.42    5.17
   1   1  -1  230.27    5.10
   1   1  -1  233.60    4.98
   1   1  -1  231.64    5.05
  -1   1   1  238.17    4.95
   1   1  -1  240.14    4.96
  -1   1   0  133.38    3.15
  -1   1   0  135.58    3.25
   1   1   0  143.77    3.48
   1   1   0  140.48    3.21
   1   1   0  141.84    3.32
   1   1   0  139.13    3.31
  -1   1   0  145.49    3.33
  -1   1   0  142.37    3.31
   1   1   0  137.24    3.22
   1   1   0  146.11    3.52
  -1   1   0  142.70    3.26
   1   1   1  778.79   15.59
   1   1   1  836.77   15.37
   1   1   1  867.12   15.64
  -1   1  -1  851.19   15.90
  -1   1  -1  857.02   15.71
   1   1   1  864.13   15.86
   1   1   1  879.86   15.62
  -1   1  -1  908.55   15.97
   1   1   1  842.65   15.65
  -1   1  -1  830.05   15.73
   1   1   1  874.82   15.59
  -1   1  -2 2148.27   39.02
   1   1   2 2123.61   38.92
   1   1   2 2162.37   38.41
   1   1   2 2204.55   38.98
  -1   1  -2 2103.24   38.47
   1   1   2 2175.15   38.89
   1   1   2 2184.65   38.70
  -1   1  -2 2216.23   38.68
   1   1   3 7633.80  136.06
   1   1   3 7825.65  135.75
   1   1   3 7680.33  135.83
   1   1   3 7618.66  136.12
  -1   1  -3 7604.55  135.19
   1   1   3 7800.19  136.14
  -1   1  -3 7782.77  136.20
   1   1   4 1020.98   19.34
   1   1   4  990.15   18.88
   1   1   4 1057.21   18.94
   1   1   4 1052.34   19.50
  -1   1  -4  980.82   18.28
  -1   1  -4  935.88   18.06
   1   1   4  972.46   19.47
  -1   1  -4 1035.56   19.45
   1   1   5  457.23    9.99
   1   1   5  468.21    9.97
   1   1   5  491.96   10.60
   1   1   5  498.67   10.66
  -1   1  -5  430.38    9.24
  -1   1  -5  508.78   10.75
   1   1   5  496.11   10.67
  -1   1  -6  231.34    6.55
   1   1   6  213.48    5.88
   1   1   6  221.04    6.33
   1   1   6  237.04    6.45
   1   1   7  719.57   16.23
   1   1   7  746.54   16.46
   1   1   8  436.13   11.75
   1   1   8  471.71   11.72
   1   1   8  435.29   11.59
   1   1   9   48.68    3.26
   1   1   9   50.48    3.37
   1   1   9   52.64    3.30
  -1   1  -9   53.73    3.08
   1   1  10  116.22    5.56
   1   1  10  118.69    5.58
   1   1  11   68.26    4.39
   1   1  11   71.48    4.40
   1   1  12  193.19    8.18
   1   1  12  206.66    8.12
   1   1  14   18.83    2.44
   1   1  15    5.40    1.38
   1   1  15    5.14    1.38
   1   1  16   40.21    2.74
  -1   2  16    5.26    0.93
  -1   2  15    3.55    1.10
  -1   2  15    1.99    0.98
  -1   2  14   11.53    1.87
  -1   2  14   10.61    1.91
  -1   2  13   58.12    4.29
  -1   2  12   23.49    2.67
  -1   2  12   26.09    3.02
  -1   2  11  274.05    9.49
  -1   2  11  288.98   10.20
  -1   2  10   60.35    3.84
  -1   2   9   26.89    2.45
  -1   2   8  112.43    4.79
  -1   2   8  125.68    5.21
   1   2  -7  160.44    4.93
  -1   2   7  167.39    5.65
  -1   2   7  169.83    5.59
   1   2  -6   88.11    3.32
   1   2  -6   93.67    3.46
  -1   2   6  105.14    4.16
  -1   2   6  102.95    3.84
  -1   2   6  101.77    3.90
  -1   2   5  452.73   10.68
  -1   2   5  421.84    9.17
   1   2  -5  420.62    9.82
   1   2  -5  438.38    9.89
  -1   2   5  472.71   10.31
  -1   2   5  469.16   10.39
  -1   2   5  430.21    9.95
  -1   2   4  312.08    6.95
  -1   2   4  300.23    6.60
   1   2  -4  313.90    7.57
   1   2  -4  301.36    7.45
  -1   2   3 1476.35   27.36
   1   2  -3 1450.88   27.25
  -1   2   3 1422.45   26.66
   1   2  -3 1394.46   27.00
  -1   2   3 1393.66   26.56
   1   2  -3 1444.52   26.75
  -1   2   2  175.74    4.75
   1   2  -2  177.65    4.88
   1   2  -2  172.40    4.67
  -1   2   2  173.44    4.57
   1   2  -2  178.09    4.57
  -1   2   1 1670.19   30.70
   1   2  -1 1683.82   31.48
  -1   2   1 1718.47   31.29
   1   2  -1 1670.45   31.16
  -1   2   1 1684.99   31.80
   1   2  -1 1688.31   31.48
   1   2  -1 1665.55   31.36
   1   2  -1 1691.24   31.15
   1   2  -1 1630.21   31.64
  -1   2   0  172.68    3.91
   1   2   0  187.07    4.62
   1   2   0  176.29    4.79
  -1   2   0  182.87    4.96
  -1   2   0  192.83    4.86
   1   2   0  187.24    5.14
   1   2   0  179.27    4.87
   1   2   0  184.57    5.10
   1   2   0  177.14    4.70
  -1   2   0  172.63    4.79
  -1   2   0  180.41    4.81
  -1   2  -1  239.49    6.02
   1   2   1  253.16    6.60
   1   2   1  261.15    5.84
  -1   2  -1  261.01    6.21
   1   2   1  250.36    6.17
   1   2   1  244.28    6.07
  -1   2  -1  254.24    6.22
   1   2   1  252.12    6.11
  -1   2  -1  243.29    6.02
   1   2   2 1687.40   31.82
  -1   2  -2 1652.62   31.45
   1   2   2 1816.04   32.67
   1   2   2 1785.41   32.62
  -1   2  -2 1869.14   32.83
   1   2   2 1769.51   32.06
  -1   2  -2 1745.12   32.45
   1   2   2 1792.06   31.81
   1   2   2 1825.79   32.69
  -1   2  -3  780.27   15.35
  -1   2  -3  826.13   15.78
   1   2   3  802.56   15.64
   1   2   3  818.69   15.96
   1   2   3  785.58   15.22
   1   2   3  808.27   16.03
   1   2   3  818.55   16.05
   1   2   4  100.77    3.18
   1   2   4   92.67    2.52
   1   2   4   98.68    3.31
   1   2   4  102.84    3.36
   1   2   4  106.13    3.41
   1   2   4   99.83    3.60
   1   2   4  105.34    3.32
   1   2   5  488.95   11.08
   1   2   5  511.73   11.54
   1   2   5  494.59   11.37
   1   2   6   32.18    1.89
   1   2   6   31.83    1.85
   1   2   6   35.52    2.20
   1   2   6   35.00    2.10
   1   2   6   38.88    2.48
  -1   2  -7  298.08    7.84
   1   2   7  302.19    8.53
   1   2   7  286.64    7.94
   1   2   8   17.06    1.87
   1   2   8   13.01    1.81
   1   2   9    3.27    1.18
   1   2  10   18.05    2.24
   1   2  11   54.92    3.89
   1   2  12    0.59    1.13
   1   2  13   34.69    3.14
   1   2  13   31.24    3.02
   1   2  14   23.69    2.46
   1   2  14   19.69    2.29
   1   2  15   11.42    1.27
  -1   3  15    8.88    1.19
   1   3 -14    2.38    1.09
  -1   3  14    1.44    1.00
   1   3  -9    7.04    1.14
   1   3  -8   51.29    2.91
   1   3  -7    4.94    1.13
   1   3  -6  420.87   10.62
   1   3  -5   39.68    2.49
   1   3  -4  235.24    7.63
   1   3  -4  244.84    6.55
  -1   3   3   86.54    3.90
   1   3  -3   75.97    3.14
  -1   3   3   73.75    2.96
   1   3  -3   80.94    3.61
  -1   3   3   88.75    4.37
  -1   3   2  844.40   17.29
   1   3  -2  840.62   17.72
   1   3  -2  797.23   17.26
  -1   3   2  812.17   16.94
   1   3  -1  524.05   11.87
   1   3  -1  527.09   12.30
  -1   3   1  536.83   12.08
   1   3   0  283.39    7.77
   1   3   0  278.75    7.23
  -1   3   0  291.97    7.67
  -1   3  -1   37.56    2.38
   1   3   1   37.38    2.04
  -1   3  -1   34.55    2.28
   1   3   1   35.99    2.30
  -1   3  -2  658.36   14.71
   1   3   2  669.38   15.73
   1   3   2  655.07   13.63
   1   3   2  631.22   14.35
   1   3   3   49.91    2.81
   1   3   3   41.23    1.99
   1   3   3   45.85    2.52
   1   3   3   53.31    3.42
  -1   3  -4   81.48    3.25
  -1   3  -4   79.15    3.87
   1   3   4   78.83    3.37
   1   3   4   89.27    4.64
  -1   3  -5   62.38    3.52
   1   3   5   62.52    3.29
   1   3   5   68.89    4.28
  -1   3  -5   56.93    3.24
   1   3   5   55.94    2.94
   1   3   6  493.95   12.30
  -1   3  -6  482.64   12.27
   1   3   7   80.93    3.92
  -1   3  -7   77.37    3.87
   1   3   8   36.02    2.64
  -1   3  -8   35.98    2.57
   1   3  12   17.48    2.24
   1   3  13   12.46    1.73
   1   3  14    4.65    0.97
  -1   4  14    4.02    0.77
  -1   4  13   21.08    1.96
  -1   4  12    7.26    1.53
   1   4 -11   21.77    2.42
  -1   4  11   18.01    2.42
  -1   4   9   26.15    2.52
   1   4  -9   24.44    2.82
   1   4  -9   21.49    1.93
   1   4  -8   74.35    4.79
  -1   4   8   80.47    4.57
   1   4  -8   64.68    3.55
  -1   4   8   83.29    5.52
   1   4  -7  130.73    6.38
  -1   4   7  151.14    6.50
  -1   4   7  130.13    7.08
   1   4  -7  131.29    5.48
   1   4  -6   79.36    4.79
   1   4  -6   75.08    4.05
  -1   4   6   83.84    5.59
  -1   4   5   32.20    3.04
   1   4  -5   34.75    3.07
  -1   4   5   31.48    3.44
   1   4  -5   30.38    2.55
  -1   4   4    9.12    1.83
   1   4  -4    7.36    1.54
   1   4  -4    8.64    1.46
  -1   4   4    7.57    1.91
   1   4  -3  278.94    7.91
   1   4  -3  271.05    8.98
  -1   4   3  307.21    9.55
  -1   4   3  248.21    7.31
  -1   4   3  302.79   10.07
   1   4  -3  266.38    8.17
   1   4  -3  251.19    8.27
   1   4  -2  129.03    5.02
  -1   4   2  145.67    5.99
   1   4  -2  131.55    5.17
   1   4  -2  121.88    5.30
  -1   4   2  128.72    4.85
  -1   4   2  148.62    6.41
  -1   4   1   61.54    3.66
   1   4  -1   60.91    3.38
   1   4  -1   54.67    3.11
   1   4  -1   56.10    3.39
  -1   4   1   62.14    3.82
  -1   4   1   58.09    3.24
  -1   4   0    7.63    1.43
  -1   4   0    7.70    1.46
   1   4   0    8.03    1.49
   1   4   0    6.57    1.21
   1   4   0    8.53    1.46
  -1   4  -1    7.56    1.45
   1   4   1    8.63    1.50
   1   4   1    7.71    1.23
  -1   4  -1    7.94    1.44
   1   4   1    9.23    1.78
   1   4   1    8.57    1.47
   1   4   2   46.50    3.09
  -1   4  -2   41.06    2.77
   1   4   2   37.70    2.34
  -1   4  -2   42.12    3.06
   1   4   2   44.00    3.46
   1   4   2   36.44    2.68
  -1   4  -3  188.56    6.19
   1   4   3  187.65    6.77
   1   4   3  201.14    8.05
   1   4   3  169.17    6.13
  -1   4  -3  181.33    6.83
  -1   4  -4   18.47    2.14
   1   4   4   18.39    2.12
  -1   4  -4   19.22    2.15
   1   4   4   23.21    2.85
   1   4   5   47.97    3.31
  -1   4  -5   46.85    3.36
  -1   4  -5   44.44    3.29
   1   4   5   50.99    4.17
  -1   4  -6    0.67    0.85
   1   4   6    2.56    0.98
  -1   4  -6    1.60    1.08
   1   4   6    2.60    1.55
   1   4   7   89.10    4.42
  -1   4  -7   85.30    4.71
  -1   4  -7   77.43    4.27
   1   4   8   78.65    4.02
  -1   4  -8   80.28    4.55
   1   4   8   85.46    5.42
  -1   4  -8   72.21    3.95
   1   4   9   18.53    2.56
  -1   4  -9   17.52    1.84
   1   4  10    9.09    1.79
   1   4  11   12.71    1.83
   1   4  12    7.19    1.27
   1   4  13    6.20    0.98
  -1   5  12   12.51    1.09
  -1   5  11    1.25    0.78
  -1   5  10    8.52    1.46
  -1   5   9    4.01    0.95
  -1   5   9    2.48    1.21
   1   5  -8    6.63    1.14
  -1   5   8    5.79    1.25
  -1   5   8    8.45    1.79
  -1   5   7    1.36    0.92
   1   5  -7    1.73    0.94
  -1   5   7    2.55    1.44
  -1   5   6   50.79    3.54
   1   5  -6   42.78    2.95
  -1   5   5   30.11    2.92
   1   5  -5   27.50    2.50
  -1   5   5   29.92    3.14
  -1   5   4   55.77    4.16
   1   5  -4   49.14    3.30
  -1   5   3   84.65    4.79
   1   5  -3   74.84    4.09
  -1   5   3   77.35    4.81
  -1   5   2   42.07    3.37
   1   5  -2   36.23    2.79
   1   5  -2   36.58    2.77
  -1   5   2   31.09    2.35
  -1   5   1   23.02    2.55
   1   5  -1   21.54    2.26
  -1   5   1   19.91    2.05
   1   5  -1   17.49    1.92
   1   5   0   52.25    3.42
  -1   5   0   50.51    3.53
   1   5   0   41.78    2.76
  -1   5   0   42.36    3.05
  -1   5  -1   24.26    2.44
   1   5   1   25.82    2.48
   1   5   1   20.91    1.91
  -1   5  -1   22.90    2.39
   1   5   2   36.97    2.92
  -1   5  -2   39.04    2.89
  -1   5  -2   31.88    2.81
  -1   5  -3   -0.17    0.95
   1   5   3    1.73    1.09
   1   5   3    1.71    1.30
   1   5   4    6.53    1.36
  -1   5  -4    6.38    1.53
   1   5   4    6.05    1.81
  -1   5  -5    9.69    1.69
   1   5   5   11.55    1.73
   1   5   5    9.37    2.03
  -1   5  -6   13.90    1.97
   1   5   7   14.94    1.65
   1   5   7   14.76    2.19
  -1   5  -8   19.44    1.86
   1   5   8   26.90    2.68
  -1   5  -9   15.47    1.41
   1   5   9   15.26    1.91
   1   5  10    0.31    0.75
   1   5  11    3.45    0.76
  -1   6   7   13.06    1.15
  -1   6   6   54.67    2.66
  -1   6   5    6.25    1.11
  -1   6   4   20.06    1.88
   1   6  -3    6.43    1.13
  -1   6   3    8.60    1.43
  -1   6   2   89.10    4.16
  -1   6   1    5.16    1.25
  -1   6   0   35.25    2.23
  -1   6  -1    6.39    1.10
  -1   6  -2   35.32    2.40
   1   6   3   19.56    1.79
  -1   6  -3   17.27    1.76
   1   6   4   44.21    2.46
  -1   6  -4   39.69    2.52
   1   6   5   14.70    1.35
  -1   6  -5   14.11    1.50
  -1   6  -6   16.54    1.49
   2  -5 -11   14.96    1.30
   2  -5 -10   18.23    1.68
   2  -5  -9   35.96    2.63
   2  -5  -8    5.12    1.31
   2  -5  -6   24.43    2.09
   2  -5  -6   24.52    2.08
   2  -5  -6   21.04    1.91
   2  -5  -5   72.10    3.60
   2  -5  -5   74.83    3.61
   2  -5  -5   75.52    3.71
   2  -5  -4   71.44    3.59
   2  -5  -4   70.68    3.57
  -2  -5  -6   64.45    3.16
   2  -4 -14    3.40    0.77
   2  -4 -13    5.04    1.02
   2  -4 -13    5.63    1.11
   2  -4 -12    2.22    1.01
   2  -4 -11   12.17    1.81
   2  -4 -11   11.56    1.85
   2  -4 -10   11.32    1.50
   2  -4 -10   14.09    1.64
   2  -4 -10   17.13    1.79
   2  -4 -10    9.90    1.85
   2  -4 -10   14.16    1.67
   2  -4  -9   94.44    5.37
   2  -4  -9  100.43    5.17
   2  -4  -9  108.65    4.65
   2  -4  -9  104.30    4.55
   2  -4  -9  107.76    4.59
   2  -4  -9  101.82    4.49
   2  -4  -8    7.55    1.76
   2  -4  -8    6.68    1.49
   2  -4  -8    9.28    1.43
   2  -4  -8    8.36    1.37
   2  -4  -8    7.49    1.35
   2  -4  -8    8.79    1.42
   2  -4  -7   16.12    2.28
   2  -4  -7   17.42    1.87
   2  -4  -7   19.69    1.92
   2  -4  -7   18.61    1.93
   2  -4  -6   70.41    4.32
   2  -4  -6   83.62    3.94
   2  -4  -6   79.56    3.89
   2  -4  -6   73.24    3.94
   2  -4  -6   74.78    3.79
   2  -4  -5   13.33    1.99
   2  -4  -5   18.06    1.81
   2  -4  -5   18.65    1.85
   2  -4  -4   87.90    3.98
   2  -4  -4   94.24    4.13
   2  -4  -4   98.26    4.07
   2  -4  -3   57.89    3.37
   2  -4  -3   58.71    3.07
   2  -4  -3   55.41    3.04
   2  -4  -2   20.27    1.98
   2  -4  -2   15.52    1.59
   2  -4  -2   16.80    1.69
   2  -4  -1  239.62    7.70
   2  -4  -1  221.83    6.86
   2  -4   0  308.14    9.05
   2  -4   1  167.70    6.23
   2  -4   2  198.76    7.16
   2  -4   2  221.89    6.98
   2  -4   2  216.12    6.93
  -2  -4  -3   33.21    2.26
   2  -4   3   38.18    2.73
   2  -4   4   65.37    3.72
  -2  -4  -4   67.32    3.15
  -2  -4  -4   66.24    3.34
  -2  -4  -4   68.31    3.15
  -2  -4  -5    5.68    1.10
  -2  -4  -5    6.74    1.10
  -2  -4  -5    6.48    1.21
  -2  -4  -5    7.40    1.15
  -2  -4  -5    7.16    1.16
  -2  -4  -6  128.22    4.85
  -2  -4  -6  127.46    4.79
  -2  -4  -6  127.89    4.78
  -2  -4  -7   15.55    1.65
  -2  -4  -7   15.08    1.66
  -2  -4  -7   15.28    1.64
  -2  -4  -8   10.53    1.44
  -2  -4  -8    8.39    1.33
  -2  -4  -8    7.93    1.58
  -2  -4  -8   13.27    1.62
  -2  -4  -9   19.38    1.87
  -2  -4  -9   23.73    2.03
  -2  -4  -9   20.55    2.33
  -2  -4 -10   39.59    3.02
  -2  -4 -10   36.85    2.46
  -2  -4 -10   35.75    2.87
  -2  -4 -10   39.49    3.40
  -2  -4 -11    6.92    1.33
  -2  -4 -11    6.94    1.35
  -2  -4 -12   12.36    1.43
  -2  -4 -12   10.46    1.33
   2  -3 -15    0.94    0.69
   2  -3 -15    0.95    0.67
   2  -3 -14   29.82    2.60
   2  -3 -13   26.05    2.70
   2  -3 -13   24.00    2.64
   2  -3 -12    3.02    0.97
   2  -3 -12    3.77    1.04
   2  -3 -12    2.22    0.88
   2  -3 -12    3.07    1.36
   2  -3 -12    2.54    1.19
   2  -3 -11   95.50    4.36
   2  -3 -11   91.21    5.22
   2  -3 -11   97.03    4.37
   2  -3 -11   93.03    4.27
   2  -3 -11   92.04    5.38
   2  -3 -11   89.28    4.89
   2  -3 -10   39.02    2.77
   2  -3 -10   40.34    3.46
   2  -3 -10   40.29    2.76
   2  -3 -10   40.91    2.86
   2  -3 -10   39.40    2.73
   2  -3 -10   40.90    2.78
   2  -3 -10   40.46    3.57
   2  -3 -10   39.89    3.21
   2  -3  -9   23.32    2.65
   2  -3  -9   22.46    2.04
   2  -3  -9   21.25    2.07
   2  -3  -9   21.62    2.13
   2  -3  -9   25.16    2.17
   2  -3  -9   23.01    2.07
   2  -3  -9   23.53    2.86
   2  -3  -9   23.41    2.46
   2  -3  -8   49.13    3.49
   2  -3  -8   45.84    2.86
   2  -3  -8   46.93    2.88
   2  -3  -8   44.09    2.91
   2  -3  -8   44.76    2.77
   2  -3  -8   42.70    3.49
   2  -3  -8   40.90    3.08
   2  -3  -7  131.46    5.72
   2  -3  -7  133.18    5.44
   2  -3  -7  133.82    5.31
   2  -3  -7  139.63    5.10
   2  -3  -7  142.63    5.10
   2  -3  -7  138.50    5.11
   2  -3  -6    8.78    1.25
   2  -3  -6    8.93    1.35
   2  -3  -6   10.13    1.32
   2  -3  -6    9.77    1.52
   2  -3  -6   11.80    1.72
   2  -3  -6    9.40    1.44
   2  -3  -5   35.39    2.26
   2  -3  -5   29.68    2.34
   2  -3  -5   36.52    2.75
   2  -3  -5   29.67    2.13
   2  -3  -5   35.51    2.42
   2  -3  -5   34.20    2.18
   2  -3  -4  146.94    5.28
   2  -3  -4  161.96    5.07
   2  -3  -4  155.27    5.63
   2  -3  -3   36.05    2.21
   2  -3  -3   37.37    2.43
   2  -3  -3   40.31    2.25
   2  -3  -2  479.11   11.44
   2  -3  -2  537.15   11.97
   2  -3  -1  380.65    8.85
   2  -3  -1  377.54    8.87
   2  -3   0    9.00    1.30
  -2  -3   0    8.11    0.82
   2  -3   0    6.66    0.99
  -2  -3   0    7.91    0.77
   2  -3   1   85.79    3.07
  -2  -3  -1   93.15    3.18
   2  -3   1   89.85    3.62
  -2  -3  -1   92.14    2.89
  -2  -3  -1   92.48    2.94
  -2  -3  -1   92.47    2.92
  -2  -3  -1   92.79    3.18
  -2  -3  -2  141.89    4.03
  -2  -3  -2  145.79    4.12
  -2  -3  -2  137.64    4.31
  -2  -3  -2  144.06    4.13
  -2  -3  -3   71.92    2.76
  -2  -3  -3   65.94    2.86
  -2  -3  -3   69.12    2.65
  -2  -3  -3   65.49    2.64
  -2  -3  -3   65.19    2.68
  -2  -3  -3   62.40    2.67
  -2  -3  -4   85.92    3.33
  -2  -3  -4   86.85    3.26
  -2  -3  -4   85.56    3.48
   2  -3   5   53.28    2.58
  -2  -3  -5   47.78    2.66
  -2  -3  -5   51.19    2.57
  -2  -3  -5   48.79    2.52
  -2  -3  -5   46.38    2.47
   2  -3   6   39.34    2.26
  -2  -3  -6   31.75    2.15
  -2  -3  -6   31.76    2.12
  -2  -3  -6   29.90    2.12
  -2  -3  -6   31.79    2.14
  -2  -3  -6   29.05    2.03
  -2  -3  -6   31.15    2.25
  -2  -3  -7  152.17    5.37
   2  -3   7  163.15    5.25
  -2  -3  -7  151.28    5.38
  -2  -3  -7  151.11    5.58
  -2  -3  -7  160.88    5.41
  -2  -3  -8    6.90    1.23
  -2  -3  -8    5.92    1.19
  -2  -3  -8    5.17    1.08
  -2  -3  -9   19.48    1.91
  -2  -3  -9   16.78    1.81
  -2  -3  -9   16.06    1.77
  -2  -3 -10   21.38    2.06
  -2  -3 -10   19.21    1.91
  -2  -3 -11   18.64    1.86
  -2  -3 -11   16.99    2.36
  -2  -3 -12   15.29    1.65
  -2  -3 -12   17.35    2.22
  -2  -3 -12   13.86    2.00
  -2  -3 -12   16.00    2.26
  -2  -3 -13   -0.14    0.79
  -2  -3 -13    0.15    0.91
  -2  -3 -14   16.92    1.68
  -2  -3 -14   17.57    1.77
   2  -2 -16    0.21    0.68
   2  -2 -15    0.12    0.70
   2  -2 -15   -0.44    0.83
   2  -2 -14   16.61    2.05
   2  -2 -14   19.16    2.31
  -2  -2  14   14.79    2.02
   2  -2 -13    2.64    1.28
   2  -2 -13    4.46    1.29
   2  -2 -13    4.11    0.95
   2  -2 -13    3.08    0.93
   2  -2 -12  118.33    4.83
   2  -2 -12  116.69    6.04
   2  -2 -12  117.93    4.73
   2  -2 -12  121.66    5.98
   2  -2 -12  110.96    5.65
   2  -2 -11   24.21    2.11
   2  -2 -11   26.01    2.90
   2  -2 -11   24.58    2.13
   2  -2 -11   23.12    2.11
   2  -2 -11   23.29    2.01
   2  -2 -11   25.70    2.86
   2  -2 -11   23.12    2.58
   2  -2 -10  138.20    5.17
   2  -2 -10  139.86    6.48
   2  -2 -10  153.03    6.65
   2  -2 -10  131.73    6.01
   2  -2 -10  133.87    5.03
   2  -2 -10  141.90    5.18
   2  -2 -10  130.84    4.98
   2  -2 -10  137.52    5.10
   2  -2 -10  139.54    5.26
  -2  -2   9    2.77    1.04
   2  -2  -9    4.37    1.04
   2  -2  -9    3.53    0.91
   2  -2  -9    4.47    0.98
   2  -2  -9    3.67    0.95
   2  -2  -9    3.18    0.85
   2  -2  -9    3.21    1.22
   2  -2  -9    4.06    1.20
   2  -2  -8   37.36    2.94
   2  -2  -8   38.28    2.49
   2  -2  -8   43.93    2.49
   2  -2  -8   40.60    2.38
   2  -2  -8   41.02    2.43
   2  -2  -8   41.42    2.39
   2  -2  -8   39.56    2.48
   2  -2  -8   42.04    2.94
   2  -2  -7   91.62    4.25
   2  -2  -7   85.55    3.94
   2  -2  -7   83.75    3.60
   2  -2  -7   85.37    3.43
   2  -2  -7   85.52    3.44
   2  -2  -6   10.89    1.25
   2  -2  -6   11.57    1.18
   2  -2  -6   11.36    1.22
   2  -2  -6   12.27    1.43
   2  -2  -5  164.98    5.44
   2  -2  -5  164.86    5.12
   2  -2  -5  171.43    4.88
   2  -2  -5  174.60    5.26
  -2  -2   5  163.78    4.51
   2  -2  -5  165.42    4.88
   2  -2  -5  175.26    4.99
   2  -2  -4  236.71    6.47
   2  -2  -4  236.72    6.05
   2  -2  -4  244.86    6.07
  -2  -2   4  228.50    5.34
   2  -2  -4  245.13    6.27
   2  -2  -3   15.20    1.22
   2  -2  -3   16.62    1.32
  -2  -2   3   13.76    0.51
   2  -2  -3   15.27    1.17
   2  -2  -2  230.66    5.47
   2  -2  -2  241.26    5.59
   2  -2  -2  226.74    5.43
  -2  -2   2  210.77    4.26
  -2  -2   2  221.63    4.26
   2  -2  -2  235.75    5.78
   2  -2  -2  234.44    5.09
   2  -2  -1  670.50   12.57
  -2  -2   1  625.23   11.63
  -2  -2   1  646.60   11.69
  -2  -2   1  641.12   11.73
  -2  -2   1  590.95   11.45
   2  -2  -1  633.73   12.67
   2  -2  -1  642.16   12.73
  -2  -2   1  576.37   11.38
   2  -2  -1  617.39   12.53
  -2  -2   0  194.68    4.47
  -2  -2   0  197.97    4.52
  -2  -2   0  195.51    4.26
   2  -2   0  203.04    4.84
   2  -2   0  193.12    4.61
   2  -2   0  211.17    4.92
  -2  -2   0  199.76    4.19
  -2  -2   0  195.15    4.04
  -2  -2  -1  597.56   11.22
  -2  -2  -1  582.50   11.70
  -2  -2  -1  606.87   11.71
  -2  -2  -1  606.39   11.36
  -2  -2  -1  606.91   11.46
  -2  -2  -1  585.25   11.40
   2  -2   1  599.84   11.59
   2  -2   1  585.51   11.41
   2  -2   1  610.27   11.62
   2  -2   2  121.35    3.16
  -2  -2  -2  118.05    3.40
  -2  -2  -2  118.73    3.25
  -2  -2  -2  120.66    3.52
  -2  -2  -2  124.66    3.21
  -2  -2  -2  122.62    3.51
  -2  -2  -2  122.60    3.31
  -2  -2  -3  795.05   15.57
  -2  -2  -3  799.36   15.57
  -2  -2  -3  802.80   15.44
  -2  -2  -3  812.28   15.55
  -2  -2  -3  816.55   15.58
   2  -2   3  790.08   15.17
   2  -2   3  764.06   15.49
   2  -2   3  787.34   15.29
  -2  -2  -4  167.22    4.52
  -2  -2  -4  166.01    4.49
  -2  -2  -4  169.70    4.73
  -2  -2  -4  172.64    4.60
  -2  -2  -4  163.78    4.50
   2  -2   4  152.67    4.23
   2  -2   4  162.08    4.26
  -2  -2  -5  573.90   12.03
  -2  -2  -5  544.00   11.89
  -2  -2  -5  551.62   11.96
  -2  -2  -5  565.03   11.93
  -2  -2  -5  563.03   11.96
  -2  -2  -5  554.21   12.17
   2  -2   5  563.00   11.76
   2  -2   5  577.29   12.08
   2  -2   5  554.93   11.62
   2  -2   5  554.37   11.55
  -2  -2  -6  199.47    5.67
  -2  -2  -6  197.55    5.70
  -2  -2  -6  207.11    5.92
  -2  -2  -6  202.24    5.68
   2  -2   6  195.86    5.42
   2  -2   6  204.38    5.33
   2  -2   6  199.67    5.67
  -2  -2  -6  207.43    5.81
   2  -2   7   15.71    1.82
   2  -2   7   15.66    1.49
   2  -2   7   16.48    1.49
   2  -2   7   17.38    1.46
  -2  -2  -7   16.79    1.62
  -2  -2  -7   15.95    1.52
  -2  -2  -8   62.01    3.07
  -2  -2  -8   56.60    2.91
   2  -2   8   54.57    3.56
  -2  -2  -8   54.02    2.94
   2  -2   8   59.41    2.96
   2  -2   8   58.90    2.88
   2  -2   9  219.51    8.02
   2  -2   9  205.97    7.36
  -2  -2  -9  225.94    6.78
  -2  -2  -9  206.62    6.60
   2  -2   9  218.96    6.90
   2  -2   9  203.59    6.54
   2  -2   9  205.81    6.47
   2  -2  10   35.31    2.99
  -2  -2 -10   43.75    2.76
  -2  -2 -10   41.42    2.77
   2  -2  10   38.29    3.34
   2  -2  10   39.98    2.81
   2  -2  11   21.26    2.40
   2  -2  11   27.23    2.41
  -2  -2 -11   26.65    2.23
  -2  -2 -12   35.28    2.51
   2  -2  12   35.01    2.98
  -2  -2 -13   15.25    1.63
  -2  -2 -13   16.31    2.30
  -2  -2 -13   14.77    2.07
   2  -2  13   13.32    1.82
  -2  -2 -13   12.96    2.01
   2  -2  14   68.88    3.64
  -2  -2 -14   71.04    3.95
  -2  -2 -15    0.82    0.81
  -2  -2 -15    1.33    0.73
  -2  -1  17   16.71    1.59
  -2  -1  16   32.16    2.59
  -2  -1  16   34.86    2.80
   2  -1 -16   30.35    2.31
   2  -1 -15   11.25    1.76
  -2  -1  15   12.33    1.93
  -2  -1  15   12.93    2.06
  -2  -1  14    5.94    1.68
  -2  -1  13   30.31    3.05
   2  -1 -13   20.39    2.62
  -2  -1  13   29.29    2.78
   2  -1 -13   31.14    2.95
  -2  -1  12  101.59    5.40
   2  -1 -12   88.00    5.12
   2  -1 -12  103.46    4.23
  -2  -1  12  101.75    5.11
   2  -1 -12   93.69    4.94
   2  -1 -12  102.19    5.27
  -2  -1  11   27.89    2.74
   2  -1 -11   32.87    2.34
   2  -1 -11   32.02    3.03
   2  -1 -11   34.21    2.25
  -2  -1  11   32.20    2.70
   2  -1 -11   36.02    3.01
   2  -1 -11   30.54    2.80
  -2  -1  10   78.09    4.31
   2  -1 -10   83.28    3.60
   2  -1 -10   88.11    4.62
  -2  -1  10   86.40    4.19
   2  -1 -10   76.11    4.29
   2  -1 -10   83.95    3.53
   2  -1 -10   84.91    3.57
   2  -1 -10   78.62    3.46
  -2  -1   9   89.46    4.29
   2  -1  -9   94.81    3.63
  -2  -1   9   94.83    4.12
   2  -1  -9   90.98    4.35
   2  -1  -9   86.48    3.45
   2  -1  -9   93.77    3.62
   2  -1  -9   96.58    3.64
   2  -1  -8  232.31    6.28
   2  -1  -8  248.93    6.38
   2  -1  -8  232.97    6.30
   2  -1  -8  238.45    6.26
  -2  -1   8  223.47    7.03
   2  -1  -8  241.82    7.35
  -2  -1   7   69.00    2.68
  -2  -1   7   72.96    3.17
   2  -1  -7   76.34    2.89
   2  -1  -7   74.00    2.94
   2  -1  -7   77.90    2.92
   2  -1  -7   81.01    2.92
   2  -1  -7   74.08    2.85
  -2  -1   7   75.26    3.10
  -2  -1   7   74.38    2.73
  -2  -1   6   47.47    2.26
   2  -1  -6   47.00    2.16
   2  -1  -6   51.90    2.16
   2  -1  -6   48.96    2.11
  -2  -1   6   46.78    1.80
  -2  -1   6   50.53    1.93
  -2  -1   6   49.41    1.93
   2  -1  -6   49.77    2.55
  -2  -1   5  165.93    4.45
   2  -1  -5  169.56    4.52
   2  -1  -5  168.43    4.31
  -2  -1   5  160.63    3.81
   2  -1  -5  167.34    4.36
  -2  -1   5  163.92    3.94
  -2  -1   5  163.68    3.95
   2  -1  -5  180.54    4.97
  -2  -1   4   16.16    1.03
  -2  -1   4   18.80    0.86
   2  -1  -4   18.83    1.13
  -2  -1   4   17.90    0.85
   2  -1  -4   17.77    1.30
   2  -1  -3  187.08    4.63
  -2  -1   3  171.80    3.44
   2  -1  -3  185.94    4.32
  -2  -1   3  175.04    3.56
   2  -1  -3  175.16    4.39
  -2  -1   3  173.03    3.53
   2  -1  -2  749.99   14.28
   2  -1  -2  766.56   14.25
   2  -1  -2  758.09   14.49
  -2  -1   2  734.26   13.40
  -2  -1   2  724.39   13.57
   2  -1  -2  782.73   14.59
  -2  -1   2  745.91   13.61
  -2  -1   2  738.54   13.46
   2  -1  -2  729.68   14.15
  -2  -1   1  509.12    9.13
   2  -1  -1  520.60   10.09
   2  -1  -1  518.79   10.15
  -2  -1   1  505.04    9.25
   2  -1  -1  490.66   10.03
  -2  -1   1  521.20    9.32
  -2  -1   1  512.80    9.28
  -2  -1   0 1297.95   24.25
  -2  -1   0 1312.04   23.85
  -2  -1   0 1333.98   23.96
  -2  -1   0 1323.70   23.78
  -2  -1   0 1335.42   23.83
  -2  -1   0 1336.27   23.78
  -2  -1   0 1338.52   23.80
   2  -1   0 1397.96   24.36
   2  -1   0 1365.84   24.42
  -2  -1   0 1341.59   23.82
  -2  -1  -1 4928.88   85.77
  -2  -1  -1 4779.74   85.25
  -2  -1  -1 4819.08   85.12
  -2  -1  -1 4818.68   85.08
  -2  -1  -1 4813.90   85.08
  -2  -1  -1 4769.65   85.11
   2  -1   1 4754.17   85.39
   2  -1   1 4814.48   85.29
  -2  -1  -1 4817.29   85.15
   2  -1   1 4913.58   85.33
   2  -1   1 4897.52   85.26
  -2  -1  -2 2117.35   38.02
   2  -1   2 2148.07   38.73
  -2  -1  -2 2126.53   38.81
   2  -1   2 2157.97   38.06
  -2  -1  -2 2105.37   37.97
  -2  -1  -2 2090.76   38.01
  -2  -1  -2 2128.34   37.97
  -2  -1  -2 2067.28   37.98
  -2  -1  -2 2101.59   38.15
   2  -1   2 2125.42   38.17
   2  -1   2 2137.30   38.00
  -2  -1  -3  298.81    6.42
   2  -1   3  316.34    7.10
  -2  -1  -3  296.31    6.36
   2  -1   3  290.00    6.31
   2  -1   3  297.53    6.25
  -2  -1  -3  300.41    6.42
  -2  -1  -3  293.55    6.36
  -2  -1  -3  301.84    6.37
  -2  -1  -3  298.03    6.51
  -2  -1  -3  297.23    7.16
   2  -1   3  303.43    6.42
   2  -1   3  305.17    6.37
   2  -1   3  300.27    6.36
  -2  -1  -4  773.85   14.89
   2  -1   4  767.28   14.79
   2  -1   4  774.94   15.73
   2  -1   4  735.16   14.64
  -2  -1  -4  750.86   14.80
   2  -1   4  770.94   14.73
  -2  -1  -4  768.48   14.83
  -2  -1  -4  735.90   14.91
  -2  -1  -4  782.74   14.84
  -2  -1  -4  771.89   15.93
   2  -1   4  763.64   14.89
   2  -1   4  758.03   14.73
   2  -1   4  788.42   15.04
   2  -1   4  759.48   14.70
  -2  -1  -5  259.78    7.29
   2  -1   5  249.79    6.20
  -2  -1  -5  274.59    6.27
   2  -1   5  263.02    6.15
  -2  -1  -5  274.75    6.39
  -2  -1  -5  262.58    6.22
   2  -1   5  262.53    6.17
   2  -1   5  258.68    6.09
   2  -1   5  264.10    6.09
   2  -1   5  254.94    6.33
   2  -1   5  279.01    7.19
  -2  -1  -5  263.42    6.25
  -2  -1  -6  212.75    5.57
  -2  -1  -6  205.99    6.64
   2  -1   6  209.18    5.59
   2  -1   6  215.20    5.73
   2  -1   6  219.22    5.67
   2  -1   6  198.88    5.41
   2  -1   6  217.40    5.42
  -2  -1  -6  202.95    5.44
  -2  -1  -6  202.44    5.43
  -2  -1  -7   86.34    3.32
   2  -1   7   85.14    4.02
  -2  -1  -7   90.67    3.32
   2  -1   7   93.09    3.36
  -2  -1  -7   86.57    3.24
   2  -1   7   87.36    3.48
   2  -1   7   82.31    3.29
   2  -1   7   84.26    3.30
   2  -1   8  102.81    4.78
   2  -1   8  103.62    4.49
  -2  -1  -8  104.21    3.79
   2  -1   8  105.72    3.95
   2  -1   8  101.72    4.08
   2  -1   8  103.09    4.00
   2  -1   8  100.58    3.99
   2  -1   9    6.78    1.40
   2  -1   9    8.46    1.22
  -2  -1  -9    7.27    1.14
   2  -1   9    6.49    1.49
   2  -1   9    7.20    1.26
   2  -1   9    7.66    1.30
   2  -1  10   19.32    2.29
  -2  -1 -10   23.39    1.91
   2  -1  10   17.91    2.34
   2  -1  10   22.82    2.16
   2  -1  11   13.22    2.00
  -2  -1 -11   15.08    1.66
   2  -1  11   12.41    2.14
   2  -1  11    9.89    1.60
   2  -1  12   26.08    2.99
   2  -1  12   27.11    2.85
   2  -1  12   29.13    2.86
  -2  -1 -12   30.44    3.07
  -2  -1 -12   31.07    2.38
   2  -1  13   13.44    2.20
   2  -1  13   21.86    2.45
  -2  -1 -14   13.48    2.01
   2  -1  14   15.34    1.99
  -2  -1 -14   10.65    1.70
  -2  -1 -15    0.66    0.75
  -2  -1 -15    1.02    0.76
   2  -1  16    7.01    1.19
  -2   0  17   25.30    2.12
  -2   0  17   29.99    2.33
  -2   0  16    6.98    1.50
  -2   0  16    7.54    1.60
  -2   0  15    2.65    1.41
  -2   0  15    0.84    1.21
   2   0 -14   67.77    4.12
  -2   0  13    4.57    1.46
   2   0 -13    4.95    1.47
  -2   0  12    5.53    1.55
   2   0 -12    4.83    1.36
  -2   0  12    7.65    1.62
   2   0 -12    8.41    1.58
  -2   0  11   51.27    3.69
   2   0 -11   42.39    3.17
  -2   0  11   50.44    3.52
   2   0 -11   47.26    3.30
  -2   0  10  487.24   13.17
  -2   0  10  503.44   13.05
   2   0 -10  487.32   12.22
   2   0 -10  504.73   12.91
   2   0 -10  489.72   11.17
   2   0  -9   46.05    2.27
  -2   0   9   42.78    2.96
   2   0  -9   49.71    2.82
  -2   0   9   49.88    3.01
   2   0  -9   41.78    2.77
   2   0  -9   41.55    1.97
  -2   0   9   33.93    2.57
   2   0  -9   42.22    2.11
   2   0  -8   32.29    1.72
   2   0  -8   34.89    2.20
   2   0  -8   32.71    2.25
   2   0  -8   33.38    1.70
   2   0  -8   32.42    1.72
   2   0  -7  145.24    3.93
  -2   0   7  140.10    4.70
   2   0  -7  149.22    4.60
   2   0  -7  144.40    4.74
   2   0  -7  144.07    3.82
   2   0  -7  143.20    3.96
   2   0  -7  147.62    3.91
   2   0  -7  137.28    3.80
  -2   0   6  159.11    4.43
  -2   0   6  160.92    4.76
   2   0  -6  174.96    4.76
   2   0  -6  158.69    4.80
   2   0  -6  162.82    4.11
   2   0  -6  160.69    3.98
   2   0  -6  162.02    4.05
   2   0  -6  162.50    4.05
   2   0  -6  167.02    4.01
  -2   0   5  748.86   14.84
   2   0  -5  772.12   14.50
   2   0  -5  764.60   14.40
   2   0  -5  747.01   14.38
   2   0  -5  744.31   14.49
   2   0  -5  780.42   14.48
  -2   0   5  741.72   15.21
   2   0  -5  805.63   15.23
   2   0  -5  784.34   15.38
  -2   0   4   63.20    2.02
   2   0  -4   67.61    1.87
   2   0  -4   68.63    1.89
   2   0  -4   67.38    1.84
  -2   0   4   58.70    1.38
   2   0  -4   66.32    2.23
  -2   0   4   63.81    2.20
   2   0  -4   65.09    2.28
  -2   0   3  655.32   12.56
   2   0  -3  682.09   12.44
   2   0  -3  661.36   12.35
   2   0  -3  666.71   12.91
   2   0  -3  679.91   12.81
  -2   0   3  672.72   12.81
   2   0  -3  656.70   12.86
  -2   0   2    2.02    0.36
  -2   0   2    1.88    0.52
   2   0  -2    1.74    0.20
  -2   0   2    2.73    0.48
   2   0  -2    2.06    0.43
   2   0  -2    1.49    0.28
  -2   0   2    1.44    0.32
   2   0  -1   21.14    0.78
   2   0  -1   22.01    0.78
  -2   0   1   18.39    0.98
   2   0  -1   20.42    0.90
   2   0  -1   19.88    0.84
  -2   0   1   20.77    0.89
   2   0  -1   19.55    0.85
   2   0  -1   20.46    0.87
   2   0  -1   20.30    0.82
   2   0  -1   20.13    0.79
   2   0   0 2539.89   45.60
  -2   0   0 2575.81   46.21
  -2   0   0 2473.21   46.15
   2   0   0 2583.97   45.84
   2   0   0 2587.61   45.83
  -2   0   0 2644.51   45.83
  -2   0   0 2635.92   45.78
   2   0   0 2567.87   45.70
   2   0   1  877.51   16.73
  -2   0  -1  861.70   16.87
  -2   0  -1  892.39   16.17
   2   0   1  894.91   16.14
   2   0   1  880.36   16.13
   2   0   1  884.00   16.30
   2   0   1  901.55   16.18
   2   0   1  880.97   16.19
   2   0   1  891.84   16.23
  -2   0  -2 8455.51  148.22
   2   0   2 8327.22  148.18
   2   0   2 8489.82  148.25
   2   0   2 8350.88  148.18
   2   0   2 8466.15  148.36
  -2   0  -2 8538.44  149.15
   2   0   2 8307.78  148.33
   2   0   2 8494.91  148.21
   2   0   2 8475.10  148.88
  -2   0  -3 4396.54   77.75
   2   0   3 4381.68   76.80
   2   0   3 4342.96   76.65
   2   0   3 4229.90   76.68
   2   0   3 4233.23   76.61
   2   0   3 4244.43   76.63
  -2   0  -3 4298.75   76.56
   2   0   3 4359.70   76.59
   2   0   3 4349.24   76.59
   2   0   3 4419.14   77.39
   2   0   4 2816.88   50.73
  -2   0  -4 2759.74   51.11
   2   0   4 2825.54   50.10
   2   0   4 2763.39   49.81
  -2   0  -4 2749.39   49.73
   2   0   4 2788.15   49.86
   2   0   4 2765.38   49.82
   2   0   4 2814.79   49.94
   2   0   4 2764.05   49.82
   2   0   4 2725.28   50.09
   2   0   4 2707.78   49.92
   2   0   4 2762.14   49.95
  -2   0  -5 1121.71   22.50
  -2   0  -5 1108.25   20.94
   2   0   5 1071.40   21.29
   2   0   5 1130.93   21.13
   2   0   5 1119.88   21.19
   2   0   5 1101.04   21.11
   2   0   5 1130.38   21.20
   2   0   5 1111.49   22.18
   2   0   5 1085.85   21.20
  -2   0  -6  166.75    5.56
   2   0   6  157.66    4.62
  -2   0  -6  155.43    4.29
   2   0   6  158.76    4.56
   2   0   6  163.47    4.68
   2   0   6  154.18    4.62
   2   0   7  452.25   11.17
  -2   0  -7  460.02   11.85
  -2   0  -7  456.18   10.09
   2   0   7  473.83   10.68
   2   0   7  440.25   11.46
   2   0   7  481.80   10.89
   2   0   7  457.23   10.72
   2   0   7  457.82   10.78
   2   0   8  487.18   12.49
   2   0   8  495.39   11.81
  -2   0  -8  516.28   11.27
   2   0   8  501.50   12.85
   2   0   8  501.89   11.97
   2   0   9   23.04    2.27
  -2   0  -9   22.22    1.75
   2   0   9   19.20    1.92
   2   0  10  337.00   10.92
   2   0  10  372.99   10.81
   2   0  10  340.30    9.98
   2   0  10  333.70   10.69
   2   0  11   16.65    2.36
   2   0  11   15.90    2.18
  -2   0 -11   15.85    2.13
   2   0  11   17.43    2.34
   2   0  12   58.26    4.38
   2   0  12   67.13    4.31
  -2   0 -12   59.44    3.96
   2   0  12   56.81    4.22
   2   0  13   41.74    3.40
   2   0  14    4.43    1.30
  -2   0 -14    5.71    1.34
   2   0  14    2.60    1.28
   2   0  16   32.27    2.41
  -2   1  17   19.32    1.78
  -2   1  17   18.86    1.76
  -2   1  16   30.47    2.64
  -2   1  16   32.81    2.84
  -2   1  15   14.10    2.09
  -2   1  15   14.17    2.22
  -2   1  14    4.78    1.49
  -2   1  14    5.82    1.79
  -2   1  13   26.74    2.93
  -2   1  13   32.11    3.38
  -2   1  12   93.66    5.25
  -2   1  11   31.33    2.90
  -2   1  10   79.74    4.38
  -2   1   9   85.05    4.20
  -2   1   9   87.59    4.29
   2   1  -8  229.84    6.58
  -2   1   8  221.45    7.28
   2   1  -7   72.12    2.91
   2   1  -7   74.39    2.35
  -2   1   7   75.08    3.25
   2   1  -7   80.95    3.17
  -2   1   6   50.75    2.54
   2   1  -6   47.06    2.07
   2   1  -6   52.53    1.85
   2   1  -6   47.35    1.78
  -2   1   6   50.40    2.58
  -2   1   6   50.17    2.36
  -2   1   5  176.01    4.67
  -2   1   5  179.00    4.65
  -2   1   5  159.03    4.71
   2   1  -5  167.13    4.20
   2   1  -5  166.92    4.13
   2   1  -5  180.46    4.18
   2   1  -5  162.72    3.71
   2   1  -5  168.10    3.94
   2   1  -5  160.06    3.39
  -2   1   4   15.96    1.22
  -2   1   4   18.12    1.16
   2   1  -4   16.02    0.91
   2   1  -4   18.05    1.05
   2   1  -4   19.65    1.06
   2   1  -4   18.21    0.87
   2   1  -4   16.27    0.70
  -2   1   4   16.19    1.16
  -2   1   3  188.90    4.46
  -2   1   3  185.21    4.88
   2   1  -3  188.00    4.21
   2   1  -3  177.87    3.68
  -2   1   3  181.90    4.47
  -2   1   2  750.70   14.22
  -2   1   2  718.37   14.56
   2   1  -2  760.23   13.98
   2   1  -2  714.48   14.04
  -2   1   1  512.55   10.55
   2   1  -1  497.46   10.07
   2   1  -1  497.46   10.07
   2   1  -1  514.05   10.15
   2   1  -1  526.93    9.97
   2   1  -1  535.21    9.91
   2   1   0 1365.90   24.56
  -2   1   0 1329.75   25.22
  -2   1   0 1349.80   25.36
  -2   1   0 1312.02   24.67
   2   1   0 1331.46   25.09
   2   1   0 1411.60   24.75
   2   1   0 1366.44   24.99
  -2   1   0 1455.02   25.10
   2   1   0 1368.65   24.73
   2   1   0 1345.84   25.18
  -2   1   0 1370.17   24.58
   2   1   1 4789.53   84.46
   2   1   1 4799.57   84.11
   2   1   1 4715.09   84.77
  -2   1  -1 4745.06   84.48
   2   1   1 4800.95   84.58
   2   1   1 4651.80   84.32
  -2   1  -1 4787.05   85.25
   2   1   1 4941.88   84.38
   2   1   1 4670.19   84.97
  -2   1  -1 4721.20   84.59
   2   1   1 4830.87   84.36
   2   1   1 4810.26   84.42
  -2   1  -2 2060.49   38.76
   2   1   2 2052.87   38.11
   2   1   2 2104.70   38.05
  -2   1  -2 2035.26   37.67
   2   1   2 2169.30   37.74
   2   1   2 2181.53   37.87
   2   1   2 2135.94   38.37
  -2   1  -3  288.34    7.15
   2   1   3  288.82    6.45
   2   1   3  304.31    6.96
   2   1   3  297.13    6.71
  -2   1  -4  750.79   15.92
   2   1   4  766.60   15.45
   2   1   4  751.98   15.37
   2   1   4  740.70   15.00
   2   1   4  764.43   15.63
   2   1   4  763.57   15.30
  -2   1  -5  252.87    7.11
   2   1   5  262.51    6.92
   2   1   5  259.42    6.66
   2   1   5  263.74    6.44
   2   1   5  281.20    6.50
   2   1   5  263.64    6.99
   2   1   6  220.35    6.26
   2   1   6  200.14    5.88
  -2   1  -6  210.68    6.50
   2   1   7   91.30    4.10
   2   1   7   91.27    4.00
   2   1   7   87.67    3.69
   2   1   7   90.75    4.02
  -2   1  -7   86.59    4.09
   2   1   8   95.20    4.57
   2   1   8  101.82    4.66
   2   1   8  103.79    4.58
   2   1   9    6.54    1.38
   2   1   9    9.79    1.72
   2   1   9    8.26    1.50
   2   1  10   22.10    2.58
   2   1  10   21.70    2.56
   2   1  10   26.28    2.63
   2   1  11   13.61    2.20
   2   1  11   14.29    2.07
   2   1  12   26.44    2.99
   2   1  12   28.90    2.89
   2   1  14   12.10    1.99
   2   1  15    1.20    0.94
   2   1  16    6.36    1.09
  -2   2  15   -0.16    0.93
  -2   2  15    0.29    0.81
  -2   2  14   15.92    2.29
  -2   2  14   19.14    2.27
  -2   2  13    1.13    1.12
  -2   2  12  105.05    6.07
  -2   2  12  106.80    5.53
  -2   2  11   19.46    2.62
  -2   2  11   21.05    2.50
  -2   2  10  138.55    6.60
  -2   2  10  135.31    5.97
  -2   2   9    3.25    1.27
  -2   2   9    5.51    1.35
  -2   2   8   34.80    2.94
  -2   2   8   41.79    2.79
   2   2  -8   38.88    2.06
   2   2  -7   85.71    3.22
   2   2  -7   74.66    3.05
  -2   2   7   88.10    3.87
  -2   2   7   86.19    3.81
  -2   2   6   12.49    1.36
  -2   2   6   11.54    1.54
   2   2  -6    9.94    1.10
   2   2  -6   11.19    1.16
  -2   2   5  169.58    5.60
   2   2  -5  160.58    4.88
   2   2  -5  161.71    4.74
  -2   2   4  238.91    6.69
   2   2  -4  226.88    5.90
   2   2  -4  233.75    6.16
  -2   2   3   16.64    1.48
   2   2  -3   17.97    1.30
   2   2  -3   15.87    1.35
   2   2  -3   16.93    1.20
  -2   2   2  230.16    6.12
   2   2  -2  226.92    5.95
   2   2  -2  229.09    5.70
  -2   2   2  234.40    5.88
   2   2  -2  222.87    5.88
   2   2  -2  226.94    6.22
   2   2  -2  241.08    5.64
   2   2  -1  666.31   13.63
  -2   2   1  663.25   13.76
   2   2  -1  627.22   13.53
  -2   2   1  664.95   13.44
   2   2  -1  660.70   13.27
   2   2  -1  649.11   13.55
   2   2  -1  656.80   13.88
   2   2  -1  669.47   13.25
  -2   2   0  207.21    5.09
   2   2   0  201.82    5.42
   2   2   0  199.23    5.41
   2   2   0  212.20    5.07
   2   2   0  205.39    5.60
  -2   2   0  219.06    5.41
   2   2   0  203.84    5.10
  -2   2   0  198.12    5.30
   2   2   0  201.22    5.63
  -2   2  -1  597.54   12.15
   2   2   1  617.98   11.91
   2   2   1  581.24   12.43
  -2   2  -1  573.98   12.01
   2   2   1  596.34   12.85
   2   2   1  597.78   12.48
  -2   2  -1  597.95   12.22
   2   2   1  597.81   12.20
  -2   2  -1  582.51   12.21
  -2   2  -2  120.70    3.44
   2   2   2  116.66    4.12
   2   2   2  120.73    3.81
   2   2   2  122.46    3.22
   2   2   2  117.28    3.68
  -2   2  -2  121.27    3.72
   2   2   2  124.64    3.66
  -2   2  -2  119.49    3.49
  -2   2  -3  749.16   15.78
   2   2   3  785.56   15.94
   2   2   3  820.48   16.21
   2   2   3  823.55   16.07
   2   2   3  792.64   15.20
   2   2   3  792.57   15.86
  -2   2  -3  790.29   15.49
   2   2   3  789.09   15.80
   2   2   4  163.72    4.43
   2   2   4  185.58    5.19
  -2   2  -4  159.42    4.85
   2   2   4  167.77    4.64
   2   2   4  164.93    4.93
   2   2   4  162.92    4.87
   2   2   4  164.56    5.03
   2   2   4  167.43    4.69
   2   2   4  170.34    4.62
   2   2   4  163.00    4.88
  -2   2  -5  526.86   12.45
   2   2   5  543.96   12.05
   2   2   5  548.23   12.61
   2   2   5  528.48   12.14
   2   2   6  194.43    6.30
   2   2   6  190.95    5.75
   2   2   7   16.34    1.81
   2   2   7   13.61    1.39
   2   2   7   14.46    1.74
   2   2   7   16.45    1.83
   2   2   8   55.10    3.49
   2   2   8   52.17    3.47
   2   2   9  208.16    7.72
   2   2  10   38.46    3.31
   2   2  11   22.26    2.64
   2   2  13   14.67    2.05
   2   2  13   13.50    1.98
  -2   3  15    1.50    0.83
   2   3 -15    0.95    0.74
  -2   3  14   32.92    2.74
   2   3 -14   40.50    3.14
  -2   3   9   22.16    2.62
   2   3  -9   17.85    1.67
   2   3  -8   35.13    2.33
   2   3  -7  128.04    4.80
   2   3  -6    9.63    1.31
   2   3  -6    7.66    1.26
   2   3  -5   37.97    2.88
   2   3  -5   32.10    2.19
   2   3  -5   32.99    2.35
   2   3  -4  146.42    5.70
   2   3  -3   42.05    2.23
   2   3  -3   35.46    2.61
  -2   3   3   41.14    2.99
   2   3  -2  497.42   11.25
   2   3  -2  511.72   11.87
   2   3  -1  374.89    9.56
   2   3  -1  360.03    9.48
   2   3  -1  370.24    8.91
   2   3   0    8.63    1.27
   2   3   0    9.68    1.13
   2   3   0    6.88    1.26
  -2   3   0    9.15    1.26
   2   3   1   83.48    3.67
   2   3   1   83.70    3.19
  -2   3  -2  135.26    4.78
   2   3   2  139.54    4.16
   2   3   2  141.66    5.55
   2   3   2  135.72    4.82
   2   3   3   72.47    3.27
   2   3   3   72.36    3.97
   2   3   3   63.92    2.49
   2   3   3   62.58    3.07
   2   3   3   64.43    3.22
   2   3   4   90.38    3.80
  -2   3  -4   85.97    3.31
   2   3   4   96.36    4.81
   2   3   4   77.77    3.65
   2   3   4   83.64    3.55
   2   3   5   49.82    2.80
  -2   3  -5   45.35    2.92
   2   3   5   55.08    3.72
   2   3   5   44.87    2.74
   2   3   6   33.98    2.40
  -2   3  -6   32.71    2.60
   2   3   6   34.14    3.14
   2   3   6   30.87    2.31
   2   3   7  157.72    5.56
   2   3   7  162.27    7.13
  -2   3  -7  149.58    5.88
  -2   3  -8    5.52    1.19
   2   3   8    5.74    1.64
   2   3   9   16.66    2.40
   2   3  10   19.73    2.56
   2   3  12   12.66    1.80
   2   3  13    0.55    0.77
  -2   4  14    3.61    0.81
  -2   4  13    6.93    1.30
   2   4 -12    5.44    1.41
  -2   4  12    2.70    1.25
  -2   4  11   13.22    1.69
   2   4 -11   13.11    2.11
  -2   4  11   12.18    2.06
  -2   4   9  110.21    5.40
   2   4  -9  110.97    6.03
  -2   4   9  106.87    6.13
  -2   4   8    6.80    1.64
   2   4  -8    8.09    1.33
   2   4  -8    9.06    1.97
  -2   4   8    4.75    1.78
   2   4  -7   14.21    2.29
  -2   4   7   21.93    2.66
   2   4  -7   18.09    1.93
  -2   4   7   17.75    2.78
  -2   4   6   88.14    5.08
   2   4  -6   65.95    4.47
  -2   4   6   85.37    5.54
   2   4  -6   70.45    3.75
  -2   4   5   18.63    2.50
   2   4  -5   14.50    2.24
  -2   4   5   14.79    2.50
   2   4  -5   16.02    1.97
   2   4  -5   16.04    1.84
  -2   4   4   97.54    5.23
   2   4  -4   87.66    4.83
   2   4  -4   77.86    4.24
  -2   4   4   94.50    5.41
   2   4  -4   89.24    4.22
   2   4  -3   55.66    3.06
   2   4  -3   60.53    3.90
  -2   4   3   67.25    4.17
  -2   4   3   48.32    2.85
   2   4  -3   51.01    3.40
   2   4  -3   54.99    3.21
  -2   4   3   58.08    4.07
  -2   4   2   17.75    2.17
   2   4  -2   17.83    1.76
   2   4  -2   16.06    1.95
  -2   4   2   15.22    2.11
  -2   4   2   17.67    1.81
   2   4  -2   14.66    1.71
   2   4  -1  214.14    6.79
  -2   4   1  206.94    6.90
  -2   4   1  204.66    7.29
   2   4  -1  201.50    6.49
   2   4  -1  198.11    7.17
  -2   4   0  275.21    8.38
   2   4   0  271.56    7.91
   2   4   0  233.53    7.16
  -2   4   0  253.80    8.13
   2   4   0  245.66    8.09
   2   4   1  164.54    5.92
  -2   4  -1  157.42    5.87
   2   4   1  158.73    6.48
   2   4   1  140.50    4.97
  -2   4  -1  161.26    6.19
   2   4   1  140.47    5.74
   2   4   2  231.99    7.38
  -2   4  -2  224.30    7.15
   2   4   2  213.39    7.28
   2   4   2  203.37    6.14
   2   4   2  241.66    8.54
  -2   4  -2  247.45    8.11
   2   4   3   37.09    2.77
  -2   4  -3   38.67    2.59
   2   4   3   40.14    3.51
  -2   4  -3   38.19    3.15
   2   4   3   34.23    2.60
   2   4   4   65.64    3.65
  -2   4  -4   59.58    3.59
   2   4   4   68.79    4.64
   2   4   4   57.20    3.27
  -2   4  -4   69.59    4.16
  -2   4  -5    5.03    1.50
   2   4   5    7.06    1.35
   2   4   5    8.59    2.02
   2   4   6  126.90    5.19
   2   4   6  139.58    6.94
  -2   4  -6  124.44    5.77
   2   4   7   15.67    1.76
  -2   4  -7   19.32    2.27
   2   4   7   15.15    2.39
  -2   4  -8   10.05    1.64
   2   4   8   11.50    2.12
  -2   4  -9   21.62    2.00
   2   4  10   34.20    2.96
   2   4  11    7.37    1.39
   2   4  12   11.98    1.40
  -2   5  12    6.12    0.85
  -2   5  11   16.67    1.64
  -2   5  10   18.81    1.62
  -2   5  10   18.77    2.05
  -2   5   9   36.88    2.54
  -2   5   9   31.58    2.84
  -2   5   8    5.84    1.31
  -2   5   8    3.79    1.35
  -2   5   7   51.46    3.97
   2   5  -7   48.35    2.90
  -2   5   6   28.24    2.76
   2   5  -6   22.12    2.10
  -2   5   5   84.65    4.81
  -2   5   5   74.31    4.83
   2   5  -5   69.65    3.80
  -2   5   4   62.94    4.31
   2   5  -4   61.03    3.54
  -2   5   3  137.69    6.38
   2   5  -3  131.92    5.36
   2   5  -2   10.59    1.54
  -2   5   2   14.07    2.13
  -2   5   2   14.65    1.69
   2   5  -1  127.40    5.24
  -2   5   1  134.73    5.97
   2   5  -1  104.88    4.53
  -2   5   1  106.14    4.90
  -2   5   0   11.90    1.78
   2   5   0   10.54    1.40
   2   5   0   12.58    1.71
  -2   5   0   11.41    1.79
   2   5   1  167.08    6.28
  -2   5  -1  180.10    6.49
  -2   5  -1  157.51    6.51
  -2   5  -2   17.57    1.96
   2   5   2   15.51    1.86
  -2   5  -2   15.38    2.13
   2   5   3   17.16    1.98
  -2   5  -3   19.94    2.41
   2   5   4   25.55    2.31
   2   5   4   26.64    2.97
  -2   5  -4   24.97    2.62
  -2   5  -5   35.59    3.06
   2   5   6   63.94    3.27
  -2   5  -6   66.95    3.99
   2   5   6   72.18    4.52
   2   5   7   15.50    2.13
  -2   5  -7   16.14    1.94
  -2   5  -8    6.53    1.14
   2   5   8    9.36    1.62
   2   5   9   11.31    1.54
  -2   5  -9    9.63    1.10
  -2   6   8    7.91    0.82
  -2   6   7    1.28    0.59
  -2   6   6   13.63    1.43
  -2   6   5   19.23    1.80
  -2   6   4    8.26    1.34
  -2   6   3   64.63    3.47
  -2   6   2    1.33    0.91
  -2   6   1   45.03    2.84
  -2   6   0    4.87    0.97
  -2   6  -1   13.65    1.53
  -2   6  -2   34.31    2.43
  -2   6  -3    6.85    1.20
  -2   6  -4   14.19    1.59
  -2   6  -5   17.15    1.61
  -2   6  -6   10.24    1.19
   3  -5 -11    0.68    0.50
   3  -5 -10    7.76    1.25
   3  -5 -10    5.88    1.05
   3  -5 -10    6.72    1.08
   3  -5  -9   13.57    1.68
   3  -5  -9   10.10    1.49
   3  -5  -8   56.28    3.37
   3  -5  -8   56.49    3.40
   3  -5  -7    2.84    1.02
   3  -5  -6    8.05    1.50
   3  -5  -5   17.19    1.82
   3  -5  -4   23.82    2.11
   3  -5  -4   26.96    2.26
   3  -5  -3   45.45    2.91
   3  -5  -2   33.31    2.53
   3  -4 -14    1.16    0.65
   3  -4 -13   12.52    1.54
   3  -4 -13   12.73    1.46
   3  -4 -12   10.65    1.62
   3  -4 -12   13.04    1.75
   3  -4 -12   12.35    1.67
   3  -4 -11    9.85    1.64
   3  -4 -11    8.87    1.63
   3  -4 -11    8.44    1.65
   3  -4 -10   35.36    2.55
   3  -4 -10   30.45    2.40
   3  -4 -10   34.53    2.48
   3  -4 -10   37.63    2.64
   3  -4 -10   36.57    3.22
   3  -4  -9   11.70    1.80
   3  -4  -9   11.60    2.05
   3  -4  -9   12.32    1.59
   3  -4  -9   13.44    1.67
   3  -4  -9   10.95    1.56
   3  -4  -9   11.93    1.64
   3  -4  -8   88.50    5.09
   3  -4  -8   87.16    4.74
   3  -4  -8   97.97    4.48
   3  -4  -8   96.59    4.34
   3  -4  -8   93.05    4.36
   3  -4  -8   96.35    4.46
   3  -4  -7   51.07    3.78
   3  -4  -7   59.54    3.44
   3  -4  -7   56.68    3.28
   3  -4  -7   59.44    3.41
   3  -4  -6   84.65    4.68
   3  -4  -6   85.61    4.03
   3  -4  -6   78.17    3.96
   3  -4  -5   18.89    2.21
   3  -4  -5   18.48    1.90
   3  -4  -5   16.69    1.86
   3  -4  -4   54.19    3.39
   3  -4  -4   54.05    3.43
   3  -4  -4   54.19    3.18
   3  -4  -4   62.95    3.45
   3  -4  -3   22.17    2.00
   3  -4  -3   20.57    1.99
   3  -4  -2   56.95    3.20
   3  -4  -2   63.10    3.95
   3  -4  -1  128.95    5.01
   3  -4  -1  144.65    5.80
   3  -4   0   86.92    4.07
   3  -4   0   93.64    4.17
   3  -4   1   48.63    3.05
   3  -4   1   51.11    3.44
   3  -4   1   46.28    2.91
   3  -4   2    8.13    1.48
   3  -4   2    6.46    1.33
   3  -4   2    5.68    1.42
   3  -4   3   15.99    1.90
   3  -4   4   26.11    2.47
  -3  -4  -5   18.19    1.71
  -3  -4  -5   19.74    1.75
  -3  -4  -6   39.18    2.49
  -3  -4  -6   39.58    2.63
  -3  -4  -6   38.69    2.49
  -3  -4  -7   20.12    1.92
  -3  -4  -7   20.85    1.89
  -3  -4  -8   50.53    2.97
  -3  -4  -8   55.15    3.08
  -3  -4  -9   37.69    3.09
  -3  -4  -9   41.07    2.65
  -3  -4 -10   11.15    1.68
  -3  -4 -11    5.04    1.10
  -3  -4 -11    6.35    1.19
  -3  -4 -12   12.38    1.37
  -3  -4 -12   12.19    1.28
   3  -3 -15    6.35    1.09
   3  -3 -15    6.98    1.17
   3  -3 -14    9.55    1.32
   3  -3 -14   11.30    1.70
   3  -3 -14    9.88    1.49
   3  -3 -14    8.75    1.45
   3  -3 -13   45.05    3.40
   3  -3 -13   40.45    3.29
   3  -3 -12    6.11    1.55
   3  -3 -12    4.38    1.10
   3  -3 -12    3.99    1.06
   3  -3 -12    4.39    1.01
   3  -3 -11   30.37    2.42
   3  -3 -11   28.67    2.95
   3  -3 -11   28.11    2.30
   3  -3 -11   27.60    2.30
   3  -3 -11   29.31    2.34
   3  -3 -11   24.93    2.20
   3  -3 -11   24.32    2.79
   3  -3 -11   30.00    2.78
   3  -3 -10  140.88    6.64
   3  -3 -10  155.38    5.68
   3  -3 -10  151.27    5.63
   3  -3 -10  137.59    5.39
   3  -3 -10  140.48    5.46
   3  -3 -10  140.47    6.68
   3  -3 -10  135.99    6.06
   3  -3  -9  260.82    9.20
   3  -3  -9  260.55    7.94
   3  -3  -9  278.35    8.14
   3  -3  -9  269.60    8.35
   3  -3  -9  268.10    8.03
   3  -3  -9  268.03    8.05
   3  -3  -9  252.39    9.21
   3  -3  -8   22.00    2.41
   3  -3  -8   22.46    2.04
   3  -3  -8   21.19    2.10
   3  -3  -8   23.74    2.04
   3  -3  -8   23.19    2.08
   3  -3  -8   22.95    2.60
   3  -3  -8   20.70    2.17
   3  -3  -7   44.06    3.20
   3  -3  -7   42.66    2.71
   3  -3  -7   41.11    2.83
   3  -3  -7   49.68    3.12
   3  -3  -7   41.95    2.73
   3  -3  -6    1.14    0.75
   3  -3  -6    1.74    0.78
   3  -3  -6    2.99    0.85
   3  -3  -6    3.48    1.19
   3  -3  -6    1.79    0.98
   3  -3  -6    1.90    0.81
   3  -3  -5   35.74    2.36
   3  -3  -5   29.75    2.35
   3  -3  -5   37.01    2.69
   3  -3  -5   27.61    2.01
   3  -3  -5   34.18    2.48
   3  -3  -4  296.06    8.51
   3  -3  -4  298.92    8.08
   3  -3  -3   28.58    2.03
   3  -3  -3   33.74    2.31
   3  -3  -3   31.15    2.08
   3  -3  -3   27.54    2.22
   3  -3  -2  369.84    9.38
   3  -3  -2  366.13    9.39
   3  -3  -2  382.45    9.19
   3  -3  -2  384.44    9.51
   3  -3  -1   69.05    3.02
   3  -3  -1   66.38    3.13
   3  -3  -1   72.51    3.48
   3  -3  -1   65.66    3.08
   3  -3   0  507.89   12.08
   3  -3   0  522.97   11.46
   3  -3   0  537.66   11.61
   3  -3   0  535.87   12.20
   3  -3   1   30.71    1.81
  -3  -3  -1   32.30    1.59
   3  -3   1   28.74    2.15
  -3  -3  -1   32.51    1.57
  -3  -3  -1   30.39    1.68
  -3  -3  -2   53.62    2.25
  -3  -3  -2   55.11    2.22
  -3  -3  -2   59.60    2.40
  -3  -3  -2   57.39    2.28
  -3  -3  -2   58.69    2.34
  -3  -3  -2   58.32    2.54
  -3  -3  -3   76.75    2.93
   3  -3   3   77.61    3.08
  -3  -3  -3   78.28    2.89
  -3  -3  -3   81.29    3.05
  -3  -3  -3   76.02    2.88
  -3  -3  -3   79.72    2.97
  -3  -3  -3   76.33    3.14
  -3  -3  -4  323.17    8.04
   3  -3   4  337.76    8.05
   3  -3   4  332.11    7.96
  -3  -3  -4  319.06    8.08
  -3  -3  -4  315.83    8.31
   3  -3   5   88.45    3.66
   3  -3   5   87.80    3.39
  -3  -3  -5   77.32    3.38
  -3  -3  -5   88.52    3.74
  -3  -3  -5   90.52    3.56
   3  -3   6  112.28    4.38
  -3  -3  -6  118.32    4.39
  -3  -3  -6  112.41    4.29
  -3  -3  -6  113.34    4.31
   3  -3   7   92.05    4.03
  -3  -3  -7   94.24    4.06
  -3  -3  -7   95.67    4.08
   3  -3   8  162.92    5.65
  -3  -3  -8  162.50    5.78
  -3  -3  -8  166.50    5.83
  -3  -3  -9   77.48    3.83
  -3  -3  -9   84.23    4.04
   3  -3   9   80.44    3.95
  -3  -3 -10    2.60    0.96
  -3  -3 -11    8.26    1.75
  -3  -3 -11    8.69    1.34
  -3  -3 -12    6.36    1.41
  -3  -3 -12    6.90    1.54
   3  -3  12    7.29    1.30
  -3  -3 -13    8.46    1.45
   3  -3  13    8.72    1.19
  -3  -3 -13   10.07    1.52
  -3  -3 -14    7.39    1.08
  -3  -3 -14    7.76    1.14
   3  -2 -16    1.37    0.74
   3  -2 -15    3.71    1.01
   3  -2 -15    3.09    1.10
   3  -2 -14    4.85    1.48
   3  -2 -14    4.36    1.26
   3  -2 -13    2.81    1.26
   3  -2 -13    2.16    1.11
   3  -2 -13    1.01    0.63
   3  -2 -13    1.75    0.72
   3  -2 -12   25.03    2.20
   3  -2 -12   29.44    3.07
   3  -2 -12   28.45    2.24
   3  -2 -12   26.28    2.16
   3  -2 -12   27.71    2.95
   3  -2 -12   29.52    2.86
   3  -2 -11  188.46    6.33
   3  -2 -11  190.18    7.79
   3  -2 -11  194.71    6.37
   3  -2 -11  196.91    6.29
   3  -2 -11  181.80    6.13
   3  -2 -11  166.62    6.10
   3  -2 -11  174.79    7.36
   3  -2 -11  169.35    7.11
   3  -2 -10  100.57    5.44
   3  -2 -10  113.24    4.59
   3  -2 -10  113.51    4.62
   3  -2 -10  111.35    4.54
   3  -2 -10  113.25    4.58
   3  -2 -10  117.24    4.58
   3  -2 -10  116.76    5.65
   3  -2 -10  107.25    5.26
   3  -2  -9  176.84    6.94
   3  -2  -9  166.59    5.83
   3  -2  -9  174.34    5.75
   3  -2  -9  175.77    5.73
   3  -2  -9  168.91    5.71
   3  -2  -9  181.26    5.90
   3  -2  -9  170.13    6.54
   3  -2  -8   14.92    1.95
   3  -2  -8   17.23    1.64
   3  -2  -8   18.35    1.75
   3  -2  -8   17.98    1.61
   3  -2  -8   15.94    1.53
   3  -2  -8   17.12    2.09
   3  -2  -8   15.79    1.83
   3  -2  -7  161.02    5.18
   3  -2  -7  153.95    5.86
   3  -2  -7  161.89    5.36
   3  -2  -7  167.44    5.22
   3  -2  -7  152.15    5.59
   3  -2  -7  170.21    6.19
   3  -2  -6   45.99    2.54
   3  -2  -6   46.81    2.94
   3  -2  -6   45.14    2.63
   3  -2  -5  205.74    5.76
   3  -2  -5  211.23    5.88
   3  -2  -5  219.63    6.62
   3  -2  -5  205.63    5.96
   3  -2  -5  206.44    6.35
   3  -2  -4   99.29    3.46
   3  -2  -4   88.80    3.56
   3  -2  -4   92.34    3.76
   3  -2  -4   92.58    3.28
   3  -2  -3  659.98   13.07
   3  -2  -3  654.71   13.24
   3  -2  -3  662.54   13.49
   3  -2  -3  665.36   13.46
   3  -2  -3  627.41   12.57
   3  -2  -2  917.88   18.46
   3  -2  -2  987.25   18.99
   3  -2  -2  917.97   18.42
   3  -2  -2  932.93   18.51
   3  -2  -2  923.97   18.54
  -3  -2   1  742.73   13.46
  -3  -2   1  718.28   13.65
  -3  -2   1  725.79   13.40
   3  -2  -1  744.53   14.98
   3  -2  -1  707.19   14.73
   3  -2  -1  710.40   14.72
   3  -2  -1  799.17   14.90
   3  -2  -1  765.21   14.69
  -3  -2   1  719.87   13.33
   3  -2  -1  741.81   15.00
  -3  -2   0  108.91    2.96
  -3  -2   0  110.39    2.64
  -3  -2   0  112.40    2.77
  -3  -2   0  108.27    2.63
  -3  -2   0  112.09    2.93
  -3  -2   0  110.95    2.71
  -3  -2   0  108.60    2.64
   3  -2   0  109.16    3.28
   3  -2   0  110.11    3.18
  -3  -2   0  109.37    2.69
  -3  -2  -1   20.99    1.05
  -3  -2  -1   21.62    1.26
  -3  -2  -1   18.79    0.97
  -3  -2  -1   20.40    1.06
  -3  -2  -1   20.37    1.02
  -3  -2  -1   19.07    1.02
  -3  -2  -1   19.50    1.14
   3  -2   1   20.14    1.19
   3  -2   1   18.69    1.24
   3  -2   1   18.00    1.19
  -3  -2  -2  311.00    6.65
  -3  -2  -2  290.76    7.10
  -3  -2  -2  302.23    6.56
  -3  -2  -2  308.00    6.69
  -3  -2  -2  294.75    6.55
  -3  -2  -2  302.59    6.59
   3  -2   2  300.63    6.78
   3  -2   2  292.94    6.71
   3  -2   2  298.41    6.78
  -3  -2  -3  427.91    9.09
  -3  -2  -3  415.13    9.77
  -3  -2  -3  425.18    9.10
  -3  -2  -3  423.03    9.00
  -3  -2  -3  425.29    9.31
  -3  -2  -3  427.02    9.04
   3  -2   3  422.03    9.13
   3  -2   3  427.66    8.97
   3  -2   3  406.07    9.13
  -3  -2  -4  841.90   17.87
  -3  -2  -4  857.08   16.90
  -3  -2  -4  824.19   17.07
  -3  -2  -4  844.32   16.81
  -3  -2  -4  863.55   16.88
   3  -2   4  855.75   16.79
   3  -2   4  825.72   16.76
  -3  -2  -5 1392.99   26.53
  -3  -2  -5 1357.81   26.47
  -3  -2  -5 1392.82   26.46
  -3  -2  -5 1326.00   27.61
   3  -2   5 1362.14   26.47
   3  -2   5 1411.21   26.83
   3  -2   5 1351.44   26.27
   3  -2   5 1388.32   26.23
  -3  -2  -6  112.47    4.05
  -3  -2  -6  118.73    4.13
   3  -2   6  117.77    3.92
   3  -2   6  119.27    3.93
   3  -2   6  117.81    4.21
   3  -2   6  122.53    3.91
  -3  -2  -7  405.07   10.13
   3  -2   7  402.10   10.01
  -3  -2  -7  407.08   10.05
   3  -2   7  432.00   10.29
   3  -2   7  415.61   10.05
   3  -2   7  426.71   10.40
  -3  -2  -8   97.17    4.05
  -3  -2  -8   97.17    4.05
   3  -2   8   94.73    4.13
   3  -2   8   96.77    4.06
   3  -2   8   90.41    3.85
   3  -2   9   45.35    3.23
  -3  -2  -9   49.43    2.92
  -3  -2  -9   45.60    2.85
   3  -2   9   47.66    3.06
   3  -2   9   48.54    2.89
   3  -2   9   45.36    2.87
   3  -2  10    3.64    1.23
  -3  -2 -10    2.21    0.88
   3  -2  10    4.62    1.16
   3  -2  10    3.75    1.06
   3  -2  11    6.13    1.49
  -3  -2 -11    6.64    1.26
   3  -2  12   22.33    2.41
   3  -2  12   16.06    1.86
  -3  -2 -12   21.40    2.01
   3  -2  13   59.72    3.63
  -3  -2 -13   62.24    3.97
   3  -2  14    5.70    1.13
  -3  -2 -14    5.34    1.37
  -3  -2 -14    6.21    1.31
  -3  -2 -15    1.20    0.73
  -3  -2 -15    0.85    0.65
  -3  -1  17    6.70    1.11
  -3  -1  16   31.75    2.57
   3  -1 -16   27.37    2.24
  -3  -1  16   30.26    2.64
  -3  -1  15    7.94    1.78
  -3  -1  15    6.94    1.56
   3  -1 -15    4.81    1.31
  -3  -1  14    0.19    1.02
   3  -1 -13   93.30    5.23
  -3  -1  13  103.91    5.58
  -3  -1  12  181.17    7.47
   3  -1 -12  183.18    6.08
   3  -1 -12  193.44    7.73
   3  -1 -12  174.64    6.92
   3  -1 -12  182.16    7.26
   3  -1 -12  172.65    5.78
  -3  -1  11    1.40    1.09
   3  -1 -11    2.17    0.81
   3  -1 -11    2.50    0.89
   3  -1 -11    2.33    0.80
   3  -1 -11    1.89    1.21
  -3  -1  11    2.24    1.04
   3  -1 -11    2.53    1.19
   3  -1 -11    2.16    1.09
  -3  -1  10  180.57    6.29
   3  -1 -10  179.04    5.04
   3  -1 -10  186.91    6.64
   3  -1 -10  174.42    5.00
   3  -1 -10  172.79    4.84
   3  -1 -10  175.31    4.90
  -3  -1  10  174.33    5.74
   3  -1 -10  172.30    6.07
  -3  -1   9  254.92    8.04
   3  -1  -9  261.70    8.29
   3  -1  -9  245.02    6.81
   3  -1  -9  241.98    6.77
   3  -1  -9  254.14    6.89
   3  -1  -9  278.84    8.27
  -3  -1   9  256.94    7.57
   3  -1  -9  250.96    7.91
   3  -1  -8  223.04    7.28
   3  -1  -8  222.55    6.06
   3  -1  -8  218.06    6.12
   3  -1  -8  224.61    6.32
   3  -1  -8  230.44    6.18
   3  -1  -8  228.73    7.13
  -3  -1   8  233.05    6.62
   3  -1  -7  182.89    5.15
   3  -1  -7  179.91    5.27
   3  -1  -7  184.11    5.16
   3  -1  -7  196.55    5.25
   3  -1  -7  201.89    6.22
  -3  -1   7  195.17    5.47
   3  -1  -7  190.39    5.93
  -3  -1   6  149.86    4.15
   3  -1  -6  154.11    4.38
  -3  -1   6  146.66    3.91
   3  -1  -6  162.51    5.14
   3  -1  -6  155.22    4.49
   3  -1  -6  152.69    4.31
  -3  -1   6  153.08    4.37
   3  -1  -6  150.45    4.86
  -3  -1   5  363.27    7.74
   3  -1  -5  359.90    8.20
   3  -1  -5  378.65    8.31
  -3  -1   5  369.72    7.93
   3  -1  -5  377.90    8.93
   3  -1  -5  368.38    8.62
   3  -1  -5  369.95    8.90
  -3  -1   4  724.34   13.46
   3  -1  -4  694.48   14.04
   3  -1  -4  719.41   14.14
   3  -1  -4  713.85   14.67
  -3  -1   4  699.37   13.53
   3  -1  -4  738.30   14.76
   3  -1  -4  697.35   14.37
  -3  -1   3  208.03    4.50
   3  -1  -3  231.03    5.33
   3  -1  -3  220.85    5.56
  -3  -1   3  215.49    5.25
  -3  -1   3  230.63    4.56
   3  -1  -3  244.38    5.58
   3  -1  -3  220.81    5.55
  -3  -1   3  227.94    5.00
   3  -1  -3  219.61    5.28
   3  -1  -2  535.17   10.88
   3  -1  -2  524.18   10.79
   3  -1  -2  547.00   11.07
  -3  -1   2  501.43   10.57
  -3  -1   2  543.26   10.44
   3  -1  -2  547.28   11.05
  -3  -1   2  538.03   10.22
   3  -1  -1  348.76    7.46
  -3  -1   1  329.69    7.11
   3  -1  -1  356.30    7.41
   3  -1  -1  347.73    7.30
   3  -1  -1  337.14    7.34
  -3  -1   0  710.03   14.35
  -3  -1   0  736.47   13.55
  -3  -1   0  721.07   13.60
   3  -1   0  760.07   14.23
   3  -1   0  729.58   14.18
   3  -1   0  764.23   14.16
   3  -1   0  751.42   14.14
   3  -1   1  530.99   10.60
  -3  -1  -1  527.12   11.02
  -3  -1  -1  531.58   10.24
  -3  -1  -1  531.00   10.15
  -3  -1  -2 1920.60   34.26
  -3  -1  -2 1901.35   35.43
  -3  -1  -2 1877.46   34.25
   3  -1   2 1879.97   34.39
  -3  -1  -2 1883.97   34.23
   3  -1   2 1880.58   34.62
   3  -1   2 1910.17   34.42
  -3  -1  -3 2180.40   40.71
   3  -1   3 2167.74   39.32
  -3  -1  -3 2150.43   39.27
  -3  -1  -3 2117.69   39.26
   3  -1   3 2177.88   39.50
  -3  -1  -3 2149.18   39.30
   3  -1   3 2262.58   40.53
  -3  -1  -4   44.92    1.92
   3  -1   4   47.36    2.52
  -3  -1  -4   45.08    1.94
  -3  -1  -4   48.37    1.94
   3  -1   4   47.49    1.93
   3  -1   4   46.07    2.01
  -3  -1  -4   45.68    2.58
   3  -1   4   47.36    2.06
   3  -1   4   43.51    1.89
   3  -1   4   45.25    1.91
   3  -1   4   48.79    1.97
   3  -1   5  328.16    8.77
  -3  -1  -5  340.52    7.72
  -3  -1  -5  334.88    7.71
   3  -1   5  334.32    7.70
   3  -1   5  339.99    7.91
  -3  -1  -5  333.50    9.07
   3  -1   5  328.14    7.64
   3  -1   5  347.21    8.05
   3  -1   5  338.11    7.66
   3  -1   6  333.24    9.28
  -3  -1  -6  343.19    9.55
   3  -1   6  349.23    8.31
   3  -1   6  339.46    8.30
   3  -1   6  331.20    8.12
   3  -1   6  343.16    8.24
   3  -1   6  330.95    8.01
  -3  -1  -6  337.67    7.98
  -3  -1  -6  330.64    8.05
   3  -1   7  159.54    6.17
   3  -1   7  171.86    5.46
   3  -1   7  166.80    5.25
   3  -1   7  169.76    5.32
   3  -1   7  177.03    5.36
  -3  -1  -7  166.27    5.09
   3  -1   7  167.25    5.12
  -3  -1  -7  177.86    5.24
   3  -1   8  159.82    6.54
   3  -1   8  175.11    5.69
  -3  -1  -8  176.24    5.49
   3  -1   8  169.59    5.76
   3  -1   8  183.10    5.82
   3  -1   8  174.99    5.70
   3  -1   9   42.24    3.45
   3  -1   9   45.24    3.27
   3  -1   9   45.10    2.82
  -3  -1  -9   44.76    2.65
   3  -1   9   46.46    2.95
   3  -1   9   47.40    2.98
   3  -1   9   47.66    2.94
   3  -1  10   46.90    3.47
  -3  -1 -10   47.96    2.92
   3  -1  10   45.31    3.72
   3  -1  10   51.08    3.30
   3  -1  11    0.58    1.01
  -3  -1 -11    2.10    0.93
   3  -1  11    1.10    1.07
   3  -1  11    1.72    0.98
   3  -1  12   37.60    3.24
  -3  -1 -12   39.11    3.38
   3  -1  12   39.01    3.39
  -3  -1 -13   21.97    2.49
   3  -1  14   23.69    2.36
  -3  -1 -14   23.04    2.25
  -3  -1 -14   22.69    2.40
  -3  -1 -15    1.77    0.89
   3  -1  15    1.89    0.79
   3  -1  16   16.89    1.51
  -3   0  17   25.41    2.12
  -3   0  17   22.61    2.09
  -3   0  16    9.48    1.70
  -3   0  16    7.31    1.59
  -3   0  15   18.01    2.40
  -3   0  15   15.32    2.33
   3   0 -14    4.90    1.34
  -3   0  14    7.36    1.89
  -3   0  13   46.87    3.86
   3   0 -13   45.10    3.44
  -3   0  13   45.52    4.02
   3   0 -12    0.34    0.90
  -3   0  12    0.40    1.12
  -3   0  11   23.44    2.57
   3   0 -11   22.30    2.30
   3   0 -11   22.63    2.38
  -3   0  10  217.98    7.75
   3   0 -10  221.86    7.55
  -3   0  10  225.28    7.57
   3   0 -10  229.38    7.11
   3   0 -10  235.25    7.61
   3   0  -9   42.23    2.12
   3   0  -9   38.90    2.70
  -3   0   9   42.46    2.79
   3   0  -9   45.47    2.63
   3   0  -9   44.07    2.82
   3   0  -9   43.14    2.04
   3   0  -9   43.07    2.12
  -3   0   9   38.32    2.56
   3   0  -8  571.53   11.73
   3   0  -8  532.64   11.67
   3   0  -8  546.32   11.48
  -3   0   8  564.89   12.89
   3   0  -8  563.76   11.59
   3   0  -8  562.88   12.99
   3   0  -8  573.90   12.71
   3   0  -7    7.79    1.16
  -3   0   7    9.79    1.19
   3   0  -7    8.07    1.05
   3   0  -7    9.31    0.88
   3   0  -7    7.70    0.79
   3   0  -7   10.10    0.88
  -3   0   7    9.80    1.11
   3   0  -7    9.12    0.84
   3   0  -7   10.09    0.90
  -3   0   6 1251.48   24.84
   3   0  -6 1260.19   25.34
   3   0  -6 1322.14   24.21
   3   0  -6 1322.07   24.32
   3   0  -6 1235.98   24.14
   3   0  -6 1325.99   24.29
  -3   0   6 1427.45   25.23
   3   0  -6 1331.47   25.17
  -3   0   6 1319.92   25.36
   3   0  -6 1342.87   25.42
  -3   0   5  328.66    7.33
   3   0  -5  332.87    7.79
   3   0  -5  328.40    6.94
   3   0  -5  341.80    7.01
   3   0  -5  329.18    6.92
  -3   0   5  354.51    7.57
  -3   0   5  327.04    7.62
   3   0  -5  339.78    7.60
   3   0  -5  333.98    7.71
  -3   0   4   58.05    2.06
   3   0  -4   54.83    1.69
   3   0  -4   49.72    2.13
   3   0  -4   55.35    2.10
   3   0  -4   54.56    1.77
  -3   0   4   56.51    1.99
  -3   0   3 2329.40   42.44
  -3   0   3 2419.41   43.27
   3   0  -3 2367.92   42.81
   3   0  -3 2276.82   41.72
   3   0  -3 2398.80   42.63
   3   0  -3 2363.12   42.66
   3   0  -3 2363.36   42.17
  -3   0   3 2286.12   42.40
   3   0  -2 4623.58   83.63
   3   0  -2 4965.40   83.74
  -3   0   2 4570.86   83.76
   3   0  -2 4665.76   84.09
  -3   0   2 4783.39   84.53
  -3   0   2 5000.98   84.24
   3   0  -2 4795.06   83.99
   3   0  -2 4731.35   84.05
   3   0  -2 4664.51   83.84
   3   0  -2 4652.46   83.76
   3   0  -1 1439.25   26.31
   3   0  -1 1448.55   26.28
  -3   0   1 1446.48   27.05
  -3   0   1 1460.37   27.07
   3   0  -1 1456.19   26.57
   3   0  -1 1467.91   26.40
   3   0  -1 1480.43   26.47
   3   0   0    2.47    0.39
  -3   0   0    3.17    0.76
  -3   0   0    2.44    0.66
   3   0   0    2.61    0.50
  -3   0   0    2.40    0.47
   3   0   0    2.86    0.44
   3   0   0    3.16    0.44
   3   0   1 3704.26   65.70
   3   0   1 3685.95   65.70
  -3   0  -1 3653.09   66.86
   3   0   1 3692.99   65.15
   3   0   1 3737.76   65.99
   3   0   1 3715.33   65.85
   3   0   1 3735.10   65.75
   3   0   1 3714.68   65.84
   3   0   1 3717.50   65.77
   3   0   2  524.67   10.08
   3   0   2  519.15   10.95
  -3   0  -2  525.20   10.16
   3   0   2  506.32   10.03
   3   0   2  511.38   10.02
  -3   0  -2  500.52   11.16
   3   0   2  514.55   10.26
   3   0   2  524.59   10.14
   3   0   2  513.30   10.30
   3   0   2  515.46   10.13
   3   0   3 4229.00   75.55
   3   0   3 4357.88   76.65
   3   0   3 4307.45   75.52
  -3   0  -3 4199.99   75.53
   3   0   3 4240.19   75.52
   3   0   3 4218.21   75.50
   3   0   3 4227.07   75.48
   3   0   3 4269.82   75.62
   3   0   3 4171.00   75.76
  -3   0  -3 4220.48   76.95
   3   0   3 4250.05   75.60
   3   0   3 4257.74   75.73
   3   0   3 4224.17   75.58
   3   0   4  115.95    4.09
  -3   0  -4  127.09    4.41
   3   0   4  118.74    3.57
  -3   0  -4  115.89    3.32
   3   0   4  113.94    3.32
   3   0   4  112.85    3.28
   3   0   4  116.28    3.40
   3   0   4  117.21    3.34
   3   0   4  115.56    3.46
   3   0   4  117.73    3.43
   3   0   5   36.40    1.99
  -3   0  -5   38.51    2.55
  -3   0  -5   40.82    1.87
   3   0   5   38.47    1.95
   3   0   5   40.27    1.99
   3   0   5   41.44    1.90
   3   0   5   39.26    1.88
   3   0   5   37.91    1.97
   3   0   5   36.79    1.94
   3   0   5   38.70    1.95
   3   0   6 1352.81   27.32
  -3   0  -6 1299.80   27.48
   3   0   6 1366.47   26.17
   3   0   6 1328.84   26.01
  -3   0  -6 1340.14   25.65
   3   0   6 1352.49   26.11
   3   0   7   82.26    4.09
  -3   0  -7   83.29    3.26
   3   0   7   80.86    3.43
   3   0   7   82.07    3.47
   3   0   7   80.81    3.44
   3   0   7   86.94    3.59
   3   0   8  349.16   10.15
  -3   0  -8  345.48   10.83
  -3   0  -8  374.01    9.23
   3   0   8  380.22    9.74
   3   0   8  365.61   10.70
   3   0   8  390.49    9.89
   3   0   8  383.86    9.89
   3   0   9   48.76    3.38
   3   0   9   50.64    3.06
   3   0   9   45.03    3.50
   3   0   9   44.42    2.98
   3   0  10    5.42    1.61
   3   0  10    6.68    1.40
   3   0  10    7.34    1.63
   3   0  11    5.23    1.42
   3   0  11    4.16    1.56
   3   0  11    2.83    1.27
   3   0  12   21.17    2.72
   3   0  12   24.62    2.68
  -3   0 -12   24.89    2.59
   3   0  12   23.74    2.77
  -3   0 -14   10.51    1.65
   3   0  14    9.96    1.66
   3   0  16    4.69    0.97
  -3   1  17    6.33    1.15
  -3   1  17    7.16    1.25
  -3   1  16   29.95    2.63
  -3   1  16   31.66    2.86
  -3   1  15    8.91    1.75
  -3   1  15    4.61    1.51
  -3   1  14    1.39    1.15
  -3   1  14    1.20    1.19
  -3   1  13  105.60    5.74
  -3   1  13   97.23    5.95
  -3   1  12  192.15    7.85
  -3   1  12  197.80    8.59
  -3   1  11    2.92    1.23
  -3   1  10  178.12    6.95
  -3   1   9  296.19    8.81
  -3   1   8  219.51    6.66
   3   1  -8  211.74    6.24
  -3   1   7  189.69    5.69
   3   1  -7  191.69    5.39
   3   1  -7  191.81    5.09
  -3   1   7  185.28    5.75
  -3   1   6  148.86    4.55
   3   1  -6  142.06    4.15
   3   1  -6  142.09    3.88
   3   1  -6  147.93    3.73
   3   1  -6  149.91    4.03
   3   1  -6  151.54    3.71
  -3   1   6  150.26    4.60
  -3   1   5  363.29    8.16
   3   1  -5  341.36    7.58
  -3   1   5  352.16    8.91
   3   1  -5  348.76    7.36
   3   1  -5  354.64    7.15
   3   1  -5  354.90    7.47
  -3   1   5  356.94    8.21
  -3   1   4  733.16   14.53
   3   1  -4  715.97   13.89
  -3   1   4  731.15   15.36
   3   1  -4  741.06   13.90
   3   1  -4  705.99   13.65
   3   1  -4  723.36   13.79
  -3   1   4  718.96   14.57
  -3   1   3  218.21    5.92
   3   1  -3  228.63    4.95
   3   1  -3  211.69    5.04
   3   1  -3  215.29    4.68
   3   1  -3  220.03    4.54
  -3   1   3  226.89    5.41
   3   1  -2  514.17    9.53
   3   1  -2  506.90    9.21
  -3   1   2  532.76   11.18
   3   1  -2  513.14   10.27
   3   1  -2  511.20   10.29
   3   1  -2  538.73   10.09
   3   1  -1  340.93    6.55
   3   1  -1  328.58    6.52
   3   1  -1  353.22    7.00
   3   1  -1  334.93    7.23
  -3   1   1  328.02    7.76
  -3   1   1  375.81    7.70
   3   1  -1  373.62    6.96
   3   1  -1  331.25    7.40
   3   1   0  727.36   13.07
   3   1   0  718.67   13.67
   3   1   0  706.23   13.05
   3   1   0  629.90   12.42
  -3   1   0  714.93   14.19
   3   1   0  687.38   13.04
  -3   1   0  704.36   14.23
  -3   1   0  695.88   12.89
   3   1   0  777.45   13.72
   3   1   0  725.51   13.60
  -3   1   0  785.07   13.85
   3   1   0  740.46   12.98
   3   1   0  728.57   12.80
  -3   1  -1  523.10   10.50
   3   1   1  563.43   10.38
  -3   1  -1  541.64   10.26
   3   1   1  541.71   10.47
   3   1   1  515.70   10.71
   3   1   1  551.27   10.47
  -3   1  -1  525.97   11.72
   3   1   1  540.56   10.73
   3   1   1  519.34   11.00
  -3   1  -1  573.13   11.21
   3   1   1  557.97   10.59
   3   1   1  546.49   10.68
   3   1   1  554.68   10.66
  -3   1  -2 1869.30   35.58
   3   1   2 1850.32   34.13
   3   1   2 1920.30   34.06
   3   1   2 1852.97   33.87
  -3   1  -2 1835.23   33.73
   3   1   2 1931.49   33.91
   3   1   2 1856.29   35.00
   3   1   2 1925.39   34.36
   3   1   2 1951.11   34.45
   3   1   2 1905.69   34.43
  -3   1  -3 2113.72   40.18
   3   1   3 2202.28   39.26
   3   1   3 2119.58   38.86
   3   1   3 2137.15   38.78
   3   1   3 2093.24   38.33
   3   1   3 2182.06   39.81
   3   1   3 2094.74   39.06
   3   1   3 2174.72   39.20
   3   1   3 2176.34   39.19
  -3   1  -4   47.54    2.61
   3   1   4   44.68    2.12
   3   1   4   48.87    2.04
   3   1   4   43.84    1.53
   3   1   4   45.13    1.89
   3   1   4   48.66    2.01
   3   1   4   46.73    2.39
   3   1   4   45.91    2.10
   3   1   5  342.96    7.95
   3   1   5  347.69    7.87
   3   1   5  340.86    8.41
  -3   1  -5  321.63    8.93
   3   1   5  345.13    8.27
   3   1   5  328.67    7.88
   3   1   6  326.45    8.76
  -3   1  -6  330.42    9.34
   3   1   6  321.95    8.53
   3   1   6  353.91    9.25
   3   1   6  347.25    8.60
   3   1   7  164.94    6.04
   3   1   7  158.22    5.45
   3   1   7  166.64    5.88
  -3   1  -8  174.05    6.77
   3   1   8  167.86    6.40
   3   1   8  171.67    6.67
   3   1   8  179.70    6.40
   3   1   9   47.63    3.42
   3   1   9   47.59    3.52
   3   1   9   50.25    3.39
   3   1  10   47.08    3.62
   3   1  10   38.23    3.39
   3   1  10   44.11    3.38
   3   1  11    0.41    0.99
   3   1  11    1.94    1.22
   3   1  11    4.13    1.27
   3   1  12   33.46    3.32
   3   1  12   40.77    3.40
   3   1  15    1.40    0.81
  -3   2  16    0.97    0.86
  -3   2  16    2.29    0.90
  -3   2  15    3.58    1.23
  -3   2  15    5.14    1.28
  -3   2  14    3.34    1.35
  -3   2  14    2.92    1.19
  -3   2  13    0.46    1.09
  -3   2  12   30.66    3.33
  -3   2  12   31.08    2.97
  -3   2  11  171.43    7.93
  -3   2  11  197.61    7.56
  -3   2  10  105.95    5.81
  -3   2  10  108.88    5.27
  -3   2   9  163.95    7.14
  -3   2   9  173.74    6.56
  -3   2   8   14.24    2.03
  -3   2   7  159.91    5.57
  -3   2   7  158.81    6.24
   3   2  -7  146.43    4.50
   3   2  -7  154.18    4.81
   3   2  -6   44.74    2.36
   3   2  -6   42.74    2.14
  -3   2   5  210.38    6.69
   3   2  -5  196.60    5.71
   3   2  -5  204.13    5.44
  -3   2   4   95.55    3.97
   3   2  -4   91.75    3.43
   3   2  -4   88.82    3.15
  -3   2   3  669.79   14.41
   3   2  -3  635.95   13.71
   3   2  -3  653.56   13.25
   3   2  -3  629.78   13.56
  -3   2   2  959.30   19.01
   3   2  -2  913.65   18.68
   3   2  -2  936.56   18.25
   3   2  -2  942.30   18.06
   3   2  -2  909.10   19.05
  -3   2   1  787.84   15.67
  -3   2   1  763.42   15.85
   3   2  -1  779.33   15.03
   3   2  -1  752.06   15.51
  -3   2   1  742.63   15.40
   3   2  -1  749.46   15.61
   3   2  -1  761.96   14.98
   3   2  -1  740.67   15.82
  -3   2   0  113.13    3.80
   3   2   0  117.42    3.90
  -3   2   0  116.00    3.49
   3   2   0  112.81    3.30
   3   2   0  111.25    3.79
  -3   2   0  110.08    3.55
   3   2   0  117.48    3.40
   3   2   0  110.86    3.92
  -3   2  -1   19.01    1.55
   3   2   1   19.65    1.59
   3   2   1   19.26    1.15
   3   2   1   19.43    1.53
  -3   2  -1   19.19    1.32
   3   2   1   18.15    1.20
  -3   2  -1   21.38    1.27
  -3   2  -2  303.75    7.39
   3   2   2  281.98    6.63
  -3   2  -2  300.08    7.66
   3   2   2  309.37    7.55
   3   2   2  295.58    7.70
   3   2   2  321.19    7.65
  -3   2  -2  294.56    6.81
   3   2   2  301.21    6.86
  -3   2  -2  283.53    6.89
   3   2   3  445.33    9.41
   3   2   3  392.83    9.20
  -3   2  -3  394.20    9.78
   3   2   3  420.34    9.77
   3   2   3  425.51   10.18
   3   2   3  417.00    9.40
   3   2   3  413.07    9.07
  -3   2  -3  419.25    8.81
   3   2   4  766.57   17.02
  -3   2  -4  795.44   17.37
   3   2   4  805.58   17.20
   3   2   4  835.32   17.18
   3   2   4  816.92   16.45
   3   2   4  812.52   17.34
  -3   2  -5 1303.58   27.31
   3   2   5 1303.27   26.74
   3   2   5 1387.22   27.27
   3   2   5 1337.20   26.05
   3   2   6  115.71    4.64
  -3   2  -6  106.35    4.59
   3   2   6  100.50    4.41
   3   2   6  104.68    4.08
   3   2   6  108.66    4.49
   3   2   6  105.04    4.54
  -3   2  -7  368.50   10.40
   3   2   7  386.19   10.56
   3   2   7  406.13    9.74
   3   2   7  379.22   10.54
   3   2   7  415.01   10.61
   3   2   8   85.96    4.57
   3   2   8   87.49    4.49
   3   2   9   45.39    3.46
   3   2   9   49.32    3.57
   3   2  10    3.92    1.43
   3   2  11    7.93    1.68
  -3   3  15    6.16    1.14
   3   3 -15    6.93    1.28
   3   3 -14    8.63    1.77
  -3   3  11   29.29    3.06
  -3   3  10  134.05    6.61
  -3   3   9  244.82    9.06
   3   3  -9  222.87    6.52
  -3   3   8   21.03    2.49
   3   3  -8   22.51    1.82
  -3   3   7   40.54    3.25
   3   3  -7   37.83    2.35
   3   3  -7   37.38    2.55
  -3   3   6    1.12    0.96
   3   3  -6    1.92    0.72
   3   3  -6    1.78    0.82
   3   3  -5   35.36    2.88
   3   3  -5   30.75    2.39
   3   3  -5   28.57    2.04
   3   3  -4  292.92    8.84
   3   3  -4  279.96    7.62
   3   3  -3   30.82    1.91
   3   3  -3   30.34    2.44
  -3   3   3   30.16    2.57
   3   3  -2  377.39    9.10
   3   3  -2  374.79   10.22
   3   3  -1   64.83    3.40
   3   3  -1   64.94    2.85
  -3   3   1   64.59    3.23
   3   3  -1   60.50    2.82
   3   3  -1   68.14    3.34
   3   3   0  522.39   11.38
  -3   3   0  492.77   11.70
   3   3   0  529.57   12.49
   3   3   0  528.12   12.48
   3   3   1   31.61    2.43
   3   3   1   31.09    1.80
   3   3   1   33.61    2.40
   3   3   2   56.19    2.72
  -3   3  -2   57.86    2.80
   3   3   2   59.85    3.40
   3   3   2   51.27    2.29
   3   3   2   57.89    3.16
   3   3   3   72.65    3.21
   3   3   3   79.27    4.15
   3   3   3   75.09    3.70
   3   3   4  312.05    8.29
  -3   3  -4  320.87    7.90
   3   3   4  341.30    9.99
   3   3   4  320.12    9.01
   3   3   5   82.13    3.53
   3   3   5   80.69    4.00
   3   3   6  120.06    5.71
   3   3   6  114.58    4.84
   3   3   7   99.24    5.30
   3   3   7  101.39    4.49
   3   3   8  163.02    6.97
  -3   3  -8  155.02    6.05
   3   3   9   78.95    4.65
   3   3  10    2.08    1.14
   3   3  11    6.03    1.36
   3   3  12    7.63    1.30
  -3   4  14    1.14    0.60
   3   4 -13   14.77    1.83
  -3   4  13   11.92    1.63
  -3   4  12   11.49    1.46
   3   4 -12   15.86    2.17
  -3   4  12   13.39    1.92
  -3   4  11   10.13    1.59
   3   4 -11   13.95    2.30
  -3   4  11    8.83    1.85
  -3   4   9   12.36    2.06
   3   4  -9   16.16    2.51
  -3   4   9   10.60    2.15
   3   4  -8   88.50    5.50
   3   4  -8   77.31    3.72
  -3   4   8   83.36    5.52
  -3   4   7   61.39    4.35
   3   4  -7   59.63    4.39
   3   4  -7   46.36    2.91
  -3   4   7   51.69    4.30
   3   4  -6   73.70    4.75
   3   4  -6   67.73    3.92
  -3   4   6   75.93    5.20
   3   4  -6   72.16    3.67
   3   4  -5   16.70    2.39
   3   4  -5   15.36    1.96
   3   4  -5   13.92    1.63
  -3   4   5   17.59    2.53
  -3   4   4   61.76    4.27
   3   4  -4   58.78    3.97
   3   4  -4   52.95    3.51
   3   4  -4   47.49    2.95
  -3   4   4   53.86    4.01
  -3   4   3   18.94    2.42
   3   4  -3   19.23    2.32
  -3   4   3   21.41    1.95
   3   4  -3   21.50    1.92
  -3   4   3   24.47    2.67
   3   4  -3   21.24    2.28
   3   4  -2   54.30    3.04
  -3   4   2   54.36    3.26
  -3   4   2   58.34    3.66
   3   4  -2   51.23    2.96
   3   4  -2   50.84    3.51
   3   4  -1  118.08    4.67
  -3   4   1  121.79    5.12
   3   4  -1  114.71    4.50
   3   4  -1  106.78    5.14
  -3   4   0   93.57    4.48
   3   4   0   88.08    3.95
   3   4   0   82.03    3.58
   3   4   0   83.67    4.41
  -3   4  -1   49.22    3.09
   3   4   1   49.08    2.95
   3   4   1   40.78    2.38
   3   4   1   52.25    3.60
   3   4   1   39.81    3.03
   3   4   2    8.70    1.36
  -3   4  -2    9.63    1.43
   3   4   2    6.87    1.37
   3   4   2    9.05    1.77
  -3   4  -3   18.63    1.76
   3   4   3   18.03    1.89
   3   4   3   17.63    2.39
   3   4   3   14.35    1.83
   3   4   4   25.38    2.25
   3   4   4   24.55    2.46
   3   4   4   31.03    3.14
   3   4   4   26.41    2.27
  -3   4  -4   29.53    2.93
   3   4   5   18.58    1.88
   3   4   5   18.52    2.08
   3   4   5   24.02    2.80
  -3   4  -5   23.37    2.61
   3   4   6   41.09    3.66
  -3   4  -6   44.59    3.46
   3   4   7   18.54    2.65
  -3   4  -7   24.35    2.52
  -3   4  -8   51.10    3.33
   3   4   8   50.02    3.81
   3   4   9   39.83    3.18
   3   4  10   14.35    1.84
   3   4  11    6.34    1.13
   3   4  12    9.91    1.01
  -3   5  12    6.18    0.80
  -3   5  11    0.96    0.70
  -3   5  10    6.65    1.12
  -3   5  10    7.21    1.41
  -3   5   9   12.09    1.59
  -3   5   9   10.48    1.70
  -3   5   8   67.24    3.89
  -3   5   8   57.13    3.93
  -3   5   7    1.55    1.18
  -3   5   7    2.10    1.29
   3   5  -6    9.02    1.37
  -3   5   5   20.01    2.51
  -3   5   5   13.32    2.08
   3   5  -5   16.28    1.75
  -3   5   4   19.89    2.37
   3   5  -4   17.30    1.84
  -3   5   3   53.12    3.84
   3   5  -3   37.26    2.63
  -3   5   2   35.02    3.12
   3   5  -2   30.64    2.77
  -3   5   2   29.40    2.41
   3   5  -2   25.81    2.14
  -3   5   1   18.95    2.33
   3   5  -1   16.14    2.12
  -3   5   1   18.69    2.09
   3   5  -1   16.63    1.74
  -3   5   0   46.21    3.26
   3   5   0   53.08    3.19
   3   5   0   43.75    3.31
  -3   5   0   45.40    3.30
  -3   5  -1    4.37    1.36
  -3   5  -1    4.35    1.21
   3   5   1    6.38    1.28
   3   5   1    5.13    1.31
   3   5   2   30.29    2.40
  -3   5  -2   31.16    2.47
  -3   5  -2   30.01    2.88
   3   5   3   38.93    2.66
  -3   5  -3   41.77    3.46
  -3   5  -4   15.31    2.15
  -3   5  -5    5.27    1.43
   3   5   5    4.51    0.95
   3   5   6   25.75    2.66
  -3   5  -7    2.25    1.01
   3   5   7    3.13    1.17
  -3   5  -8   10.02    1.34
  -3   5  -9    4.99    0.78
  -3   6   8    9.42    0.91
  -3   6   7   21.06    1.55
  -3   6   6   16.65    1.55
  -3   6   5   12.83    1.51
  -3   6   4   15.43    1.68
  -3   6   3    7.99    1.29
  -3   6   2   10.34    1.44
  -3   6   1    4.22    1.05
  -3   6   0   13.84    1.49
  -3   6  -1   11.39    1.42
  -3   6  -2   14.96    1.67
  -3   6  -3   11.46    1.49
  -3   6  -4   20.40    1.84
  -3   6  -5    0.80    0.66
  -3   6  -6    0.42    0.52
  -3   6  -7   23.93    1.32
   4  -5 -11   12.37    1.12
   4  -5 -10    2.73    0.77
   4  -5 -10    2.10    0.74
   4  -5  -9   26.91    2.21
   4  -5  -9   33.93    2.46
   4  -5  -8    5.83    1.19
   4  -5  -8    6.09    1.25
   4  -5  -7    0.82    0.81
   4  -5  -6   41.56    2.91
   4  -5  -5   60.09    3.50
   4  -5  -4   42.56    2.81
   4  -5  -4   38.56    2.81
   4  -5  -4   37.03    2.68
   4  -5  -3  149.22    5.70
   4  -5  -3  145.99    5.62
   4  -5  -2   23.46    2.21
   4  -5  -1   34.45    2.63
   4  -4 -14   10.84    1.14
   4  -4 -14    9.34    1.07
   4  -4 -13    7.65    1.27
   4  -4 -12    5.85    1.33
   4  -4 -12    5.62    1.26
   4  -4 -12    6.95    1.28
   4  -4 -12    7.80    1.40
   4  -4 -11    1.47    0.94
   4  -4 -11    2.05    1.05
   4  -4 -11    0.45    0.84
   4  -4 -10   44.41    3.33
   4  -4 -10   37.49    3.15
   4  -4 -10   39.84    3.11
   4  -4 -10   41.12    2.74
   4  -4 -10   44.80    2.86
   4  -4 -10   44.67    2.84
   4  -4  -9    6.55    1.49
   4  -4  -9    7.50    1.64
   4  -4  -9    7.18    1.70
   4  -4  -9    7.35    1.33
   4  -4  -9    9.11    1.40
   4  -4  -9    8.45    1.37
   4  -4  -9   10.20    1.54
   4  -4  -8   35.93    3.12
   4  -4  -8   36.66    2.98
   4  -4  -8   40.81    3.43
   4  -4  -8   37.24    3.07
   4  -4  -8   42.04    2.94
   4  -4  -8   41.69    2.82
   4  -4  -8   39.41    2.82
   4  -4  -7   68.75    4.27
   4  -4  -7   74.47    4.20
   4  -4  -7   68.07    4.37
   4  -4  -7   77.36    3.94
   4  -4  -7   77.21    3.98
   4  -4  -7   78.38    4.04
   4  -4  -6   47.85    3.31
   4  -4  -6   52.78    3.23
   4  -4  -5   42.56    3.19
   4  -4  -5   42.21    2.97
   4  -4  -5   45.99    3.04
   4  -4  -5   47.57    3.09
   4  -4  -5   46.97    3.01
   4  -4  -4   57.07    3.32
   4  -4  -4   57.34    3.34
   4  -4  -4   56.69    3.52
   4  -4  -3   19.60    2.02
   4  -4  -3   21.75    2.07
   4  -4  -2   59.45    3.45
   4  -4  -2   57.99    3.23
   4  -4  -2   69.16    4.13
   4  -4  -1   80.35    4.01
   4  -4  -1   77.03    3.72
   4  -4   0  278.15    8.61
   4  -4   0  295.05    8.71
   4  -4   0  303.75    9.63
   4  -4   1   21.31    2.16
   4  -4   1   18.63    2.26
   4  -4   1   19.99    2.10
   4  -4   2   13.61    1.80
   4  -4   2    9.45    1.70
   4  -4   2   15.21    1.82
   4  -4   3  175.97    6.66
   4  -4   4  253.16    8.39
  -4  -4  -4  232.04    6.87
  -4  -4  -5  105.54    4.26
   4  -4   5  112.86    5.33
  -4  -4  -6   13.50    1.58
  -4  -4  -6   12.69    1.47
  -4  -4  -7   14.64    1.65
  -4  -4  -8    2.57    0.95
  -4  -4  -9   21.78    2.37
  -4  -4  -9   23.94    1.97
  -4  -4 -10   71.83    3.86
  -4  -4 -11    5.48    1.11
   4  -3 -15    8.39    1.17
   4  -3 -15    7.01    1.17
   4  -3 -14    6.88    1.16
   4  -3 -14    7.15    1.39
   4  -3 -14    7.15    1.33
   4  -3 -14    5.98    1.35
   4  -3 -13   24.39    2.38
   4  -3 -13   25.01    2.45
   4  -3 -13   23.20    2.47
   4  -3 -12   24.72    2.08
   4  -3 -12   22.47    2.00
   4  -3 -12   26.04    2.76
   4  -3 -12   21.77    2.02
   4  -3 -11   23.54    2.76
   4  -3 -11   25.16    2.80
   4  -3 -11   22.34    2.11
   4  -3 -11   23.84    2.14
   4  -3 -11   23.54    2.10
   4  -3 -11   26.34    2.22
   4  -3 -11   21.32    2.05
   4  -3 -10   81.77    5.00
   4  -3 -10   89.73    5.10
   4  -3 -10   84.60    4.09
   4  -3 -10   88.46    4.22
   4  -3 -10   84.74    4.16
   4  -3 -10   88.76    4.22
   4  -3  -9   11.45    1.93
   4  -3  -9   11.56    1.99
   4  -3  -9   13.67    1.76
   4  -3  -9   13.35    1.64
   4  -3  -9   12.77    1.68
   4  -3  -9   12.80    1.65
   4  -3  -8   67.65    4.29
   4  -3  -8   61.98    4.04
   4  -3  -8   66.20    3.56
   4  -3  -8   69.25    3.62
   4  -3  -7  160.43    6.39
   4  -3  -7  150.35    5.91
   4  -3  -7  160.37    5.71
   4  -3  -7  150.35    6.42
   4  -3  -7  157.31    5.66
   4  -3  -6   71.42    3.95
   4  -3  -6   82.64    4.03
   4  -3  -6   68.51    3.47
   4  -3  -6   77.62    3.71
   4  -3  -6   76.29    3.68
   4  -3  -5  113.71    4.90
   4  -3  -5  122.91    4.69
   4  -3  -5  120.36    4.68
   4  -3  -5  118.99    5.09
   4  -3  -4   17.43    1.84
   4  -3  -4   16.81    1.70
   4  -3  -3   80.75    3.76
   4  -3  -3   80.53    3.59
   4  -3  -3   85.38    3.67
   4  -3  -3   93.38    4.15
   4  -3  -2   16.14    1.61
   4  -3  -2   15.34    1.58
   4  -3  -2   19.16    1.93
   4  -3  -2   15.80    1.55
   4  -3  -1  250.99    7.45
   4  -3  -1  281.78    7.34
   4  -3  -1  260.72    7.03
   4  -3  -1  272.33    7.25
   4  -3  -1  254.99    7.39
   4  -3  -1  280.54    8.17
   4  -3   0  396.84   10.15
   4  -3   0  409.34    9.56
   4  -3   0  390.29    9.46
   4  -3   0  380.01    9.22
   4  -3   0  406.86   10.15
   4  -3   1  199.37    5.67
   4  -3   1  211.75    6.62
   4  -3   2  350.72    8.36
  -4  -3  -2  336.82    7.88
  -4  -3  -3  136.40    4.21
   4  -3   3  134.71    4.53
  -4  -3  -3  134.60    4.24
  -4  -3  -3  137.26    4.23
   4  -3   4   34.65    2.09
   4  -3   4   28.52    1.95
  -4  -3  -4   28.83    1.86
  -4  -3  -5   24.90    1.92
  -4  -3  -5   24.61    1.87
   4  -3   5   23.99    2.02
   4  -3   5   24.08    1.85
   4  -3   5   25.53    1.83
   4  -3   6   15.69    1.66
  -4  -3  -6   17.53    1.67
  -4  -3  -6   14.51    1.55
   4  -3   6   13.72    1.46
   4  -3   7  142.89    5.12
  -4  -3  -7  139.90    5.21
  -4  -3  -7  137.35    5.18
  -4  -3  -8   42.46    2.80
   4  -3   8   45.38    2.85
   4  -3   8   42.63    2.86
   4  -3   9    6.38    1.20
  -4  -3  -9    6.48    1.23
   4  -3  10    8.61    1.37
  -4  -3 -10    9.67    1.43
   4  -3  11   19.70    1.90
  -4  -3 -11   22.06    2.52
  -4  -3 -11   22.22    1.98
  -4  -3 -12    0.90    0.88
  -4  -3 -12   -0.15    0.79
   4  -3  12   -0.36    0.68
  -4  -3 -13    5.92    1.16
   4  -3  13    5.81    0.97
  -4  -3 -13    8.72    1.35
   4  -2 -16    1.85    0.80
   4  -2 -15    0.43    0.87
   4  -2 -15    1.18    0.84
   4  -2 -14   56.88    3.53
   4  -2 -14   60.69    3.66
   4  -2 -14   57.08    3.90
   4  -2 -13   23.88    2.76
   4  -2 -13   23.49    1.92
   4  -2 -13   19.97    2.38
   4  -2 -13   22.64    2.00
   4  -2 -12  157.00    7.00
   4  -2 -12  152.86    5.45
   4  -2 -12  149.32    5.45
   4  -2 -12  145.78    5.47
   4  -2 -12  147.83    6.67
   4  -2 -11    0.40    1.15
   4  -2 -11    0.18    1.17
   4  -2 -11    1.67    0.83
   4  -2 -11    0.71    0.67
   4  -2 -11    2.30    0.86
   4  -2 -11    1.25    0.79
   4  -2 -11    2.45    0.94
   4  -2 -11    1.12    0.81
   4  -2 -10   72.24    4.48
   4  -2 -10   73.96    3.56
   4  -2 -10   72.82    3.60
   4  -2 -10   73.54    3.68
   4  -2 -10   71.30    3.61
   4  -2 -10   74.20    3.58
   4  -2 -10   72.90    4.39
   4  -2 -10   71.77    4.19
   4  -2  -9  125.01    5.78
   4  -2  -9  123.18    4.73
   4  -2  -9  120.38    4.91
   4  -2  -9  125.61    4.83
   4  -2  -9  130.52    4.84
   4  -2  -9  128.02    4.80
   4  -2  -9  120.49    5.36
   4  -2  -8  114.83    5.28
   4  -2  -8  113.17    4.58
   4  -2  -8  113.77    4.35
   4  -2  -8  114.93    4.40
   4  -2  -8  113.20    5.14
   4  -2  -8  112.18    4.90
   4  -2  -7   45.60    2.54
   4  -2  -7   46.07    3.04
   4  -2  -7   45.64    2.68
   4  -2  -7   45.13    2.52
   4  -2  -7   45.71    3.04
   4  -2  -7   47.68    2.85
   4  -2  -6   37.16    2.24
   4  -2  -6   32.51    2.40
   4  -2  -6   33.51    2.23
   4  -2  -6   33.75    2.48
   4  -2  -5    4.98    1.05
   4  -2  -5    5.03    0.89
   4  -2  -5    5.17    0.94
   4  -2  -4  331.34    8.37
   4  -2  -4  322.70    8.37
   4  -2  -4  317.02    7.92
   4  -2  -3  144.11    4.66
   4  -2  -3  144.30    4.63
   4  -2  -3  140.84    4.74
   4  -2  -2    1.97    0.66
   4  -2  -2    2.06    0.67
   4  -2  -2    1.99    0.68
   4  -2  -2    1.63    0.65
   4  -2  -2    1.17    0.70
   4  -2  -1   68.57    2.87
  -4  -2   1   69.05    1.96
   4  -2  -1   69.67    2.77
   4  -2  -1   68.29    2.68
   4  -2  -1   70.64    2.71
   4  -2  -1   68.18    2.69
  -4  -2   0  420.61    9.13
  -4  -2   0  418.02    8.40
  -4  -2   0  418.03    8.24
   4  -2   0  407.34    9.19
   4  -2   0  409.59    9.10
   4  -2   0  412.15    9.19
   4  -2   0  393.71    9.03
  -4  -2  -1  455.30   10.21
  -4  -2  -1  450.98    9.45
  -4  -2  -1  454.11    9.29
   4  -2   1  471.77   10.04
   4  -2   1  467.18    9.92
   4  -2   1  452.02    9.77
  -4  -2  -2   37.68    2.20
  -4  -2  -2   43.67    1.82
  -4  -2  -2   42.17    1.77
   4  -2   2   44.38    2.10
   4  -2   2   40.28    2.00
  -4  -2  -2   44.50    1.80
  -4  -2  -3  335.90    7.54
  -4  -2  -3  318.88    8.47
  -4  -2  -3  327.77    7.52
   4  -2   3  330.14    7.79
   4  -2   3  326.99    7.78
   4  -2   3  326.10    7.59
  -4  -2  -4  305.72    7.33
  -4  -2  -4  287.01    7.32
  -4  -2  -4  300.55    7.32
   4  -2   4  286.96    7.33
   4  -2   4  315.34    7.46
   4  -2   4  318.97    7.53
  -4  -2  -4  296.18    8.36
  -4  -2  -5  375.14    8.93
  -4  -2  -5  378.43    8.90
  -4  -2  -5  342.29    9.97
   4  -2   5  355.93    8.98
   4  -2   5  384.83    9.27
   4  -2   5  369.59    8.83
   4  -2   5  366.79    8.75
  -4  -2  -6  224.14    6.51
   4  -2   6  232.88    6.44
   4  -2   6  224.08    6.55
  -4  -2  -6  217.88    7.55
   4  -2   6  235.32    6.49
   4  -2   6  230.18    6.78
   4  -2   6  235.68    6.39
   4  -2   7   41.94    2.58
  -4  -2  -7   45.79    2.62
  -4  -2  -7   43.28    2.57
   4  -2   7   43.09    2.56
   4  -2   7   43.88    2.63
   4  -2   7   44.14    2.72
  -4  -2  -8  163.45    5.66
   4  -2   8  163.26    5.91
   4  -2   8  161.49    5.72
   4  -2   8  161.61    5.64
   4  -2   9   31.01    2.80
  -4  -2  -9   29.33    2.32
   4  -2   9   32.81    2.56
   4  -2   9   28.96    2.35
   4  -2   9   28.27    2.35
   4  -2  10   25.74    2.39
   4  -2  10   25.74    2.64
  -4  -2 -10   26.14    2.26
  -4  -2 -11   28.34    2.37
   4  -2  11   25.51    2.43
   4  -2  12    7.19    1.49
  -4  -2 -12    4.54    1.49
   4  -2  12    4.92    1.22
   4  -2  12    6.12    1.36
   4  -2  13    3.81    1.09
  -4  -2 -13    4.46    1.31
  -4  -2 -14    0.25    0.75
   4  -2  14    2.05    0.75
  -4  -2 -14    1.78    0.76
  -4  -2 -15    2.66    0.71
  -4  -1  17    4.29    0.87
  -4  -1  16   15.47    1.82
  -4  -1  16   13.22    1.80
   4  -1 -16   12.90    1.56
  -4  -1  15   18.05    2.22
  -4  -1  15   15.56    2.16
   4  -1 -15   17.07    2.04
  -4  -1  14   39.06    3.33
   4  -1 -14   29.99    2.57
  -4  -1  13  104.21    5.60
   4  -1 -13  115.21    5.73
  -4  -1  13  103.18    5.93
   4  -1 -12   44.55    3.56
  -4  -1  12   39.35    3.60
   4  -1 -12   39.35    3.19
   4  -1 -12   42.67    2.63
  -4  -1  12   46.68    3.67
   4  -1 -11  227.93    8.43
   4  -1 -11  226.37    6.70
   4  -1 -11  239.85    6.85
   4  -1 -11  237.16    8.14
  -4  -1  11  224.57    8.35
   4  -1 -11  233.00    6.88
   4  -1 -10   30.50    2.74
   4  -1 -10   30.16    2.04
   4  -1 -10   29.39    2.06
   4  -1 -10   32.49    2.17
   4  -1 -10   29.50    2.04
   4  -1 -10   29.43    2.02
  -4  -1  10   30.83    2.71
   4  -1 -10   28.24    2.57
   4  -1  -9   61.55    3.72
   4  -1  -9   69.65    3.08
   4  -1  -9   67.11    2.98
   4  -1  -9   68.51    3.69
  -4  -1   9   60.46    3.23
   4  -1  -9   64.93    3.63
   4  -1  -8   36.28    2.64
   4  -1  -8   31.40    2.38
  -4  -1   8   36.66    2.20
   4  -1  -8   34.49    2.45
   4  -1  -8   35.02    2.04
   4  -1  -8   35.16    2.08
  -4  -1   8   32.45    2.08
   4  -1  -7  128.20    4.11
   4  -1  -7  124.20    4.08
   4  -1  -7  126.33    4.04
  -4  -1   7  136.95    4.12
   4  -1  -7  123.41    4.61
  -4  -1   7  121.42    4.08
   4  -1  -7  115.43    4.49
   4  -1  -6  657.81   14.82
   4  -1  -6  650.64   13.75
   4  -1  -6  659.72   14.62
   4  -1  -6  658.20   13.81
  -4  -1   6  652.12   13.44
   4  -1  -5   64.61    2.53
   4  -1  -5   63.46    2.95
  -4  -1   5   66.21    2.92
  -4  -1   5   70.97    2.28
   4  -1  -5   64.58    2.86
   4  -1  -5   64.97    2.75
  -4  -1   4   26.25    1.11
  -4  -1   4   27.11    1.51
   4  -1  -4   24.22    1.64
   4  -1  -4   24.72    1.45
  -4  -1   4   26.10    1.22
  -4  -1   4   24.46    1.61
   4  -1  -4   25.03    1.73
  -4  -1   3  355.97    7.37
  -4  -1   3  375.65    8.27
   4  -1  -3  389.15    8.61
   4  -1  -3  370.75    8.40
  -4  -1   3  378.30    8.12
   4  -1  -3  373.83    8.39
   4  -1  -3  388.91    8.54
   4  -1  -3  376.83    8.23
  -4  -1   3  357.06    7.34
   4  -1  -2  599.02   12.28
   4  -1  -2  589.39   12.04
   4  -1  -2  619.24   12.41
  -4  -1   2  580.89   12.15
   4  -1  -2  594.51   12.19
   4  -1  -2  586.36   12.09
   4  -1  -1  105.09    3.19
  -4  -1   1  102.13    3.39
  -4  -1   1  103.81    3.25
   4  -1  -1  108.12    3.25
   4  -1  -1  106.74    3.19
   4  -1  -1  112.29    3.19
  -4  -1   0 1417.48   25.24
   4  -1   0 1377.85   25.97
   4  -1   0 1390.00   25.91
   4  -1   0 1349.13   25.70
  -4  -1   0 1359.41   26.36
  -4  -1  -1  424.59    8.51
   4  -1   1  413.74    9.01
   4  -1   1  422.52    8.84
   4  -1   1  420.15    8.81
  -4  -1  -1  407.05    9.54
  -4  -1  -2   32.26    1.48
   4  -1   2   30.32    1.65
   4  -1   2   33.90    1.61
   4  -1   2   34.40    1.60
  -4  -1  -2   35.25    2.14
  -4  -1  -2   34.07    2.07
  -4  -1  -3  309.54    7.04
   4  -1   3  331.73    7.40
   4  -1   3  313.82    7.17
   4  -1   3  309.48    7.13
  -4  -1  -3  302.32    8.28
  -4  -1  -4  563.73   12.03
  -4  -1  -4  552.18   13.57
   4  -1   4  602.45   12.43
   4  -1   4  603.62   12.37
   4  -1   4  582.24   12.08
   4  -1   4  573.55   12.11
   4  -1   4  568.61   12.07
  -4  -1  -5  481.76   10.69
   4  -1   5  492.02   10.79
  -4  -1  -5  458.43   12.24
   4  -1   5  476.60   10.92
   4  -1   5  498.30   10.78
   4  -1   5  510.65   11.10
   4  -1   5  493.22   10.69
   4  -1   6  309.09    9.28
   4  -1   6  320.42    7.90
  -4  -1  -6  312.82    7.81
   4  -1   6  295.74    8.01
   4  -1   6  316.80    7.82
   4  -1   6  316.31    8.15
   4  -1   6  316.76    8.00
   4  -1   7   32.82    2.80
  -4  -1  -7   32.07    2.91
   4  -1   7   34.01    2.29
  -4  -1  -7   33.09    2.11
   4  -1   7   33.43    2.22
   4  -1   7   34.69    2.21
   4  -1   7   33.38    2.34
   4  -1   7   34.23    2.22
   4  -1   7   33.33    2.20
   4  -1   8   26.00    2.72
  -4  -1  -8   31.93    3.00
   4  -1   8   28.17    2.21
   4  -1   8   29.76    2.30
   4  -1   8   28.94    2.23
   4  -1   8   30.74    2.30
   4  -1   9   16.45    2.33
   4  -1   9   18.31    2.16
  -4  -1  -9   19.63    1.88
   4  -1   9   18.64    2.00
   4  -1   9   22.42    2.10
   4  -1   9   21.13    2.11
   4  -1  10   48.49    3.66
  -4  -1 -10   57.40    3.24
   4  -1  10   59.17    3.61
   4  -1  11   79.88    4.35
   4  -1  11   74.22    4.64
   4  -1  12   19.69    2.37
   4  -1  13   30.08    2.70
  -4  -1 -13   27.45    2.61
   4  -1  13   27.81    2.70
   4  -1  14    2.13    0.98
  -4  -1 -14    2.30    0.93
  -4  -1 -15   11.65    1.37
  -4   0  17    5.24    1.14
  -4   0  17    2.32    0.91
  -4   0  16   30.97    2.75
  -4   0  16   27.12    2.73
  -4   0  15  209.12    7.97
  -4   0  15  199.51    8.34
  -4   0  14   38.21    3.70
   4   0 -13    0.17    0.86
  -4   0  13    2.08    1.20
  -4   0  13    3.43    1.52
  -4   0  12  159.65    7.12
   4   0 -12  151.29    6.41
  -4   0  12  156.21    7.55
  -4   0  11   14.40    2.10
  -4   0  11   17.03    2.48
   4   0 -11   16.58    2.05
   4   0 -10  137.13    5.61
  -4   0   9  194.01    6.40
   4   0  -9  202.73    6.31
   4   0  -9  190.02    5.27
   4   0  -9  180.18    6.38
   4   0  -8  144.14    4.92
   4   0  -8  144.90    4.11
   4   0  -8  139.94    4.12
   4   0  -8  143.18    4.11
   4   0  -8  135.45    3.93
   4   0  -7   35.21    1.59
   4   0  -7   35.86    1.68
   4   0  -7   37.32    1.70
   4   0  -7   34.28    1.57
  -4   0   7   40.42    2.25
   4   0  -7   37.15    1.69
   4   0  -7   36.31    2.16
  -4   0   7   38.06    2.15
   4   0  -7   37.33    2.31
   4   0  -6  393.68    8.37
   4   0  -6  390.81    8.27
   4   0  -6  393.00    8.31
   4   0  -6  404.64    9.25
  -4   0   6  379.23    9.00
   4   0  -6  388.98    9.33
  -4   0   6  397.72   10.12
  -4   0   5   68.29    3.10
   4   0  -5   67.40    2.76
  -4   0   5   66.41    2.50
  -4   0   5   67.21    2.54
   4   0  -5   70.93    2.20
   4   0  -5   74.09    2.32
  -4   0   5   65.48    2.50
  -4   0   4  692.11   13.81
   4   0  -4  692.63   14.26
  -4   0   4  732.27   14.94
   4   0  -4  673.73   12.75
   4   0  -4  699.27   14.07
   4   0  -4  746.55   13.75
   4   0  -4  742.49   13.52
  -4   0   4  706.62   13.89
   4   0  -3   69.93    2.12
  -4   0   3   69.55    2.25
   4   0  -3   67.70    2.45
  -4   0   3   66.17    2.77
   4   0  -3   63.32    1.75
   4   0  -3   70.59    2.38
  -4   0   3   72.90    2.65
   4   0  -3   70.47    2.45
   4   0  -3   69.93    2.29
   4   0  -2  109.81    2.88
   4   0  -2  111.77    2.88
  -4   0   2  103.38    3.49
   4   0  -2  107.83    3.10
   4   0  -2  107.12    3.08
   4   0  -2  103.45    3.07
   4   0  -2  106.97    2.99
   4   0  -1   91.64    2.18
   4   0  -1   89.11    2.51
   4   0  -1   93.90    2.43
   4   0  -1   93.82    2.52
  -4   0   1   95.16    3.24
   4   0  -1   94.79    2.79
   4   0  -1   95.05    2.77
   4   0  -1   95.86    2.60
   4   0   0  633.56   12.24
  -4   0   0  628.73   13.44
  -4   0   0  636.00   13.39
   4   0   0  633.72   12.58
   4   0   0  650.03   12.66
   4   0   0  660.88   12.41
   4   0   0  652.18   12.48
   4   0   1   77.92    2.25
   4   0   1   72.31    2.19
   4   0   1   74.35    2.43
   4   0   1   76.23    2.27
   4   0   1   80.26    2.33
   4   0   2   11.74    0.84
   4   0   2   12.30    0.84
  -4   0  -2   10.44    1.32
   4   0   2    9.05    0.83
   4   0   2    9.00    0.47
   4   0   2   10.25    0.94
   4   0   2   10.50    0.81
   4   0   3   56.76    2.13
   4   0   3   59.10    2.13
   4   0   3   60.07    2.12
   4   0   3   57.85    2.11
   4   0   3   58.85    2.21
  -4   0  -3   59.72    3.03
   4   0   3   55.42    2.29
  -4   0  -3   54.17    2.93
   4   0   3   52.92    2.09
   4   0   3   61.88    2.28
   4   0   3   53.81    2.12
   4   0   4  216.27    6.43
   4   0   4  210.57    5.38
  -4   0  -4  200.09    5.27
   4   0   4  215.14    5.27
  -4   0  -4  196.35    6.49
   4   0   4  202.49    5.47
   4   0   4  209.46    5.32
   4   0   4  204.09    5.43
   4   0   4  209.87    5.36
   4   0   4  201.71    5.30
   4   0   5  106.73    3.73
  -4   0  -5   98.89    4.48
  -4   0  -5  108.25    3.53
   4   0   5  104.50    3.63
   4   0   5  101.71    3.68
   4   0   5  104.22    3.56
  -4   0  -6   19.45    2.17
   4   0   6   17.65    1.55
   4   0   6   19.90    2.04
   4   0   6   21.70    1.67
   4   0   6   18.34    1.58
  -4   0  -7   -0.16    0.88
   4   0   7   -0.15    0.86
   4   0   7    0.70    0.68
   4   0   7    0.29    0.65
   4   0   7    0.10    0.65
  -4   0  -8    0.37    1.10
   4   0   8    0.73    0.79
   4   0   8    0.24    0.69
   4   0   8   -0.17    0.93
   4   0   8    0.24    0.72
   4   0   8    0.96    0.84
   4   0   8   -0.36    0.76
   4   0   9   54.58    3.99
   4   0   9   61.16    3.53
   4   0   9   51.52    3.60
   4   0  10    1.98    1.32
   4   0  10    2.95    1.12
   4   0  10    3.05    1.22
   4   0  11    2.26    1.12
   4   0  11    1.60    1.43
   4   0  11    0.20    0.93
   4   0  12   29.59    2.88
   4   0  13    0.34    0.82
   4   0  14    5.93    1.33
  -4   1  17    4.46    1.01
  -4   1  17    3.66    0.99
  -4   1  16   16.82    2.03
  -4   1  16   15.28    2.06
  -4   1  15   18.51    2.31
  -4   1  15   17.54    2.48
  -4   1  14   43.24    3.60
  -4   1  14   39.62    3.74
  -4   1  13  105.12    5.72
  -4   1  13  114.64    6.51
  -4   1  12   47.95    3.79
  -4   1  12   44.84    4.07
  -4   1  11  237.87    8.77
  -4   1  11  244.96    9.61
  -4   1  10   34.81    3.25
  -4   1   9   70.23    3.81
  -4   1   9   66.37    4.23
  -4   1   8   39.61    2.61
   4   1  -8   38.31    2.28
  -4   1   8   36.88    2.99
  -4   1   7  120.38    4.37
   4   1  -7  126.57    3.93
  -4   1   7  121.84    4.47
   4   1  -7  117.78    4.02
  -4   1   6  674.31   14.43
   4   1  -6  651.14   13.52
   4   1  -6  709.66   13.40
   4   1  -6  695.52   13.74
  -4   1   6  655.23   14.45
   4   1  -6  646.34   13.82
  -4   1   6  680.14   15.62
  -4   1   5   69.36    2.84
   4   1  -5   65.82    2.47
  -4   1   5   66.94    3.36
   4   1  -5   70.24    2.44
   4   1  -5   73.86    2.42
  -4   1   5   70.94    2.88
  -4   1   4   21.32    1.82
   4   1  -4   24.07    1.32
   4   1  -4   24.25    1.15
   4   1  -4   25.22    1.27
  -4   1   4   23.70    1.55
   4   1  -3  373.50    7.42
   4   1  -3  387.48    7.66
  -4   1   3  379.97    9.25
   4   1  -3  364.99    8.01
   4   1  -2  598.81   10.88
   4   1  -2  594.28   10.78
  -4   1   2  605.82   12.94
   4   1  -2  583.19   10.85
   4   1  -2  583.00   11.79
   4   1  -2  604.31   11.87
   4   1  -2  590.48   11.18
   4   1  -2  573.43   10.52
   4   1  -1  105.03    3.16
   4   1  -1  101.59    2.59
   4   1  -1  106.39    2.58
   4   1  -1  107.64    2.34
   4   1  -1  104.91    2.60
   4   1  -1  109.27    3.20
  -4   1   1  105.90    3.75
   4   1  -1  106.16    2.78
   4   1  -1  101.05    2.16
   4   1  -1  113.40    2.37
   4   1  -1  105.06    2.43
   4   1   0 1431.69   23.93
   4   1   0 1411.15   25.13
   4   1   0 1179.30   23.61
   4   1   0 1352.40   24.26
   4   1   0 1391.80   24.63
   4   1   0 1387.95   24.57
   4   1   0 1430.98   24.11
   4   1   0 1354.27   24.27
  -4   1   0 1389.20   26.15
   4   1   0 1393.04   24.56
   4   1   0 1391.36   24.85
  -4   1   0 1291.70   23.81
   4   1   0 1413.17   24.20
  -4   1   0 1518.42   25.67
   4   1   0 1414.48   24.41
   4   1   0 1421.57   24.30
  -4   1  -1  400.04    7.99
   4   1   1  433.00    7.89
   4   1   1  411.05    7.94
   4   1   1  395.43    8.19
   4   1   1  400.89    8.47
   4   1   1  415.39    8.10
   4   1   1  391.59    8.18
   4   1   1  402.25    8.45
  -4   1  -1  401.42    9.79
   4   1   1  410.36    8.59
   4   1   1  410.39    8.20
   4   1   1  401.14    8.22
   4   1   1  397.09    8.29
   4   1   2   34.29    1.38
  -4   1  -2   31.52    1.03
   4   1   2   39.36    1.17
   4   1   2   31.89    1.62
   4   1   2   36.16    1.66
   4   1   2   32.55    1.41
   4   1   2   33.51    1.52
   4   1   2   33.13    1.62
  -4   1  -2   34.54    2.28
   4   1   2   31.56    1.59
   4   1   2   33.66    1.52
   4   1   2   33.39    1.55
   4   1   2   33.21    1.53
   4   1   3  311.75    6.82
   4   1   3  296.98    6.02
  -4   1  -3  326.77    8.39
  -4   1  -3  313.58    8.45
   4   1   3  307.01    7.26
   4   1   3  315.82    6.93
   4   1   3  312.54    7.08
   4   1   3  306.72    7.18
  -4   1  -4  559.10   13.71
   4   1   4  597.67   12.59
   4   1   4  589.24   12.19
   4   1   4  573.76   12.03
   4   1   4  579.16   13.35
   4   1   4  589.18   12.48
   4   1   4  590.57   12.53
  -4   1  -5  469.66   12.32
   4   1   5  498.50   11.31
   4   1   5  508.25   12.13
   4   1   5  489.72   11.18
   4   1   6  309.55    8.42
   4   1   6  301.62    8.22
   4   1   6  311.11    8.99
   4   1   6  300.08    8.09
  -4   1  -7   30.57    2.79
   4   1   7   37.08    2.68
   4   1   7   39.43    2.60
   4   1   7   33.45    2.77
   4   1   7   35.12    2.47
   4   1   8   25.86    2.66
   4   1   8   32.97    2.63
   4   1   8   30.51    2.46
  -4   1  -8   28.89    2.84
   4   1   8   23.03    2.35
   4   1   9   16.42    2.13
   4   1   9   17.25    2.30
   4   1   9   20.65    2.27
   4   1  10   51.23    3.83
   4   1  10   47.30    3.94
   4   1  10   58.91    3.86
   4   1  11   83.39    4.96
   4   1  11   78.48    4.61
   4   1  12   18.30    2.26
  -4   2  16    1.99    0.90
  -4   2  16    3.04    0.93
  -4   2  15    0.17    0.88
  -4   2  15    0.43    0.84
  -4   2  14   57.11    4.26
  -4   2  14   63.33    4.03
  -4   2  13   25.51    3.07
  -4   2  12  143.38    7.32
  -4   2  12  161.30    6.92
  -4   2  11    0.71    1.14
  -4   2  11    1.11    1.16
  -4   2  10   68.52    4.77
  -4   2  10   72.72    4.34
  -4   2   9  127.64    6.27
  -4   2   8  126.52    5.96
  -4   2   7   48.47    3.42
   4   2  -7   43.46    2.42
   4   2  -6   32.25    2.10
   4   2  -6   30.23    1.75
  -4   2   5    5.28    1.25
   4   2  -5    5.91    1.04
   4   2  -5    6.31    0.84
  -4   2   4  308.12    8.72
   4   2  -4  312.54    7.36
  -4   2   3  151.57    5.34
   4   2  -3  143.83    4.12
  -4   2   3  144.37    5.04
   4   2  -3  138.43    4.53
   4   2  -2    1.38    0.77
  -4   2   2    2.10    0.88
   4   2  -2    1.23    0.55
   4   2  -2    0.43    0.64
  -4   2   1   71.36    3.18
   4   2  -1   67.50    2.96
   4   2  -1   71.29    3.00
  -4   2   1   68.69    2.64
  -4   2   1   73.94    3.33
   4   2  -1   73.57    2.50
   4   2  -1   67.64    2.43
   4   2  -1   67.42    3.01
  -4   2   0  425.70   10.20
   4   2   0  432.28    9.95
   4   2   0  403.62    9.52
  -4   2   0  416.29    8.89
   4   2   0  432.81    9.99
  -4   2   0  419.27    9.36
   4   2   0  417.87    8.90
  -4   2  -1  474.55   11.37
   4   2   1  475.30   10.98
   4   2   1  469.82   10.78
   4   2   1  486.96   11.14
  -4   2  -1  463.62   10.12
   4   2   1  479.05    9.92
   4   2   2   36.28    1.75
  -4   2  -2   44.37    2.69
   4   2   2   45.51    2.47
   4   2   2   43.64    2.38
  -4   2  -2   43.96    1.87
   4   2   2   43.31    1.86
   4   2   3  309.08    7.57
  -4   2  -3  309.27    8.55
   4   2   3  322.18    8.32
   4   2   3  341.09    8.43
   4   2   3  307.77    7.56
   4   2   3  316.20    7.12
  -4   2  -3  311.36    6.92
   4   2   4  282.40    7.47
  -4   2  -4  276.00    8.19
   4   2   4  286.68    7.52
   4   2   4  290.16    7.86
   4   2   5  339.65    9.13
  -4   2  -5  340.16    9.74
   4   2   5  356.80    9.49
   4   2   5  357.39    9.29
   4   2   6  214.24    7.00
   4   2   6  226.77    6.86
   4   2   6  217.26    7.00
   4   2   6  206.27    7.23
  -4   2  -7   41.51    3.22
   4   2   7   41.27    3.00
   4   2   7   45.97    2.82
   4   2   7   39.11    2.85
   4   2   7   37.16    2.99
   4   2   8  134.14    6.02
   4   2   8  136.59    6.24
   4   2   8  150.25    6.10
   4   2   9   29.44    2.61
   4   2   9   29.76    2.74
  -4   3  15    7.67    1.29
   4   3 -15    8.32    1.43
   4   3 -14    8.96    1.75
  -4   3  13   19.47    2.32
  -4   3  11   23.65    2.84
  -4   3  10   89.97    5.43
  -4   3   9   11.26    2.04
  -4   3   8   62.89    4.35
   4   3  -8   60.32    2.98
   4   3  -7  137.84    4.79
   4   3  -7  135.68    5.36
  -4   3   6   74.04    4.38
   4   3  -6   75.96    4.50
   4   3  -6   74.47    3.33
   4   3  -6   73.28    3.78
   4   3  -5  120.30    5.39
   4   3  -5  113.11    4.83
   4   3  -5  106.85    4.09
   4   3  -4   16.25    1.98
   4   3  -4   13.80    1.68
   4   3  -4   15.12    1.44
   4   3  -3   84.86    4.15
  -4   3   3   93.11    4.33
   4   3  -3   81.63    3.98
   4   3  -3   78.82    3.31
  -4   3   2   17.16    1.84
   4   3  -2   16.70    1.85
   4   3  -2   17.53    1.43
   4   3  -2   17.43    1.80
  -4   3   1  277.05    7.92
   4   3  -1  264.09    6.91
   4   3  -1  271.81    8.13
  -4   3   1  259.37    7.36
   4   3  -1  261.97    7.98
  -4   3   0  385.96    9.94
   4   3   0  389.36    9.27
   4   3   0  392.87   10.28
   4   3   1  209.33    5.89
   4   3   1  205.32    6.70
   4   3   1  216.49    6.97
   4   3   2  328.35    8.32
   4   3   2  356.30    9.79
   4   3   2  341.12    9.66
   4   3   3  133.29    4.44
   4   3   3  138.64    5.60
   4   3   3  137.74    5.44
   4   3   3  126.24    4.95
   4   3   4   24.82    1.78
   4   3   4   32.66    2.73
   4   3   4   27.46    2.19
   4   3   4   32.63    2.58
   4   3   5   21.29    2.21
   4   3   5   24.01    2.39
   4   3   6   16.39    2.17
   4   3   6   19.08    2.07
   4   3   7  136.38    6.13
   4   3   7  142.55    5.69
   4   3   8   39.95    3.22
  -4   3  -8   42.82    3.08
   4   3   9    6.20    1.40
   4   4 -14    9.50    1.20
  -4   4  14    9.22    1.11
   4   4 -13    9.80    1.59
  -4   4  13    7.63    1.31
  -4   4  12    8.03    1.33
   4   4 -12    9.87    1.81
  -4   4  12    7.36    1.52
  -4   4  11    2.33    1.07
   4   4 -11    1.03    1.21
  -4   4  11    0.18    1.08
  -4   4   9   10.01    1.81
   4   4  -9   11.63    2.27
  -4   4   9    8.95    2.01
  -4   4   8   43.70    3.62
   4   4  -8   41.40    3.76
  -4   4   8   40.21    3.75
   4   4  -7   74.86    4.87
   4   4  -7   67.43    3.90
  -4   4   7   71.13    4.92
   4   4  -7   65.18    3.38
  -4   4   6   56.71    4.20
   4   4  -6   53.84    4.06
  -4   4   6   55.37    4.22
   4   4  -6   49.30    2.96
   4   4  -6   52.67    3.50
  -4   4   5   51.55    3.98
   4   4  -5   47.09    3.72
  -4   4   5   44.89    3.69
   4   4  -5   38.92    2.65
   4   4  -5   44.36    3.29
   4   4  -4   60.51    4.10
  -4   4   4   60.67    4.21
   4   4  -4   52.39    3.62
  -4   4   4   54.82    3.90
  -4   4   3   21.53    2.58
   4   4  -3   21.25    2.53
  -4   4   3   15.67    2.05
   4   4  -3   19.34    1.79
   4   4  -3   17.18    2.17
  -4   4   2   64.94    4.05
   4   4  -2   51.73    2.91
  -4   4   2   56.72    3.44
   4   4  -2   61.36    3.91
  -4   4   1   92.76    4.63
   4   4  -1   86.35    3.80
   4   4  -1   81.13    3.56
   4   4  -1   77.07    4.40
  -4   4   0  293.54    8.77
   4   4   0  283.06    7.93
   4   4   0  264.78    8.92
  -4   4  -1   20.11    2.02
   4   4   1   21.17    1.87
   4   4   1   21.69    2.28
  -4   4  -2   14.41    1.65
   4   4   2   13.76    1.58
   4   4   2   17.13    2.21
   4   4   2   16.29    2.01
   4   4   2   18.46    2.21
   4   4   3  160.99    5.63
  -4   4  -3  173.10    5.64
   4   4   3  175.28    7.03
   4   4   3  165.44    6.32
   4   4   3  179.26    6.90
   4   4   4  215.38    6.67
   4   4   4  241.89    8.61
   4   4   4  218.85    7.32
   4   4   4  238.71    8.09
   4   4   5  109.48    5.64
  -4   4  -5  107.36    5.75
   4   4   5  107.33    5.11
  -4   4  -6   14.04    2.11
   4   4   6   11.65    1.70
   4   4   6   15.42    2.21
  -4   4  -7   15.75    2.08
   4   4   7   12.48    2.01
  -4   4  -8    4.22    1.17
   4   4   9   22.76    2.21
   4   4  10   65.11    3.23
   4   4  11    2.80    0.69
  -4   5  11   15.42    1.32
  -4   5  11   13.25    1.34
  -4   5  10    3.20    0.94
  -4   5  10    3.04    0.99
  -4   5   9   33.19    2.54
  -4   5   9   28.36    2.51
  -4   5   8    6.83    1.40
  -4   5   8    7.55    1.56
  -4   5   7    2.05    1.17
  -4   5   7    2.31    1.20
  -4   5   6   39.49    3.16
  -4   5   5   80.23    4.74
  -4   5   4   37.29    3.25
   4   5  -4   37.92    3.15
  -4   5   4   35.78    2.89
  -4   5   3  147.61    6.47
   4   5  -3  122.81    5.83
  -4   5   2   20.16    2.11
   4   5  -2   17.05    2.23
  -4   5   1   38.93    3.09
   4   5  -1   30.61    2.84
  -4   5   1   37.77    2.97
  -4   5   0   81.35    4.22
  -4   5   0   83.03    4.64
  -4   5  -1   50.84    3.12
   4   5   1   46.98    3.32
  -4   5  -2   12.40    2.05
   4   5   2   11.89    1.43
  -4   5  -2   13.08    1.59
   4   5   2    8.68    1.52
  -4   5  -3  113.91    5.79
  -4   5  -4   75.66    4.61
  -4   5  -6   43.10    3.15
  -4   5  -7    2.47    1.00
  -4   5  -8    0.09    0.58
  -4   5  -9   19.64    1.22
  -4   6   8    7.46    0.81
  -4   6   7   10.56    1.11
  -4   6   6   12.13    1.33
  -4   6   5    3.41    0.88
  -4   6   4    3.11    0.91
  -4   6   3    3.68    0.95
  -4   6   2    0.30    0.65
  -4   6   1   57.06    2.87
  -4   6   0   21.25    1.75
  -4   6  -1   53.08    2.91
  -4   6  -2    1.92    0.84
  -4   6  -3    3.14    0.95
  -4   6  -4   24.99    1.91
  -4   6  -5   25.03    1.73
  -4   6  -6   21.61    1.40
   5  -5 -10   33.40    1.98
   5  -5  -9    2.60    0.84
   5  -5  -9    2.33    0.86
   5  -5  -9    1.37    0.72
   5  -5  -8   12.98    1.63
   5  -5  -8   13.54    1.61
   5  -5  -8   12.83    1.58
   5  -5  -7   25.44    2.20
   5  -5  -7   23.60    2.11
   5  -5  -6    7.90    1.36
   5  -5  -6    5.39    1.18
   5  -5  -5   82.22    4.11
   5  -5  -4   40.15    2.79
   5  -5  -3   58.40    3.43
   5  -5  -2    3.64    1.11
   5  -5  -2    0.39    1.09
   5  -5  -1   39.14    2.89
   5  -5  -1   40.33    2.89
   5  -5   0  105.26    4.84
   5  -5   1    9.21    1.56
   5  -4 -14   17.43    1.33
   5  -4 -13   13.71    1.47
   5  -4 -13   14.58    1.53
   5  -4 -12    1.54    0.85
   5  -4 -12    0.62    0.68
   5  -4 -12    1.55    0.86
   5  -4 -11   38.88    2.86
   5  -4 -11   41.16    3.06
   5  -4 -11   37.21    2.85
   5  -4 -11   47.73    3.15
   5  -4 -10   10.71    1.71
   5  -4 -10   11.53    1.77
   5  -4 -10    8.99    1.68
   5  -4 -10   10.65    1.76
   5  -4 -10    9.72    1.45
   5  -4  -9   20.74    2.43
   5  -4  -9   18.15    2.19
   5  -4  -9   21.84    2.10
   5  -4  -9   20.72    2.01
   5  -4  -9   21.30    2.08
   5  -4  -9   19.12    1.97
   5  -4  -8  222.24    8.21
   5  -4  -8  228.44    8.02
   5  -4  -8  218.07    7.96
   5  -4  -8  218.53    7.41
   5  -4  -8  242.21    7.59
   5  -4  -8  225.19    7.44
   5  -4  -7   25.46    2.58
   5  -4  -7   30.50    2.72
   5  -4  -7   27.20    2.39
   5  -4  -7   27.92    2.42
   5  -4  -6  259.05    8.48
   5  -4  -6  258.83    8.22
   5  -4  -6  259.01    8.20
   5  -4  -5   20.44    2.09
   5  -4  -5   22.83    2.26
   5  -4  -5   22.26    2.20
   5  -4  -5   20.58    2.17
   5  -4  -4  220.27    7.26
   5  -4  -4  215.89    7.31
   5  -4  -4  208.91    7.25
   5  -4  -4  200.46    7.18
   5  -4  -3  482.28   12.48
   5  -4  -3  457.94   12.16
   5  -4  -3  483.16   12.27
   5  -4  -2  246.59    7.98
   5  -4  -2  246.40    7.71
   5  -4  -2  260.62    8.74
   5  -4  -1  293.51    8.98
   5  -4  -1  269.63    8.11
   5  -4   0  201.42    7.12
   5  -4   0  198.35    7.67
   5  -4   1  412.51   10.76
   5  -4   1  424.32   10.75
   5  -4   2  235.58    7.43
   5  -4   2  232.09    6.35
   5  -4   2  240.60    7.43
   5  -4   3  141.45    6.05
   5  -4   3  157.00    6.33
   5  -4   4   54.31    3.69
  -5  -4  -5   53.21    2.92
   5  -4   5   56.96    3.26
  -5  -4  -6  113.91    4.53
  -5  -4  -7   77.85    3.68
  -5  -4  -8   23.44    1.97
   5  -4   8   23.24    2.01
  -5  -4  -9   23.64    2.36
  -5  -4 -10    0.37    0.77
  -5  -4 -11    5.02    0.93
   5  -3 -15    2.53    0.79
   5  -3 -15    2.35    0.81
   5  -3 -15    2.16    0.72
   5  -3 -14   33.59    2.63
   5  -3 -14   35.18    2.51
   5  -3 -14   33.67    2.49
   5  -3 -14   32.05    2.20
   5  -3 -13    0.60    0.96
   5  -3 -13   -0.15    0.78
   5  -3 -13    0.81    0.92
   5  -3 -13   -0.26    0.81
   5  -3 -12  100.47    4.32
   5  -3 -12  102.08    4.28
   5  -3 -12  101.40    5.18
   5  -3 -12  105.42    5.26
   5  -3 -12  102.46    4.89
   5  -3 -11   66.22    4.19
   5  -3 -11   55.65    3.89
   5  -3 -11   60.74    4.18
   5  -3 -11   58.67    3.39
   5  -3 -11   66.90    3.52
   5  -3 -11   62.73    3.44
   5  -3 -11   60.56    3.36
   5  -3 -10   22.15    2.53
   5  -3 -10   17.98    2.39
   5  -3 -10   18.73    2.45
   5  -3 -10   16.95    1.90
   5  -3 -10   20.82    2.05
   5  -3 -10   19.38    1.95
   5  -3 -10   16.98    1.85
   5  -3  -9  112.80    5.80
   5  -3  -9  115.17    5.79
   5  -3  -9  114.86    4.97
   5  -3  -9  121.83    4.95
   5  -3  -9  112.25    4.87
   5  -3  -8  120.00    5.72
   5  -3  -8  115.43    4.89
   5  -3  -8  116.70    5.76
   5  -3  -8  124.74    5.05
   5  -3  -7   76.48    4.29
   5  -3  -7   71.36    3.71
   5  -3  -7   74.88    3.74
   5  -3  -7   80.95    4.49
   5  -3  -6  381.75   10.97
   5  -3  -6  383.94   10.26
   5  -3  -6  367.27   10.58
   5  -3  -6  367.78   10.85
   5  -3  -5   70.28    3.80
   5  -3  -5   67.93    3.77
   5  -3  -5   66.04    3.61
   5  -3  -5   63.53    3.45
   5  -3  -5   66.90    3.48
   5  -3  -4   50.76    3.03
   5  -3  -4   48.93    3.04
   5  -3  -4   47.13    2.87
   5  -3  -4   51.84    3.02
   5  -3  -4   50.82    3.31
   5  -3  -3  304.34    8.53
   5  -3  -3  303.07    8.65
   5  -3  -3  299.40    8.36
   5  -3  -3  293.13    8.44
   5  -3  -2  185.71    6.19
   5  -3  -2  185.49    5.93
   5  -3  -2  185.55    6.02
   5  -3  -2  183.79    5.79
   5  -3  -2  189.45    5.99
   5  -3  -2  185.67    6.11
   5  -3  -2  202.38    6.89
   5  -3  -1   81.20    3.79
   5  -3  -1   81.13    3.53
   5  -3  -1   75.53    3.32
   5  -3  -1   74.13    3.39
   5  -3  -1   70.91    3.56
   5  -3   0  143.26    5.43
   5  -3   0  143.48    4.91
   5  -3   0  146.19    4.77
   5  -3   0  153.31    5.49
   5  -3   1   34.96    2.16
   5  -3   1   37.38    2.26
   5  -3   1   39.39    2.69
  -5  -3  -2   45.67    2.25
   5  -3   2   46.32    2.45
   5  -3   2   48.10    2.64
  -5  -3  -3   85.45    3.41
   5  -3   3   92.27    3.52
   5  -3   3   87.12    3.67
  -5  -3  -4   41.12    2.38
   5  -3   4   43.03    2.51
   5  -3   4   45.67    2.59
   5  -3   4   44.57    2.54
  -5  -3  -5  144.44    5.20
   5  -3   5  154.33    5.42
   5  -3   5  162.29    5.75
   5  -3   5  149.82    5.13
   5  -3   5  158.77    5.31
  -5  -3  -6  150.72    5.41
   5  -3   6  142.91    5.06
   5  -3   6  160.51    5.37
  -5  -3  -7   86.00    3.99
   5  -3   7   81.96    3.88
   5  -3   7   90.07    4.23
  -5  -3  -8    8.69    1.37
   5  -3   8    7.94    1.30
   5  -3   8    6.92    1.34
  -5  -3  -9  148.97    5.57
   5  -3   9  141.90    5.40
   5  -3   9  142.49    5.63
   5  -3  10    0.25    0.71
   5  -3  10    0.24    0.72
  -5  -3 -10    0.48    0.75
   5  -3  11   16.48    1.70
   5  -3  12    9.58    1.32
  -5  -3 -12    9.89    1.52
  -5  -3 -12    8.04    1.43
   5  -3  13    7.51    0.92
  -5  -3 -13   11.21    1.32
  -5  -3 -13   11.35    1.31
   5  -2 -16    2.04    0.80
   5  -2 -15    4.18    1.02
   5  -2 -15    4.24    1.14
   5  -2 -14   12.23    1.75
   5  -2 -14   13.54    1.77
   5  -2 -14   13.40    1.99
   5  -2 -13   35.04    2.39
   5  -2 -13   30.42    3.03
   5  -2 -13   37.52    2.77
   5  -2 -13   37.93    3.04
   5  -2 -12    8.34    1.68
   5  -2 -12    9.07    1.86
   5  -2 -12    7.80    1.59
   5  -2 -12    8.16    1.26
   5  -2 -12    8.15    1.33
   5  -2 -12    8.00    1.33
   5  -2 -12    7.98    1.30
   5  -2 -11   59.80    4.05
   5  -2 -11   56.43    4.04
   5  -2 -11   55.56    3.17
   5  -2 -11   47.10    2.97
   5  -2 -11   56.69    3.21
   5  -2 -11   56.56    3.11
   5  -2 -11   53.36    3.05
   5  -2 -10   51.62    3.73
   5  -2 -10   51.58    3.79
   5  -2 -10   50.69    2.90
   5  -2 -10   49.20    2.95
   5  -2 -10   53.11    3.12
   5  -2 -10   52.15    2.97
   5  -2  -9  141.33    6.10
   5  -2  -9  126.26    5.90
   5  -2  -9  133.25    4.99
   5  -2  -9  131.39    5.23
   5  -2  -9  134.69    4.92
   5  -2  -9  126.96    4.85
   5  -2  -8   26.13    2.56
   5  -2  -8   28.07    2.22
   5  -2  -8   27.17    2.05
   5  -2  -8   28.56    2.13
   5  -2  -7  359.31   10.39
   5  -2  -7  367.57    9.70
   5  -2  -7  367.40    9.36
   5  -2  -7  367.17    9.40
   5  -2  -7  376.52   10.49
   5  -2  -6  295.32    8.67
   5  -2  -6  293.38    7.89
   5  -2  -6  301.03    8.70
   5  -2  -5   29.52    2.03
   5  -2  -5   28.39    2.22
   5  -2  -4  983.00   20.35
   5  -2  -4 1009.21   20.53
   5  -2  -4 1008.26   20.06
   5  -2  -3  538.44   12.27
   5  -2  -3  521.92   11.94
   5  -2  -3  517.30   11.79
   5  -2  -3  536.35   12.08
   5  -2  -2  384.15    9.24
   5  -2  -2  398.59    9.78
   5  -2  -2  390.69    9.22
   5  -2  -2  384.02    9.30
   5  -2  -2  374.79    9.22
   5  -2  -2  389.46    9.23
   5  -2  -1  835.13   17.35
   5  -2  -1  841.85   17.10
   5  -2  -1  837.36   17.06
   5  -2  -1  848.20   16.98
   5  -2  -1  813.57   17.09
   5  -2  -1  824.19   17.05
  -5  -2   0   73.31    2.37
   5  -2   0   73.33    3.13
   5  -2   0   69.46    2.93
   5  -2   0   69.84    2.84
   5  -2   0   72.37    2.89
   5  -2   0   73.31    2.84
  -5  -2  -1  531.60   10.96
   5  -2   1  531.23   11.62
   5  -2   1  540.49   11.56
   5  -2   1  517.17   11.46
  -5  -2  -1  525.84   12.16
  -5  -2  -2  791.21   15.93
   5  -2   2  813.88   16.64
   5  -2   2  812.45   16.48
   5  -2   2  780.18   16.47
   5  -2   2  808.15   16.31
  -5  -2  -2  781.36   17.27
  -5  -2  -3  197.86    6.58
   5  -2   3  210.68    5.69
   5  -2   3  210.02    5.83
  -5  -2  -3  204.74    5.59
  -5  -2  -4   82.35    4.13
  -5  -2  -4   79.21    3.25
   5  -2   4   90.88    3.43
   5  -2   4   85.43    3.36
   5  -2   4   87.54    3.40
  -5  -2  -5  122.95    4.44
   5  -2   5  122.09    4.54
   5  -2   5  128.71    4.48
   5  -2   5  138.02    4.85
   5  -2   5  130.22    4.46
  -5  -2  -6   77.48    4.43
   5  -2   6   85.85    3.75
   5  -2   6   83.33    3.56
   5  -2   6   82.54    3.82
   5  -2   6   82.66    3.54
   5  -2   7  198.28    6.57
  -5  -2  -7  192.59    6.38
   5  -2   7  212.86    6.72
   5  -2   7  203.82    6.54
   5  -2   7  196.17    6.61
   5  -2   8  192.83    6.46
   5  -2   8  185.45    6.45
  -5  -2  -8  180.40    6.25
  -5  -2  -9   58.33    3.37
   5  -2   9   58.71    3.55
   5  -2   9   62.44    3.55
   5  -2   9   59.90    3.47
   5  -2  10   72.83    4.38
  -5  -2 -10   71.64    3.81
   5  -2  10   69.57    3.95
   5  -2  11    3.25    1.08
   5  -2  11    4.34    1.35
   5  -2  12    1.67    0.98
   5  -2  12    1.25    0.80
  -5  -2 -12    3.83    1.31
   5  -2  12    1.23    0.85
   5  -2  13    7.23    1.28
  -5  -2 -13    5.62    1.27
  -5  -2 -14    0.61    0.71
   5  -2  14   -0.08    0.50
  -5  -2 -14   -0.09    0.57
  -5  -1  16    7.46    1.38
  -5  -1  16    7.65    1.46
  -5  -1  15    3.30    1.26
  -5  -1  15    2.46    1.14
   5  -1 -15    4.18    1.20
  -5  -1  14   22.15    2.54
   5  -1 -14   17.91    2.01
  -5  -1  13    8.88    1.96
  -5  -1  13    9.72    1.94
   5  -1 -13    7.93    1.54
   5  -1 -13   11.65    1.88
   5  -1 -12  275.51    9.52
  -5  -1  12  251.15    9.82
   5  -1 -12  265.17    8.79
  -5  -1  12  280.68    9.76
  -5  -1  11   69.13    4.65
   5  -1 -11   59.23    4.00
   5  -1 -11   67.73    3.25
   5  -1 -11   62.81    3.16
  -5  -1  11   68.75    4.30
   5  -1 -10  104.31    5.18
  -5  -1  10  109.72    5.56
   5  -1 -10  102.71    4.03
   5  -1 -10  105.69    4.09
   5  -1 -10  107.72    4.10
   5  -1 -10  104.65    3.97
   5  -1  -9  170.64    6.22
   5  -1  -9  161.03    6.26
  -5  -1   9  164.09    6.59
   5  -1  -9  152.17    5.13
   5  -1  -9  152.65    5.03
   5  -1  -9  165.22    5.21
   5  -1  -9  164.72    5.14
   5  -1  -8  756.44   16.68
  -5  -1   8  723.18   17.14
   5  -1  -8  713.00   16.83
   5  -1  -8  689.99   15.14
   5  -1  -8  732.27   15.46
   5  -1  -7  822.52   18.28
  -5  -1   7  824.94   18.47
   5  -1  -7  840.07   17.16
   5  -1  -7  831.58   16.88
   5  -1  -7  829.24   17.10
  -5  -1   7  803.56   17.00
   5  -1  -7  838.58   18.17
  -5  -1   6  976.54   20.56
   5  -1  -6  998.77   20.37
   5  -1  -6  975.87   19.44
  -5  -1   6  944.68   19.08
   5  -1  -6  988.80   19.69
   5  -1  -5  995.93   20.49
  -5  -1   5  992.79   20.45
  -5  -1   5  961.32   19.10
   5  -1  -5 1036.70   20.29
   5  -1  -5 1022.07   19.80
   5  -1  -5  991.16   19.57
  -5  -1   5  982.01   19.10
   5  -1  -4  185.45    5.03
  -5  -1   4  175.25    4.33
  -5  -1   4  182.98    5.35
   5  -1  -4  184.12    5.45
   5  -1  -4  178.62    5.20
  -5  -1   4  184.38    4.45
   5  -1  -4  182.30    5.28
   5  -1  -4  176.13    5.25
   5  -1  -4  186.99    5.18
   5  -1  -3  506.71   10.81
  -5  -1   3  473.86    9.78
   5  -1  -3  494.72   10.93
  -5  -1   3  487.23   10.92
   5  -1  -3  510.27   11.18
   5  -1  -3  517.11   11.06
  -5  -1   3  541.65   11.07
   5  -1  -3  501.81   11.05
   5  -1  -3  507.75   10.87
   5  -1  -2 2535.02   47.10
   5  -1  -2 2595.45   47.05
  -5  -1   2 2575.00   47.46
   5  -1  -2 2556.09   47.28
   5  -1  -2 2605.03   47.31
   5  -1  -2 2667.38   47.26
   5  -1  -2 2506.52   47.02
   5  -1  -2 2545.30   47.05
   5  -1  -1  316.22    7.42
   5  -1  -1  324.52    7.49
   5  -1  -1  311.73    7.25
   5  -1  -1  325.11    7.34
  -5  -1   1  316.46    7.94
   5  -1   0  764.27   15.11
   5  -1   0  752.78   15.03
   5  -1   0  730.02   14.86
  -5  -1   0  726.46   15.78
  -5  -1  -1  860.42   16.19
   5  -1   1  823.05   16.67
   5  -1   1  812.55   16.44
  -5  -1  -1  837.08   17.67
  -5  -1  -2  549.45   11.18
   5  -1   2  556.30   11.66
   5  -1   2  540.96   11.36
   5  -1   2  514.56   11.25
  -5  -1  -2  540.51   12.64
  -5  -1  -3  506.05   10.60
  -5  -1  -3  493.70   12.25
   5  -1   3  495.38   10.90
   5  -1   3  494.32   10.71
   5  -1   3  476.49   10.56
   5  -1   3  494.64   10.65
  -5  -1  -4 1490.94   28.42
  -5  -1  -4 1438.00   30.50
   5  -1   4 1490.01   28.44
   5  -1   4 1520.33   28.79
   5  -1   4 1488.93   28.45
  -5  -1  -5  345.11    8.45
   5  -1   5  331.22    8.43
   5  -1   5  331.99    8.67
   5  -1   5  354.46    8.52
   5  -1   5  360.37    8.78
   5  -1   5  359.00    8.52
   5  -1   6   48.43    2.60
  -5  -1  -6   43.09    2.44
  -5  -1  -6   43.61    3.31
   5  -1   6   43.59    2.59
   5  -1   6   46.37    2.48
   5  -1   6   43.06    2.59
   5  -1   6   47.36    2.57
   5  -1   6   44.00    2.56
  -5  -1  -7  127.41    6.18
   5  -1   7  130.34    5.00
   5  -1   7  133.11    5.01
   5  -1   7  132.49    5.13
   5  -1   7  137.92    4.99
   5  -1   7  139.30    5.04
  -5  -1  -8   99.49    5.53
  -5  -1  -8   99.16    4.25
   5  -1   8   96.40    4.39
   5  -1   8   97.98    4.37
   5  -1   8   88.75    4.19
   5  -1   9   25.26    2.37
   5  -1   9   28.45    2.43
   5  -1   9   28.71    2.52
   5  -1  10    7.45    1.44
   5  -1  10    8.57    1.75
   5  -1  11    1.56    1.13
   5  -1  12    4.39    1.42
   5  -1  13   36.03    2.80
  -5  -1 -13   36.15    2.82
   5  -1  13   35.63    2.88
   5  -1  14    8.75    1.35
  -5  -1 -15    0.22    0.46
  -5   0  17   19.11    1.78
  -5   0  17   22.24    2.02
  -5   0  16    5.91    1.37
  -5   0  16    3.89    1.29
  -5   0  15   66.38    4.19
  -5   0  15   56.80    4.21
  -5   0  14    0.24    1.06
  -5   0  13   90.23    5.24
   5   0 -13   80.70    4.54
  -5   0  13   80.16    5.44
  -5   0  12  280.09    9.91
   5   0 -12  276.22    9.15
  -5   0  12  278.97   10.68
   5   0 -11   86.52    4.54
  -5   0  11   92.82    5.58
  -5   0  11   83.77    4.83
   5   0 -11   83.80    4.17
   5   0 -10    2.61    0.93
   5   0 -10    1.86    1.00
  -5   0  10    1.61    1.26
  -5   0   9  488.40   13.62
   5   0  -9  475.41   12.36
  -5   0   9  485.06   12.18
   5   0  -9  484.86   11.77
   5   0  -9  490.19   12.00
   5   0  -9  512.53   11.54
   5   0  -8   93.40    4.18
  -5   0   8  104.94    4.95
   5   0  -8  100.99    3.25
   5   0  -8  102.20    3.31
  -5   0   8   98.04    4.03
   5   0  -8   99.45    3.24
   5   0  -8  101.46    4.00
   5   0  -8  103.12    4.09
   5   0  -8  103.82    3.81
  -5   0   7 1006.69   20.66
   5   0  -7  956.82   20.95
   5   0  -7 1004.08   19.52
  -5   0   7  983.25   20.54
   5   0  -7 1021.33   19.48
  -5   0   7 1091.03   20.97
   5   0  -7 1000.73   20.59
   5   0  -7 1068.83   20.44
  -5   0   6  444.11   10.05
  -5   0   6  451.04   11.34
   5   0  -6  437.14   10.35
   5   0  -6  427.00    9.16
   5   0  -6  446.86    9.22
  -5   0   6  431.79    9.95
   5   0  -6  456.89   10.13
   5   0  -6  440.90   10.21
   5   0  -6  439.07    9.84
   5   0  -5 1307.85   23.95
  -5   0   5 1260.59   24.52
   5   0  -5 1275.12   23.72
  -5   0   5 1276.13   24.49
   5   0  -5 1260.13   24.97
  -5   0   5 1287.17   25.89
   5   0  -5 1288.77   24.68
   5   0  -5 1267.20   24.78
   5   0  -5 1278.55   24.44
   5   0  -5 1276.99   24.23
   5   0  -4   76.79    2.35
   5   0  -4   83.36    2.62
  -5   0   4   78.19    2.69
   5   0  -4   78.69    2.95
  -5   0   4   75.98    3.36
   5   0  -4   69.68    1.95
   5   0  -4   70.87    1.97
   5   0  -4   76.38    2.77
   5   0  -4   78.83    2.91
   5   0  -4   75.23    2.58
   5   0  -4   75.74    2.68
   5   0  -3   72.99    2.32
  -5   0   3   71.43    3.15
   5   0  -3   70.92    2.63
   5   0  -3   69.92    2.57
   5   0  -3   71.52    2.64
   5   0  -3   67.61    2.39
   5   0  -3   66.80    2.45
   5   0  -2  783.99   14.85
  -5   0   2  743.24   16.00
   5   0  -2  733.70   15.12
   5   0  -2  754.62   15.19
   5   0  -2  761.69   14.99
   5   0  -2  759.73   14.85
   5   0  -1  295.72    5.81
   5   0  -1  289.74    6.48
   5   0  -1  303.45    6.38
   5   0  -1  298.03    6.48
  -5   0   1  304.15    7.72
   5   0  -1  305.53    6.87
   5   0  -1  307.11    6.63
   5   0   0  122.90    3.23
   5   0   0  117.34    3.52
   5   0   0  118.41    3.51
   5   0   0  121.37    3.27
   5   0   0  120.91    3.40
  -5   0   0  117.72    4.28
   5   0   1   12.28    0.92
  -5   0  -1   14.27    1.62
   5   0   1   13.63    1.10
   5   0   1   13.39    1.00
   5   0   2  288.05    6.50
  -5   0  -2  291.09    8.22
   5   0   2  295.84    6.66
   5   0   2  284.94    6.64
   5   0   2  285.84    6.90
   5   0   2  286.93    6.66
   5   0   3  507.30   10.47
   5   0   3  487.61   10.62
   5   0   3  492.44   10.85
  -5   0  -3  514.45   12.43
   5   0   3  495.90   10.58
   5   0   3  486.78   10.63
   5   0   3  497.97   10.59
   5   0   4    3.68    0.76
  -5   0  -4    5.05    1.45
   5   0   4    6.64    0.99
   5   0   4    4.32    0.84
   5   0   4    5.07    0.85
   5   0   4    4.63    0.82
  -5   0  -5  266.67    8.84
   5   0   5  298.89    7.47
   5   0   5  286.45    7.46
   5   0   5  281.73    7.25
   5   0   5  262.01    7.15
  -5   0  -6    0.50    1.14
   5   0   6    0.88    0.66
   5   0   6    0.94    0.71
   5   0   6    3.40    0.85
   5   0   6    0.83    0.65
  -5   0  -7   -0.18    1.18
   5   0   7    0.11    0.64
   5   0   7    0.55    0.76
   5   0   7    0.65    0.77
   5   0   7    0.78    0.80
  -5   0  -8  133.40    6.59
   5   0   8  146.97    5.65
   5   0   8  149.64    5.70
   5   0   8  150.62    5.68
   5   0   8  150.50    5.72
   5   0   9   15.99    1.94
  -5   0  -9   16.71    2.43
   5   0   9   17.91    2.28
   5   0  10   54.17    3.59
   5   0  10   54.40    3.90
   5   0  11    7.02    1.58
   5   0  11    5.24    1.50
   5   0  12   -0.58    1.05
   5   0  13    1.22    0.99
   5   0  14    5.02    1.11
  -5   1  17    0.50    0.63
  -5   1  17   -0.22    0.69
  -5   1  16   10.11    1.63
  -5   1  16    7.92    1.58
  -5   1  15    1.91    1.19
  -5   1  15    1.26    1.29
  -5   1  14   18.67    2.46
  -5   1  13    9.52    1.89
  -5   1  13   10.18    2.23
  -5   1  12  276.62    9.89
  -5   1  12  274.15   10.73
  -5   1  11   60.39    4.68
  -5   1  10  104.47    5.80
  -5   1   9  169.11    7.23
  -5   1   8  696.25   17.55
  -5   1   7  816.70   19.19
   5   1  -7  793.85   16.94
  -5   1   7  842.43   17.72
   5   1  -7  829.21   16.83
   5   1  -6  930.57   19.03
  -5   1   6  954.89   19.74
   5   1  -6  977.50   18.84
  -5   1   5 1012.32   21.81
   5   1  -5 1009.30   19.41
   5   1  -5 1025.01   19.69
  -5   1   5 1020.93   20.50
   5   1  -4  184.59    4.46
   5   1  -4  175.84    4.59
  -5   1   4  172.68    5.83
   5   1  -4  170.01    4.56
   5   1  -3  511.01   10.11
   5   1  -3  517.57   10.34
  -5   1   3  517.33   12.16
   5   1  -3  492.59   10.59
   5   1  -3  500.97   10.62
   5   1  -2 2486.01   45.15
   5   1  -2 2525.61   44.10
   5   1  -2 2456.94   43.73
   5   1  -2 2459.98   43.54
   5   1  -2 2509.15   43.53
  -5   1   2 2522.19   46.66
   5   1  -2 2600.65   45.16
   5   1  -2 2578.06   44.52
   5   1  -2 2469.30   43.57
   5   1  -2 2362.16   43.41
   5   1  -2 2494.83   43.73
   5   1  -1  318.20    6.91
   5   1  -1  314.59    6.08
   5   1  -1  315.44    6.07
   5   1  -1  320.23    6.38
   5   1  -1  325.48    5.98
   5   1  -1  320.73    5.69
   5   1  -1  322.94    5.98
   5   1  -1  338.65    6.44
  -5   1   1  325.85    8.27
   5   1  -1  348.66    7.31
   5   1  -1  322.20    6.65
   5   1  -1  314.82    6.02
   5   1  -1  320.13    5.79
   5   1  -1  321.37    5.95
   5   1  -1  320.06    6.12
   5   1   0  724.77   13.38
   5   1   0  729.84   13.55
   5   1   0  759.94   14.37
   5   1   0  732.87   13.97
   5   1   0  761.96   13.80
   5   1   0  723.50   13.96
   5   1   0  777.00   14.38
  -5   1   0  744.18   16.15
   5   1   0  717.46   14.07
   5   1   0  743.28   14.12
   5   1   0  736.43   13.97
  -5   1  -1  807.14   15.08
   5   1   1  811.92   15.23
   5   1   1  775.89   14.89
   5   1   1  800.73   15.63
   5   1   1  851.44   16.03
   5   1   1  833.99   15.99
   5   1   1  842.33   15.48
   5   1   1  798.99   15.57
   5   1   1  834.88   15.98
  -5   1  -1  856.18   17.97
   5   1   1  820.28   15.70
   5   1   1  763.05   15.62
   5   1   1  837.26   15.60
   5   1   1  821.03   15.64
   5   1   1  841.82   15.79
   5   1   2  558.77   11.09
   5   1   2  541.18   11.37
   5   1   2  577.25   11.77
   5   1   2  561.65   11.72
   5   1   2  562.26   11.28
   5   1   2  550.39   11.38
   5   1   2  576.92   11.79
  -5   1  -2  551.49   13.37
   5   1   2  568.47   11.43
   5   1   2  544.84   11.37
   5   1   2  545.21   11.54
   5   1   2  563.05   11.48
   5   1   3  487.56   10.20
   5   1   3  488.33   10.84
   5   1   3  484.64   10.35
   5   1   3  483.96   10.50
   5   1   3  482.32   10.35
   5   1   3  496.41   10.56
   5   1   3  490.01   10.66
   5   1   3  506.83   10.79
  -5   1  -4 1470.04   30.23
   5   1   4 1440.18   28.42
   5   1   4 1410.11   28.11
   5   1   4 1443.59   27.70
   5   1   5  359.93    9.04
   5   1   5  335.67    8.85
   5   1   5  358.37    8.91
   5   1   5  343.30    8.78
  -5   1  -6   38.85    3.15
   5   1   6   46.20    2.77
   5   1   6   38.06    2.48
  -5   1  -7  126.64    6.03
   5   1   7  132.27    5.45
   5   1   7  131.02    5.27
   5   1   7  140.90    5.32
   5   1   8  100.01    4.82
   5   1   8   98.12    4.57
  -5   1  -8   89.65    5.21
   5   1   8   95.48    4.87
  -5   1  -9   22.52    2.77
   5   1   9   21.37    2.42
   5   1   9   20.51    2.31
   5   1  10    8.02    1.70
   5   1  10    8.97    1.66
   5   1  11    2.37    1.24
   5   1  11    1.24    0.96
   5   1  12    3.10    1.22
  -5   2  16    1.97    0.85
  -5   2  16    2.52    0.87
  -5   2  15    3.26    1.21
  -5   2  15    3.91    1.13
  -5   2  14   19.00    2.58
  -5   2  14   14.50    2.04
  -5   2  13   34.02    3.49
  -5   2  13   38.18    3.27
  -5   2  12    7.92    1.97
  -5   2  12   10.60    1.93
  -5   2  11   59.72    4.66
  -5   2  11   54.77    3.91
  -5   2  10   54.46    4.27
  -5   2   9  135.56    6.66
  -5   2   8   30.58    2.99
  -5   2   7  365.84   11.16
  -5   2   6  285.35    9.15
   5   2  -6  286.91    7.88
  -5   2   4 1018.07   21.65
   5   2  -4  984.48   20.28
  -5   2   3  524.14   12.65
   5   2  -3  509.83   11.67
   5   2  -3  499.54   11.93
  -5   2   2  379.77   10.08
   5   2  -2  383.51    9.29
   5   2  -2  353.46    9.16
  -5   2   1  840.94   18.28
   5   2  -1  840.48   17.69
   5   2  -1  799.47   17.47
  -5   2   0   74.20    3.66
   5   2   0   75.35    3.43
   5   2   0   73.53    3.34
   5   2   0   77.54    2.54
  -5   2   0   70.14    2.78
  -5   2  -1  540.08   13.30
   5   2   1  551.90   12.66
   5   2   1  517.34   11.84
  -5   2  -1  549.69   11.33
   5   2   1  535.15   10.93
   5   2   2  815.15   17.23
   5   2   2  792.70   16.59
   5   2   2  768.15   15.19
  -5   2  -3  212.42    7.05
   5   2   3  210.69    6.63
  -5   2  -4   83.83    4.30
   5   2   4   84.31    3.92
   5   2   5  121.94    4.75
   5   2   5  124.97    5.02
   5   2   5  121.56    4.76
   5   2   6   73.37    3.85
  -5   2  -6   69.00    4.24
   5   2   6   80.23    3.94
   5   2   6   74.76    3.72
   5   2   7  183.40    6.73
  -5   2  -7  176.87    7.32
   5   2   7  187.49    6.94
   5   2   8  180.90    6.89
  -5   2  -8  189.92    7.55
   5   2   8  167.09    6.85
   5   2   8  186.17    6.52
   5   2   9   51.24    3.54
  -5   3  15    1.96    0.78
   5   3 -15    2.40    0.95
   5   3 -14   41.70    3.30
  -5   3  13   -0.18    0.94
   5   3 -13    0.21    1.21
  -5   3  12   98.55    5.49
  -5   3  11   62.72    4.55
  -5   3  10   21.62    2.74
  -5   3   9  108.85    6.02
  -5   3   8  114.24    6.02
  -5   3   7   75.68    4.75
   5   3  -7   76.18    4.68
  -5   3   7   73.93    4.46
   5   3  -7   63.16    3.64
   5   3  -6  358.59   11.06
  -5   3   6  369.92   11.10
   5   3  -6  360.17   10.27
   5   3  -5   59.66    3.86
  -5   3   5   66.52    4.01
   5   3  -5   68.60    3.13
   5   3  -5   68.32    3.77
   5   3  -4   48.23    3.24
  -5   3   4   52.23    3.38
   5   3  -4   45.92    3.11
   5   3  -4   49.60    2.60
   5   3  -3  281.59    8.75
   5   3  -3  282.54    8.50
   5   3  -3  287.25    7.58
  -5   3   3  299.00    8.51
   5   3  -3  299.68    8.88
  -5   3   2  199.78    6.55
   5   3  -2  170.19    6.35
   5   3  -2  173.53    6.46
   5   3  -2  196.67    6.61
  -5   3   1   83.32    3.89
   5   3  -1   77.52    3.99
   5   3  -1   85.37    4.16
  -5   3   0  154.73    5.32
   5   3   0  150.43    4.62
   5   3   0  146.16    5.71
   5   3   0  160.32    6.03
  -5   3  -1   36.29    2.25
   5   3   1   37.32    2.03
   5   3   1   36.03    2.52
   5   3   1   35.52    2.62
   5   3   1   37.52    2.90
   5   3   2   40.30    2.13
   5   3   2   43.19    2.85
   5   3   2   43.76    2.92
   5   3   2   47.17    3.25
   5   3   3   75.75    3.97
   5   3   3   89.36    4.14
   5   3   3   85.84    4.48
   5   3   4   42.19    3.16
   5   3   4   47.11    3.19
   5   3   4   41.90    2.76
   5   3   4   46.86    3.32
   5   3   5  154.99    6.23
   5   3   5  145.49    6.02
   5   3   5  148.94    6.14
   5   3   6  149.12    6.17
   5   3   6  156.40    6.26
   5   3   7   88.79    4.55
   5   3   7   81.40    4.36
  -5   3  -8    8.73    1.53
   5   3   8    8.54    1.50
   5   4 -14   23.29    1.78
  -5   4  14   18.57    1.46
  -5   4  13   14.98    1.44
   5   4 -13   15.99    1.87
  -5   4  13   14.34    1.58
  -5   4  12    0.12    0.77
   5   4 -12    1.53    1.18
  -5   4  12    0.84    0.92
  -5   4  11   46.84    3.21
   5   4 -11   45.24    3.69
  -5   4  10   11.26    2.01
  -5   4   9   23.22    2.60
   5   4  -9   24.29    2.98
  -5   4   8  244.05    9.04
   5   4  -8  255.73    9.58
  -5   4   7   32.69    3.22
   5   4  -7   31.02    3.20
  -5   4   7   25.29    2.90
   5   4  -7   27.46    2.58
  -5   4   6  258.68    9.43
   5   4  -6  256.32    9.41
  -5   4   6  243.72    9.05
   5   4  -6  244.20    8.55
  -5   4   5   25.00    2.86
   5   4  -5   22.76    2.68
  -5   4   5   22.79    2.58
   5   4  -5   25.09    2.71
  -5   4   4  197.04    7.48
   5   4  -4  193.99    7.73
  -5   4   3  540.74   14.33
   5   4  -3  478.71   13.75
  -5   4   2  273.33    9.00
   5   4  -2  244.25    8.77
  -5   4   1  302.12    9.18
   5   4  -1  262.32    9.16
  -5   4   0  222.98    7.32
   5   4   0  202.40    7.76
  -5   4  -1  433.26   11.08
   5   4   1  412.73   10.35
   5   4   1  399.77   11.86
   5   4   2  211.84    6.43
   5   4   2  214.67    7.76
   5   4   3  148.48    6.28
   5   4   3  145.17    5.98
   5   4   3  155.58    6.60
   5   4   4   53.83    3.64
   5   4   4   44.98    3.10
   5   4   4   58.64    3.92
   5   4   5   56.31    3.69
   5   4   5   59.87    3.87
   5   4   6  117.29    5.42
  -5   4  -6  129.79    6.17
   5   4   6  117.54    5.32
  -5   4  -7   84.41    4.64
   5   4   8   21.90    2.05
   5   4   9   25.10    1.96
  -5   5  11    9.84    1.11
  -5   5  10   44.14    2.60
  -5   5   9    2.36    0.99
  -5   5   8   14.70    1.95
  -5   5   7   31.80    2.83
  -5   5   6    5.57    1.55
   5   5  -5   78.29    4.36
  -5   5   4   40.95    3.29
   5   5  -4   41.34    3.24
  -5   5   3   51.61    3.61
   5   5  -3   47.24    3.52
  -5   5   2    3.34    1.08
  -5   5   2    2.40    1.11
   5   5  -2    3.00    1.32
  -5   5   1   41.74    3.02
   5   5  -1   35.41    3.06
  -5   5   1   38.84    3.08
  -5   5   0  103.41    4.58
  -5   5   0  112.09    5.42
  -5   5  -1   12.98    2.12
   5   5   1   10.38    1.72
   5   5   2   27.92    2.47
  -5   5  -2   37.04    3.25
  -5   5  -3    8.46    1.77
  -5   5  -5    3.47    1.32
  -5   5  -6   16.43    1.96
  -5   5  -7    7.64    1.24
  -5   5  -8    2.57    0.73
  -5   6   7   22.78    1.48
  -5   6   6   17.98    1.44
  -5   6   5    4.00    0.87
  -5   6   4   13.54    1.38
  -5   6   3   52.58    2.62
  -5   6   2  130.94    4.39
  -5   6   0   36.90    2.22
  -5   6  -1   16.72    1.62
  -5   6  -2   45.07    2.59
  -5   6  -3   86.61    3.60
  -5   6  -4    6.22    0.99
  -5   6  -5    2.14    0.61
   6  -5 -10   17.24    1.42
   6  -5 -10   15.90    1.28
   6  -5  -9    7.47    1.10
   6  -5  -9    8.51    1.20
   6  -5  -8    2.90    0.85
   6  -5  -8    2.25    0.81
   6  -5  -8    1.74    0.77
   6  -5  -7   -1.14    0.74
   6  -5  -7    0.35    0.64
   6  -5  -6    4.72    1.03
   6  -5  -6    6.91    1.19
   6  -5  -5   22.92    2.06
   6  -5  -4   46.96    2.92
   6  -4 -14   35.65    1.79
   6  -4 -13    8.47    1.17
   6  -4 -13    9.48    1.20
   6  -4 -12    3.12    0.92
   6  -4 -12    3.89    1.07
   6  -4 -12    3.39    0.97
   6  -4 -12    3.50    0.99
   6  -4 -11   23.58    2.27
   6  -4 -11   22.75    2.22
   6  -4 -11   24.14    2.23
   6  -4 -11   20.83    2.01
   6  -4 -11   21.85    2.07
   6  -4 -10   60.91    3.76
   6  -4 -10   67.29    3.80
   6  -4 -10   59.20    3.67
   6  -4 -10   57.15    3.57
   6  -4  -9  230.85    8.26
   6  -4  -9  237.16    8.15
   6  -4  -9  231.62    8.05
   6  -4  -9  239.20    7.55
   6  -4  -8   26.20    2.62
   6  -4  -8   24.32    2.44
   6  -4  -8   22.16    2.47
   6  -4  -8   23.39    2.26
   6  -4  -8   25.66    2.31
   6  -4  -7   31.81    2.64
   6  -4  -7   37.15    3.04
   6  -4  -7   30.81    2.73
   6  -4  -7   31.35    2.74
   6  -4  -7   29.30    2.69
   6  -4  -7   37.73    2.73
   6  -4  -6  168.68    6.33
   6  -4  -6  175.15    6.38
   6  -4  -6  165.29    6.36
   6  -4  -6  156.63    6.48
   6  -4  -6  149.31    6.12
   6  -4  -6  156.44    6.37
   6  -4  -6  157.69    6.11
   6  -4  -5  178.81    6.55
   6  -4  -5  166.75    6.41
   6  -4  -5  161.93    6.20
   6  -4  -5  160.21    6.25
   6  -4  -4  215.32    7.45
   6  -4  -4  223.58    7.56
   6  -4  -4  210.14    7.34
   6  -4  -3  218.36    7.56
   6  -4  -3  216.12    7.15
   6  -4  -3  217.10    7.26
   6  -4  -2    6.68    1.40
   6  -4  -1  315.47    9.65
   6  -4   0  292.57    9.20
   6  -4   0  292.30    8.41
   6  -4   0  293.75    9.15
   6  -4   1  101.95    5.02
   6  -4   1  103.97    4.99
   6  -4   2  155.60    6.42
   6  -4   2  155.41    6.29
   6  -4   3   91.52    4.81
   6  -4   4   72.36    3.54
   6  -4   4   74.20    3.85
   6  -4   5    4.22    1.07
  -6  -4  -6   23.43    1.98
   6  -4   6   25.40    2.18
   6  -4   7   13.21    1.51
  -6  -4  -7   11.91    1.44
   6  -4   8   17.33    1.69
   6  -4   9   14.96    1.45
  -6  -4 -10   22.60    1.88
   6  -3 -15   11.09    1.21
   6  -3 -15   10.20    1.19
   6  -3 -14    0.76    0.73
   6  -3 -14    1.59    0.84
   6  -3 -14    1.74    0.88
   6  -3 -14    0.56    0.74
   6  -3 -13    2.08    0.82
   6  -3 -13    2.05    0.89
   6  -3 -13    2.72    1.09
   6  -3 -13    1.23    1.02
   6  -3 -13    1.68    1.01
   6  -3 -12   11.01    1.43
   6  -3 -12   13.37    1.51
   6  -3 -12   10.67    1.80
   6  -3 -12    7.87    1.65
   6  -3 -12   10.56    1.79
   6  -3 -12   10.22    1.61
   6  -3 -11  104.36    5.46
   6  -3 -11   97.71    4.38
   6  -3 -11   99.20    4.41
   6  -3 -11  100.53    4.39
   6  -3 -11  103.13    4.39
   6  -3 -11  105.17    5.34
   6  -3 -11  101.80    5.03
   6  -3 -10   53.32    3.85
   6  -3 -10   56.66    3.33
   6  -3 -10   56.66    3.29
   6  -3 -10   55.31    3.27
   6  -3 -10   59.16    4.05
   6  -3 -10   60.61    4.02
   6  -3 -10   52.55    3.66
   6  -3  -9   56.10    3.95
   6  -3  -9   58.46    3.96
   6  -3  -9   59.56    4.11
   6  -3  -9   60.19    3.47
   6  -3  -9   58.91    3.42
   6  -3  -9   62.54    3.49
   6  -3  -8   96.93    5.05
   6  -3  -8   96.44    4.37
   6  -3  -8   80.62    4.62
   6  -3  -8   83.10    4.15
   6  -3  -7  158.07    6.58
   6  -3  -7  150.44    5.73
   6  -3  -7  167.19    6.62
   6  -3  -7  157.74    6.39
   6  -3  -7  148.23    5.74
   6  -3  -6  135.23    5.44
   6  -3  -6  155.33    5.89
   6  -3  -6  135.26    5.84
   6  -3  -6  148.48    5.89
   6  -3  -6  143.42    5.84
   6  -3  -6  135.17    5.83
   6  -3  -5   84.51    4.02
   6  -3  -5   80.13    3.94
   6  -3  -5   79.75    4.21
   6  -3  -5   73.95    3.98
   6  -3  -5   80.60    4.14
   6  -3  -4   79.42    3.96
   6  -3  -4   81.80    4.07
   6  -3  -4   74.67    3.86
   6  -3  -4   81.06    3.95
   6  -3  -4   84.33    4.07
   6  -3  -3  128.16    5.13
   6  -3  -3  125.45    4.88
   6  -3  -3  127.98    5.06
   6  -3  -3  131.62    5.07
   6  -3  -3  115.45    4.78
   6  -3  -3  136.78    5.12
   6  -3  -3  146.85    5.81
   6  -3  -2  106.16    4.59
   6  -3  -2  107.17    4.41
   6  -3  -2   95.65    4.14
   6  -3  -2   98.51    4.19
   6  -3  -2  103.37    4.24
   6  -3  -2  102.75    4.48
   6  -3  -1   53.30    3.23
   6  -3  -1   51.11    2.90
   6  -3  -1   51.81    2.80
   6  -3  -1   48.85    2.79
   6  -3  -1   50.75    2.76
   6  -3  -1   48.35    3.04
   6  -3  -1   54.07    3.46
   6  -3   0   82.60    4.15
   6  -3   0   93.03    4.27
   6  -3   0   85.81    3.68
   6  -3   0   85.89    3.79
   6  -3   1  118.06    5.01
   6  -3   1  114.97    4.36
   6  -3   1  111.95    4.34
   6  -3   1  121.13    4.63
   6  -3   2  157.18    6.05
   6  -3   2  148.68    5.27
   6  -3   2  148.18    5.04
   6  -3   2  150.83    5.25
   6  -3   3  134.54    4.72
   6  -3   3  137.96    5.02
   6  -3   3  139.24    5.05
   6  -3   3  140.87    5.01
  -6  -3  -4   22.11    1.87
   6  -3   4   20.85    1.88
   6  -3   4   25.35    2.04
   6  -3   4   25.15    2.04
   6  -3   5   12.18    1.56
   6  -3   5   10.57    1.43
  -6  -3  -5   11.17    1.44
   6  -3   5   13.15    1.52
   6  -3   6  182.30    6.30
  -6  -3  -6  185.47    6.33
   6  -3   6  193.33    6.29
  -6  -3  -7   15.94    1.76
   6  -3   7   16.16    1.77
   6  -3   7   17.95    1.96
  -6  -3  -8   12.98    1.65
   6  -3   8   11.06    1.53
   6  -3   8   10.22    1.54
   6  -3   9   48.47    3.34
   6  -3   9   53.79    3.06
   6  -3   9   56.47    3.18
   6  -3   9   55.02    3.28
   6  -3  10    3.79    1.03
   6  -3  10    5.19    1.11
   6  -3  10    3.99    1.09
  -6  -3 -11    2.36    1.05
   6  -3  11    2.75    0.84
  -6  -3 -12   35.66    2.35
  -6  -3 -12   34.37    2.37
   6  -3  12   33.97    2.14
   6  -2 -15   14.99    1.80
   6  -2 -15   12.95    1.49
   6  -2 -15   11.75    1.42
   6  -2 -14   52.12    3.58
   6  -2 -14   55.65    3.30
   6  -2 -14   63.09    3.64
   6  -2 -13    4.87    1.35
   6  -2 -13    4.69    1.33
   6  -2 -13    3.27    0.98
   6  -2 -12  136.75    5.03
   6  -2 -12  135.70    6.39
   6  -2 -12  129.60    4.94
   6  -2 -12  128.09    4.80
   6  -2 -12  126.00    4.76
   6  -2 -12  137.34    6.04
   6  -2 -12  130.48    6.02
   6  -2 -12  130.82    5.56
   6  -2 -11  128.85    6.28
   6  -2 -11  129.21    4.98
   6  -2 -11  134.25    5.10
   6  -2 -11  131.29    4.99
   6  -2 -11  125.97    4.86
   6  -2 -11  131.41    5.98
   6  -2 -11  132.23    6.11
   6  -2 -11  124.43    5.58
   6  -2 -10  400.97   11.75
   6  -2 -10  404.04   11.74
   6  -2 -10  407.35   12.23
   6  -2 -10  408.37   10.51
   6  -2 -10  384.12   10.47
   6  -2 -10  399.96   10.37
   6  -2 -10  383.04   10.27
   6  -2  -9  141.69    6.01
   6  -2  -9  142.97    6.09
   6  -2  -9  130.77    6.09
   6  -2  -9  132.65    5.05
   6  -2  -9  145.22    5.18
   6  -2  -9  133.82    5.07
   6  -2  -8   79.43    4.37
   6  -2  -8   81.95    3.94
   6  -2  -8   74.09    3.51
   6  -2  -8   81.77    3.75
   6  -2  -8   83.88    4.36
   6  -2  -8   78.74    4.25
   6  -2  -7   12.17    1.37
   6  -2  -7   12.29    1.71
   6  -2  -7   13.34    1.79
   6  -2  -7   11.49    1.73
   6  -2  -7   12.57    1.46
   6  -2  -7   12.89    1.50
   6  -2  -6  142.91    5.51
   6  -2  -6  135.07    5.35
   6  -2  -6  144.13    5.01
   6  -2  -6  146.62    5.22
   6  -2  -6  143.33    5.59
   6  -2  -5  630.04   14.94
   6  -2  -5  643.42   14.91
   6  -2  -5  627.56   14.72
   6  -2  -5  636.76   14.65
   6  -2  -4  500.90   11.90
   6  -2  -4  525.73   12.40
   6  -2  -4  530.34   12.48
   6  -2  -4  503.36   12.11
   6  -2  -4  501.85   12.08
   6  -2  -4  497.49   12.19
   6  -2  -3  356.50    9.19
   6  -2  -3  373.80    9.36
   6  -2  -3  343.66    9.07
   6  -2  -3  341.94    8.98
   6  -2  -3  366.67    9.09
   6  -2  -3  376.91    9.63
   6  -2  -2   65.53    3.12
   6  -2  -2   62.14    2.92
   6  -2  -2   67.86    3.16
   6  -2  -2   64.59    2.94
   6  -2  -2   65.35    3.00
   6  -2  -2   64.68    3.00
   6  -2  -2   62.21    3.26
   6  -2  -1  868.57   18.71
   6  -2  -1  899.88   18.70
   6  -2  -1  874.89   18.25
   6  -2  -1  897.92   18.27
   6  -2  -1  893.69   18.41
   6  -2   0  637.31   14.17
   6  -2   0  635.81   13.66
   6  -2   0  616.83   13.59
  -6  -2  -1  691.34   14.22
   6  -2   1  681.69   14.72
  -6  -2  -1  715.91   15.93
  -6  -2  -2   87.70    3.17
   6  -2   2   84.58    3.53
   6  -2   2   78.88    3.34
   6  -2   2   87.47    3.39
  -6  -2  -2   77.18    3.97
  -6  -2  -3   35.86    2.09
   6  -2   3   36.20    2.26
   6  -2   3   37.22    2.24
   6  -2   3   36.29    2.11
   6  -2   3   34.64    2.19
  -6  -2  -3   35.47    2.75
  -6  -2  -4  337.98    8.48
   6  -2   4  327.69    8.53
   6  -2   4  314.16    8.37
   6  -2   4  332.07    8.55
   6  -2   5   14.14    1.60
  -6  -2  -5   13.41    2.01
   6  -2   5   13.19    1.49
   6  -2   5   15.98    1.74
   6  -2   5   14.13    1.51
  -6  -2  -6  230.01    8.64
   6  -2   6  241.91    7.46
   6  -2   6  247.26    7.20
   6  -2   6  242.34    7.53
  -6  -2  -6  238.72    7.23
  -6  -2  -7   62.02    3.42
   6  -2   7   61.60    3.42
   6  -2   7   63.51    3.53
   6  -2   7   64.73    3.52
  -6  -2  -7   61.34    4.24
  -6  -2  -8  164.62    6.16
   6  -2   8  173.06    6.27
   6  -2   8  175.13    6.33
   6  -2   8  178.38    6.58
   6  -2   9    5.49    1.21
   6  -2   9    5.99    1.33
   6  -2  10    5.68    1.29
   6  -2  10    2.39    0.99
   6  -2  11    0.67    0.82
   6  -2  11    0.65    0.86
   6  -2  12   20.13    2.09
   6  -2  12   19.71    1.85
  -6  -2 -12   18.18    2.07
   6  -2  12   21.01    2.12
  -6  -2 -13    1.85    0.85
   6  -2  13    1.71    0.70
  -6  -2 -14    0.66    0.52
  -6  -1  17    1.54    0.58
  -6  -1  16    2.17    0.90
  -6  -1  16    3.13    1.01
   6  -1 -15    2.57    0.99
  -6  -1  15    4.22    1.27
  -6  -1  15    2.77    1.14
   6  -1 -14    9.91    1.51
  -6  -1  14   10.08    1.83
  -6  -1  14    6.79    1.62
   6  -1 -13   22.08    2.31
  -6  -1  13   18.36    2.59
   6  -1 -13   19.41    2.38
   6  -1 -12    1.14    0.90
   6  -1 -12    0.75    1.00
   6  -1 -12    2.75    1.10
  -6  -1  12    1.59    1.14
  -6  -1  12    1.35    1.17
  -6  -1  11  105.64    5.52
   6  -1 -11  103.66    5.33
  -6  -1  11   98.50    5.64
   6  -1 -11  106.61    4.99
   6  -1 -11  107.04    5.13
   6  -1 -11  100.34    4.57
   6  -1 -10  135.42    6.04
  -6  -1  10  128.03    6.30
   6  -1 -10  135.31    4.75
   6  -1 -10  139.01    4.82
   6  -1 -10  141.60    4.78
   6  -1 -10  134.02    5.62
   6  -1 -10  135.84    5.78
   6  -1 -10  139.82    5.40
   6  -1  -9   60.54    3.72
  -6  -1   9   60.09    3.96
   6  -1  -9   55.48    2.83
   6  -1  -9   58.84    2.88
   6  -1  -9   62.11    2.89
   6  -1  -9   54.73    3.32
   6  -1  -9   55.76    3.42
   6  -1  -9   63.30    3.38
  -6  -1   8    2.18    1.04
   6  -1  -8    1.35    0.66
   6  -1  -8    1.17    0.63
   6  -1  -8    1.63    0.89
   6  -1  -8    0.70    0.82
   6  -1  -8    1.46    0.89
   6  -1  -8    1.87    0.84
   6  -1  -7  111.17    4.65
  -6  -1   7  103.09    3.78
   6  -1  -7   99.32    3.64
   6  -1  -7  105.24    4.37
   6  -1  -7  100.67    4.36
   6  -1  -7  108.07    4.24
   6  -1  -6  128.69    4.26
   6  -1  -6  137.42    4.52
  -6  -1   6  123.36    4.98
   6  -1  -6  123.75    4.90
  -6  -1   6  134.32    4.18
   6  -1  -6  140.23    4.93
   6  -1  -6  132.67    4.88
   6  -1  -6  140.05    4.80
   6  -1  -5  234.39    6.26
  -6  -1   5  234.71    6.94
  -6  -1   5  226.54    5.76
   6  -1  -5  232.68    6.66
   6  -1  -5  228.94    6.69
   6  -1  -5  233.63    6.51
   6  -1  -4  976.46   19.73
   6  -1  -4  979.89   20.10
  -6  -1   4 1000.60   20.50
   6  -1  -4 1020.88   20.53
   6  -1  -4  998.90   20.28
   6  -1  -4  980.51   19.81
   6  -1  -4 1001.04   20.01
   6  -1  -3  258.80    6.70
   6  -1  -3  262.12    6.85
  -6  -1   3  267.45    7.25
   6  -1  -3  257.43    6.83
   6  -1  -3  252.33    6.83
   6  -1  -3  252.50    6.57
   6  -1  -3  265.48    6.72
   6  -1  -2  192.15    5.42
   6  -1  -2  215.15    5.75
  -6  -1   2  201.39    6.14
  -6  -1   2  195.04    5.93
   6  -1  -2  202.09    5.60
   6  -1  -2  187.97    5.30
   6  -1  -2  194.16    5.39
   6  -1  -1  418.10    9.72
  -6  -1   1  434.79   10.66
   6  -1  -1  433.86    9.66
   6  -1  -1  426.41    9.56
   6  -1  -1  443.23    9.94
   6  -1  -1  436.78    9.92
  -6  -1   0  659.88   14.80
   6  -1   0  630.89   13.28
   6  -1   0  639.33   13.62
  -6  -1  -1   57.70    3.19
   6  -1   1   55.87    2.44
   6  -1   1   52.72    2.34
   6  -1   1   55.17    2.56
   6  -1   1   55.08    2.55
   6  -1   2  360.44    8.43
   6  -1   2  366.05    8.46
   6  -1   2  351.98    8.36
   6  -1   2  355.55    8.66
  -6  -1  -3   48.75    3.26
   6  -1   3   47.20    2.32
   6  -1   3   45.13    2.32
   6  -1   3   49.63    2.39
  -6  -1  -4   21.87    1.68
   6  -1   4   21.45    1.63
   6  -1   4   21.69    1.74
   6  -1   4   20.10    1.58
   6  -1   4   19.09    1.67
   6  -1   4   18.79    1.56
  -6  -1  -5  214.96    6.41
  -6  -1  -5  219.79    8.13
   6  -1   5  223.09    6.70
   6  -1   5  232.73    6.52
   6  -1   5  227.83    6.46
   6  -1   5  222.84    6.66
   6  -1   6  103.05    4.35
  -6  -1  -6   92.51    5.17
   6  -1   6   97.55    4.22
   6  -1   6  103.68    4.20
   6  -1   6  107.57    4.28
  -6  -1  -7  174.10    7.61
   6  -1   7  179.96    6.35
   6  -1   7  182.60    6.34
   6  -1   7  182.15    6.39
   6  -1   7  187.50    6.28
   6  -1   7  184.69    6.23
   6  -1   8    6.72    1.34
   6  -1   8    6.94    1.38
   6  -1   8    5.02    1.18
  -6  -1  -8    6.27    1.81
   6  -1   9   14.20    1.89
   6  -1   9   14.64    1.86
   6  -1   9   12.36    1.80
   6  -1  10    2.08    1.09
   6  -1  11    8.77    1.58
   6  -1  11    7.47    1.64
   6  -1  12    9.01    1.59
  -6  -1 -12    8.23    1.63
   6  -1  12    7.36    1.53
   6  -1  13   -0.50    0.64
  -6  -1 -13    0.12    0.69
   6  -1  13    0.41    0.77
  -6  -1 -14    9.31    1.26
   6  -1  14    7.65    1.09
  -6   0  17    5.18    1.03
  -6   0  17    4.38    0.99
  -6   0  16   37.49    2.82
  -6   0  16   37.06    2.97
  -6   0  15    8.38    1.77
  -6   0  15    7.95    1.80
  -6   0  14   26.00    2.85
  -6   0  13   91.80    5.35
   6   0 -13   85.47    4.60
  -6   0  13   88.47    5.69
  -6   0  12   73.60    4.74
   6   0 -12   69.19    4.15
  -6   0  12   64.17    4.83
   6   0 -11  242.49    8.37
  -6   0  11  237.43    9.62
   6   0 -11  261.78    8.24
   6   0 -10   92.92    4.57
  -6   0  10   96.41    5.55
   6   0 -10   96.18    4.44
   6   0  -9  110.45    4.85
  -6   0   9  116.25    5.78
   6   0  -9  115.36    4.27
   6   0  -9  118.12    4.59
   6   0  -9  116.54    4.72
  -6   0   8   13.55    1.94
   6   0  -8   14.41    1.67
   6   0  -8   13.87    1.52
   6   0  -8   13.41    1.56
   6   0  -8   13.54    1.30
   6   0  -8   14.13    1.40
  -6   0   7    2.87    0.80
  -6   0   7    3.16    1.12
   6   0  -7    3.37    0.90
   6   0  -7    3.66    0.87
   6   0  -7    3.48    0.74
   6   0  -7    3.50    0.75
  -6   0   7    3.14    0.80
   6   0  -7    2.86    0.60
   6   0  -6    1.29    0.52
  -6   0   6    0.49    0.57
   6   0  -6    0.42    0.38
   6   0  -6    0.84    0.68
   6   0  -6    1.21    0.66
   6   0  -6    0.95    0.61
   6   0  -6    0.45    0.47
   6   0  -5 2258.31   40.57
  -6   0   5 2267.62   41.42
   6   0  -5 2199.11   40.31
  -6   0   5 2226.22   43.06
   6   0  -5 2188.18   41.81
   6   0  -5 2214.29   41.45
   6   0  -5 2183.48   41.54
   6   0  -5 2185.96   40.95
   6   0  -5 2260.30   41.26
   6   0  -4  483.93    9.98
   6   0  -4  530.69   10.39
  -6   0   4  480.71   11.88
   6   0  -4  457.21    9.59
   6   0  -4  495.16   10.92
   6   0  -4  498.07   10.86
   6   0  -4  487.17   10.41
   6   0  -4  498.83   10.62
   6   0  -3    0.50    0.40
  -6   0   3    0.10    0.74
   6   0  -3    0.56    0.43
   6   0  -3    0.63    0.60
   6   0  -3    1.12    0.55
   6   0  -3    0.39    0.49
   6   0  -2    8.62    0.86
  -6   0   2    8.10    1.35
   6   0  -2    8.69    1.01
   6   0  -2    9.26    1.01
   6   0  -2    7.81    0.60
   6   0  -2    7.31    0.79
   6   0  -1    8.69    0.84
   6   0  -1    6.78    0.76
  -6   0   1    7.08    1.26
  -6   0   1    6.95    1.21
   6   0  -1    7.08    0.89
   6   0  -1    8.08    0.80
   6   0   0 2708.17   49.24
   6   0   0 2613.32   49.07
  -6   0   0 2747.43   51.44
   6   0   0 2761.61   49.28
   6   0   0 2761.43   49.41
   6   0   0 2729.03   49.78
   6   0   0 2745.30   49.85
  -6   0  -1  704.35   16.03
   6   0   1  668.45   14.15
   6   0   1  688.04   13.84
   6   0   1  685.61   13.79
   6   0   1  693.94   13.94
   6   0   2  183.23    5.06
   6   0   2  200.03    5.34
   6   0   2  186.39    5.03
   6   0   2  191.54    5.14
   6   0   2  191.08    5.37
   6   0   2  186.47    5.06
   6   0   3   10.22    1.09
   6   0   3    8.93    1.02
   6   0   3   11.66    1.16
   6   0   3    9.18    1.04
   6   0   4  300.38    7.68
   6   0   4  291.42    7.77
   6   0   4  290.32    7.50
   6   0   4  303.04    7.69
   6   0   4  297.92    7.59
   6   0   4  308.16    7.64
   6   0   5   21.47    1.77
   6   0   5   18.49    1.67
   6   0   5   20.41    1.68
   6   0   5   21.44    1.72
  -6   0  -5   18.14    2.39
   6   0   5   20.11    1.80
   6   0   6  158.68    5.53
   6   0   6  158.93    5.45
   6   0   6  153.56    5.39
   6   0   6  158.42    5.36
  -6   0  -6  151.46    6.78
   6   0   7  214.87    7.03
  -6   0  -7  193.76    8.16
   6   0   7  215.85    6.96
   6   0   7  218.12    6.95
   6   0   7  209.64    6.86
   6   0   8   61.87    3.65
   6   0   8   62.03    3.60
   6   0   8   60.63    3.53
  -6   0  -8   58.33    4.47
   6   0   9    4.10    1.16
  -6   0  -9    3.73    1.51
   6   0   9    5.31    1.37
   6   0  10   28.12    2.65
   6   0  10   33.88    3.12
   6   0  11    7.87    1.66
   6   0  12    0.16    0.81
   6   0  12   -0.18    0.94
   6   0  13    1.04    0.83
  -6   1  17    2.72    0.89
  -6   1  17    2.50    0.81
  -6   1  17    2.81    0.82
  -6   1  16    3.21    1.02
  -6   1  16    3.62    1.25
  -6   1  15    4.20    1.33
  -6   1  15    3.05    1.43
  -6   1  14    9.45    1.84
  -6   1  13   26.09    2.89
  -6   1  13   19.18    2.84
  -6   1  12    1.86    1.26
  -6   1  12    1.29    1.25
  -6   1  11  102.67    6.12
  -6   1  10  135.47    6.91
  -6   1   9   58.14    4.23
  -6   1   8    0.56    1.02
  -6   1   7  103.26    5.13
   6   1  -6  142.75    4.38
  -6   1   6  131.09    5.71
   6   1  -5  238.27    5.81
   6   1  -5  236.98    6.03
   6   1  -4 1017.75   19.18
   6   1  -4 1018.45   19.47
  -6   1   4  986.98   21.74
   6   1  -4  973.38   19.53
   6   1  -3  262.21    6.08
   6   1  -3  264.04    6.28
  -6   1   3  253.43    7.77
   6   1  -3  258.63    6.51
   6   1  -2  187.37    5.06
   6   1  -2  193.28    4.53
   6   1  -2  200.77    4.59
  -6   1   2  195.16    6.46
   6   1  -2  190.02    4.83
   6   1  -2  184.60    4.17
   6   1  -1  407.60    9.15
   6   1  -1  415.57    8.57
   6   1  -1  419.18    8.57
   6   1  -1  440.34    8.98
   6   1  -1  427.10    8.45
   6   1  -1  420.41    8.43
   6   1  -1  452.73    9.00
  -6   1   1  438.59   11.03
  -6   1   1  445.00   11.11
   6   1  -1  428.16    9.27
   6   1  -1  409.00    8.49
   6   1  -1  433.58    8.65
   6   1  -1  425.55    8.43
   6   1   0  644.83   12.80
  -6   1   0  619.02   14.76
   6   1   0  603.16   12.42
   6   1   0  613.70   12.42
   6   1   0  643.76   12.83
   6   1   0  632.52   12.36
   6   1   0  630.61   12.08
   6   1   0  636.54   12.35
   6   1   0  629.40   11.72
   6   1   0  640.46   12.52
   6   1   0  626.02   12.34
   6   1   1   51.54    2.08
   6   1   1   62.25    2.45
   6   1   1   57.20    2.36
   6   1   1   55.39    2.01
   6   1   1   51.77    2.07
   6   1   1   54.54    2.17
   6   1   1   55.74    2.09
   6   1   1   57.83    2.25
   6   1   1   52.32    2.10
   6   1   1   51.07    2.24
   6   1   2  363.91    8.56
   6   1   2  357.45    8.56
   6   1   2  366.68    8.06
   6   1   2  361.53    8.22
   6   1   2  362.95    8.20
   6   1   2  366.59    8.36
   6   1   2  359.87    8.54
   6   1   3   50.49    2.52
   6   1   3   46.75    2.21
   6   1   3   50.77    2.39
  -6   1  -3   48.07    3.38
   6   1   4   22.68    1.79
   6   1   4   17.37    1.51
   6   1   4   18.82    1.66
   6   1   4   22.10    1.74
   6   1   5  238.17    7.06
   6   1   5  241.13    7.02
   6   1   5  225.54    6.77
   6   1   5  239.45    6.94
  -6   1  -5  215.00    8.19
   6   1   6   94.19    4.33
   6   1   6   97.97    4.23
  -6   1  -6  106.67    5.51
   6   1   7  183.95    6.41
  -6   1  -7  175.64    7.62
   6   1   7  173.10    6.60
  -6   1  -8    4.62    1.62
   6   1   8    5.58    1.34
   6   1   8    6.35    1.34
   6   1   8    5.34    1.34
   6   1   9   13.01    1.87
  -6   1  -9   15.62    2.38
   6   1   9    9.49    1.77
   6   1  10    1.52    1.03
   6   1  10    0.77    1.02
   6   1  11    9.41    1.78
   6   1  12    6.50    1.31
  -6   2  16    0.96    0.76
  -6   2  16    2.39    0.82
   6   2 -16    1.63    0.84
  -6   2  15   12.64    1.91
  -6   2  15   13.26    1.72
  -6   2  14   55.01    4.17
  -6   2  14   64.07    3.92
  -6   2  13    4.22    1.38
  -6   2  12  130.30    7.06
  -6   2  12  139.89    6.47
  -6   2  11  123.73    6.81
  -6   2  11  129.59    6.20
  -6   2  10  391.92   13.10
  -6   2   9  133.53    6.77
  -6   2   8   81.71    5.06
  -6   2   7   13.36    2.04
   6   2  -7   11.81    1.53
  -6   2   6  140.18    6.29
  -6   2   5  625.46   15.87
  -6   2   4  499.86   13.02
  -6   2   3  356.76   10.24
  -6   2   2   68.13    3.88
   6   2  -2   61.71    3.13
   6   2  -2   59.54    3.01
   6   2  -1  966.73   20.10
   6   2  -1  919.83   19.52
   6   2   0  662.45   14.93
  -6   2   0  652.45   13.49
  -6   2  -1  739.97   17.60
   6   2   1  719.27   16.49
  -6   2  -2   84.82    4.57
   6   2   2   90.40    4.15
   6   2   3   35.95    2.67
  -6   2  -4  305.57   10.05
   6   2   4  344.18    9.63
  -6   2  -5   12.37    1.98
   6   2   5   15.81    1.96
  -6   2  -6  227.09    8.53
   6   2   6  203.27    7.26
  -6   2  -7   59.72    4.24
   6   2   7   60.84    3.79
   6   2   7   71.26    3.94
  -6   2  -8  172.24    7.47
   6   2   8  161.77    6.68
   6   2   8  174.81    6.45
   6   2   9    5.04    1.26
   6   2   9    5.88    1.34
  -6   3  15   11.12    1.33
   6   3 -15   10.95    1.46
   6   3 -14    1.39    1.07
   6   3 -13    0.97    1.34
  -6   3  11   97.12    5.68
  -6   3  11   90.27    5.30
  -6   3  10   53.68    4.32
  -6   3  10   52.55    3.65
   6   3 -10   60.24    4.48
  -6   3  10   51.97    4.02
   6   3  -9   64.88    4.64
  -6   3   9   54.63    4.23
   6   3  -8   92.94    5.42
  -6   3   8   87.96    5.16
   6   3  -8   84.16    4.24
   6   3  -7  159.69    6.94
  -6   3   7  151.85    6.80
   6   3  -7  153.02    6.07
   6   3  -6  129.54    6.04
  -6   3   6  150.33    6.53
   6   3  -6  134.66    5.76
   6   3  -5   68.80    4.10
   6   3  -5   79.92    4.31
  -6   3   5   83.53    4.72
   6   3  -4   78.75    4.23
  -6   3   4   80.87    4.66
   6   3  -4   76.44    4.24
   6   3  -3  115.74    5.18
   6   3  -3  132.71    5.63
   6   3  -3  127.87    5.36
  -6   3   2  110.08    4.70
   6   3  -2   94.46    4.51
   6   3  -2  102.32    4.93
   6   3  -2  100.53    4.81
  -6   3   1   53.61    3.06
   6   3  -1   52.27    3.53
  -6   3   0   90.12    3.81
   6   3   0   87.42    4.55
   6   3   1  124.40    5.64
   6   3   2  137.43    5.71
   6   3   2  155.11    6.38
   6   3   3  126.65    5.14
   6   3   3  137.43    6.04
   6   3   3  132.70    5.44
   6   3   3  140.45    6.08
   6   3   4   23.17    2.54
   6   3   4   21.76    2.09
   6   3   4   19.15    2.03
   6   3   4   20.82    2.42
   6   3   5    7.89    1.67
   6   3   5   11.73    1.89
   6   3   5    9.54    1.53
   6   3   6  188.89    7.30
   6   3   6  198.41    7.47
   6   3   7   20.84    2.30
   6   3   8   11.01    1.65
   6   4 -14   41.86    2.25
  -6   4  13    9.78    1.18
   6   4 -13   11.45    1.60
  -6   4  12    4.57    1.10
   6   4 -12    4.71    1.42
  -6   4  11   26.18    2.38
   6   4 -11   26.59    2.80
  -6   4  11   20.52    2.26
  -6   4  10   60.94    3.88
  -6   4  10   54.76    3.76
  -6   4   8   23.59    2.64
   6   4  -8   26.86    2.96
   6   4  -8   22.75    2.24
  -6   4   8   22.77    2.62
  -6   4   7   37.64    3.37
   6   4  -7   30.27    3.08
   6   4  -7   31.62    2.80
  -6   4   7   33.73    3.07
  -6   4   6  160.22    7.08
   6   4  -6  161.56    7.15
   6   4  -6  152.60    6.55
  -6   4   5  182.00    7.59
   6   4  -5  182.24    7.52
   6   4  -5  178.10    7.31
  -6   4   4  238.01    8.68
   6   4  -4  221.99    8.44
  -6   4   3  216.23    7.96
   6   4  -3  211.98    8.33
  -6   4   2    6.53    1.51
   6   4  -2    4.96    1.52
  -6   4   1  320.05    9.39
   6   4  -1  291.23   10.01
  -6   4   0  294.03    8.58
   6   4   0  305.37   10.08
   6   4   1   88.08    4.88
   6   4   1  109.99    5.70
   6   4   2  147.79    6.37
   6   4   2  182.50    7.39
   6   4   3   92.58    4.68
   6   4   3   97.54    5.29
   6   4   4   75.25    4.52
   6   4   5    4.81    1.42
  -6   4  -6   23.06    2.65
   6   4   7   14.37    1.74
  -6   4  -8   18.19    1.88
  -6   5  11    7.29    0.94
  -6   5  10   20.21    1.68
  -6   5   9    9.67    1.37
  -6   5   8    3.32    1.09
  -6   5   7    1.03    0.98
  -6   5   6    5.76    1.44
  -6   5   5   24.72    2.48
   6   5  -4   38.89    3.19
   6   5  -3    6.42    1.51
  -6   5   2    2.18    0.98
   6   5  -2    0.71    0.96
  -6   5   1   14.30    1.96
   6   5  -1   10.29    1.81
  -6   5   0   12.87    1.96
   6   5   0    9.15    1.69
  -6   5  -1    1.11    1.03
   6   5   1    0.46    0.82
  -6   5  -2   10.74    1.94
   6   5   3   20.04    1.88
  -6   5  -4   34.74    3.01
  -6   5  -5    7.96    1.49
  -6   5  -6    0.24    0.78
  -6   5  -7   12.37    1.38
  -6   5  -8   14.50    1.08
  -6   6   6    9.75    0.96
  -6   6   5   62.76    2.52
  -6   6   4   65.39    2.62
  -6   6   3   11.25    1.07
  -6   6  -1   21.28    1.67
  -6   6  -2   23.99    1.73
  -6   6  -3    2.38    0.71
  -6   6  -4   22.09    1.45
   7  -5 -10    0.25    0.39
   7  -5  -9   26.47    1.78
   7  -5  -8    4.49    0.94
   7  -5  -8    4.55    0.91
   7  -5  -7    8.27    1.20
   7  -5  -7    9.23    1.27
   7  -5  -6   42.65    2.64
   7  -5  -5    7.63    1.24
   7  -5  -4   16.57    1.69
   7  -5  -4   15.40    1.63
   7  -5  -3   17.28    1.72
   7  -5  -1   26.15    2.11
   7  -5   0   14.71    1.56
   7  -5   1   11.00    1.32
   7  -5   1   10.59    1.32
   7  -5   2   24.25    2.00
   7  -4 -13   19.61    1.52
   7  -4 -12   32.91    2.23
   7  -4 -12   37.77    2.44
   7  -4 -12   39.99    2.45
   7  -4 -12   34.77    2.26
   7  -4 -11    4.74    1.10
   7  -4 -11    3.66    1.06
   7  -4 -11    3.86    1.05
   7  -4 -11    3.94    1.02
   7  -4 -11    2.34    0.92
   7  -4 -10    6.96    1.37
   7  -4 -10    9.64    1.57
   7  -4 -10    8.32    1.46
   7  -4 -10    8.03    1.39
   7  -4 -10    5.45    1.22
   7  -4  -9  166.53    6.53
   7  -4  -9  157.22    6.22
   7  -4  -9  160.47    6.21
   7  -4  -9  170.20    6.36
   7  -4  -9  172.83    6.43
   7  -4  -8    2.80    1.04
   7  -4  -8    2.89    1.11
   7  -4  -8    3.58    1.19
   7  -4  -8    5.09    1.36
   7  -4  -7   86.50    4.31
   7  -4  -7   85.62    4.55
   7  -4  -7   78.07    4.27
   7  -4  -7   91.47    4.58
   7  -4  -7   86.41    4.48
   7  -4  -7   88.20    4.26
   7  -4  -6   59.99    3.58
   7  -4  -6   63.41    3.69
   7  -4  -6   51.29    3.36
   7  -4  -6   58.19    3.70
   7  -4  -6   54.60    3.51
   7  -4  -6   61.93    3.72
   7  -4  -6   55.63    3.49
   7  -4  -6   56.88    3.46
   7  -4  -5   64.39    3.76
   7  -4  -5   68.67    3.91
   7  -4  -5   63.96    3.76
   7  -4  -5   63.19    3.75
   7  -4  -5   63.82    3.69
   7  -4  -4  162.03    6.27
   7  -4  -4  164.60    6.33
   7  -4  -4  155.78    6.02
   7  -4  -4  150.56    5.94
   7  -4  -4  155.27    6.10
   7  -4  -3   35.51    2.86
   7  -4  -3   29.54    2.49
   7  -4  -3   33.66    2.54
   7  -4  -3   32.75    2.62
   7  -4  -2   35.36    2.65
   7  -4  -2   34.77    2.84
   7  -4  -1   31.81    2.43
   7  -4  -1   31.54    2.44
   7  -4  -1   28.84    2.68
   7  -4   0  164.01    6.53
   7  -4   0  170.27    5.87
   7  -4   0  166.42    6.57
   7  -4   1  160.17    5.87
   7  -4   1  164.28    6.61
   7  -4   2   13.40    1.60
   7  -4   2   13.90    1.66
   7  -4   2   11.81    1.83
   7  -4   3   12.56    1.62
   7  -4   3   11.15    1.47
   7  -4   3   12.05    1.53
   7  -4   3   11.60    1.46
   7  -4   4   52.23    3.24
   7  -4   4   55.07    3.00
   7  -4   4   54.73    3.04
   7  -4   5   27.50    2.29
   7  -4   5   29.20    2.14
   7  -4   6   52.30    2.91
   7  -4   6   54.41    3.05
   7  -4   6   50.05    3.01
   7  -4   7   11.21    1.38
   7  -4   7   12.20    1.45
   7  -4   8   22.96    1.74
   7  -4   8   26.34    1.96
   7  -4   9   10.59    1.16
  -7  -4  -9    9.34    1.35
   7  -3 -15    3.77    0.72
   7  -3 -14   15.98    1.60
   7  -3 -14   15.28    1.59
   7  -3 -13   11.02    1.35
   7  -3 -13   12.75    1.51
   7  -3 -13   12.09    1.59
   7  -3 -13   14.24    1.74
   7  -3 -13   13.49    1.65
   7  -3 -12    8.02    1.36
   7  -3 -12    8.25    1.42
   7  -3 -12    7.30    1.56
   7  -3 -12   10.67    1.82
   7  -3 -12   10.47    1.68
   7  -3 -12    7.57    1.47
   7  -3 -11   10.85    1.43
   7  -3 -11   10.10    1.42
   7  -3 -11    9.21    1.34
   7  -3 -11   12.97    1.94
   7  -3 -11   13.05    1.73
   7  -3 -11   12.80    1.80
   7  -3 -10   48.10    3.71
   7  -3 -10   51.97    3.75
   7  -3 -10   54.78    3.79
   7  -3 -10   60.48    3.80
   7  -3 -10   54.98    3.26
   7  -3 -10   50.50    3.08
   7  -3 -10   52.36    3.15
   7  -3  -9    1.42    1.06
   7  -3  -9    2.42    1.19
   7  -3  -9    2.69    1.28
   7  -3  -9    1.50    1.13
   7  -3  -9    3.04    1.06
   7  -3  -9    2.86    0.95
   7  -3  -8  168.74    7.11
   7  -3  -8  181.34    7.11
   7  -3  -8  170.23    6.29
   7  -3  -8  178.68    6.26
   7  -3  -7  186.92    6.69
   7  -3  -7  186.43    6.66
   7  -3  -7  184.14    7.15
   7  -3  -7  191.32    7.21
   7  -3  -7  176.23    6.91
   7  -3  -7  171.87    6.29
   7  -3  -6   43.04    2.94
   7  -3  -6   43.83    3.05
   7  -3  -6   40.31    2.97
   7  -3  -6   38.47    2.92
   7  -3  -6   37.32    3.06
   7  -3  -6   39.65    3.03
   7  -3  -6   46.12    3.22
   7  -3  -5   45.86    3.00
   7  -3  -5   39.08    2.94
   7  -3  -5   37.56    2.90
   7  -3  -5   39.16    2.89
   7  -3  -5   42.98    2.96
   7  -3  -5   41.57    2.98
   7  -3  -4   13.96    1.78
   7  -3  -4   12.65    1.66
   7  -3  -4   13.49    1.77
   7  -3  -4   13.49    1.72
   7  -3  -4   11.98    1.69
   7  -3  -4   10.24    1.54
   7  -3  -4   15.53    2.05
   7  -3  -3   22.93    2.17
   7  -3  -3   21.60    2.05
   7  -3  -3   21.36    2.03
   7  -3  -3   19.37    1.93
   7  -3  -3   25.30    2.46
   7  -3  -2   86.32    4.23
   7  -3  -2   75.29    3.85
   7  -3  -2   76.18    3.70
   7  -3  -2   74.89    3.74
   7  -3  -2   72.07    3.60
   7  -3  -1   62.80    3.64
   7  -3  -1   60.11    3.33
   7  -3  -1   68.68    3.44
   7  -3  -1   73.36    4.12
   7  -3  -1   63.45    3.53
   7  -3   0   50.01    3.30
   7  -3   0   46.77    2.86
   7  -3   0   45.66    2.74
   7  -3   0   50.49    3.18
   7  -3   1   20.99    2.22
   7  -3   1   20.86    2.14
   7  -3   1   18.45    1.84
   7  -3   1   20.48    1.82
   7  -3   1   21.42    2.01
   7  -3   2  126.34    5.47
   7  -3   2  121.50    4.63
   7  -3   2  121.89    4.81
   7  -3   2  127.69    4.94
   7  -3   3    0.95    0.90
   7  -3   3    2.21    0.87
   7  -3   3    1.25    0.81
  -7  -3  -4  126.27    4.80
   7  -3   4  129.51    4.96
   7  -3   4  126.46    4.94
   7  -3   4  128.24    4.97
   7  -3   4  128.18    5.13
   7  -3   5   34.65    2.70
   7  -3   5   33.12    2.55
   7  -3   6   31.40    2.53
   7  -3   6   33.32    2.51
   7  -3   6   31.75    2.37
   7  -3   7   51.37    3.15
   7  -3   7   57.70    3.33
   7  -3   7   57.99    3.50
   7  -3   8    8.33    1.32
   7  -3   8   10.81    1.52
   7  -3   9   45.96    3.12
   7  -3   9   49.22    2.86
   7  -3   9   48.42    2.92
   7  -3   9   56.40    3.18
   7  -3  10    6.22    1.14
   7  -3  10    4.53    1.06
  -7  -3 -11   27.15    2.26
   7  -3  11   28.12    1.89
   7  -3  12    0.58    0.43
  -7  -3 -12    0.72    0.55
   7  -2 -15    0.56    0.60
   7  -2 -15    1.86    0.72
   7  -2 -14    7.16    1.45
   7  -2 -14    6.82    1.31
   7  -2 -14    7.44    1.26
   7  -2 -14    6.80    1.27
   7  -2 -13   30.94    2.64
   7  -2 -13   35.37    2.89
   7  -2 -13   30.15    2.35
   7  -2 -12   17.63    2.34
   7  -2 -12   17.38    1.70
   7  -2 -12   18.58    2.23
   7  -2 -12   15.30    1.76
   7  -2 -12   18.13    1.97
   7  -2 -11   70.63    4.58
   7  -2 -11   64.33    3.35
   7  -2 -11   72.29    3.51
   7  -2 -11   66.15    3.36
   7  -2 -11   62.91    3.25
   7  -2 -11   69.32    4.23
   7  -2 -11   66.45    4.21
   7  -2 -11   66.75    3.70
   7  -2 -11   70.81    3.97
   7  -2 -10  107.96    5.43
   7  -2 -10  109.20    5.62
   7  -2 -10  107.30    4.51
   7  -2 -10  110.14    4.46
   7  -2 -10   99.90    4.33
   7  -2  -9   69.17    4.38
   7  -2  -9   77.24    3.69
   7  -2  -9   62.39    3.32
   7  -2  -9   68.48    4.19
   7  -2  -9   67.44    4.15
   7  -2  -9   71.42    4.00
   7  -2  -8  140.14    5.26
   7  -2  -8  144.51    6.24
   7  -2  -8  141.73    5.96
   7  -2  -8  140.47    6.01
   7  -2  -8  140.38    5.77
   7  -2  -8  138.68    5.43
   7  -2  -8  139.81    5.09
   7  -2  -7    3.60    0.98
   7  -2  -7    3.64    0.98
   7  -2  -7    4.39    1.23
   7  -2  -7    3.93    1.19
   7  -2  -7    3.09    1.20
   7  -2  -7    4.18    1.18
   7  -2  -6   72.97    3.54
   7  -2  -6   73.27    3.45
   7  -2  -6   68.02    3.75
   7  -2  -6   71.37    3.80
   7  -2  -6   69.16    3.63
   7  -2  -6   63.42    3.78
   7  -2  -5   64.38    3.25
   7  -2  -5   71.35    3.69
   7  -2  -5   64.71    3.48
   7  -2  -5   69.72    3.65
   7  -2  -5   65.37    3.39
   7  -2  -5   72.69    3.58
   7  -2  -4   83.40    3.93
   7  -2  -4   83.75    3.86
   7  -2  -4   80.45    3.79
   7  -2  -4   75.84    3.62
   7  -2  -4   86.57    3.79
   7  -2  -4   86.95    3.96
   7  -2  -3    1.62    0.80
   7  -2  -3    1.57    0.74
   7  -2  -3    3.07    0.95
   7  -2  -3    3.22    0.93
   7  -2  -3    2.13    0.81
   7  -2  -3    3.07    0.94
   7  -2  -3    2.57    0.98
   7  -2  -2  158.23    5.42
   7  -2  -2  152.95    5.35
   7  -2  -2  152.63    5.32
   7  -2  -2  155.22    5.19
   7  -2  -2  155.61    5.22
   7  -2  -2  156.86    5.35
   7  -2  -2  176.14    5.97
   7  -2  -1  123.42    4.72
   7  -2  -1  110.49    4.44
   7  -2  -1  122.44    4.42
   7  -2  -1  120.29    4.34
   7  -2  -1  118.64    4.51
   7  -2  -1  116.49    4.41
   7  -2   0  114.99    4.57
   7  -2   0  114.59    4.43
   7  -2   0  116.07    4.23
   7  -2   1  133.62    5.08
  -7  -2  -1  126.30    5.42
   7  -2   1  131.13    4.65
   7  -2   1  134.22    4.61
   7  -2   1  126.35    4.73
   7  -2   1  135.48    4.87
   7  -2   2  129.66    4.74
   7  -2   2  131.56    4.86
  -7  -2  -3   64.62    4.03
   7  -2   3   72.27    3.34
   7  -2   3   75.59    3.38
   7  -2   3   73.27    3.39
   7  -2   3   72.07    3.49
  -7  -2  -4   54.26    3.78
   7  -2   4   59.46    3.21
   7  -2   4   57.24    3.04
   7  -2   4   52.52    2.93
   7  -2   4   57.81    3.00
   7  -2   5   12.86    1.61
  -7  -2  -5    9.72    1.85
   7  -2   5   11.64    1.47
   7  -2   5    8.80    1.45
   7  -2   5   11.74    1.50
   7  -2   6  146.74    5.65
  -7  -2  -6  150.12    6.81
   7  -2   6  149.45    5.46
   7  -2   7   21.86    2.26
   7  -2   7   19.94    2.01
   7  -2   7   23.21    2.17
  -7  -2  -7   23.68    2.76
   7  -2   7   21.69    2.16
   7  -2   8   97.43    4.51
   7  -2   9   37.76    2.85
   7  -2   9   40.80    2.89
   7  -2  10   30.99    2.57
   7  -2  10   32.90    2.54
   7  -2  10   31.31    2.82
   7  -2  11   17.64    1.83
   7  -2  11   18.20    2.02
   7  -2  12   10.03    1.39
  -7  -2 -12    9.94    1.49
   7  -2  12    8.82    1.34
  -7  -2 -13    3.50    0.83
   7  -2  13    1.91    0.62
  -7  -2 -13    2.56    0.68
  -7  -1  16    0.85    0.72
  -7  -1  16    0.42    0.69
  -7  -1  15   -0.44    0.83
  -7  -1  15    0.78    0.85
   7  -1 -14    0.15    0.84
   7  -1 -14    0.75    0.73
   7  -1 -14    0.74    0.73
  -7  -1  14    1.94    1.14
  -7  -1  14    0.19    0.93
   7  -1 -13   77.23    4.15
  -7  -1  13   74.98    4.90
   7  -1 -13   84.07    4.66
   7  -1 -12    7.86    1.64
   7  -1 -12    9.40    1.67
   7  -1 -12   10.61    1.63
  -7  -1  12    9.01    1.80
  -7  -1  12    8.26    1.94
  -7  -1  11    7.62    1.83
   7  -1 -11    6.97    1.52
   7  -1 -11    8.72    1.66
  -7  -1  10   17.79    2.45
   7  -1 -10   19.39    2.30
   7  -1 -10   17.26    2.04
   7  -1 -10   19.33    2.23
   7  -1 -10   16.48    1.82
   7  -1 -10   19.74    1.86
  -7  -1   9  162.30    6.97
   7  -1  -9  170.83    6.74
   7  -1  -9  169.43    5.39
   7  -1  -9  175.85    5.41
   7  -1  -9  172.20    6.36
   7  -1  -9  179.33    6.56
   7  -1  -9  153.71    5.60
   7  -1  -9  170.40    6.02
   7  -1  -8   45.09    2.56
  -7  -1   8   50.62    3.58
   7  -1  -8   46.14    3.22
   7  -1  -8   48.88    2.55
   7  -1  -8   53.07    3.23
   7  -1  -8   50.10    3.16
   7  -1  -8   47.42    2.73
   7  -1  -8   48.43    2.90
   7  -1  -7    8.04    1.09
   7  -1  -7    7.57    1.33
   7  -1  -7    7.43    1.35
   7  -1  -7    7.68    1.28
   7  -1  -7    6.66    1.13
   7  -1  -7    6.12    1.09
  -7  -1   7    7.51    1.42
   7  -1  -6   89.79    3.64
   7  -1  -6   78.91    3.88
   7  -1  -6   78.23    3.69
   7  -1  -6   83.68    3.85
   7  -1  -6   78.44    3.46
   7  -1  -6   79.00    3.52
   7  -1  -5  141.78    4.66
  -7  -1   5  149.03    5.49
  -7  -1   5  149.63    5.58
   7  -1  -5  148.48    5.12
   7  -1  -5  136.78    5.02
   7  -1  -5  141.14    5.05
   7  -1  -5  143.54    4.80
   7  -1  -5  152.23    4.96
   7  -1  -4  622.79   13.47
   7  -1  -4  639.81   13.85
   7  -1  -4  598.57   13.87
   7  -1  -4  628.29   13.93
   7  -1  -4  609.43   13.49
   7  -1  -4  625.01   13.75
  -7  -1   4  635.32   14.69
  -7  -1   3  235.59    7.30
   7  -1  -3  228.90    6.42
   7  -1  -3  239.54    6.58
   7  -1  -2   72.83    3.08
   7  -1  -2   81.22    3.24
   7  -1  -2   80.64    3.14
   7  -1  -1  143.64    4.61
   7  -1  -1  146.88    4.52
   7  -1   0  384.80    9.27
   7  -1   0  387.94    9.00
   7  -1   0  377.09    8.99
   7  -1   1   54.15    2.55
   7  -1   1   55.65    2.59
   7  -1   1   52.03    2.48
  -7  -1  -2   97.82    4.79
   7  -1   2   94.94    3.79
   7  -1   2   94.82    3.51
   7  -1   2   96.66    3.53
   7  -1   2   97.60    3.67
   7  -1   3   16.94    1.60
   7  -1   3   15.68    1.45
   7  -1   3   14.85    1.44
   7  -1   3   15.42    1.48
   7  -1   4    1.37    0.72
  -7  -1  -4    1.68    1.26
   7  -1   4    1.11    0.68
   7  -1   4    1.84    0.79
   7  -1   4    2.03    0.79
   7  -1   5  198.65    6.39
  -7  -1  -5  181.39    7.76
   7  -1   5  199.11    6.46
   7  -1   5  199.23    6.19
   7  -1   6  201.80    6.87
  -7  -1  -6  189.34    8.15
   7  -1   6  201.66    6.62
   7  -1   6  221.16    6.88
   7  -1   6  214.51    6.93
   7  -1   7   13.36    1.68
   7  -1   7   12.38    1.62
  -7  -1  -7   11.58    2.19
   7  -1   7   12.84    1.68
  -7  -1  -8   51.65    4.20
   7  -1   8   52.47    3.32
   7  -1   8   52.92    3.28
   7  -1   8   49.16    3.24
   7  -1   9   34.22    2.80
   7  -1   9   34.47    2.84
   7  -1  10   10.03    1.62
   7  -1  11    1.24    0.93
   7  -1  11    1.37    1.07
   7  -1  12   18.40    2.03
   7  -1  12   14.31    1.76
  -7  -1 -12   14.19    1.83
   7  -1  13    5.21    1.01
  -7   0  17    0.10    0.61
  -7   0  17    0.35    0.59
  -7   0  16   -0.26    0.75
  -7   0  16    0.58    0.93
  -7   0  15    2.33    1.18
  -7   0  15    3.05    1.32
  -7   0  14    0.38    1.05
  -7   0  13   18.65    2.70
   7   0 -13   19.49    2.18
  -7   0  12    4.48    1.66
   7   0 -12    5.16    1.35
  -7   0  11   71.92    5.05
   7   0 -11   61.88    3.83
   7   0 -11   58.28    3.51
   7   0 -11   62.78    3.57
  -7   0  10  244.87    9.56
   7   0 -10  242.57    8.10
   7   0 -10  247.77    7.81
   7   0 -10  249.67    7.93
  -7   0   9  122.01    6.17
   7   0  -9  114.19    5.07
   7   0  -9  118.69    4.75
   7   0  -9  116.06    4.77
   7   0  -9  121.57    4.91
  -7   0   8   77.12    4.58
   7   0  -8   69.97    3.68
   7   0  -8   77.67    3.59
   7   0  -8   73.94    3.60
   7   0  -8   72.95    3.59
   7   0  -8   80.65    3.45
  -7   0   7  475.56   13.06
   7   0  -7  461.53   11.76
  -7   0   7  480.74   11.53
   7   0  -7  481.26   11.55
   7   0  -7  466.33   11.27
   7   0  -7  453.24   11.41
   7   0  -7  482.08   10.83
   7   0  -7  479.82   11.10
   7   0  -6   76.12    2.75
   7   0  -6   77.41    3.41
   7   0  -6   73.81    3.28
   7   0  -6   75.97    3.04
   7   0  -6   74.07    3.15
  -7   0   6   78.89    4.24
   7   0  -5  937.94   17.77
   7   0  -5  904.54   18.30
   7   0  -5  874.41   18.02
   7   0  -4   20.96    1.25
   7   0  -4   20.18    1.32
   7   0  -4   17.58    1.47
   7   0  -4   18.66    1.58
   7   0  -4   22.24    1.52
   7   0  -4   19.14    1.38
  -7   0   4   16.35    1.92
   7   0  -3  346.26    7.62
  -7   0   3  333.16    9.46
   7   0  -3  330.56    8.20
   7   0  -3  324.44    8.26
   7   0  -3  336.29    7.59
   7   0  -3  333.19    7.82
   7   0  -2   11.85    1.05
  -7   0   2   13.16    1.79
   7   0  -2   11.64    1.22
   7   0  -2   11.53    1.02
   7   0  -2   11.90    1.12
   7   0  -2   12.50    1.12
   7   0  -1   44.08    2.05
   7   0  -1   47.42    2.06
   7   0  -1   47.58    2.19
   7   0  -1   52.39    2.19
   7   0  -1   48.24    2.05
   7   0  -1   48.24    2.41
   7   0  -1   45.20    2.26
   7   0   0  107.52    3.46
   7   0   0  111.87    3.84
   7   0   0  112.04    3.53
   7   0   0  114.99    3.53
   7   0   0  117.79    3.68
  -7   0  -1  102.61    4.94
   7   0   1  108.52    3.50
   7   0   1  103.60    3.45
   7   0   1  106.56    3.57
   7   0   2  256.01    6.62
  -7   0  -2  251.63    8.58
   7   0   2  248.90    6.51
   7   0   2  255.04    6.60
   7   0   2  252.29    6.55
   7   0   3  268.25    7.37
  -7   0  -3  269.92    9.17
   7   0   3  272.79    7.13
   7   0   3  277.23    7.24
   7   0   3  277.99    7.30
   7   0   4   16.78    1.57
   7   0   4   15.33    1.50
   7   0   4   12.68    1.37
   7   0   4   14.60    1.44
  -7   0  -4   15.39    2.19
   7   0   4   15.68    1.55
   7   0   5   37.39    2.48
   7   0   5   35.27    2.40
   7   0   5   34.33    2.33
   7   0   5   35.44    2.33
  -7   0  -5   33.60    3.22
   7   0   5   35.56    2.49
   7   0   6    3.77    1.07
   7   0   6    3.41    1.03
   7   0   6    2.17    0.88
   7   0   6    4.04    1.07
  -7   0  -6    5.63    1.83
  -7   0  -7   43.80    3.99
   7   0   7   45.55    3.00
   7   0   7   43.51    2.94
   7   0   7   45.34    2.99
   7   0   8  286.26    9.01
   7   0   8  302.29    9.19
  -7   0  -8  301.14   10.96
   7   0   9   23.47    2.33
  -7   0  -9   22.34    2.93
   7   0   9   25.17    2.67
   7   0  10   43.88    3.32
   7   0  11    4.54    1.25
   7   0  11    1.95    1.06
   7   0  12   16.94    1.89
   7   0  12   13.04    1.82
   7   0  13   33.32    2.28
  -7   1  17   16.85    1.54
  -7   1  16    0.87    0.89
  -7   1  16    0.88    0.86
  -7   1  15    0.32    1.00
  -7   1  15    1.34    1.21
  -7   1  14    0.37    1.02
  -7   1  14   -0.23    1.16
  -7   1  13   82.67    5.55
  -7   1  12   11.73    2.36
  -7   1  11    8.43    2.03
  -7   1  10   18.84    2.66
  -7   1   9  157.31    7.40
  -7   1   8   46.19    3.77
  -7   1   7    7.99    1.69
  -7   1   6   81.87    4.55
   7   1  -5  151.00    4.53
  -7   1   5  149.06    6.20
  -7   1   4  625.11   15.36
   7   1  -4  618.69   13.17
   7   1  -4  643.94   12.92
   7   1  -4  646.65   13.21
  -7   1   3  248.12    8.02
   7   1  -3  228.41    6.32
   7   1  -3  239.83    6.41
   7   1  -3  247.20    6.02
   7   1  -3  232.71    6.21
   7   1  -2   88.10    2.81
   7   1  -2   87.08    2.81
  -7   1   2   83.79    4.27
   7   1  -2   84.13    3.34
  -7   1   2   82.74    4.28
   7   1  -2   81.46    3.00
   7   1  -2   80.13    2.94
   7   1  -1  162.13    4.42
   7   1  -1  154.80    4.34
  -7   1   1  151.34    6.05
   7   1  -1  167.81    5.17
   7   1  -1  150.79    4.56
   7   1  -1  155.34    4.06
   7   1   0  392.91    8.99
   7   1   0  394.73    8.67
   7   1   0  401.89    8.75
   7   1   0  395.59    9.00
  -7   1   0  408.46   11.33
   7   1   1   62.18    2.68
   7   1   1   56.14    2.58
   7   1   1   59.41    2.47
   7   1   1   63.48    2.56
   7   1   1   59.60    2.64
  -7   1  -1   63.43    3.97
   7   1   2   94.72    3.65
   7   1   2  100.91    3.76
   7   1   2  105.82    3.55
  -7   1  -2   97.88    5.07
   7   1   3   18.67    1.65
   7   1   3   16.71    1.45
   7   1   3   14.81    1.45
   7   1   3   17.65    1.51
   7   1   3   14.14    1.47
  -7   1  -3   18.86    2.44
   7   1   4    1.41    0.73
   7   1   4    0.95    0.69
   7   1   4    2.14    0.79
  -7   1  -4    0.96    1.14
   7   1   5  190.55    6.47
   7   1   5  196.30    6.28
   7   1   5  195.61    6.40
  -7   1  -5  184.03    7.88
   7   1   6  207.03    6.78
  -7   1  -6  193.78    8.30
   7   1   7   12.30    1.68
  -7   1  -7   14.15    2.39
   7   1   7   10.80    1.73
   7   1   8   54.61    3.53
  -7   1  -8   49.29    4.12
   7   1   8   49.41    3.55
   7   1   9   34.30    2.89
  -7   1  -9   35.33    3.50
   7   1   9   30.63    2.89
   7   1  10    8.02    1.32
   7   1  11    3.61    1.00
   7   1  11    3.11    1.19
  -7   2  16    5.29    1.02
  -7   2  16    4.45    0.91
   7   2 -16    5.80    1.07
  -7   2  15    0.73    0.84
  -7   2  15    1.51    0.88
  -7   2  14    7.13    1.68
  -7   2  14    9.53    1.62
  -7   2  13   39.21    3.25
  -7   2  12   16.10    2.55
  -7   2  11   65.80    5.01
  -7   2  10  101.36    6.13
  -7   2   9   70.70    4.95
  -7   2   8  144.25    7.06
  -7   2   7    3.35    1.39
   7   2  -7    4.01    1.10
  -7   2   6   69.04    4.42
  -7   2   5   62.91    4.07
   7   2  -5   65.25    3.21
   7   2  -5   66.18    3.53
  -7   2   4   85.32    4.64
   7   2  -4   81.05    3.68
   7   2  -4   74.50    3.67
  -7   2   3    1.92    1.18
   7   2  -3    2.12    0.80
  -7   2   2  154.37    6.40
   7   2  -2  161.29    5.68
   7   2  -2  160.41    5.72
  -7   2   1  123.74    5.68
   7   2  -1  126.19    5.07
   7   2  -1  131.35    5.18
  -7   2   0  124.66    5.88
   7   2   0  127.01    5.20
   7   2   0  132.54    5.32
  -7   2  -1  140.06    6.31
   7   2   1  132.52    5.42
  -7   2  -2  137.81    6.38
   7   2   2  141.83    5.73
  -7   2  -3   70.68    4.50
   7   2   3   76.19    4.13
  -7   2  -4   49.44    3.88
   7   2   4   62.12    3.77
  -7   2  -5    9.88    1.95
   7   2   5   14.98    1.98
  -7   2  -6  139.24    6.83
   7   2   6  168.49    6.48
  -7   2  -7   20.06    2.66
   7   2   7   28.75    2.65
  -7   2  -8   94.89    5.49
   7   2   9   38.01    2.83
   7   2   9   40.81    2.95
  -7   3  15    4.19    0.73
   7   3 -15    5.33    1.01
   7   3 -14   19.98    2.06
   7   3 -13   12.19    1.96
  -7   3  12    6.52    1.55
   7   3 -12    9.62    1.92
  -7   3  11   11.91    2.01
  -7   3  10   55.25    4.14
   7   3 -10   54.12    4.17
  -7   3   9    1.93    1.23
   7   3  -9    3.18    1.37
  -7   3   8  162.57    7.35
   7   3  -8  152.08    6.11
   7   3  -8  172.81    7.31
  -7   3   7  176.10    7.61
   7   3  -7  160.61    6.57
   7   3  -7  181.22    7.35
   7   3  -6   38.89    3.13
  -7   3   6   38.25    3.47
   7   3  -6   37.04    3.14
  -7   3   5   41.25    3.41
  -7   3   5   42.31    3.59
   7   3  -5   42.21    3.30
   7   3  -5   39.06    3.13
  -7   3   4   11.17    1.96
   7   3  -4    8.88    1.80
   7   3  -4   11.29    1.75
  -7   3   3   22.40    2.60
   7   3  -3   22.70    2.48
   7   3  -3   20.95    2.22
   7   3  -3   18.39    2.07
  -7   3   2   81.24    4.85
  -7   3   2   83.87    4.06
   7   3  -2   78.22    4.39
   7   3  -1   66.16    4.10
   7   3   0   54.29    3.78
   7   3   1   20.87    2.51
   7   3   2  132.53    6.13
   7   3   2  125.07    6.04
   7   3   3    1.69    1.27
   7   3   3    1.30    1.22
   7   3   3    1.06    0.97
   7   3   4  122.71    5.99
   7   3   4  123.18    5.31
   7   3   4  131.25    6.14
   7   3   5   31.98    3.01
   7   3   5   33.68    3.11
   7   3   6   33.71    3.02
   7   3   7   63.30    3.93
  -7   4  13   22.06    1.62
   7   4 -13   24.03    1.96
  -7   4  12   40.64    2.60
   7   4 -12   44.98    3.04
  -7   4  11    4.18    1.13
   7   4 -11    4.39    1.44
  -7   4  10    7.14    1.53
   7   4 -10    8.33    1.75
  -7   4   8    2.36    1.20
   7   4  -8    3.15    1.40
   7   4  -8    2.86    1.08
  -7   4   7   82.81    4.84
   7   4  -7   85.45    5.00
   7   4  -7   79.12    4.44
  -7   4   6   57.97    4.09
   7   4  -6   56.07    4.03
   7   4  -6   61.61    4.08
  -7   4   5   77.92    4.62
   7   4  -5   63.38    4.32
  -7   4   4  165.34    6.79
   7   4  -4  148.58    6.90
  -7   4   3   34.14    2.89
   7   4  -3   27.86    2.99
  -7   4   2   41.05    3.00
   7   4  -2   33.33    3.18
   7   4  -1   30.64    3.06
   7   4   0  155.32    6.96
   7   4   0  175.71    7.45
   7   4   1  152.59    6.64
   7   4   1  166.71    7.31
   7   4   2    9.71    1.80
   7   4   2   11.01    2.03
   7   4   3    9.67    1.94
   7   4   3   10.51    1.66
   7   4   4   51.54    3.80
   7   4   6   51.75    3.38
  -7   4  -7   14.39    1.81
   7   4   7   13.22    1.64
  -7   4  -8   24.46    1.95
  -7   5  11    8.13    0.86
  -7   5  10    0.15    0.57
  -7   5   9   30.65    2.14
  -7   5   8    5.45    1.11
  -7   5   7    9.81    1.51
  -7   5   6   52.42    3.22
   7   5  -6   45.93    3.14
  -7   5   5    5.35    1.27
   7   5  -5    4.74    1.41
  -7   5   4   14.79    1.79
  -7   5   3   15.32    1.77
   7   5   2   18.75    1.92
  -7   5  -2   21.78    2.43
  -7   5  -3    9.57    1.71
   7   5   3    7.65    1.16
  -7   5  -4    0.75    0.95
  -7   5  -5    9.78    1.55
  -7   5  -6   38.25    2.40
  -7   5  -7    6.47    0.86
  -7   6  -1    0.06    0.45
  -7   6  -2   13.70    1.16
  -7   6  -3    6.16    0.78
   8  -5  -9    1.12    0.52
   8  -5  -9    1.34    0.53
   8  -5  -8    0.82    0.57
   8  -5  -8    1.44    0.58
   8  -5  -7   34.09    2.18
   8  -5  -6   13.60    1.46
   8  -5  -6   14.37    1.49
   8  -5  -5    1.38    0.70
   8  -5  -5    4.03    0.97
   8  -5  -4   31.89    2.17
   8  -5  -3    9.47    1.31
   8  -5  -3    9.82    1.26
   8  -5  -2   10.97    1.40
   8  -5  -2   11.12    1.30
   8  -5  -1   12.66    1.44
   8  -5   0   11.73    1.34
   8  -5   0   14.57    1.47
   8  -5   1    1.69    0.66
   8  -5   1    1.04    0.65
   8  -5   2    2.05    0.69
   8  -5   2    2.03    0.76
   8  -5   4    4.17    0.80
   8  -4 -13    1.21    0.51
   8  -4 -13    0.92    0.49
   8  -4 -12    0.09    0.56
   8  -4 -12    0.43    0.54
   8  -4 -11   38.64    2.53
   8  -4 -11   46.26    2.65
   8  -4 -10   11.30    1.54
   8  -4 -10   13.24    1.59
   8  -4 -10   14.65    1.68
   8  -4  -9   79.95    4.02
   8  -4  -9   82.90    4.02
   8  -4  -9   79.36    4.04
   8  -4  -8    0.56    0.86
   8  -4  -8    0.55    0.84
   8  -4  -8   -0.54    0.88
   8  -4  -7   27.35    2.40
   8  -4  -7   28.18    2.48
   8  -4  -6   34.63    2.75
   8  -4  -6   30.83    2.60
   8  -4  -6   32.33    2.71
   8  -4  -6   31.78    2.60
   8  -4  -6   40.08    2.91
   8  -4  -6   39.68    2.89
   8  -4  -6   37.51    2.76
   8  -4  -5  137.58    5.66
   8  -4  -5  129.10    5.52
   8  -4  -5  132.87    5.45
   8  -4  -5  130.76    5.56
   8  -4  -5  133.83    5.47
   8  -4  -4  147.65    5.98
   8  -4  -4  148.06    5.95
   8  -4  -4  142.77    5.68
   8  -4  -4  155.13    6.03
   8  -4  -3   38.31    3.01
   8  -4  -3   37.02    2.74
   8  -4  -3   40.49    2.89
   8  -4  -2   34.34    2.82
   8  -4  -1   83.13    4.15
   8  -4   0  191.54    6.56
   8  -4   1   47.18    2.98
   8  -4   1   51.27    3.06
   8  -4   2   42.98    2.76
   8  -4   2   44.78    2.80
   8  -4   2   38.40    2.65
   8  -4   3   24.93    2.08
   8  -4   3   22.24    1.95
   8  -4   3   23.26    1.99
   8  -4   4  181.27    5.91
   8  -4   4  178.63    5.84
   8  -4   4  179.14    6.28
   8  -4   5   65.96    3.15
   8  -4   5   60.70    3.28
   8  -4   6   22.03    1.91
   8  -4   6   20.28    1.76
   8  -4   6   21.72    1.85
   8  -4   7    2.59    0.70
   8  -4   7    2.28    0.74
   8  -4   8    5.16    0.89
   8  -3 -15   13.40    1.08
   8  -3 -14   19.27    1.63
   8  -3 -13    9.04    1.35
   8  -3 -13    9.33    1.39
   8  -3 -13   10.91    1.49
   8  -3 -13    8.74    1.19
   8  -3 -12    3.84    1.17
   8  -3 -12    5.03    1.20
   8  -3 -12    5.97    1.29
   8  -3 -12    4.49    1.12
   8  -3 -12    5.42    1.12
   8  -3 -11  127.24    5.59
   8  -3 -11  119.07    5.38
   8  -3 -11  127.19    5.16
   8  -3 -11  123.21    5.27
   8  -3 -11  120.83    4.68
   8  -3 -10   51.72    3.61
   8  -3 -10   48.81    3.57
   8  -3 -10   51.66    3.31
   8  -3 -10   53.02    3.49
   8  -3 -10   53.33    3.10
   8  -3  -9   72.83    4.31
   8  -3  -9   71.01    4.23
   8  -3  -9   73.27    4.24
   8  -3  -9   62.66    3.78
   8  -3  -9   73.29    4.15
   8  -3  -9   70.33    3.68
   8  -3  -9   62.25    3.52
   8  -3  -8   16.91    1.93
   8  -3  -8   19.22    2.35
   8  -3  -8   22.35    2.44
   8  -3  -8   23.09    2.45
   8  -3  -8   23.18    2.32
   8  -3  -8   19.55    2.20
   8  -3  -8   22.28    2.07
   8  -3  -7  136.77    5.51
   8  -3  -7  132.48    5.53
   8  -3  -7  129.93    5.71
   8  -3  -7  124.42    5.72
   8  -3  -7  128.59    5.61
   8  -3  -7  135.05    5.37
   8  -3  -6  192.61    6.78
   8  -3  -6  196.60    6.99
   8  -3  -6  170.31    6.61
   8  -3  -6  190.34    6.98
   8  -3  -6  191.31    7.05
   8  -3  -5  276.60    8.62
   8  -3  -5  271.03    8.63
   8  -3  -5  285.68    8.94
   8  -3  -5  267.63    8.61
   8  -3  -5  267.47    8.55
   8  -3  -4    5.54    1.24
   8  -3  -4    5.11    1.33
   8  -3  -4    4.92    1.18
   8  -3  -4    4.33    1.14
   8  -3  -4    4.34    1.13
   8  -3  -4    5.11    1.39
   8  -3  -3  141.60    5.75
   8  -3  -3  137.51    5.61
   8  -3  -3  138.77    5.53
   8  -3  -3  140.54    5.49
   8  -3  -3  135.15    5.39
   8  -3  -3  154.22    6.30
   8  -3  -2  124.98    5.42
   8  -3  -2  127.10    5.24
   8  -3  -2  121.72    5.00
   8  -3  -2  124.46    5.04
   8  -3  -2  134.40    6.03
   8  -3  -1   63.24    3.75
   8  -3  -1   62.98    3.49
   8  -3  -1   60.96    3.33
   8  -3  -1   52.07    3.78
   8  -3  -1   62.73    3.71
   8  -3   0   38.79    3.03
   8  -3   0   37.43    2.72
   8  -3   0   41.76    2.79
   8  -3   0   40.64    2.73
   8  -3   0   41.19    2.66
   8  -3   0   38.19    2.89
   8  -3   1   34.02    2.90
   8  -3   1   35.25    2.58
   8  -3   1   37.65    2.60
   8  -3   1   33.63    2.41
   8  -3   1   36.30    2.86
   8  -3   2   44.35    3.24
   8  -3   2   46.54    3.29
   8  -3   2   50.76    2.93
   8  -3   2   43.04    2.81
   8  -3   2   45.48    2.89
   8  -3   2   49.42    3.03
   8  -3   3  240.29    8.28
   8  -3   3  222.41    7.13
   8  -3   3  234.89    7.30
   8  -3   4   22.55    2.15
   8  -3   4   26.29    2.39
   8  -3   4   22.98    2.49
   8  -3   5   47.95    3.11
   8  -3   5   51.95    3.06
   8  -3   5   52.64    3.27
   8  -3   5   53.27    3.05
   8  -3   6   23.92    2.24
   8  -3   6   29.38    2.41
   8  -3   6   28.44    2.23
   8  -3   7   28.40    2.29
   8  -3   7   33.66    2.50
   8  -3   7   32.37    2.54
   8  -3   8   15.31    1.66
   8  -3   8   18.28    1.82
   8  -3   8   17.77    1.85
   8  -3   9    8.98    1.41
   8  -3   9   11.36    1.37
   8  -3   9   12.03    1.42
   8  -3   9   11.86    1.47
   8  -3  10   18.21    1.58
   8  -3  10   15.68    1.53
   8  -3  11    3.13    0.72
  -8  -3 -11    4.10    0.89
   8  -2 -14    7.37    1.27
   8  -2 -14    8.76    1.32
   8  -2 -13    5.00    1.19
   8  -2 -13    6.13    1.25
   8  -2 -13    5.70    1.30
   8  -2 -13    4.76    1.01
   8  -2 -12   18.21    2.32
   8  -2 -12   18.61    2.17
   8  -2 -12   14.56    1.65
   8  -2 -12   18.18    1.94
   8  -2 -11    1.20    1.07
   8  -2 -11    1.52    1.09
   8  -2 -11    0.49    0.97
   8  -2 -11    0.17    0.86
   8  -2 -11    0.26    0.74
   8  -2 -11    1.14    0.90
   8  -2 -10  268.85    9.51
   8  -2 -10  286.55    9.21
   8  -2 -10  267.59    9.12
   8  -2 -10  281.35    9.32
   8  -2 -10  271.13    8.44
   8  -2 -10  275.05    8.70
   8  -2 -10  265.38    7.88
   8  -2 -10  273.81    7.86
   8  -2 -10  263.72    7.80
   8  -2  -9  247.22    8.82
   8  -2  -9  231.88    8.32
   8  -2  -9  247.24    8.53
   8  -2  -9  233.05    7.74
   8  -2  -9  243.73    7.34
   8  -2  -9  231.73    7.20
   8  -2  -8   38.66    2.59
   8  -2  -8   34.60    2.92
   8  -2  -8   31.81    2.81
   8  -2  -8   35.27    2.92
   8  -2  -8   35.44    2.74
   8  -2  -8   37.23    2.46
   8  -2  -7  110.22    4.51
   8  -2  -7  108.88    4.65
   8  -2  -7  104.57    4.68
   8  -2  -7  109.58    4.86
   8  -2  -7  110.68    5.08
   8  -2  -7  103.17    4.94
   8  -2  -7   99.04    4.85
   8  -2  -6  183.44    6.13
   8  -2  -6  181.24    6.28
   8  -2  -6  180.93    6.38
   8  -2  -6  184.34    6.52
   8  -2  -6  186.31    6.65
   8  -2  -6  190.52    6.77
   8  -2  -6  184.30    6.68
   8  -2  -5   45.24    2.81
   8  -2  -5   47.86    3.03
   8  -2  -5   45.55    3.04
   8  -2  -5   45.18    2.99
   8  -2  -5   46.66    2.87
   8  -2  -5   44.08    2.84
   8  -2  -4  116.06    4.68
   8  -2  -4  122.52    4.98
   8  -2  -4  122.18    4.77
   8  -2  -4  118.88    4.74
   8  -2  -3  238.75    7.37
   8  -2  -3  237.30    7.44
   8  -2  -3  226.72    7.32
   8  -2  -3  233.23    7.12
   8  -2  -3  235.68    7.20
   8  -2  -2   25.51    2.15
   8  -2  -2   23.52    2.12
   8  -2  -2   28.30    2.22
   8  -2  -2   26.13    2.03
   8  -2  -2   24.81    1.96
   8  -2  -2   28.38    2.40
   8  -2  -2   25.66    2.09
   8  -2  -1   66.45    3.51
   8  -2  -1   68.39    3.48
   8  -2  -1   61.45    3.16
   8  -2  -1   65.27    3.39
   8  -2   0  168.12    6.10
   8  -2   0  172.63    6.02
   8  -2   0  176.22    6.02
   8  -2   0  176.22    5.97
   8  -2   0  168.78    5.63
   8  -2   0  169.45    5.63
   8  -2   1  109.13    4.68
   8  -2   1  105.28    4.49
   8  -2   1  100.52    4.18
   8  -2   1  103.64    4.20
  -8  -2  -1  106.76    5.26
   8  -2   2   21.20    2.07
  -8  -2  -2   24.93    2.61
   8  -2   2   22.59    1.92
   8  -2   2   21.99    1.90
   8  -2   2   22.17    2.00
  -8  -2  -3   15.98    2.27
   8  -2   3   18.49    1.88
   8  -2   3   17.99    1.78
   8  -2   3   17.43    1.80
   8  -2   3   20.80    1.87
   8  -2   4   40.98    2.85
  -8  -2  -4   39.70    3.46
   8  -2   4   44.57    2.77
   8  -2   4   46.74    2.98
   8  -2   4   43.47    2.77
  -8  -2  -5  142.45    6.80
   8  -2   5  154.64    5.86
   8  -2   5  150.63    5.56
   8  -2   5  147.97    5.50
  -8  -2  -6    5.95    1.64
   8  -2   6    7.66    1.44
   8  -2   6    6.44    1.30
   8  -2   6    6.47    1.31
   8  -2   6    7.81    1.45
  -8  -2  -7   69.29    4.67
   8  -2   7   76.28    4.08
   8  -2   7   84.19    4.18
   8  -2   7   90.08    4.41
   8  -2   8   20.10    2.11
   8  -2   8   24.80    2.33
   8  -2   9   76.00    4.31
   8  -2   9   75.02    3.86
   8  -2   9   79.38    4.02
   8  -2   9   76.99    3.98
   8  -2  10    7.95    1.33
   8  -2  10    6.56    1.39
   8  -2  11    2.21    0.81
   8  -2  11    0.84    0.74
   8  -2  12   11.60    1.29
   8  -2  12   11.18    1.24
  -8  -2 -12   12.44    1.36
  -8  -1  16    1.34    0.75
  -8  -1  15   21.93    2.26
  -8  -1  15   21.88    2.13
  -8  -1  14    9.27    1.66
  -8  -1  14    7.49    1.57
   8  -1 -13   26.47    2.36
  -8  -1  13   28.42    2.90
   8  -1 -12   25.89    2.44
   8  -1 -12   25.03    2.59
   8  -1 -12   22.78    2.21
   8  -1 -12   23.70    2.39
  -8  -1  12   24.78    2.81
  -8  -1  12   20.91    2.65
   8  -1 -11    9.55    1.75
   8  -1 -11    9.64    1.67
   8  -1 -11   10.78    1.65
   8  -1 -11    9.84    1.67
   8  -1 -11   12.70    1.62
  -8  -1  11   11.47    2.02
   8  -1 -10  213.87    7.53
   8  -1 -10  217.64    7.66
   8  -1 -10  217.81    7.64
   8  -1 -10  214.20    7.14
  -8  -1  10  217.19    8.63
   8  -1 -10  225.22    8.18
   8  -1  -9    2.85    1.19
   8  -1  -9    0.59    0.87
   8  -1  -9    0.72    0.85
   8  -1  -9    0.59    0.90
   8  -1  -9    1.15    0.76
   8  -1  -9    0.79    0.72
  -8  -1   9    0.78    1.04
   8  -1  -8  214.91    6.41
  -8  -1   8  218.97    8.07
   8  -1  -8  219.32    7.65
   8  -1  -8  220.41    7.31
   8  -1  -8  204.15    7.20
   8  -1  -8  217.02    7.34
   8  -1  -8  214.33    6.69
   8  -1  -8  219.93    7.00
   8  -1  -7   17.61    1.56
   8  -1  -7   19.93    1.60
  -8  -1   7   16.80    2.13
   8  -1  -7   17.88    1.93
   8  -1  -7   20.78    2.08
   8  -1  -7   19.60    1.99
   8  -1  -7   20.06    1.78
   8  -1  -7   17.59    1.79
   8  -1  -6  161.98    5.05
   8  -1  -6  155.18    5.66
   8  -1  -6  159.52    5.67
   8  -1  -6  157.61    5.67
   8  -1  -6  147.26    5.18
   8  -1  -6  157.90    5.48
  -8  -1   6  144.25    6.16
   8  -1  -5  153.54    5.08
   8  -1  -5  159.85    5.63
   8  -1  -5  160.31    5.63
   8  -1  -5  158.51    5.21
   8  -1  -5  154.57    5.32
   8  -1  -4  126.93    4.43
  -8  -1   4  132.93    5.51
   8  -1  -4  123.48    4.69
   8  -1  -4  123.28    4.76
   8  -1  -4  121.63    4.47
   8  -1  -4  131.22    4.68
   8  -1  -3  105.12    4.08
  -8  -1   3  112.82    5.15
  -8  -1   3  119.89    5.08
   8  -1  -3  113.55    4.45
   8  -1  -3  119.59    4.51
   8  -1  -3  113.28    4.20
   8  -1  -3  109.62    4.04
   8  -1  -2  441.07   10.70
  -8  -1   2  456.46   12.35
   8  -1  -2  453.98   10.70
   8  -1  -2  442.14   11.01
   8  -1  -2  446.77   10.59
   8  -1  -1    1.85    0.78
   8  -1  -1    2.18    0.75
   8  -1  -1    1.89    0.80
   8  -1  -1    1.86    0.80
   8  -1  -1    1.54    0.68
  -8  -1   1    1.72    1.11
   8  -1   0   22.91    1.78
   8  -1   0   22.93    1.90
   8  -1   0   21.27    1.82
   8  -1   0   24.18    1.79
   8  -1   0   22.40    1.76
  -8  -1   0   28.23    2.66
   8  -1   1  137.47    4.79
  -8  -1  -1  130.12    5.98
   8  -1   1  133.31    4.59
   8  -1   1  134.53    4.51
   8  -1   1  132.34    4.57
   8  -1   1  131.27    4.80
  -8  -1  -2   18.56    2.35
   8  -1   2   22.39    1.91
   8  -1   2   21.42    1.73
   8  -1   2   20.48    1.68
   8  -1   2   22.69    1.80
  -8  -1  -3  145.95    6.85
   8  -1   3  161.20    5.59
   8  -1   3  165.59    5.38
   8  -1   3  162.28    5.48
   8  -1   3  157.58    5.30
   8  -1   4   11.86    1.54
  -8  -1  -4   13.89    2.36
   8  -1   4   13.65    1.53
   8  -1   4   11.54    1.48
   8  -1   4   13.05    1.49
  -8  -1  -5   55.11    4.34
   8  -1   5   64.52    3.58
   8  -1   5   65.54    3.38
   8  -1   5   65.52    3.37
   8  -1   5   59.21    3.34
   8  -1   6   48.49    3.09
   8  -1   6   44.12    2.90
  -8  -1  -6   38.66    3.72
   8  -1   6   44.22    3.08
   8  -1   7   68.37    3.72
   8  -1   7   61.55    3.56
  -8  -1  -7   58.03    4.57
  -8  -1  -8   17.00    2.60
   8  -1   8   12.18    1.74
   8  -1   8   16.62    1.94
   8  -1   9   16.14    1.90
   8  -1   9   15.54    1.93
   8  -1  10   32.79    2.61
   8  -1  10   28.54    2.72
   8  -1  11    3.86    1.27
   8  -1  11    2.13    0.82
   8  -1  11    2.29    0.89
   8  -1  12   12.41    1.47
   8  -1  12   11.94    1.56
   8  -1  13    1.61    0.56
  -8   0  17    3.45    0.76
  -8   0  16    6.41    1.29
  -8   0  16    5.40    1.15
  -8   0  15    0.15    0.86
  -8   0  15    0.35    0.95
  -8   0  14   -0.18    0.93
  -8   0  14    1.26    1.22
  -8   0  13   11.81    2.14
  -8   0  12  225.11    9.40
   8   0 -11   10.50    1.56
  -8   0  11    8.31    2.04
   8   0 -10   12.28    1.65
   8   0 -10   11.29    1.60
  -8   0  10   14.26    2.39
   8   0  -9   30.58    2.50
   8   0  -9   31.18    2.46
  -8   0   9   33.58    3.33
   8   0  -8    2.85    0.93
   8   0  -8    5.41    1.12
  -8   0   8    3.82    1.41
   8   0  -7  194.07    6.42
   8   0  -7  214.07    6.13
  -8   0   7  202.27    7.87
   8   0  -6   45.28    2.61
   8   0  -6   47.07    2.73
   8   0  -6   52.81    2.47
  -8   0   6   54.46    3.69
   8   0  -5   55.11    2.35
   8   0  -5   60.74    2.65
   8   0  -5   58.16    2.91
   8   0  -5   57.42    2.97
   8   0  -4    5.47    0.79
   8   0  -4    3.91    0.94
   8   0  -4    4.16    0.77
   8   0  -4    4.23    0.73
  -8   0   3  179.56    6.86
   8   0  -3  192.66    5.09
   8   0  -3  184.58    5.11
   8   0  -3  190.50    5.38
  -8   0   2  436.01   11.96
  -8   0   2  425.98   11.84
   8   0  -2  417.19    9.54
   8   0  -2  431.54    9.86
   8   0  -2  425.35    9.59
   8   0  -2  431.45    9.51
  -8   0   1    4.00    1.43
   8   0  -1    4.94    0.76
   8   0  -1    3.80    0.76
   8   0  -1    4.06    0.72
   8   0  -1    5.51    0.85
   8   0   0   29.35    1.83
  -8   0   0   31.16    2.96
   8   0   0   30.71    2.06
   8   0   0   32.12    1.88
   8   0   0   36.48    2.02
   8   0   0   32.03    1.84
   8   0   1  279.37    7.17
  -8   0  -1  270.22    9.33
   8   0   1  271.39    7.28
   8   0   1  273.43    7.04
   8   0   1  279.07    7.07
   8   0   1  258.46    7.44
   8   0   1  280.29    7.10
   8   0   2   48.80    2.53
   8   0   2   48.94    2.65
  -8   0  -2   47.67    3.76
   8   0   2   51.44    2.53
   8   0   2   48.33    2.47
   8   0   2   48.04    2.49
  -8   0  -3  312.51   10.51
   8   0   3  296.88    8.29
  -8   0  -3  308.71   10.45
   8   0   3  300.65    8.01
   8   0   3  307.35    8.07
   8   0   3  304.34    8.05
   8   0   3  307.28    8.02
   8   0   4    6.19    1.10
   8   0   4    5.44    1.10
   8   0   4    5.09    1.03
  -8   0  -4    5.65    1.76
   8   0   4    3.84    1.05
   8   0   5   55.07    3.21
  -8   0  -5   51.76    4.27
   8   0   5   57.17    3.31
   8   0   5   56.10    3.14
   8   0   5   52.60    2.95
   8   0   5   52.67    3.08
  -8   0  -6   55.61    4.47
   8   0   6   55.88    3.30
   8   0   6   51.97    3.12
   8   0   6   52.56    3.11
   8   0   7  258.85    8.30
   8   0   7  267.12    8.53
   8   0   7  292.11    8.81
  -8   0  -7  266.76   10.47
   8   0   8    4.08    1.15
  -8   0  -8    2.97    1.45
  -8   0  -9   57.66    4.48
   8   0  10    8.05    1.46
   8   0  10    6.63    1.53
   8   0  11   15.68    1.80
   8   0  11   15.76    1.98
   8   0  12    8.81    1.23
   8   0  12    7.22    1.30
  -8   1  17    2.48    0.68
  -8   1  16    1.91    0.90
  -8   1  16    1.23    0.78
  -8   1  15   22.16    2.59
  -8   1  15   22.51    2.31
  -8   1  14    8.84    2.04
  -8   1  14   11.21    1.84
  -8   1  13   25.86    2.90
  -8   1  12   29.89    3.46
  -8   1  11   10.87    2.32
  -8   1  10  219.78    9.41
  -8   1   9    1.90    1.44
  -8   1   8  209.89    8.60
  -8   1   7   17.92    2.40
  -8   1   6  150.79    6.69
  -8   1   5  161.37    6.81
  -8   1   4  131.97    5.89
   8   1  -4  118.08    4.13
   8   1  -4  123.37    4.21
   8   1  -3  117.61    3.93
  -8   1   3  117.34    5.56
   8   1  -3  119.13    4.26
   8   1  -2  447.89   10.44
  -8   1   2  462.66   12.84
   8   1  -2  466.16   10.99
   8   1  -1    2.10    0.66
   8   1  -1    3.48    0.72
  -8   1   1    0.69    1.30
   8   1  -1    1.43    0.81
   8   1   0   22.44    1.66
  -8   1   0   26.09    2.78
   8   1   1  142.06    4.66
   8   1   1  138.57    4.64
   8   1   1  129.85    4.31
   8   1   1  130.26    4.52
  -8   1  -1  144.78    6.60
   8   1   2   21.30    1.77
   8   1   2   21.35    1.80
   8   1   2   22.33    1.75
   8   1   2   22.77    1.69
   8   1   2   19.79    1.72
  -8   1  -2   23.20    2.85
   8   1   3  166.03    5.66
   8   1   3  164.17    5.27
   8   1   3  166.54    5.50
   8   1   3  163.68    5.37
  -8   1  -3  164.75    7.34
  -8   1  -3  162.71    7.42
   8   1   4   11.39    1.53
   8   1   4   13.42    1.55
   8   1   4   13.25    1.60
   8   1   4   14.58    1.58
  -8   1  -4   13.22    2.44
   8   1   5   63.61    3.34
  -8   1  -5   56.40    4.42
   8   1   6   47.96    3.06
  -8   1  -6   46.90    4.14
  -8   1  -7   63.83    4.78
   8   1   7   63.73    3.94
   8   1   7   62.75    3.63
   8   1   7   64.90    3.79
   8   1   8   14.53    1.88
  -8   1  -8   13.60    2.38
   8   1   8   13.57    1.91
  -8   1  -9   15.53    2.41
   8   1   9   15.30    1.85
   8   1  10   32.70    2.82
   8   1  10   37.04    2.52
  -8   2  16    1.54    0.69
  -8   2  15    6.78    1.31
  -8   2  15    5.11    1.09
   8   2 -15    5.78    1.16
  -8   2  14   11.13    1.82
  -8   2  14   11.09    1.70
   8   2 -14    9.38    1.57
  -8   2  13    7.37    1.61
  -8   2  12   11.87    2.19
  -8   2  12   14.68    2.15
  -8   2  11    1.27    1.38
  -8   2  11    0.72    1.38
  -8   2  10  283.52   10.95
  -8   2  10  291.36   10.83
  -8   2   9  249.81   10.05
  -8   2   9  244.37    9.74
  -8   2   8   38.31    3.61
  -8   2   7  111.52    5.95
   8   2  -7  102.12    4.90
  -8   2   6  188.53    7.85
   8   2  -6  176.57    6.50
  -8   2   5   50.38    3.87
   8   2  -5   46.72    2.77
  -8   2   4  125.76    6.03
  -8   2   4  115.07    5.88
   8   2  -4  122.00    4.84
   8   2  -4  109.08    4.56
  -8   2   3  250.47    8.92
  -8   2   3  252.74    9.02
   8   2  -3  249.57    7.67
   8   2  -3  228.12    7.04
  -8   2   2   27.97    2.91
   8   2  -2   27.82    2.38
   8   2  -2   29.90    2.48
  -8   2   1   70.22    4.55
   8   2  -1   67.49    3.79
   8   2  -1   63.43    3.70
   8   2   0  209.36    7.31
   8   2   0  202.33    7.27
  -8   2  -1  109.49    5.95
   8   2   1  113.51    5.28
  -8   2  -2   21.47    2.73
   8   2   2   23.80    2.53
  -8   2  -3   15.10    2.35
   8   2   3   21.20    2.38
  -8   2  -4   45.76    3.95
   8   2   4   44.86    3.44
  -8   2  -5  146.72    7.20
   8   2   5  170.05    6.78
  -8   2  -6    6.30    1.84
   8   2   6    5.77    1.42
  -8   2  -7   86.76    5.35
  -8   2  -8   26.06    2.90
   8   2   8   24.87    2.42
   8   2   8   26.27    2.49
   8   2   9   89.58    4.28
   8   2   9   84.30    4.13
   8   2  10    8.39    1.25
  -8   3  15   17.64    1.25
   8   3 -14   21.19    1.90
   8   3 -13   11.83    1.71
  -8   3  12    4.41    1.33
   8   3 -12    4.98    1.34
   8   3 -11  130.36    6.12
  -8   3  10   49.66    3.98
   8   3 -10   55.22    3.97
  -8   3   9   64.53    4.56
   8   3  -9   68.22    4.42
  -8   3   8   23.78    2.94
   8   3  -8   16.14    2.01
   8   3  -8   19.04    2.39
  -8   3   7  136.34    6.63
  -8   3   7  126.44    6.53
   8   3  -7  117.32    5.61
   8   3  -7  122.08    5.80
  -8   3   6  189.85    7.97
  -8   3   6  196.04    8.24
   8   3  -6  198.87    7.66
   8   3  -6  174.00    7.02
  -8   3   5  281.92    9.88
   8   3  -5  268.20    9.40
   8   3  -5  247.08    8.52
  -8   3   4    2.87    1.37
   8   3  -4    2.31    1.14
   8   3  -4    3.87    1.51
   8   3  -4    5.92    1.37
  -8   3   3  144.54    6.87
   8   3  -3  140.97    6.10
  -8   3   3  138.58    5.51
  -8   3   2  141.94    6.91
   8   3  -2  141.78    6.31
  -8   3   1   64.28    4.58
   8   3  -1   67.82    4.35
  -8   3   0   42.61    3.80
   8   3   0   43.90    3.58
  -8   3  -1   36.41    3.57
   8   3   1   37.99    3.44
   8   3   2   57.13    4.12
   8   3   3  236.41    8.90
   8   3   3  229.75    8.11
   8   3   4   21.15    2.55
   8   3   4   22.34    2.22
   8   3   4   22.87    2.69
   8   3   5   51.49    3.77
   8   3   6   32.31    2.93
   8   3   8   19.55    2.00
   8   3   9   12.78    1.43
  -8   4  13    0.32    0.44
  -8   4  12    0.56    0.66
   8   4 -12    0.55    0.77
  -8   4  11   45.13    2.84
   8   4 -11   56.16    3.38
  -8   4  10   14.14    1.81
   8   4 -10   13.20    1.85
  -8   4   9   85.33    4.49
   8   4  -9   92.54    4.82
   8   4  -8    0.87    1.00
   8   4  -7   28.92    2.77
  -8   4   6   35.54    3.05
   8   4  -6   32.71    3.02
  -8   4   5  147.36    6.15
   8   4  -5  125.89    6.25
  -8   4   4  155.01    6.23
   8   4  -4  154.94    7.11
   8   4  -3   36.25    3.38
   8   4  -2   35.11    3.34
   8   4  -1  105.29    5.66
   8   4  -1   87.88    5.21
   8   4   0  193.04    7.85
   8   4   0  211.58    8.37
   8   4   1   43.98    3.45
   8   4   1   48.29    3.90
   8   4   2   38.13    3.13
   8   4   2   42.40    3.62
   8   4   3   18.45    2.08
   8   4   3   22.31    2.62
   8   4   5   63.20    3.87
  -8   4  -6   20.96    2.27
   8   4   6   26.10    2.31
  -8   4  -7    2.23    0.87
   8   4   7    2.33    0.85
  -8   4  -8    5.70    0.85
  -8   5  10    4.97    0.75
  -8   5   9    1.90    0.68
  -8   5   8    0.90    0.63
  -8   5   7   32.93    2.24
  -8   5   6   14.90    1.56
   8   5  -6   14.79    1.79
  -8   5   5    3.43    0.93
   8   5  -5    3.22    1.09
  -8   5   4   29.96    2.16
   8   5  -4   29.67    2.71
   8   5  -3    8.78    1.71
  -8   5   2    8.41    1.40
   8   5  -2   11.18    1.80
  -8   5   1   11.23    1.68
   8   5  -1   12.87    1.84
  -8   5   0   13.44    1.85
   8   5   0   11.09    1.67
  -8   5  -1    2.01    1.12
   8   5   1    1.38    0.82
  -8   5  -2    2.25    1.09
   8   5   2    1.68    0.81
  -8   5  -3    8.66    1.56
  -8   5  -4    6.20    1.26
  -8   5  -5    1.57    0.74
  -8   5  -6    4.34    0.78
   9  -5  -9    0.05    0.37
   9  -5  -8    3.18    0.68
   9  -5  -8    2.17    0.55
   9  -5  -7    1.37    0.59
   9  -5  -7    1.85    0.63
   9  -5  -6    0.78    0.54
   9  -5  -6    0.72    0.55
   9  -5  -5    6.67    1.00
   9  -5  -5    6.54    1.01
   9  -5  -5    8.41    1.15
   9  -5  -4   19.16    1.65
   9  -5  -4   19.61    1.59
   9  -5  -3   84.05    3.49
   9  -5  -3   79.32    3.25
   9  -5  -2    3.05    0.74
   9  -5  -2    2.71    0.79
   9  -5  -2    1.85    0.69
   9  -5  -1    8.32    1.12
   9  -5  -1    7.87    1.07
   9  -5   0    1.81    0.66
   9  -5   0    1.41    0.61
   9  -5   0    1.40    0.62
   9  -5   0    1.12    0.60
   9  -5   1    0.93    0.51
   9  -5   1    2.14    0.68
   9  -5   3    4.30    0.75
   9  -4 -12   24.83    1.65
   9  -4 -12   24.95    1.63
   9  -4 -11    0.23    0.50
   9  -4 -11    1.39    0.68
   9  -4 -11    1.51    0.68
   9  -4 -10    4.09    0.97
   9  -4 -10    4.49    1.04
   9  -4 -10    4.29    0.97
   9  -4  -9   24.65    2.06
   9  -4  -9   22.33    2.02
   9  -4  -9   22.05    2.06
   9  -4  -9   23.19    2.05
   9  -4  -8   81.01    3.98
   9  -4  -8   88.24    4.13
   9  -4  -8   86.07    4.19
   9  -4  -8   87.97    4.13
   9  -4  -7   25.76    2.26
   9  -4  -7   26.29    2.34
   9  -4  -7   25.26    2.24
   9  -4  -6   72.23    3.84
   9  -4  -6   81.42    4.04
   9  -4  -5  149.94    5.77
   9  -4  -5  144.48    5.67
   9  -4  -4   29.51    2.52
   9  -4  -4   25.49    2.36
   9  -4  -4   27.63    2.39
   9  -4  -4   32.45    2.47
   9  -4  -4   28.54    2.43
   9  -4  -3   43.51    3.12
   9  -4  -3   44.73    2.95
   9  -4  -3   44.03    2.93
   9  -4  -2  200.93    7.31
   9  -4  -2  205.57    6.93
   9  -4  -2  205.21    6.75
   9  -4  -2  207.09    7.01
   9  -4  -1   70.79    4.09
   9  -4  -1   73.13    3.78
   9  -4  -1   75.50    3.83
   9  -4  -1   84.68    3.88
   9  -4   0   77.39    3.65
   9  -4   0   75.57    3.77
   9  -4   0   73.66    3.68
   9  -4   1   43.70    2.73
   9  -4   1   41.48    2.75
   9  -4   1   43.33    2.76
   9  -4   2   30.90    2.28
   9  -4   2   28.20    2.18
   9  -4   2   29.43    2.21
   9  -4   3   96.09    4.23
   9  -4   3  106.26    4.23
   9  -4   3  107.41    4.58
   9  -4   3   98.64    4.09
   9  -4   4   10.59    1.32
   9  -4   4   10.92    1.34
   9  -4   4   11.87    1.50
   9  -4   4   12.04    1.37
   9  -4   5   12.62    1.44
   9  -4   5   11.26    1.32
   9  -4   5   13.57    1.46
   9  -4   6   12.32    1.27
   9  -4   6   11.70    1.30
   9  -4   7   28.69    1.87
   9  -4   7   25.85    1.65
   9  -4   7   26.71    1.72
   9  -3 -14   11.42    1.12
   9  -3 -14    9.71    1.10
   9  -3 -13   31.25    2.14
   9  -3 -13   31.30    2.14
   9  -3 -12    8.19    1.39
   9  -3 -12    9.28    1.30
   9  -3 -12    9.86    1.27
   9  -3 -11   10.22    1.61
   9  -3 -11   13.65    1.80
   9  -3 -11   11.53    1.47
   9  -3 -11   12.64    1.58
   9  -3 -10   10.95    1.70
   9  -3 -10    8.35    1.52
   9  -3 -10   10.85    1.61
   9  -3 -10    6.37    1.30
   9  -3  -9  109.31    5.25
   9  -3  -9  103.57    5.02
   9  -3  -9  100.61    4.67
   9  -3  -9  103.30    4.85
   9  -3  -8  113.13    4.84
   9  -3  -8  110.10    5.24
   9  -3  -8  113.77    5.39
   9  -3  -8  110.99    5.01
   9  -3  -8  112.37    5.15
   9  -3  -8  108.36    4.62
   9  -3  -7   18.78    2.01
   9  -3  -7   16.66    2.10
   9  -3  -7   16.83    2.00
   9  -3  -7   13.53    1.93
   9  -3  -7   18.46    1.90
   9  -3  -6   84.94    4.25
   9  -3  -6   98.92    4.79
   9  -3  -6   84.92    4.32
   9  -3  -6   83.28    4.38
   9  -3  -6   82.56    4.47
   9  -3  -6   87.25    4.53
   9  -3  -5  200.77    7.00
   9  -3  -5  204.10    6.97
   9  -3  -5  185.17    6.79
   9  -3  -5  192.01    7.19
   9  -3  -5  184.74    6.93
   9  -3  -4   29.57    2.58
   9  -3  -4   27.97    2.46
   9  -3  -4   28.85    2.58
   9  -3  -4   26.90    2.49
   9  -3  -3   55.23    3.44
   9  -3  -3   51.74    3.26
   9  -3  -3   50.70    3.19
   9  -3  -3   53.58    3.40
   9  -3  -2    5.56    1.35
   9  -3  -2    3.37    1.01
   9  -3  -2    4.09    1.14
   9  -3  -1   29.04    2.61
   9  -3  -1   30.20    2.58
   9  -3  -1   31.67    2.54
   9  -3  -1   28.87    2.32
   9  -3   0   55.51    3.62
   9  -3   0   56.67    3.45
   9  -3   0   52.03    3.09
   9  -3   0   54.63    3.50
   9  -3   1   45.06    3.32
   9  -3   1   44.37    2.99
   9  -3   1   40.46    2.73
   9  -3   1   40.51    2.73
   9  -3   1   39.40    3.03
   9  -3   2   11.40    1.77
   9  -3   2    9.72    1.63
   9  -3   2   10.98    1.58
   9  -3   2   10.74    1.50
   9  -3   3   26.32    2.35
   9  -3   3   31.60    2.79
   9  -3   3   35.39    2.55
   9  -3   3   31.35    2.40
   9  -3   3   34.23    2.53
   9  -3   4    5.45    1.20
   9  -3   4    5.91    1.19
   9  -3   4    5.97    1.24
   9  -3   4    4.19    1.06
   9  -3   5   44.86    2.97
   9  -3   5   40.59    2.80
   9  -3   5   46.33    2.85
   9  -3   6    0.37    0.72
   9  -3   6    0.24    0.66
   9  -3   6    0.49    0.79
   9  -3   6    0.77    0.82
   9  -3   7   33.12    2.32
   9  -3   7   30.30    2.27
   9  -3   7   26.73    2.26
   9  -3   8    6.27    1.12
   9  -3   8    5.89    1.04
   9  -3   8    6.40    1.11
   9  -3   8    4.75    1.14
   9  -3   9    4.81    0.94
   9  -3   9    7.51    1.07
   9  -3   9    7.28    1.15
   9  -2 -14    2.23    0.79
   9  -2 -13   10.16    1.45
   9  -2 -12    5.24    1.25
   9  -2 -12    5.66    1.34
   9  -2 -12    4.27    1.01
   9  -2 -11   32.10    2.69
   9  -2 -11   32.76    2.86
   9  -2 -11   30.53    2.35
   9  -2 -11   31.39    2.52
   9  -2 -10    8.74    1.60
   9  -2 -10    9.19    1.67
   9  -2 -10    7.63    1.55
   9  -2 -10    8.33    1.46
   9  -2 -10    7.03    1.28
   9  -2  -9   81.77    4.52
   9  -2  -9   88.03    4.65
   9  -2  -9   87.70    4.74
   9  -2  -9   87.64    4.25
   9  -2  -9   92.35    4.49
   9  -2  -9   82.38    3.81
   9  -2  -9   82.94    3.83
   9  -2  -8   14.20    1.63
   9  -2  -8   15.37    1.98
   9  -2  -8   12.84    1.88
   9  -2  -8   17.42    1.94
   9  -2  -8   14.60    1.61
   9  -2  -7  249.21    7.62
   9  -2  -7  262.94    7.94
   9  -2  -7  245.25    7.99
   9  -2  -7  251.68    8.43
   9  -2  -7  245.88    8.39
   9  -2  -7  252.29    8.43
   9  -2  -6  150.64    5.45
   9  -2  -6  156.73    5.74
   9  -2  -6  144.94    5.63
   9  -2  -6  145.57    5.71
   9  -2  -6  144.39    5.96
   9  -2  -5    3.41    0.97
   9  -2  -5    4.46    1.20
   9  -2  -5    3.86    1.14
   9  -2  -5    4.35    1.13
   9  -2  -5    2.78    0.94
   9  -2  -4   37.34    2.63
   9  -2  -4   43.31    2.96
   9  -2  -4   40.57    2.85
   9  -2  -4   43.60    2.84
   9  -2  -4   41.16    2.73
   9  -2  -4   46.33    3.14
   9  -2  -3   60.20    3.44
   9  -2  -3   65.02    3.67
   9  -2  -3   65.01    3.58
   9  -2  -3   67.99    3.52
   9  -2  -3   66.67    3.43
   9  -2  -2  634.03   15.31
   9  -2  -2  633.69   15.37
   9  -2  -2  628.40   14.84
   9  -2  -1   59.86    3.46
   9  -2  -1   54.51    3.51
   9  -2  -1   62.31    3.38
   9  -2  -1   63.12    3.47
   9  -2  -1   58.23    3.37
   9  -2  -1   57.76    3.15
   9  -2  -1   61.88    3.23
   9  -2   0  137.15    5.50
  -9  -2   0  129.91    6.17
   9  -2   0  138.89    5.39
   9  -2   0  127.05    5.21
   9  -2   0  132.64    5.01
   9  -2   0  125.90    4.92
   9  -2   1   32.41    2.64
   9  -2   1   35.61    2.67
   9  -2   1   38.44    2.73
   9  -2   1   37.13    2.53
   9  -2   1   33.29    2.41
   9  -2   1   35.57    2.44
  -9  -2  -1   32.42    3.16
   9  -2   2  104.77    4.77
  -9  -2  -2   93.37    5.40
   9  -2   2   97.97    4.47
   9  -2   2   97.32    4.25
   9  -2   2  100.60    4.26
   9  -2   2  105.12    4.44
  -9  -2  -3  102.46    5.79
   9  -2   3  113.13    4.86
   9  -2   3  111.25    4.60
   9  -2   3  114.37    5.09
   9  -2   3  109.85    4.60
   9  -2   3  107.91    4.63
   9  -2   4  136.50    5.82
   9  -2   4  142.53    5.65
  -9  -2  -4  121.87    6.34
   9  -2   4  140.33    5.34
   9  -2   4  139.41    5.53
   9  -2   4  136.53    5.26
   9  -2   5   39.32    2.89
   9  -2   5   36.12    2.90
  -9  -2  -5   39.35    3.59
   9  -2   5   44.01    3.02
  -9  -2  -6  128.99    6.48
   9  -2   6  131.38    5.53
   9  -2   6  137.21    5.38
   9  -2   6  133.11    5.54
   9  -2   7   53.48    3.20
   9  -2   7   51.19    3.28
   9  -2   8   24.50    2.20
   9  -2   8   22.92    2.13
   9  -2   8   25.55    2.25
   9  -2   9    6.77    1.30
   9  -2   9    5.98    1.24
   9  -2   9    4.31    1.23
   9  -2  10    8.42    1.20
   9  -2  10    7.71    1.29
   9  -2  11    5.30    0.93
   9  -2  11    5.28    0.94
  -9  -1  15    1.02    0.74
  -9  -1  15    1.21    0.83
  -9  -1  14    1.20    0.97
  -9  -1  14    1.14    0.92
  -9  -1  13   25.39    2.66
   9  -1 -13   22.75    2.10
   9  -1 -12   12.48    1.73
  -9  -1  12   15.46    2.35
   9  -1 -11  188.42    6.94
   9  -1 -11  174.38    6.68
  -9  -1  11  165.70    7.53
  -9  -1  11  187.20    8.04
   9  -1 -10   46.78    3.24
   9  -1 -10   41.71    3.06
  -9  -1  10   41.81    3.64
  -9  -1  10   38.49    3.61
   9  -1  -9   54.92    3.55
   9  -1  -9   59.08    3.66
   9  -1  -9   57.22    3.34
  -9  -1   9   59.16    4.27
   9  -1  -8   61.02    3.66
   9  -1  -8   59.30    3.59
   9  -1  -8   58.67    3.22
   9  -1  -8   61.25    3.44
  -9  -1   8   57.53    4.16
   9  -1  -7    6.12    1.30
   9  -1  -7    5.93    1.18
   9  -1  -7    6.22    1.17
  -9  -1   7    4.32    1.37
   9  -1  -6  299.23    7.93
   9  -1  -6  300.51    8.24
   9  -1  -6  308.48    8.98
   9  -1  -6  289.71    8.29
   9  -1  -6  295.97    8.15
  -9  -1   6  304.77    9.94
   9  -1  -5   44.43    2.56
   9  -1  -5   42.86    2.40
  -9  -1   5   45.27    3.42
   9  -1  -5   43.91    2.85
   9  -1  -5   47.26    2.95
   9  -1  -5   43.57    2.65
   9  -1  -5   43.38    2.56
  -9  -1   4   99.09    5.23
  -9  -1   4   99.81    5.05
   9  -1  -4   91.74    4.23
   9  -1  -4   95.45    4.36
   9  -1  -4  106.03    4.24
   9  -1  -4  102.19    4.05
   9  -1  -3   20.55    1.76
  -9  -1   3   20.85    2.49
   9  -1  -3   24.64    1.99
   9  -1  -3   19.45    1.87
   9  -1  -3   21.35    1.69
   9  -1  -3   17.95    1.63
   9  -1  -2   26.72    2.02
  -9  -1   2   25.28    2.70
   9  -1  -2   29.93    2.23
   9  -1  -2   25.66    2.10
   9  -1  -2   25.82    1.89
   9  -1  -2   25.70    1.95
   9  -1  -1  221.85    6.73
  -9  -1   1  228.82    8.55
   9  -1  -1  230.62    7.08
   9  -1  -1  222.91    6.60
   9  -1  -1  231.98    7.01
   9  -1  -1  227.53    7.11
   9  -1  -1  229.82    6.60
   9  -1  -1  227.25    6.70
   9  -1   0    8.11    1.25
   9  -1   0    9.05    1.27
   9  -1   0    7.00    1.23
   9  -1   0    9.06    1.28
   9  -1   0    8.29    1.14
   9  -1   0    7.75    1.13
  -9  -1   0    6.71    1.71
   9  -1   1   27.99    2.11
  -9  -1  -1   27.16    2.99
   9  -1   1   27.93    2.21
   9  -1   1   27.83    1.97
   9  -1   1   28.20    2.05
   9  -1   1   26.70    1.96
   9  -1   2   20.90    1.91
  -9  -1  -2   18.81    2.59
   9  -1   2   15.68    1.62
   9  -1   2   18.32    1.87
   9  -1   2   18.38    1.71
   9  -1   2   18.29    1.74
   9  -1   3   59.85    3.36
   9  -1   3   65.83    3.52
  -9  -1  -3   68.09    4.83
   9  -1   3   66.37    3.31
   9  -1   3   63.92    3.34
   9  -1   3   64.35    3.26
   9  -1   4    1.35    0.80
  -9  -1  -4    0.24    1.32
   9  -1   4    1.58    0.85
   9  -1   4    1.74    0.89
   9  -1   5    6.09    1.20
   9  -1   5    7.64    1.35
  -9  -1  -5    7.73    1.97
   9  -1   5    6.97    1.41
  -9  -1  -6    0.98    1.33
   9  -1   6    2.37    1.04
   9  -1   6    0.80    0.74
   9  -1   6    1.71    0.85
   9  -1   6    1.27    0.87
   9  -1   7    4.17    1.14
   9  -1   7    5.04    1.20
  -9  -1  -7    3.85    1.58
  -9  -1  -8   17.18    2.60
   9  -1   8   21.67    2.17
   9  -1   8   16.38    1.90
   9  -1   9    1.31    0.82
   9  -1   9    0.33    0.85
   9  -1  10   18.70    1.85
   9  -1  10   12.79    1.79
   9  -1  11   10.00    1.30
   9  -1  11    8.39    1.33
   9  -1  12    8.53    1.02
   9  -1  12    6.26    1.02
  -9   0  16   15.09    1.67
  -9   0  16   13.09    1.49
  -9   0  15   19.09    2.18
  -9   0  15   14.57    1.88
  -9   0  14   22.68    2.61
  -9   0  14   19.01    2.54
  -9   0  14   22.19    2.46
  -9   0  13    3.88    1.48
  -9   0  12    0.72    1.03
  -9   0  11    2.44    1.36
   9   0 -10  165.57    6.13
  -9   0  10  161.60    7.72
   9   0  -9    3.45    1.04
   9   0  -9    4.39    1.11
  -9   0   9    2.76    1.35
   9   0  -8  276.87    8.20
   9   0  -8  273.32    8.32
  -9   0   8  290.87   10.30
  -9   0   8  282.29   10.26
  -9   0   7   79.37    4.92
   9   0  -7   83.61    3.87
   9   0  -7   77.77    3.83
  -9   0   6  208.89    8.14
   9   0  -6  205.61    5.96
   9   0  -6  205.48    6.49
   9   0  -6  196.10    6.54
  -9   0   5   57.92    3.94
   9   0  -5   61.62    2.85
   9   0  -5   56.54    3.03
  -9   0   4    0.37    0.93
   9   0  -4    0.62    0.58
   9   0  -4    1.36    0.69
   9   0  -4    1.26    0.51
   9   0  -4    1.16    0.58
  -9   0   3  233.05    8.54
  -9   0   3  233.99    8.41
   9   0  -3  233.46    6.53
   9   0  -3  237.05    6.13
   9   0  -3  237.90    6.03
   9   0  -3  232.84    6.26
   9   0  -3  223.38    6.68
   9   0  -3  228.65    6.89
  -9   0   2  346.43   10.86
   9   0  -2  327.29    7.92
   9   0  -2  327.26    8.10
   9   0  -2  331.46    7.84
   9   0  -2  313.58    8.48
   9   0  -2  316.58    8.64
  -9   0   1  149.33    6.71
   9   0  -1  140.20    4.89
   9   0  -1  139.32    4.43
   9   0  -1  141.39    4.48
   9   0  -1  137.31    4.56
   9   0   0   30.75    2.00
  -9   0   0   30.39    3.14
   9   0   0   28.79    1.87
   9   0   0   30.77    1.89
   9   0   0   31.14    2.19
   9   0   0   29.27    1.89
   9   0   1  149.26    5.21
  -9   0  -1  162.23    7.31
   9   0   1  162.34    5.10
   9   0   1  164.84    5.14
   9   0   1  157.68    5.15
   9   0   2    1.60    0.67
   9   0   2    1.74    0.77
  -9   0  -2    1.31    1.35
   9   0   2    1.99    0.77
  -9   0  -3  291.16   10.54
   9   0   3  269.73    7.96
   9   0   3  282.03    7.79
   9   0   3  269.36    7.58
   9   0   3  269.00    7.70
  -9   0  -4  284.40   10.95
   9   0   4  297.07    8.86
   9   0   4  298.47    8.47
   9   0   4  308.99    8.42
   9   0   4  298.09    8.52
   9   0   5   -0.12    0.66
   9   0   5    0.63    0.80
   9   0   5    0.12    0.70
  -9   0  -5    0.25    1.38
   9   0   5   -0.28    0.83
  -9   0  -6   63.58    4.83
   9   0   6   69.56    3.77
   9   0   6   69.27    3.69
   9   0   6   62.96    3.54
   9   0   7    1.53    0.85
   9   0   7    3.07    1.06
  -9   0  -7    1.77    1.51
  -9   0  -8   22.29    2.98
  -9   0  -9   18.88    2.61
   9   0   9   22.87    2.42
   9   0   9   21.59    2.10
   9   0   9   19.15    2.08
   9   0  10   38.93    2.70
   9   0  10   39.64    2.97
   9   0  11   24.45    2.16
   9   0  11   25.21    1.77
  -9   1  16    2.73    0.92
  -9   1  16    5.35    1.01
  -9   1  15    1.70    1.03
  -9   1  15    2.66    1.00
  -9   1  14    1.16    1.22
  -9   1  14    1.49    1.20
  -9   1  13   21.41    2.85
  -9   1  13   21.22    2.57
  -9   1  12   13.07    2.41
  -9   1  11  189.39    8.72
  -9   1  10   37.67    3.88
  -9   1   9   58.29    4.67
  -9   1   9   57.68    4.54
  -9   1   8   70.73    4.96
  -9   1   7    3.97    1.53
  -9   1   6  313.66   10.84
  -9   1   5   44.55    3.66
  -9   1   4  101.55    5.52
  -9   1   4  109.39    5.73
   9   1  -3   19.90    1.65
  -9   1   3   19.58    2.54
  -9   1   3   22.74    2.68
   9   1  -3   22.61    1.89
   9   1  -3   19.76    1.80
  -9   1   2   28.21    2.99
   9   1  -2   29.19    2.19
  -9   1   1  232.65    9.05
   9   1  -1  241.12    7.39
  -9   1   0    8.50    2.10
   9   1   0    6.99    1.03
   9   1   1   23.96    1.90
  -9   1  -1   30.65    3.24
   9   1   1   30.17    2.12
   9   1   2   12.81    1.55
  -9   1  -2   18.77    2.75
   9   1   2   16.37    1.61
   9   1   2   20.41    1.83
  -9   1  -3   62.92    4.73
   9   1   3   66.38    3.40
   9   1   3   62.26    3.22
   9   1   3   64.09    3.47
  -9   1  -4    0.49    1.28
   9   1   4    1.99    0.85
  -9   1  -5    8.05    2.04
  -9   1  -6    2.25    1.52
   9   1   6    1.86    0.96
   9   1   6    0.78    0.73
  -9   1  -7    5.12    1.82
   9   1   7    6.47    1.36
  -9   1  -8   15.91    2.53
   9   1   8   18.03    2.02
   9   1   9    1.65    0.96
   9   1   9    0.37    0.73
   9   1  10   17.49    1.92
   9   1  10   18.61    1.75
   9   1  11    8.66    1.05
  -9   2  15   23.88    2.13
  -9   2  15   22.84    1.86
   9   2 -15   23.49    1.68
  -9   2  14    1.42    1.04
  -9   2  14    2.49    0.98
   9   2 -14    2.69    0.92
  -9   2  13    9.23    1.84
  -9   2  13    9.39    1.64
   9   2 -13    9.11    1.53
  -9   2  12    3.51    1.52
   9   2 -12    3.66    1.19
  -9   2  11   33.01    3.45
   9   2 -11   30.78    2.83
  -9   2  10    5.10    1.79
   9   2 -10    6.17    1.48
  -9   2   9   96.46    5.93
   9   2  -9   85.17    4.64
  -9   2   8   15.77    2.48
   9   2  -8   16.21    2.06
  -9   2   7  259.34    9.81
   9   2  -7  214.11    7.51
  -9   2   6  156.02    7.30
   9   2  -6  139.41    5.53
  -9   2   5    5.44    1.83
  -9   2   5    5.60    1.69
  -9   2   4   45.66    3.81
  -9   2   4   40.43    3.67
   9   2  -4   43.55    2.92
  -9   2   3   69.11    4.76
   9   2  -3   72.18    3.89
  -9   2   2  675.46   18.22
   9   2  -2  676.61   16.43
   9   2  -2  682.35   16.50
  -9   2   1   60.71    4.61
   9   2  -1   64.01    3.94
   9   2  -1   70.03    4.06
  -9   2   0  146.13    7.26
   9   2   0  147.33    6.26
   9   2   0  150.31    6.33
  -9   2  -1   31.95    3.49
   9   2   1   40.17    3.22
  -9   2  -2  103.37    5.97
  -9   2  -2   98.22    6.00
   9   2   2  107.12    5.41
  -9   2  -3  106.14    6.20
   9   2   3  123.79    5.80
  -9   2  -4  137.41    7.13
   9   2   4  153.74    6.55
  -9   2  -5   39.68    3.69
   9   2   5   50.36    3.62
  -9   2  -6  138.92    6.96
   9   2   6  146.98    6.28
  -9   2  -7   51.27    4.07
   9   2   7   62.40    3.84
   9   2   7   62.53    3.89
   9   2   8   28.37    2.47
   9   2   8   27.78    2.46
   9   2   9    5.34    1.12
   9   2   9    6.19    1.18
   9   2  10   10.89    1.22
  -9   3  14   10.78    1.17
   9   3 -14    9.18    1.08
   9   3 -13   31.27    2.29
   9   3 -12    6.22    1.29
  -9   3  11    7.91    1.68
   9   3 -11   10.57    1.65
  -9   3  10   10.06    1.88
   9   3 -10    8.30    1.55
  -9   3   9  103.03    5.81
   9   3  -9   98.02    5.00
  -9   3   8  108.41    5.96
  -9   3   8  117.29    6.29
   9   3  -8  108.79    5.18
   9   3  -8  101.66    5.13
  -9   3   7   16.33    2.43
  -9   3   7   18.21    2.63
   9   3  -7   19.40    2.38
   9   3  -7   13.58    1.95
  -9   3   6   94.80    5.54
   9   3  -6   84.16    4.94
   9   3  -6   78.72    4.36
  -9   3   5  192.01    8.20
   9   3  -5  196.72    8.02
   9   3  -5  179.55    6.84
  -9   3   4   28.98    3.25
   9   3  -4   23.06    2.81
   9   3  -4   29.04    2.69
  -9   3   3   54.18    4.40
   9   3  -3   56.09    3.78
  -9   3   2    6.72    2.01
   9   3  -2    5.01    1.48
  -9   3   1   29.77    3.34
   9   3  -1   29.84    3.04
  -9   3   0   53.07    4.38
   9   3   0   55.18    4.10
   9   3   1   48.12    3.89
   9   3   2   14.27    2.26
   9   3   3   36.85    2.98
   9   3   3   39.88    3.47
   9   3   4    7.76    1.73
   9   3   4    7.06    1.37
   9   3   5   47.95    3.62
   9   3   7   35.73    2.77
   9   3   8    6.51    1.17
   9   3   9    6.74    0.97
  -9   4  12   28.76    1.83
  -9   4  11    1.56    0.74
  -9   4  10    5.08    1.16
  -9   4   9   21.73    2.13
  -9   4   8   92.99    4.50
  -9   4   7   25.58    2.40
   9   4  -6   66.05    4.26
   9   4  -5  152.07    6.91
   9   4  -4   29.41    3.09
   9   4  -3   47.27    3.84
   9   4  -2  198.70    8.16
   9   4  -1   76.29    4.78
   9   4   0   75.29    4.62
   9   4   0   84.46    4.98
   9   4   1   41.92    3.30
   9   4   1   44.13    3.63
   9   4   2   24.66    2.42
   9   4   3  109.45    5.46
   9   4   4   12.94    1.88
   9   4   5   15.49    1.92
  -9   4  -6   15.04    1.70
   9   4   6   12.18    1.54
  -9   4  -7   25.48    1.79
  -9   5   8    2.85    0.66
  -9   5   7    0.62    0.56
  -9   5   6    0.87    0.54
   9   5  -6    1.67    0.88
   9   5  -5    7.22    1.35
   9   5  -4   20.59    2.15
   9   5  -3   82.91    4.31
   9   5  -2    3.86    1.21
  -9   5   1    7.50    1.28
   9   5  -1    6.35    1.36
  -9   5   0    1.53    0.89
   9   5   0    0.73    0.73
  -9   5  -1    0.51    0.76
   9   5   1    2.07    0.78
  -9   5  -2    4.98    1.18
   9   5   2    4.23    0.82
  -9   5  -3    4.88    1.10
  -9   5  -4    5.57    1.01
  -9   5  -5    8.47    0.96
  10  -5  -7    2.06    0.53
  10  -5  -6    2.94    0.61
  10  -5  -5   14.58    1.25
  10  -5  -5   12.65    1.10
  10  -5  -4    5.37    0.81
  10  -5  -4    4.59    0.82
  10  -5  -3    2.54    0.69
  10  -5  -2   13.09    1.23
  10  -5  -2   12.78    1.23
  10  -5  -1   14.97    1.29
  10  -5  -1   17.90    1.36
  10  -5  -1   14.29    1.28
  10  -5   0   13.98    1.15
  10  -5   2    4.15    0.65
  10  -4 -12   21.10    1.31
  10  -4 -11   19.25    1.50
  10  -4 -10    8.37    1.16
  10  -4 -10    8.42    1.06
  10  -4  -9    1.56    0.73
  10  -4  -9    1.65    0.69
  10  -4  -9    1.86    0.75
  10  -4  -8    8.71    1.31
  10  -4  -8    7.81    1.22
  10  -4  -8    7.16    1.23
  10  -4  -7   18.27    1.88
  10  -4  -7   17.04    1.79
  10  -4  -7   19.75    1.85
  10  -4  -6   22.82    2.06
  10  -4  -6   21.66    1.99
  10  -4  -5    9.72    1.46
  10  -4  -5   12.88    1.59
  10  -4  -4    7.43    1.34
  10  -4  -4    7.06    1.27
  10  -4  -4    7.53    1.30
  10  -4  -4    5.80    1.17
  10  -4  -3   88.54    4.23
  10  -4  -3   96.30    4.23
  10  -4  -3   87.23    4.01
  10  -4  -2   12.76    1.59
  10  -4  -2   10.86    1.43
  10  -4  -2   10.54    1.46
  10  -4  -1    7.52    1.29
  10  -4  -1    5.10    1.04
  10  -4  -1    7.67    1.27
  10  -4  -1    7.40    1.27
  10  -4   0   33.01    2.36
  10  -4   0   37.50    2.46
  10  -4   0   36.44    2.47
  10  -4   0   32.63    2.37
  10  -4   1   25.16    2.02
  10  -4   1   28.91    2.13
  10  -4   1   23.69    1.96
  10  -4   2   13.74    1.58
  10  -4   2   14.06    1.53
  10  -4   2   13.62    1.58
  10  -4   2   14.98    1.53
  10  -4   3    4.77    0.96
  10  -4   3    5.76    1.03
  10  -4   3    6.04    1.08
  10  -4   3    6.62    1.03
  10  -4   4    2.87    0.76
  10  -4   4    1.73    0.67
  10  -4   4    1.64    0.66
  10  -4   4    1.69    0.69
  10  -4   5   13.96    1.31
  10  -4   5   12.17    1.27
  10  -4   6   24.00    1.55
  10  -4   6   23.12    1.54
  10  -3 -13   17.16    1.45
  10  -3 -13   17.28    1.48
  10  -3 -12    9.32    1.27
  10  -3 -12   10.18    1.34
  10  -3 -11    2.44    0.98
  10  -3 -11    1.84    0.87
  10  -3 -11    0.64    0.55
  10  -3 -11    1.71    0.76
  10  -3 -10   31.80    2.56
  10  -3 -10   35.55    2.72
  10  -3 -10   31.46    2.34
  10  -3 -10   31.68    2.28
  10  -3  -9    9.98    1.46
  10  -3  -9   11.68    1.59
  10  -3  -8   52.09    3.50
  10  -3  -8   51.10    3.48
  10  -3  -8   52.74    3.29
  10  -3  -7    1.52    0.85
  10  -3  -7    3.02    1.21
  10  -3  -7    2.63    1.10
  10  -3  -7    2.81    1.01
  10  -3  -7    2.82    1.06
  10  -3  -7    1.84    0.95
  10  -3  -6  134.89    5.40
  10  -3  -6  143.98    5.75
  10  -3  -6  126.48    5.42
  10  -3  -6  123.58    5.61
  10  -3  -6  129.63    5.59
  10  -3  -5   51.32    3.30
  10  -3  -5   55.96    3.36
  10  -3  -5   55.08    3.40
  10  -3  -5   49.03    3.38
  10  -3  -5   49.16    3.29
  10  -3  -4   55.00    3.39
  10  -3  -4   54.22    3.48
  10  -3  -3  149.95    5.97
  10  -3  -3  142.12    5.64
  10  -3  -3  147.45    5.90
  10  -3  -2   33.10    2.77
  10  -3  -2   29.69    2.44
  10  -3  -2   30.48    2.44
  10  -3  -2   29.78    2.59
  10  -3  -2   30.81    2.61
  10  -3  -1   57.07    3.69
  10  -3  -1   63.41    3.53
  10  -3  -1   66.34    3.77
  10  -3   0  126.27    5.57
  10  -3   0  120.90    5.21
  10  -3   0  121.82    5.05
  10  -3   0  126.72    5.05
  10  -3   1   34.28    2.64
  10  -3   1   37.81    2.62
  10  -3   1   37.32    2.63
  10  -3   1   36.42    2.66
  10  -3   2   40.07    2.75
  10  -3   2   40.65    2.78
  10  -3   2   46.50    2.92
  10  -3   3   82.22    4.04
  10  -3   3   76.99    3.78
  10  -3   3   79.87    3.86
  10  -3   3   80.37    4.09
  10  -3   4   49.66    2.92
  10  -3   4   47.82    3.01
  10  -3   4   50.84    2.94
  10  -3   5   47.70    2.97
  10  -3   5   49.48    2.94
  10  -3   5   45.07    2.84
  10  -3   5   47.84    2.96
  10  -3   6    1.72    0.80
  10  -3   6    1.05    0.68
  10  -3   6    1.82    0.80
  10  -3   7   16.63    1.63
  10  -3   7   17.66    1.60
  10  -3   7   15.65    1.52
  10  -3   8    6.55    1.02
  10  -3   8    6.72    1.03
  10  -3   8    5.66    1.02
  10  -2 -14    0.48    0.52
  10  -2 -13    7.21    1.14
  10  -2 -13    5.76    1.07
  10  -2 -12   15.74    1.78
  10  -2 -12   16.68    1.84
  10  -2 -11   22.21    1.91
  10  -2 -10   14.64    1.69
  10  -2 -10   13.22    1.56
  10  -2 -10   14.12    1.94
  10  -2  -9   34.04    2.57
  10  -2  -9   33.68    2.50
  10  -2  -9   39.32    3.05
  10  -2  -8  101.63    4.29
  10  -2  -8   97.66    4.89
  10  -2  -8  103.69    5.02
  10  -2  -8  101.32    4.60
  10  -2  -8   93.97    4.36
  10  -2  -7   38.27    2.62
  10  -2  -7   37.63    3.00
  10  -2  -7   39.35    3.09
  10  -2  -7   41.95    2.89
  10  -2  -7   36.81    2.67
  10  -2  -7   39.94    2.56
  10  -2  -6   46.47    2.91
  10  -2  -6   58.04    3.43
  10  -2  -6   55.37    3.30
  10  -2  -6   50.30    3.12
  10  -2  -6   48.67    3.45
  10  -2  -6   51.52    3.41
  10  -2  -5  113.19    4.75
  10  -2  -5  114.75    5.18
  10  -2  -5  107.17    5.03
  10  -2  -5  108.56    4.71
  10  -2  -4  220.99    7.18
  10  -2  -4  216.04    7.55
  10  -2  -4  219.96    7.14
  10  -2  -4  230.48    7.84
  10  -2  -3    2.16    0.89
  10  -2  -3    1.58    0.94
  10  -2  -3    2.45    0.89
  10  -2  -3    2.15    0.87
  10  -2  -3    2.06    0.99
  10  -2  -2   35.94    2.72
  10  -2  -2   37.72    2.81
  10  -2  -2   34.26    2.71
  10  -2  -2   38.20    2.63
  10  -2  -2   42.61    2.79
  10  -2  -1   45.31    3.04
  10  -2  -1   50.73    3.08
  10  -2  -1   49.35    3.16
  10  -2  -1   45.44    3.06
  10  -2  -1   44.14    2.84
  10  -2  -1   44.97    2.83
  10  -2   0   43.50    3.02
 -10  -2   0   39.56    3.56
  10  -2   0   53.69    3.20
  10  -2   0   48.16    3.08
  10  -2   0   48.55    2.90
  10  -2   0   46.85    2.88
  10  -2   0   48.00    2.83
  10  -2   1   24.09    2.37
 -10  -2  -1   25.84    3.00
  10  -2   1   25.13    2.31
  10  -2   1   25.37    2.37
  10  -2   1   25.77    2.13
  10  -2   1   23.75    2.05
  10  -2   1   22.25    2.08
  10  -2   2   84.38    4.39
 -10  -2  -2   75.24    4.96
  10  -2   2   91.55    4.42
  10  -2   2   80.50    4.18
  10  -2   2   83.16    3.95
  10  -2   2   83.36    3.96
  10  -2   3   15.24    1.91
 -10  -2  -3   14.51    2.33
  10  -2   3   11.81    1.68
  10  -2   3   13.24    1.68
  10  -2   3   11.91    1.75
  10  -2   4   38.71    2.79
 -10  -2  -4   33.52    3.32
  10  -2   4   40.45    2.93
  10  -2   4   39.56    2.73
 -10  -2  -5   11.87    2.09
  10  -2   5   12.56    1.75
  10  -2   5    9.86    1.47
  10  -2   5   11.60    1.61
  10  -2   5   13.52    1.73
 -10  -2  -6   51.79    3.92
  10  -2   6   50.18    3.09
  10  -2   6   56.71    3.41
  10  -2   7    7.31    1.27
  10  -2   7    5.82    1.21
  10  -2   7    6.73    1.24
  10  -2   8    7.24    1.22
  10  -2   8   11.60    1.46
  10  -2   8    9.63    1.38
  10  -2   9   11.12    1.38
  10  -2   9    9.29    1.38
  10  -2  10    0.09    0.59
  10  -2  10    0.42    0.59
  10  -2  10    0.23    0.48
 -10  -1  15   -0.35    0.60
 -10  -1  15    0.92    0.70
 -10  -1  14   28.62    2.39
 -10  -1  14   27.47    2.41
  10  -1 -13   40.91    2.59
 -10  -1  13   38.32    3.23
  10  -1 -12   29.40    2.30
  10  -1 -12   30.91    2.45
 -10  -1  11   40.91    3.62
  10  -1 -11   36.77    2.74
  10  -1 -11   35.27    2.78
 -10  -1  10   22.98    2.84
  10  -1 -10   25.94    2.40
  10  -1 -10   25.05    2.36
 -10  -1   9  234.73    9.06
  10  -1  -9  217.84    7.58
  10  -1  -9  226.90    7.79
 -10  -1   8   27.55    3.08
  10  -1  -8   27.80    2.13
  10  -1  -8   25.97    2.46
  10  -1  -8   27.36    2.52
 -10  -1   7   13.03    2.19
  10  -1  -7   13.86    1.82
  10  -1  -7   13.93    1.82
  10  -1  -7   14.98    1.63
  10  -1  -6   48.86    2.78
 -10  -1   6   48.16    3.97
 -10  -1   6   54.58    3.97
  10  -1  -6   46.59    3.12
  10  -1  -6   47.54    3.14
  10  -1  -6   47.43    2.79
  10  -1  -5  459.47   10.99
 -10  -1   5  458.54   13.47
 -10  -1   5  458.35   13.16
  10  -1  -5  446.20   11.68
  10  -1  -5  431.78   11.66
  10  -1  -5  413.09   10.55
  10  -1  -5  432.88   10.92
  10  -1  -4   83.82    3.63
  10  -1  -4   85.14    4.13
  10  -1  -4   81.90    3.58
  10  -1  -4   87.23    3.81
 -10  -1   4   87.39    5.12
  10  -1  -3  351.77    9.08
  10  -1  -3  331.57    9.46
  10  -1  -3  347.26    9.73
  10  -1  -3  341.73    8.98
  10  -1  -3  353.15    9.26
 -10  -1   3  367.43   11.64
  10  -1  -2    0.54    0.63
  10  -1  -2    1.12    0.84
  10  -1  -2    0.77    0.75
  10  -1  -2    1.41    0.86
  10  -1  -2    1.52    0.73
  10  -1  -2    1.41    0.72
 -10  -1   2    2.78    1.48
  10  -1  -1  168.13    5.81
 -10  -1   1  186.72    7.93
  10  -1  -1  167.89    6.09
  10  -1  -1  175.18    5.56
  10  -1  -1  182.24    5.98
  10  -1  -1  178.08    5.62
  10  -1  -1  176.50    5.81
  10  -1   0   49.88    2.96
  10  -1   0   51.71    2.91
 -10  -1   0   50.03    4.09
  10  -1   0   54.23    3.21
  10  -1   0   51.76    2.81
  10  -1   0   52.21    2.91
  10  -1   0   55.63    2.88
  10  -1   1   53.91    3.12
  10  -1   1   53.45    3.02
 -10  -1  -1   48.39    4.07
  10  -1   1   56.61    2.99
  10  -1   1   51.00    3.21
  10  -1   1   55.69    3.00
  10  -1   1   49.12    2.90
  10  -1   2   72.68    3.71
  10  -1   2   70.61    3.60
  10  -1   2   74.09    3.76
 -10  -1  -2   76.94    5.16
  10  -1   2   74.09    3.55
  10  -1   2   72.64    3.60
  10  -1   2   68.65    3.46
 -10  -1  -3   40.91    3.95
  10  -1   3   40.85    2.87
  10  -1   3   38.59    2.61
  10  -1   3   41.48    2.70
 -10  -1  -4   47.63    4.24
  10  -1   4   40.10    2.89
  10  -1   4   40.56    2.74
  10  -1   4   35.89    2.63
  10  -1   4   44.63    2.83
  10  -1   4   36.91    2.65
 -10  -1  -5   77.91    5.38
  10  -1   5   78.05    4.15
  10  -1   5   77.01    3.92
  10  -1   5   81.57    4.13
  10  -1   6    5.80    1.21
  10  -1   6    6.15    1.24
 -10  -1  -6    6.04    1.86
  10  -1   7    0.64    0.67
  10  -1   7   -0.52    0.80
 -10  -1  -7   -1.14    1.19
  10  -1   8    3.35    1.02
  10  -1   8    2.51    0.98
  10  -1   9    0.78    0.66
  10  -1   9    2.10    0.93
  10  -1  10   16.73    1.59
  10  -1  10   18.35    1.83
  10  -1  11    4.43    0.74
  10  -1  11    6.42    1.04
 -10   0  16    0.17    0.59
 -10   0  15    5.70    1.24
 -10   0  15    7.84    1.40
 -10   0  14    6.42    1.51
 -10   0  14    6.38    1.59
 -10   0  13    0.90    1.18
 -10   0  12    0.23    1.07
 -10   0  11    4.56    1.77
 -10   0  10   84.40    5.62
  10   0 -10   91.66    4.37
 -10   0   9   13.42    2.38
  10   0  -9   13.47    1.65
  10   0  -9   12.73    1.69
 -10   0   8  156.05    7.51
  10   0  -8  160.76    5.83
  10   0  -8  156.99    5.94
 -10   0   7  126.93    6.64
  10   0  -7  126.99    5.06
 -10   0   6    1.32    1.31
  10   0  -6    1.68    0.85
  10   0  -6    1.80    0.72
 -10   0   5  283.19   10.07
 -10   0   5  257.51    9.67
  10   0  -5  250.58    7.50
  10   0  -5  254.69    7.77
  10   0  -5  271.31    7.38
 -10   0   4   81.71    5.07
 -10   0   4   80.44    4.96
  10   0  -4   83.86    3.54
  10   0  -4   78.44    3.25
  10   0  -4   77.57    3.62
  10   0  -4   79.53    3.81
 -10   0   3  248.49    9.46
  10   0  -3  240.46    7.26
  10   0  -3  253.47    6.65
  10   0  -3  245.68    6.79
 -10   0   2    7.69    2.06
  10   0  -2    7.66    1.07
  10   0  -2    7.06    1.16
  10   0  -2    5.81    0.96
  10   0  -2    6.68    1.05
 -10   0   1   18.91    2.70
  10   0  -1   16.64    1.49
  10   0  -1   17.34    1.72
  10   0  -1   18.41    1.58
  10   0   0   15.79    1.60
 -10   0   0   18.01    2.70
  10   0   0   15.85    1.49
  10   0   0   18.00    1.58
  10   0   0   12.33    1.56
  10   0   0   15.36    1.47
  10   0   1    2.11    0.73
  10   0   1    2.28    0.88
 -10   0  -1    2.41    1.49
  10   0   1    3.15    0.85
  10   0   2    7.16    1.24
 -10   0  -2   10.70    2.31
  10   0   2    8.24    1.22
  10   0   2    8.33    1.19
  10   0   2    7.61    1.17
 -10   0  -3   30.52    3.49
  10   0   3   28.84    2.39
  10   0   3   29.45    2.25
  10   0   3   30.80    2.22
  10   0   3   31.92    2.33
 -10   0  -4  151.83    7.80
  10   0   4  153.59    5.91
  10   0   4  149.54    5.51
  10   0   4  147.87    5.37
  10   0   4  142.96    5.28
 -10   0  -5   26.68    3.38
  10   0   5   30.74    2.44
  10   0   5   28.01    2.30
  10   0   5   24.88    2.12
 -10   0  -6   31.63    3.58
  10   0   6   24.64    2.22
  10   0   6   25.20    2.33
 -10   0  -7   27.20    3.21
  10   0   7   19.33    1.98
 -10   0  -8    4.23    1.60
  10   0   8    3.11    1.13
  10   0   8    2.71    0.94
  10   0   9    2.56    1.00
  10   0  10    0.47    0.71
  10   0  10   -0.09    0.53
  10   0  11    9.26    1.17
 -10   1  16    4.11    0.88
 -10   1  15    0.80    0.71
 -10   1  15    0.13    0.81
 -10   1  14   34.94    2.82
 -10   1  14   31.52    2.90
 -10   1  13   43.04    3.33
 -10   1  13   42.18    3.70
 -10   1  12   30.70    3.32
 -10   1  11   41.54    3.96
 -10   1  10   30.36    3.44
 -10   1   9  226.33    9.53
 -10   1   8   24.91    3.16
 -10   1   7   15.69    2.68
 -10   1   6   47.06    4.07
 -10   1   5  464.99   14.37
 -10   1   5  481.61   14.69
 -10   1   4   87.94    5.42
 -10   1   4   89.39    5.50
 -10   1   3  353.88   11.99
  10   1  -3  346.72    9.50
  10   1  -3  366.54    9.67
 -10   1   2   -0.23    1.59
  10   1  -2    0.86    0.82
 -10   1   1  189.92    8.53
  10   1  -1  182.78    6.47
  10   1   0   52.67    2.88
 -10   1   0   60.33    4.73
  10   1   0   53.55    3.39
  10   1   1   50.55    2.98
 -10   1  -1   62.18    4.86
  10   1   1   62.27    3.71
 -10   1  -2   70.03    5.16
 -10   1  -3   39.88    4.03
  10   1   3   35.68    2.57
 -10   1  -4   44.49    4.23
 -10   1  -5   80.61    5.58
 -10   1  -6    6.72    1.77
  10   1   6    7.92    1.46
  10   1   6    8.94    1.63
 -10   1  -7    0.69    1.23
  10   1   7    0.59    0.73
  10   1   7    0.14    0.83
  10   1   8    3.61    1.04
  10   1   8    5.02    1.16
  10   1   9    2.74    0.88
  10   1  10   17.41    1.51
  10   1  10   17.38    1.54
 -10   2  15    1.62    0.76
 -10   2  14    1.40    1.02
 -10   2  14    1.69    0.77
 -10   2  13    5.80    1.50
 -10   2  13    4.84    1.26
  10   2 -13    6.89    1.16
 -10   2  12   17.21    2.44
 -10   2  11   31.45    3.34
 -10   2  10   14.72    2.42
 -10   2   9   38.12    3.83
 -10   2   8  106.98    6.33
 -10   2   7   46.50    4.20
 -10   2   7   39.51    3.95
 -10   2   6   49.14    4.16
 -10   2   6   49.89    4.35
 -10   2   5  109.78    6.35
 -10   2   5  120.59    6.66
 -10   2   4  221.55    9.11
  10   2  -4  209.90    7.17
 -10   2   3    3.88    1.81
  10   2  -3    2.82    1.07
 -10   2   2   35.27    3.75
  10   2  -2   37.55    3.02
  10   2  -2   36.19    2.98
 -10   2   1   43.61    4.14
  10   2  -1   53.25    3.65
  10   2  -1   52.08    3.62
 -10   2   0   51.24    4.44
  10   2   0   53.73    3.79
  10   2   0   59.04    3.97
 -10   2  -1   25.34    3.23
  10   2   1   28.29    2.87
  10   2   1   33.88    3.10
 -10   2  -2   76.62    5.36
  10   2   2  104.25    5.35
 -10   2  -3   15.25    2.55
  10   2   3   15.43    2.20
 -10   2  -4   41.59    3.94
 -10   2  -5   13.96    2.39
  10   2   5   11.35    1.90
 -10   2  -6   48.33    3.95
  10   2   6   52.59    3.53
 -10   2  -7    3.93    1.37
  10   2   7    5.90    1.35
  10   2   7    4.95    1.28
  10   2   8   11.52    1.53
  10   2   8   11.96    1.58
  10   2   9    9.71    1.23
  10   2   9   11.08    1.30
  10   2  10    0.45    0.45
 -10   3  14    3.34    0.62
  10   3 -13   12.91    1.20
  10   3 -12   11.03    1.34
 -10   3  11    1.80    1.08
  10   3 -11    1.04    0.78
 -10   3  10   27.76    2.84
 -10   3  10   34.15    3.13
  10   3 -10   31.49    2.48
 -10   3   9   11.55    2.03
  10   3  -9    9.10    1.47
 -10   3   8   60.10    4.36
  10   3  -8   53.12    3.50
  10   3  -7    1.61    1.13
 -10   3   6  141.35    6.98
  10   3  -6  136.45    6.43
 -10   3   5   54.90    4.40
  10   3  -5   53.24    4.05
 -10   3   4   55.44    4.48
  10   3  -4   55.46    4.21
 -10   3   3  148.41    7.41
  10   3  -3  144.12    6.27
 -10   3   2   25.93    3.34
  10   3  -2   34.13    3.07
 -10   3   1   62.52    4.77
  10   3  -1   65.17    4.38
 -10   3   0  118.12    6.61
  10   3   0  140.31    6.55
  10   3   1   40.41    3.58
  10   3   2   48.98    3.87
  10   3   3   82.98    4.42
  10   3   3   90.48    5.16
  10   3   5   55.82    3.70
  10   3   6    0.28    0.82
  10   3   7   18.25    1.84
  10   3   8    6.57    1.01
 -10   4  11   20.48    1.49
 -10   4  10    8.89    1.17
 -10   4   9    1.52    0.73
 -10   4   8    6.48    1.16
  10   4  -7   16.88    1.99
 -10   4   7   19.88    1.88
  10   4  -4    7.05    1.78
  10   4  -3   99.00    5.44
  10   4  -2   11.75    2.00
  10   4  -1    8.06    1.70
  10   4   0   37.68    3.24
  10   4   1   29.30    2.84
  10   4   2   15.50    2.09
  10   4   2   11.42    1.58
  10   4   3    7.73    1.54
  10   4   3    4.83    1.04
  10   4   4    1.31    0.94
  10   4   5   13.04    1.54
 -10   4  -6   21.13    1.62
  10   5  -6    3.95    0.88
  10   5  -5   13.07    1.51
  10   5  -4    5.37    1.15
  10   5  -3    2.95    1.00
  10   5  -2   15.23    1.66
  10   5  -1   16.18    1.69
 -10   5   1   15.47    1.54
  10   5   0   15.36    1.52
 -10   5   0   16.61    1.60
  10   5   1   -0.07    0.47
 -10   5  -1    1.05    0.71
 -10   5  -2    5.00    0.98
 -10   5  -3   13.85    1.29
 -10   5  -4   24.03    1.44
  11  -5  -2    1.77    0.53
  11  -4 -11    3.15    0.59
  11  -4 -11    3.00    0.59
  11  -4 -10    2.41    0.65
  11  -4  -9    7.45    1.04
  11  -4  -9    8.75    1.05
  11  -4  -8    7.37    1.12
  11  -4  -8    7.69    1.06
  11  -4  -8    9.85    1.14
  11  -4  -7   11.65    1.40
  11  -4  -7   10.52    1.34
  11  -4  -7   12.40    1.37
  11  -4  -7   12.98    1.37
  11  -4  -6    4.31    0.97
  11  -4  -6    3.21    0.92
  11  -4  -6    3.43    0.87
  11  -4  -6    4.77    1.00
  11  -4  -5    3.77    1.00
  11  -4  -5    4.31    0.96
  11  -4  -5    3.85    0.95
  11  -4  -5    3.86    0.90
  11  -4  -4   26.50    2.15
  11  -4  -4   28.89    2.16
  11  -4  -4   33.53    2.25
  11  -4  -3   59.87    3.14
  11  -4  -3   59.71    3.05
  11  -4  -3   58.95    3.08
  11  -4  -3   56.45    2.98
  11  -4  -2   12.06    1.46
  11  -4  -2   15.14    1.54
  11  -4  -2   12.80    1.47
  11  -4  -2   12.77    1.47
  11  -4  -1   12.73    1.47
  11  -4  -1   13.75    1.48
  11  -4  -1   12.49    1.44
  11  -4  -1   14.23    1.55
  11  -4   0   48.65    2.64
  11  -4   0   52.36    2.76
  11  -4   0   53.52    2.82
  11  -4   1    0.68    0.70
  11  -4   1    0.18    0.57
  11  -4   1    0.71    0.59
  11  -4   1    0.36    0.58
  11  -4   2    8.61    1.16
  11  -4   2   10.63    1.22
  11  -4   2   11.82    1.34
  11  -4   2    9.97    1.17
  11  -4   3    7.86    1.06
  11  -4   3    6.02    0.95
  11  -4   3    7.21    1.03
  11  -4   4    5.35    0.85
  11  -4   4    5.45    0.87
  11  -4   4    5.09    0.80
  11  -4   5    7.37    0.85
  11  -3 -13    9.67    0.94
  11  -3 -12    8.05    1.08
  11  -3 -11   10.24    1.35
  11  -3 -11    8.65    1.27
  11  -3 -10    0.81    0.60
  11  -3 -10    0.35    0.68
  11  -3 -10   -0.24    0.76
  11  -3  -9   18.84    1.76
  11  -3  -9   20.89    2.11
  11  -3  -9   22.00    2.11
  11  -3  -8   60.59    3.25
  11  -3  -8   60.51    3.56
  11  -3  -8   56.80    3.45
  11  -3  -7    6.95    1.26
  11  -3  -6   65.74    3.54
  11  -3  -6   59.20    3.35
  11  -3  -6   55.63    3.52
  11  -3  -5   29.79    2.40
  11  -3  -5   32.85    2.57
  11  -3  -5   29.61    2.38
  11  -3  -5   32.11    2.48
  11  -3  -5   31.02    2.62
  11  -3  -4    4.86    1.18
  11  -3  -4    3.98    1.10
  11  -3  -4    5.56    1.18
  11  -3  -4    6.13    1.33
  11  -3  -4    4.79    1.27
  11  -3  -3   24.79    2.36
  11  -3  -3   30.44    2.39
  11  -3  -3   30.45    2.43
  11  -3  -3   30.35    2.57
  11  -3  -3   31.51    2.56
  11  -3  -2   39.87    2.99
  11  -3  -2   47.22    2.96
  11  -3  -2   40.77    2.81
  11  -3  -2   42.39    2.76
  11  -3  -2   45.76    3.08
  11  -3  -1   40.98    2.71
  11  -3  -1   44.68    2.84
  11  -3  -1   41.58    2.79
  11  -3  -1   38.98    2.85
  11  -3   0   14.81    1.70
  11  -3   0   16.01    1.76
  11  -3   0   15.63    1.75
  11  -3   0   13.60    1.70
  11  -3   1    9.15    1.38
  11  -3   1   10.30    1.47
  11  -3   1   10.93    1.45
  11  -3   2    2.48    0.92
  11  -3   2    2.29    0.96
  11  -3   2    3.05    0.96
  11  -3   3   26.79    2.26
  11  -3   3   31.02    2.25
  11  -3   3   29.28    2.31
  11  -3   3   30.55    2.24
  11  -3   4   81.07    3.80
  11  -3   4   84.51    3.69
  11  -3   4   77.66    3.74
  11  -3   4   88.21    3.83
  11  -3   5    6.37    1.10
  11  -3   5    6.29    1.12
  11  -3   5    4.82    1.02
  11  -3   5    4.31    0.96
  11  -3   6    2.87    0.81
  11  -3   6    1.99    0.68
  11  -3   7    8.63    1.06
  11  -3   7    7.80    1.00
  11  -3   7    8.65    1.07
  11  -3   7    7.89    1.11
  11  -2 -12   31.21    2.21
  11  -2 -12   27.93    2.20
  11  -2 -11   32.66    2.47
  11  -2 -11   35.93    2.63
  11  -2 -10   16.99    1.62
  11  -2  -9    1.89    0.78
  11  -2  -9    3.13    1.09
  11  -2  -9    2.43    0.98
  11  -2  -8   22.26    2.00
  11  -2  -8   17.55    2.10
  11  -2  -8   22.51    2.31
  11  -2  -7  235.27    8.18
  11  -2  -7  259.97    8.47
  11  -2  -6   55.65    3.13
  11  -2  -6   57.45    3.26
  11  -2  -6   54.29    3.57
  11  -2  -5  100.84    4.44
  11  -2  -5   94.78    4.21
  11  -2  -5   98.93    4.37
  11  -2  -5  101.80    4.50
  11  -2  -5  107.51    5.06
  11  -2  -4   95.79    4.32
  11  -2  -4   88.62    4.23
  11  -2  -4   94.90    4.66
  11  -2  -3  192.55    6.54
  11  -2  -3  178.79    6.41
  11  -2  -3  178.21    6.70
  11  -2  -3  187.33    6.88
  11  -2  -2  142.40    5.65
  11  -2  -2  144.78    5.53
  11  -2  -2  144.30    5.30
  11  -2  -2  137.66    5.75
  11  -2  -1  126.17    5.31
  11  -2  -1  124.50    5.36
  11  -2  -1  126.32    5.12
  11  -2   0   54.81    3.41
  11  -2   0   51.17    3.34
  11  -2   0   52.78    3.13
 -11  -2   0   59.50    4.45
  11  -2   1   28.28    2.47
 -11  -2  -1   29.25    3.14
  11  -2   1   32.51    2.61
  11  -2   1   29.07    2.42
  11  -2   2   94.02    4.55
 -11  -2  -2  105.26    5.82
  11  -2   2  101.74    4.43
  11  -2   2  108.69    4.71
  11  -2   2  102.71    4.47
 -11  -2  -3   54.17    4.14
  11  -2   3   52.92    3.35
  11  -2   3   58.68    3.29
  11  -2   3   53.89    3.26
  11  -2   3   59.71    3.34
 -11  -2  -4   23.95    2.78
  11  -2   4   25.46    2.30
  11  -2   4   27.39    2.25
  11  -2   4   26.90    2.25
  11  -2   4   24.21    2.13
  11  -2   5   21.19    2.07
  11  -2   5   20.37    1.96
  11  -2   5   21.03    1.97
  11  -2   6   21.28    1.94
  11  -2   6   24.51    2.06
  11  -2   6   27.01    2.11
 -11  -2  -6   25.78    2.56
  11  -2   7   22.63    1.89
  11  -2   7   27.33    2.09
  11  -2   7   24.83    1.99
  11  -2   8    7.52    1.09
  11  -2   8    7.70    1.24
  11  -2   9    2.64    0.68
  11  -2   9    2.87    0.76
 -11  -1  14   12.32    1.58
 -11  -1  14   16.91    1.66
 -11  -1  13    5.00    1.37
 -11  -1  13    7.28    1.43
 -11  -1  13    6.35    1.40
 -11  -1  12   50.44    3.67
  11  -1 -11   23.52    2.09
  11  -1 -10   81.20    4.08
  11  -1 -10   79.59    4.16
 -11  -1  10   80.26    5.05
  11  -1  -9  136.96    5.70
  11  -1  -9  154.39    6.03
 -11  -1   9  154.65    7.37
 -11  -1   9  155.85    7.20
 -11  -1   8   10.66    2.17
 -11  -1   8   11.70    2.13
  11  -1  -8    9.20    1.55
  11  -1  -8   14.69    1.89
  11  -1  -8    8.73    1.31
 -11  -1   7  138.59    6.99
 -11  -1   7  148.30    6.92
  11  -1  -7  139.51    5.11
  11  -1  -7  126.47    5.47
 -11  -1   6  372.16   12.22
  11  -1  -6  349.85    9.46
  11  -1  -6  340.02   10.06
 -11  -1   5   82.94    5.30
  11  -1  -5   79.38    3.60
  11  -1  -5   85.45    3.89
  11  -1  -5   89.50    4.40
 -11  -1   4  204.99    8.59
  11  -1  -4  185.86    6.00
  11  -1  -4  180.25    5.80
  11  -1  -4  195.33    6.38
  11  -1  -4  186.63    6.60
  11  -1  -4  189.05    6.78
  11  -1  -3  204.47    6.55
  11  -1  -3  194.46    6.11
  11  -1  -3  192.33    6.24
  11  -1  -3  189.04    6.70
  11  -1  -3  195.84    6.94
 -11  -1   2   29.68    3.39
  11  -1  -2   26.21    2.01
  11  -1  -2   28.45    2.04
  11  -1  -2   27.83    2.15
  11  -1  -2   27.18    2.32
 -11  -1   1  131.63    7.02
  11  -1  -1  136.22    5.44
  11  -1  -1  135.16    4.90
  11  -1  -1  133.99    4.83
  11  -1  -1  129.05    4.96
 -11  -1   0   32.79    3.53
  11  -1   0   30.60    2.22
  11  -1   0   29.93    2.49
  11  -1   0   28.84    2.19
  11  -1   0   26.06    2.15
  11  -1   1   13.42    1.65
 -11  -1  -1   11.20    2.36
  11  -1   1   11.35    1.46
  11  -1   1   14.66    1.65
 -11  -1  -2   33.17    3.68
  11  -1   2   39.21    2.80
  11  -1   2   37.85    2.58
 -11  -1  -3   59.58    4.72
  11  -1   3   55.71    3.39
  11  -1   3   57.16    3.23
  11  -1   3   55.58    3.14
  11  -1   3   57.46    3.29
 -11  -1  -4   29.20    3.35
  11  -1   4   30.78    2.62
  11  -1   4   26.12    2.25
  11  -1   4   28.39    2.33
 -11  -1  -5    3.10    1.59
  11  -1   5    4.12    1.11
  11  -1   5    3.61    0.99
  11  -1   5    3.52    1.06
 -11  -1  -6    7.09    1.74
  11  -1   6    6.85    1.23
  11  -1   6    7.00    1.24
  11  -1   6    6.44    1.23
 -11  -1  -7    4.74    1.54
  11  -1   7    8.01    1.28
  11  -1   7    6.38    1.23
  11  -1   7    6.87    1.21
  11  -1   8   28.32    2.39
  11  -1   8   28.17    2.06
  11  -1   9    9.96    1.37
  11  -1   9    8.08    1.05
  11  -1  10    5.74    0.95
 -11   0  15    8.08    1.28
 -11   0  15    7.64    1.13
 -11   0  15    5.88    1.13
 -11   0  14    1.04    0.84
 -11   0  14    0.89    1.01
 -11   0  13    0.96    0.99
 -11   0  13    2.91    1.29
 -11   0  11   59.82    4.50
 -11   0  10  129.93    6.85
 -11   0   9    3.69    1.68
  11   0  -8   85.08    4.08
 -11   0   8   92.52    5.76
  11   0  -7  299.23    8.90
 -11   0   7  320.27   11.61
 -11   0   7  322.40   11.47
  11   0  -6 1071.33   22.75
  11   0  -6 1048.66   23.05
 -11   0   6 1109.01   26.60
 -11   0   6 1143.01   26.60
 -11   0   5   30.93    3.45
  11   0  -5   36.15    2.53
  11   0  -5   30.39    2.42
 -11   0   4   56.65    4.57
  11   0  -4   44.42    2.81
 -11   0   3  504.55   15.24
  11   0  -3  460.42   11.78
  11   0  -2  715.59   16.17
  11   0  -2  712.89   16.62
  11   0  -2  745.91   15.88
  11   0  -1  140.90    5.14
 -11   0   1  151.69    7.75
  11   0  -1  143.87    4.92
  11   0  -1  145.06    5.52
  11   0  -1  140.54    4.95
  11   0   0    8.09    1.26
 -11   0   0    7.27    2.18
  11   0   0    6.78    1.15
  11   0   0    8.34    1.16
  11   0   1  112.46    4.69
 -11   0  -1  126.31    7.04
  11   0   1  114.64    4.46
  11   0   2  184.57    6.46
  11   0   2  182.34    6.09
 -11   0  -3  206.37    9.29
  11   0   3  194.66    6.77
  11   0   3  186.76    6.30
  11   0   3  184.31    6.11
 -11   0  -4   11.01    2.39
  11   0   4    8.69    1.38
 -11   0  -5    4.87    1.71
  11   0   5    4.86    1.15
  11   0   5    4.30    1.07
 -11   0  -6   40.23    3.76
  11   0   6   30.11    2.32
  11   0   7   14.75    1.83
  11   0   7   13.95    1.56
 -11   0  -8   -0.37    1.11
  11   0   8   -0.13    0.70
  11   0   9    4.68    1.06
  11   0   9    5.01    0.97
  11   0  10    4.28    0.83
 -11   1  15   20.52    1.93
 -11   1  15   21.71    1.91
 -11   1  15   22.95    1.83
 -11   1  14   15.09    1.93
 -11   1  14   17.30    1.86
 -11   1  13    6.49    1.68
 -11   1  13    8.36    1.55
 -11   1  11   26.24    3.12
 -11   1  10   94.60    5.95
 -11   1   9  143.58    7.48
 -11   1   8   12.01    2.45
 -11   1   7  154.09    7.79
 -11   1   7  147.95    7.66
 -11   1   6  378.41   13.06
 -11   1   6  381.40   13.05
 -11   1   5   84.72    5.59
 -11   1   4  195.94    8.86
 -11   1   3  203.04    9.09
 -11   1   2   23.35    3.27
  11   1  -2   24.90    2.28
  11   1  -2   28.02    2.40
 -11   1   1  124.04    7.21
  11   1  -1  144.96    5.71
 -11   1   0   34.83    3.83
  11   1   0   27.75    2.52
 -11   1  -1   13.79    2.68
  11   1   1   14.42    1.92
 -11   1  -2   39.80    4.00
  11   1   2   45.72    3.27
 -11   1  -3   52.41    4.57
 -11   1  -4   26.25    3.30
 -11   1  -5    5.94    1.87
  11   1   5    5.51    1.44
 -11   1  -6    8.02    1.87
  11   1   6    6.45    1.40
  11   1   7    6.99    1.29
 -11   1  -8   30.70    2.83
  11   1   8   35.63    2.42
  11   1   9    8.43    1.15
  11   1   9    7.25    1.07
  11   1  10    5.78    0.77
 -11   2  14    5.03    1.09
 -11   2  14    5.82    1.18
 -11   2  14    5.14    0.96
 -11   2  13   18.62    2.15
 -11   2  13   15.08    1.96
 -11   2  12   31.36    2.97
 -11   2  12   32.07    3.01
 -11   2  11   36.72    3.43
 -11   2  11   32.26    3.26
 -11   2  10   21.88    2.84
 -11   2  10   18.50    2.68
 -11   2   9    3.15    1.50
 -11   2   8   23.18    3.02
 -11   2   8   19.16    2.84
 -11   2   7  247.65   10.10
 -11   2   7  272.69   10.49
 -11   2   6   61.16    4.80
 -11   2   5  109.11    6.45
 -11   2   4   99.16    6.25
 -11   2   3  195.43    9.10
  11   2  -3  199.65    7.16
 -11   2   2  153.54    7.97
  11   2  -2  148.29    6.23
 -11   2   1  121.04    6.99
  11   2  -1  130.29    5.88
  11   2  -1  125.78    5.80
 -11   2   0   54.71    4.75
  11   2   0   67.53    4.25
  11   2   0   68.16    4.27
 -11   2  -1   29.32    3.34
 -11   2  -1   24.80    3.34
  11   2   1   33.09    3.06
 -11   2  -2   96.57    6.11
  11   2   2  125.48    5.91
 -11   2  -3   56.96    4.58
  11   2   3   65.81    4.23
  11   2   3   62.87    4.14
 -11   2  -4   25.44    3.05
  11   2   4   27.99    2.72
  11   2   4   32.13    2.93
  11   2   5   22.28    2.36
 -11   2  -6   23.09    2.61
  11   2   6   28.61    2.50
  11   2   6   28.54    2.48
  11   2   7   27.87    2.26
  11   2   7   26.58    2.24
  11   2   8    8.37    1.20
  11   2   8    8.56    1.21
  11   2   9    3.60    0.71
 -11   3  13    9.65    1.00
 -11   3  12    8.56    1.11
 -11   3   9   19.17    2.42
 -11   3   8   52.24    3.97
 -11   3   7    7.54    1.80
  11   3  -7    6.42    1.47
 -11   3   6   59.01    4.43
  11   3  -6   63.80    4.24
  11   3  -5   27.18    2.94
  11   3  -4    4.25    1.53
  11   3  -3   36.23    2.99
  11   3  -2   40.96    3.29
  11   3  -1   52.06    3.83
  11   3   0   14.81    2.21
  11   3   1   12.10    2.04
  11   3   2    2.21    1.19
  11   3   3   32.63    2.93
  11   3   4  106.15    5.05
  11   3   5    8.05    1.47
  11   3   6    3.33    1.00
  11   3   7    9.47    1.18
 -11   4   9    7.02    0.91
  11   4  -7   10.17    1.44
  11   4  -6    3.31    1.17
  11   4  -5    5.48    1.41
  11   4  -4   32.53    2.91
  11   4  -3   63.55    4.11
  11   4  -2   14.85    2.04
  11   4  -1   16.28    2.07
  11   4   0   52.94    3.42
  11   4   1    1.15    1.00
  11   4   1    0.64    0.78
  11   4   2   11.83    1.66
  11   4   2    8.04    1.25
  11   4   3    8.82    1.38
  11   4   4    5.81    1.09
 -11   4  -5    8.18    1.05
  11   5  -5    4.56    0.84
  11   5  -4    8.23    1.12
  11   5  -3    8.85    1.18
  11   5  -2    1.83    0.73
  11   5  -1   61.41    2.71
  11   5   0   24.20    1.48
 -11   5   0   25.07    1.61
 -11   5  -1    2.45    0.58
 -11   5  -2    0.88    0.43
  12  -4  -9   14.37    1.19
  12  -4  -8   14.80    1.21
  12  -4  -8   14.34    1.28
  12  -4  -7   15.30    1.32
  12  -4  -7   16.50    1.46
  12  -4  -6    4.41    0.84
  12  -4  -6    5.26    0.84
  12  -4  -6    5.49    0.89
  12  -4  -6    4.99    0.93
  12  -4  -5   15.14    1.40
  12  -4  -5   17.55    1.49
  12  -4  -5   17.22    1.43
  12  -4  -5   15.21    1.44
  12  -4  -4    9.12    1.13
  12  -4  -4    8.09    1.08
  12  -4  -4   10.81    1.21
  12  -4  -4    9.23    1.20
  12  -4  -3    6.43    0.98
  12  -4  -3    7.25    1.09
  12  -4  -3    7.30    1.04
  12  -4  -3    8.31    1.10
  12  -4  -2   24.43    1.78
  12  -4  -2   21.68    1.66
  12  -4  -2   23.59    1.74
  12  -4  -2   24.26    1.77
  12  -4  -1    1.67    0.69
  12  -4  -1    1.98    0.72
  12  -4  -1    1.90    0.66
  12  -4  -1    1.14    0.59
  12  -4   0    0.42    0.51
  12  -4   0    0.46    0.52
  12  -4   0    0.53    0.56
  12  -4   1    3.88    0.80
  12  -4   1    2.76    0.70
  12  -4   1    3.63    0.75
  12  -4   2    1.95    0.60
  12  -4   2    2.18    0.60
  12  -4   3   14.23    1.18
  12  -4   3   13.80    1.09
  12  -3 -12   17.68    1.26
  12  -3 -11    0.14    0.45
  12  -3 -11    0.70    0.60
  12  -3 -10   17.72    1.37
  12  -3 -10   17.72    1.63
  12  -3  -9    1.10    0.62
  12  -3  -9    2.81    0.91
  12  -3  -8   20.72    1.69
  12  -3  -8   24.13    1.86
  12  -3  -8   20.76    1.97
  12  -3  -7    5.04    1.05
  12  -3  -7    5.63    1.02
  12  -3  -7    6.39    1.27
  12  -3  -7    7.01    1.30
  12  -3  -6   11.61    1.42
  12  -3  -6   12.13    1.49
  12  -3  -6   11.54    1.62
  12  -3  -6   12.18    1.64
  12  -3  -5    4.26    1.03
  12  -3  -5    4.83    1.04
  12  -3  -5    6.19    1.29
  12  -3  -5    6.56    1.28
  12  -3  -4   37.67    2.58
  12  -3  -4   36.21    2.49
  12  -3  -4   38.59    2.48
  12  -3  -3    5.72    1.15
  12  -3  -3    6.42    1.15
  12  -3  -3    6.26    1.16
  12  -3  -2    3.03    0.89
  12  -3  -2    3.44    0.97
  12  -3  -2    4.24    1.00
  12  -3  -1   17.00    1.69
  12  -3  -1   15.50    1.62
  12  -3  -1   17.47    1.76
  12  -3  -1   15.34    1.80
  12  -3   0   54.97    2.97
  12  -3   0   53.62    2.94
  12  -3   0   58.32    3.14
  12  -3   1    7.97    1.28
  12  -3   1    6.88    1.17
  12  -3   1    7.41    1.27
  12  -3   1    9.68    1.34
  12  -3   2   25.92    2.12
  12  -3   2   26.31    2.01
  12  -3   2   27.47    2.11
  12  -3   2   25.07    1.95
  12  -3   3    0.52    0.62
  12  -3   3    0.83    0.65
  12  -3   3    1.00    0.69
  12  -3   3    1.14    0.68
  12  -3   3    0.85    0.66
  12  -3   4   38.44    2.35
  12  -3   4   42.26    2.38
  12  -3   4   42.43    2.36
  12  -3   4   39.64    2.39
  12  -3   5    9.47    1.11
  12  -3   5    9.84    1.10
  12  -3   6   21.46    1.47
  12  -3   6   19.62    1.41
  12  -2 -12   12.97    1.28
  12  -2 -11    5.95    1.10
  12  -2 -10   17.43    1.79
  12  -2  -9   19.13    1.70
  12  -2  -9   19.55    1.98
  12  -2  -8   57.73    3.06
  12  -2  -7   41.07    2.52
  12  -2  -7   44.35    2.74
  12  -2  -7   44.00    3.07
  12  -2  -6   36.89    2.47
  12  -2  -6   34.37    2.48
  12  -2  -6   36.62    2.80
  12  -2  -6   40.75    3.02
  12  -2  -5    3.81    0.98
  12  -2  -5    3.20    0.94
  12  -2  -5    3.78    0.95
  12  -2  -5    3.38    0.97
  12  -2  -5    2.16    0.93
  12  -2  -5    3.72    1.16
  12  -2  -4    9.72    1.44
  12  -2  -4   11.78    1.57
  12  -2  -4   11.71    1.49
  12  -2  -4   11.53    1.44
  12  -2  -4   12.22    1.68
  12  -2  -4   11.74    1.73
  12  -2  -3   92.17    4.18
  12  -2  -3   93.48    4.59
  12  -2  -3  105.15    4.28
  12  -2  -3   99.38    4.30
  12  -2  -2    3.03    0.98
  12  -2  -2    4.39    1.01
  12  -2  -2    4.59    1.01
  12  -2  -2    5.17    1.11
  12  -2  -2    4.53    1.18
  12  -2  -1   29.34    2.27
  12  -2  -1   28.84    2.20
  12  -2  -1   25.89    2.22
  12  -2  -1   25.94    2.36
  12  -2   0   23.97    2.05
  12  -2   0   23.48    2.12
  12  -2   0   26.34    2.36
  12  -2   0   23.42    2.04
  12  -2   1   14.24    1.75
  12  -2   1   14.74    1.67
  12  -2   1   16.43    1.78
  12  -2   1   15.88    1.72
  12  -2   2    4.12    1.10
  12  -2   2    3.62    1.03
  12  -2   2    2.72    0.91
  12  -2   2    3.23    0.92
  12  -2   3    0.22    0.67
  12  -2   3    0.82    0.71
  12  -2   3    0.45    0.70
  12  -2   3    1.65    0.81
  12  -2   4    6.09    1.17
  12  -2   4    7.00    1.17
  12  -2   4    5.46    1.03
 -12  -2  -4    5.39    1.42
  12  -2   4    5.90    1.22
  12  -2   5   43.60    2.59
  12  -2   5   43.93    2.58
 -12  -2  -5   46.49    3.21
  12  -2   6   15.13    1.46
  12  -2   6   14.97    1.50
  12  -2   6   11.98    1.34
  12  -2   7   23.78    1.70
  12  -2   7   23.19    1.87
  12  -2   8    0.38    0.50
 -12  -1  13    1.17    0.76
 -12  -1  13    1.33    0.79
 -12  -1  12    1.79    1.01
 -12  -1  12    1.87    1.06
 -12  -1  11    4.22    1.38
 -12  -1  10    0.81    1.15
  12  -1 -10    2.23    0.79
 -12  -1   9    1.09    1.13
  12  -1  -8    6.22    1.27
  12  -1  -8    6.83    1.31
 -12  -1   7   12.17    2.30
  12  -1  -7   10.90    1.56
  12  -1  -7   10.00    1.54
 -12  -1   6   83.93    5.48
  12  -1  -6   69.96    3.76
  12  -1  -6   79.94    4.17
 -12  -1   5    5.82    1.79
  12  -1  -5    3.98    1.02
  12  -1  -5    3.40    1.04
  12  -1  -5    2.88    1.12
 -12  -1   4   54.21    4.55
  12  -1  -4   52.22    2.91
  12  -1  -4   53.12    3.30
 -12  -1   3   16.80    2.85
  12  -1  -3   14.17    1.77
 -12  -1   2   67.62    5.09
  12  -1  -2   61.93    3.27
  12  -1  -2   64.48    3.67
  12  -1  -1    0.42    0.86
  12  -1  -1    0.11    0.60
 -12  -1   1    0.98    1.39
  12  -1   0  101.58    4.29
  12  -1   0   98.01    4.51
 -12  -1   0  113.04    6.46
 -12  -1   0  106.10    6.22
  12  -1   1   70.94    3.55
 -12  -1  -1   67.28    5.09
  12  -1   1   76.59    3.93
  12  -1   1   79.88    3.70
 -12  -1  -2    2.77    1.40
  12  -1   2    4.78    1.16
  12  -1   2    4.38    0.99
  12  -1   2    6.10    1.10
  12  -1   2    4.87    1.03
 -12  -1  -3    8.51    2.04
  12  -1   3    8.15    1.41
  12  -1   3    8.33    1.28
  12  -1   3    8.18    1.32
 -12  -1  -4   10.51    2.12
  12  -1   4   12.65    1.56
  12  -1   4   10.73    1.41
  12  -1   4   10.43    1.45
  12  -1   4   10.91    1.40
  12  -1   5   68.29    3.42
  12  -1   5   62.37    3.20
  12  -1   5   58.04    3.06
 -12  -1  -6   44.59    3.46
  12  -1   6   40.50    2.47
  12  -1   6   43.96    2.68
  12  -1   6   38.46    2.48
 -12  -1  -7   23.07    2.34
  12  -1   7   19.44    1.86
  12  -1   7   17.18    1.52
  12  -1   8   12.03    1.36
  12  -1   9   13.08    1.25
 -12   0  14   -0.60    0.82
 -12   0  14    0.22    0.65
 -12   0  14   -0.20    0.64
 -12   0  13    7.62    1.59
 -12   0  13    8.90    1.56
 -12   0  13    7.23    1.43
 -12   0  12   41.16    3.50
 -12   0  12   44.04    3.46
 -12   0  11    3.67    1.59
 -12   0  10   24.34    3.03
 -12   0  10   27.62    3.13
 -12   0   9    8.06    1.92
 -12   0   8   82.97    5.57
 -12   0   8   86.99    5.54
 -12   0   7    9.21    2.28
 -12   0   6   60.42    4.81
  12   0  -6   51.65    3.01
 -12   0   5   57.79    4.68
  12   0  -5   54.66    3.16
 -12   0   4    6.64    2.07
  12   0  -4    7.41    1.30
 -12   0   3  102.70    6.51
  12   0  -3  114.92    4.80
  12   0  -2   58.33    3.13
 -12   0   2   55.06    4.79
  12   0  -2   55.96    3.27
  12   0  -1  156.12    5.61
 -12   0   1  168.60    8.34
  12   0   0   10.25    1.47
 -12   0   0   14.36    2.65
 -12   0  -1   21.57    3.09
  12   0   1   19.30    1.95
 -12   0  -1   21.08    3.01
 -12   0  -2   22.75    3.18
  12   0   2   19.47    1.95
  12   0   2   17.28    1.75
 -12   0  -3    1.06    1.41
 -12   0  -4    1.01    1.43
  12   0   4    1.07    0.79
 -12   0  -5    4.18    1.63
 -12   0  -6    0.41    1.07
  12   0   6   -0.13    0.68
 -12   0  -7   11.60    1.93
  12   0   7    7.80    1.25
  12   0   7   11.36    1.41
  12   0   8   -0.09    0.54
  12   0   8   -0.33    0.58
 -12   1  14    1.20    0.88
 -12   1  14    1.28    0.81
 -12   1  14    2.38    0.83
 -12   1  13    2.67    1.09
 -12   1  13    2.01    1.07
 -12   1  13    2.46    0.97
 -12   1  12    2.28    1.19
 -12   1  12    1.12    1.16
 -12   1  11    6.05    1.75
 -12   1  11    4.91    1.65
 -12   1  10    1.18    1.43
 -12   1  10    1.40    1.32
 -12   1   9    0.74    1.22
 -12   1   8    4.90    1.92
 -12   1   8    7.59    2.07
 -12   1   7   10.75    2.39
 -12   1   6   81.29    5.66
 -12   1   5    6.18    1.96
 -12   1   4   52.66    4.65
 -12   1   3   15.20    2.96
 -12   1   2   73.34    5.54
  12   1  -2   67.66    3.73
 -12   1   1    1.68    1.58
  12   1  -1    1.03    0.84
  12   1  -1   -0.14    0.76
 -12   1   0  113.34    6.91
 -12   1  -1   71.50    5.36
 -12   1  -1   77.25    5.63
 -12   1  -2    6.91    1.96
  12   1   2    6.99    1.44
 -12   1  -3    7.49    2.05
  12   1   3    9.89    1.63
 -12   1  -4   10.92    2.26
  12   1   4   10.46    1.63
  12   1   5   74.89    3.92
 -12   1  -6   49.04    3.74
  12   1   6   42.86    2.79
 -12   1  -7   21.73    2.35
  12   1   7   22.30    1.93
  12   1   8   13.12    1.33
  12   1   8   11.89    1.28
  12   1   9   14.05    1.14
 -12   2  13    8.85    1.38
 -12   2  13   10.37    1.30
 -12   2  12   12.08    1.80
 -12   2  12   17.98    1.87
 -12   2  11    5.57    1.48
 -12   2  10   14.80    2.30
 -12   2   9   20.13    2.72
 -12   2   8   57.07    4.51
 -12   2   5    3.91    1.71
 -12   2   4   12.38    2.58
 -12   2   3  101.64    6.43
 -12   2   2    3.47    1.95
  12   2  -2    4.02    1.23
 -12   2   1   32.90    3.73
  12   2  -1   28.44    2.70
  12   2   0   29.89    2.76
  12   2   0   31.46    2.85
 -12   2  -1   12.55    2.44
  12   2   1   17.15    2.21
  12   2   1   16.95    2.17
 -12   2  -2    2.80    1.39
  12   2   2    2.97    1.25
  12   2   3    0.63    0.99
 -12   2  -4    6.78    1.60
  12   2   4    7.56    1.51
  12   2   4    7.72    1.49
 -12   2  -5   50.77    3.59
  12   2   5   50.12    3.18
  12   2   5   55.19    3.35
  12   2   6   18.35    1.81
  12   2   6   15.87    1.73
  12   2   7   24.69    1.84
  12   2   8   -0.06    0.45
 -12   3  11    0.59    0.49
 -12   3  10   14.70    1.36
 -12   3   7    5.73    1.56
  12   3  -7    6.28    1.34
 -12   3   6   13.07    2.18
 -12   3   5    7.05    1.79
 -12   3   4   46.00    3.87
  12   3  -4   36.49    3.29
 -12   3   3    6.82    1.80
  12   3  -3    8.12    1.47
  12   3  -3    5.68    1.56
 -12   3   2    2.72    1.41
  12   3  -2    3.42    1.17
  12   3  -2    2.88    1.23
  12   3  -1   16.33    2.22
  12   3  -1   18.47    2.15
  12   3   0   64.34    3.94
  12   3   1    7.61    1.58
  12   3   1    6.82    1.47
  12   3   2   21.94    2.14
  12   3   2   24.44    2.45
  12   3   3    1.80    0.92
  12   3   3    0.95    0.68
  12   3   4   46.85    2.94
  12   3   5    9.25    1.29
 -12   3  -6   19.09    1.31
  12   3   6   23.66    1.68
  12   4  -6    3.79    0.98
  12   4  -5   13.87    1.74
  12   4  -4   10.04    1.60
  12   4  -3    8.28    1.54
  12   4  -2   23.42    2.25
  12   4  -1    2.03    0.96
  12   4   0    0.22    0.73
  12   4   1    3.61    0.89
  12   4   2    1.22    0.56
 -12   4  -4    1.60    0.53
  12   5  -3    6.02    0.73
  13  -4  -7    0.22    0.35
  13  -4  -6    8.96    0.98
  13  -4  -5    1.41    0.55
  13  -4  -4    0.59    0.53
  13  -4  -3    0.07    0.43
  13  -4  -2    1.15    0.53
  13  -4  -1   15.73    1.26
  13  -4   0   18.30    1.29
  13  -4   1    3.26    0.58
  13  -4   1    3.62    0.63
  13  -3 -10    1.30    0.54
  13  -3 -10    1.32    0.58
  13  -3  -9    6.32    0.84
  13  -3  -9    6.24    0.97
  13  -3  -9    6.75    1.02
  13  -3  -8   -0.08    0.49
  13  -3  -8    0.83    0.64
  13  -3  -8    0.85    0.66
  13  -3  -7   15.75    1.44
  13  -3  -7   16.17    1.39
  13  -3  -7   17.36    1.66
  13  -3  -6    1.32    0.59
  13  -3  -6    0.55    0.58
  13  -3  -6    0.62    0.52
  13  -3  -6    1.18    0.62
  13  -3  -6    0.64    0.70
  13  -3  -5   65.06    2.91
  13  -3  -5   54.15    2.65
  13  -3  -5   62.63    2.97
  13  -3  -5   62.61    3.23
  13  -3  -4    1.62    0.68
  13  -3  -4    1.31    0.66
  13  -3  -4    2.45    0.82
  13  -3  -4    2.75    0.92
  13  -3  -3   13.95    1.40
  13  -3  -3   13.35    1.38
  13  -3  -3   12.36    1.40
  13  -3  -3   12.86    1.53
  13  -3  -2   16.16    1.51
  13  -3  -2   14.70    1.63
  13  -3  -2   13.94    1.43
  13  -3  -2   13.45    1.46
  13  -3  -1    5.94    1.14
  13  -3  -1    7.93    1.12
  13  -3  -1    5.12    0.97
  13  -3  -1    6.70    1.06
  13  -3   0    2.52    0.79
  13  -3   0    2.70    0.77
  13  -3   0    4.51    0.95
  13  -3   0    3.44    0.83
  13  -3   1    7.64    1.08
  13  -3   1    7.91    1.17
  13  -3   1    9.16    1.14
  13  -3   2    3.52    0.81
  13  -3   2    1.95    0.67
  13  -3   2    4.34    0.92
  13  -3   3   21.21    1.55
  13  -3   3   19.89    1.48
  13  -3   3   21.82    1.64
  13  -3   4    3.03    0.63
  13  -3   4    3.46    0.72
  13  -3   5    3.43    0.62
  13  -2 -11   15.71    1.37
  13  -2 -10    6.09    0.99
  13  -2 -10    6.60    1.06
  13  -2  -9    9.67    1.29
  13  -2  -9    9.32    1.33
  13  -2  -8    3.43    0.80
  13  -2  -8    5.02    1.05
  13  -2  -8    3.82    1.00
  13  -2  -7    2.20    0.76
  13  -2  -7    2.05    0.82
  13  -2  -7    2.79    1.02
  13  -2  -6    8.12    1.24
  13  -2  -6   10.24    1.26
  13  -2  -5   36.06    2.23
  13  -2  -5   33.04    2.10
  13  -2  -5   35.56    2.33
  13  -2  -4    0.67    0.63
  13  -2  -4    0.31    0.65
  13  -2  -4    0.65    0.63
  13  -2  -3   22.17    1.85
  13  -2  -3   25.10    1.95
  13  -2  -3   23.69    1.95
  13  -2  -2   10.68    1.38
  13  -2  -2    7.98    1.24
  13  -2  -2    9.51    1.28
  13  -2  -1   18.64    1.71
  13  -2  -1   19.58    1.77
  13  -2  -1   18.49    1.75
  13  -2   0   17.82    1.69
  13  -2   0   22.37    1.90
  13  -2   0   20.77    1.83
  13  -2   1    8.31    1.22
  13  -2   1    8.93    1.39
  13  -2   1    9.09    1.24
  13  -2   2   55.14    2.97
  13  -2   2   58.38    3.00
  13  -2   2   56.11    2.84
  13  -2   2   58.86    3.16
  13  -2   3   64.01    3.12
  13  -2   3   61.52    2.99
  13  -2   3   60.53    2.90
  13  -2   3   61.49    3.20
  13  -2   4    7.34    1.04
  13  -2   4    6.28    1.00
  13  -2   4    7.48    1.04
  13  -2   5    3.27    0.72
  13  -2   5    2.75    0.73
  13  -2   5    2.70    0.68
 -13  -1  12    4.49    0.97
 -13  -1  11   18.52    2.16
 -13  -1  10   32.99    2.99
 -13  -1   9   44.47    3.64
  13  -1  -9   40.40    2.63
 -13  -1   8   34.89    3.34
  13  -1  -8   31.33    2.28
 -13  -1   7    7.22    1.84
  13  -1  -6   68.55    3.57
  13  -1  -5  218.48    7.10
  13  -1  -4   23.78    2.19
 -13  -1   3  113.65    6.52
  13  -1  -3  113.49    4.88
  13  -1  -3  105.98    4.15
  13  -1  -2    6.39    1.19
  13  -1  -2    6.66    1.09
  13  -1  -2    4.72    1.16
  13  -1  -2    3.11    0.81
 -13  -1   1   62.93    4.84
  13  -1  -1   57.74    3.26
  13  -1  -1   54.10    2.91
  13  -1  -1   55.81    2.99
 -13  -1   0   58.44    4.60
  13  -1   0   54.49    3.19
  13  -1   0   57.41    3.01
  13  -1   1   19.82    1.80
  13  -1   1   20.55    1.81
 -13  -1  -1   23.11    2.98
  13  -1   2   77.02    3.55
  13  -1   2   79.02    3.55
  13  -1   2   74.04    3.33
 -13  -1  -2   72.54    4.97
  13  -1   3    4.61    0.98
  13  -1   3    5.53    0.99
  13  -1   3    5.51    1.21
  13  -1   4    5.67    1.05
  13  -1   4    4.99    0.95
 -13  -1  -4    6.04    1.63
  13  -1   5    3.91    0.88
  13  -1   5    4.74    0.88
 -13  -1  -5    5.56    1.41
 -13  -1  -6   13.04    1.77
  13  -1   7    3.16    0.77
 -13   0  13    4.82    1.03
 -13   0  13    4.65    1.17
 -13   0  12    4.22    1.30
 -13   0  11    2.22    1.23
 -13   0  10    1.25    1.29
 -13   0   9    2.27    1.42
 -13   0   8   63.91    4.77
  13   0  -5   27.64    2.18
 -13   0   5   28.87    3.53
 -13   0   4   33.55    3.86
 -13   0   3   -1.90    2.19
 -13   0   2  404.04   13.97
  13   0  -1   16.06    1.68
 -13   0   1   14.44    2.72
 -13   0   0   28.39    3.42
  13   0   0   20.91    1.98
 -13   0   0   30.16    3.57
  13   0   0   26.47    2.23
 -13   0  -1    0.26    1.39
  13   0   1    0.24    0.65
  13   0   1    0.25    0.76
 -13   0  -2  117.70    6.70
  13   0   2  115.19    4.84
 -13   0  -3  108.19    6.17
  13   0   3  106.14    4.53
  13   0   4    0.11    0.70
 -13   0  -5   68.01    4.35
  13   0   5   66.40    3.31
 -13   0  -6    6.20    1.50
  13   0   6    5.67    1.03
  13   0   7    5.41    0.90
  13   0   8   24.37    1.47
 -13   1  13    2.57    1.04
 -13   1  13    2.99    0.87
 -13   1  12    5.30    1.34
 -13   1  11   22.55    2.61
 -13   1  10   41.08    3.67
 -13   1   9   44.23    3.98
 -13   1   8   41.25    3.90
 -13   1   4   18.92    3.20
 -13   1   3  115.31    7.02
 -13   1   2    4.69    2.17
  13   1  -1   58.04    3.43
  13   1  -1   65.06    3.67
  13   1   0   52.31    3.31
  13   1   0   58.57    3.52
 -13   1  -1   22.59    3.06
  13   1   1   24.39    2.31
 -13   1  -2   82.84    5.44
  13   1   2   90.38    4.36
  13   1   3    6.25    1.26
 -13   1  -4    4.01    1.55
  13   1   4    7.11    1.32
 -13   1  -5    5.21    1.51
  13   1   5    4.51    1.08
  13   1   5    4.81    1.07
 -13   1  -6   14.77    1.91
  13   1   6   13.22    1.45
  13   1   6   14.38    1.52
  13   1   7    3.82    0.78
 -13   2  12    3.77    0.98
 -13   2  12    3.23    0.91
 -13   2  11   18.31    2.13
 -13   2  10    7.16    1.67
 -13   2   9    8.21    1.82
 -13   2   8    2.98    1.44
 -13   2   7    5.23    1.79
  13   2  -7    2.76    1.12
 -13   2   6    8.19    2.02
 -13   2   5   45.84    4.12
 -13   2   4    0.75    1.47
 -13   2   3   19.72    2.93
 -13   2   2   11.13    2.51
 -13   2   1   16.33    2.59
  13   2  -1   18.41    2.05
  13   2   0   23.95    2.34
  13   2   1   11.00    1.64
 -13   2  -2   58.25    4.17
  13   2   2   59.94    3.55
  13   2   2   66.24    3.70
 -13   2  -3   64.22    4.13
  13   2   3   72.60    3.73
  13   2   3   66.67    3.62
 -13   2  -4    9.01    1.61
  13   2   4    6.43    1.27
  13   2   4    7.74    1.30
  13   2   5    3.63    0.91
  13   2   6    2.03    0.72
  13   2   7   31.50    1.66
  13   3  -6    1.64    0.90
  13   3  -5   66.21    3.89
 -13   3   4   -0.35    1.20
  13   3  -4    2.40    1.14
 -13   3   3   12.33    2.02
  13   3  -3   12.96    1.97
  13   3  -2   17.50    2.09
  13   3  -1    5.28    1.13
  13   3  -1    4.32    1.25
  13   3   0    3.68    1.08
  13   3   0    2.29    1.04
  13   3   1    9.55    1.43
  13   3   1    9.13    1.38
  13   3   2    3.22    0.96
  13   3   2    2.67    0.83
  13   3   3   16.76    1.37
  13   3   3   22.18    1.85
  13   3   4    2.97    0.79
  13   3   5    4.08    0.72
  13   4  -6    8.70    1.05
  13   4  -5    1.43    0.69
  13   4  -4    0.88    0.73
  13   4  -3    0.20    0.67
  13   4  -2    1.82    0.80
  13   4  -1   15.27    1.49
  13   4   0   18.48    1.45
  13   4   1    3.67    0.64
 -13   4  -2    6.45    0.83
  14  -3  -9    2.11    0.52
  14  -3  -8    3.37    0.68
  14  -3  -7    2.33    0.66
  14  -3  -6    2.14    0.70
  14  -3  -5    3.77    0.84
  14  -3  -4   11.33    1.07
  14  -3  -4   10.25    1.23
  14  -3  -4   10.10    1.06
  14  -3  -3   16.57    1.45
  14  -3  -3   16.30    1.33
  14  -3  -3   17.96    1.39
  14  -3  -2   17.38    1.52
  14  -3  -2   20.98    1.46
  14  -3  -2   17.14    1.37
  14  -3  -1    0.96    0.56
  14  -3  -1    1.60    0.57
  14  -3   0    2.17    0.65
  14  -3   0    1.69    0.57
  14  -3   0    1.67    0.55
  14  -3   1    8.62    0.94
  14  -3   1    7.61    0.98
  14  -3   2    9.58    0.93
  14  -3   2    8.45    0.93
  14  -2  -9   65.82    2.77
  14  -2  -8   12.35    1.30
  14  -2  -7   15.97    1.54
  14  -2  -6   26.48    2.04
  14  -2  -5   98.79    4.15
  14  -2  -4   37.63    2.51
  14  -2  -4   34.14    2.02
  14  -2  -3   61.96    3.09
  14  -2  -3   59.61    2.75
  14  -2  -3   62.33    3.28
  14  -2  -3   63.58    2.89
  14  -2  -2   12.19    1.43
  14  -2  -2   10.67    1.22
  14  -2  -2   13.60    1.38
  14  -2  -1   70.48    3.35
  14  -2  -1   70.13    3.05
  14  -2   0   80.20    3.50
  14  -2   0   78.35    3.28
  14  -2   0   72.03    3.10
  14  -2   0   76.62    3.21
  14  -2   1   53.67    2.57
  14  -2   1   52.21    2.78
  14  -2   2    4.97    0.86
  14  -2   2    4.24    0.89
  14  -2   3    3.50    0.75
  14  -2   4   24.09    1.54
 -14  -1   9   37.22    3.06
 -14  -1   8   38.21    3.27
  14  -1  -7    1.93    0.73
 -14  -1   7    2.11    1.33
  14  -1  -6    9.21    1.28
 -14  -1   6   11.29    2.13
  14  -1  -5   20.89    1.90
 -14  -1   5   28.05    3.03
  14  -1  -4   48.89    2.96
 -14  -1   4   54.69    4.25
  14  -1  -3   23.92    1.92
 -14  -1   3   27.01    3.10
  14  -1  -2    1.04    0.71
  14  -1  -1   31.06    2.21
 -14  -1   0   16.57    2.47
  14  -1   0   16.47    1.65
 -14  -1  -1    0.99    1.16
  14  -1   1    0.74    0.71
 -14  -1  -2   15.64    2.14
  14  -1   2   16.73    1.62
 -14  -1  -3   21.26    2.33
  14  -1   3   17.03    1.52
 -14  -1  -4   17.68    1.99
  14  -1   4   18.01    1.47
 -14  -1  -5   10.83    1.43
  14  -1   5    7.09    1.00
 -14   0  12   24.37    2.10
 -14   0  11   12.86    1.87
 -14   0  10   67.54    4.20
 -14   0   9   91.06    5.18
 -14   0   8   47.28    3.87
 -14   0   7   48.06    4.11
 -14   0   6   87.29    5.66
 -14   0   5  207.82    9.06
 -14   0   4   96.87    6.09
 -14   0   3  213.45    9.26
 -14   0   2    5.60    2.13
 -14   0   1  223.10    9.27
 -14   0   1  207.24    8.97
  14   0   1   14.03    1.52
 -14   0  -2  108.51    5.89
  14   0   2   99.73    4.09
 -14   0  -3    1.50    1.16
  14   0   3    2.02    0.82
 -14   0  -4  109.90    5.27
  14   0   4  104.89    3.97
 -14   0  -5   41.03    2.91
  14   0   5   37.16    2.13
 -14   0  -6    2.91    0.89
  14   0   6    2.79    0.65
 -14   1  12    5.57    1.21
 -14   1  11   13.36    1.88
 -14   1  10   -0.17    1.01
 -14   1   9   36.07    3.30
 -14   1   8   35.04    3.44
 -14   1   7    0.93    1.37
 -14   1   6   15.08    2.62
 -14   1   5   25.07    3.22
 -14   1   4   52.94    4.54
 -14   1   3   25.29    3.32
 -14   1   2    0.49    1.66
 -14   1   1   35.74    3.63
  14   1   0   16.94    1.74
  14   1   0   16.11    1.74
 -14   1  -1    2.16    1.40
  14   1   1    1.72    0.83
  14   1   1    1.70    0.82
 -14   1  -2   17.86    2.48
  14   1   2   18.34    1.82
  14   1   2   17.04    1.75
 -14   1  -3   19.80    2.38
  14   1   3   24.61    2.00
  14   1   3   22.87    1.93
 -14   1  -4   19.05    2.17
  14   1   4   20.03    1.71
  14   1   4   19.45    1.69
 -14   1  -5    8.09    1.41
  14   1   5   11.15    1.20
  14   1   5    9.00    1.10
  14   1   6   10.62    1.02
 -14   2  11    8.07    1.29
 -14   2  10   16.91    1.99
 -14   2   9   71.17    4.17
 -14   2   8   14.78    2.18
 -14   2   7   21.14    2.58
 -14   2   6   30.38    3.15
 -14   2   5  107.60    5.90
 -14   2   4   35.22    3.57
 -14   2   3   65.40    4.68
 -14   2   2   11.94    2.13
 -14   2   2   15.42    2.47
 -14   2   1   70.76    4.57
 -14   2   0   82.84    4.75
  14   2   0   81.46    3.76
 -14   2  -1   49.27    3.55
  14   2   1   53.94    2.97
 -14   2  -2    2.02    1.11
  14   2   2    3.24    0.91
  14   2   3    4.47    0.95
  14   2   3    4.22    0.81
  14   2   4   31.13    1.94
  14   2   5   36.80    1.91
  14   3  -6    3.02    0.88
  14   3  -5    3.57    0.98
  14   3  -4   13.61    1.64
  14   3  -3   17.54    1.88
  14   3  -2   19.67    1.93
  14   3  -1    0.54    0.68
  14   3   0    1.14    0.64
  14   3   1    8.45    1.10
  14   3   1    8.32    1.07
  14   3   2    7.63    0.82
  14   3   2   10.98    1.12
  14   3   3    1.34    0.53
  14   4  -4    0.05    0.37
  14   4  -3    8.16    0.88
  14   4  -2    3.66    0.63
  15  -3  -5    7.51    0.76
  15  -3  -4   12.79    1.04
  15  -3  -3   12.39    1.02
  15  -3  -2    0.85    0.39
  15  -3  -1    7.49    0.81
  15  -3   0    3.29    0.56
  15  -2  -7   10.19    1.08
  15  -2  -6    6.39    0.92
  15  -2  -3   16.09    1.37
  15  -2  -2   20.52    1.54
  15  -2  -1    4.03    0.78
  15  -2   0    0.87    0.56
  15  -2   1    1.69    0.57
 -15  -1   6    7.52    1.54
 -15  -1   5   21.72    2.40
 -15  -1   4   15.92    2.20
 -15  -1   3   22.28    2.52
 -15  -1   2   -0.52    0.90
 -15  -1   1   18.77    2.26
 -15  -1   0   32.26    2.76
  15  -1   0   25.86    1.79
 -15  -1  -1   -0.14    0.81
 -15  -1  -2   16.71    1.82
 -15  -1  -3   16.81    1.65
 -15  -1  -4    3.87    0.75
 -15   0  10   19.11    1.99
 -15   0   9    2.43    1.15
 -15   0   8    0.17    1.05
 -15   0   7    0.37    1.12
 -15   0   6    3.71    1.49
 -15   0   5    6.87    1.80
 -15   0   4   37.47    3.46
 -15   0   3    8.67    1.94
 -15   0   2    9.96    2.05
 -15   0   1    2.38    1.38
 -15   0   0   11.28    2.04
 -15   0  -1    6.24    1.54
 -15   0  -2    1.22    0.97
 -15   0  -3    0.91    0.88
 -15   0  -4   24.52    2.00
 -15   1  10    8.34    1.48
 -15   1   9    0.92    1.13
 -15   1   8    1.55    1.11
 -15   1   7    1.30    1.20
 -15   1   6    9.80    1.97
 -15   1   5   21.50    2.79
 -15   1   4   17.44    2.56
 -15   1   3   26.01    3.06
 -15   1   2    0.78    1.17
 -15   1   1   15.33    2.26
 -15   1   0   29.53    2.85
 -15   1  -1    0.32    1.03
 -15   1  -2   15.72    1.92
 -15   1  -3   19.84    1.92
 -15   1  -4    4.74    0.94
  15   1   4    3.43    0.63
 -15   2   9    9.16    1.37
 -15   2   8    0.26    0.83
 -15   2   7   11.98    1.77
 -15   2   6    6.51    1.44
  15   2  -6    9.22    1.24
 -15   2   5   11.08    1.87
  15   2  -5   11.69    1.47
 -15   2   4    0.97    1.09
 -15   2   3   13.95    1.93
 -15   2   2   22.59    2.32
 -15   2   1    2.22    1.05
 -15   2   0    0.63    0.83
  15   2   1    1.39    0.60
  15   2   2    9.20    0.92
  15   3  -5    5.97    0.87
  15   3  -4   13.92    1.29
  15   3  -3   13.15    1.28
  15   3  -2    0.73    0.57
  15   3  -1    6.51    0.87
  15   3   0    1.76    0.48
 -16  -1   7    7.09    1.06
 -16  -1   6    8.85    1.26
 -16  -1   5   10.03    1.40
 -16  -1   4   12.11    1.60
 -16  -1   3   28.40    2.29
 -16  -1   2    4.58    1.06
 -16  -1   1   22.42    1.89
 -16  -1   0    3.63    0.86
 -16  -1  -1   10.51    1.15
 -16   0   8    7.45    1.32
 -16   0   7    2.52    1.09
 -16   0   6    1.23    1.01
 -16   0   5   28.56    2.57
 -16   0   4    0.15    0.92
 -16   0   3   -0.15    0.86
 -16   0   2    0.44    0.88
 -16   0   1   10.48    1.64
 -16   0   0   23.44    2.15
 -16   0  -1    0.66    0.74
 -16   0  -2    1.35    0.69
 -16   0  -3    3.10    0.67
 -16   1   8    7.02    1.31
 -16   1   7   11.12    1.63
 -16   1   6   10.17    1.64
 -16   1   5   10.38    1.73
 -16   1   4   15.34    2.00
 -16   1   3   27.62    2.60
 -16   1   2    4.62    1.27
 -16   1   1   23.42    2.21
 -16   1   0    3.72    1.03
 -16   1  -1   12.21    1.44
 -16   1  -2   10.14    1.15
 -16   2   7   18.47    1.49
 -16   2   6   11.20    1.30
 -16   2   5    1.60    0.74
  16   2  -5    2.63    0.63
 -16   2   4    0.19    0.63
  16   2  -4    0.36    0.48
 -16   2   3   13.66    1.46
  16   2  -3   12.90    1.22
  16   2  -2    7.61    0.97
  16   2  -1    5.52    0.83
  16   2   0    6.32    0.74
 -17   0   6    1.77    0.66
 -17   0   5    0.59    0.62
 -17   0   4    0.09    0.57
 -17   0   3    0.78    0.62
 -17   0   2    8.57    1.08
 -17   0   1    4.89    0.82
 -17   1   6    0.07    0.50
 -17   1   5    1.12    0.66
 -17   1   4    2.63    0.73
  17   1  -4    3.16    0.55
 -17   1   3    1.60    0.67
 -17   1   2    2.98    0.71
   0   0   0    0.00    0.00


TITL 20230817-S15_auto in P2(1)
REM P2(1) (#4 in standard setting)
CELL 1.54184  13.763005   5.506509  14.215927  90.0000 102.6289  90.0000
ZERR   15.00   0.000396   0.000169   0.000446   0.0000   0.0030   0.0000
LATT -1
SYMM -x, y+1/2,-z
SFAC C H N O F
UNIT 15.00 15.00 15.00 15.00 15.00
REM  CrysAlisPro recorded range (K): Min=300.4; max=300.4; aver:300.4
TEMP 27
TREF
HKLF 4
END
_computing_structure_solution     'SHELXT 2018/2 (Sheldrick, 2018)'
;
_shelx_hkl_checksum                61517
_olex2_submission_special_instructions  'No special instructions were received'
_oxdiff_exptl_absorpt_empirical_details
;
Empirical correction (ABSPACK) includes:
- Absorption correction using spherical harmonics
- Frame scaling
;
_oxdiff_exptl_absorpt_empirical_full_max  1.729
_oxdiff_exptl_absorpt_empirical_full_min  0.646
