# Supplementary material for: Direct asymmetric synthesis of β-branched aromatic α-amino acids using engineered phenylalanine ammonia lyases
Source: Nat Commun. 2024 Sep 26;15:8264. doi: 10.1038/s41467-024-52613-x (PMC11427684; doi:10.1038/s41467-024-52613-x)
Supplement: Supplementary file 5 — Source data 2 [file 41467_2024_52613_MOESM5_ESM.zip › CDCC 2313111_P9.cif]

data_20231114_1
_audit_creation_date               2023-12-04
_audit_creation_method
;
Olex2 1.3
(compiled 2020.11.12 svn.r5f609507 for OlexSys, GUI svn.r6272)
;
_shelx_SHELXL_version_number       '2018/3'
_audit_contact_author_address      ?
_audit_contact_author_email        ?
_audit_contact_author_name         ''
_audit_contact_author_phone        ?
_publ_contact_author_id_orcid      ?
_publ_section_references
;
Dolomanov, O.V., Bourhis, L.J., Gildea, R.J, Howard, J.A.K. & Puschmann, H.
 (2009), J. Appl. Cryst. 42, 339-341.

Sheldrick, G.M. (2015). Acta Cryst. A71, 3-8.

Sheldrick, G.M. (2015). Acta Cryst. C71, 3-8.
;
_chemical_name_common              ?
_chemical_name_systematic          ?
_chemical_formula_moiety           'H2 O, C14 H15 N O2'
_chemical_formula_sum              'C14 H17 N O3'
_chemical_formula_weight           247.28
_chemical_absolute_configuration   ad
_chemical_melting_point            ?
loop_
  _atom_type_symbol
  _atom_type_description
  _atom_type_scat_dispersion_real
  _atom_type_scat_dispersion_imag
  _atom_type_scat_source
 'C' 'C' 0.0181 0.0091 'International Tables Vol C Tables 4.2.6.8 and 6.1.1.4'
 'H' 'H' 0.0000 0.0000 'International Tables Vol C Tables 4.2.6.8 and 6.1.1.4'
 'N' 'N' 0.0311 0.0180 'International Tables Vol C Tables 4.2.6.8 and 6.1.1.4'
 'O' 'O' 0.0492 0.0322 'International Tables Vol C Tables 4.2.6.8 and 6.1.1.4'

_shelx_space_group_comment
;
The symmetry employed for this shelxl refinement is uniquely defined
by the following loop, which should always be used as a source of
symmetry information in preference to the above space-group names.
They are only intended as comments.
;
_space_group_crystal_system        'monoclinic'
_space_group_IT_number             4
_space_group_name_H-M_alt          'P 1 21 1'
_space_group_name_Hall             'P 2yb'
loop_
  _space_group_symop_operation_xyz
 'x, y, z'
 '-x, y+1/2, -z'

_cell_length_a                     5.87200(10)
_cell_length_b                     6.47740(10)
_cell_length_c                     16.5959(2)
_cell_angle_alpha                  90
_cell_angle_beta                   90.6120(10)
_cell_angle_gamma                  90
_cell_volume                       631.194(16)
_cell_formula_units_Z              2
_cell_measurement_reflns_used      6029
_cell_measurement_temperature      99.99(10)
_cell_measurement_theta_max        74.0310
_cell_measurement_theta_min        5.3040
_shelx_estimated_absorpt_T_max     0.957
_shelx_estimated_absorpt_T_min     0.755
_exptl_absorpt_coefficient_mu      0.746
_exptl_absorpt_correction_T_max    1.00000
_exptl_absorpt_correction_T_min    0.80495
_exptl_absorpt_correction_type     multi-scan
_exptl_absorpt_process_details
;
CrysAlisPro 1.171.39.28b (Rigaku Oxford Diffraction, 2015)
Empirical absorption correction using spherical harmonics,
 implemented in SCALE3 ABSPACK scaling algorithm.
;
_exptl_absorpt_special_details     ?
_exptl_crystal_colour              colourless
_exptl_crystal_colour_primary      colourless
_exptl_crystal_density_diffrn      1.301
_exptl_crystal_density_meas        ?
_exptl_crystal_density_method      ?
_exptl_crystal_description         plate
_exptl_crystal_F_000               264
_exptl_crystal_preparation         ?
_exptl_crystal_size_max            0.4
_exptl_crystal_size_mid            0.18
_exptl_crystal_size_min            0.06
_exptl_transmission_factor_max     ?
_exptl_transmission_factor_min     ?
_diffrn_reflns_av_R_equivalents    0.0200
_diffrn_reflns_av_unetI/netI       0.0198
_diffrn_reflns_Laue_measured_fraction_full  0.998
_diffrn_reflns_Laue_measured_fraction_max  0.976
_diffrn_reflns_limit_h_max         7
_diffrn_reflns_limit_h_min         -6
_diffrn_reflns_limit_k_max         7
_diffrn_reflns_limit_k_min         -7
_diffrn_reflns_limit_l_max         20
_diffrn_reflns_limit_l_min         -20
_diffrn_reflns_number              6804
_diffrn_reflns_point_group_measured_fraction_full  0.977
_diffrn_reflns_point_group_measured_fraction_max  0.944
_diffrn_reflns_theta_full          67.684
_diffrn_reflns_theta_max           74.301
_diffrn_reflns_theta_min           2.663
_diffrn_ambient_environment        N~2~
_diffrn_ambient_temperature        99.99(10)
_diffrn_detector                   'CCD plate'
_diffrn_detector_area_resol_mean   ?
_diffrn_measured_fraction_theta_full  0.998
_diffrn_measured_fraction_theta_max  0.976
_diffrn_measurement_details
;
List of Runs (angles in degrees, time in seconds):

  # Type    Start    End  Width  t~exp~   \w     \q     \k     \f   Frames
--------------------------------------------------------------------------
  1  \w     28.00  53.00   0.50    0.50    --    0.00  29.00 -30.00   50
  2  \w    108.00 133.00   0.50    0.50    --   95.20  29.00 -30.00   50
  3  \w     56.00  92.00   0.50    0.50    --   95.20 -29.00 169.00   72
  4  \w     14.00  45.00   0.50    0.50    --   95.20 -29.00 169.00   62
  5  \w    -28.00  -3.00   0.50    0.50    --    0.00 -82.00-150.00   50
  6  \w    -28.00  -2.00   0.50    0.50    --    0.00 -82.00 -90.00   52
  7  \w    -28.00  27.00   0.50    0.50    --    0.00 -82.00 -60.00  110
  8  \w     -1.00  30.00   0.50    0.50    --    0.00 -82.00-150.00   62
  9  \w    -33.00  31.00   0.50    0.50    --    0.00 -82.00 120.00  128
 10  \w     36.00  61.00   0.50    0.50    --    0.00  38.00 120.00   50
 11  \w    -54.00 -29.00   0.50    0.50    --    0.00 -29.00 169.00   50
 12  \w     72.00  98.00   0.50    0.50    --   95.20 -61.00   0.00   52
 13  \w      8.00  53.00   0.50    0.50    --   95.20 -61.00   0.00   90
 14  \w     73.00 140.00   0.50    0.50    --   95.20  15.00  90.00  134
 15  \w    159.00 185.00   0.50    0.50    --   95.20  61.00  60.00   52
 16  \w     73.00 103.00   0.50    0.50    --   95.20  61.00 120.00   60
 17  \w    160.00 185.00   0.50    0.50    --   95.20  61.00 120.00   50
 18  \w     72.00 101.00   0.50    0.50    --   95.20  61.00  60.00   58
 19  \w    158.00 184.00   0.50    0.50    --   95.20  61.00  30.00   52
 20  \w     72.00  99.00   0.50    0.50    --   95.20  61.00  90.00   54
 21  \w    144.00 169.00   0.50    0.50    --   95.20  45.00  30.00   50
 22  \w     83.00 117.00   0.50    0.50    --   95.20  45.00  30.00   68
 23  \w     72.00  97.00   0.50    0.50    --   95.20  61.00  30.00   50
 24  \w     24.00  73.00   0.50    0.50    --   95.20 -77.00 -30.00   98
 25  \w     89.00 123.00   0.50    0.50    --   95.20 -77.00 -30.00   68
 26  \w     80.00 183.00   0.50    0.50    --   95.20  45.00 120.00  206
 27  \w     72.00  97.00   0.50    0.50    --   95.20  61.00   0.00   50
 28  \w     87.00 164.00   0.50    0.50    --   95.20  45.00  90.00  154
 29  \w     69.00  94.00   0.50    0.50    --   95.20  69.00  49.71   50
 30  \w     15.00 110.00   0.50    0.50    --   95.20 -30.00   0.00  190
 31  \w     77.00 102.00   0.50    0.50    --   95.20  45.00  60.00   50
 32  \w     80.00 105.00   0.50    0.50    --   95.20  77.00 120.00   50
 33  \w     83.00 182.00   0.50    0.50    --   95.20  45.00   0.00  198
 34  \w      8.00 120.00   0.50    0.50    --   95.20 -77.00  90.00  224
;
_diffrn_measurement_device         'four-circle diffractometer'
_diffrn_measurement_device_type    'XtaLAB AFC12 (RINC): Kappa single'
_diffrn_measurement_method         '\w scans'
_diffrn_orient_matrix_type        
 'CrysAlisPro convention (1999,Acta A55,543-557)'
_diffrn_orient_matrix_UB_11        0.0186302000
_diffrn_orient_matrix_UB_12        -0.0323058000
_diffrn_orient_matrix_UB_13        0.0917487000
_diffrn_orient_matrix_UB_21        -0.2452875000
_diffrn_orient_matrix_UB_22        -0.0843203000
_diffrn_orient_matrix_UB_23        0.0007541000
_diffrn_orient_matrix_UB_31        0.0913963000
_diffrn_orient_matrix_UB_32        -0.2201241000
_diffrn_orient_matrix_UB_33        -0.0137767000
_diffrn_radiation_monochromator    graphite
_diffrn_radiation_probe            x-ray
_diffrn_radiation_type             'Cu K\a'
_diffrn_radiation_wavelength       1.54184
_diffrn_source                     'fine-focus sealed X-ray tube'
_diffrn_source_type                'Enhance (Cu) X-ray Source'
_reflns_Friedel_coverage           0.770
_reflns_Friedel_fraction_full      0.950
_reflns_Friedel_fraction_max       0.905
_reflns_number_gt                  2391
_reflns_number_total               2428
_reflns_odcompleteness_completeness  100.00
_reflns_odcompleteness_iscentric   1
_reflns_odcompleteness_theta       66.97
_reflns_special_details
;
 Reflections were merged by SHELXL according to the crystal
 class for the calculation of statistics and refinement.
 
 _reflns_Friedel_fraction is defined as the number of unique
 Friedel pairs measured divided by the number that would be
 possible theoretically, ignoring centric projections and
 systematic absences.
;
_reflns_threshold_expression       'I > 2\s(I)'
_computing_cell_refinement         'CrysAlisPro 1.171.39.28b (Rigaku OD, 2015)'
_computing_data_collection         'CrysAlisPro 1.171.39.28b (Rigaku OD, 2015)'
_computing_data_reduction          'CrysAlisPro 1.171.39.28b (Rigaku OD, 2015)'
_computing_molecular_graphics      'Olex2 1.3 (Dolomanov et al., 2009)'
_computing_publication_material    'Olex2 1.3 (Dolomanov et al., 2009)'
_computing_structure_refinement    'SHELXL 2018/3 (Sheldrick, 2015)'
_computing_structure_solution      'SHELXT 2014/5 (Sheldrick, 2014)'
_refine_diff_density_max           0.161
_refine_diff_density_min           -0.144
_refine_diff_density_rms           0.033
_refine_ls_abs_structure_details
;
 Flack x determined using 1030 quotients [(I+)-(I-)]/[(I+)+(I-)]
 (Parsons, Flack and Wagner, Acta Cryst. B69 (2013) 249-259).
;
_refine_ls_abs_structure_Flack     0.10(9)
_refine_ls_extinction_coef         0.0097(17)
_refine_ls_extinction_expression  
 'Fc^*^=kFc[1+0.001xFc^2^\l^3^/sin(2\q)]^-1/4^'
_refine_ls_extinction_method       'SHELXL-2018/3 (Sheldrick 2018)'
_refine_ls_goodness_of_fit_ref     1.040
_refine_ls_hydrogen_treatment      constr
_refine_ls_matrix_type             full
_refine_ls_number_parameters       169
_refine_ls_number_reflns           2428
_refine_ls_number_restraints       1
_refine_ls_R_factor_all            0.0275
_refine_ls_R_factor_gt             0.0272
_refine_ls_restrained_S_all        1.040
_refine_ls_shift/su_max            0.000
_refine_ls_shift/su_mean           0.000
_refine_ls_structure_factor_coef   Fsqd
_refine_ls_weighting_details      
 'w=1/[\s^2^(Fo^2^)+(0.0514P)^2^+0.0619P] where P=(Fo^2^+2Fc^2^)/3'
_refine_ls_weighting_scheme        calc
_refine_ls_wR_factor_gt            0.0753
_refine_ls_wR_factor_ref           0.0755
_refine_special_details            ?
_olex2_refinement_description
;
1. Fixed Uiso
 At 1.2 times of:
  All C(H) groups, All N(H,H,H) groups
 At 1.5 times of:
  All C(H,H,H) groups, All O(H,H) groups
2.a Free rotating group:
 O001(H00O,H00P)
2.b Ternary CH refined with riding coordinates:
 C007(H007), C00D(H00G)
2.c Aromatic/amide H refined with riding coordinates:
 C00A(H00D), C00B(H00E), C00C(H00F), C00E(H00H), C00F(H00I), C00G(H00J),
 C00I(H00N)
2.d Idealised Me refined as rotating group:
 N004(H00A,H00B,H00C), C00H(H00K,H00L,H00M)
;
_atom_sites_solution_hydrogens     mixed
_atom_sites_solution_primary       dual
_atom_sites_solution_secondary     ?
loop_
  _atom_site_label
  _atom_site_type_symbol
  _atom_site_fract_x
  _atom_site_fract_y
  _atom_site_fract_z
  _atom_site_U_iso_or_equiv
  _atom_site_adp_type
  _atom_site_occupancy
  _atom_site_site_symmetry_order
  _atom_site_calc_flag
  _atom_site_refinement_flags_posn
  _atom_site_refinement_flags_adp
  _atom_site_refinement_flags_occupancy
  _atom_site_disorder_assembly
  _atom_site_disorder_group
 O001 O 0.84470(19) 0.8883(2) 0.91629(7) 0.0257(3) Uani 1 1 d G . . . .
 H00O H 0.742909 0.796652 0.909014 0.039 Uiso 1 1 d G U . . .
 H00P H 0.781835 1.000069 0.900946 0.039 Uiso 1 1 d G U . . .
 O002 O 0.69465(19) 0.28729(19) 0.88470(8) 0.0250(3) Uani 1 1 d . . . . .
 O003 O 0.52225(19) 0.5909(2) 0.90283(8) 0.0280(3) Uani 1 1 d . . . . .
 N004 N 0.1145(2) 0.4415(2) 0.91894(8) 0.0200(3) Uani 1 1 d . . . . .
 H00A H 0.141454 0.566115 0.898560 0.024 Uiso 1 1 calc R U . . .
 H00B H 0.121990 0.447428 0.972486 0.024 Uiso 1 1 calc R U . . .
 H00C H -0.023633 0.399572 0.903629 0.024 Uiso 1 1 calc R U . . .
 C005 C 0.5220(2) 0.4010(3) 0.89285(9) 0.0197(3) Uani 1 1 d . . . . .
 C006 C 0.2650(3) 0.6774(3) 0.61727(9) 0.0231(4) Uani 1 1 d . . . . .
 C007 C 0.2224(3) 0.2088(3) 0.80462(10) 0.0211(3) Uani 1 1 d . . . . .
 H007 H 0.062644 0.166064 0.807535 0.025 Uiso 1 1 calc R U . . .
 C008 C 0.0706(3) 0.6677(3) 0.66760(10) 0.0224(4) Uani 1 1 d . . . . .
 C009 C 0.2349(3) 0.3735(3) 0.73920(9) 0.0205(3) Uani 1 1 d . . . . .
 C00A C 0.4287(3) 0.3868(3) 0.68898(10) 0.0241(4) Uani 1 1 d . . . . .
 H00D H 0.549092 0.295404 0.696745 0.029 Uiso 1 1 calc R U . . .
 C00B C 0.0593(3) 0.5103(3) 0.72685(10) 0.0214(3) Uani 1 1 d . . . . .
 H00E H -0.070567 0.499417 0.758176 0.026 Uiso 1 1 calc R U . . .
 C00C C -0.1007(3) 0.8210(3) 0.65863(11) 0.0269(4) Uani 1 1 d . . . . .
 H00F H -0.228901 0.816602 0.691011 0.032 Uiso 1 1 calc R U . . .
 C00D C 0.2887(2) 0.2928(3) 0.88900(10) 0.0192(3) Uani 1 1 d . . . . .
 H00G H 0.293772 0.175589 0.926327 0.023 Uiso 1 1 calc R U . . .
 C00E C 0.1118(3) 0.9847(3) 0.55254(11) 0.0311(4) Uani 1 1 d . . . . .
 H00H H 0.123813 1.089458 0.514518 0.037 Uiso 1 1 calc R U . . .
 C00F C 0.2808(3) 0.8387(3) 0.55970(10) 0.0279(4) Uani 1 1 d . . . . .
 H00I H 0.406981 0.845698 0.526430 0.033 Uiso 1 1 calc R U . . .
 C00G C 0.4411(3) 0.5317(3) 0.62955(10) 0.0252(4) Uani 1 1 d . . . . .
 H00J H 0.567839 0.534598 0.596452 0.030 Uiso 1 1 calc R U . . .
 C00H C 0.3601(3) 0.0146(3) 0.78576(11) 0.0271(4) Uani 1 1 d . . . . .
 H00K H 0.322561 -0.032403 0.732398 0.041 Uiso 1 1 calc R U . . .
 H00L H 0.324331 -0.091388 0.824016 0.041 Uiso 1 1 calc R U . . .
 H00M H 0.519731 0.045824 0.789040 0.041 Uiso 1 1 calc R U . . .
 C00I C -0.0790(3) 0.9752(3) 0.60275(11) 0.0302(4) Uani 1 1 d . . . . .
 H00N H -0.192153 1.075095 0.597990 0.036 Uiso 1 1 calc R U . . .

loop_
  _atom_site_aniso_label
  _atom_site_aniso_U_11
  _atom_site_aniso_U_22
  _atom_site_aniso_U_33
  _atom_site_aniso_U_23
  _atom_site_aniso_U_13
  _atom_site_aniso_U_12
 O001 0.0223(5) 0.0278(6) 0.0269(6) 0.0031(5) -0.0035(4) -0.0056(5)
 O002 0.0167(5) 0.0266(6) 0.0318(6) -0.0033(5) 0.0005(4) 0.0000(5)
 O003 0.0224(6) 0.0208(7) 0.0408(7) -0.0013(5) -0.0007(5) -0.0040(5)
 N004 0.0181(6) 0.0211(7) 0.0206(6) -0.0015(5) 0.0004(5) -0.0003(5)
 C005 0.0185(7) 0.0237(9) 0.0167(7) 0.0014(6) -0.0019(5) -0.0027(6)
 C006 0.0231(8) 0.0289(9) 0.0174(7) -0.0047(6) -0.0002(6) -0.0045(7)
 C007 0.0166(7) 0.0233(8) 0.0233(7) -0.0023(7) -0.0008(6) -0.0024(6)
 C008 0.0222(8) 0.0269(9) 0.0181(7) -0.0034(6) -0.0027(6) -0.0023(7)
 C009 0.0193(7) 0.0227(9) 0.0193(7) -0.0038(6) -0.0005(5) -0.0040(6)
 C00A 0.0213(8) 0.0273(9) 0.0236(8) -0.0048(7) 0.0002(6) -0.0003(7)
 C00B 0.0180(7) 0.0262(9) 0.0199(7) -0.0034(6) -0.0003(6) -0.0033(6)
 C00C 0.0242(8) 0.0310(10) 0.0254(8) -0.0017(7) -0.0007(6) -0.0001(7)
 C00D 0.0164(7) 0.0197(8) 0.0215(7) 0.0005(6) 0.0012(5) -0.0008(6)
 C00E 0.0395(10) 0.0325(10) 0.0212(8) 0.0047(7) -0.0042(7) -0.0059(8)
 C00F 0.0307(9) 0.0337(11) 0.0191(8) 0.0000(7) 0.0006(6) -0.0056(7)
 C00G 0.0236(8) 0.0309(10) 0.0212(7) -0.0051(7) 0.0049(6) -0.0027(7)
 C00H 0.0293(8) 0.0233(9) 0.0287(9) -0.0047(7) -0.0032(7) -0.0005(7)
 C00I 0.0315(9) 0.0302(10) 0.0286(9) 0.0010(7) -0.0055(7) 0.0024(7)

_geom_special_details
;
 All esds (except the esd in the dihedral angle between two l.s. planes)
 are estimated using the full covariance matrix.  The cell esds are taken
 into account individually in the estimation of esds in distances, angles
 and torsion angles; correlations between esds in cell parameters are only
 used when they are defined by crystal symmetry.  An approximate (isotropic)
 treatment of cell esds is used for estimating esds involving l.s. planes.
;
loop_
  _geom_bond_atom_site_label_1
  _geom_bond_atom_site_label_2
  _geom_bond_distance
  _geom_bond_site_symmetry_2
  _geom_bond_publ_flag
 O001 H00O 0.8503 . ?
 O001 H00P 0.8502 . ?
 O002 C005 1.262(2) . ?
 O003 C005 1.241(2) . ?
 N004 H00A 0.8900 . ?
 N004 H00B 0.8900 . ?
 N004 H00C 0.8900 . ?
 N004 C00D 1.494(2) . ?
 C005 C00D 1.540(2) . ?
 C006 C008 1.423(2) . ?
 C006 C00F 1.419(2) . ?
 C006 C00G 1.413(3) . ?
 C007 H007 0.9800 . ?
 C007 C009 1.524(2) . ?
 C007 C00D 1.548(2) . ?
 C007 C00H 1.529(2) . ?
 C008 C00B 1.419(2) . ?
 C008 C00C 1.420(2) . ?
 C009 C00A 1.421(2) . ?
 C009 C00B 1.373(2) . ?
 C00A H00D 0.9300 . ?
 C00A C00G 1.364(3) . ?
 C00B H00E 0.9300 . ?
 C00C H00F 0.9300 . ?
 C00C C00I 1.370(3) . ?
 C00D H00G 0.9800 . ?
 C00E H00H 0.9300 . ?
 C00E C00F 1.375(3) . ?
 C00E C00I 1.405(3) . ?
 C00F H00I 0.9300 . ?
 C00G H00J 0.9300 . ?
 C00H H00K 0.9600 . ?
 C00H H00L 0.9600 . ?
 C00H H00M 0.9600 . ?
 C00I H00N 0.9300 . ?

loop_
  _geom_angle_atom_site_label_1
  _geom_angle_atom_site_label_2
  _geom_angle_atom_site_label_3
  _geom_angle
  _geom_angle_site_symmetry_1
  _geom_angle_site_symmetry_3
  _geom_angle_publ_flag
 H00O O001 H00P 104.5 . . ?
 H00A N004 H00B 109.5 . . ?
 H00A N004 H00C 109.5 . . ?
 H00B N004 H00C 109.5 . . ?
 C00D N004 H00A 109.5 . . ?
 C00D N004 H00B 109.5 . . ?
 C00D N004 H00C 109.5 . . ?
 O002 C005 C00D 116.43(15) . . ?
 O003 C005 O002 126.41(15) . . ?
 O003 C005 C00D 117.16(14) . . ?
 C00F C006 C008 119.09(16) . . ?
 C00G C006 C008 118.44(15) . . ?
 C00G C006 C00F 122.39(16) . . ?
 C009 C007 H007 106.6 . . ?
 C009 C007 C00D 112.64(14) . . ?
 C009 C007 C00H 113.59(14) . . ?
 C00D C007 H007 106.6 . . ?
 C00H C007 H007 106.6 . . ?
 C00H C007 C00D 110.23(13) . . ?
 C00B C008 C006 118.83(15) . . ?
 C00B C008 C00C 122.48(15) . . ?
 C00C C008 C006 118.64(16) . . ?
 C00A C009 C007 120.36(15) . . ?
 C00B C009 C007 121.07(14) . . ?
 C00B C009 C00A 118.57(15) . . ?
 C009 C00A H00D 119.5 . . ?
 C00G C00A C009 121.02(16) . . ?
 C00G C00A H00D 119.5 . . ?
 C008 C00B H00E 119.1 . . ?
 C009 C00B C008 121.78(14) . . ?
 C009 C00B H00E 119.1 . . ?
 C008 C00C H00F 119.7 . . ?
 C00I C00C C008 120.66(16) . . ?
 C00I C00C H00F 119.7 . . ?
 N004 C00D C005 107.72(13) . . ?
 N004 C00D C007 111.17(12) . . ?
 N004 C00D H00G 107.8 . . ?
 C005 C00D C007 114.36(13) . . ?
 C005 C00D H00G 107.8 . . ?
 C007 C00D H00G 107.8 . . ?
 C00F C00E H00H 120.1 . . ?
 C00F C00E C00I 119.89(17) . . ?
 C00I C00E H00H 120.1 . . ?
 C006 C00F H00I 119.6 . . ?
 C00E C00F C006 120.80(16) . . ?
 C00E C00F H00I 119.6 . . ?
 C006 C00G H00J 119.4 . . ?
 C00A C00G C006 121.29(15) . . ?
 C00A C00G H00J 119.4 . . ?
 C007 C00H H00K 109.5 . . ?
 C007 C00H H00L 109.5 . . ?
 C007 C00H H00M 109.5 . . ?
 H00K C00H H00L 109.5 . . ?
 H00K C00H H00M 109.5 . . ?
 H00L C00H H00M 109.5 . . ?
 C00C C00I C00E 120.91(17) . . ?
 C00C C00I H00N 119.5 . . ?
 C00E C00I H00N 119.5 . . ?

loop_
  _geom_torsion_atom_site_label_1
  _geom_torsion_atom_site_label_2
  _geom_torsion_atom_site_label_3
  _geom_torsion_atom_site_label_4
  _geom_torsion
  _geom_torsion_site_symmetry_1
  _geom_torsion_site_symmetry_2
  _geom_torsion_site_symmetry_3
  _geom_torsion_site_symmetry_4
  _geom_torsion_publ_flag
 O002 C005 C00D N004 166.80(13) . . . . ?
 O002 C005 C00D C007 -69.08(18) . . . . ?
 O003 C005 C00D N004 -13.88(19) . . . . ?
 O003 C005 C00D C007 110.24(17) . . . . ?
 C006 C008 C00B C009 3.0(2) . . . . ?
 C006 C008 C00C C00I -0.1(2) . . . . ?
 C007 C009 C00A C00G 179.17(15) . . . . ?
 C007 C009 C00B C008 178.39(15) . . . . ?
 C008 C006 C00F C00E 0.3(2) . . . . ?
 C008 C006 C00G C00A -1.2(2) . . . . ?
 C008 C00C C00I C00E 0.6(3) . . . . ?
 C009 C007 C00D N004 68.53(16) . . . . ?
 C009 C007 C00D C005 -53.73(18) . . . . ?
 C009 C00A C00G C006 1.9(3) . . . . ?
 C00A C009 C00B C008 -2.3(2) . . . . ?
 C00B C008 C00C C00I 177.40(16) . . . . ?
 C00B C009 C00A C00G -0.2(2) . . . . ?
 C00C C008 C00B C009 -174.54(15) . . . . ?
 C00D C007 C009 C00A 98.64(17) . . . . ?
 C00D C007 C009 C00B -82.06(18) . . . . ?
 C00F C006 C008 C00B -177.91(14) . . . . ?
 C00F C006 C008 C00C -0.3(2) . . . . ?
 C00F C006 C00G C00A 175.42(16) . . . . ?
 C00F C00E C00I C00C -0.6(3) . . . . ?
 C00G C006 C008 C00B -1.2(2) . . . . ?
 C00G C006 C008 C00C 176.40(15) . . . . ?
 C00G C006 C00F C00E -176.29(17) . . . . ?
 C00H C007 C009 C00A -27.6(2) . . . . ?
 C00H C007 C009 C00B 151.71(14) . . . . ?
 C00H C007 C00D N004 -163.46(13) . . . . ?
 C00H C007 C00D C005 74.28(17) . . . . ?
 C00I C00E C00F C006 0.2(3) . . . . ?

_shelx_res_file
;
TITL 20231114_1_a.res in P2(1)
    20231114_1.res
    created by SHELXL-2018/3 at 16:22:42 on 04-Dec-2023
REM Old TITL 20231114_1 in P2(1)/m
REM SHELXT solution in P2(1)
REM R1 0.088, Rweak 0.025, Alpha 0.001, Orientation as input
REM Flack x = 0.212 ( 0.074 ) from Parsons' quotients
REM Formula found by SHELXT: C14 O4
CELL 1.54184 5.872 6.4774 16.5959 90 90.612 90
ZERR 2 0.0001 0.0001 0.0002 0 0.001 0
LATT -1
SYMM -X,0.5+Y,-Z
SFAC C H N O
UNIT 28 34 2 6

L.S. 4 0 0
PLAN  1
SIZE 0.06 0.18 0.4
TEMP 100
CONF
BOND $H
list 4
MORE -1
fmap 2 53
acta
REM <olex2.extras>
REM <HklSrc "%.\\20231114_1.hkl">
REM </olex2.extras>

WGHT    0.051400    0.061900
EXTI    0.009737
FVAR       1.43256
AFIX   6
O001  4    0.844696    0.888339    0.916286    11.00000    0.02235    0.02779 =
         0.02691    0.00307   -0.00346   -0.00562
H00O  2    0.742909    0.796652    0.909014    11.00000   -1.50000
H00P  2    0.781835    1.000069    0.900946    11.00000   -1.50000
AFIX   0

O002  4    0.694649    0.287288    0.884701    11.00000    0.01672    0.02662 =
         0.03176   -0.00331    0.00052   -0.00002
O003  4    0.522249    0.590903    0.902826    11.00000    0.02237    0.02075 =
         0.04085   -0.00132   -0.00073   -0.00398
N004  3    0.114523    0.441504    0.918945    11.00000    0.01812    0.02110 =
         0.02065   -0.00155    0.00038   -0.00033
AFIX 137
H00A  2    0.141454    0.566115    0.898560    11.00000   -1.20000
H00B  2    0.121990    0.447428    0.972486    11.00000   -1.20000
H00C  2   -0.023633    0.399572    0.903629    11.00000   -1.20000
AFIX   0
C005  1    0.522046    0.401043    0.892854    11.00000    0.01853    0.02372 =
         0.01668    0.00142   -0.00187   -0.00273
C006  1    0.264963    0.677399    0.617268    11.00000    0.02310    0.02890 =
         0.01739   -0.00467   -0.00020   -0.00448
C007  1    0.222439    0.208808    0.804621    11.00000    0.01657    0.02329 =
         0.02332   -0.00228   -0.00076   -0.00236
AFIX  13
H007  2    0.062644    0.166064    0.807535    11.00000   -1.20000
AFIX   0
C008  1    0.070560    0.667716    0.667604    11.00000    0.02221    0.02691 =
         0.01809   -0.00337   -0.00267   -0.00227
C009  1    0.234909    0.373477    0.739205    11.00000    0.01933    0.02271 =
         0.01933   -0.00382   -0.00049   -0.00397
C00A  1    0.428742    0.386842    0.688977    11.00000    0.02130    0.02733 =
         0.02361   -0.00479    0.00020   -0.00027
AFIX  43
H00D  2    0.549092    0.295404    0.696745    11.00000   -1.20000
AFIX   0
C00B  1    0.059269    0.510284    0.726852    11.00000    0.01800    0.02619 =
         0.01986   -0.00339   -0.00032   -0.00328
AFIX  43
H00E  2   -0.070567    0.499417    0.758176    11.00000   -1.20000
AFIX   0
C00C  1   -0.100699    0.820968    0.658632    11.00000    0.02422    0.03104 =
         0.02537   -0.00171   -0.00069   -0.00014
AFIX  43
H00F  2   -0.228901    0.816602    0.691011    11.00000   -1.20000
AFIX   0
C00D  1    0.288699    0.292765    0.888996    11.00000    0.01642    0.01968 =
         0.02148    0.00055    0.00118   -0.00083
AFIX  13
H00G  2    0.293772    0.175589    0.926327    11.00000   -1.20000
AFIX   0
C00E  1    0.111810    0.984657    0.552540    11.00000    0.03954    0.03250 =
         0.02124    0.00472   -0.00418   -0.00590
AFIX  43
H00H  2    0.123813    1.089458    0.514518    11.00000   -1.20000
AFIX   0
C00F  1    0.280783    0.838681    0.559705    11.00000    0.03072    0.03373 =
         0.01912   -0.00003    0.00057   -0.00559
AFIX  43
H00I  2    0.406981    0.845698    0.526430    11.00000   -1.20000
AFIX   0
C00G  1    0.441070    0.531666    0.629548    11.00000    0.02358    0.03094 =
         0.02115   -0.00506    0.00490   -0.00270
AFIX  43
H00J  2    0.567839    0.534598    0.596452    11.00000   -1.20000
AFIX   0
C00H  1    0.360072    0.014644    0.785764    11.00000    0.02931    0.02327 =
         0.02866   -0.00467   -0.00322   -0.00046
AFIX 137
H00K  2    0.322561   -0.032403    0.732398    11.00000   -1.50000
H00L  2    0.324331   -0.091388    0.824016    11.00000   -1.50000
H00M  2    0.519731    0.045824    0.789040    11.00000   -1.50000
AFIX   0
C00I  1   -0.079000    0.975244    0.602747    11.00000    0.03151    0.03024 =
         0.02862    0.00096   -0.00553    0.00238
AFIX  43
H00N  2   -0.192153    1.075095    0.597990    11.00000   -1.20000
AFIX   0
HKLF 4


REM  20231114_1_a.res in P2(1)
REM wR2 = 0.0755, GooF = S = 1.040, Restrained GooF = 1.040 for all data
REM R1 = 0.0272 for 2391 Fo > 4sig(Fo) and 0.0275 for all 2428 data
REM 169 parameters refined using 1 restraints

END

WGHT      0.0512      0.0623

REM Highest difference peak  0.161,  deepest hole -0.144,  1-sigma level  0.033
Q1    1   0.0208  0.9750  0.5618  11.00000  0.05    0.16
;
_shelx_res_checksum                31555
_shelx_hkl_file
;
   0  -7   0    0.25    0.67
   0  -7   0    0.19    0.76
   0  -7   1   98.97    3.76
   0  -7  -1   96.70    3.64
   0  -7   1   96.57    3.51
   0  -7  -1   86.31    3.26
   0  -7  -2  590.62   12.98
   0  -7   2  637.84   13.45
   0  -7   2  626.46   13.80
   0  -7  -2  628.73   13.43
   0  -7  -2  580.85   13.20
   0  -7   3  406.02    9.34
   0  -7  -3  359.13    9.17
   0  -7  -3  378.52    9.03
   0  -7   3  420.87    9.73
   0  -7  -4    0.46    0.62
   0  -7   4    0.39    0.77
   0  -7   5   42.25    2.32
   0  -7  -5   39.81    2.20
   0  -7  -6   41.67    2.20
   0  -7   7   83.12    3.09
   0  -7  -7   74.01    2.97
   0  -7   8  151.75    4.26
   0  -7  -8  135.78    4.23
   0  -7   9   88.17    2.76
   0  -7  -9   74.24    2.74
   0  -7 -10   25.88    1.37
   0  -6   0  115.26    4.36
   0  -6  -1  530.18   12.47
   0  -6  -1  537.21   12.77
   0  -6   1  516.24   12.28
   0  -6  -1  543.10   12.74
   0  -6  -2  235.52    6.90
   0  -6  -2  229.34    6.74
   0  -6  -2  233.52    7.12
   0  -6  -3   72.08    3.24
   0  -6  -3   70.45    3.26
   0  -6  -3   75.01    3.66
   0  -6  -4  131.49    4.59
   0  -6  -4  137.17    4.67
   0  -6  -4  140.49    5.34
   0  -6  -5  306.24    8.66
   0  -6  -5  290.76    7.63
   0  -6  -6   56.24    3.19
   0  -6   6   58.90    3.18
   0  -6   7   33.54    2.36
   0  -6  -7   31.06    2.39
   0  -6   8   14.99    1.60
   0  -6  -8   14.46    1.74
   0  -6  -9   63.03    3.30
   0  -6   9   66.68    3.20
   0  -6 -10  138.31    4.83
   0  -6  10  129.18    4.61
   0  -6  11   20.96    1.63
   0  -6  12   36.54    1.95
   0  -6 -13   12.30    1.10
   0  -5   0    0.17    0.61
   0  -5   1   97.36    3.70
   0  -5  -1   95.77    3.86
   0  -5   2   59.12    3.17
   0  -5  -2   58.13    2.96
   0  -5   2   59.58    3.05
   0  -5   2   55.19    2.63
   0  -5   3  118.26    4.70
   0  -5  -3  115.80    4.21
   0  -5   3  119.66    4.57
   0  -5  -3  119.71    4.61
   0  -5  -3  113.87    4.19
   0  -5  -4   97.57    3.68
   0  -5   4   96.28    4.10
   0  -5  -4   83.80    3.93
   0  -5  -4   90.91    3.66
   0  -5  -5   61.82    2.92
   0  -5  -5   63.97    2.88
   0  -5  -5   65.42    3.45
   0  -5   5   61.71    3.28
   0  -5   6    5.94    1.05
   0  -5   6    6.73    1.28
   0  -5  -6    7.91    1.48
   0  -5  -6    5.45    1.00
   0  -5  -6    6.04    0.95
   0  -5   6    4.36    1.17
   0  -5   7  143.51    5.42
   0  -5   7  144.99    5.49
   0  -5   7  141.70    4.93
   0  -5  -7  146.85    5.57
   0  -5   8  286.71    8.55
   0  -5  -8  271.66    8.37
   0  -5   8  281.53    8.20
   0  -5   8  274.52    7.73
   0  -5   9  174.21    5.79
   0  -5   9  189.77    6.54
   0  -5   9  189.77    6.24
   0  -5  10   75.45    3.48
   0  -5  10   80.81    3.66
   0  -5  10   77.23    3.90
   0  -5 -11   20.70    2.05
   0  -5  11   20.01    1.76
   0  -5  11   19.09    1.92
   0  -5  11   18.97    1.69
   0  -5 -12    6.19    1.26
   0  -5  12    5.63    1.03
   0  -5  12    5.85    1.23
   0  -5  13    2.90    0.77
   0  -5 -13    2.42    0.89
   0  -5  14    4.72    0.80
   0  -5 -14    3.76    0.88
   0  -5  15   17.10    1.11
   0  -5 -15   17.63    1.37
   0  -5  16   21.49    1.18
   0  -4   0   18.16    1.46
   0  -4   0   16.90    1.34
   0  -4   0   17.19    1.35
   0  -4   1  102.96    3.81
   0  -4   1  105.86    3.59
   0  -4   1  111.18    3.78
   0  -4  -1  107.88    3.75
   0  -4   2   37.16    2.07
   0  -4   2   35.01    1.84
   0  -4  -2   34.13    2.01
   0  -4   2   34.95    2.08
   0  -4   3  156.64    4.99
   0  -4  -3  152.68    4.88
   0  -4   3  157.02    4.99
   0  -4  -4   48.48    2.56
   0  -4   4   46.83    2.29
   0  -4   4   50.23    2.61
   0  -4  -4   46.39    2.22
   0  -4  -4   50.98    2.35
   0  -4   4   46.66    2.52
   0  -4   5  761.16   16.88
   0  -4  -5  779.36   16.86
   0  -4   5  762.63   16.68
   0  -4  -5  764.56   15.95
   0  -4  -5  768.94   16.16
   0  -4   5  796.07   16.90
   0  -4   6    9.18    1.22
   0  -4  -6    8.97    1.33
   0  -4  -6    9.25    1.12
   0  -4   6    9.97    1.28
   0  -4   6    7.58    1.18
   0  -4   7  102.11    4.04
   0  -4   7   97.76    4.07
   0  -4   8  264.01    7.49
   0  -4   8  264.15    7.80
   0  -4   9  245.23    7.56
   0  -4   9  248.99    7.24
   0  -4  -9  249.01    7.61
   0  -4   9  239.24    7.48
   0  -4  10   15.22    1.58
   0  -4  10   15.22    1.73
   0  -4 -10   16.68    1.85
   0  -4 -11   11.40    1.65
   0  -4  11    7.90    1.36
   0  -4  11    9.14    1.25
   0  -4  12  338.05    8.96
   0  -4  12  353.79    9.76
   0  -4 -12  362.66    9.79
   0  -4  13  169.86    5.80
   0  -4 -13  168.68    5.84
   0  -4  13  159.08    5.03
   0  -4  13  152.21    5.68
   0  -4 -14   33.86    2.37
   0  -4  14   33.39    2.28
   0  -4  14   34.15    2.40
   0  -4  15  122.14    4.58
   0  -4  15  131.99    4.48
   0  -4 -15  131.79    4.66
   0  -4  16    3.78    0.83
   0  -4 -16    2.46    0.79
   0  -4  17   74.86    2.72
   0  -4  17   68.84    2.64
   0  -3   0    0.05    0.30
   0  -3  -1  306.61    6.99
   0  -3   1  315.25    7.20
   0  -3   2  548.76   11.24
   0  -3   2  531.25   11.20
   0  -3  -2  536.83   11.20
   0  -3   3  938.27   18.50
   0  -3  -3  894.67   18.44
   0  -3   3  935.44   18.51
   0  -3  -4   63.52    2.55
   0  -3   4   65.94    2.57
   0  -3   4   58.07    2.00
   0  -3   4   60.69    2.47
   0  -3   4   63.40    2.52
   0  -3  -4   66.78    2.36
   0  -3   4   59.69    2.49
   0  -3   5  100.14    3.42
   0  -3   5  105.98    3.56
   0  -3  -5  103.40    3.24
   0  -3   5   96.81    3.46
   0  -3   6  100.98    3.64
   0  -3   6  107.60    3.73
   0  -3  -6  104.42    3.39
   0  -3  -6  102.72    3.35
   0  -3   6  104.82    3.58
   0  -3  -7  465.54   10.65
   0  -3   7  452.04   10.46
   0  -3   7  437.91   10.41
   0  -3   7  449.23   10.19
   0  -3   8   79.44    3.37
   0  -3   8   80.44    3.22
   0  -3  -8   82.63    3.47
   0  -3   9   35.51    2.07
   0  -3  -9   32.95    2.26
   0  -3   9   33.55    2.20
   0  -3  10  381.51    9.15
   0  -3  10  361.12    9.56
   0  -3 -10  394.39    9.77
   0  -3  10  345.68    9.41
   0  -3  10  326.49    9.37
   0  -3  11  382.87   10.32
   0  -3  11  403.62   10.43
   0  -3  11  395.24    9.78
   0  -3  11  404.10   10.54
   0  -3 -11  408.12   10.53
   0  -3  12  198.87    5.93
   0  -3  12  214.18    6.84
   0  -3  12  204.82    6.59
   0  -3 -12  203.65    6.64
   0  -3  12  209.89    6.79
   0  -3  13   46.63    2.80
   0  -3 -13   43.27    2.80
   0  -3  13   49.47    2.96
   0  -3  13   44.64    2.89
   0  -3  14    2.01    0.96
   0  -3  14    1.99    0.85
   0  -3 -14    2.34    0.96
   0  -3  14    1.38    0.91
   0  -3  15  235.04    6.95
   0  -3  15  241.47    7.29
   0  -3 -15  231.69    7.12
   0  -3 -16    4.24    1.01
   0  -3  16    4.68    1.02
   0  -3  16    4.43    0.86
   0  -3  17  102.27    3.71
   0  -3  17   93.96    3.28
   0  -3  18    3.67    0.68
   0  -2   0 3066.99   55.91
   0  -2  -1  452.29    8.90
   0  -2   1  429.52    8.62
   0  -2  -2  113.78    3.03
   0  -2   2  114.76    2.63
   0  -2   3   49.24    1.30
   0  -2  -3   49.85    1.61
   0  -2  -3   49.37    1.82
   0  -2  -4  392.70    8.13
   0  -2  -5 2186.41   40.64
   0  -2  -6 1846.08   34.93
   0  -2  -6 1834.02   34.68
   0  -2   7  245.71    5.88
   0  -2  -7  238.09    5.94
   0  -2   7  234.00    6.00
   0  -2  -7  245.68    6.16
   0  -2  -8   71.20    2.85
   0  -2   8   76.30    2.71
   0  -2  -8   69.43    2.77
   0  -2   8   71.82    2.85
   0  -2   9  480.89   10.54
   0  -2  -9  472.37   10.98
   0  -2   9  464.33   10.94
   0  -2  -9  485.65   11.08
   0  -2  10    7.66    1.06
   0  -2 -10    7.18    1.12
   0  -2  10    6.70    0.86
   0  -2 -11  182.45    5.67
   0  -2  11  179.81    5.63
   0  -2  12   97.80    4.01
   0  -2 -12   95.81    4.07
   0  -2 -13  254.31    7.64
   0  -2  13  266.13    7.66
   0  -2  14  109.52    4.32
   0  -2 -14  106.88    4.44
   0  -2  14  111.09    4.43
   0  -2  15   13.10    1.56
   0  -2 -15   10.43    1.46
   0  -2  15   11.17    1.35
   0  -2  16   83.15    3.77
   0  -2  16   82.56    3.57
   0  -2  16   78.25    3.31
   0  -2  17   88.30    3.62
   0  -2  17   82.10    3.12
   0  -2  18   14.04    1.28
   0  -2  19    1.53    0.46
   0  -1   0    0.28    0.20
   0  -1  -1 1332.80   23.85
   0  -1   1 1277.91   23.79
   0  -1  -1 1335.44   23.91
   0  -1  -1 1303.03   24.06
   0  -1  -2 5592.23   98.59
   0  -1  -2 5627.08   98.05
   0  -1   2 5297.27   97.68
   0  -1  -2 5618.11   98.28
   0  -1  -3  920.52   17.31
   0  -1  -3  871.01   16.91
   0  -1  -3  926.77   16.90
   0  -1  -3  878.50   17.26
   0  -1  -4 5806.84  105.37
   0  -1  -4 5768.76  104.70
   0  -1  -5  446.97    9.99
   0  -1  -5  451.11    9.29
   0  -1  -6 1066.67   21.72
   0  -1  -6 1082.01   20.89
   0  -1  -7 1690.87   31.97
   0  -1  -7 1655.31   32.95
   0  -1   8   35.31    1.73
   0  -1  -8   38.60    1.95
   0  -1  -8   39.09    2.22
   0  -1  -8   37.12    2.44
   0  -1  -9   89.45    3.33
   0  -1  -9   80.02    3.47
   0  -1  -9   84.13    3.04
   0  -1   9   78.45    2.93
   0  -1  -9   80.32    3.93
   0  -1  -9   81.26    3.37
   0  -1 -10  262.03    7.36
   0  -1  10  248.92    6.59
   0  -1 -10  255.87    6.71
   0  -1 -11  686.58   15.86
   0  -1  11  687.53   14.96
   0  -1 -11  698.65   15.10
   0  -1  12  174.11    5.55
   0  -1 -12  182.91    5.71
   0  -1 -12  189.30    6.37
   0  -1  13  152.24    5.19
   0  -1 -13  155.03    5.84
   0  -1 -13  158.21    5.37
   0  -1  14  163.53    5.42
   0  -1 -14  156.80    5.61
   0  -1 -14  159.95    5.99
   0  -1  15  150.20    5.10
   0  -1 -15  147.70    5.69
   0  -1 -16  174.66    6.16
   0  -1  16  188.35    5.67
   0  -1  16  172.97    5.35
   0  -1 -17   68.16    3.36
   0  -1  17   69.28    2.92
   0  -1 -18  116.85    4.14
   0  -1  18  125.89    4.21
   0  -1  19   34.35    1.74
   0   0   1  275.86    5.07
   0   0  -2  314.42    5.82
   0   0   2  317.78    5.91
   0   0   3   39.74    1.01
   0   0  -3   36.62    0.88
   0   0  -4 6329.55  113.88
   0   0   4 6341.94  114.07
   0   0  -5 3897.53   70.75
   0   0   5 3970.71   70.99
   0   0   6 4757.01   86.89
   0   0  -6 4829.21   86.55
   0   0   7  938.00   17.68
   0   0   8   28.33    1.05
   0   0  -8    3.68    0.93
   0   0  -9 1451.19   28.35
   0   0  -9 1451.34   28.96
   0   0   9 1423.80   26.73
   0   0   9 1412.37   27.46
   0   0 -10 1161.77   23.41
   0   0  10 1113.60   22.36
   0   0 -10 1144.15   24.12
   0   0 -11 1311.55   26.15
   0   0  11 1252.55   24.98
   0   0 -11 1240.44   26.83
   0   0  12    0.57    0.54
   0   0 -12    0.16    1.00
   0   0 -13   43.25    2.95
   0   0  13   45.86    2.38
   0   0 -13   43.36    3.20
   0   0 -14  209.75    7.62
   0   0 -14  213.70    7.26
   0   0  14  216.05    6.22
   0   0 -15    1.92    0.96
   0   0 -15    0.59    1.18
   0   0  15    2.06    0.69
   0   0 -16    1.39    1.11
   0   0 -17  433.99   11.56
   0   0 -18  134.04    4.99
   0   0  19    0.90    0.43
   0   0 -19    1.11    0.65
   0   0 -20    0.65    0.42
   0   1   0    2.03    0.25
   0   1   1 1283.15   24.78
   0   1  -1 1326.15   24.11
   0   1  -1 1346.86   24.18
   0   1   2 5576.22  100.41
   0   1  -2 5551.42  100.60
   0   1  -3  896.87   17.49
   0   1   3  920.18   17.13
   0   1  -4 5717.38   91.99
   0   1   4 5696.64   91.14
   0   1  -5  451.36    9.03
   0   1  -5  444.79   10.08
   0   1   5  459.80    9.18
   0   1  -6 1079.21   20.12
   0   1   6 1049.65   20.28
   0   1  -6 1054.97   21.51
   0   1  -7 1610.61   31.50
   0   1   7 1539.02   29.83
   0   1  -7 1621.03   29.60
   0   1  -8   34.95    1.40
   0   1  -8   36.58    2.43
   0   1  -8   36.07    2.27
   0   1  -8   36.04    2.14
   0   1   8   39.01    1.65
   0   1  -9   81.98    3.52
   0   1  -9   80.39    2.42
   0   1   9   88.30    2.81
   0   1   9   81.81    2.94
   0   1  -9   82.13    3.65
   0   1  -9   82.20    3.96
   0   1 -10  252.23    7.56
   0   1  10  255.94    6.28
   0   1  10  253.36    6.55
   0   1 -11  678.58   16.39
   0   1 -11  679.44   15.91
   0   1  11  682.54   14.66
   0   1 -12  186.61    6.51
   0   1 -12  181.13    6.82
   0   1 -13  152.41    6.38
   0   1 -13  158.96    6.02
   0   1 -13  151.63    5.83
   0   1 -14  146.29    5.67
   0   1 -14  164.65    6.70
   0   1 -14  155.89    6.58
   0   1 -15  146.37    5.36
   0   1 -15  163.68    6.57
   0   1 -15  155.09    6.40
   0   1 -16  185.81    6.89
   0   1 -16  191.00    7.15
   0   1 -17   68.92    3.80
   0   1 -17   64.79    3.47
   0   1 -18  120.95    4.36
   0   1 -18  128.59    4.96
   0   1 -19   38.34    2.31
   0   1 -20  272.36    6.68
   0   2   0 3087.78   57.18
   0   2   0 3186.99   57.08
   0   2   1  441.32    9.15
   0   2  -1  450.95    8.95
   0   2   2  113.93    3.47
   0   2   2  114.51    2.79
   0   2   2  114.47    2.99
   0   2   3   50.74    1.70
   0   2   4  362.59    7.07
   0   2  -5 2027.41   38.33
   0   2  -5 2087.61   38.79
   0   2   5 2006.27   37.38
   0   2  -6 1861.18   34.63
   0   2   6 1803.37   34.58
   0   2   7  234.22    5.95
   0   2  -7  226.56    6.84
   0   2  -7  248.36    5.93
   0   2  -8   72.42    2.63
   0   2   8   69.57    2.70
   0   2  -8   63.68    3.39
   0   2  -8   68.83    3.41
   0   2  -9  497.39   12.31
   0   2  -9  469.66   12.34
   0   2 -10    7.26    1.49
   0   2  10    6.57    0.92
   0   2 -10    6.83    1.43
   0   2 -11  178.59    6.76
   0   2  11  173.40    5.32
   0   2 -12   99.56    4.98
   0   2  12   87.77    3.55
   0   2 -13  267.17    9.07
   0   2 -13  251.08    8.70
   0   2 -14  102.43    5.02
   0   2 -14  104.10    5.36
   0   2 -15   10.19    2.08
   0   2 -15   12.62    2.11
   0   2 -15   12.76    1.81
   0   2 -16   71.39    3.59
   0   2 -16   80.06    4.38
   0   2 -17   78.19    3.33
   0   2 -17   84.71    4.13
   0   2 -18   13.72    1.52
   0   2 -19    1.15    0.54
   0   2 -20   14.76    1.05
   0   3   0    0.40    0.27
   0   3   0    0.21    0.26
   0   3   1  308.71    7.18
   0   3   1  328.36    8.67
   0   3  -1  323.88    6.97
   0   3   1  318.29    6.84
   0   3   2  552.67   12.36
   0   3   2  528.53   10.84
   0   3   2  549.75   11.39
   0   3   3  937.35   18.02
   0   3   3  949.50   18.41
   0   3   4   62.01    1.93
   0   3   4   71.44    2.62
   0   3  -4   59.98    2.54
   0   3   4   70.32    2.22
   0   3   5  109.85    2.90
   0   3  -5  106.14    3.64
   0   3  -6   96.58    3.90
   0   3  -6  105.31    3.75
   0   3  -7  435.45   11.03
   0   3  -7  439.87   11.16
   0   3  -8   77.73    3.81
   0   3  -8   75.79    3.85
   0   3  -9   34.50    2.72
   0   3  -9   35.80    2.69
   0   3 -10  372.51   10.55
   0   3 -10  366.98   10.62
   0   3 -11  389.78   11.08
   0   3  11  356.81    9.33
   0   3 -11  389.49   10.98
   0   3 -12  211.61    7.65
   0   3 -12  203.86    7.31
   0   3 -13   44.31    3.36
   0   3 -13   46.89    3.59
   0   3 -13   47.79    3.30
   0   3 -14    1.15    1.49
   0   3 -14    1.65    1.31
   0   3 -14    1.50    1.18
   0   3 -15  239.57    8.02
   0   3 -15  253.38    8.73
   0   3 -15  240.50    8.08
   0   3 -16    4.14    1.27
   0   3 -16    6.22    1.56
   0   3 -16    4.87    1.18
   0   3 -17  100.98    4.15
   0   3 -17   94.91    3.72
   0   3 -17  101.68    4.33
   0   3 -18    3.84    0.76
   0   3 -18    4.58    0.92
   0   3 -18    3.82    0.91
   0   3 -19   16.06    1.11
   0   3 -19   16.91    1.16
   0   4   0   17.09    2.03
   0   4   0   16.92    1.20
   0   4   1  112.54    3.92
   0   4   1  103.78    3.52
   0   4   2   42.37    2.21
   0   4   3  156.47    4.78
   0   4  -5  736.31   16.34
   0   4  -6    9.32    1.43
   0   4  -7   91.81    4.23
   0   4  -8  253.15    7.87
   0   4  -8  242.85    7.44
   0   4  -9  246.02    7.89
   0   4  -9  231.35    7.46
   0   4 -10   15.96    1.88
   0   4 -10   15.77    1.92
   0   4 -11    9.25    1.53
   0   4 -11    8.55    1.60
   0   4 -12  352.17   11.38
   0   4 -12  377.03   10.33
   0   4 -12  343.85   10.06
   0   4 -13  162.44    6.01
   0   4 -13  168.12    6.88
   0   4 -13  166.46    6.99
   0   4 -14   34.82    2.87
   0   4 -14   34.29    2.47
   0   4 -14   33.55    2.96
   0   4 -15  125.84    5.04
   0   4 -15  119.38    4.54
   0   4 -15  113.06    4.37
   0   4 -16    3.75    0.98
   0   4 -16    3.51    0.84
   0   4 -17   63.64    2.51
   0   4 -17   66.57    2.93
   0   4 -18   68.51    2.48
   0   5  -6    6.85    1.35
   0   5  -7  137.09    5.68
   0   5  -8  256.25    7.50
   0   5  -8  270.27    8.73
   0   5  -9  172.41    6.74
   0   5  -9  169.55    5.74
   0   5 -10   72.26    4.45
   0   5 -10   69.94    4.10
   0   5 -11   19.66    2.45
   0   5 -11   18.50    2.16
   0   5 -12    5.77    1.42
   0   5 -12    6.60    1.59
   0   5 -13    1.35    1.15
   0   5 -13    2.49    1.05
   0   5 -14    3.52    1.04
   0   5 -14    4.05    1.04
   0   5 -14    3.79    0.99
   0   5 -15   17.05    1.48
   0   5 -15   15.27    1.19
   0   5 -15   12.94    1.32
   0   5 -16   20.91    1.47
   0   5 -16   21.89    1.35
   0   6  -5  282.60    8.40
   0   6  -6   54.90    3.28
   0   6  -7   31.25    2.55
   0   6  -8   14.80    1.85
   0   6  -9   63.13    3.53
   0   6 -10  132.61    5.05
   0   6 -11   20.25    1.94
   0   6 -11   18.54    1.72
   0   6 -12   35.11    2.10
   0   6 -12   34.99    2.29
   0   6 -12   35.24    2.30
   0   6 -13   12.96    1.29
   0   6 -13   12.40    1.19
   0   6 -13   13.80    1.18
   0   7  -3  348.38    8.93
   0   7  -4    0.69    0.78
   0   7  -5   38.62    2.38
   0   7  -6   41.34    2.55
   0   7  -7   71.71    3.32
   0   7  -8  126.24    4.40
   0   7  -8  121.76    4.35
   0   7  -9   75.20    3.10
   0   7  -9   84.95    3.18
   0   7 -10   34.15    1.76
   0   7 -10   33.87    1.72
   1  -7  -9    7.69    0.80
  -1  -7   9   11.65    0.85
  -1  -7   8    2.77    0.64
   1  -7  -8    2.41    0.58
   1  -7  -7   18.05    1.30
  -1  -7   7   22.31    1.48
   1  -7  -6    7.44    0.91
  -1  -7   6    8.33    1.06
   1  -7  -5    5.83    0.81
  -1  -7   5    6.74    1.04
  -1  -7   4   13.61    1.33
  -1  -7   3    5.94    1.04
  -1  -7   3    5.28    1.09
  -1  -7   2   12.21    1.41
  -1  -7   2   11.71    1.32
   1  -7  -1   44.56    2.13
  -1  -7   1   39.35    2.07
  -1  -7   1   47.43    2.56
  -1  -7   1   48.09    2.52
   1  -7   0   43.73    2.21
  -1  -7   0   43.38    2.26
  -1  -7   0   43.15    2.46
  -1  -7   0   42.21    2.37
  -1  -7  -1   50.19    2.52
  -1  -7  -1   54.63    2.65
   1  -7   1   53.22    2.53
  -1  -7  -1   54.45    2.70
  -1  -7  -2  148.43    4.77
  -1  -7  -2  143.85    4.74
  -1  -7  -2  137.56    4.66
   1  -7   2  156.78    4.79
  -1  -7  -3   52.86    2.52
  -1  -7  -3   53.56    2.54
  -1  -7  -3   53.70    2.64
  -1  -7  -4    5.30    0.96
  -1  -7  -4    4.25    0.84
  -1  -7  -5    5.72    0.99
  -1  -7  -6   37.22    2.11
  -1  -7  -7   14.33    1.29
  -1  -7  -8   32.60    1.79
  -1  -7  -9   35.31    1.71
   1  -6 -13   18.48    1.34
   1  -6 -12    1.07    0.65
  -1  -6  11    4.03    0.67
   1  -6 -11    4.96    0.97
  -1  -6  11    3.78    0.67
  -1  -6  10    6.27    0.90
   1  -6 -10    5.96    1.13
  -1  -6  10    5.67    0.87
   1  -6  -9   50.26    2.83
  -1  -6   9   54.26    2.60
  -1  -6   9   51.27    2.44
   1  -6  -8   23.46    1.95
  -1  -6   8   22.21    1.66
  -1  -6   7   44.23    2.41
   1  -6  -7   47.59    2.80
   1  -6  -6   34.44    2.37
  -1  -6   6   30.08    2.00
   1  -6  -5  190.53    6.21
  -1  -6   5  198.03    5.88
   1  -6  -4   77.44    3.57
  -1  -6   3   13.75    1.39
   1  -6  -3   13.99    1.32
   1  -6  -3   14.07    1.52
   1  -6  -2   40.63    2.31
  -1  -6   2   36.92    2.33
  -1  -6   2   37.65    2.61
   1  -6  -2   33.14    2.18
  -1  -6   1   86.12    3.98
  -1  -6   1   89.59    3.84
  -1  -6   0  222.47    6.95
  -1  -6   0  228.78    6.99
  -1  -6   0  216.33    6.86
  -1  -6  -1  337.82    9.10
  -1  -6  -1  316.87    9.01
  -1  -6  -1  338.20    9.12
  -1  -6  -2   64.05    3.38
  -1  -6  -2   62.84    3.26
  -1  -6  -2   59.89    3.20
  -1  -6  -3  271.01    7.84
  -1  -6  -3  282.66    7.86
  -1  -6  -4  124.01    4.75
  -1  -6  -4  130.81    5.15
  -1  -6  -4  128.93    4.71
   1  -6   5   81.27    3.87
  -1  -6  -5   70.38    3.42
  -1  -6  -5   73.54    3.77
  -1  -6  -5   72.05    3.34
   1  -6   6    7.44    1.14
  -1  -6  -6    6.23    1.33
   1  -6   6    5.78    1.26
  -1  -6  -6    5.44    1.03
  -1  -6  -7    9.66    1.48
   1  -6   7    9.23    1.22
   1  -6   8   43.50    2.45
   1  -6   8   42.97    2.64
   1  -6   9   49.98    2.56
   1  -6  10    2.40    0.72
  -1  -6 -10    1.95    0.86
   1  -6  11   61.43    2.59
  -1  -6 -11   63.64    2.82
   1  -6  12   61.40    2.38
  -1  -6 -12   62.46    2.57
  -1  -6 -13  148.76    4.06
  -1  -5  15    4.48    0.72
   1  -5 -15    3.26    0.84
  -1  -5  15    4.25    0.65
  -1  -5  14   36.01    2.02
   1  -5 -14   33.23    2.17
  -1  -5  14   33.82    1.93
   1  -5 -13   81.85    3.69
  -1  -5  13   85.77    3.47
  -1  -5  13   84.56    3.46
  -1  -5  12   10.37    1.37
  -1  -5  12    9.78    1.35
  -1  -5  11   40.38    2.61
  -1  -5  11   42.10    2.61
   1  -5 -11   40.02    2.72
  -1  -5  10    1.32    0.86
   1  -5 -10    1.28    1.07
  -1  -5  10    1.22    0.89
   1  -5  -9  192.09    6.56
  -1  -5   9  178.64    6.11
  -1  -5   9  171.93    6.22
   1  -5  -8  209.93    7.00
  -1  -5   8  203.69    6.67
   1  -5  -7   15.63    1.86
  -1  -5   7   12.55    1.61
   1  -5  -6    5.28    1.23
  -1  -5   6    6.54    1.24
  -1  -5   5   35.95    2.53
   1  -5  -5   34.10    2.42
  -1  -5   5   34.80    2.16
  -1  -5   5   34.12    2.32
  -1  -5   4  129.44    4.70
  -1  -5   4  135.99    4.86
   1  -5  -4  130.15    4.90
  -1  -5   4  135.74    5.16
  -1  -5   3   75.25    3.38
   1  -5  -3   75.35    3.45
  -1  -5   3   76.54    3.41
  -1  -5   3   77.27    3.73
  -1  -5   2  241.07    7.08
   1  -5  -2  241.36    6.90
  -1  -5   2  240.74    6.89
   1  -5  -1   11.70    1.27
  -1  -5   1   12.08    1.36
  -1  -5   1   13.12    1.51
  -1  -5   0  146.44    5.12
  -1  -5   0  136.69    4.68
   1  -5   0  134.02    4.87
  -1  -5  -1  351.66    9.24
  -1  -5  -1  349.33    8.89
   1  -5   1  355.63    9.37
  -1  -5  -1  351.26    9.50
   1  -5   2  118.92    4.23
  -1  -5  -2  111.83    4.33
  -1  -5  -2  107.02    4.47
  -1  -5  -2  112.99    4.40
  -1  -5  -2  107.65    4.02
   1  -5   2  117.99    4.56
  -1  -5  -3  237.52    7.02
  -1  -5  -3  232.08    7.10
  -1  -5  -3  245.98    7.40
   1  -5   3  236.89    7.30
   1  -5   3  253.33    7.01
  -1  -5  -4  756.86   16.92
  -1  -5  -4  755.33   16.78
   1  -5   4  754.80   17.30
   1  -5   4  775.32   16.88
  -1  -5  -4  754.22   17.22
  -1  -5  -5  188.04    6.02
   1  -5   5  198.06    6.35
  -1  -5  -5  194.93    6.21
   1  -5   5  198.76    6.57
  -1  -5  -5  200.11    6.63
  -1  -5  -6  202.49    6.46
   1  -5   6  216.58    6.76
   1  -5   6  207.39    6.79
  -1  -5  -6  204.09    6.27
  -1  -5  -7   62.84    3.04
   1  -5   7   70.47    3.60
   1  -5   7   71.30    3.56
   1  -5   8  307.59    8.89
   1  -5   8  311.81    8.88
  -1  -5  -8  295.52    8.90
   1  -5   8  312.94    8.98
   1  -5   9   31.65    2.45
   1  -5   9   29.72    2.37
   1  -5   9   32.05    2.42
  -1  -5  -9   30.72    2.49
   1  -5  10   38.28    2.57
   1  -5  10   36.18    2.61
  -1  -5 -10   37.95    2.62
   1  -5  10   36.79    2.56
   1  -5  11   51.67    2.99
  -1  -5 -11   56.87    3.13
   1  -5  11   55.46    3.09
   1  -5  11   55.82    2.95
  -1  -5 -12    6.84    1.18
   1  -5  12    6.44    1.07
   1  -5  12    9.34    1.31
   1  -5  13   32.00    2.08
   1  -5  13   31.05    1.86
  -1  -5 -13   30.06    1.97
  -1  -5 -14   42.10    2.13
   1  -5  14   41.80    2.18
  -1  -5 -15   39.24    1.75
   1  -5  15   47.45    2.04
  -1  -4  17   45.29    1.76
  -1  -4  17   47.46    2.07
   1  -4 -16   38.77    2.39
  -1  -4  16   38.45    1.98
  -1  -4  16   40.12    2.21
  -1  -4  15   96.69    3.73
   1  -4 -15   95.32    4.04
   1  -4 -14  129.11    5.05
  -1  -4  14  133.43    4.87
  -1  -4  13   17.42    1.76
   1  -4 -13   18.18    2.03
   1  -4 -12   15.65    1.90
  -1  -4  12   15.40    1.74
  -1  -4  11    9.88    1.48
  -1  -4  10  165.45    5.96
  -1  -4   9   99.32    4.31
  -1  -4   9   99.50    4.00
   1  -4  -9   93.93    4.37
  -1  -4   8   86.76    3.68
   1  -4  -8   84.38    4.00
  -1  -4   8   87.26    3.98
   1  -4  -7  276.10    8.02
  -1  -4   7  265.61    7.89
  -1  -4   7  277.68    7.66
   1  -4  -6  575.23   13.24
  -1  -4   6  579.80   13.03
  -1  -4   6  552.94   13.06
  -1  -4   5  171.59    5.19
  -1  -4   5  171.05    5.48
  -1  -4   5  172.39    5.52
   1  -4  -5  169.99    5.53
  -1  -4   4  319.34    8.39
  -1  -4   4  318.88    8.10
  -1  -4   4  324.94    8.39
   1  -4  -4  322.39    8.33
  -1  -4   3   65.38    2.88
   1  -4  -3   67.16    2.96
  -1  -4   3   66.57    2.97
  -1  -4   2  147.66    4.73
  -1  -4   2  140.61    4.74
  -1  -4   2  146.85    4.66
   1  -4  -2  146.17    4.60
   1  -4  -2  148.41    4.47
   1  -4  -1   56.88    2.49
  -1  -4   1   56.60    2.64
  -1  -4   1   51.34    2.34
   1  -4  -1   56.76    2.52
  -1  -4   1   57.28    2.59
  -1  -4   1   57.65    2.71
  -1  -4   0  705.06   15.03
   1  -4   0  709.10   14.38
   1  -4   0  695.88   14.73
  -1  -4   0  697.50   14.69
   1  -4   0  691.56   14.38
   1  -4   1  419.77    9.40
  -1  -4  -1  399.24    9.52
  -1  -4  -1  411.74    9.89
   1  -4   1  397.38    9.69
   1  -4   2  244.25    6.80
  -1  -4  -2  244.35    6.68
  -1  -4  -2  251.74    6.94
  -1  -4  -2  247.22    6.60
   1  -4   2  253.96    6.71
   1  -4   2  258.67    6.64
  -1  -4  -3    6.83    1.00
   1  -4   3    6.35    0.96
   1  -4   3    7.68    0.99
  -1  -4  -3    6.36    1.02
  -1  -4  -3    7.27    1.13
  -1  -4  -3    6.74    1.03
   1  -4   3    7.20    1.06
  -1  -4  -4   28.16    1.91
   1  -4   4   28.26    1.88
  -1  -4  -4   28.51    1.87
  -1  -4  -4   26.81    1.98
  -1  -4  -4   30.35    1.91
   1  -4   4   30.07    1.97
   1  -4   4   27.67    1.94
  -1  -4  -5  184.67    5.61
   1  -4   5  176.10    5.49
  -1  -4  -5  186.29    5.50
   1  -4   5  191.66    5.72
   1  -4   5  186.92    5.76
  -1  -4  -5  173.14    5.48
   1  -4   6   35.06    2.29
  -1  -4  -6   34.56    2.21
  -1  -4  -6   34.22    2.21
  -1  -4  -6   30.47    2.22
   1  -4   6   36.42    2.27
  -1  -4  -6   33.57    2.10
   1  -4   6   35.72    2.21
   1  -4   7  323.60    8.54
  -1  -4  -7  299.15    7.99
   1  -4   7  311.14    8.64
  -1  -4  -7  305.23    8.46
  -1  -4  -7  317.22    8.68
   1  -4   7  324.34    8.64
   1  -4   7  314.19    8.58
   1  -4   8  182.32    6.05
   1  -4   8  178.87    5.94
   1  -4   8  182.17    6.13
  -1  -4  -8  183.35    6.16
   1  -4   8  178.35    6.16
  -1  -4  -8  194.24    6.32
   1  -4   9   73.83    3.53
  -1  -4  -9   61.18    3.48
  -1  -4  -9   71.75    3.61
   1  -4   9   71.47    3.60
   1  -4   9   72.29    3.59
   1  -4   9   71.89    3.53
  -1  -4 -10   10.64    1.55
   1  -4  10    9.93    1.37
   1  -4  10    8.21    1.43
   1  -4  10   10.40    1.49
   1  -4  11   80.17    3.96
  -1  -4 -11   83.83    3.95
   1  -4  11   82.38    3.97
   1  -4  11   86.90    3.88
   1  -4  12    2.59    0.90
   1  -4  12    2.53    0.99
   1  -4  12    2.52    0.95
  -1  -4 -12    0.83    0.86
   1  -4  13   94.68    4.19
   1  -4  13   96.31    3.82
  -1  -4 -13   94.81    3.99
   1  -4  13   95.16    4.20
  -1  -4 -14   35.80    2.22
   1  -4  14   36.30    2.04
   1  -4  14   35.41    2.38
   1  -4  14   36.61    2.41
   1  -4  15   45.83    2.50
  -1  -4 -15   38.55    2.13
   1  -4  15   46.84    2.50
   1  -4  16   39.03    2.05
   1  -4  16   36.24    2.05
  -1  -3  18   33.58    1.48
  -1  -3  17   16.49    1.29
   1  -3 -17   11.64    1.47
  -1  -3  16    7.74    1.07
   1  -3 -16    7.33    1.36
  -1  -3  15   62.69    3.11
   1  -3 -15   67.10    3.61
   1  -3 -15   65.31    3.52
  -1  -3  14    5.05    0.96
  -1  -3  14    5.88    1.12
   1  -3 -14    6.21    1.37
   1  -3 -13   86.79    4.19
  -1  -3  13   87.44    3.98
  -1  -3  13   84.31    3.70
   1  -3 -12  185.44    6.42
  -1  -3  12  175.71    5.86
  -1  -3  12  180.14    6.09
   1  -3 -11   55.07    3.18
  -1  -3  11   50.93    2.93
  -1  -3  11   51.27    2.83
   1  -3 -10   11.52    1.50
  -1  -3  10   11.28    1.35
  -1  -3  10   10.44    1.14
  -1  -3  10   11.71    1.39
  -1  -3   9  114.70    4.35
  -1  -3   9  114.28    4.27
  -1  -3   9  113.91    3.98
  -1  -3   8  153.80    4.72
  -1  -3   8  150.96    4.97
  -1  -3   8  145.12    4.90
   1  -3  -7  178.02    5.48
  -1  -3   7  168.75    5.26
  -1  -3   7  178.08    5.12
  -1  -3   7  170.11    5.30
   1  -3  -6  273.89    7.18
  -1  -3   6  267.05    7.03
  -1  -3   6  269.47    6.86
  -1  -3   6  260.97    6.99
  -1  -3   5  481.59   10.99
  -1  -3   5  482.55   10.80
  -1  -3   5  490.27   11.01
   1  -3  -5  490.29   11.03
  -1  -3   4  254.82    6.51
  -1  -3   4  259.18    6.64
   1  -3  -4  268.31    6.66
  -1  -3   4  256.93    5.79
  -1  -3   4  256.44    6.62
   1  -3  -3 1225.88   23.95
  -1  -3   3 1226.04   23.26
  -1  -3   3 1224.21   23.97
  -1  -3   3 1201.52   24.06
  -1  -3   2 1801.95   30.77
   1  -3  -2 1812.99   30.49
  -1  -3   2 1844.68   30.74
  -1  -3   2 1826.32   30.12
  -1  -3   1  665.05   13.53
  -1  -3   1  668.44   13.85
  -1  -3   0  460.40    9.98
  -1  -3   0  441.67    9.65
  -1  -3   0  456.57   10.01
  -1  -3  -1  233.49    5.80
  -1  -3  -1  241.04    6.07
   1  -3   1  238.87    5.88
   1  -3   2  288.28    6.63
  -1  -3  -2  290.15    6.60
   1  -3   2  291.06    6.52
  -1  -3  -2  298.60    6.69
  -1  -3  -2  287.89    6.75
  -1  -3  -3   64.91    2.47
  -1  -3  -3   64.31    2.55
   1  -3   3   62.62    2.53
  -1  -3  -3   61.23    2.45
   1  -3   3   62.35    2.45
   1  -3   3   65.68    2.44
  -1  -3  -3   60.96    2.00
   1  -3   3   61.44    2.33
   1  -3   4  427.42    9.58
  -1  -3  -4  432.67    9.72
   1  -3   4  439.75    9.68
  -1  -3  -4  443.60    9.63
  -1  -3  -4  432.87    9.33
  -1  -3  -4  423.38    9.72
   1  -3   4  410.43    9.77
  -1  -3  -4  453.48    9.99
  -1  -3  -4  417.95    9.84
  -1  -3  -5  242.39    6.39
   1  -3   5  252.85    6.41
  -1  -3  -5  246.40    6.23
   1  -3   5  234.57    6.22
  -1  -3  -5  234.00    6.38
  -1  -3  -5  245.99    6.35
  -1  -3  -6  374.72    9.06
  -1  -3  -6  385.00    9.05
  -1  -3  -6  374.57    8.82
  -1  -3  -6  375.13    9.09
   1  -3   6  378.38    9.19
   1  -3   6  375.34    9.02
  -1  -3  -7  240.60    6.35
   1  -3   7  250.96    6.83
  -1  -3  -7  230.64    6.71
  -1  -3  -7  246.16    6.72
   1  -3   7  250.09    6.71
  -1  -3  -8   92.53    4.00
   1  -3   8  100.04    3.88
  -1  -3  -8   96.70    3.86
   1  -3   9   54.38    2.88
   1  -3   9   60.02    2.92
  -1  -3  -9   55.25    2.91
  -1  -3  -9   52.72    3.10
  -1  -3 -10  111.27    4.37
   1  -3  10  113.39    4.30
   1  -3  10  119.02    4.51
   1  -3  11   24.19    1.92
   1  -3  11   21.54    1.95
  -1  -3 -11   25.91    2.05
   1  -3  12   80.99    3.59
  -1  -3 -12   82.14    3.75
   1  -3  13   70.05    3.19
  -1  -3 -13   67.20    3.30
   1  -3  14   53.86    2.65
   1  -3  14   55.62    3.15
  -1  -3 -14   52.76    2.80
   1  -3  14   55.60    3.13
  -1  -3 -15   77.13    3.30
   1  -3  15   85.29    3.79
   1  -3  15   86.45    3.81
   1  -3  16   35.90    2.21
   1  -3  16   35.09    2.25
   1  -3  17   49.14    2.34
   1  -3  17   49.48    2.47
   1  -3  18   10.07    1.00
   1  -3  18    9.34    0.84
   1  -2 -19   77.05    3.06
  -1  -2  18    8.52    0.85
   1  -2 -18   10.13    1.41
  -1  -2  17   43.10    2.21
  -1  -2  16   28.74    1.96
   1  -2 -16   26.49    2.42
  -1  -2  15   17.80    1.67
   1  -2 -15   15.64    2.00
  -1  -2  14   49.33    2.79
  -1  -2  14   48.91    2.53
   1  -2 -14   48.30    3.18
   1  -2 -14   47.99    2.79
   1  -2 -13  146.51    5.62
  -1  -2  13  149.40    5.26
  -1  -2  13  145.65    4.83
   1  -2 -13  140.72    5.17
  -1  -2  12   12.11    1.28
   1  -2 -12    9.46    1.51
  -1  -2  12   10.49    1.34
   1  -2 -12   11.55    1.41
  -1  -2  12   13.66    1.48
  -1  -2  11  603.67   13.92
   1  -2 -11  614.78   14.13
   1  -2 -11  636.87   14.43
  -1  -2  11  604.74   13.67
   1  -2 -10   34.16    2.13
  -1  -2  10   30.04    1.90
  -1  -2  10   35.61    2.14
   1  -2 -10   32.88    2.22
   1  -2  -9  436.00   10.21
   1  -2  -9  431.41   10.51
  -1  -2   9  427.17   10.17
  -1  -2   9  429.21    9.98
   1  -2  -8  122.53    4.20
  -1  -2   8  127.10    4.08
  -1  -2   8  121.72    3.90
   1  -2  -8  121.79    4.16
  -1  -2   7  968.94   19.44
  -1  -2   7  945.77   19.60
  -1  -2   7  958.99   19.54
  -1  -2   6  132.51    3.89
   1  -2  -6  134.89    4.00
  -1  -2   6  131.93    3.09
  -1  -2   6  127.26    3.89
  -1  -2   6  128.75    3.81
   1  -2  -5  659.86   13.60
  -1  -2   5  643.71   12.63
   1  -2  -5  680.15   13.59
  -1  -2   4   17.67    1.33
  -1  -2   4   18.30    0.89
   1  -2  -4   18.23    1.16
  -1  -2   3  243.84    5.20
   1  -2  -3  239.52    5.60
  -1  -2   2  759.59   13.84
  -1  -2   2  654.12   13.98
  -1  -2   1  760.07   14.73
  -1  -2   0  190.56    4.33
  -1  -2   0  172.10    4.19
  -1  -2  -1  127.83    3.35
  -1  -2  -2  802.58   15.73
   1  -2   3  425.17    9.49
  -1  -2  -3  428.39    8.16
  -1  -2  -4  936.53   17.90
  -1  -2  -4  953.31   18.67
  -1  -2  -5  680.41   13.93
   1  -2   5  691.28   13.97
   1  -2   5  673.51   14.79
  -1  -2  -5  678.34   13.94
  -1  -2  -6 3291.47   60.24
  -1  -2  -6 3294.51   60.77
  -1  -2  -6 3306.44   61.10
  -1  -2  -6 3138.04   63.21
   1  -2   6 3315.27   60.79
   1  -2   6 3303.81   62.07
  -1  -2  -6 3243.56   60.80
  -1  -2  -7  796.64   16.38
   1  -2   7  766.47   17.29
  -1  -2  -7  789.81   16.41
   1  -2   7  769.17   15.99
  -1  -2  -7  782.95   15.87
  -1  -2  -7  799.26   17.29
  -1  -2  -7  786.79   15.94
  -1  -2  -7  754.09   15.50
  -1  -2  -8  288.88    8.41
  -1  -2  -8  276.02    7.63
  -1  -2  -8  297.85    7.73
   1  -2   8  286.30    7.24
  -1  -2  -8  295.76    7.19
  -1  -2  -8  272.36    6.82
   1  -2   8  289.58    8.52
  -1  -2  -8  270.87    6.99
  -1  -2  -9   21.54    2.02
  -1  -2  -9   20.13    2.31
  -1  -2  -9   24.98    1.69
  -1  -2  -9   24.06    1.99
  -1  -2 -10   29.58    1.93
  -1  -2 -10   31.49    2.40
   1  -2  10   26.33    1.84
  -1  -2 -11   27.29    2.41
  -1  -2 -11   26.45    1.89
   1  -2  11   25.98    1.87
   1  -2  11   27.41    2.01
   1  -2  12  173.90    5.62
  -1  -2 -12  187.86    6.72
  -1  -2 -12  186.30    5.73
   1  -2  12  186.36    6.10
  -1  -2 -13   49.81    2.63
   1  -2  13   49.88    2.59
   1  -2  13   51.65    2.95
   1  -2  14   98.10    4.23
   1  -2  14   94.41    3.60
   1  -2  15  129.68    4.96
   1  -2  16   89.58    3.85
   1  -2  17   17.28    1.52
   1  -2  17   15.73    1.42
   1  -2  18   84.20    3.26
   1  -2  18   77.27    2.85
   1  -2  19   76.13    2.71
   1  -1 -20   52.29    2.51
   1  -1 -19   36.95    2.49
   1  -1 -18  197.04    5.86
  -1  -1  17   40.14    2.12
   1  -1 -17   42.05    2.59
  -1  -1  16   45.70    2.49
   1  -1 -16   52.45    3.12
   1  -1 -15  362.78   10.11
   1  -1 -15  335.15   10.45
   1  -1 -14  302.77    9.20
   1  -1 -14  287.54    8.90
  -1  -1  14  292.64    7.76
  -1  -1  13   72.34    3.15
   1  -1 -13   69.87    3.76
   1  -1 -13   69.55    3.75
   1  -1 -12  288.82    8.40
   1  -1 -12  286.50    8.42
  -1  -1  12  279.06    7.45
   1  -1 -11   96.55    4.05
   1  -1 -11   92.79    4.09
  -1  -1  11   97.79    3.54
   1  -1 -10   80.58    3.57
  -1  -1  10   77.83    3.00
   1  -1 -10   79.93    3.42
   1  -1  -9  193.55    5.55
   1  -1  -9  181.66    5.43
   1  -1  -9  185.56    5.65
  -1  -1   9  179.68    5.01
   1  -1  -8  483.08   10.87
  -1  -1   8  478.92   10.23
   1  -1  -8  488.70   10.68
   1  -1  -8  494.87   10.75
  -1  -1   8  475.99    9.48
   1  -1  -7  641.47   12.82
   1  -1  -7  673.22   13.69
  -1  -1   6  140.47    4.66
   1  -1  -6  137.10    3.42
   1  -1  -5   44.83    1.79
  -1  -1   5   42.89    2.23
   1  -1  -5   42.73    1.51
   1  -1  -4  753.97   14.27
   1  -1  -4  787.19   14.73
   1  -1  -4  750.65   15.03
   1  -1  -3  422.40    7.82
  -1  -1   3  414.37    8.78
   1  -1  -2  196.70    4.16
   1  -1  -1   60.18    1.70
   1  -1   0 1073.33   20.04
  -1  -1  -1 4172.47   76.13
  -1  -1  -2 1593.65   28.73
   1  -1   2 1512.51   28.05
  -1  -1  -3 9597.75  175.18
   1  -1   3 9573.31  175.26
  -1  -1  -3 9999.00  176.86
   1  -1   3 9997.50  176.11
  -1  -1  -4 2242.38   43.22
  -1  -1  -4 2253.01   41.60
   1  -1   4 2273.49   41.62
   1  -1   4 2260.28   42.59
  -1  -1  -5 2643.49   50.68
  -1  -1  -5 2665.81   48.85
  -1  -1  -6  800.37   15.66
  -1  -1  -7  840.36   16.25
   1  -1   7  836.32   16.52
   1  -1   8  527.04   11.23
  -1  -1  -8  518.07   11.94
  -1  -1  -8  503.98   12.75
  -1  -1  -8  508.72   11.99
  -1  -1  -8  502.69   10.71
  -1  -1  -9  682.76   15.39
  -1  -1  -9  698.02   15.47
  -1  -1  -9  675.28   14.80
  -1  -1  -9  678.58   16.50
   1  -1   9  684.65   14.57
  -1  -1 -10  595.24   14.19
  -1  -1 -10  579.62   13.97
   1  -1  10  595.21   13.14
  -1  -1 -11  387.24   10.65
  -1  -1 -11  375.89   10.38
   1  -1  11  391.87    9.58
  -1  -1 -12  450.02   11.86
  -1  -1 -12  450.86   12.28
   1  -1  12  446.21   10.99
  -1  -1 -13  144.10    5.81
  -1  -1 -13  156.47    6.32
   1  -1  13  153.57    5.29
  -1  -1 -14   76.22    3.99
   1  -1  14   81.22    3.68
  -1  -1 -15   60.87    3.47
   1  -1  15   63.40    3.21
  -1  -1 -16  119.68    4.81
   1  -1  16  132.17    4.70
  -1  -1 -17   52.53    2.77
   1  -1  17   58.00    2.77
   1  -1  18  108.22    3.62
   1  -1  18  101.40    3.42
   1  -1  19   56.02    2.41
   1  -1  20   25.11    1.22
   1   0 -20    7.30    0.76
   1   0 -19  522.42   11.89
   1   0 -18  205.61    6.48
   1   0 -17  138.74    5.45
   1   0 -16  474.74   12.43
   1   0 -16  444.94   11.36
   1   0 -15 1215.13   25.82
   1   0 -15 1125.64   24.81
   1   0 -14   10.89    1.56
   1   0 -14   11.11    1.81
   1   0 -13  134.95    5.72
   1   0 -13  141.07    5.49
   1   0 -13  146.73    5.84
   1   0 -12  150.74    5.83
   1   0 -12  155.17    5.94
   1   0 -12  150.91    5.66
   1   0 -12  152.33    5.08
   1   0 -11   19.74    1.96
   1   0 -11   22.41    1.72
   1   0 -11   21.02    1.96
   1   0 -11   21.07    1.99
   1   0 -10  150.29    5.33
   1   0 -10  151.34    5.31
   1   0 -10  155.21    5.27
   1   0 -10  146.99    4.80
  -1   0   9  321.05    7.23
   1   0  -9  320.29    8.55
   1   0  -9  328.25    8.61
   1   0  -9  339.87    8.28
   1   0  -9  305.88    8.19
   1   0  -9  332.00    8.11
   1   0  -8  458.00   10.55
   1   0  -8  447.91   10.81
   1   0  -8  457.56   10.85
   1   0  -8  465.78   10.47
  -1   0   8  474.51    9.70
  -1   0   7  280.63    6.32
   1   0  -7  297.52    6.97
   1   0  -6   95.42    2.99
   1   0  -5  376.84    8.03
   1   0  -4 3295.78   60.21
   1   0  -3 2163.09   39.65
   1   0  -2 1232.42   22.34
  -1   0   2 1184.79   22.38
  -1   0   1 5945.96  109.76
   1   0  -1 6161.45  109.75
   1   0  -1 6249.02  110.35
  -1   0   0   43.97    1.20
  -1   0   0   44.49    1.73
   1   0   1  744.71   13.81
  -1   0  -1  732.79   13.87
   1   0   2  648.40   12.31
  -1   0  -2  640.58   12.11
  -1   0  -3    0.34    0.24
   1   0   3    0.13    0.27
  -1   0  -4  185.58    3.96
   1   0   4  191.85    4.14
   1   0   5 1460.52   25.64
  -1   0  -5 1315.97   25.39
   1   0   6   93.90    2.37
  -1   0  -6   80.10    2.20
  -1   0  -7  188.86    4.22
   1   0   8  344.49    7.89
   1   0   8  371.52    8.27
   1   0   9  150.22    4.36
   1   0   9  161.83    4.65
  -1   0  -9  155.78    5.23
  -1   0 -10  983.44   21.86
   1   0  10 1025.13   20.95
  -1   0 -11   28.85    2.57
   1   0  11   27.36    1.86
  -1   0 -11   26.36    2.20
   1   0  12  990.46   20.67
  -1   0 -12  984.67   21.48
  -1   0 -12  980.96   22.61
  -1   0 -13  159.05    6.49
  -1   0 -13  158.10    5.83
   1   0  13  165.06    5.38
  -1   0 -14  124.04    5.57
   1   0  14  115.76    4.43
  -1   0 -15  129.60    5.36
  -1   0 -15  143.62    6.08
   1   0  15  140.84    4.85
  -1   0 -16    5.05    1.36
   1   0  16    3.82    0.88
  -1   0 -17   10.04    1.51
   1   0  17    9.57    1.09
  -1   0 -18   94.97    3.93
  -1   0 -19  185.59    5.30
   1   1 -20   43.04    1.98
   1   1 -20   50.83    2.48
   1   1 -19   32.44    2.05
   1   1 -19   34.61    2.43
   1   1 -18  191.64    5.80
   1   1 -18  211.97    6.61
   1   1 -17   42.58    2.72
   1   1 -17   48.84    3.16
   1   1 -16   47.11    3.10
   1   1 -16   46.52    3.27
   1   1 -15  356.58   10.73
   1   1 -15  345.22   10.34
   1   1 -14  289.88    9.25
   1   1 -14  279.99    8.41
   1   1 -14  297.25    9.41
   1   1 -13   74.59    3.75
   1   1 -13   72.97    4.22
   1   1 -12  286.39    9.07
   1   1 -12  284.96    8.48
   1   1 -11   95.03    4.61
   1   1 -11   94.34    4.26
  -1   1  10   77.47    2.93
   1   1 -10   81.65    4.01
   1   1 -10   81.23    3.79
   1   1  -9  166.66    5.73
  -1   1   9  176.86    4.80
   1   1  -9  174.67    5.80
   1   1  -9  188.45    5.49
  -1   1   8  478.95   10.46
   1   1  -8  488.00   11.51
   1   1  -8  480.89   11.54
   1   1  -8  498.21   11.04
   1   1  -7  656.19   13.63
   1   1  -7  619.92   14.21
   1   1  -7  640.92   13.83
   1   1  -7  631.21   14.12
  -1   1   6  139.75    4.71
   1   1  -6  143.51    3.94
  -1   1   6  139.60    3.79
  -1   1   5   43.52    2.25
  -1   1   5   45.87    1.77
   1   1  -4  778.56   15.21
  -1   1   4  809.09   16.13
   1   1  -3  416.30    8.21
  -1   1   3  406.87    8.93
  -1   1   2  194.83    4.18
   1   1  -2  187.95    3.94
  -1   1   2  193.65    4.31
  -1   1   1   55.87    1.39
  -1   1   1   62.20    1.75
  -1   1   1   61.96    1.77
   1   1  -1   55.95    1.28
  -1   1   0 1025.53   19.26
  -1   1  -1 4115.54   75.04
   1   1   2 1444.18   28.99
  -1   1  -2 1575.17   28.37
   1   1   3 9350.67  167.50
   1   1   3 9534.84  169.06
  -1   1  -3 9111.94  168.23
   1   1   4 2194.13   42.14
  -1   1  -4 2250.22   40.35
   1   1   4 2216.42   41.17
  -1   1  -4 2218.76   41.30
   1   1   5 2636.56   47.48
  -1   1  -5 2694.83   47.69
   1   1   6  791.34   14.97
  -1   1  -6  798.54   15.14
   1   1   7  759.86   14.59
   1   1   7  754.02   15.26
  -1   1  -8  503.33   10.90
   1   1   8  525.27   11.20
  -1   1  -8  495.18   12.84
  -1   1  -8  509.65   12.00
   1   1   9  685.20   14.58
  -1   1  -9  697.04   15.63
   1   1   9  716.55   15.08
  -1   1  -9  669.90   16.61
   1   1   9  699.64   14.76
   1   1  10  595.18   13.03
  -1   1 -10  603.03   14.29
   1   1  10  585.34   13.36
   1   1  11  395.87    9.44
   1   1  11  387.09    9.86
  -1   1 -11  395.54   10.76
  -1   1 -11  385.21   10.95
  -1   1 -11  381.48   11.40
  -1   1 -12  450.99   12.87
  -1   1 -12  460.60   12.38
   1   1  12  450.60   11.32
  -1   1 -12  445.99   12.31
   1   1  12  460.45   10.78
   1   1  13  154.56    5.06
  -1   1 -13  153.15    6.12
  -1   1 -13  157.63    6.74
  -1   1 -13  161.64    6.50
   1   1  13  155.83    5.52
  -1   1 -14   81.07    4.20
  -1   1 -14   78.49    4.64
   1   1  14   76.94    3.31
  -1   1 -15   62.81    4.09
  -1   1 -15   64.53    3.67
   1   1  15   60.04    2.80
  -1   1 -16  128.45    5.73
  -1   1 -16  118.96    5.31
   1   1  16  113.75    3.96
  -1   1 -17   51.88    3.08
  -1   1 -17   57.78    3.51
  -1   1 -18  113.54    4.57
  -1   1 -19   53.13    2.62
  -1   1 -20   32.45    1.60
   1   2 -19   90.64    3.50
   1   2 -18   10.11    1.44
   1   2 -18    9.69    1.25
   1   2 -17   50.24    3.07
   1   2 -17   45.54    2.94
   1   2 -16   25.59    2.25
   1   2 -16   32.91    2.72
   1   2 -16   29.70    2.62
   1   2 -15   18.69    2.23
   1   2 -15   18.38    2.28
   1   2 -15   18.64    1.90
   1   2 -14   49.32    3.46
   1   2 -14   51.09    3.35
   1   2 -14   47.93    3.63
   1   2 -13  155.41    6.26
   1   2 -13  135.98    5.22
   1   2 -13  152.87    6.47
   1   2 -13  140.79    5.93
   1   2 -12   12.79    2.07
   1   2 -12    9.54    1.71
   1   2 -12   12.58    1.88
   1   2 -11  594.80   15.19
   1   2 -11  620.95   15.38
   1   2 -11  613.39   15.77
   1   2 -10   29.63    2.39
   1   2 -10   29.88    2.56
   1   2 -10   28.47    2.64
   1   2 -10   34.79    2.44
   1   2  -9  419.05   11.39
   1   2  -9  432.51   11.08
   1   2  -9  438.08   10.79
  -1   2   8  125.03    4.10
   1   2  -8  124.61    4.61
   1   2  -8  124.35    4.42
   1   2  -7  985.14   20.33
  -1   2   7  989.64   19.90
   1   2  -7 1002.20   20.65
  -1   2   6  142.78    4.11
   1   2  -6  136.30    4.29
  -1   2   5  707.69   13.68
  -1   2   5  600.91   13.29
  -1   2   4   17.85    1.02
  -1   2   4   17.82    1.32
  -1   2   4   18.49    0.93
  -1   2   4   16.88    1.16
  -1   2   3  241.57    5.93
  -1   2   3  243.38    5.83
  -1   2   3  256.01    5.46
  -1   2   3  251.29    5.63
  -1   2   3  252.08    5.85
  -1   2   2  760.03   14.79
  -1   2   2  710.79   14.69
  -1   2   2  761.36   14.68
  -1   2   2  741.03   14.68
  -1   2   2  766.58   14.51
  -1   2   1  746.04   13.86
  -1   2   1  727.68   13.75
  -1   2   1  747.97   13.93
  -1   2   0  172.41    4.18
  -1   2   0  182.27    4.18
  -1   2   0  174.45    4.30
  -1   2  -1  114.95    2.80
  -1   2  -1  113.79    3.16
  -1   2  -2  755.72   14.29
   1   2   2  773.59   16.37
  -1   2  -3  455.78    8.47
  -1   2  -3  428.91    9.42
   1   2   3  426.23    9.71
   1   2   4  940.66   18.90
   1   2   4  899.96   16.88
   1   2   5  661.72   14.69
   1   2   5  678.54   13.82
  -1   2  -5  695.91   13.99
  -1   2  -6 3234.17   59.66
   1   2   6 3213.50   59.54
   1   2   6 3193.60   60.79
   1   2   7  778.14   15.80
   1   2   7  763.11   15.39
   1   2   7  726.26   15.16
  -1   2  -7  765.75   15.36
   1   2   7  760.05   16.70
  -1   2  -7  800.42   15.88
  -1   2  -7  784.24   16.82
   1   2   8  284.36    7.09
   1   2   8  275.96    7.01
  -1   2  -8  292.37    7.18
  -1   2  -8  296.80    8.58
   1   2   8  277.96    8.39
  -1   2  -8  290.37    7.75
   1   2   8  283.08    7.46
   1   2   9   22.56    1.51
  -1   2  -9   24.62    2.04
   1   2   9   21.15    1.60
   1   2  10   29.44    1.91
   1   2  10   32.32    1.90
  -1   2 -10   31.88    2.48
  -1   2 -11   24.78    2.70
   1   2  11   25.12    1.71
  -1   2 -11   23.08    2.59
  -1   2 -11   23.29    2.26
   1   2  11   21.38    1.88
  -1   2 -12  182.38    7.51
   1   2  12  184.83    6.01
  -1   2 -12  182.09    7.22
   1   2  12  172.75    5.33
  -1   2 -12  184.79    6.67
   1   2  13   51.74    2.52
   1   2  13   51.20    2.92
  -1   2 -13   50.00    3.54
   1   2  14   98.38    4.16
  -1   2 -14  104.20    5.05
  -1   2 -15  119.01    5.26
  -1   2 -15  127.90    5.48
  -1   2 -16   82.93    3.85
  -1   2 -17   14.84    1.85
  -1   2 -18   80.99    3.52
  -1   2 -18   86.99    3.77
  -1   2 -19   76.98    2.99
  -1   2 -19   63.00    2.41
   1   3 -19    6.54    0.94
   1   3 -18   39.89    2.10
   1   3 -18   42.74    2.24
   1   3 -17   17.87    1.77
   1   3 -17   16.49    1.60
   1   3 -17   17.18    1.63
   1   3 -16    6.81    1.40
   1   3 -16    7.60    1.29
   1   3 -16    7.56    1.45
   1   3 -16    7.57    1.29
   1   3 -16    5.81    1.20
   1   3 -15   61.71    3.45
   1   3 -15   65.08    3.89
   1   3 -15   63.09    3.50
   1   3 -15   60.94    3.52
   1   3 -15   53.13    3.01
   1   3 -14    5.33    1.18
   1   3 -14    6.45    1.54
   1   3 -14    6.06    1.40
   1   3 -13   83.03    4.35
   1   3 -13   86.11    4.67
   1   3 -12  189.77    7.37
   1   3 -12  179.40    6.75
   1   3 -11   53.29    3.82
   1   3 -11   55.10    3.80
   1   3 -11   51.68    3.28
   1   3 -10   11.53    1.93
   1   3 -10   10.55    1.54
   1   3  -9  110.53    4.59
   1   3  -9  109.51    4.47
   1   3  -9  117.08    5.34
   1   3  -8  145.88    5.17
   1   3  -8  155.87    5.35
   1   3  -7  168.55    5.40
   1   3  -7  163.99    5.27
   1   3  -6  278.52    7.18
   1   3  -6  265.16    7.09
  -1   3   5  470.33   10.94
   1   3  -5  476.45   10.76
  -1   3   4  268.33    6.26
  -1   3   4  276.77    6.87
  -1   3   4  260.42    6.77
  -1   3   3 1301.51   24.94
  -1   3   3 1320.37   24.88
  -1   3   3 1252.88   25.21
  -1   3   3 1301.24   25.29
   1   3  -2 1845.16   34.15
  -1   3   2 1963.16   35.40
  -1   3   2 1872.97   35.43
  -1   3   2 1886.59   35.51
  -1   3   1  706.33   14.74
  -1   3   1  731.49   14.94
  -1   3   0  489.81   10.24
  -1   3   0  480.27   10.30
   1   3   0  490.31   12.64
  -1   3  -1  259.84    6.30
  -1   3  -1  262.28    6.45
   1   3   1  248.39    7.86
  -1   3  -1  254.86    5.77
  -1   3  -2  299.15    6.04
   1   3   2  300.26    8.39
  -1   3  -2  282.24    6.92
  -1   3  -3   60.03    1.72
  -1   3  -3   64.39    2.08
   1   3   4  431.08    9.70
  -1   3  -4  408.95    9.82
  -1   3  -4  438.87    9.36
  -1   3  -5  232.50    6.34
   1   3   6  365.72    9.08
   1   3   7  248.26    6.73
   1   3   8   94.09    3.50
   1   3   8   91.81    3.84
   1   3   9   51.49    2.48
   1   3   9   54.98    2.84
   1   3  10  109.10    4.11
  -1   3 -10  112.20    5.48
  -1   3 -11   25.28    2.85
  -1   3 -11   25.87    2.84
   1   3  11   22.80    1.75
  -1   3 -12   78.69    4.60
  -1   3 -12   83.82    4.87
   1   3  12   77.11    3.71
  -1   3 -13   71.92    4.47
   1   3  13   69.34    3.42
  -1   3 -13   69.65    4.24
  -1   3 -14   52.31    3.74
   1   3  14   51.96    2.82
  -1   3 -15   83.52    4.36
  -1   3 -15   84.46    4.47
  -1   3 -16   33.43    2.45
  -1   3 -16   33.27    2.79
  -1   3 -16   33.86    2.64
  -1   3 -17   52.69    3.05
  -1   3 -17   54.08    2.93
  -1   3 -18    9.53    1.17
  -1   3 -18   10.15    1.15
   1   4 -17   44.79    2.66
   1   4 -17   44.16    2.21
   1   4 -16   40.66    2.49
   1   4 -16   33.67    1.90
   1   4 -16   38.19    2.84
   1   4 -16   37.87    2.45
   1   4 -15   87.44    3.44
   1   4 -15   91.72    3.66
   1   4 -15   84.46    3.75
   1   4 -15   95.07    4.46
   1   4 -15   98.25    4.33
   1   4 -15   98.56    4.12
   1   4 -14  125.42    5.32
   1   4 -14  112.58    4.45
   1   4 -14  114.59    4.66
   1   4 -14  121.47    5.07
   1   4 -13   16.61    2.03
   1   4 -13   14.72    1.65
   1   4 -13   16.22    2.17
   1   4 -12   15.77    1.72
   1   4 -12   16.18    2.27
   1   4 -11    9.79    1.92
   1   4 -11   10.75    1.92
   1   4 -11    8.14    1.36
   1   4 -10  162.79    6.78
   1   4 -10  168.82    6.97
   1   4 -10  161.71    5.68
   1   4  -9   95.58    4.89
   1   4  -9   84.36    3.78
   1   4  -9   92.13    4.91
   1   4  -8   82.65    4.57
   1   4  -8   78.10    4.30
   1   4  -7  270.01    8.42
   1   4  -7  246.26    8.43
   1   4  -6  551.33   13.69
   1   4  -5  176.59    5.97
   1   4  -4  314.39    8.45
   1   4  -4  324.46    9.44
   1   4  -3   58.01    3.07
  -1   4   2  156.45    4.78
  -1   4   1   53.36    2.38
  -1   4   1   56.35    2.45
  -1   4   0  725.37   15.40
  -1   4  -1  436.43    9.92
   1   4   1  394.07   11.98
   1   4   2  240.27    8.16
   1   4   6   30.99    2.15
  -1   4  -7  297.07    8.96
  -1   4  -8  170.79    6.51
   1   4   8  172.83    5.93
  -1   4  -9   69.72    4.00
  -1   4  -9   67.18    4.15
   1   4   9   60.53    3.15
  -1   4 -10   10.90    1.79
  -1   4 -10   13.05    2.12
   1   4  10   10.22    1.25
  -1   4 -11   83.52    4.45
  -1   4 -11   87.85    4.71
   1   4  11   81.53    3.37
   1   4  12    1.52    0.79
  -1   4 -12    3.12    1.27
  -1   4 -12    3.08    1.48
  -1   4 -13   96.41    4.58
  -1   4 -13   91.73    4.51
   1   4  13   89.04    3.74
  -1   4 -14   35.45    2.62
   1   4  14   34.92    2.07
  -1   4 -14   41.46    2.82
  -1   4 -15   42.09    2.86
  -1   4 -15   43.56    2.66
  -1   4 -16   35.77    2.24
  -1   4 -16   35.06    2.10
  -1   4 -17   13.14    1.08
  -1   4 -17   13.98    1.11
   1   5 -16   18.85    1.29
   1   5 -15    4.16    0.95
   1   5 -15    2.96    0.82
   1   5 -15    3.67    0.71
   1   5 -15    4.40    0.81
   1   5 -15    3.07    0.57
   1   5 -14   31.65    2.16
   1   5 -14   36.84    2.28
   1   5 -14   32.78    2.14
   1   5 -14   32.32    1.98
   1   5 -14   32.02    2.38
   1   5 -13   73.52    4.01
   1   5 -13   80.01    3.71
   1   5 -13   82.55    3.77
   1   5 -13   81.50    3.75
   1   5 -12    8.46    1.46
   1   5 -12    8.50    1.74
   1   5 -12    9.14    1.62
   1   5 -12    7.35    1.59
   1   5 -12   11.02    1.67
   1   5 -11   37.64    3.15
   1   5 -11   38.38    2.79
   1   5 -11   39.95    2.93
   1   5 -10    1.93    1.20
   1   5 -10    1.69    1.28
   1   5 -10    1.69    1.04
   1   5  -9  171.29    6.42
   1   5  -9  182.20    7.34
   1   5  -9  180.52    6.90
   1   5  -8  198.45    7.70
   1   5  -8  202.40    7.38
   1   5  -8  204.11    6.96
   1   5  -7   14.14    2.06
   1   5  -7   12.17    1.79
   1   5  -7   14.72    1.70
   1   5  -6    6.50    1.42
   1   5  -5   37.78    2.79
   1   5  -4  127.87    5.03
   1   5  -3   75.80    3.89
  -1   5  -6  184.84    6.55
  -1   5  -7   66.37    3.74
   1   5   8  278.24    8.20
  -1   5  -8  295.94    8.98
  -1   5  -9   31.95    2.64
   1   5   9   28.49    2.02
  -1   5 -10   37.77    2.77
  -1   5 -11   56.66    3.24
  -1   5 -12    6.77    1.56
  -1   5 -12    7.07    1.32
   1   5  12    6.56    1.00
  -1   5 -13   34.38    2.61
   1   5  13   25.10    1.58
  -1   5 -14   41.67    2.60
  -1   5 -15   48.45    2.42
  -1   5 -15   49.88    2.45
  -1   5 -16    9.81    1.00
   1   6 -13   16.23    1.18
   1   6 -13   18.21    1.40
   1   6 -13   18.00    1.33
   1   6 -12    0.79    0.75
   1   6 -12    1.59    0.76
   1   6 -12    0.44    0.67
   1   6 -11    4.41    1.11
   1   6 -11    4.31    1.08
   1   6 -10    6.71    1.30
   1   6 -10    5.50    1.04
   1   6  -9   49.64    3.12
   1   6  -9   52.38    3.32
   1   6  -9   47.88    2.69
   1   6  -8   21.01    1.83
   1   6  -8   22.48    2.21
   1   6  -7   42.11    2.55
   1   6  -7   47.85    3.11
   1   6  -6   31.19    2.15
   1   6  -6   34.65    2.62
   1   6  -5  195.79    6.68
   1   6  -2   35.65    2.70
   1   6  -2   37.30    2.78
   1   6  -1   76.57    3.75
   1   6  -1   76.90    3.78
   1   6   7    9.71    1.24
  -1   6 -10    1.20    1.00
  -1   6 -11   58.33    3.08
   1   6  11   50.44    2.18
  -1   6 -12   61.17    2.89
  -1   6 -13  159.25    4.53
  -1   6 -13  146.35    4.55
   1   7  -9   10.28    0.99
   1   7  -9   11.63    1.07
   1   7  -8    2.54    0.70
   1   7  -8    1.65    0.68
   1   7  -7   19.21    1.52
   1   7  -7   20.09    1.58
   1   7  -6    8.54    1.13
   1   7  -6    7.66    1.10
   1   7  -5    5.87    0.98
   1   7  -5    6.41    1.03
   1   7  -4   11.02    1.18
   1   7  -4   10.96    1.18
   1   7   0   37.47    2.27
  -2  -7   8   15.05    1.02
  -2  -7   7    5.98    0.73
  -2  -7   6   27.96    1.58
  -2  -7   5   61.00    2.54
  -2  -7   4  108.57    3.70
  -2  -7   4  102.35    3.62
  -2  -7   3   28.46    1.85
  -2  -7   3   29.14    1.85
  -2  -7   2   54.87    2.58
  -2  -7   2   47.96    2.19
  -2  -7   1   64.15    2.69
  -2  -7   1   58.82    2.84
  -2  -7   0    1.58    0.66
  -2  -7   0    2.48    0.89
  -2  -7   0    2.25    0.79
  -2  -7  -1    4.97    0.99
   2  -7   1    4.44    0.69
  -2  -7  -1    4.79    0.89
  -2  -7  -1    4.68    0.98
  -2  -7  -2   25.97    1.79
   2  -7   2   29.70    1.62
  -2  -7  -2   30.50    1.90
  -2  -7  -2   28.68    1.87
  -2  -7  -3   34.59    2.04
  -2  -7  -4    2.81    0.80
  -2  -7  -5   54.11    2.47
  -2  -7  -6   57.94    2.48
  -2  -7  -7    5.84    0.81
   2  -6 -12   64.31    2.63
   2  -6 -11   10.51    1.17
  -2  -6  11   12.19    1.05
   2  -6 -10   21.82    1.69
  -2  -6  10   22.15    1.51
  -2  -6   9   39.20    1.93
   2  -6  -9   38.22    2.28
  -2  -6   9   39.87    2.18
   2  -6  -8   31.29    2.10
  -2  -6   8   33.02    1.95
  -2  -6   8   32.46    2.06
  -2  -6   7   32.12    2.03
  -2  -6   7   29.84    2.06
   2  -6  -7   29.18    2.04
  -2  -6   6  171.71    5.40
  -2  -6   6  171.52    5.47
  -2  -6   6  155.66    4.86
   2  -6  -6  164.50    5.33
  -2  -6   5   42.01    2.49
   2  -6  -5   34.56    2.15
  -2  -6   5   38.61    2.41
  -2  -6   5   37.68    2.22
  -2  -6   4   18.70    1.80
  -2  -6   4   18.30    1.74
  -2  -6   4   18.20    1.65
  -2  -6   3  137.99    5.04
  -2  -6   3  128.79    4.80
  -2  -6   3  133.36    4.84
  -2  -6   2   62.98    3.30
  -2  -6   2   61.36    3.18
  -2  -6   2   61.33    3.11
  -2  -6   1   58.97    3.05
  -2  -6   1   60.35    3.24
  -2  -6   1   58.61    3.18
  -2  -6   0   26.31    2.25
  -2  -6   0   25.52    2.00
  -2  -6   0   26.32    2.18
  -2  -6   0   28.88    2.28
  -2  -6  -1   51.90    2.81
  -2  -6  -1   52.73    3.06
  -2  -6  -1   51.68    3.02
  -2  -6  -1   52.40    3.04
  -2  -6  -2   86.92    3.94
  -2  -6  -2   84.43    3.94
  -2  -6  -2   88.87    3.97
  -2  -6  -2   81.96    3.64
  -2  -6  -3   39.64    2.71
  -2  -6  -3   38.72    2.61
   2  -6   3   39.70    2.51
  -2  -6  -3   37.67    2.53
  -2  -6  -3   35.05    2.28
  -2  -6  -4  253.94    7.59
   2  -6   4  253.06    7.41
  -2  -6  -4  241.54    7.36
  -2  -6  -4  239.48    7.21
   2  -6   5  208.67    6.47
  -2  -6  -5  191.49    6.47
   2  -6   6   17.86    1.74
   2  -6   7   52.14    2.85
  -2  -6  -8  186.70    5.89
   2  -6   8  189.22    5.85
  -2  -6  -9  138.12    4.66
   2  -6  10   62.37    2.70
  -2  -6 -10   57.79    2.64
  -2  -6 -11   42.84    2.01
  -2  -6 -12   18.18    1.08
  -2  -5  15  130.97    3.61
  -2  -5  14  127.06    3.94
   2  -5 -13  215.21    6.52
  -2  -5  13  216.51    6.07
   2  -5 -12    2.32    1.04
  -2  -5  12    2.33    0.93
  -2  -5  11  633.14   14.35
  -2  -5  11  604.46   13.93
   2  -5 -11  610.54   14.53
   2  -5 -10   85.84    4.00
  -2  -5  10   73.10    2.94
  -2  -5  10   78.47    3.58
  -2  -5  10   82.90    3.82
  -2  -5   9   47.98    2.45
  -2  -5   9   44.55    2.76
  -2  -5   9   47.98    2.97
   2  -5  -9   42.37    2.83
  -2  -5   8  141.96    4.82
  -2  -5   8  133.89    4.62
  -2  -5   8  144.44    5.31
   2  -5  -8  146.36    5.42
  -2  -5   8  142.05    5.38
   2  -5  -7  355.06    9.53
  -2  -5   7  334.69    8.95
  -2  -5   7  352.69    9.53
  -2  -5   7  324.41    8.80
  -2  -5   7  341.14    9.51
   2  -5  -6  382.84   10.03
  -2  -5   6  372.50    9.69
  -2  -5   6  360.35    9.65
  -2  -5   6  380.62   10.23
  -2  -5   5   93.02    4.00
   2  -5  -5   96.88    4.04
  -2  -5   5   86.16    3.90
  -2  -5   5   97.15    4.34
  -2  -5   4   37.99    2.51
  -2  -5   4   36.30    2.46
   2  -5  -4   33.69    2.24
  -2  -5   4   35.81    2.58
  -2  -5   3  357.55    9.58
   2  -5  -3  336.57    8.87
  -2  -5   3  360.71    9.46
  -2  -5   3  345.36    9.52
  -2  -5   2  661.95   15.46
  -2  -5   2  666.96   15.38
  -2  -5   2  642.05   15.15
  -2  -5   1  182.53    6.33
  -2  -5   1  169.18    5.91
   2  -5  -1  190.97    5.71
  -2  -5   1  187.94    6.21
   2  -5   0   11.40    1.34
  -2  -5   0   10.81    1.57
  -2  -5   0   13.33    1.66
  -2  -5  -1   71.55    3.54
  -2  -5  -1   76.05    3.68
   2  -5   1   70.82    3.36
  -2  -5  -1   75.27    3.75
  -2  -5  -2    5.24    1.26
   2  -5   2    5.19    1.08
  -2  -5  -2    5.99    1.34
  -2  -5  -2    4.80    1.20
  -2  -5  -2    5.75    1.31
  -2  -5  -3 1345.42   28.21
  -2  -5  -3 1313.14   27.75
  -2  -5  -3 1346.49   27.86
  -2  -5  -3 1366.01   27.96
   2  -5   3 1367.24   27.95
  -2  -5  -4  308.14    8.72
   2  -5   4  308.41    8.76
  -2  -5  -4  308.61    8.71
  -2  -5  -4  288.80    8.51
   2  -5   5   32.06    2.43
   2  -5   5   30.22    1.98
  -2  -5  -5   29.54    2.40
   2  -5   5   32.50    2.24
  -2  -5  -5   31.18    2.38
  -2  -5  -5   31.67    2.37
  -2  -5  -6    2.09    0.95
   2  -5   6    2.86    1.05
   2  -5   6    2.32    0.73
  -2  -5  -6    1.99    0.99
  -2  -5  -6    1.25    1.10
  -2  -5  -6    2.41    1.14
   2  -5   6    3.46    0.92
   2  -5   7  193.11    6.52
  -2  -5  -7  191.31    6.48
   2  -5   7  185.23    5.87
  -2  -5  -7  175.58    6.29
   2  -5   7  188.19    6.21
  -2  -5  -8   72.51    3.68
  -2  -5  -8   62.16    3.54
   2  -5   8   67.28    3.43
   2  -5   8   69.25    3.25
  -2  -5  -9   57.80    3.36
  -2  -5  -9   68.41    3.49
   2  -5   9   66.96    3.21
   2  -5   9   68.54    3.40
   2  -5  10   55.58    2.85
  -2  -5 -10   55.40    3.00
   2  -5  10   56.01    3.03
   2  -5  10   52.66    2.92
  -2  -5 -11   33.94    2.20
   2  -5  11   31.49    2.07
   2  -5  11   34.67    2.28
   2  -5  11   36.51    2.30
   2  -5  12   24.50    1.71
   2  -5  12   24.51    1.75
  -2  -5 -12   21.32    1.63
   2  -5  12   24.62    1.82
   2  -5  13   17.08    1.35
   2  -5  13   16.75    1.31
  -2  -5 -13   15.67    1.23
   2  -5  13   17.20    1.42
   2  -5  14   74.05    2.51
   2  -5  14   68.94    2.47
   2  -4 -16   13.81    1.50
   2  -4 -15   63.08    3.30
  -2  -4  15   55.42    2.27
  -2  -4  14   24.85    2.01
   2  -4 -14   25.90    2.27
  -2  -4  14   23.88    1.62
  -2  -4  13   44.85    2.82
  -2  -4  13   42.66    2.39
  -2  -4  12   13.40    1.76
  -2  -4  12   13.51    1.47
   2  -4 -11  129.98    5.38
  -2  -4  11  126.19    5.24
  -2  -4  11  130.79    4.93
   2  -4 -10  114.28    4.91
  -2  -4  10  111.56    4.53
  -2  -4  10  109.18    4.78
  -2  -4   9  328.56    8.39
   2  -4  -9  338.13    9.64
  -2  -4   9  330.22    9.54
  -2  -4   9  339.64    9.22
   2  -4  -8  160.03    5.82
  -2  -4   8  157.98    5.55
  -2  -4   8  157.10    5.82
   2  -4  -7    6.12    1.26
  -2  -4   7    5.89    1.14
  -2  -4   7    5.99    1.40
   2  -4  -6   98.90    4.15
  -2  -4   6   95.37    4.24
  -2  -4   6  103.52    4.16
   2  -4  -5  151.12    5.15
  -2  -4   5  151.40    5.41
  -2  -4   5  145.88    5.19
  -2  -4   4   61.41    3.18
  -2  -4   4   59.10    3.00
   2  -4  -4   58.24    2.87
  -2  -4   3   53.68    2.75
   2  -4  -3   52.75    2.61
  -2  -4   3   50.45    2.88
   2  -4  -2  132.07    4.31
  -2  -4   2  132.28    4.59
  -2  -4   2  134.27    4.85
  -2  -4   1  442.17   10.78
   2  -4  -1  449.22   10.35
  -2  -4   1  472.52   11.23
  -2  -4   1  449.07   11.03
   2  -4   0    5.94    0.91
  -2  -4   0    5.09    1.09
  -2  -4  -1  302.29    8.26
   2  -4   1  298.92    7.79
  -2  -4  -1  303.99    8.17
   2  -4   2    1.27    0.72
  -2  -4  -2    1.83    0.92
  -2  -4  -2    0.30    0.81
   2  -4   2    1.45    0.55
  -2  -4  -3  274.88    7.55
  -2  -4  -3  259.08    7.52
   2  -4   3  266.70    7.45
   2  -4   3  266.69    7.08
   2  -4   4  430.55   10.71
  -2  -4  -4  444.62   10.74
   2  -4   4  436.24   10.39
  -2  -4  -4  436.55   10.86
   2  -4   4  438.05   10.10
   2  -4   4  429.37    9.99
  -2  -4  -4  393.32   10.46
  -2  -4  -4  429.90   10.79
   2  -4   5  565.95   13.54
  -2  -4  -5  578.91   13.48
  -2  -4  -5  571.26   13.70
  -2  -4  -5  579.86   13.63
   2  -4   5  601.55   13.07
  -2  -4  -5  567.35   13.42
   2  -4   5  569.49   13.29
   2  -4   5  573.12   12.91
  -2  -4  -6  428.85   10.62
   2  -4   6  417.52   10.77
  -2  -4  -6  399.38   10.58
  -2  -4  -6  420.91   10.93
   2  -4   6  431.28   10.30
  -2  -4  -6  407.05   10.70
   2  -4   6  419.40   10.58
   2  -4   6  414.91   10.20
   2  -4   7  495.38   11.85
  -2  -4  -7  489.00   12.49
  -2  -4  -7  484.81   12.08
   2  -4   7  504.75   12.20
   2  -4   7  488.76   11.85
   2  -4   8  148.76    5.21
  -2  -4  -8  153.64    5.47
   2  -4   8  143.11    5.37
  -2  -4  -8  144.53    5.67
   2  -4   8  150.22    5.23
   2  -4   9  710.05   16.38
  -2  -4  -9  722.35   16.27
   2  -4   9  663.12   15.90
   2  -4   9  699.21   16.24
  -2  -4  -9  690.58   16.97
   2  -4   9  713.85   16.04
   2  -4  10  367.39    9.70
   2  -4  10  353.45    9.82
  -2  -4 -10  361.10    9.71
  -2  -4 -10  354.18   10.55
   2  -4  10  358.30    9.89
   2  -4  10  366.14    9.71
   2  -4  11  232.15    7.02
  -2  -4 -11  212.35    6.66
   2  -4  11  211.93    6.82
   2  -4  11  219.20    7.07
   2  -4  11  220.07    6.86
   2  -4  12   88.89    3.82
   2  -4  12   83.77    3.78
  -2  -4 -12   85.73    3.66
   2  -4  12   87.28    3.97
   2  -4  12   86.75    3.86
   2  -4  13   61.73    3.07
   2  -4  13   64.41    3.06
  -2  -4 -13   57.92    2.73
   2  -4  13   62.13    3.19
   2  -4  13   65.11    3.18
   2  -4  14  154.73    5.04
   2  -4  14  155.60    5.08
   2  -4  14  157.11    4.82
   2  -4  15   15.68    1.16
   2  -4  15   16.86    1.38
   2  -4  16   41.65    1.98
   2  -4  16   40.65    1.90
  -2  -3  18   30.68    1.57
  -2  -3  17    9.23    1.13
  -2  -3  16   91.90    3.69
   2  -3 -16   77.58    3.97
   2  -3 -15   21.78    2.34
  -2  -3  15   18.89    1.43
   2  -3 -14    4.63    1.40
   2  -3 -14    4.51    1.16
  -2  -3  14    5.67    0.97
   2  -3 -13   35.71    2.78
  -2  -3  13   33.80    2.23
   2  -3 -13   32.73    2.82
   2  -3 -12  134.59    5.76
  -2  -3  12  146.36    5.14
   2  -3 -11  282.20    8.84
  -2  -3  11  252.89    7.51
  -2  -3  10  170.56    5.80
   2  -3 -10  199.26    6.96
   2  -3  -9  264.73    7.86
  -2  -3   9  244.71    7.21
   2  -3  -8  124.62    4.83
  -2  -3   8  131.01    4.64
   2  -3  -7  463.13   11.20
  -2  -3   7  448.45   10.89
   2  -3  -6  494.90   11.53
  -2  -3   6  474.20   11.29
  -2  -3   5  138.54    4.51
   2  -3  -5  134.76    4.52
  -2  -3   5  136.28    4.71
   2  -3  -4  389.09    9.13
  -2  -3   4  376.01    8.65
  -2  -3   4  380.70    9.08
  -2  -3   4  381.10    9.41
  -2  -3   3  151.77    4.39
  -2  -3   3  154.52    4.92
  -2  -3   3  152.99    4.63
   2  -3  -3  149.09    4.50
  -2  -3   2 1042.68   20.67
  -2  -3   2 1013.36   20.77
   2  -3  -2 1035.25   20.55
  -2  -3   2 1048.90   20.95
   2  -3  -2 1024.38   20.57
  -2  -3   2 1047.83   21.17
   2  -3  -1  533.81   11.55
  -2  -3   1  559.56   11.97
  -2  -3   1  534.09   11.97
   2  -3  -1  551.18   11.56
   2  -3  -1  563.83   11.92
  -2  -3   1  552.32   12.25
   2  -3   0   76.78    2.81
  -2  -3   0   84.15    3.05
  -2  -3   0   78.12    3.02
   2  -3   0   78.89    2.82
   2  -3   0   79.92    2.98
  -2  -3   0   79.91    3.16
   2  -3   1   20.34    1.39
   2  -3   1   19.49    1.37
  -2  -3  -1   19.15    1.52
  -2  -3  -1   23.18    1.54
  -2  -3  -2  195.31    5.51
  -2  -3  -2  198.46    5.58
   2  -3   2  191.56    5.36
  -2  -3  -2  189.22    5.52
  -2  -3  -2  186.08    5.38
   2  -3   2  192.42    5.05
   2  -3   2  190.93    5.40
   2  -3   3   17.50    1.42
  -2  -3  -3   23.04    1.62
   2  -3   3   18.67    1.46
  -2  -3  -3   18.65    1.50
  -2  -3  -3   19.14    1.50
  -2  -3  -3   20.80    1.63
  -2  -3  -4   64.38    2.86
   2  -3   4   63.47    2.86
   2  -3   4   63.94    2.85
  -2  -3  -4   63.64    2.85
   2  -3   4   65.82    2.55
  -2  -3  -4   61.47    2.90
   2  -3   4   61.06    2.49
  -2  -3  -5  254.08    6.73
   2  -3   5  239.68    6.72
   2  -3   5  238.49    6.30
  -2  -3  -5  235.78    6.57
  -2  -3  -5  235.54    6.81
   2  -3   5  224.62    6.61
  -2  -3  -6  124.99    4.35
  -2  -3  -6  128.83    4.73
   2  -3   6  124.34    4.21
   2  -3   7  787.45   16.82
  -2  -3  -7  776.67   17.36
  -2  -3  -7  768.28   16.79
   2  -3   8  128.45    4.75
  -2  -3  -8  120.76    4.40
  -2  -3  -8  120.37    4.91
   2  -3   8  118.59    4.45
  -2  -3  -9 1042.61   22.41
  -2  -3  -9 1064.33   23.65
   2  -3   9 1061.61   22.63
   2  -3  10  750.26   17.36
  -2  -3 -10  762.07   16.92
  -2  -3 -10  750.81   18.35
  -2  -3 -10  798.90   17.59
   2  -3  10  777.97   17.38
  -2  -3 -11  158.36    6.60
  -2  -3 -11  164.91    5.43
   2  -3  11  162.25    5.73
  -2  -3 -11  164.95    5.89
   2  -3  11  169.12    5.85
   2  -3  12  115.10    4.55
  -2  -3 -12  101.40    4.04
   2  -3  12  113.93    4.66
   2  -3  13   67.24    3.28
   2  -3  13   66.75    3.47
   2  -3  14   59.15    2.89
   2  -3  14   65.48    3.35
   2  -3  14   58.81    3.16
   2  -3  15   48.30    2.69
   2  -3  15   40.65    2.16
   2  -3  15   46.20    2.63
   2  -3  16    6.41    1.01
   2  -3  16    6.82    1.02
   2  -3  17   16.49    1.28
   2  -3  17   16.64    1.30
   2  -3  17   16.44    1.28
   2  -3  18   41.48    1.74
   2  -3  18   41.15    1.67
   2  -2 -18   10.17    1.18
  -2  -2  18   10.16    1.09
   2  -2 -17    7.47    1.39
   2  -2 -16   25.84    2.51
   2  -2 -15   35.39    2.98
   2  -2 -15   32.07    2.93
   2  -2 -15   32.12    2.24
   2  -2 -14  126.78    5.75
   2  -2 -14  119.90    5.80
  -2  -2  14  125.18    4.31
   2  -2 -14  121.47    4.84
   2  -2 -13  260.13    7.87
   2  -2 -13  276.52    8.78
   2  -2 -12  544.25   13.67
  -2  -2  12  504.26   11.99
   2  -2 -12  513.68   12.90
   2  -2 -11  794.71   17.90
   2  -2 -11  802.94   18.60
  -2  -2  11  786.85   17.01
  -2  -2  10  554.67   12.42
   2  -2 -10  568.14   13.23
  -2  -2   9  378.70    9.19
   2  -2  -9  391.36    9.87
   2  -2  -8  347.76    8.97
   2  -2  -8  339.47    8.73
  -2  -2   8  328.72    8.16
  -2  -2   7   60.28    2.52
   2  -2  -7   59.98    2.84
   2  -2  -7   62.36    3.23
   2  -2  -7   58.01    2.74
  -2  -2   7   63.04    3.52
   2  -2  -6  148.45    4.58
   2  -2  -6  141.21    4.53
   2  -2  -6  149.80    4.75
  -2  -2   6  133.04    4.12
  -2  -2   6  136.31    5.24
   2  -2  -6  154.38    5.16
   2  -2  -5  503.67   11.83
  -2  -2   5  536.58   12.90
   2  -2  -5  551.67   12.12
  -2  -2   5  538.88   11.61
   2  -2  -5  542.62   11.96
  -2  -2   4 1226.73   24.05
  -2  -2   4 1248.24   25.21
   2  -2  -4 1250.38   24.33
   2  -2  -3  508.32   10.56
  -2  -2   3  510.12   10.78
  -2  -2   3  515.64   11.13
   2  -2  -2  101.66    3.06
  -2  -2   2  104.71    3.14
  -2  -2   2   96.69    3.27
  -2  -2   1  318.25    7.10
   2  -2  -1  300.84    7.03
  -2  -2   1  295.24    7.85
  -2  -2   0 3274.67   60.16
  -2  -2   0 3263.12   61.04
   2  -2   0 3226.64   60.20
  -2  -2  -1  831.92   17.32
  -2  -2  -1  853.20   18.00
   2  -2   1  874.11   17.43
   2  -2   2   49.86    2.11
  -2  -2  -2   46.65    1.99
   2  -2   2   48.26    2.10
   2  -2   3    4.14    0.68
  -2  -2  -3    5.62    0.75
  -2  -2  -3    3.89    0.78
   2  -2   3    4.33    0.68
  -2  -2  -3    4.79    0.71
   2  -2   3    4.09    0.62
  -2  -2  -3    3.07    0.72
  -2  -2  -3    3.31    0.69
   2  -2   4  405.89    8.18
  -2  -2  -4  418.80    8.53
  -2  -2  -4  428.87    8.72
  -2  -2  -4  406.22    8.34
  -2  -2  -4  411.95    8.74
  -2  -2  -4  422.22    8.54
   2  -2   4  413.25    8.44
   2  -2   5  694.83   14.35
  -2  -2  -5  696.02   14.53
  -2  -2  -5  693.68   14.64
  -2  -2  -5  692.10   14.89
   2  -2   5  702.23   14.54
  -2  -2  -5  672.97   14.31
   2  -2   6 1844.63   35.05
   2  -2   6 1915.81   35.32
  -2  -2  -6 1805.83   35.62
  -2  -2  -6 1782.10   34.99
  -2  -2  -6 1811.33   34.87
   2  -2   6 1797.73   35.18
   2  -2   7  290.78    7.59
   2  -2   7  298.30    7.53
   2  -2   7  278.66    9.10
  -2  -2  -7  293.38    7.27
  -2  -2  -7  300.20    8.12
   2  -2   7  298.16    7.59
  -2  -2  -8  173.19    5.02
   2  -2   8  176.29    5.39
  -2  -2  -8  183.47    6.07
   2  -2   8  168.99    5.39
  -2  -2  -9   15.60    1.86
  -2  -2  -9   15.93    1.90
  -2  -2  -9   16.40    1.38
   2  -2   9   14.61    1.46
  -2  -2 -10   63.60    2.81
  -2  -2 -10   61.05    3.73
  -2  -2 -10   73.30    3.85
   2  -2  10   62.82    3.15
  -2  -2 -11   23.54    2.41
   2  -2  11   20.41    1.83
   2  -2  12   83.60    3.75
  -2  -2 -12   78.31    4.32
  -2  -2 -13   40.55    3.11
   2  -2  13   36.61    2.44
   2  -2  14    9.03    1.22
   2  -2  15    5.76    1.15
   2  -2  15    5.37    0.90
   2  -2  16   74.96    3.38
   2  -2  17   58.23    2.70
   2  -2  17   61.66    2.77
   2  -2  18   40.23    1.90
   2  -2  18   43.83    2.02
   2  -1 -19   26.38    1.82
  -2  -1  19   20.12    1.16
   2  -1 -18   33.31    1.96
   2  -1 -18   41.33    2.87
   2  -1 -17   24.01    1.93
   2  -1 -17   25.57    2.55
   2  -1 -16  315.52    9.08
   2  -1 -16  337.12   10.52
   2  -1 -15  191.61    6.75
   2  -1 -14  541.11   15.21
   2  -1 -14  579.21   14.25
   2  -1 -13  100.02    4.63
   2  -1 -13   96.48    5.10
   2  -1 -12  718.51   17.56
   2  -1 -12  701.71   16.82
   2  -1 -11   75.45    4.00
   2  -1 -11   74.66    3.73
   2  -1 -10  141.50    5.25
   2  -1 -10  140.78    5.46
   2  -1  -9  251.62    7.47
   2  -1  -9  247.25    7.26
   2  -1  -8  485.99   10.86
   2  -1  -8  481.39   11.77
   2  -1  -7  369.38    9.04
   2  -1  -7  370.61    8.83
   2  -1  -7  349.85    8.32
  -2  -1   7  380.59   10.31
   2  -1  -6 1454.63   28.29
   2  -1  -6 1536.36   28.00
   2  -1  -6 1552.59   28.65
   2  -1  -6 1518.56   28.58
  -2  -1   6 1554.40   30.08
   2  -1  -5  210.21    5.36
   2  -1  -5  211.94    5.57
   2  -1  -5  200.54    5.51
   2  -1  -5  211.20    5.24
  -2  -1   5  194.25    6.17
   2  -1  -5  193.14    4.56
   2  -1  -4  513.95   10.61
   2  -1  -4  498.65   10.02
   2  -1  -3  424.08    9.11
   2  -1  -3  420.17    8.78
   2  -1  -2  588.14   11.86
   2  -1  -1 3442.52   63.17
  -2  -1   0 2983.89   54.59
   2  -1   0 2869.39   53.16
  -2  -1   0 2868.63   52.26
  -2  -1  -1  963.89   20.44
  -2  -1  -1 1019.23   18.50
   2  -1   1  976.19   19.40
  -2  -1  -2 1707.19   32.22
  -2  -1  -2 1722.74   31.45
  -2  -1  -3  367.69    8.01
   2  -1   3  373.30    8.24
  -2  -1  -4 1124.93   22.31
   2  -1   4 1200.52   22.57
   2  -1   5  374.64    8.52
  -2  -1  -5  373.25    8.84
   2  -1   5  354.15    9.99
  -2  -1  -5  381.56    8.33
   2  -1   5  379.38    8.58
  -2  -1  -5  359.81   10.57
   2  -1   6  531.14   11.66
   2  -1   6  541.70   11.62
  -2  -1  -6  538.08   11.33
  -2  -1  -6  524.74   11.99
  -2  -1  -6  518.77   13.98
   2  -1   6  525.31   13.54
   2  -1   6  575.28   11.64
   2  -1   7  571.56   12.19
   2  -1   7  563.87   12.05
  -2  -1  -7  534.27   11.54
   2  -1   7  568.00   12.18
   2  -1   7  546.78   14.20
  -2  -1  -7  522.06   14.49
   2  -1   8  337.83    8.09
   2  -1   8  310.67    7.72
   2  -1   8  331.82    8.03
   2  -1   9  190.12    5.56
   2  -1   9  179.50    5.29
   2  -1  10  325.79    8.48
  -2  -1 -11  184.52    6.75
  -2  -1 -11  189.11    6.98
   2  -1  12  224.35    6.93
  -2  -1 -12  220.13    7.63
  -2  -1 -12  225.22    7.97
  -2  -1 -13   26.62    2.45
  -2  -1 -13   31.39    3.01
   2  -1  13   30.99    2.28
  -2  -1 -14  205.80    7.69
  -2  -1 -14  188.29    6.74
   2  -1  14  203.45    6.46
  -2  -1 -15   36.87    2.59
   2  -1  15   34.99    2.11
   2  -1  16  163.43    5.44
   2  -1  17   35.25    2.11
   2  -1  18   50.65    2.28
   2  -1  19   57.47    2.25
   2  -1  19   52.98    1.89
   2   0 -19    0.13    0.47
   2   0 -18    3.16    0.88
   2   0 -17   25.08    2.14
   2   0 -16  276.10    8.51
   2   0 -15    0.72    1.02
   2   0 -14   42.93    2.87
   2   0 -14   44.85    3.25
   2   0 -13   14.41    1.93
   2   0 -13   13.28    1.70
   2   0 -12   26.70    2.31
   2   0 -12   29.07    2.54
   2   0 -11    1.45    1.16
   2   0 -11    1.25    0.90
   2   0 -11    1.79    0.99
   2   0 -10   16.43    1.70
   2   0 -10   15.65    2.02
   2   0 -10   16.15    1.76
  -2   0   9    2.10    0.52
   2   0  -9    1.58    1.02
   2   0  -9    1.49    0.79
   2   0  -9    1.82    0.76
   2   0  -9    1.95    0.86
   2   0  -9    1.35    0.49
   2   0  -8   25.64    2.16
   2   0  -8   22.66    1.70
   2   0  -8   22.77    1.58
   2   0  -8   23.22    1.84
   2   0  -8   23.62    1.57
   2   0  -8   24.04    1.84
   2   0  -7   86.39    3.42
   2   0  -7   79.21    3.59
   2   0  -7   84.46    3.41
   2   0  -7   75.73    2.43
   2   0  -7   78.02    3.02
   2   0  -7   89.27    3.20
   2   0  -6 1700.66   33.17
   2   0  -6 1727.39   32.67
   2   0  -6 1645.89   33.66
   2   0  -6 1749.15   32.88
   2   0  -5 1113.41   21.60
   2   0  -5 1110.99   21.91
   2   0  -4   85.76    2.63
   2   0  -4   87.84    2.90
   2   0  -3  918.85   17.86
   2   0  -3  952.73   18.35
   2   0  -3  909.11   18.80
  -2   0   3  934.31   18.05
  -2   0   2  907.51   17.70
   2   0  -2  934.31   17.69
   2   0  -2  934.03   18.59
  -2   0   1    1.71    0.39
   2   0  -1    1.47    0.48
  -2   0   0   31.03    1.24
   2   0   0   35.28    1.48
   2   0   0   34.19    1.61
  -2   0  -1  415.44    8.52
   2   0   1  426.60    8.71
  -2   0  -1  417.74    9.97
   2   0   2  618.65   12.62
  -2   0  -2  621.75   13.87
   2   0   3 1073.00   20.69
  -2   0  -3 1049.82   22.12
  -2   0  -4   23.94    1.12
   2   0   4   24.80    1.33
  -2   0  -4   22.81    1.17
   2   0   5   22.36    1.26
  -2   0  -5   24.45    1.16
   2   0   6  251.59    6.28
  -2   0  -6  239.08    5.50
   2   0   6  255.31    5.90
   2   0   6  260.29    6.41
  -2   0  -6  243.77    6.61
   2   0   6  246.99    6.14
  -2   0  -6  233.13    5.57
   2   0   6  249.84    6.25
  -2   0  -7   17.07    0.98
   2   0   7   18.38    1.44
   2   0   7   17.20    1.12
  -2   0  -7   18.23    1.70
   2   0   7   17.24    1.29
  -2   0  -7   15.84    0.93
   2   0   8    5.76    0.74
   2   0   8    7.57    0.76
   2   0   8    6.50    0.88
   2   0   9   27.26    1.58
   2   0   9   30.38    1.95
   2   0   9   28.95    1.81
   2   0  10   11.11    1.29
   2   0  10    9.97    1.36
   2   0  10    8.63    1.07
   2   0  11   47.66    2.64
   2   0  11   44.93    2.40
  -2   0 -11   43.78    2.99
   2   0  12  553.45   13.06
  -2   0 -12  539.95   13.76
   2   0  13   37.08    2.42
  -2   0 -13   37.09    3.26
  -2   0 -13   37.25    2.70
   2   0  14   51.02    2.88
  -2   0 -14   51.98    3.64
  -2   0 -14   49.66    2.97
  -2   0 -15   67.87    4.09
   2   0  15   71.85    3.35
  -2   0 -16   98.76    4.57
   2   0  16   97.22    3.88
   2   0  17    1.86    0.67
  -2   0 -17    1.44    0.87
  -2   0 -18    4.75    0.89
   2   0  18    4.79    0.75
   2   1 -19   28.27    1.94
   2   1 -19   27.46    1.71
   2   1 -18   43.06    2.91
   2   1 -18   36.01    2.27
   2   1 -17   27.39    2.60
   2   1 -17   24.87    2.15
   2   1 -16  294.09    9.14
   2   1 -16  306.28    8.94
   2   1 -15  194.47    6.93
   2   1 -14  591.38   14.70
   2   1 -14  542.16   13.76
   2   1 -13  101.20    4.90
   2   1 -13   94.83    4.44
   2   1 -12  697.43   16.69
   2   1 -12  711.34   17.23
   2   1 -11   70.32    3.87
   2   1 -11   76.28    4.01
   2   1 -11   73.93    3.86
   2   1 -10  147.33    5.35
   2   1 -10  142.51    5.48
   2   1 -10  144.04    4.75
   2   1 -10  150.20    5.63
   2   1 -10  138.45    4.94
   2   1 -10  142.40    5.45
   2   1  -9  245.25    6.75
   2   1  -9  241.71    7.54
   2   1  -9  237.59    7.28
   2   1  -9  244.02    7.15
   2   1  -9  234.98    6.93
   2   1  -8  520.41   12.18
   2   1  -8  526.86   12.55
   2   1  -8  510.10   12.19
   2   1  -8  494.94   11.70
   2   1  -8  501.58   12.01
  -2   1   8  531.18   11.68
   2   1  -7  368.61    9.26
   2   1  -7  369.23    9.20
   2   1  -7  369.41    8.96
   2   1  -7  375.24    9.51
   2   1  -7  360.68    9.17
  -2   1   7  374.94   10.37
   2   1  -6 1542.29   29.61
   2   1  -6 1475.94   29.65
   2   1  -6 1471.34   30.11
   2   1  -6 1488.50   29.87
   2   1  -6 1524.57   29.77
  -2   1   5  213.24    5.62
   2   1  -5  209.14    5.03
   2   1  -5  202.67    5.63
   2   1  -5  208.85    5.99
  -2   1   5  215.83    6.44
   2   1  -4  499.79   10.16
  -2   1   4  504.82   10.77
   2   1  -3  415.70    8.33
  -2   1   3  408.29    8.99
   2   1  -2  555.83   10.82
   2   1  -2  587.81   13.33
  -2   1   1 3427.16   63.66
   2   1  -1 3557.87   65.53
  -2   1   0 2934.86   53.80
  -2   1   0 2925.18   55.10
   2   1   0 2948.71   55.46
  -2   1   0 2873.31   54.19
  -2   1  -1 1010.11   21.25
  -2   1  -1 1062.19   20.21
  -2   1  -1 1032.35   20.33
   2   1   1 1052.07   19.99
  -2   1  -1 1041.79   20.77
   2   1   2 1823.27   33.39
  -2   1  -2 1765.16   33.84
  -2   1  -3  331.43    7.70
   2   1   3  363.02    7.28
   2   1   4 1092.96   21.77
  -2   1  -4 1124.53   21.54
  -2   1  -5  375.09    7.42
  -2   1  -5  374.97    8.20
   2   1   5  363.35    9.89
   2   1   5  356.94    8.29
   2   1   5  373.81    8.25
   2   1   5  352.95    8.68
   2   1   6  546.47   11.76
  -2   1  -6  516.08   10.16
   2   1   6  560.93   11.18
  -2   1  -6  516.61   11.12
   2   1   6  531.68   11.38
   2   1   6  514.71   13.31
   2   1   7  572.30   12.25
  -2   1  -7  536.79   11.53
   2   1   7  537.10   11.26
   2   1   7  508.03   13.80
   2   1   7  566.42   11.89
   2   1   7  545.45   12.28
   2   1   8  323.93    7.89
   2   1   8  312.78    8.22
   2   1   9  186.22    5.73
   2   1   9  188.14    5.40
   2   1   9  199.40    5.91
   2   1   9  192.00    6.08
   2   1  10  342.26    8.75
   2   1  10  322.52    8.21
   2   1  10  349.77    9.16
   2   1  10  321.94    8.78
   2   1  11  187.28    5.94
   2   1  11  195.64    6.40
  -2   1 -11  194.98    7.03
   2   1  11  175.27    5.38
   2   1  12  210.18    6.43
   2   1  12  221.18    7.03
  -2   1 -12  221.56    7.80
   2   1  12  194.25    5.80
  -2   1 -12  201.67    7.64
   2   1  13   32.98    2.30
  -2   1 -13   33.82    3.25
   2   1  13   33.08    2.53
  -2   1 -13   31.30    2.90
  -2   1 -13   32.96    3.13
   2   1  14  202.98    6.40
  -2   1 -14  217.50    8.29
  -2   1 -14  214.38    7.86
  -2   1 -14  206.25    7.34
   2   1  15   37.76    2.34
  -2   1 -15   44.06    3.53
  -2   1 -15   43.25    2.92
  -2   1 -16  174.39    6.56
   2   1  16  151.08    4.91
  -2   1 -17   30.41    2.19
  -2   1 -17   36.84    2.65
   2   1  17   32.87    1.81
  -2   1 -18   49.11    2.66
  -2   1 -19   53.90    2.30
   2   2 -19   12.59    1.05
   2   2 -18   11.05    1.25
   2   2 -18   10.01    1.21
   2   2 -18   10.01    1.48
   2   2 -17    8.00    1.27
   2   2 -17    6.68    1.54
   2   2 -17    8.69    1.46
   2   2 -16   24.91    2.25
   2   2 -16   27.83    2.57
   2   2 -16   25.06    2.25
   2   2 -16   21.86    1.85
   2   2 -15   32.68    2.72
   2   2 -15   30.39    2.62
   2   2 -15   32.24    2.89
   2   2 -15   30.74    2.48
   2   2 -14  117.60    5.54
   2   2 -14  118.62    5.41
   2   2 -14  129.71    5.98
   2   2 -14  120.64    5.36
   2   2 -13  254.19    8.41
   2   2 -13  240.89    8.15
   2   2 -13  241.27    8.27
   2   2 -13  227.31    6.83
   2   2 -13  220.10    7.05
   2   2 -12  531.06   13.44
   2   2 -12  492.85   12.36
   2   2 -12  513.23   13.37
   2   2 -12  531.19   13.85
   2   2 -12  489.91   13.68
   2   2 -12  495.54   12.79
   2   2 -11  749.27   18.72
   2   2 -11  792.95   18.22
   2   2 -11  770.93   17.54
   2   2 -11  759.99   17.97
   2   2 -11  789.72   18.19
   2   2 -10  584.76   14.03
   2   2 -10  573.04   14.36
   2   2 -10  576.11   14.14
   2   2  -9  386.42   10.20
   2   2  -9  384.85   10.30
   2   2  -9  383.97   10.51
   2   2  -8  335.33    9.42
   2   2  -8  327.55    8.83
   2   2  -8  327.99    9.14
   2   2  -7   61.02    3.22
   2   2  -7   61.88    2.94
   2   2  -7   58.79    3.13
  -2   2   7   58.73    3.43
   2   2  -6  137.25    4.91
   2   2  -6  143.04    5.06
   2   2  -6  137.24    4.61
   2   2  -6  159.29    5.25
  -2   2   6  151.13    5.51
  -2   2   6  147.45    4.64
   2   2  -5  544.91   12.39
   2   2  -5  512.92   10.84
   2   2  -5  533.24   12.41
   2   2  -5  532.83   11.90
  -2   2   5  557.34   13.00
  -2   2   5  538.94   12.17
   2   2  -4 1249.91   25.09
   2   2  -4 1280.57   25.23
  -2   2   4 1335.04   25.73
  -2   2   4 1204.36   24.82
   2   2  -4 1224.61   23.49
  -2   2   4 1346.51   24.95
   2   2  -3  524.75   12.15
   2   2  -3  529.47   10.98
   2   2  -3  516.85   11.54
   2   2  -3  508.26   11.32
   2   2  -2  105.82    4.17
   2   2  -2  106.63    3.82
   2   2  -2  101.34    3.66
  -2   2   2  112.73    3.54
   2   2  -2  111.47    5.02
  -2   2   1  300.68    7.93
  -2   2   1  296.26    7.15
  -2   2   1  315.20    7.32
   2   2  -1  289.18    8.90
  -2   2   0 3133.70   61.00
  -2   2   0 3168.93   60.28
  -2   2  -1  919.23   18.53
  -2   2  -2   40.74    2.01
  -2   2  -2   47.17    2.08
   2   2   3    3.02    0.72
   2   2   3    4.50    0.51
  -2   2  -3    4.27    0.75
   2   2   3    3.32    0.71
  -2   2  -4  399.57    9.21
   2   2   4  407.84    9.30
   2   2   4  412.35    9.19
   2   2   4  390.01    9.02
   2   2   5  717.36   15.12
   2   2   5  715.31   14.81
  -2   2  -5  672.98   14.97
   2   2   5  697.78   14.68
   2   2   6 1868.20   36.24
  -2   2  -6 1802.55   35.87
   2   2   6 1840.10   35.14
   2   2   6 1834.92   35.49
   2   2   6 1878.67   35.35
   2   2   7  307.45    7.97
   2   2   7  292.30    7.21
   2   2   7  306.20    8.17
   2   2   8  187.88    5.68
   2   2   8  178.10    5.08
   2   2   8  168.78    5.68
  -2   2  -9   16.40    1.95
   2   2   9   14.51    1.46
   2   2   9   15.74    1.29
   2   2   9   15.01    1.59
   2   2  10   62.91    3.07
  -2   2 -10   74.32    3.88
   2   2  10   65.75    3.46
   2   2  10   63.92    3.22
   2   2  11   22.42    1.85
  -2   2 -11   25.06    2.50
   2   2  11   20.16    2.02
   2   2  11   21.47    1.92
   2   2  12   78.52    3.58
   2   2  12   82.62    4.02
  -2   2 -12   79.50    4.38
   2   2  13   37.77    2.36
   2   2  13   42.24    2.83
  -2   2 -13   40.33    3.16
  -2   2 -13   42.91    3.48
   2   2  14    9.48    1.19
   2   2  14    7.78    1.37
  -2   2 -14   10.51    1.93
   2   2  15    4.66    0.83
  -2   2 -15    6.06    1.55
  -2   2 -16   73.90    4.12
  -2   2 -16   74.36    3.66
   2   2  16   64.98    2.61
  -2   2 -17   55.97    3.16
  -2   2 -17   61.88    3.37
  -2   2 -18   38.25    2.08
  -2   2 -18   42.88    2.37
  -2   2 -19   11.45    0.99
   2   3 -18   29.99    1.54
   2   3 -18   36.27    2.19
   2   3 -17    8.43    1.50
   2   3 -17    7.66    1.02
   2   3 -17    7.67    0.92
   2   3 -16   82.34    3.64
   2   3 -16   80.07    4.49
   2   3 -16   81.51    3.55
   2   3 -16   91.33    3.95
   2   3 -15   20.37    1.83
   2   3 -15   21.89    2.19
   2   3 -15   21.02    1.95
   2   3 -15   20.17    2.05
   2   3 -14    5.60    1.03
   2   3 -14    5.83    1.26
   2   3 -14    6.68    1.34
   2   3 -14    6.08    1.59
   2   3 -14    5.38    1.13
   2   3 -13   34.84    2.79
   2   3 -13   34.75    2.76
   2   3 -13   31.76    2.55
   2   3 -13   29.99    2.89
   2   3 -13   30.13    2.29
   2   3 -13   31.64    2.56
   2   3 -12  160.65    6.29
   2   3 -12  144.93    6.20
   2   3 -12  137.42    5.55
   2   3 -12  136.18    6.32
   2   3 -12  143.17    5.59
   2   3 -12  130.94    5.77
   2   3 -12  141.10    5.93
   2   3 -11  249.83    8.60
   2   3 -11  245.19    7.90
   2   3 -11  242.39    8.10
   2   3 -11  273.28    8.57
   2   3 -10  169.49    6.62
   2   3 -10  190.63    6.86
   2   3 -10  175.98    6.84
   2   3 -10  169.96    6.14
   2   3  -9  244.82    8.30
   2   3  -9  250.19    7.65
   2   3  -9  258.67    8.28
   2   3  -9  246.18    8.35
   2   3  -8  129.48    5.41
   2   3  -8  130.29    4.85
   2   3  -8  140.33    5.51
   2   3  -7  454.49   11.63
   2   3  -7  436.26   10.70
   2   3  -7  433.97   11.55
   2   3  -6  493.54   12.23
   2   3  -6  480.12   11.23
   2   3  -6  491.91   12.20
   2   3  -5  133.30    5.75
   2   3  -5  134.14    4.86
   2   3  -5  136.14    4.95
   2   3  -4  379.49    9.46
   2   3  -4  398.47   10.94
   2   3  -4  369.14    9.48
   2   3  -4  372.82   10.15
  -2   3   3  151.31    4.68
   2   3  -3  149.90    4.79
   2   3  -3  149.47    5.33
  -2   3   3  144.60    4.53
   2   3  -3  152.82    4.77
  -2   3   3  145.18    4.65
   2   3  -3  152.37    5.80
  -2   3   2 1086.53   21.40
   2   3  -2 1044.90   22.87
   2   3  -2 1064.81   21.29
   2   3  -2 1047.99   22.23
  -2   3   2 1092.08   21.50
  -2   3   2 1127.37   21.86
   2   3  -2 1021.79   21.29
   2   3  -2  997.90   24.70
   2   3  -2 1014.12   22.10
  -2   3   1  581.43   12.52
   2   3  -1  573.51   13.78
   2   3  -1  567.14   13.26
  -2   3   1  606.47   12.93
   2   3  -1  567.64   13.24
   2   3  -1  541.61   13.33
  -2   3   1  597.07   13.00
   2   3  -1  527.85   15.32
  -2   3   0   78.12    2.82
   2   3   0   82.67    3.64
  -2   3   0   88.73    3.38
   2   3   0   83.03    3.33
   2   3   0   83.94    3.30
  -2   3   0   85.64    3.30
   2   3   0   80.56    3.41
  -2   3   0   86.53    3.31
   2   3   0   78.93    4.52
  -2   3  -1   20.92    1.24
   2   3   1   18.37    1.63
  -2   3  -1   21.79    1.58
  -2   3  -1   21.55    1.60
  -2   3  -1   21.66    1.58
   2   3   1   18.06    1.38
   2   3   1   17.85    1.45
   2   3   1   16.14    2.07
  -2   3  -2  186.15    4.61
   2   3   2  183.63    5.67
  -2   3  -2  192.72    5.74
   2   3   2  182.85    5.26
   2   3   2  186.63    5.06
   2   3   3   20.06    1.60
   2   3   4   62.06    2.84
   2   3   4   61.58    2.93
   2   3   4   61.90    2.86
   2   3   5  228.65    6.48
   2   3   5  222.45    6.19
   2   3   6  124.07    4.86
   2   3   6  121.70    4.24
   2   3   6  124.81    4.09
   2   3   7  792.49   17.54
   2   3   7  779.96   16.69
   2   3   8  121.13    4.63
   2   3   8  123.22    4.98
   2   3   9 1076.78   22.73
  -2   3  -9 1058.47   22.98
   2   3   9 1113.28   23.27
   2   3  10  782.09   17.07
  -2   3 -10  766.59   17.68
   2   3  10  771.97   17.49
   2   3  11  167.46    5.44
  -2   3 -11  165.23    6.00
   2   3  11  158.33    5.98
   2   3  11  159.97    5.60
   2   3  12  100.17    3.99
  -2   3 -12  106.17    5.76
   2   3  12  113.86    4.74
   2   3  12  105.76    4.32
   2   3  13   65.04    2.94
  -2   3 -13   69.28    4.59
   2   3  13   67.54    3.52
  -2   3 -14   68.60    4.24
   2   3  14   62.00    3.26
  -2   3 -14   64.42    4.01
  -2   3 -15   46.17    3.25
   2   3  15   42.24    2.48
  -2   3 -15   44.10    2.97
  -2   3 -16    5.55    1.09
  -2   3 -16    7.70    1.42
  -2   3 -16    6.25    1.28
  -2   3 -17   17.22    1.67
  -2   3 -17   17.01    1.60
  -2   3 -18   37.60    1.87
  -2   3 -18   40.82    1.94
   2   4 -17  126.59    4.17
   2   4 -16   15.91    1.77
   2   4 -16   18.56    1.49
   2   4 -15   60.14    3.64
   2   4 -15   53.68    2.41
   2   4 -15   48.63    2.26
   2   4 -15   61.23    3.15
   2   4 -15   64.21    3.11
   2   4 -14   20.25    1.59
   2   4 -14   24.44    2.30
   2   4 -14   25.00    2.16
   2   4 -14   23.42    1.76
   2   4 -14   24.72    1.93
   2   4 -14   24.09    2.62
   2   4 -13   43.36    3.64
   2   4 -13   41.92    2.64
   2   4 -13   45.54    3.05
   2   4 -13   41.36    2.41
   2   4 -13   44.71    3.26
   2   4 -13   41.10    2.82
   2   4 -12   13.84    1.90
   2   4 -12    9.60    2.17
   2   4 -12   13.53    1.91
   2   4 -12   11.51    1.35
   2   4 -12   13.15    2.09
   2   4 -12   12.18    1.67
   2   4 -12   12.39    1.89
   2   4 -11  127.00    5.53
   2   4 -11  114.34    4.46
   2   4 -11  125.87    6.54
   2   4 -11  127.21    5.44
   2   4 -11  126.79    5.45
   2   4 -10  112.39    6.20
   2   4 -10  116.27    5.24
   2   4 -10  107.72    5.28
   2   4 -10  111.49    5.12
   2   4  -9  349.06   10.12
   2   4  -9  339.54   10.06
   2   4  -9  331.53   11.44
   2   4  -9  322.73   10.79
   2   4  -9  327.38   10.29
   2   4  -8  159.79    7.25
   2   4  -8  152.53    6.01
   2   4  -8  155.77    6.74
   2   4  -8  163.00    6.20
   2   4  -7    5.93    1.33
   2   4  -7    5.79    1.32
   2   4  -7    5.55    1.66
   2   4  -7    6.10    1.75
   2   4  -6  100.47    5.38
   2   4  -6   99.82    4.37
   2   4  -6   98.59    4.43
   2   4  -6  100.36    4.99
   2   4  -5  144.54    5.35
   2   4  -5  148.20    5.27
   2   4  -5  141.80    5.94
   2   4  -4   62.13    3.87
   2   4  -4   59.32    3.05
   2   4  -4   59.54    3.56
   2   4  -4   58.47    2.92
   2   4  -3   51.12    3.15
   2   4  -3   52.55    3.39
   2   4  -3   46.71    2.58
   2   4  -2  135.98    5.46
   2   4  -2  133.20    5.14
   2   4  -2  124.78    5.09
   2   4  -1  476.24   11.84
   2   4  -1  452.86   11.29
   2   4  -1  428.71   11.31
   2   4  -1  445.43   11.62
   2   4   0    4.52    0.94
   2   4   0    5.04    1.06
   2   4   0    5.20    1.12
   2   4   0    4.82    1.02
   2   4   1  296.56    7.80
   2   4   1  298.34    8.03
   2   4   2    1.13    0.59
   2   4   3  249.20    7.36
   2   4   4  402.26   10.48
   2   4   4  402.05   10.14
   2   4   5  551.16   13.08
   2   4   6  409.72   10.91
   2   4   6  395.14   10.00
   2   4   7  490.10   12.19
   2   4   7  466.80   11.20
   2   4   8  138.20    5.13
   2   4   8  143.44    5.67
   2   4   9  672.45   15.54
   2   4   9  726.58   16.61
   2   4  10  344.58    9.02
  -2   4 -10  356.43   11.10
   2   4  10  363.10    9.70
   2   4  11  200.09    5.97
  -2   4 -11  220.49    8.04
   2   4  11  214.49    6.53
  -2   4 -11  223.52    8.27
  -2   4 -12   87.06    4.61
   2   4  12   83.57    3.90
   2   4  12   75.67    3.40
  -2   4 -12   88.12    4.71
  -2   4 -13   64.39    3.75
   2   4  13   61.05    3.12
  -2   4 -13   64.97    3.81
  -2   4 -14  161.62    5.82
   2   4  14  151.77    5.03
  -2   4 -14  165.58    5.84
  -2   4 -15   18.58    1.70
  -2   4 -15   16.59    1.76
  -2   4 -15   20.11    1.79
  -2   4 -16   37.68    2.06
  -2   4 -16   39.35    2.06
  -2   4 -17   22.51    1.42
   2   5 -15  128.24    3.90
   2   5 -14   97.49    3.91
   2   5 -14  104.46    3.32
   2   5 -14  106.90    3.52
   2   5 -13  182.41    6.41
   2   5 -13  198.37    5.67
   2   5 -13  196.49    5.93
   2   5 -12    2.01    1.15
   2   5 -12    2.49    1.21
   2   5 -12    3.82    1.04
   2   5 -12    3.05    1.11
   2   5 -11  573.02   15.21
   2   5 -11  599.51   14.78
   2   5 -11  593.44   15.07
   2   5 -11  605.59   14.31
   2   5 -11  570.70   13.83
   2   5 -10   75.36    4.44
   2   5 -10   79.00    4.38
   2   5 -10   77.68    4.05
   2   5 -10   76.44    4.32
   2   5 -10   76.12    3.68
   2   5  -9   43.97    3.45
   2   5  -9   52.76    3.20
   2   5  -9   42.58    2.75
   2   5  -9   48.03    3.50
   2   5  -8  146.97    6.46
   2   5  -8  143.99    5.56
   2   5  -8  142.25    5.32
   2   5  -8  149.38    6.32
   2   5  -7  325.64    9.16
   2   5  -7  367.55   11.06
   2   5  -7  352.13   10.76
   2   5  -7  350.23   10.56
   2   5  -7  347.21    9.68
   2   5  -6  376.97   10.25
   2   5  -6  390.65   11.57
   2   5  -6  379.37   11.33
   2   5  -6  397.46   11.49
   2   5  -5   99.46    4.87
   2   5  -5   94.43    4.07
   2   5  -5   98.96    4.87
   2   5  -5   92.39    4.84
   2   5  -4   36.42    2.79
   2   5  -4   38.79    2.95
   2   5  -4   38.58    2.99
   2   5  -4   36.03    3.04
   2   5  -3  373.82   10.26
   2   5  -3  350.36   10.28
   2   5  -3  354.01   10.63
   2   5  -2  624.89   15.49
   2   5  -2  670.46   15.35
   2   5  -2  651.31   16.00
   2   5  -1  175.60    6.05
   2   5  -1  176.44    6.27
   2   5   0   12.61    1.44
   2   5   0   11.97    1.53
   2   5   1   63.04    3.10
   2   5   2    5.41    1.15
   2   5   3 1249.99   26.78
   2   5   4  285.88    8.37
   2   5   5   29.31    2.12
   2   5   6    2.91    0.96
   2   5   7  169.76    5.74
   2   5   7  181.28    6.49
   2   5   8   64.02    2.99
   2   5   8   62.80    3.50
  -2   5  -9   66.74    3.99
   2   5   9   62.98    3.27
   2   5  10   47.71    2.61
  -2   5 -10   55.80    3.51
   2   5  11   34.04    2.30
   2   5  11   32.61    1.95
  -2   5 -11   37.73    2.75
   2   5  12   20.64    1.67
  -2   5 -12   21.75    1.96
   2   5  13   14.73    1.27
  -2   5 -13   18.57    1.61
  -2   5 -14   73.39    3.24
  -2   5 -14   72.87    3.19
  -2   5 -15    4.72    0.74
  -2   5 -15    4.62    0.74
   2   6 -12   73.31    2.72
   2   6 -12   71.56    2.58
   2   6 -11   11.28    1.22
   2   6 -10   25.58    1.92
   2   6  -9   39.24    2.50
   2   6  -9   40.40    2.52
   2   6  -9   39.14    2.59
   2   6  -8   31.16    2.30
   2   6  -8   33.64    2.45
   2   6  -8   35.22    2.61
   2   6  -7   29.82    2.29
   2   6  -7   30.26    2.36
   2   6  -7   33.37    2.59
   2   6  -6  161.04    5.68
   2   6  -6  164.59    5.91
   2   6  -6  169.01    6.21
   2   6  -5   38.61    2.50
   2   6  -5   37.29    2.64
   2   6  -5   42.53    2.94
   2   6  -4   19.53    1.95
   2   6  -4   18.12    1.96
   2   6  -3  126.73    4.90
   2   6  -3  124.09    5.01
   2   6  -2   60.07    3.07
   2   6  -2   62.13    3.26
   2   6  -1   53.40    2.73
   2   6  -1   58.52    2.97
   2   6   0   23.70    2.03
   2   6   1   49.19    3.16
   2   6   2   74.54    3.72
   2   6   3   35.24    2.36
   2   6   4  216.69    6.40
   2   6   4  228.66    6.99
   2   6   5  167.46    5.45
   2   6   6   17.26    1.82
   2   6   7   47.54    2.74
   2   6   8  173.78    5.31
   2   6   9  121.19    3.81
   2   6  10   55.95    2.58
   2   6  11   42.71    2.01
  -2   6 -11   45.95    2.60
  -2   6 -12   22.08    1.58
   2   7  -8   10.47    0.87
   2   7  -7    5.26    0.72
   2   7  -6   23.14    1.43
   2   7  -6   26.95    1.49
   2   7  -5   47.60    2.06
   2   7  -5   46.95    2.26
   2   7  -4   80.79    3.06
   2   7  -3   24.92    1.94
   2   7  -2   52.42    2.79
   2   7  -1   62.21    2.95
   2   7   0    2.20    0.73
   2   7   1    4.85    0.81
   2   7   4    2.97    0.80
   2   7   5   49.61    2.27
   2   7   8    3.30    0.54
  -3  -7   5    4.89    0.63
  -3  -7   4   18.77    1.19
  -3  -7   3   62.11    2.14
  -3  -7   3   68.03    2.45
  -3  -7   2    0.76    0.41
  -3  -7   2    0.98    0.55
  -3  -7   1   29.80    1.57
  -3  -7   1   30.23    1.67
  -3  -7   0    1.36    0.53
  -3  -7  -1    2.30    0.61
  -3  -7  -2   25.84    1.55
  -3  -7  -3   15.98    1.20
  -3  -7  -4   65.05    2.43
  -3  -6  10  101.03    3.18
  -3  -6   9   23.59    1.52
  -3  -6   9   24.35    1.36
  -3  -6   8   44.62    2.25
  -3  -6   8   43.54    2.04
  -3  -6   7   22.67    1.42
  -3  -6   7   23.63    1.47
  -3  -6   7   24.93    1.78
  -3  -6   7   25.10    1.64
  -3  -6   6   20.20    1.51
  -3  -6   6   20.56    1.52
  -3  -6   6   20.30    1.70
  -3  -6   6   20.40    1.58
  -3  -6   5  198.17    5.78
  -3  -6   5  199.49    5.82
  -3  -6   5  196.42    6.02
  -3  -6   5  199.88    5.83
  -3  -6   4   36.56    2.25
  -3  -6   4   37.16    2.27
  -3  -6   4   33.49    2.26
  -3  -6   4   35.73    2.23
  -3  -6   3   23.81    1.90
  -3  -6   3   21.22    1.81
  -3  -6   3   23.33    1.92
  -3  -6   3   19.92    1.77
  -3  -6   2   86.86    3.78
  -3  -6   2   93.06    3.85
  -3  -6   2   93.84    3.93
  -3  -6   2   87.24    3.75
  -3  -6   1   51.64    2.88
  -3  -6   1   57.37    3.05
  -3  -6   1   52.95    2.91
  -3  -6   1   52.50    2.86
  -3  -6   0  222.47    6.81
  -3  -6   0  227.36    6.86
  -3  -6   0  235.22    7.02
  -3  -6   0  233.48    6.86
  -3  -6  -1  111.40    4.41
  -3  -6  -1  106.54    4.25
  -3  -6  -1  104.17    4.18
  -3  -6  -2  101.04    4.12
  -3  -6  -2  108.54    4.33
   3  -6   3   65.21    2.87
  -3  -6  -3   61.67    3.09
   3  -6   4  111.04    3.95
  -3  -6  -4  104.30    4.08
   3  -6   5   18.32    1.52
  -3  -6  -5   17.55    1.67
  -3  -6  -5   15.53    1.56
   3  -6   6  169.99    5.25
  -3  -6  -6  184.28    5.60
  -3  -6  -6  167.33    5.35
   3  -6   7    6.89    0.97
  -3  -6  -7    6.32    1.03
  -3  -6  -7    6.39    1.03
   3  -6   8   14.46    1.28
  -3  -6  -8   14.01    1.27
   3  -6   9   20.08    1.37
  -3  -6  -9   18.01    1.27
   3  -6  10   65.20    2.32
  -3  -6 -10   51.84    1.97
  -3  -5  14   24.63    1.25
  -3  -5  13   63.94    2.49
   3  -5 -12  291.55    8.34
  -3  -5  12  333.39    7.93
   3  -5 -11  162.78    5.67
  -3  -5  11  167.19    5.25
   3  -5 -10   47.43    2.88
  -3  -5  10   45.21    2.62
  -3  -5   9   13.40    1.61
   3  -5  -9   10.63    1.53
  -3  -5   9   10.22    1.20
  -3  -5   8    2.08    0.71
   3  -5  -8    1.25    0.92
  -3  -5   8    1.42    0.75
  -3  -5   8    1.79    1.06
   3  -5  -7   83.55    3.88
  -3  -5   7   89.28    3.50
  -3  -5   7   88.54    4.07
  -3  -5   7   86.58    3.80
  -3  -5   6  222.18    6.46
   3  -5  -6  205.51    6.67
  -3  -5   6  218.15    7.04
  -3  -5   6  221.69    6.87
  -3  -5   5   60.99    3.08
  -3  -5   5   58.99    3.38
   3  -5  -5   56.11    2.98
  -3  -5   5   60.02    3.27
  -3  -5   4   19.14    1.85
  -3  -5   4   18.14    1.96
  -3  -5   4   19.43    2.11
  -3  -5   3   78.63    3.72
  -3  -5   3   83.36    3.99
  -3  -5   3   79.44    3.98
  -3  -5   2   25.73    2.22
  -3  -5   2   25.73    2.24
  -3  -5   2   23.75    2.29
  -3  -5   2   25.02    2.13
  -3  -5   1  200.68    6.58
  -3  -5   1  202.54    6.72
  -3  -5   1  204.28    6.85
  -3  -5   1  190.75    6.36
  -3  -5   0   55.52    3.22
   3  -5   0   56.91    2.71
  -3  -5   0   54.38    3.29
  -3  -5   0   57.94    3.24
  -3  -5   0   58.44    3.41
  -3  -5  -1  101.36    4.54
   3  -5   1  107.06    4.08
  -3  -5  -1  106.11    4.68
  -3  -5  -1  111.15    4.59
   3  -5   2  239.68    6.95
  -3  -5  -2  227.94    7.43
  -3  -5  -2  233.96    7.30
   3  -5   3   38.77    2.48
  -3  -5  -3   34.59    2.68
  -3  -5  -3   41.97    2.86
  -3  -5  -3   35.69    2.72
  -3  -5  -3   39.45    2.70
   3  -5   4   76.47    3.64
  -3  -5  -4   74.80    3.79
  -3  -5  -4   79.39    4.01
  -3  -5  -4   68.08    3.69
   3  -5   5   39.72    2.58
  -3  -5  -5   39.05    2.65
  -3  -5  -5   40.53    2.82
   3  -5   6  173.66    5.89
  -3  -5  -6  178.39    5.95
   3  -5   6  162.48    5.20
  -3  -5  -6  171.90    6.20
   3  -5   7   53.37    3.00
  -3  -5  -7   50.67    3.21
  -3  -5  -7   54.17    3.01
   3  -5   7   49.40    2.55
   3  -5   8   89.46    3.87
  -3  -5  -8   87.36    4.18
   3  -5   8   81.45    3.41
  -3  -5  -8   90.86    3.84
   3  -5   9   26.41    2.02
  -3  -5  -9   25.17    1.89
  -3  -5  -9   23.04    2.18
   3  -5   9   23.72    1.72
  -3  -5 -10   38.41    2.14
   3  -5  10   41.74    2.20
  -3  -5 -11   47.43    2.16
   3  -5  11   49.24    2.29
   3  -5  12   99.50    3.39
   3  -5  13  289.50    6.70
  -3  -4  15   24.87    1.53
  -3  -4  14   24.18    1.72
  -3  -4  13   15.81    1.58
   3  -4 -13   12.12    1.78
   3  -4 -12  122.18    5.27
  -3  -4  12  120.93    4.68
   3  -4 -11  228.04    7.72
   3  -4 -10  504.68   13.18
   3  -4  -9   17.74    2.11
   3  -4  -8  249.88    7.93
  -3  -4   7  176.99    5.48
   3  -4  -7  186.01    6.43
  -3  -4   6  378.23    9.59
   3  -4  -6  390.98   10.39
  -3  -4   5  812.66   17.43
   3  -4  -5  775.63   17.71
  -3  -4   4  139.97    4.97
   3  -4  -4  136.62    4.93
  -3  -4   4  143.41    5.44
  -3  -4   3   76.30    3.53
  -3  -4   3   80.03    3.92
  -3  -4   2   45.62    2.73
  -3  -4   2   44.57    2.94
  -3  -4   1  169.03    5.75
  -3  -4   1  175.99    6.10
  -3  -4   0  442.83   11.23
   3  -4   0  445.25   10.50
  -3  -4   0  458.38   11.59
  -3  -4   0  441.62   11.02
  -3  -4  -1  610.40   14.38
   3  -4   1  618.15   13.72
  -3  -4  -1  565.14   14.23
  -3  -4  -1  617.16   14.61
  -3  -4  -1  608.14   14.08
   3  -4   2    6.24    1.06
  -3  -4  -2    5.18    1.22
  -3  -4  -2    4.06    1.26
  -3  -4  -2    4.24    1.12
   3  -4   3  184.39    5.90
  -3  -4  -3  185.19    6.21
  -3  -4  -3  180.14    6.29
  -3  -4  -3  175.52    5.95
  -3  -4  -4  242.72    7.62
  -3  -4  -4  266.78    7.81
   3  -4   4  253.20    7.52
  -3  -4  -4  261.08    8.04
  -3  -4  -4  251.64    7.60
   3  -4   5   93.88    4.15
  -3  -4  -5   90.57    4.10
  -3  -4  -5   92.51    4.38
  -3  -4  -5   95.94    4.24
   3  -4   5   99.32    3.84
  -3  -4  -6  361.12    9.68
   3  -4   6  358.22    9.78
  -3  -4  -6  367.99   10.31
   3  -4   6  349.23    9.21
  -3  -4  -7  246.91    8.05
   3  -4   7  255.39    7.75
  -3  -4  -7  249.66    7.42
   3  -4   7  243.95    7.27
   3  -4   7  238.06    6.82
   3  -4   8  120.45    4.87
  -3  -4  -8  117.14    4.52
  -3  -4  -8  124.64    5.46
   3  -4   8  113.59    4.52
   3  -4   8  108.86    4.19
  -3  -4  -9  326.55    8.64
   3  -4   9  306.80    8.12
  -3  -4  -9  325.22    9.89
   3  -4   9  319.47    8.75
   3  -4   9  308.34    8.38
   3  -4  10   27.78    1.86
  -3  -4 -10   27.61    1.97
  -3  -4 -10   26.54    2.68
   3  -4  10   28.34    2.13
   3  -4  10   27.85    2.00
   3  -4  11  289.75    8.01
  -3  -4 -11  263.90    7.18
   3  -4  11  272.46    7.30
   3  -4  11  285.95    7.91
   3  -4  11  285.22    7.63
   3  -4  12  284.99    7.51
   3  -4  12  315.05    8.18
   3  -4  12  303.41    8.12
   3  -4  12  308.42    7.94
   3  -4  13  134.94    4.25
   3  -4  13  147.89    4.67
   3  -4  13  152.33    4.79
   3  -4  13  146.88    4.58
   3  -4  14    0.99    0.55
   3  -4  14    1.58    0.46
   3  -4  14    1.31    0.56
   3  -4  15   18.53    1.10
   3  -4  15   21.48    1.30
  -3  -3  17    2.23    0.49
  -3  -3  16   17.76    1.37
  -3  -3  15   48.33    2.54
  -3  -3  14   53.49    2.88
   3  -3 -13   30.62    2.20
  -3  -3  13   35.26    2.46
   3  -3 -12    8.12    1.81
  -3  -3  12    6.51    1.39
   3  -3 -12    7.45    1.28
   3  -3 -11   46.80    2.95
  -3  -3  11   51.06    3.16
   3  -3 -11   50.42    3.60
   3  -3 -10   50.75    3.03
   3  -3 -10   44.87    2.64
  -3  -3  10   44.27    2.39
  -3  -3  10   48.32    3.11
   3  -3 -10   50.86    3.47
   3  -3  -9  517.69   12.90
  -3  -3   9  511.27   11.94
   3  -3  -9  506.90   12.48
  -3  -3   9  523.41   13.12
   3  -3  -9  540.26   13.81
   3  -3  -8 1385.04   28.51
   3  -3  -8 1429.96   29.27
   3  -3  -8 1307.92   27.95
  -3  -3   8 1350.24   27.48
  -3  -3   8 1425.07   28.86
   3  -3  -7   65.83    3.59
  -3  -3   7   61.91    2.89
   3  -3  -7   67.90    3.25
  -3  -3   7   60.50    3.44
  -3  -3   6  647.04   13.98
   3  -3  -6  639.78   15.08
   3  -3  -6  634.91   14.63
  -3  -3   6  643.38   15.11
  -3  -3   5  132.95    4.39
   3  -3  -5  134.60    4.88
   3  -3  -5  119.29    4.24
  -3  -3   5  132.13    4.97
  -3  -3   4   73.68    3.15
   3  -3  -4   76.43    3.40
   3  -3  -4   72.91    3.14
  -3  -3   4   74.57    3.55
  -3  -3   3    2.57    0.83
   3  -3  -3    1.96    0.71
   3  -3  -3    3.31    0.77
  -3  -3   3    2.21    0.95
   3  -3  -2  107.82    3.73
  -3  -3   2  110.48    4.11
   3  -3  -2  115.98    4.14
   3  -3  -1   98.60    3.64
  -3  -3   1   98.96    3.87
   3  -3  -1  110.43    4.02
   3  -3   0   91.15    3.61
  -3  -3   0  101.09    3.93
   3  -3   0  100.87    3.50
   3  -3   0  101.75    3.92
  -3  -3   0   98.18    3.67
   3  -3   1  270.18    7.42
  -3  -3  -1  287.10    7.72
   3  -3   1  280.20    7.29
   3  -3   1  277.87    7.69
  -3  -3  -1  275.15    7.39
   3  -3   2   76.93    3.39
  -3  -3  -2   85.25    3.62
   3  -3   2   84.47    3.41
  -3  -3  -2   84.98    3.57
  -3  -3  -2   83.29    3.45
   3  -3   3  151.93    5.22
   3  -3   3  167.35    5.30
  -3  -3  -3  161.45    5.30
  -3  -3  -3  157.99    5.18
   3  -3   4   17.03    1.62
  -3  -3  -4   14.22    1.49
  -3  -3  -4   15.20    1.75
  -3  -3  -4   16.33    1.63
   3  -3   5  125.47    4.63
  -3  -3  -5  109.53    4.25
  -3  -3  -5  122.78    4.89
   3  -3   5  112.24    3.91
  -3  -3  -6  168.17    5.46
   3  -3   6  165.52    5.17
   3  -3   6  155.78    5.58
  -3  -3  -7  110.33    4.23
  -3  -3  -7  111.63    4.95
   3  -3   7  112.46    4.18
  -3  -3  -8  223.94    6.61
  -3  -3  -8  230.59    7.81
   3  -3   8  240.22    6.88
  -3  -3  -9  911.01   21.11
  -3  -3  -9  884.64   19.06
  -3  -3  -9  899.08   20.04
   3  -3   9  899.47   19.49
  -3  -3 -10  439.34   11.59
   3  -3  10  468.73   11.78
  -3  -3 -10  458.90   12.88
   3  -3  10  448.58   11.20
   3  -3  11  189.98    6.45
  -3  -3 -11  169.97    7.17
  -3  -3 -11  181.60    6.31
   3  -3  11  187.19    6.13
   3  -3  12   68.42    3.30
   3  -3  12   72.49    3.58
  -3  -3 -12   70.60    3.53
   3  -3  12   73.17    3.47
   3  -3  13   69.45    3.29
   3  -3  13   67.48    3.20
   3  -3  13   72.43    3.34
   3  -3  14   63.75    2.89
   3  -3  14   60.84    2.83
   3  -3  14   65.62    3.01
   3  -3  15   48.67    2.22
   3  -3  15   48.03    2.29
   3  -3  15   50.96    2.49
   3  -3  15   51.09    2.44
   3  -3  16   43.04    1.73
   3  -3  16   43.87    1.93
   3  -2 -17   30.25    1.80
  -3  -2  17   33.17    1.69
   3  -2 -16  111.10    4.24
  -3  -2  16  115.53    3.88
   3  -2 -15   68.65    3.64
   3  -2 -15   61.57    2.96
  -3  -2  15   73.38    3.26
   3  -2 -14  130.11    5.47
   3  -2 -14  117.94    4.63
  -3  -2  14  123.42    4.71
   3  -2 -13  128.97    6.28
   3  -2 -13  141.73    6.05
   3  -2 -13  140.35    5.31
  -3  -2  13  143.03    5.27
   3  -2 -12  112.64    4.83
   3  -2 -12  124.25    5.69
  -3  -2  12  116.78    4.78
   3  -2 -11  232.24    8.18
   3  -2 -11  220.08    7.27
   3  -2 -10   76.70    3.87
   3  -2 -10   82.95    4.50
   3  -2 -10   74.48    4.44
   3  -2  -9  313.07    9.98
   3  -2  -9  333.89    9.38
  -3  -2   9  327.05    9.14
   3  -2  -8    7.01    1.44
   3  -2  -8    7.84    1.28
   3  -2  -8    9.04    1.55
  -3  -2   8    5.10    1.16
   3  -2  -7   62.10    3.21
   3  -2  -7   64.22    3.54
   3  -2  -7   63.73    3.50
   3  -2  -7   59.95    2.85
  -3  -2   7   62.77    3.17
   3  -2  -6   82.85    3.66
   3  -2  -6   84.18    3.94
   3  -2  -6   82.76    3.81
   3  -2  -6   80.19    3.31
  -3  -2   6   75.45    3.45
   3  -2  -5  204.29    6.47
   3  -2  -5  212.08    6.47
   3  -2  -5  207.71    6.31
   3  -2  -5  204.44    5.94
  -3  -2   5  200.84    6.14
   3  -2  -4  683.10   15.32
  -3  -2   4  677.41   14.27
   3  -2  -4  687.81   15.14
   3  -2  -4  689.60   15.20
   3  -2  -4  671.79   14.75
  -3  -2   4  667.47   14.95
   3  -2  -3  222.52    6.24
   3  -2  -3  222.26    6.30
   3  -2  -3  209.96    5.76
   3  -2  -3  217.62    6.02
  -3  -2   3  214.39    6.11
   3  -2  -2  292.50    7.59
  -3  -2   2  283.26    7.38
   3  -2  -2  307.67    7.74
  -3  -2   2  294.03    9.12
   3  -2  -2  307.08    7.91
   3  -2  -2  308.55    7.63
  -3  -2   2  306.11    7.79
  -3  -2   1  879.88   18.64
   3  -2  -1  918.50   19.19
   3  -2  -1  926.95   18.92
  -3  -2   1  909.57   20.57
  -3  -2   1  906.83   18.93
   3  -2  -1  923.44   18.93
   3  -2   0  447.68   10.67
  -3  -2   0  430.71   10.24
   3  -2   0  466.21   10.57
  -3  -2   0  448.73   10.48
   3  -2   0  453.20   10.48
  -3  -2   0  428.82   11.59
  -3  -2   0  445.51    9.92
  -3  -2  -1  148.16    4.70
  -3  -2  -1  151.08    4.85
   3  -2   1  154.85    4.78
  -3  -2  -1  152.12    4.47
   3  -2   1  149.89    4.30
   3  -2   1  141.59    4.81
  -3  -2  -2  741.08   15.95
   3  -2   2  740.95   15.83
  -3  -2  -2  736.53   15.43
   3  -2   2  729.95   16.00
   3  -2   2  727.75   15.30
   3  -2   3   61.98    2.93
  -3  -2  -3   59.80    2.92
  -3  -2  -3   63.72    2.75
   3  -2   3   58.03    2.58
   3  -2   4  448.96   10.29
   3  -2   4  464.77   11.08
  -3  -2  -4  461.70   10.57
  -3  -2  -4  489.10   11.34
   3  -2   4  448.93   11.11
   3  -2   4  481.52   10.80
   3  -2   5  712.70   15.20
  -3  -2  -5  717.27   16.12
   3  -2   5  734.95   15.68
  -3  -2  -5  704.69   15.18
   3  -2   6  262.61    7.00
   3  -2   6  270.95    7.44
  -3  -2  -6  249.61    6.70
  -3  -2  -6  254.72    7.67
   3  -2   6  265.02    7.30
   3  -2   7  117.33    4.21
   3  -2   7  117.24    4.43
  -3  -2  -7  106.17    3.76
   3  -2   7  121.13    4.42
   3  -2   8  234.72    6.87
   3  -2   8  224.54    6.97
   3  -2   8  240.49    7.01
   3  -2   9  145.26    5.21
   3  -2   9  151.73    5.31
   3  -2  10  178.45    5.95
  -3  -2 -11  169.87    6.57
   3  -2  11  159.33    5.68
  -3  -2 -12  431.92   11.99
   3  -2  12  420.09   10.96
   3  -2  13  246.88    7.36
  -3  -2 -13  235.41    7.99
   3  -2  13  250.71    7.44
   3  -2  14  197.00    6.19
  -3  -2 -14  208.35    7.00
   3  -2  14  205.82    6.42
   3  -2  15   77.14    3.12
   3  -2  15   73.02    3.29
   3  -2  16    4.20    0.67
   3  -2  17   99.96    3.34
   3  -2  17  111.19    3.53
   3  -2  18   48.89    1.82
   3  -2  18   52.33    1.85
   3  -1 -18   17.16    1.43
   3  -1 -18   15.61    1.08
   3  -1 -17   22.13    1.93
   3  -1 -17   19.43    1.53
   3  -1 -16   34.84    2.72
   3  -1 -16   29.72    2.14
  -3  -1  16   29.65    1.83
   3  -1 -15   27.68    2.70
   3  -1 -15   27.01    2.27
  -3  -1  15   28.10    1.97
   3  -1 -14   13.85    1.81
   3  -1 -14   14.67    2.35
   3  -1 -13  209.95    8.28
   3  -1 -13  175.54    6.63
   3  -1 -12   16.25    2.48
   3  -1 -12   13.28    1.86
   3  -1 -11   27.31    2.97
   3  -1 -11   36.01    3.24
   3  -1 -11   28.16    2.47
   3  -1 -10    9.21    1.56
   3  -1 -10   11.78    2.21
   3  -1  -9   28.46    2.83
   3  -1  -9   26.49    2.27
   3  -1  -8  157.73    6.33
   3  -1  -8  160.90    5.84
   3  -1  -7  232.19    7.82
   3  -1  -7  238.05    7.26
   3  -1  -6  210.87    6.98
   3  -1  -6  213.14    6.96
   3  -1  -6  209.64    6.47
  -3  -1   6  199.39    5.80
   3  -1  -5   29.97    2.26
   3  -1  -5   31.03    2.31
   3  -1  -5   29.64    2.05
   3  -1  -5   26.14    1.48
  -3  -1   5   27.65    1.76
   3  -1  -4  176.35    5.48
   3  -1  -4  175.35    5.71
   3  -1  -4  178.58    5.83
   3  -1  -4  172.76    4.84
  -3  -1   4  179.97    5.10
   3  -1  -3 1121.99   22.95
   3  -1  -3 1093.60   23.10
   3  -1  -3 1135.76   22.73
   3  -1  -3 1077.94   22.01
   3  -1  -3 1137.43   22.55
  -3  -1   3 1107.75   22.11
   3  -1  -2 1528.00   30.06
   3  -1  -2 1584.32   30.55
   3  -1  -2 1575.49   30.41
  -3  -1   2 1533.61   29.95
  -3  -1   1  211.63    4.97
   3  -1  -1  225.23    6.17
   3  -1  -1  227.16    6.07
   3  -1  -1  222.93    5.93
  -3  -1   1  220.04    7.44
  -3  -1   1  227.79    5.80
   3  -1   0  370.33    9.23
   3  -1   0  368.09    8.78
  -3  -1   0  382.24   10.52
  -3  -1   0  373.39    8.69
   3  -1   0  367.62    8.42
   3  -1   0  377.80    8.95
  -3  -1   0  379.91    7.71
   3  -1   1  203.82    5.66
   3  -1   1  209.07    6.05
   3  -1   1  212.92    5.73
   3  -1   1  205.97    5.61
  -3  -1  -1  202.28    5.51
  -3  -1  -1  210.43    6.95
   3  -1   1  206.19    5.39
  -3  -1  -1  196.89    4.50
   3  -1   2  112.96    3.90
  -3  -1  -2  114.69    3.69
  -3  -1  -2  118.49    2.99
  -3  -1  -2  112.45    3.80
   3  -1   2  115.69    3.82
   3  -1   2  115.16    3.70
   3  -1   2  112.76    4.14
   3  -1   3  801.87   16.55
  -3  -1  -3  819.93   16.83
   3  -1   3  820.78   17.13
  -3  -1  -3  803.20   17.08
   3  -1   3  840.81   17.04
   3  -1   3  799.82   17.58
   3  -1   3  838.22   16.94
   3  -1   4  927.97   19.19
  -3  -1  -4  943.79   19.26
   3  -1   4  982.02   19.78
   3  -1   4  928.39   20.09
   3  -1   4  959.61   19.48
  -3  -1  -4  960.62   19.77
   3  -1   4  950.97   19.49
   3  -1   5   36.37    2.00
  -3  -1  -5   37.10    1.96
   3  -1   5   37.20    2.11
  -3  -1  -5   38.07    2.33
   3  -1   5   37.73    2.13
   3  -1   6  122.78    4.16
  -3  -1  -6  111.36    4.43
   3  -1   6  116.09    4.16
   3  -1   7  364.28    9.09
   3  -1   7  359.38    9.07
  -3  -1  -7  350.16    9.69
   3  -1   8  322.00    8.33
  -3  -1  -8  313.50    9.20
   3  -1   9  138.55    4.85
   3  -1   9  151.37    5.18
   3  -1   9  146.09    5.10
  -3  -1  -9  136.44    5.96
   3  -1  10   44.87    2.52
   3  -1  10   49.63    2.86
  -3  -1 -10   41.23    3.40
   3  -1  10   46.45    2.74
   3  -1  11   64.62    3.32
   3  -1  11   61.91    3.23
   3  -1  11   60.05    2.94
   3  -1  12   69.91    3.56
  -3  -1 -12   64.92    3.84
  -3  -1 -12   69.77    4.35
  -3  -1 -13   56.99    3.90
  -3  -1 -13   48.28    3.17
  -3  -1 -14   76.01    4.38
   3  -1  15   84.37    3.44
  -3  -1 -15   96.13    4.64
   3  -1  15   90.81    3.80
   3  -1  16   43.36    2.07
   3  -1  16   53.96    2.63
   3  -1  17    9.48    1.03
   3  -1  18   59.50    2.19
   3   0 -18  148.47    4.50
   3   0 -17    1.82    0.81
   3   0 -16   10.19    1.49
   3   0 -15    3.74    1.19
   3   0 -14   39.66    3.04
   3   0 -14   42.05    3.08
   3   0 -13    0.71    1.06
   3   0 -13    0.69    1.03
   3   0 -12   43.61    3.40
   3   0 -12   51.16    3.39
   3   0 -11  162.96    6.85
   3   0 -11  184.54    6.67
   3   0 -10   55.45    3.70
   3   0 -10   52.68    3.35
   3   0  -9    3.35    1.29
   3   0  -8  210.72    7.45
   3   0  -7    0.15    0.82
   3   0  -6  621.85   13.50
   3   0  -6  614.49   14.91
   3   0  -5  303.60    7.31
   3   0  -5  288.01    8.44
   3   0  -5  277.82    7.83
   3   0  -5  299.26    7.37
   3   0  -5  299.78    7.70
   3   0  -4   75.27    3.56
   3   0  -4   82.57    3.38
   3   0  -4   80.37    3.08
   3   0  -4   87.00    3.30
   3   0  -4   78.35    3.02
   3   0  -3   11.11    1.36
   3   0  -3   12.05    1.23
   3   0  -3   11.16    1.12
  -3   0   3   11.71    1.01
   3   0  -2  165.21    5.35
   3   0  -2  162.57    4.97
   3   0  -2  167.42    5.00
   3   0  -2  171.98    4.96
   3   0  -2  166.94    4.83
  -3   0   2  172.95    4.55
   3   0  -1  142.46    4.47
   3   0  -1  141.30    4.74
   3   0  -1  150.18    4.52
   3   0  -1  146.64    4.38
   3   0  -1  145.95    4.36
  -3   0   1  141.23    3.90
  -3   0   0  353.02    7.84
   3   0   0  355.86    8.85
   3   0   0  346.80    8.44
   3   0   0  356.98    8.48
   3   0   0  354.31    8.54
   3   0   0  360.26    8.37
   3   0   1  292.78    7.66
  -3   0  -1  294.77    6.73
   3   0   1  290.56    7.30
   3   0   1  297.14    7.27
   3   0   2  293.90    7.36
   3   0   2  292.50    7.78
  -3   0  -2  312.05    7.01
   3   0   2  301.98    7.45
   3   0   2  315.61    7.71
   3   0   2  297.06    7.41
  -3   0  -2  313.45    9.47
   3   0   3  229.10    6.13
   3   0   3  233.36    6.62
  -3   0  -3  235.14    5.85
   3   0   3  242.68    5.96
   3   0   3  238.20    6.34
  -3   0  -3  232.52    6.09
   3   0   3  230.13    5.98
   3   0   3  236.14    6.21
   3   0   3  233.24    5.98
  -3   0  -3  222.18    7.87
   3   0   4  846.44   18.07
   3   0   4  858.25   17.54
  -3   0  -4  827.04   16.92
   3   0   4  853.35   17.36
   3   0   4  820.84   17.50
  -3   0  -4  852.03   17.59
   3   0   4  857.78   17.24
   3   0   4  868.79   17.60
   3   0   4  839.32   17.34
  -3   0  -4  803.07   20.01
   3   0   5  295.84    7.66
  -3   0  -5  308.57    7.14
   3   0   5  313.51    7.71
   3   0   5  307.75    7.69
  -3   0  -5  307.38    7.93
   3   0   5  295.30    7.32
   3   0   5  295.06    7.57
   3   0   6    0.37    0.53
  -3   0  -6    0.22    0.33
   3   0   6    1.20    0.67
   3   0   6    0.15    0.40
  -3   0  -6    0.39    0.80
   3   0   6    0.28    0.57
   3   0   6    0.09    0.56
   3   0   7 1458.78   29.10
   3   0   7 1435.51   29.25
  -3   0  -7 1449.37   29.96
   3   0   7 1458.71   29.00
   3   0   8   25.36    1.94
   3   0   8   26.87    2.06
  -3   0  -8   23.86    2.34
   3   0   8   24.51    1.87
   3   0   9    0.47    0.52
   3   0   9   -0.16    0.73
   3   0   9    0.26    0.79
   3   0   9    0.19    0.68
   3   0  10   24.86    1.71
   3   0  10   24.68    1.96
   3   0  11  388.10   10.02
   3   0  12  428.79   11.03
   3   0  12  427.72   10.71
  -3   0 -12  406.49   11.26
   3   0  13  297.06    8.38
  -3   0 -13  278.05    9.48
  -3   0 -13  277.54    8.24
   3   0  14   57.92    3.09
  -3   0 -14   53.66    3.62
  -3   0 -15   91.56    4.46
   3   0  15   96.20    3.89
  -3   0 -16   12.00    1.50
   3   0  16   11.78    1.26
  -3   0 -17   78.13    3.12
   3   0  17   86.09    3.10
   3   0  18  102.61    3.05
   3   1 -18   17.75    1.47
   3   1 -18   18.45    1.41
   3   1 -17   21.61    1.95
   3   1 -17   19.00    1.65
   3   1 -16   33.93    2.70
   3   1 -16   26.12    2.32
   3   1 -15   29.79    2.82
   3   1 -15   27.03    2.66
   3   1 -14   12.53    2.11
   3   1 -14   13.77    2.23
   3   1 -13  164.79    7.42
   3   1 -13  169.09    6.70
   3   1 -12   12.10    2.26
   3   1 -12   12.15    1.79
   3   1 -12   15.75    2.46
   3   1 -12   12.60    1.63
   3   1 -11   27.18    3.04
   3   1 -11   32.25    3.18
   3   1 -11   31.41    2.68
   3   1 -11   32.39    2.52
   3   1 -10    6.33    1.78
   3   1 -10    7.60    1.40
   3   1 -10    8.50    1.85
   3   1 -10    7.07    1.08
   3   1 -10    7.07    1.35
   3   1  -9   19.30    2.50
   3   1  -9   25.45    2.19
   3   1  -9   28.45    2.78
   3   1  -9   20.80    2.07
   3   1  -9   22.72    1.84
   3   1  -8  152.52    6.64
   3   1  -8  159.69    5.81
   3   1  -8  164.06    5.95
   3   1  -8  160.12    5.39
   3   1  -7  217.82    7.93
   3   1  -7  224.20    6.93
   3   1  -7  227.90    7.20
   3   1  -7  219.17    6.61
   3   1  -6  215.54    6.40
   3   1  -6  229.24    7.20
   3   1  -6  215.72    7.62
   3   1  -6  221.30    6.28
   3   1  -6  208.46    6.48
   3   1  -6  216.12    6.77
   3   1  -5   30.26    2.29
   3   1  -5   29.10    2.54
   3   1  -5   29.21    1.99
   3   1  -5   29.84    2.16
   3   1  -5   32.40    1.90
   3   1  -5   29.58    1.99
   3   1  -5   31.78    2.66
   3   1  -4  192.07    6.02
   3   1  -4  191.89    5.90
   3   1  -4  179.36    6.46
   3   1  -4  185.64    5.60
   3   1  -4  182.11    5.35
   3   1  -4  183.86    5.57
   3   1  -4  185.93    6.76
  -3   1   4  173.76    5.34
   3   1  -3 1135.48   23.38
   3   1  -3 1122.73   24.20
   3   1  -3 1100.92   22.86
   3   1  -3 1090.58   22.77
   3   1  -3 1174.56   23.10
   3   1  -3 1133.01   24.72
  -3   1   3 1189.31   22.83
   3   1  -3 1123.43   22.97
   3   1  -2 1549.39   32.19
   3   1  -2 1582.34   30.95
   3   1  -2 1626.66   31.10
   3   1  -2 1575.90   31.03
   3   1  -2 1603.85   31.21
  -3   1   2 1563.38   30.70
   3   1  -2 1658.89   32.96
   3   1  -1  222.06    6.00
   3   1  -1  224.45    6.83
  -3   1   1  214.98    5.85
  -3   1   1  216.34    7.52
   3   1  -1  231.06    6.20
  -3   1   0  392.36    8.99
   3   1   0  391.46    9.89
   3   1   0  382.35    9.58
   3   1   0  381.49    8.96
  -3   1   0  379.27   10.72
   3   1   0  393.01    9.24
   3   1   0  396.21    8.98
   3   1   0  387.23    9.48
   3   1   1  208.86    6.17
  -3   1  -1  214.81    5.65
   3   1   1  208.46    5.66
   3   1   1  212.32    5.88
  -3   1  -1  208.97    7.07
   3   1   1  212.86    5.55
   3   1   1  218.38    6.11
  -3   1  -1  206.14    6.68
  -3   1  -2  113.25    3.71
   3   1   2  116.61    3.75
   3   1   2  115.05    3.96
   3   1   2  118.42    4.18
   3   1   2  119.54    3.57
  -3   1  -2  107.16    4.69
   3   1   2  115.87    4.25
   3   1   3  794.63   17.62
   3   1   3  815.53   16.90
   3   1   3  838.44   17.49
   3   1   3  823.54   17.82
  -3   1  -3  792.94   18.82
   3   1   3  791.53   17.31
   3   1   4  886.02   19.27
   3   1   4  855.82   19.40
   3   1   4  927.40   19.03
   3   1   4  946.59   19.64
   3   1   4  939.53   19.00
  -3   1  -4  909.72   18.89
  -3   1  -4  891.59   20.83
   3   1   4  931.70   19.26
   3   1   5   40.77    2.48
   3   1   5   36.18    2.27
   3   1   5   36.95    2.10
   3   1   5   37.84    2.15
  -3   1  -5   38.12    2.08
  -3   1  -5   35.91    2.91
   3   1   5   39.80    2.30
   3   1   6  122.67    4.42
   3   1   6  119.74    4.31
   3   1   6  125.61    4.27
  -3   1  -6  114.46    3.99
   3   1   6  114.22    4.32
   3   1   7  379.28    9.61
   3   1   7  364.20    9.25
   3   1   7  365.13    9.54
   3   1   8  319.81    8.73
   3   1   8  305.65    8.29
   3   1   8  321.60    8.62
   3   1   9  137.00    5.01
   3   1   9  145.37    5.34
   3   1   9  134.07    4.80
   3   1  10   46.04    2.84
   3   1  10   51.59    3.15
   3   1  10   49.37    2.70
   3   1  11   63.48    3.38
   3   1  11   58.46    3.00
   3   1  12   69.98    3.47
  -3   1 -12   69.74    4.37
   3   1  12   65.22    3.11
   3   1  13   55.91    3.07
  -3   1 -13   56.27    3.97
  -3   1 -13   55.16    3.60
   3   1  14   70.14    3.36
  -3   1 -14   72.15    4.49
  -3   1 -14   68.44    3.71
  -3   1 -14   74.57    4.31
   3   1  15   87.70    3.64
  -3   1 -15   92.74    4.72
  -3   1 -15  101.49    4.75
  -3   1 -15   89.57    3.89
  -3   1 -16   52.29    3.14
   3   1  16   50.49    2.43
  -3   1 -17    8.84    1.26
   3   1  17    8.82    0.91
  -3   1 -18   56.07    2.30
   3   2 -18    6.58    0.76
   3   2 -17   30.95    1.86
   3   2 -17   31.44    2.16
   3   2 -17   33.49    1.98
   3   2 -16  103.22    4.20
   3   2 -16  104.66    4.75
   3   2 -16  115.02    4.32
   3   2 -15   62.53    3.51
   3   2 -15   68.06    4.16
   3   2 -15   66.72    3.43
   3   2 -14  124.24    5.34
   3   2 -14  110.27    5.87
   3   2 -14  121.81    5.06
   3   2 -14  115.66    4.74
   3   2 -13  142.97    6.03
   3   2 -13  136.20    6.77
   3   2 -13  136.21    5.56
   3   2 -13  132.57    5.52
   3   2 -12  130.27    5.79
   3   2 -12  107.22    6.20
   3   2 -12  117.46    5.14
   3   2 -12  121.89    5.33
   3   2 -12  106.10    4.39
   3   2 -11  198.34    8.77
   3   2 -11  221.43    7.46
   3   2 -11  225.32    7.84
   3   2 -11  214.53    6.80
   3   2 -11  214.01    6.90
   3   2 -10   82.68    4.51
   3   2 -10   77.92    5.15
   3   2 -10   73.81    3.66
   3   2 -10   76.48    4.02
   3   2 -10   78.95    4.35
   3   2 -10   78.97    3.91
   3   2  -9  364.91   10.64
   3   2  -9  320.35   11.35
   3   2  -9  338.23    9.68
   3   2  -9  340.05    9.40
   3   2  -9  341.76    9.64
   3   2  -9  347.64   10.46
   3   2  -8   10.31    1.45
   3   2  -8    7.39    1.86
   3   2  -8    7.85    1.53
   3   2  -8    7.86    1.29
   3   2  -8    6.31    1.44
   3   2  -8    5.17    1.47
   3   2  -8    7.15    1.37
   3   2  -7   64.52    3.60
   3   2  -7   63.73    4.20
   3   2  -7   60.17    3.19
   3   2  -7   67.14    3.82
   3   2  -7   65.38    3.31
   3   2  -7   62.14    3.41
   3   2  -7   66.50    3.54
   3   2  -6   82.95    3.91
   3   2  -6   73.21    4.45
   3   2  -6   77.71    3.52
   3   2  -6   87.57    4.21
   3   2  -6   83.49    3.72
   3   2  -6   81.76    3.87
   3   2  -5  216.90    6.75
   3   2  -5  220.84    6.42
   3   2  -5  199.94    6.91
   3   2  -5  227.95    6.68
   3   2  -5  221.53    6.88
   3   2  -4  704.94   15.63
   3   2  -4  673.19   15.01
   3   2  -4  696.49   15.80
   3   2  -3  211.72    5.90
   3   2  -3  204.55    6.15
   3   2  -3  216.63    6.67
  -3   2   2  311.23    9.68
   3   2  -2  331.46    9.39
   3   2  -2  322.79    8.18
   3   2  -2  310.74    7.72
   3   2  -2  329.46    8.69
   3   2  -2  308.49    8.37
   3   2  -1  930.39   20.74
   3   2  -1  940.76   19.77
  -3   2   1  951.87   21.34
   3   2  -1  961.35   19.40
   3   2  -1  935.14   19.65
   3   2  -1  902.92   19.33
   3   2   0  454.74   10.88
   3   2   0  447.58   11.50
   3   2   0  448.25   11.01
  -3   2   0  444.39   11.89
   3   2   0  460.33   10.61
   3   2   0  445.23   10.30
   3   2   1  152.22    5.43
   3   2   1  127.46    4.24
   3   2   1  151.42    5.09
   3   2   1  151.27    4.70
   3   2   1  164.31    4.69
   3   2   1  138.91    5.08
   3   2   1  157.49    5.06
   3   2   2  738.61   16.54
   3   2   2  759.99   15.23
   3   2   2  707.62   14.94
   3   2   2  740.32   16.11
   3   2   2  705.10   16.15
   3   2   3   63.26    3.25
   3   2   3   62.09    3.00
   3   2   3   62.83    3.03
   3   2   3   60.64    3.01
   3   2   4  488.86   12.00
   3   2   4  494.33   11.62
   3   2   4  474.03   11.55
   3   2   5  730.53   16.67
   3   2   5  764.03   16.29
   3   2   5  730.23   16.08
   3   2   5  714.60   16.65
   3   2   6  269.48    7.22
   3   2   6  267.31    7.81
   3   2   7  113.58    4.59
   3   2   7  115.87    4.28
   3   2   8  233.55    7.18
   3   2   8  223.38    6.60
   3   2   9  132.10    5.08
   3   2   9  144.35    4.92
   3   2   9  136.57    5.29
   3   2  10  182.47    6.03
   3   2  10  164.76    6.13
   3   2  10  162.93    5.42
   3   2  10  188.68    6.23
   3   2  11  169.04    5.81
  -3   2 -11  171.32    6.64
   3   2  11  149.65    5.05
   3   2  11  165.64    5.96
   3   2  12  422.76   10.59
  -3   2 -12  436.71   11.87
   3   2  13  244.60    7.18
   3   2  13  241.05    7.64
  -3   2 -13  249.57    8.24
  -3   2 -13  244.23    8.54
   3   2  14  192.20    5.95
  -3   2 -14  196.29    7.75
  -3   2 -14  205.97    7.01
  -3   2 -14  196.43    7.06
   3   2  15   69.03    2.95
  -3   2 -15   78.21    4.26
  -3   2 -15   78.99    3.74
   3   2  16    3.55    0.64
  -3   2 -16    4.41    1.23
  -3   2 -16    4.71    1.02
  -3   2 -17   97.86    3.59
  -3   2 -17  114.72    4.05
  -3   2 -18   51.47    2.08
   3   3 -17    2.99    0.73
   3   3 -16   17.24    1.80
   3   3 -16   15.99    1.26
   3   3 -15   43.09    3.15
   3   3 -15   42.59    2.33
   3   3 -14   44.82    2.48
   3   3 -14   50.62    3.66
   3   3 -14   47.30    2.69
   3   3 -14   46.46    2.27
   3   3 -14   53.16    3.02
   3   3 -13   27.71    2.11
   3   3 -13   30.15    3.14
   3   3 -13   32.53    2.33
   3   3 -13   31.50    2.60
   3   3 -13   29.93    2.09
   3   3 -12    6.35    1.24
   3   3 -12    6.92    1.24
   3   3 -12    8.32    1.71
   3   3 -12    6.50    1.18
   3   3 -12    5.67    1.21
   3   3 -11   46.98    3.03
   3   3 -11   47.70    2.96
   3   3 -11   52.63    3.44
   3   3 -11   47.55    2.97
   3   3 -11   50.32    3.61
   3   3 -11   48.75    3.17
   3   3 -10   43.74    2.89
   3   3 -10   44.85    2.84
   3   3 -10   51.22    3.67
   3   3 -10   43.47    2.95
   3   3 -10   46.33    3.17
   3   3 -10   45.54    3.29
   3   3  -9  549.50   13.93
   3   3  -9  524.67   13.19
   3   3  -9  506.52   12.85
   3   3  -9  521.64   14.47
   3   3  -9  523.30   13.36
   3   3  -9  534.89   13.83
   3   3  -8 1454.62   29.47
   3   3  -8 1400.09   32.33
   3   3  -8 1394.55   29.00
   3   3  -8 1455.74   30.17
   3   3  -8 1481.94   29.88
   3   3  -8 1424.12   30.18
   3   3  -7   66.34    3.37
   3   3  -7   60.38    4.48
   3   3  -7   65.38    3.20
   3   3  -7   64.62    3.60
   3   3  -7   66.37    3.89
   3   3  -6  646.12   17.30
   3   3  -6  633.74   14.43
   3   3  -6  631.31   15.99
   3   3  -6  660.78   15.91
   3   3  -5  131.89    6.20
   3   3  -5  132.73    5.61
   3   3  -4   74.99    4.42
   3   3  -4   77.07    4.03
   3   3  -4   74.42    3.65
   3   3  -3    0.98    1.16
   3   3  -3    2.38    1.04
   3   3  -3    2.76    0.97
   3   3  -3    2.31    1.07
   3   3  -2  122.26    5.40
   3   3  -2  119.78    4.81
   3   3  -2  118.59    4.77
   3   3  -2  117.70    4.51
   3   3  -1   98.13    4.78
   3   3  -1  105.54    4.04
   3   3  -1  101.35    4.20
   3   3   0  104.37    4.71
   3   3   0  103.20    3.96
   3   3   0  108.77    4.20
   3   3   1  264.63    8.18
   3   3   1  268.38    7.36
   3   3   2   82.39    3.97
   3   3   2   79.18    3.85
   3   3   2   77.78    3.84
   3   3   3  156.38    5.66
   3   3   3  163.27    5.69
   3   3   3  151.85    5.56
   3   3   4   15.37    1.70
   3   3   4   16.37    1.70
   3   3   4   15.48    1.59
   3   3   5  118.48    4.74
   3   3   5  118.51    5.02
   3   3   5  116.38    4.58
   3   3   5  110.91    4.38
   3   3   6  175.92    6.37
   3   3   6  176.80    5.87
   3   3   6  180.36    5.72
   3   3   7  108.89    4.75
   3   3   7  111.65    4.21
   3   3   8  247.66    7.55
   3   3   8  220.94    6.64
   3   3   8  237.32    7.68
   3   3   9  924.62   20.14
  -3   3  -9  927.28   20.45
   3   3   9  962.95   20.63
   3   3  10  463.11   11.64
  -3   3 -10  461.01   12.01
   3   3  10  448.56   11.77
   3   3  11  174.72    5.89
  -3   3 -11  184.28    6.39
   3   3  11  173.75    6.13
   3   3  12   69.83    3.28
   3   3  12   66.89    3.60
  -3   3 -12   70.43    3.62
   3   3  13   68.36    3.05
  -3   3 -13   71.17    4.42
   3   3  13   68.57    3.46
  -3   3 -13   73.53    4.28
   3   3  14   61.58    2.63
  -3   3 -14   58.98    3.79
   3   3  14   64.05    3.15
  -3   3 -14   69.39    3.74
  -3   3 -15   56.38    3.21
  -3   3 -15   52.52    2.86
  -3   3 -16   47.29    2.59
  -3   3 -16   52.44    2.45
  -3   3 -17   10.69    1.00
   3   4 -15   22.85    1.86
   3   4 -14   24.07    2.18
   3   4 -14   20.14    1.35
   3   4 -13   13.96    1.98
   3   4 -13   14.54    1.69
   3   4 -13   12.33    1.33
   3   4 -12  120.56    5.74
   3   4 -12  126.71    5.21
   3   4 -12  119.06    4.42
   3   4 -12  110.78    4.48
   3   4 -11  224.60    8.59
   3   4 -11  210.85    7.51
   3   4 -11  220.40    6.90
   3   4 -11  218.37    7.13
   3   4 -10  523.65   15.03
   3   4 -10  509.05   12.83
   3   4 -10  501.97   13.18
   3   4  -9   13.07    2.43
   3   4  -9   14.81    1.94
   3   4  -9   15.68    2.08
   3   4  -8  244.24    9.39
   3   4  -8  259.65    8.76
   3   4  -8  239.98    7.98
   3   4  -8  250.41    8.47
   3   4  -7  181.71    7.78
   3   4  -7  178.20    7.14
   3   4  -6  398.80   12.30
   3   4  -6  381.39   11.43
   3   4  -6  393.82   10.90
   3   4  -5  829.91   20.34
   3   4  -5  809.35   19.40
   3   4  -5  806.90   18.69
   3   4  -5  822.61   19.29
   3   4  -4  147.16    6.50
   3   4  -4  152.30    6.03
   3   4  -4  148.73    5.68
   3   4  -4  148.22    5.96
   3   4  -3   81.82    4.59
   3   4  -3   79.61    4.10
   3   4  -3   83.07    3.95
   3   4  -3   79.42    4.13
   3   4  -2   46.51    3.37
   3   4  -2   45.94    2.83
   3   4  -2   45.92    3.03
   3   4  -1  174.92    6.64
   3   4  -1  178.76    5.93
   3   4  -1  182.65    6.25
   3   4   0  467.44   12.32
   3   4   0  454.77   11.16
   3   4   0  454.89   11.55
   3   4   1  628.33   15.05
   3   4   1  588.43   15.12
   3   4   1  607.34   14.04
   3   4   2    3.77    1.10
   3   4   2    4.75    1.29
   3   4   2    3.77    1.12
   3   4   3  178.86    6.12
   3   4   3  172.83    6.25
   3   4   3  161.45    5.96
   3   4   4  262.91    7.80
   3   4   4  263.37    7.99
   3   4   4  260.10    7.73
   3   4   5   93.09    4.61
   3   4   5   89.66    4.07
   3   4   5   87.99    3.83
   3   4   6  354.86   10.09
   3   4   6  347.95    9.36
   3   4   6  322.09    8.79
   3   4   7  252.03    7.88
   3   4   7  232.05    6.72
   3   4   7  254.46    8.31
   3   4   8  115.26    4.77
   3   4   8  115.11    5.11
   3   4   9  328.04    9.04
   3   4   9  334.12    9.51
   3   4  10   28.99    2.08
   3   4  10   30.12    2.27
   3   4  11  293.87    7.79
  -3   4 -11  292.23    9.49
   3   4  11  284.35    8.43
   3   4  11  304.02    8.21
   3   4  12  291.36    7.51
  -3   4 -12  301.60    9.36
   3   4  12  310.66    8.43
  -3   4 -12  325.08    9.65
  -3   4 -13  144.82    5.52
   3   4  13  154.14    4.99
  -3   4 -13  140.57    5.47
  -3   4 -14    1.14    0.78
   3   4  14    1.70    0.64
  -3   4 -15   19.20    1.43
  -3   4 -15   17.60    1.40
   3   5 -13   50.43    2.47
   3   5 -13   52.66    2.11
   3   5 -12  307.32    8.48
   3   5 -12  317.82    7.83
   3   5 -11  158.39    5.92
   3   5 -11  169.92    5.30
   3   5 -11  171.01    5.47
   3   5 -10   44.57    3.05
   3   5 -10   44.97    2.89
   3   5 -10   44.19    2.59
   3   5 -10   48.53    2.84
   3   5  -9   10.51    1.72
   3   5  -9   11.04    1.68
   3   5  -8    2.24    1.17
   3   5  -8    1.22    1.07
   3   5  -8    1.55    1.08
   3   5  -7   91.02    4.71
   3   5  -7   96.23    4.56
   3   5  -7   92.34    4.28
   3   5  -7   91.43    4.51
   3   5  -6  215.89    7.83
   3   5  -6  229.07    7.65
   3   5  -6  231.51    7.41
   3   5  -6  227.41    7.70
   3   5  -5   60.79    3.81
   3   5  -5   61.44    3.58
   3   5  -5   68.56    3.61
   3   5  -5   62.97    3.69
   3   5  -4   19.88    2.18
   3   5  -4   18.76    1.97
   3   5  -4   20.25    2.16
   3   5  -3   78.53    4.09
   3   5  -3   73.82    3.71
   3   5  -3   81.09    4.09
   3   5  -2   23.73    2.22
   3   5  -2   25.77    2.09
   3   5  -2   24.92    2.17
   3   5  -1  186.25    6.42
   3   5  -1  189.64    6.01
   3   5  -1  180.98    6.19
   3   5   0   56.83    3.66
   3   5   0   52.02    2.86
   3   5   0   56.76    3.49
   3   5   1  105.22    4.89
   3   5   1  103.46    4.73
   3   5   2  232.67    7.76
   3   5   2  230.35    7.35
   3   5   3   36.13    2.65
   3   5   3   34.27    2.37
   3   5   4   73.34    3.62
   3   5   4   66.09    3.18
   3   5   5   41.47    2.93
   3   5   5   36.53    2.44
   3   5   6  172.12    6.08
   3   5   6  169.89    6.45
   3   5   7   56.55    3.04
   3   5   7   53.99    3.30
   3   5   8   80.13    3.47
   3   5   8   85.52    3.94
   3   5   9   23.73    1.68
   3   5   9   27.84    2.05
   3   5  10   36.62    1.90
   3   5  10   43.61    2.55
   3   5  10   42.62    2.33
  -3   5 -10   43.39    2.99
   3   5  11   48.07    2.51
  -3   5 -11   49.32    2.92
   3   5  12   97.57    3.51
  -3   5 -12  109.02    3.99
   3   5  13  273.17    6.68
  -3   5 -13  302.42    7.12
   3   6 -10   94.85    3.08
   3   6  -9   22.26    1.62
   3   6  -9   25.89    1.68
   3   6  -8   41.43    2.44
   3   6  -8   44.01    2.36
   3   6  -7   23.60    1.82
   3   6  -6   20.51    1.76
   3   6  -5  192.32    6.00
   3   6  -4   35.79    2.26
   3   6  -3   19.55    2.04
   3   6  -3   19.07    1.65
   3   6  -2   91.56    4.32
   3   6  -2   84.58    3.44
   3   6  -2   86.79    4.04
   3   6  -1   52.98    3.22
   3   6  -1   51.35    2.95
   3   6   0  240.36    7.43
   3   6   0  228.92    6.90
   3   6   1  107.09    4.41
   3   6   1   98.33    3.85
   3   6   2  100.94    4.15
   3   6   3   68.89    3.48
   3   6   3   60.29    2.98
   3   6   4  111.17    4.27
   3   6   4   94.70    3.65
   3   6   5   16.90    1.49
   3   6   5   16.98    1.76
   3   6   6  164.39    4.90
   3   6   6  170.08    5.56
   3   6   7    6.56    1.03
   3   6   8   14.39    1.24
   3   6   9   21.08    1.48
   3   6   9   18.64    1.23
   3   6  10   60.26    2.35
   3   7  -5    4.23    0.68
   3   7  -4   18.21    1.30
   3   7  -3   69.35    2.69
   3   7  -2    1.10    0.54
   3   7  -1   24.39    1.61
   3   7  -1   27.46    1.57
   3   7   0    1.35    0.54
   3   7   0    1.63    0.52
   3   7   1    1.09    0.49
   3   7   1    1.17    0.46
   3   7   2   26.11    1.71
   3   7   3   14.76    1.23
   3   7   4   63.41    2.42
  -4  -6   8    6.71    0.71
  -4  -6   7   29.11    1.55
  -4  -6   6    4.10    0.65
  -4  -6   6    4.13    0.79
  -4  -6   5    5.57    0.81
  -4  -6   5    5.27    0.67
  -4  -6   5    5.48    0.90
  -4  -6   4   14.11    1.23
  -4  -6   4   13.18    1.29
  -4  -6   4   13.12    1.04
  -4  -6   3   84.01    3.16
  -4  -6   3   78.09    3.18
  -4  -6   3   78.56    2.84
  -4  -6   2   81.76    3.19
  -4  -6   2   77.52    3.20
  -4  -6   2   73.83    2.85
  -4  -6   1   32.40    1.97
  -4  -6   1   30.48    2.00
  -4  -6   1   30.56    1.79
  -4  -6   0   44.96    2.35
  -4  -6   0   46.12    2.47
  -4  -6  -1   38.42    2.25
  -4  -6  -2   13.46    1.30
  -4  -6  -2   13.03    1.37
  -4  -6  -3   45.24    2.21
  -4  -6  -3   36.98    2.16
  -4  -6  -4    3.88    0.76
  -4  -6  -4    3.78    0.89
  -4  -6  -5   47.90    2.15
  -4  -6  -5   45.49    2.30
  -4  -6  -6   26.01    1.44
  -4  -6  -6   21.78    1.51
  -4  -5  11   23.85    1.42
  -4  -5  10   29.87    1.45
  -4  -5   9    3.62    0.70
  -4  -5   8   23.00    1.68
  -4  -5   7   13.68    1.39
  -4  -5   7   12.62    1.07
  -4  -5   6   40.18    2.44
  -4  -5   6   38.18    1.99
  -4  -5   5   21.85    1.88
  -4  -5   5   18.41    1.49
  -4  -5   4  185.33    5.94
  -4  -5   4  175.23    6.01
  -4  -5   4  165.95    5.23
  -4  -5   3  111.61    4.47
  -4  -5   3  108.71    4.60
  -4  -5   3  102.41    3.91
  -4  -5   2  387.44   10.09
  -4  -5   2  380.22   10.26
  -4  -5   2  367.82    9.37
  -4  -5   1  114.41    4.77
  -4  -5   1  107.63    4.15
  -4  -5   0   99.81    4.40
  -4  -5   0   97.06    3.95
  -4  -5  -1   14.38    1.72
  -4  -5  -1   11.34    1.71
  -4  -5  -1   12.67    1.51
  -4  -5  -2   56.84    3.07
  -4  -5  -2   49.71    3.16
   4  -5   3   84.46    3.29
  -4  -5  -3   90.71    3.90
  -4  -5  -3   84.35    4.08
   4  -5   4   90.05    3.50
  -4  -5  -4   95.77    3.93
  -4  -5  -4   87.97    4.15
   4  -5   5   26.29    1.83
  -4  -5  -5   24.99    1.87
  -4  -5  -5   23.88    2.19
   4  -5   6    3.62    0.85
  -4  -5  -6    2.90    0.82
  -4  -5  -6    2.94    1.15
   4  -5   7   30.34    1.93
  -4  -5  -7   31.15    1.91
  -4  -5  -7   32.31    2.42
   4  -5   8   78.26    3.12
  -4  -5  -8   78.52    2.94
  -4  -5  -8   77.41    3.64
   4  -5   9  132.68    4.06
  -4  -5  -9  113.55    4.40
   4  -5  10   12.61    1.06
   4  -5  11   43.06    1.79
  -4  -4  13   29.75    1.61
  -4  -4  12   18.23    1.28
  -4  -4  12   30.05    1.79
  -4  -4  11    0.92    0.79
  -4  -4  10    3.50    1.05
  -4  -4   9  107.92    4.35
  -4  -4   8  190.79    6.35
  -4  -4   7   90.23    4.20
  -4  -4   6  265.32    8.04
  -4  -4   6  247.20    6.72
  -4  -4   5  366.95   10.31
  -4  -4   5  382.02    9.26
  -4  -4   4   68.91    3.79
  -4  -4   4   65.50    3.03
  -4  -4   3  376.74   10.35
  -4  -4   3  366.83    9.37
  -4  -4   2   60.61    2.99
  -4  -4   1  105.89    4.63
  -4  -4   1   98.57    4.04
  -4  -4   0   90.21    4.17
  -4  -4   0   82.62    3.67
   4  -4   0   80.90    3.48
  -4  -4  -1   26.79    2.25
  -4  -4  -1   22.38    1.93
   4  -4   1   21.59    1.79
   4  -4   2  106.12    4.00
  -4  -4  -2  105.04    4.45
  -4  -4  -2  106.21    4.33
   4  -4   2  101.15    4.19
   4  -4   3  194.39    6.09
  -4  -4  -3  202.87    6.57
   4  -4   4   88.83    3.85
  -4  -4  -4   95.00    4.10
   4  -4   5   26.41    2.08
  -4  -4  -5   27.61    2.62
  -4  -4  -5   27.55    2.12
   4  -4   6  163.69    5.55
  -4  -4  -6  149.35    5.20
  -4  -4  -6  160.17    6.20
   4  -4   7   21.50    1.89
  -4  -4  -7   19.81    1.65
  -4  -4  -7   21.92    2.33
   4  -4   8   16.69    1.70
  -4  -4  -8   16.09    1.44
  -4  -4  -8   15.80    2.11
   4  -4   8   16.86    1.35
   4  -4   9   10.10    1.31
  -4  -4  -9    9.09    1.72
   4  -4   9    8.63    1.01
   4  -4  10    5.93    1.05
  -4  -4 -10    6.43    1.49
   4  -4  10    6.06    0.86
   4  -4  11   71.00    2.70
   4  -4  12   36.31    1.72
   4  -4  13   10.02    0.91
   4  -4  13    7.66    0.69
  -4  -3  14    5.94    0.83
  -4  -3  13   74.61    3.07
  -4  -3  12   55.03    2.80
  -4  -3  11    7.58    1.28
  -4  -3  10   96.68    4.16
  -4  -3   9  162.70    5.78
   4  -3  -8  139.81    6.11
  -4  -3   8  146.88    5.50
   4  -3  -7  651.17   16.23
  -4  -3   7  665.28   15.18
   4  -3  -6  133.69    5.75
   4  -3  -6  134.50    5.20
   4  -3  -6  126.91    4.69
  -4  -3   6  142.42    5.46
   4  -3  -5  148.88    5.49
   4  -3  -5  147.68    5.19
  -4  -3   5  143.05    5.51
   4  -3  -4  147.77    5.43
   4  -3  -4  149.32    5.26
  -4  -3   4  147.10    5.54
   4  -3  -3  159.09    5.64
  -4  -3   3  162.55    5.88
   4  -3  -3  163.32    5.58
  -4  -3   3  152.11    4.90
   4  -3  -2   35.61    2.19
  -4  -3   2   38.13    2.75
   4  -3  -2   38.14    2.52
  -4  -3   2   36.13    2.15
   4  -3  -2   39.25    2.53
   4  -3  -1   22.90    1.84
   4  -3  -1   27.28    2.16
  -4  -3   1   26.39    2.28
  -4  -3   1   26.18    1.84
   4  -3  -1   24.14    1.99
   4  -3   0    3.58    0.91
   4  -3   0    4.19    0.95
   4  -3   0    3.85    0.97
  -4  -3   0    3.31    1.23
  -4  -3   0    4.75    1.05
   4  -3   1   46.56    2.72
   4  -3   1   45.24    2.43
   4  -3   1   45.58    2.68
   4  -3   1   50.07    2.98
  -4  -3  -1   43.69    2.96
  -4  -3  -1   43.55    2.53
   4  -3   2  126.68    4.84
   4  -3   2  125.48    4.56
  -4  -3  -2  126.56    4.77
  -4  -3  -2  118.44    5.01
  -4  -3  -2  124.49    4.59
   4  -3   3   21.57    1.97
   4  -3   3   20.83    1.81
  -4  -3  -3   21.21    1.84
  -4  -3  -3   21.40    2.21
   4  -3   4  473.56   12.12
   4  -3   4  481.39   11.92
  -4  -3  -4  487.44   11.78
  -4  -3  -4  482.50   12.69
   4  -3   5  211.85    6.94
   4  -3   5  208.20    6.77
  -4  -3  -5  209.89    6.41
  -4  -3  -5  214.45    7.44
   4  -3   6  198.17    6.52
   4  -3   6  184.29    6.39
  -4  -3  -6  186.10    5.82
  -4  -3  -6  183.82    6.83
   4  -3   7    2.15    0.65
   4  -3   7    1.60    1.01
  -4  -3  -7    1.99    0.71
   4  -3   8    3.67    1.14
   4  -3   8    3.84    0.84
   4  -3   8    4.61    1.23
   4  -3   9   54.40    3.17
  -4  -3  -9   51.15    3.05
   4  -3   9   48.90    2.58
  -4  -3 -10   16.11    1.77
   4  -3  10   16.43    1.49
   4  -3  11    0.35    0.57
   4  -3  12   40.47    2.37
   4  -3  12   37.28    2.09
   4  -3  13  147.23    4.58
   4  -3  13  141.91    4.47
   4  -3  13  142.46    4.34
   4  -3  14    0.86    0.45
   4  -3  14    0.20    0.43
   4  -3  14    0.31    0.43
   4  -3  15   20.05    1.09
   4  -3  15   20.01    1.13
   4  -3  15   18.50    1.03
   4  -2 -14  105.39    3.88
  -4  -2  14  115.79    3.73
   4  -2 -13   27.59    2.25
   4  -2 -13   28.65    2.07
  -4  -2  13   26.84    1.84
   4  -2 -12  104.88    4.69
   4  -2 -12  102.88    4.38
  -4  -2  12  110.63    4.17
   4  -2 -11   30.03    2.53
  -4  -2  11   31.70    2.24
   4  -2 -11   30.03    2.38
   4  -2 -10   22.53    2.31
   4  -2 -10   19.46    2.03
  -4  -2  10   21.88    1.96
   4  -2  -9   37.85    2.89
   4  -2  -9   39.88    2.80
   4  -2  -9   31.60    2.16
  -4  -2   9   37.84    2.54
   4  -2  -8  149.68    5.97
   4  -2  -8  151.73    5.82
   4  -2  -8  136.71    5.04
  -4  -2   8  146.82    5.34
   4  -2  -7  348.81    9.79
   4  -2  -7  330.81    9.09
  -4  -2   7  333.19    9.23
   4  -2  -6  282.93    8.22
  -4  -2   6  293.93    8.40
   4  -2  -5  234.75    7.10
  -4  -2   5  232.66    7.11
   4  -2  -5  242.26    7.61
   4  -2  -4  381.01    9.86
  -4  -2   4  364.55    9.72
   4  -2  -3  310.08    9.15
   4  -2  -3  316.87    8.71
  -4  -2   3  310.59    8.60
   4  -2  -2  678.17   15.82
  -4  -2   2  641.04   15.13
   4  -2  -2  668.78   15.28
   4  -2  -1   46.19    2.92
  -4  -2   1   40.61    2.60
   4  -2  -1   46.97    2.71
  -4  -2   0  477.38   11.96
   4  -2   0  513.36   12.13
   4  -2   0  478.62   12.37
  -4  -2  -1  270.93    7.85
   4  -2   1  273.93    7.83
   4  -2   1  257.17    6.97
   4  -2   1  266.30    8.08
  -4  -2  -2  279.13    8.05
   4  -2   2  275.03    8.28
   4  -2   2  269.33    7.33
  -4  -2  -3   12.42    1.31
   4  -2   3   11.71    1.52
  -4  -2  -3   11.00    1.60
   4  -2   3   13.85    1.40
   4  -2   4   17.40    1.75
  -4  -2  -4   15.79    1.42
  -4  -2  -4   16.88    1.94
   4  -2   4   15.69    1.72
   4  -2   4   14.80    1.51
   4  -2   5   94.90    3.61
  -4  -2  -5  100.58    3.69
  -4  -2  -5   98.74    4.62
   4  -2   5  102.98    4.14
   4  -2   6   13.67    1.36
   4  -2   6   15.93    1.75
  -4  -2  -6   16.50    2.04
   4  -2   6   16.88    1.69
   4  -2   7  114.67    4.31
   4  -2   7  123.87    4.95
  -4  -2  -7  116.43    5.33
   4  -2   7  121.80    4.73
   4  -2   8   31.59    2.37
  -4  -2  -8   27.31    2.72
   4  -2   8   28.83    2.24
   4  -2   8   28.63    2.08
  -4  -2  -9   30.21    2.98
   4  -2   9   30.06    2.15
   4  -2   9   28.01    2.25
  -4  -2 -10  217.27    8.21
   4  -2  10  228.07    6.96
   4  -2  10  225.26    6.76
  -4  -2 -11   33.95    2.83
   4  -2  11   29.63    2.11
  -4  -2 -12  224.76    7.42
   4  -2  12  222.22    6.57
   4  -2  13  296.17    7.97
  -4  -2 -13  287.24    8.38
   4  -2  13  290.41    7.72
   4  -2  14   53.59    2.54
  -4  -2 -14   52.30    2.81
   4  -2  14   52.50    2.49
   4  -2  15    6.49    0.81
   4  -2  15    5.50    0.64
   4  -2  15    7.61    0.88
   4  -2  16    4.20    0.59
   4  -2  16    4.33    0.59
   4  -1 -16  107.63    3.59
   4  -1 -15   32.86    2.31
   4  -1 -15   30.73    2.05
   4  -1 -14   89.48    3.91
   4  -1 -14   90.03    4.29
   4  -1 -13   53.43    3.44
   4  -1 -13   56.04    3.20
   4  -1 -13   48.47    2.53
   4  -1 -12  167.55    6.52
   4  -1 -12  167.50    6.09
   4  -1 -11   40.98    3.00
   4  -1 -11   43.86    3.33
   4  -1 -11   39.16    2.56
  -4  -1  11   43.03    2.43
   4  -1 -10   29.88    2.82
   4  -1 -10   28.36    2.55
   4  -1 -10   29.31    2.26
  -4  -1  10   28.91    2.04
   4  -1  -9   19.15    2.32
   4  -1  -9   19.17    2.15
   4  -1  -9   18.51    1.87
  -4  -1   9   16.75    1.58
   4  -1  -8   12.93    1.98
   4  -1  -8   13.21    1.83
   4  -1  -8   11.40    1.52
  -4  -1   8   11.95    1.38
   4  -1  -7   65.16    3.89
   4  -1  -7   65.62    3.69
   4  -1  -7   68.36    3.58
  -4  -1   7   65.12    3.09
   4  -1  -6   40.58    3.02
   4  -1  -6   40.98    2.83
   4  -1  -6   40.47    2.68
  -4  -1   6   40.17    2.37
   4  -1  -5   10.00    1.51
   4  -1  -5   11.82    1.51
  -4  -1   5    8.18    1.16
   4  -1  -4   59.64    3.34
   4  -1  -4   64.24    3.30
  -4  -1   4   58.09    2.82
   4  -1  -3   87.74    3.71
   4  -1  -3   85.75    3.98
   4  -1  -3   90.22    3.98
  -4  -1   3   83.90    3.46
   4  -1  -2  142.76    5.05
   4  -1  -2  149.32    5.71
   4  -1  -2  152.87    5.41
  -4  -1   2  156.84    4.96
   4  -1  -1  292.25    8.18
   4  -1  -1  313.88    9.01
  -4  -1   1  302.18    7.99
   4  -1  -1  300.24    7.66
   4  -1   0  337.02    8.95
   4  -1   0  344.39    9.66
   4  -1   0  353.72    9.17
  -4  -1   0  338.94    8.72
   4  -1   0  329.34    8.38
   4  -1   1  321.68    8.74
  -4  -1  -1  320.73    8.47
   4  -1   1  336.03    8.76
   4  -1   1  320.84    8.25
   4  -1   1  329.90    9.43
  -4  -1  -2   44.42    2.58
   4  -1   2   44.50    2.57
   4  -1   2   40.97    2.35
   4  -1   2   38.47    2.74
   4  -1   3   54.61    2.54
  -4  -1  -3   60.86    3.14
   4  -1   3   58.50    2.95
   4  -1   3   60.27    3.38
   4  -1   3   56.97    2.86
   4  -1   4    1.76    0.59
   4  -1   4    2.24    0.94
   4  -1   4    2.26    0.80
  -4  -1  -4    2.60    1.08
   4  -1   4    1.65    0.77
   4  -1   5  118.61    4.31
  -4  -1  -5  126.91    5.03
   4  -1   5  129.09    4.72
   4  -1   5  125.39    4.70
   4  -1   6   19.91    1.67
  -4  -1  -6   15.04    1.92
   4  -1   6   16.32    1.66
   4  -1   7  250.47    7.49
  -4  -1  -7  248.38    8.23
   4  -1   7  268.38    7.66
   4  -1   8  310.81    8.72
   4  -1   8  319.88    8.89
  -4  -1  -8  325.80   10.03
   4  -1   8  325.09    9.07
   4  -1   9   78.93    3.68
   4  -1   9   75.23    3.55
  -4  -1  -9   74.84    4.43
   4  -1  10   58.42    3.05
   4  -1  10   61.63    3.26
   4  -1  11   39.60    2.57
   4  -1  11   39.56    2.60
   4  -1  11   37.37    2.30
   4  -1  12   74.60    3.52
  -4  -1 -12   73.21    4.27
  -4  -1 -13  143.21    5.86
   4  -1  13  136.00    4.80
  -4  -1 -14  215.15    7.08
   4  -1  14  215.65    6.22
   4  -1  15  107.94    3.66
  -4  -1 -15  113.97    4.41
   4  -1  15  115.19    3.84
   4  -1  16   87.24    2.66
   4   0 -17   82.58    2.84
   4   0 -16   13.55    1.31
   4   0 -15  166.25    5.36
   4   0 -15  139.22    4.47
   4   0 -14  254.89    7.74
   4   0 -13  245.20    7.85
   4   0 -12  236.33    7.74
   4   0 -12  262.99    8.28
   4   0 -11  174.03    6.58
   4   0 -10  110.54    5.14
   4   0  -9   72.28    4.10
   4   0  -8  499.99   13.40
   4   0  -7  197.61    7.16
   4   0  -6   10.83    1.64
   4   0  -6   12.47    1.62
   4   0  -5  277.04    8.69
   4   0  -5  284.21    8.42
   4   0  -4  180.14    6.44
   4   0  -4  185.40    6.24
   4   0  -4  180.73    5.46
   4   0  -3  256.81    8.04
   4   0  -3  270.44    7.84
   4   0  -3  267.48    7.19
   4   0  -2  317.34    9.15
   4   0  -2  330.85    8.88
   4   0  -2  324.43    8.31
   4   0  -1    1.22    0.84
   4   0  -1    1.98    0.87
   4   0  -1    0.99    0.64
   4   0   0   25.64    2.13
   4   0   0   26.28    2.00
   4   0   0   26.46    1.87
   4   0   1   69.25    2.92
   4   0   1   69.66    3.52
   4   0   1   71.80    3.36
   4   0   1   73.07    3.20
   4   0   2   35.06    2.08
   4   0   2   40.11    2.69
   4   0   2   39.56    2.34
   4   0   3    0.16    0.52
   4   0   3    0.05    0.79
   4   0   3    0.40    0.51
  -4   0  -3    1.13    0.77
   4   0   3    1.63    0.75
   4   0   3    0.36    0.50
   4   0   4    0.69    0.61
   4   0   4    0.81    0.53
   4   0   4    0.54    0.58
  -4   0  -4    0.57    0.77
   4   0   4    1.69    0.78
   4   0   5  207.69    6.24
   4   0   5  197.74    6.02
  -4   0  -5  201.08    6.63
   4   0   5  204.02    6.07
   4   0   5  199.19    6.34
   4   0   6  303.04    8.26
   4   0   6  291.63    8.14
  -4   0  -6  288.68    8.80
   4   0   6  300.45    7.93
   4   0   7   76.90    3.59
  -4   0  -7   68.15    3.89
   4   0   8   61.59    3.25
   4   0   8   54.87    2.97
   4   0   8   55.70    3.12
   4   0   9   89.29    4.03
   4   0   9   80.99    3.60
   4   0   9   88.93    4.02
   4   0  10   18.23    1.57
   4   0  10   19.10    1.89
   4   0  10   19.05    1.87
   4   0  11    2.76    0.70
   4   0  11    3.31    1.08
   4   0  11    3.64    1.05
   4   0  12    0.04    0.79
   4   0  12    1.17    0.76
  -4   0 -13  105.66    4.95
  -4   0 -14   70.30    3.58
  -4   0 -15    1.17    0.70
   4   0  16  109.54    3.41
   4   0  16  186.61    4.40
   4   0  17   61.00    2.08
   4   1 -16  109.24    3.72
   4   1 -16   92.66    3.21
   4   1 -15   34.08    2.37
   4   1 -15   35.81    2.26
   4   1 -14   87.67    4.20
   4   1 -14   80.32    3.89
   4   1 -14   91.25    4.04
   4   1 -13   53.94    3.48
   4   1 -13   51.40    3.37
   4   1 -13   53.71    3.25
   4   1 -12  163.83    6.49
   4   1 -12  150.40    6.42
   4   1 -12  164.71    6.20
   4   1 -11   40.13    3.22
   4   1 -11   40.68    3.38
   4   1 -11   42.58    3.09
   4   1 -10   31.51    2.87
   4   1 -10   26.54    2.88
   4   1 -10   28.52    2.55
   4   1  -9   18.57    2.30
   4   1  -9   16.45    2.34
   4   1  -9   17.39    2.07
   4   1  -8   13.36    1.98
   4   1  -8   14.23    2.18
   4   1  -8   12.85    1.74
   4   1  -7   66.97    3.95
   4   1  -7   62.55    4.16
   4   1  -7   64.98    3.62
   4   1  -7   63.69    3.25
   4   1  -6   39.98    2.99
   4   1  -6   39.75    3.25
   4   1  -6   39.59    2.71
   4   1  -6   38.28    2.52
   4   1  -5    7.82    1.70
   4   1  -5    9.14    1.38
   4   1  -5    9.23    1.34
   4   1  -4   57.14    3.72
   4   1  -4   59.00    3.12
   4   1  -4   55.17    2.72
   4   1  -4   59.75    3.18
   4   1  -3   83.41    4.44
   4   1  -3   86.99    3.83
   4   1  -3   91.63    3.61
   4   1  -3   89.21    3.97
   4   1  -2  163.75    6.32
   4   1  -2  161.36    5.48
   4   1  -2  167.02    5.67
   4   1  -2  161.54    5.28
   4   1  -2  167.86    5.65
   4   1  -1  296.55    9.19
   4   1  -1  302.25    8.99
   4   1  -1  319.87    8.54
   4   1  -1  313.49    8.28
   4   1  -1  315.28    8.61
   4   1   0  341.09    9.74
   4   1   0  341.88    9.85
   4   1   0  352.70    9.16
   4   1   0  350.62    9.07
   4   1   0  342.22    9.25
   4   1   1  314.25    8.79
   4   1   1  322.93    9.53
   4   1   1  337.79    8.75
   4   1   1  342.54    8.98
   4   1   1  311.25    8.27
   4   1   1  342.28    9.55
   4   1   2   37.86    2.47
   4   1   2   38.11    2.78
   4   1   2   39.08    2.36
   4   1   2   40.55    2.82
   4   1   2   41.32    2.52
   4   1   2   41.05    2.37
   4   1   3   60.20    3.11
   4   1   3   61.30    3.44
   4   1   3   54.84    2.63
   4   1   3   57.27    2.68
   4   1   3   59.87    3.41
   4   1   3   56.88    3.02
   4   1   3   59.61    2.92
   4   1   4    2.56    0.91
   4   1   4    1.61    0.93
   4   1   4    3.22    0.79
   4   1   4    2.00    0.61
   4   1   4    1.90    0.78
   4   1   5  128.63    4.86
   4   1   5  121.98    4.50
   4   1   5  124.00    4.61
   4   1   6   15.17    1.69
   4   1   6   18.51    1.71
   4   1   6   16.65    1.69
   4   1   6   17.10    1.67
   4   1   7  269.64    7.78
   4   1   7  244.99    7.56
   4   1   7  252.24    7.59
   4   1   7  257.18    7.60
   4   1   8  318.95    8.99
   4   1   8  326.99    9.14
   4   1   8  315.66    8.95
   4   1   8  312.06    9.03
   4   1   9   80.34    3.86
   4   1   9   69.06    3.11
   4   1   9   84.63    4.01
   4   1   9   78.59    3.73
   4   1  10   65.07    3.59
   4   1  10   63.16    3.27
   4   1  11   42.42    2.55
   4   1  12   72.92    3.28
  -4   1 -12   76.16    4.43
   4   1  13  129.14    4.69
  -4   1 -13  134.12    5.70
  -4   1 -13  123.37    4.86
   4   1  14  211.72    6.05
  -4   1 -14  206.92    7.13
  -4   1 -14  224.77    7.19
  -4   1 -15  108.06    4.38
  -4   1 -15  118.28    4.52
   4   1  15  109.46    3.72
  -4   1 -16  114.43    3.83
   4   1  16  108.97    3.36
   4   2 -16   53.16    2.28
   4   2 -16   62.43    2.38
   4   2 -15   55.05    2.85
   4   2 -15   55.18    2.57
   4   2 -14  109.83    4.76
   4   2 -14  114.65    4.27
   4   2 -13   25.43    2.18
   4   2 -13   24.96    2.48
   4   2 -13   28.42    2.21
   4   2 -12   97.92    4.52
   4   2 -12   98.72    5.13
   4   2 -12  103.42    4.45
   4   2 -11   31.58    2.59
   4   2 -11   25.93    2.87
   4   2 -11   28.17    2.35
   4   2 -10   19.19    2.18
   4   2 -10   20.68    2.76
   4   2 -10   21.49    2.12
   4   2  -9   37.53    2.92
   4   2  -9   34.98    3.40
   4   2  -9   37.79    2.72
   4   2  -8  149.66    6.03
   4   2  -8  147.22    6.92
   4   2  -8  153.64    5.74
   4   2  -8  151.18    5.58
   4   2  -7  345.03   11.31
   4   2  -7  334.82    9.45
   4   2  -7  319.20    8.70
   4   2  -7  356.75    9.61
   4   2  -6  303.48   10.19
   4   2  -6  300.15    8.55
   4   2  -6  284.07    8.08
   4   2  -6  292.17    8.66
   4   2  -5  237.13    8.71
   4   2  -5  224.46    7.04
   4   2  -5  225.29    6.97
   4   2  -5  242.20    7.47
   4   2  -4  358.60   11.24
   4   2  -4  362.22    9.55
   4   2  -4  356.92    9.67
   4   2  -4  375.64   10.02
   4   2  -3  307.68    9.04
   4   2  -3  305.01    8.23
   4   2  -3  301.74    8.51
   4   2  -3  301.84    9.08
   4   2  -2  671.96   15.91
   4   2  -2  650.32   14.77
   4   2  -2  674.28   15.45
   4   2  -2  646.80   15.91
   4   2  -1   42.42    2.88
   4   2  -1   43.57    2.60
   4   2  -1   48.00    2.85
   4   2  -1   44.87    2.98
   4   2   0  495.90   12.04
   4   2   0  516.54   12.57
   4   2   0  513.99   12.85
   4   2   0  503.06   12.89
   4   2   1  280.62    8.82
   4   2   1  271.62    7.57
   4   2   1  283.66    8.20
   4   2   1  279.25    8.50
   4   2   2  280.57    8.76
   4   2   2  265.07    7.44
   4   2   2  289.73    8.22
   4   2   2  289.64    8.55
   4   2   2  278.60    8.13
   4   2   3   11.26    1.61
   4   2   3   11.91    1.76
   4   2   3   11.83    1.55
   4   2   3   12.10    1.62
   4   2   3   11.19    1.47
   4   2   4   18.17    2.06
   4   2   4   17.39    1.94
   4   2   4   17.12    1.76
   4   2   4   17.76    1.83
   4   2   5   96.48    4.46
   4   2   5  107.68    4.44
   4   2   5  103.79    4.51
   4   2   6   17.24    1.91
   4   2   6   17.29    1.75
   4   2   6   17.89    1.81
   4   2   6   19.19    1.90
   4   2   7  125.55    5.11
   4   2   7  122.68    4.93
   4   2   7  124.63    4.87
   4   2   7  131.56    5.16
   4   2   8   27.60    2.28
   4   2   8   29.28    2.23
   4   2   8   29.11    2.32
   4   2   9   28.06    2.32
   4   2   9   28.35    2.11
   4   2   9   28.54    2.32
   4   2  10  239.19    7.36
   4   2  10  242.57    7.62
   4   2  10  224.90    6.83
   4   2  11   32.20    2.33
   4   2  11   28.94    2.37
  -4   2 -11   35.44    2.91
   4   2  11   29.97    2.02
   4   2  12  216.18    6.54
  -4   2 -12  225.81    7.43
   4   2  12  220.65    6.85
   4   2  12  199.71    5.85
   4   2  13  295.56    7.85
  -4   2 -13  287.61    8.67
  -4   2 -13  309.12    8.76
   4   2  14   50.31    2.41
  -4   2 -14   50.07    3.21
  -4   2 -14   56.63    2.95
  -4   2 -14   49.38    2.72
   4   2  15    7.14    0.83
  -4   2 -15    8.38    1.33
  -4   2 -15    7.47    0.94
  -4   2 -16    3.82    0.76
   4   2  16    4.15    0.50
   4   3 -15    2.86    0.76
   4   3 -14    6.03    1.20
   4   3 -14    4.31    0.68
   4   3 -13   70.97    3.79
   4   3 -13   62.69    2.71
   4   3 -12   52.71    3.55
   4   3 -12   48.67    2.50
   4   3 -11    6.36    1.67
   4   3 -11    6.53    1.06
   4   3 -10   87.96    5.04
   4   3 -10   84.77    3.72
   4   3 -10   94.22    4.04
   4   3  -9  148.30    5.23
   4   3  -9  159.05    5.71
   4   3  -8  129.67    4.86
   4   3  -8  134.96    5.01
   4   3  -7  642.09   14.89
   4   3  -7  633.87   15.34
   4   3  -6  136.99    5.31
   4   3  -6  135.01    5.34
   4   3  -6  145.78    5.66
   4   3  -5  155.78    6.99
   4   3  -5  152.72    5.64
   4   3  -5  150.92    5.79
   4   3  -4  159.77    5.74
   4   3  -4  158.48    6.97
   4   3  -4  156.41    5.97
   4   3  -3  171.02    6.01
   4   3  -3  171.18    7.10
   4   3  -3  165.85    6.26
   4   3  -3  174.97    6.19
   4   3  -2   36.62    3.10
   4   3  -2   35.41    2.34
   4   3  -2   39.92    2.81
   4   3  -2   33.03    2.82
   4   3  -2   36.98    2.53
   4   3  -1   26.18    2.64
   4   3  -1   25.69    1.92
   4   3  -1   28.56    2.45
   4   3  -1   28.13    2.19
   4   3   0    3.27    1.29
   4   3   0    3.01    0.93
   4   3   0    3.31    0.77
   4   3   0    4.29    1.27
   4   3   1   44.45    3.19
   4   3   1   40.60    2.88
   4   3   1   43.76    2.71
   4   3   1   45.14    3.06
   4   3   2  135.69    5.70
   4   3   2  126.21    5.33
   4   3   3   22.97    2.31
   4   3   3   23.53    2.22
   4   3   3   21.37    2.07
   4   3   4  479.53   12.82
   4   3   4  479.15   12.86
   4   3   4  488.16   12.46
   4   3   4  476.47   12.21
   4   3   4  485.33   12.85
   4   3   5  216.08    6.88
   4   3   5  203.76    7.21
   4   3   6  191.68    6.34
   4   3   6  201.67    6.97
   4   3   7    3.06    1.14
   4   3   7    3.22    0.96
   4   3   7    3.45    1.14
   4   3   8    5.51    1.21
   4   3   8    3.82    1.13
   4   3   8    3.66    0.92
   4   3   8    4.52    1.18
   4   3   9   50.18    2.99
   4   3   9   54.12    3.21
   4   3   9   49.58    2.66
  -4   3  -9   54.78    3.22
   4   3  10   18.08    1.76
  -4   3 -10   18.45    1.95
   4   3  10   15.59    1.74
   4   3  10   15.56    1.38
   4   3  11    0.98    0.81
  -4   3 -11    1.03    1.01
   4   3  11    0.93    0.81
   4   3  12   39.94    2.27
   4   3  12   41.41    2.50
   4   3  13  141.80    4.40
  -4   3 -13  148.75    5.78
  -4   3 -13  151.42    5.43
   4   3  14    0.25    0.42
  -4   3 -14    0.31    0.83
  -4   3 -14    0.25    0.73
  -4   3 -15   19.47    1.48
  -4   3 -15   21.26    1.31
   4   4 -13   22.89    1.83
   4   4 -12   28.72    2.22
   4   4 -12   23.68    1.59
   4   4 -11    0.87    1.03
   4   4 -10    2.72    1.33
   4   4 -10    2.25    0.92
   4   4  -9  107.00    5.19
   4   4  -9   96.64    3.84
   4   4  -9  104.77    4.26
   4   4  -8  201.86    7.56
   4   4  -8  193.39    6.38
   4   4  -7   83.90    3.98
   4   4  -7   81.30    4.06
   4   4  -6  286.91    9.67
   4   4  -6  272.44    8.47
   4   4  -5  408.83   12.31
   4   4  -5  426.49   11.49
   4   4  -5  409.57   11.27
   4   4  -4   78.74    4.54
   4   4  -4   70.21    3.28
   4   4  -4   72.53    3.98
   4   4  -4   71.35    3.77
   4   4  -3  418.98   12.04
   4   4  -3  399.09   11.31
   4   4  -3  399.96   10.87
   4   4  -2   66.85    4.09
   4   4  -2   73.98    4.03
   4   4  -2   63.09    3.96
   4   4  -1  108.96    5.17
   4   4  -1  108.49    4.96
   4   4  -1  100.00    4.97
   4   4   0   93.96    4.67
   4   4   0   86.59    4.49
   4   4   1   23.72    2.33
   4   4   1   22.80    2.28
   4   4   2  109.22    4.91
   4   4   2  108.83    4.81
   4   4   2  105.56    4.71
   4   4   3  199.65    6.83
   4   4   3  187.92    6.66
   4   4   3  190.17    6.52
   4   4   4   88.54    4.61
   4   4   4   93.19    4.32
   4   4   4   90.19    4.05
   4   4   4   97.72    4.74
   4   4   5   28.51    2.49
   4   4   5   28.69    2.15
   4   4   5   28.54    2.54
   4   4   6  165.81    6.09
   4   4   6  159.83    5.39
   4   4   6  160.61    6.15
   4   4   7   23.28    2.08
   4   4   7   17.99    1.55
   4   4   8   17.68    1.75
   4   4   8   17.10    1.79
   4   4   8   17.62    1.42
   4   4   9    9.86    1.32
   4   4   9   10.70    1.39
   4   4   9   10.17    1.40
   4   4  10    4.57    0.90
   4   4  10    6.74    1.15
   4   4  10    6.02    1.08
   4   4  11   75.40    2.95
  -4   4 -11   76.34    3.92
   4   4  11   73.78    3.21
   4   4  12   38.01    1.78
  -4   4 -12   41.36    2.56
   4   4  12   38.67    2.09
  -4   4 -13    8.54    1.09
  -4   4 -13    9.92    1.21
   4   5 -11   20.33    1.40
   4   5 -11   17.74    1.22
   4   5 -10   38.47    2.20
   4   5 -10   39.35    2.13
   4   5  -9    2.48    0.90
   4   5  -9    2.61    0.62
   4   5  -9    3.42    0.92
   4   5  -8   25.06    2.05
   4   5  -8   22.95    1.69
   4   5  -8   24.91    2.02
   4   5  -7   14.49    1.67
   4   5  -7   14.04    1.48
   4   5  -7   12.84    1.46
   4   5  -6   41.22    2.77
   4   5  -6   40.04    2.57
   4   5  -6   41.10    2.54
   4   5  -5   19.37    1.98
   4   5  -5   18.57    1.88
   4   5  -4  181.73    6.39
   4   5  -4  180.16    6.32
   4   5  -4  186.01    6.63
   4   5  -3  109.28    4.68
   4   5  -3  107.86    4.77
   4   5  -3  114.78    4.98
   4   5  -2  380.85   10.39
   4   5  -2  404.43   10.91
   4   5  -1  113.77    4.63
   4   5  -1  114.14    4.84
   4   5   0  104.37    4.31
   4   5   0   99.60    4.48
   4   5   0  101.48    4.45
   4   5   1   12.36    1.43
   4   5   1   12.66    1.69
   4   5   1   13.90    1.63
   4   5   2   50.62    3.02
   4   5   2   52.62    2.91
   4   5   3   91.05    4.33
   4   5   3   85.22    3.88
   4   5   3   86.32    3.62
   4   5   3   84.64    4.18
   4   5   4   95.21    4.28
   4   5   4   83.90    3.44
   4   5   4   92.76    4.27
   4   5   5   27.32    2.13
   4   5   5   23.13    1.60
   4   5   6    3.66    0.96
   4   5   7   31.36    2.01
   4   5   8   80.26    3.12
   4   5   8   78.07    3.27
   4   5   8   81.55    3.30
   4   5   9  123.25    3.79
   4   5   9  121.92    4.09
   4   5   9  129.61    4.09
   4   5  10    9.19    0.79
   4   5  10   11.14    1.06
   4   5  11   38.30    1.77
  -4   5 -11   44.37    2.11
   4   6  -7   29.39    1.51
   4   6  -7   31.28    1.70
   4   6  -6    3.57    0.69
   4   6  -6    4.53    0.81
   4   6  -5    6.27    0.93
   4   6  -5    5.86    0.94
   4   6  -4   13.77    1.32
   4   6  -4   13.94    1.34
   4   6  -3   75.66    3.14
   4   6  -2   74.59    3.20
   4   6  -2   77.77    3.13
   4   6  -1   30.66    1.96
   4   6  -1   27.76    1.77
   4   6   0   46.02    2.63
   4   6   0   44.04    2.35
   4   6   0   40.08    2.07
   4   6   1   36.49    2.29
   4   6   1   37.22    2.11
   4   6   1   32.04    1.72
   4   6   1   35.86    2.23
   4   6   2   15.08    1.46
   4   6   2   15.43    1.50
   4   6   3   44.06    2.31
   4   6   3   45.18    2.44
   4   6   4    3.44    0.73
   4   6   5   39.11    1.86
   4   6   6   20.72    1.21
   4   6   6   22.45    1.40
   4   6   7   54.08    2.12
   4   6   7   59.91    2.18
  -5  -5   7   16.37    1.15
  -5  -5   7   19.29    1.26
  -5  -5   6   73.90    2.72
  -5  -5   6   73.42    2.78
  -5  -5   5    5.30    0.82
  -5  -5   5    3.86    0.85
  -5  -5   4  190.11    5.50
  -5  -5   3   95.55    3.64
  -5  -5   2   26.62    1.77
  -5  -5   2   23.84    1.83
  -5  -5   1   55.87    2.61
  -5  -5   0  186.80    5.41
  -5  -5  -1   83.82    3.20
  -5  -5  -2   70.04    2.81
  -5  -5  -3   65.34    2.58
  -5  -5  -4   89.34    2.96
  -5  -5  -5   51.82    2.00
  -5  -5  -5   57.89    2.72
  -5  -5  -6   89.10    3.42
  -5  -5  -7   23.23    1.59
  -5  -4  10    7.87    0.84
  -5  -4  10   11.24    0.97
  -5  -4   9  150.72    4.57
  -5  -4   9  161.50    4.57
  -5  -4   8   29.44    1.87
  -5  -4   8   27.86    1.82
  -5  -4   7    9.49    1.22
  -5  -4   7    8.78    1.21
  -5  -4   6   28.87    2.06
  -5  -4   5   77.18    3.47
  -5  -4   4   13.97    1.58
  -5  -4   4   12.67    1.55
  -5  -4   3    8.57    1.33
  -5  -4   3    7.82    1.40
  -5  -4   2   12.36    1.50
  -5  -4   2   13.94    1.71
  -5  -4   1   33.02    2.27
  -5  -4   1   32.20    2.44
  -5  -4   0   34.61    2.28
  -5  -4   0   32.45    2.50
  -5  -4  -1   49.81    2.72
  -5  -4  -1   48.73    2.97
  -5  -4  -2   11.59    1.38
  -5  -4  -2   13.96    1.80
  -5  -4  -3   62.34    2.89
  -5  -4  -3   57.00    3.27
   5  -4   4    6.94    0.88
  -5  -4  -4    6.36    0.99
  -5  -4  -4    8.28    1.50
   5  -4   5   48.67    2.28
  -5  -4  -5   50.70    2.31
  -5  -4  -5   53.07    3.09
   5  -4   6   43.69    2.16
  -5  -4  -6   49.52    2.97
   5  -4   7  109.51    3.66
  -5  -4  -7  115.00    4.55
   5  -4   8    4.19    0.74
   5  -4   9   60.08    2.36
   5  -4  10    4.55    0.62
  -5  -3  11  272.36    6.46
  -5  -3  10   23.79    1.58
  -5  -3   9    0.85    0.68
  -5  -3   8   13.78    1.43
   5  -3  -7   56.83    2.71
  -5  -3   7   64.29    3.10
   5  -3  -7   55.68    2.89
   5  -3  -6   64.73    3.05
  -5  -3   6   67.62    3.31
   5  -3  -6   61.25    3.13
   5  -3  -5    0.64    0.64
   5  -3  -5    0.16    0.59
  -5  -3   5    1.40    0.93
  -5  -3   4   37.23    2.57
   5  -3  -4   35.48    2.37
   5  -3  -4   33.74    2.35
  -5  -3   3   45.31    2.88
   5  -3  -3   46.02    2.79
   5  -3  -3   43.90    2.70
   5  -3  -2   18.97    1.58
  -5  -3   2   17.10    1.90
   5  -3  -2   21.06    1.95
   5  -3  -2   19.76    1.81
   5  -3  -1   17.98    1.61
   5  -3  -1   19.92    1.81
  -5  -3   1   18.69    2.00
   5  -3  -1   20.26    1.92
   5  -3   0   62.84    3.15
  -5  -3   0   64.79    3.29
   5  -3   0   61.92    3.25
  -5  -3   0   67.15    3.65
   5  -3   0   67.59    3.54
   5  -3   1  123.62    4.73
  -5  -3  -1  122.79    4.67
  -5  -3  -1  123.95    5.13
   5  -3   2   28.98    2.19
  -5  -3  -2   29.19    2.05
  -5  -3  -2   27.78    2.48
   5  -3   3  205.16    6.57
   5  -3   3  194.58    5.91
  -5  -3  -3  203.06    6.10
  -5  -3  -3  211.36    7.07
   5  -3   4   51.97    2.97
   5  -3   4   47.17    2.56
  -5  -3  -4   45.39    2.42
  -5  -3  -4   45.67    3.12
   5  -3   5  129.28    4.89
   5  -3   5  113.03    4.37
  -5  -3  -5  122.00    5.12
   5  -3   6  163.67    5.46
  -5  -3  -6  169.08    6.26
   5  -3   6  166.23    5.68
   5  -3   7  170.73    5.55
  -5  -3  -7  167.50    6.29
   5  -3   8    4.83    0.98
  -5  -3  -8    5.32    1.49
   5  -3   9   22.74    1.73
  -5  -3  -9   23.51    2.21
   5  -3  10   78.99    3.15
   5  -3  11   95.18    3.30
   5  -3  12   33.53    1.63
   5  -2 -13   13.32    1.13
   5  -2 -12   20.52    1.62
   5  -2 -11    2.58    0.86
   5  -2 -10   25.12    2.11
   5  -2 -10   23.30    1.57
   5  -2  -9    9.61    1.46
  -5  -2   9   10.67    1.19
   5  -2  -9    9.04    1.12
   5  -2  -8    2.54    1.01
   5  -2  -8    2.02    0.77
  -5  -2   8    2.13    0.80
   5  -2  -7    6.18    1.36
   5  -2  -7    6.27    1.11
  -5  -2   7    5.56    1.05
   5  -2  -6  184.13    6.73
  -5  -2   6  172.09    5.71
   5  -2  -6  183.23    6.11
   5  -2  -5  137.26    5.67
  -5  -2   5  132.50    4.91
   5  -2  -5  131.31    5.13
   5  -2  -4  229.51    7.79
  -5  -2   4  210.84    6.76
   5  -2  -4  231.15    7.21
   5  -2  -3  125.09    5.45
  -5  -2   3  118.98    4.75
   5  -2  -3  130.58    5.11
  -5  -2   2  155.74    5.64
   5  -2  -2  176.98    6.09
   5  -2  -2  167.77    6.46
  -5  -2   1   90.57    4.12
   5  -2  -1  101.23    4.41
   5  -2  -1   97.63    4.68
  -5  -2   0   31.43    2.43
   5  -2   0   35.54    2.62
   5  -2   0   34.16    2.71
  -5  -2  -1   31.25    2.47
   5  -2   1   35.09    2.72
   5  -2   2   79.25    3.85
  -5  -2  -2   74.74    3.30
   5  -2   2   76.70    4.06
  -5  -2  -2   81.57    3.96
   5  -2   2   70.51    3.17
   5  -2   3   61.11    3.38
  -5  -2  -3   57.70    2.73
  -5  -2  -3   61.44    3.51
   5  -2   3   63.54    3.46
   5  -2   3   55.25    2.85
   5  -2   4  146.47    5.44
  -5  -2  -4  131.70    5.39
   5  -2   4  131.47    4.77
  -5  -2  -5  101.38    4.75
   5  -2   5   97.70    4.04
  -5  -2  -6   37.64    2.92
   5  -2   6   35.75    2.36
   5  -2   7   13.26    1.59
  -5  -2  -7   13.39    1.92
   5  -2   7   12.98    1.48
   5  -2   8  279.97    7.73
  -5  -2  -8  274.43    8.57
  -5  -2  -9  329.15    9.61
   5  -2   9  342.19    8.67
  -5  -2 -10   76.96    3.72
   5  -2  10   65.90    2.73
   5  -2  11  145.80    4.65
  -5  -2 -11  137.08    4.84
  -5  -2 -12   20.44    1.66
   5  -2  12   17.84    1.19
   5  -2  13  118.02    3.49
  -5  -2 -13  109.52    3.43
   5  -2  14    6.28    0.62
   5  -1 -14    5.51    0.87
   5  -1 -12  151.35    5.01
   5  -1 -12  128.81    4.15
   5  -1 -11  154.91    5.44
   5  -1 -11  142.68    4.77
   5  -1 -10    6.73    1.27
   5  -1 -10    4.13    0.95
   5  -1  -9    4.86    1.33
   5  -1  -9    4.80    1.06
   5  -1  -8  246.66    8.03
   5  -1  -8  249.38    7.65
   5  -1  -7  517.86   13.16
   5  -1  -7  483.43   12.76
   5  -1  -6  170.95    6.87
   5  -1  -6  174.99    6.34
   5  -1  -5  105.70    5.12
   5  -1  -5   96.68    4.56
   5  -1  -4   15.68    2.08
   5  -1  -4   17.54    1.95
   5  -1  -3  195.91    7.35
   5  -1  -3  196.26    6.86
   5  -1  -2 1969.29   39.88
   5  -1  -2 1874.68   38.07
   5  -1  -2 1941.73   38.91
  -5  -1   1  470.23   11.39
   5  -1  -1  452.38   10.99
  -5  -1   0   66.96    3.31
   5  -1   0   76.10    3.74
   5  -1   0   71.63    3.20
   5  -1   0   77.14    4.30
  -5  -1  -1  162.57    5.66
   5  -1   1  169.24    5.96
   5  -1   1  170.14    6.69
   5  -1   1  168.98    5.49
  -5  -1  -2  139.36    5.23
   5  -1   2  149.33    6.07
   5  -1   2  152.75    5.58
   5  -1   2  139.60    5.03
   5  -1   3  260.51    8.54
  -5  -1  -3  246.53    7.66
   5  -1   3  263.39    7.87
   5  -1   3  250.71    7.44
  -5  -1  -4  420.95   11.29
   5  -1   4  437.75   11.24
   5  -1   4  437.46   11.04
   5  -1   5   79.84    3.34
  -5  -1  -5   83.92    4.18
   5  -1   5   92.37    4.01
   5  -1   6   69.15    3.14
   5  -1   6   84.15    3.94
  -5  -1  -6   81.48    4.22
   5  -1   6   73.21    3.65
   5  -1   7   87.33    3.63
   5  -1   7   93.80    4.14
  -5  -1  -7   89.82    4.52
   5  -1   7   96.63    4.15
   5  -1   8    9.77    1.22
   5  -1   8    8.00    1.27
   5  -1   8    8.97    1.34
   5  -1   9  161.67    5.25
   5  -1   9  167.46    5.49
   5  -1   9  171.62    5.67
   5  -1  10   57.19    2.73
   5  -1  10   51.78    2.79
   5  -1  10   55.42    2.72
  -5  -1 -11   55.14    3.39
   5  -1  11   53.34    2.54
  -5  -1 -12   19.55    1.99
   5  -1  12   20.86    1.47
  -5  -1 -13   39.49    2.41
   5  -1  13   39.64    2.04
   5  -1  13   36.16    1.81
  -5  -1 -14    3.62    0.86
   5  -1  14    3.90    0.61
   5  -1  14    3.78    0.55
   5   0 -14   62.39    2.60
   5   0 -14   49.16    2.00
   5   0 -13   44.86    2.22
   5   0 -12   33.97    2.14
   5   0 -11   15.57    1.61
   5   0 -10   30.13    2.29
   5   0  -9  380.03   10.64
   5   0  -9  404.15   10.58
   5   0  -8  117.53    4.90
   5   0  -8  126.80    5.29
   5   0  -8  124.01    5.18
   5   0  -7    2.19    0.92
   5   0  -7    2.28    1.20
   5   0  -7    2.44    1.04
   5   0  -6  178.95    6.62
   5   0  -6  200.90    6.95
   5   0  -6  192.36    6.90
   5   0  -5  394.90   11.15
   5   0  -5  421.62   11.37
   5   0  -5  408.96   11.39
   5   0  -4  253.06    7.92
   5   0  -4  216.33    7.59
   5   0  -3   41.34    2.93
   5   0  -3   38.76    2.30
   5   0  -2    0.85    0.97
   5   0  -2    0.37    0.60
   5   0  -1  443.45   11.99
   5   0  -1  458.30   11.90
   5   0  -1  443.83   11.07
   5   0   0  903.53   20.47
   5   0   0  880.96   19.40
   5   0   1   73.66    3.99
   5   0   1   76.37    3.67
   5   0   1   78.41    3.66
   5   0   2  651.24   14.51
   5   0   2  645.94   15.36
   5   0   3    4.13    0.87
   5   0   3    3.94    0.95
   5   0   3    2.86    1.02
   5   0   4  970.95   20.73
   5   0   4  975.44   21.06
   5   0   4 1010.89   21.55
   5   0   5  207.65    6.46
   5   0   5  220.44    6.65
   5   0   5  222.76    7.07
   5   0   6  149.71    5.28
   5   0   6  157.43    5.70
   5   0   7    0.96    0.75
   5   0   7    0.09    0.81
   5   0   8    2.77    0.87
   5   0   8    4.66    1.00
   5   0   9  179.52    5.71
   5   0   9  161.19    5.36
   5   0  10  138.46    4.81
   5   0  10  145.97    4.98
   5   0  11  111.64    4.07
   5   0  11  106.16    4.03
   5   0  12    7.62    1.02
   5   0  13   22.68    1.49
   5   0  14   27.53    1.47
   5   1 -14    8.15    0.93
   5   1 -14    6.07    0.77
   5   1 -13   56.68    2.70
   5   1 -13   57.51    2.62
   5   1 -12  136.07    4.73
   5   1 -12  146.83    5.00
   5   1 -12  150.20    5.00
   5   1 -11  146.27    5.32
   5   1 -11  154.76    5.41
   5   1 -11  154.53    5.42
   5   1 -10    4.21    1.15
   5   1 -10    4.92    1.19
   5   1 -10    4.22    1.12
   5   1  -9    5.04    1.28
   5   1  -9    4.54    1.18
   5   1  -9    4.66    1.18
   5   1  -8  244.86    8.24
   5   1  -8  248.43    7.81
   5   1  -7  498.42   13.66
   5   1  -7  501.51   12.86
   5   1  -6  173.29    6.86
   5   1  -6  176.24    6.31
   5   1  -6  165.46    5.43
   5   1  -5   96.52    4.98
   5   1  -5   98.02    4.95
   5   1  -5   96.73    4.45
   5   1  -5  101.60    4.71
   5   1  -5   97.12    4.02
   5   1  -4   16.04    2.15
   5   1  -4   17.40    2.15
   5   1  -4   16.41    1.94
   5   1  -4   17.26    1.67
   5   1  -3  209.83    7.73
   5   1  -3  216.46    7.80
   5   1  -3  217.48    7.25
   5   1  -3  215.65    6.80
   5   1  -2 1908.59   39.76
   5   1  -2 1888.27   39.51
   5   1  -2 1938.71   38.67
   5   1  -2 1906.62   38.11
   5   1  -1  486.25   13.38
   5   1  -1  500.72   12.70
   5   1  -1  501.63   12.34
   5   1  -1  486.44   13.47
   5   1   0   67.29    3.19
   5   1   0   71.14    4.08
   5   1   0   71.00    3.65
   5   1   0   69.85    3.53
   5   1   0   73.79    4.19
   5   1   1  162.32    5.50
   5   1   1  171.94    6.63
   5   1   1  167.15    6.65
   5   1   1  175.75    6.02
   5   1   2  143.54    5.14
   5   1   2  150.03    6.13
   5   1   2  149.42    6.18
   5   1   2  139.80    5.02
   5   1   2  156.09    5.66
   5   1   3  238.91    7.23
   5   1   3  253.67    8.32
   5   1   3  260.04    8.46
   5   1   3  239.91    6.94
   5   1   3  251.83    7.70
   5   1   3  229.68    6.74
   5   1   4  409.83   10.57
   5   1   4  399.14   10.04
   5   1   4  428.27   11.08
   5   1   5   82.57    3.78
   5   1   5   75.33    3.84
   5   1   6   88.84    3.94
   5   1   7   93.92    4.04
   5   1   7   77.23    3.80
   5   1   8    8.25    1.29
   5   1   8    7.10    1.06
   5   1   8    7.78    1.29
   5   1   9  177.47    5.73
   5   1   9  168.93    5.63
   5   1  10   60.00    3.00
   5   1  10   58.01    2.93
   5   1  11   54.45    2.73
   5   1  11   56.79    2.69
  -5   1 -11   58.51    3.52
   5   1  12   21.03    1.58
  -5   1 -12   22.99    2.16
   5   1  12   20.54    1.46
   5   1  13   38.86    1.94
  -5   1 -13   41.20    2.50
  -5   1 -13   33.96    2.29
  -5   1 -14    4.96    0.95
  -5   1 -14    3.26    0.71
   5   2 -14   24.63    1.36
   5   2 -13   16.11    1.34
   5   2 -13   14.66    1.21
   5   2 -13   16.77    1.20
   5   2 -12   23.00    1.85
   5   2 -12   21.04    1.66
   5   2 -12   25.08    1.66
   5   2 -11    2.72    1.01
   5   2 -11    2.56    0.77
   5   2 -11    3.36    0.92
   5   2 -10   26.65    2.36
   5   2 -10   25.69    2.14
   5   2 -10   28.16    2.02
   5   2 -10   27.00    2.16
   5   2  -9    9.33    1.42
   5   2  -9   11.20    1.76
   5   2  -9   10.03    1.32
   5   2  -9   11.16    1.52
   5   2  -8    2.71    1.29
   5   2  -8    2.61    0.90
   5   2  -8    2.55    1.03
   5   2  -8    2.44    0.98
   5   2  -8    1.92    0.73
   5   2  -7    5.83    1.52
   5   2  -7    7.20    1.20
   5   2  -7    4.84    1.22
   5   2  -7    6.73    1.35
   5   2  -7    6.41    1.11
   5   2  -6  185.48    7.29
   5   2  -6  174.29    6.60
   5   2  -6  172.99    5.91
   5   2  -6  176.35    6.37
   5   2  -6  174.48    6.01
   5   2  -5  129.72    5.60
   5   2  -5  133.56    6.06
   5   2  -5  134.49    5.43
   5   2  -5  130.07    5.14
   5   2  -4  226.60    7.77
   5   2  -4  221.48    8.27
   5   2  -4  226.94    7.34
   5   2  -4  223.50    7.32
   5   2  -3  125.04    5.45
   5   2  -3  110.18    4.56
   5   2  -3  120.66    5.79
   5   2  -3  120.13    4.99
   5   2  -3  127.91    5.18
   5   2  -2  149.07    5.54
   5   2  -2  159.43    6.78
   5   2  -2  160.63    5.82
   5   2  -2  164.34    5.99
   5   2  -2  160.52    6.30
   5   2  -1   93.07    4.23
   5   2  -1   93.61    4.95
   5   2  -1   94.48    4.18
   5   2  -1  102.53    4.54
   5   2  -1   95.75    4.69
   5   2   0   34.70    2.54
   5   2   0   32.93    2.34
   5   2   0   35.63    2.82
   5   2   0   35.26    2.60
   5   2   1   32.22    2.48
   5   2   1   30.72    2.61
   5   2   1   32.12    2.47
   5   2   1   29.77    2.01
   5   2   2   79.94    3.89
   5   2   2   78.80    4.15
   5   2   2   73.11    3.86
   5   2   2   69.00    3.26
   5   2   3   58.29    3.27
   5   2   3   56.94    2.96
   5   2   4  133.83    5.19
   5   2   4  128.03    4.77
   5   2   5   98.61    4.28
   5   2   5   87.56    3.64
   5   2   5   97.70    4.35
   5   2   5   91.26    3.96
   5   2   6   36.12    2.49
   5   2   6   32.97    2.17
   5   2   6   35.35    2.49
   5   2   6   33.88    2.34
   5   2   7   11.44    1.48
   5   2   7   10.57    1.30
   5   2   7   11.10    1.45
   5   2   8  283.92    7.93
   5   2   8  281.50    7.80
   5   2   9  356.18    9.20
   5   2   9  338.02    8.87
   5   2  10   80.40    3.44
   5   2  10   76.15    3.19
  -5   2 -10   85.60    4.02
  -5   2 -11  148.38    5.13
   5   2  11  129.96    4.15
   5   2  12   18.26    1.16
  -5   2 -12   18.58    1.57
   5   2  13  117.05    3.50
  -5   2 -13  111.99    4.23
  -5   2 -13  118.94    3.71
   5   2  14    5.13    0.56
   5   3 -13    5.99    0.66
   5   3 -12   21.74    1.60
   5   3 -12   21.67    1.41
   5   3 -11  286.13    7.86
   5   3 -11  277.11    7.24
   5   3 -10   25.07    2.14
   5   3 -10   23.13    1.73
   5   3  -9    1.38    1.01
   5   3  -9    0.40    0.60
   5   3  -9    0.81    0.56
   5   3  -8    9.97    1.22
   5   3  -8   15.27    1.96
   5   3  -8   13.83    1.50
   5   3  -8   12.77    1.40
   5   3  -7   54.99    2.90
   5   3  -7   62.52    3.82
   5   3  -7   64.30    3.21
   5   3  -7   56.83    3.06
   5   3  -6   65.02    3.30
   5   3  -6   62.72    2.92
   5   3  -6   67.59    3.46
   5   3  -6   60.77    3.15
   5   3  -5    0.80    0.67
   5   3  -5    0.71    0.73
   5   3  -5    0.30    0.65
   5   3  -5    0.43    0.81
   5   3  -4   38.29    2.47
   5   3  -4   37.05    2.44
   5   3  -4   34.12    2.41
   5   3  -4   36.31    2.70
   5   3  -3   41.58    3.27
   5   3  -3   42.18    2.54
   5   3  -3   41.65    2.68
   5   3  -3   45.16    2.80
   5   3  -3   46.57    3.06
   5   3  -2   21.26    2.39
   5   3  -2   18.74    1.66
   5   3  -2   18.97    1.93
   5   3  -2   21.12    1.91
   5   3  -2   18.71    2.05
   5   3  -1   19.07    2.03
   5   3  -1   23.00    2.44
   5   3  -1   20.34    1.66
   5   3  -1   19.46    1.92
   5   3  -1   21.31    1.92
   5   3  -1   20.44    2.10
   5   3  -1   17.86    1.63
   5   3   0   69.66    3.75
   5   3   0   67.44    3.99
   5   3   0   64.04    3.52
   5   3   0   70.11    3.51
   5   3   0   66.18    3.66
   5   3   0   59.39    3.11
   5   3   1  125.03    5.24
   5   3   1  132.69    5.63
   5   3   1  114.69    4.59
   5   3   2   33.09    2.78
   5   3   2   28.97    2.43
   5   3   2   27.22    2.31
   5   3   2   26.65    2.11
   5   3   3  223.70    7.55
   5   3   3  216.24    7.15
   5   3   3  217.52    6.92
   5   3   3  201.71    6.55
   5   3   4   49.13    2.98
   5   3   4   42.77    2.35
   5   3   4   52.54    2.98
   5   3   4   46.17    2.74
   5   3   5  125.60    4.85
   5   3   5  127.44    4.73
   5   3   5  122.97    4.63
   5   3   6  166.28    5.66
   5   3   6  160.53    5.38
   5   3   6  166.40    5.48
   5   3   7  151.94    5.09
   5   3   7  163.40    5.30
   5   3   7  155.38    5.34
   5   3   8    4.13    0.88
   5   3   8    5.97    0.97
   5   3   9   20.77    1.59
   5   3   9   22.73    1.54
   5   3  10   72.39    2.99
   5   3  10   72.06    2.61
   5   3  11   96.02    3.27
   5   3  12   32.84    1.58
  -5   3 -12   35.14    2.20
  -5   3 -12   35.83    1.98
   5   4 -10    8.76    0.76
   5   4 -10    7.97    0.71
   5   4  -9  131.15    3.92
   5   4  -9  142.97    4.19
   5   4  -8   26.37    2.10
   5   4  -8   25.03    1.50
   5   4  -8   24.85    1.70
   5   4  -7    8.77    1.42
   5   4  -7    7.34    0.87
   5   4  -7    7.78    0.89
   5   4  -7    8.55    1.17
   5   4  -6   28.05    2.34
   5   4  -6   23.38    1.52
   5   4  -6   24.88    1.70
   5   4  -6   28.64    2.08
   5   4  -5   82.35    4.06
   5   4  -5   73.88    3.24
   5   4  -5   78.70    3.66
   5   4  -4   15.06    1.87
   5   4  -4   14.46    1.53
   5   4  -4   14.08    1.63
   5   4  -3    8.41    1.53
   5   4  -3    7.29    1.22
   5   4  -3    8.08    1.37
   5   4  -2   12.80    1.76
   5   4  -2   12.92    1.55
   5   4  -2   10.71    1.23
   5   4  -1   32.65    2.50
   5   4  -1   35.09    2.62
   5   4  -1   33.58    2.38
   5   4  -1   28.74    2.04
   5   4   0   38.79    2.76
   5   4   0   34.36    2.57
   5   4   0   34.17    2.42
   5   4   0   39.82    2.61
   5   4   0   32.59    2.22
   5   4   1   49.53    3.05
   5   4   1   51.81    3.10
   5   4   1   47.86    2.81
   5   4   1   42.24    2.56
   5   4   2   12.60    1.62
   5   4   2   11.88    1.46
   5   4   2   11.71    1.44
   5   4   3   58.47    3.18
   5   4   3   58.73    2.97
   5   4   3   55.47    2.94
   5   4   4    6.68    1.20
   5   4   4    5.26    0.82
   5   4   4    7.10    1.13
   5   4   4    7.93    1.18
   5   4   5   47.19    2.70
   5   4   5   48.48    2.35
   5   4   5   52.96    2.62
   5   4   5   56.28    2.77
   5   4   6   44.44    2.22
   5   4   6   45.75    2.28
   5   4   6   47.47    2.48
   5   4   7  107.66    3.69
   5   4   7  113.94    3.66
   5   4   7  119.51    4.05
   5   4   8    4.54    0.81
   5   4   8    4.10    0.73
   5   4   8    4.35    0.62
   5   4   9   66.90    2.56
   5   4   9   54.55    2.25
   5   4  10    4.11    0.62
  -5   4 -10    2.85    0.82
  -5   4 -10    5.32    1.03
   5   5  -7   19.20    1.26
   5   5  -7   18.74    1.24
   5   5  -6   60.15    2.44
   5   5  -6   65.09    2.63
   5   5  -5    4.13    0.78
   5   5  -5    4.30    0.78
   5   5  -5    5.39    0.76
   5   5  -5    4.34    0.81
   5   5  -4  180.21    5.34
   5   5  -4  189.34    5.53
   5   5  -4  188.55    5.24
   5   5  -3   89.56    3.43
   5   5  -3   93.15    3.65
   5   5  -3   95.08    3.46
   5   5  -3   94.82    3.56
   5   5  -2   23.05    1.65
   5   5  -2   22.30    1.76
   5   5  -2   23.02    1.67
   5   5  -2   23.98    1.72
   5   5  -2   21.78    1.41
   5   5  -1   52.65    2.67
   5   5  -1   49.33    2.46
   5   5  -1   45.55    2.21
   5   5   0  170.57    5.11
   5   5   0  161.72    4.91
   5   5   1   81.54    3.39
   5   5   1   77.53    3.06
   5   5   1   73.10    2.99
   5   5   2   70.69    3.05
   5   5   2   67.89    2.75
   5   5   2   68.48    2.83
   5   5   3   58.68    2.43
   5   5   3   62.05    2.61
   5   5   4   78.19    2.75
   5   5   4   92.14    3.17
   5   5   5   59.98    2.41
   5   5   5   53.96    2.25
   5   5   6   89.91    3.00
   5   5   6   90.37    2.97
   5   5   7   23.22    1.27
  -6  -4   6   11.06    0.82
  -6  -4   5    0.51    0.37
  -6  -4   4  126.29    3.62
  -6  -4   3  107.46    3.28
  -6  -4   3  104.23    3.24
  -6  -4   2   26.29    1.45
  -6  -4   2   23.36    1.45
  -6  -4   1   19.79    1.23
  -6  -4   1   18.37    1.35
  -6  -4   0   24.15    1.31
  -6  -4   0   25.53    1.60
  -6  -4  -1    9.02    0.74
  -6  -4  -1    9.98    1.06
  -6  -4  -2   52.33    2.36
  -6  -4  -3   27.46    1.68
  -6  -4  -4    9.05    1.00
  -6  -4  -5   11.84    1.05
  -6  -3   9   18.98    1.13
  -6  -3   8   62.91    2.38
  -6  -3   7   23.28    1.47
  -6  -3   6   36.69    1.96
  -6  -3   5    2.05    0.68
  -6  -3   4   57.17    2.53
  -6  -3   4   50.68    2.25
  -6  -3   3   14.57    1.29
  -6  -3   3   13.22    1.24
  -6  -3   2   76.17    2.97
  -6  -3   2   68.58    2.92
  -6  -3   1   93.17    3.27
  -6  -3   1   91.81    3.47
   6  -3  -1   82.82    2.98
  -6  -3   0   25.37    1.55
  -6  -3   0   21.16    1.67
   6  -3   0   22.72    1.50
   6  -3   1    4.22    0.77
  -6  -3  -1    3.92    0.66
  -6  -3  -1    3.95    0.97
  -6  -3  -2   24.66    1.83
   6  -3   2   27.60    1.73
  -6  -3  -3   15.79    1.53
   6  -3   3   15.69    1.33
  -6  -3  -4  108.23    4.07
   6  -3   4  110.81    3.78
  -6  -3  -5   34.58    2.16
  -6  -3  -6    4.49    0.95
   6  -2  -9   59.97    2.13
   6  -2  -9   63.88    2.55
   6  -2  -8   47.64    2.09
   6  -2  -8   46.28    2.35
   6  -2  -7    2.70    0.78
   6  -2  -7    2.46    0.64
   6  -2  -6   59.36    2.72
   6  -2  -6   56.51    2.90
   6  -2  -5   38.56    2.27
   6  -2  -5   37.01    2.41
   6  -2  -4   50.99    2.76
   6  -2  -4   51.77    2.92
   6  -2  -3   13.75    1.24
   6  -2  -3   16.33    1.61
   6  -2  -3   12.81    1.53
   6  -2  -2   35.26    2.10
   6  -2  -2   38.16    2.56
   6  -2  -2   42.35    2.56
   6  -2  -1   32.24    2.09
  -6  -2   1   31.40    1.89
   6  -2  -1   33.39    2.38
   6  -2  -1   34.29    2.31
   6  -2   0    1.11    0.68
   6  -2   1    5.83    1.07
  -6  -2  -1    4.29    0.94
   6  -2   2    3.94    0.93
  -6  -2  -2    3.48    0.95
   6  -2   3   48.60    2.63
  -6  -2  -3   43.08    2.53
   6  -2   4   26.02    1.91
  -6  -2  -4   21.27    1.82
   6  -2   5   24.61    1.84
   6  -2   5   24.75    1.54
  -6  -2  -5   26.76    2.00
   6  -2   6    7.52    0.91
   6  -2   7  204.51    5.63
   6  -2   7  238.95    6.13
  -6  -2  -8   14.41    1.40
   6  -2   8   13.80    1.09
   6  -2   9   69.92    2.47
  -6  -2  -9   70.62    2.68
   6  -2  10    3.16    0.49
   6  -1 -11   31.26    1.71
   6  -1 -10   25.33    1.74
   6  -1 -10   21.77    1.31
   6  -1  -9   23.92    1.84
   6  -1  -9   22.40    1.49
   6  -1  -8    3.48    0.99
   6  -1  -8    3.59    0.77
   6  -1  -7  140.68    5.21
   6  -1  -7  129.00    4.51
   6  -1  -6   40.27    2.42
   6  -1  -6   40.16    2.77
   6  -1  -5   67.95    3.26
   6  -1  -5   64.61    3.63
   6  -1  -4   14.55    1.60
   6  -1  -4   13.17    1.75
   6  -1  -3   18.42    2.01
   6  -1  -2  113.18    5.01
   6  -1  -1   87.85    3.91
   6  -1  -1   84.01    4.31
   6  -1   0    6.28    1.36
   6  -1   0    7.12    1.21
   6  -1   1   31.61    2.56
   6  -1   1   32.26    2.32
   6  -1   1   27.40    1.75
   6  -1   2   47.02    2.75
   6  -1   2   39.85    2.20
   6  -1   3  245.24    7.35
   6  -1   3  243.02    6.71
   6  -1   4  114.47    4.09
   6  -1   5  277.89    7.51
   6  -1   5  242.74    6.89
   6  -1   6    9.54    1.24
   6  -1   6   10.58    1.20
   6  -1   7  177.42    5.37
   6  -1   7  181.03    5.26
   6  -1   8   19.70    1.45
   6  -1   9   56.66    2.29
   6  -1  10   87.74    3.01
  -6  -1 -10   94.48    3.50
  -6  -1 -11    0.91    0.60
   6  -1  11    0.65    0.35
   6   0 -11    4.10    0.60
   6   0 -10    6.43    0.85
   6   0 -10    6.48    0.84
   6   0  -9   65.24    2.84
   6   0  -8   30.30    2.03
   6   0  -7    0.99    0.75
   6   0  -6   30.31    2.20
   6   0  -5   28.00    1.93
   6   0  -5   29.52    2.22
   6   0  -4   29.59    2.11
   6   0  -4   33.42    2.36
   6   0  -3   12.60    1.45
   6   0  -3   13.98    1.56
   6   0  -2    2.86    0.93
   6   0  -2    5.11    0.81
   6   0  -1   97.08    4.10
   6   0  -1   96.93    3.67
   6   0   0  175.39    5.74
   6   0   0  154.33    5.12
   6   0   1  799.56   17.46
   6   0   1  781.02   17.09
   6   0   2  440.87   10.77
   6   0   2  426.60   10.59
   6   0   3  586.71   13.50
   6   0   3  593.46   13.58
   6   0   4    2.26    0.81
   6   0   5  105.71    4.07
   6   0   6   61.42    2.98
   6   0   6   69.97    3.12
   6   0   7   41.98    2.24
   6   0   7   44.55    2.35
   6   0   8    7.43    0.83
   6   0   8    7.49    0.92
   6   0   8    9.52    1.12
   6   0   9   25.20    1.39
   6   0   9   26.76    1.46
   6   0  10   70.12    2.29
   6   1 -11   32.00    1.76
   6   1 -11   34.92    1.67
   6   1 -10   26.50    1.80
   6   1 -10   28.43    1.67
   6   1  -9   23.67    1.83
   6   1  -9   25.12    1.70
   6   1  -8    3.59    0.78
   6   1  -8    3.65    0.97
   6   1  -7  136.37    5.16
   6   1  -7  129.28    4.56
   6   1  -6   39.31    2.45
   6   1  -6   39.19    2.46
   6   1  -6   41.69    2.78
   6   1  -5   64.21    3.34
   6   1  -5   72.14    3.42
   6   1  -5   66.05    3.63
   6   1  -4   15.83    1.72
   6   1  -4   14.22    1.59
   6   1  -4   13.48    1.22
   6   1  -4   13.96    1.80
   6   1  -3   18.84    1.92
   6   1  -3   18.55    2.06
   6   1  -3   16.91    1.44
   6   1  -2  109.55    4.66
   6   1  -2  102.37    4.13
   6   1  -2  106.61    4.92
   6   1  -2   95.89    3.80
   6   1  -1   87.54    4.16
   6   1  -1   87.34    4.37
   6   1  -1   82.71    3.61
   6   1  -1   82.53    3.53
   6   1   0    5.72    1.33
   6   1   0    4.54    0.94
   6   1   0    5.90    1.11
   6   1   1   33.73    2.63
   6   1   1   29.82    1.98
   6   1   1   30.51    2.13
   6   1   2   42.43    2.30
   6   1   2   45.71    2.63
   6   1   3  229.01    6.23
   6   1   3  228.67    6.33
   6   1   4  102.28    3.68
   6   1   4  122.69    4.45
   6   1   5  249.41    6.75
   6   1   5  280.52    7.49
   6   1   6   10.07    1.07
   6   1   6   11.44    1.22
   6   1   6   10.27    1.24
   6   1   7  167.60    4.84
   6   1   7  166.51    4.88
   6   1   8   16.56    1.24
   6   1   8   14.91    1.08
   6   1   9   53.35    2.19
   6   1   9   56.61    2.41
  -6   1 -10  103.83    3.71
   6   1  10   97.62    3.02
  -6   1 -11    1.19    0.63
   6   2 -10   24.12    1.38
   6   2  -9   69.29    2.73
   6   2  -9   75.54    2.80
   6   2  -8   51.14    2.55
   6   2  -8   53.69    2.45
   6   2  -8   46.39    2.38
   6   2  -7    3.48    0.92
   6   2  -7    2.73    0.80
   6   2  -7    3.26    0.79
   6   2  -6   58.47    3.06
   6   2  -6   57.02    2.77
   6   2  -6   54.56    2.90
   6   2  -5   38.78    2.56
   6   2  -5   41.09    2.34
   6   2  -5   38.51    2.46
   6   2  -5   36.33    1.94
   6   2  -4   52.13    3.04
   6   2  -4   51.01    2.67
   6   2  -4   51.97    2.91
   6   2  -4   45.90    2.35
   6   2  -3   16.18    1.77
   6   2  -3   16.14    1.69
   6   2  -3   14.45    1.40
   6   2  -2   39.60    2.73
   6   2  -2   38.77    2.58
   6   2  -2   34.13    2.03
   6   2  -2   37.02    2.25
   6   2  -1   33.32    2.52
   6   2  -1   34.35    2.43
   6   2  -1   29.90    1.84
   6   2  -1   33.35    2.18
   6   2   0    1.27    0.97
   6   2   0    0.51    0.43
   6   2   0    0.41    0.61
   6   2   1    4.21    0.78
   6   2   1    5.37    1.02
   6   2   2    3.69    0.76
   6   2   2    6.34    1.07
   6   2   3   46.01    2.31
   6   2   3   48.79    2.65
   6   2   4   24.25    1.65
   6   2   4   26.13    1.93
   6   2   5   28.68    1.79
   6   2   6    8.00    0.98
   6   2   6    7.97    1.10
   6   2   7  217.25    5.79
   6   2   7  223.71    6.01
   6   2   8   15.13    1.16
   6   2   8   15.98    1.25
  -6   2  -8   18.32    1.58
  -6   2  -9   78.78    2.91
   6   2   9   77.56    2.61
   6   2  10    3.97    0.52
   6   2  10    3.69    0.49
   6   3  -9   32.86    1.58
   6   3  -8   77.78    2.81
   6   3  -8   60.17    2.19
   6   3  -7   23.85    1.64
   6   3  -7   19.24    1.22
   6   3  -6   38.62    2.25
   6   3  -6   33.42    1.63
   6   3  -5    2.87    0.88
   6   3  -5    2.39    0.60
   6   3  -4   56.31    2.92
   6   3  -4   53.75    2.40
   6   3  -3   12.62    1.24
   6   3  -2   76.54    3.16
   6   3  -1   86.21    3.11
   6   3  -1  101.66    3.70
   6   3   0   20.42    1.44
   6   3   0   23.00    1.71
   6   3   1    4.39    0.76
   6   3   1    5.35    0.97
   6   3   2   24.95    1.61
   6   3   3   14.42    1.23
   6   3   4  103.17    3.53
   6   3   4  108.57    3.75
   6   3   5   35.85    1.87
   6   3   5   35.80    1.93
   6   3   6    5.50    0.76
   6   3   6    5.29    0.77
   6   3   7   12.37    0.99
   6   3   7   12.80    0.99
   6   3   8   20.97    1.16
   6   3   8   19.33    1.07
   6   4  -6   16.97    1.13
   6   4  -5    0.05    0.41
   6   4  -5    0.47    0.31
   6   4  -4  141.37    4.18
   6   4  -4  130.92    3.75
   6   4  -3  119.86    3.85
   6   4  -3  110.04    3.44
   6   4  -2   19.50    1.08
   6   4  -2   26.41    1.49
   6   4  -1   16.04    1.06
   6   4  -1   18.61    1.29
   6   4   0   21.10    1.25
   6   4   1   10.14    0.90
   6   4   1   11.41    1.03
   6   4   2   50.36    2.06
   6   4   2   57.00    2.27
   6   4   3   31.37    1.54
   6   4   3   31.74    1.59
   6   4   4    9.48    0.82
   6   4   4    9.50    0.82
   6   4   5   11.32    0.84
   6   4   5   11.76    0.81
   7  -1  -5    7.76    0.73
   7  -1  -2   41.11    1.67
   7  -1  -1   23.45    1.30
   7  -1   0   53.03    2.12
   7  -1   1   66.12    2.43
   7  -1   2   12.09    0.98
   7  -1   3    4.91    0.65
   7  -1   5  179.42    4.39
   7   0  -5   -0.09    0.31
   7   0  -4   42.59    1.69
   7   0  -4   53.95    2.09
   7   0  -3  125.19    3.71
   7   0  -2  541.78   11.52
   7   0  -1   64.59    2.44
   7   0   0    0.62    0.47
   7   0   1   38.47    1.88
   7   0   3  107.40    3.35
   7   0   4  106.94    3.22
   7   0   5  132.14    3.54
   7   1  -5    6.59    0.62
   7   1  -4   82.32    2.58
   7   1  -3    6.53    0.66
   7   1  -2   43.60    1.73
   7   1  -1   16.97    0.99
   7   1   1   50.46    1.82
   7   1   2   11.78    0.99
   7   1   2    9.63    0.77
   7   1   3    3.40    0.57
   7   1   3    3.15    0.49
   7   1   4  130.36    3.46
   7   1   4  122.85    3.33
   0   0   0    0.00    0.00


TITL 20231114_1 in P2(1)/m
REM P2(1)/m (#11 in standard setting)
CELL 1.54184   5.871997   6.477438  16.595872  90.0000  90.6124  90.0000
ZERR    3.00   0.000064   0.000078   0.000184   0.0000   0.0010   0.0000
LATT  1
SYMM -x, y+1/2,-z
SFAC C H N O
UNIT 33.00 30.00 3.00 3.00
TREF
HKLF 4
END
_computing_structure_solution     'SHELXT 2014/5 (Sheldrick, 2014)'
;
_shelx_hkl_checksum                40605
_olex2_submission_special_instructions  'No special instructions were received'
_oxdiff_exptl_absorpt_empirical_details
;
Empirical correction (ABSPACK) includes:
- Absorption correction using spherical harmonics
- Frame scaling
;
_oxdiff_exptl_absorpt_empirical_full_max  2.318
_oxdiff_exptl_absorpt_empirical_full_min  0.762
