# Supplementary material for: Direct asymmetric synthesis of β-branched aromatic α-amino acids using engineered phenylalanine ammonia lyases
Source: Nat Commun. 2024 Sep 26;15:8264. doi: 10.1038/s41467-024-52613-x (PMC11427684; doi:10.1038/s41467-024-52613-x)
Supplement: Supplementary file 6 — Source data 3 [file 41467_2024_52613_MOESM6_ESM.zip]

Archive with 6 entries (6 files):
- H-bond information in cMD simulations/P-1_PcPAL-L256V-I460V(a┬MeCA).dat
- H-bond information in cMD simulations/P-1_PcPAL-WT(CA).dat
- H-bond information in cMD simulations/P-1_PcPAL-WT(a┬MeCA).dat
- H-bond information in cMD simulations/P-2_PcPAL-L256V-I460V(a┬MeCA).dat
- H-bond information in cMD simulations/P-2_PcPAL-WT(CA).dat
- H-bond information in cMD simulations/P-2_PcPAL-WT(a┬MeCA).dat.dat
