# Supplementary material for: Direct asymmetric synthesis of β-branched aromatic α-amino acids using engineered phenylalanine ammonia lyases
Source: Nat Commun. 2024 Sep 26;15:8264. doi: 10.1038/s41467-024-52613-x (PMC11427684; doi:10.1038/s41467-024-52613-x)
Supplement: Supplementary file 6 — Source data 3 [file 41467_2024_52613_MOESM6_ESM.zip › H-bond information in cMD simulations/P-1_PcPAL-L256V-I460V(a┬MeCA).dat]

#Acceptor                DonorH           Donor   Frames         Frac      AvgDist       AvgAng
MCA_2802@O2       ARG_354@HH12    ARG_354@NH1     4184       0.8368       2.7829     154.3793
MCA_2802@O1       GLN_2433@HE22    GLN_2433@NE2     4052       0.8104       2.8288     163.4819
MCA_2802@O1       ARG_354@HH22    ARG_354@NH2     3972       0.7944       2.7923     153.5379
MCA_2802@O2         HIE_380@HE2     HIE_380@NE2     3672       0.7344       2.8031     158.1744
MCA_2802@O2       ARG_354@HH22    ARG_354@NH2     1758       0.3516       2.8360     145.0254
MCA_2802@O1        ASN_471@HD21     ASN_471@ND2     1413       0.2826       2.8550     162.3391
MCA_2802@O2           TYR_110@HH       TYR_110@OH     1177       0.2354       2.7736     157.8147
MCA_2802@O2       ARG_2439@HH12    ARG_2439@NH1      415       0.0830       2.8722     145.4681
MCA_2802@O2        ASN_368@HD21     ASN_368@ND2       74       0.0148       2.8742     148.4935
MCA_2802@O1         TYR_2436@HH     TYR_2436@OH        1       0.0002       2.6467     148.0922
MCA_2802@O1         HIE_380@HE2     HIE_380@NE2        1       0.0002       2.9562     137.0613
