# Supplementary material for: Direct asymmetric synthesis of β-branched aromatic α-amino acids using engineered phenylalanine ammonia lyases
Source: Nat Commun. 2024 Sep 26;15:8264. doi: 10.1038/s41467-024-52613-x (PMC11427684; doi:10.1038/s41467-024-52613-x)
Supplement: Supplementary file 6 — Source data 3 [file 41467_2024_52613_MOESM6_ESM.zip › H-bond information in cMD simulations/P-1_PcPAL-WT(CA).dat]

#Acceptor                DonorH           Donor   Frames         Frac      AvgDist       AvgAng
CA_2802@O1        ARG_354@HH22    ARG_354@NH2     4956       0.9912       2.7171     160.3990
CA_2802@O2        ARG_2439@HH12    ARG_2439@NH1     4220       0.8440       2.8172     162.5014
CA_2802@O1        GLN_2433@HE22    GLN_2433@NE2     3942       0.7884       2.8401     164.1234
CA_2802@O1         ASN_471@HD21     ASN_471@ND2     3820       0.7640       2.8497     163.4915
CA_2802@O2         ASN_368@HD21     ASN_368@ND2     3145       0.6290       2.8608     159.4611
CA_2802@O2          HIE_380@HE2     HIE_380@NE2     1207       0.2414       2.8429     153.4179
CA_2802@O2            TYR_110@HH       TYR_119@OH      936       0.1872       2.8077     158.0635
CA_2802@O1        ARG_354@HH12    ARG_354@NH1      337       0.0674       2.8818     143.5520
CA_2802@O2        ARG_354@HH22    ARG_354@NH2       35       0.0070       2.9023     149.0121
CA_2802@O2          TYR_2436@HH     TYR_2436@OH        3       0.0006       2.8635     166.3584
CA_2802@O2        GLN_2433@HE22    GLN_2433@NE2        3       0.0006       2.9324     145.1599
CA_2802@O1          TYR_2436@HH     TYR_2436@OH        1       0.0002       2.9626     168.5797
