# Supplementary material for: Direct asymmetric synthesis of β-branched aromatic α-amino acids using engineered phenylalanine ammonia lyases
Source: Nat Commun. 2024 Sep 26;15:8264. doi: 10.1038/s41467-024-52613-x (PMC11427684; doi:10.1038/s41467-024-52613-x)
Supplement: Supplementary file 6 — Source data 3 [file 41467_2024_52613_MOESM6_ESM.zip › H-bond information in cMD simulations/P-1_PcPAL-WT(a┬MeCA).dat]

#Acceptor                DonorH           Donor   Frames         Frac      AvgDist       AvgAng
MCA_2802@O1       ARG_354@HH22    ARG_354@NH2     4939       0.9878       2.7291     157.1297
MCA_2802@O2           TYR_110@HH       TYR_110@OH     3664       0.7328       2.7251     159.9595
MCA_2802@O2        ASN_368@HD21     ASN_368@ND2     3614       0.7228       2.8508     161.2613
MCA_2802@O1        ASN_471@HD21     ASN_471@ND2     3539       0.7078       2.8589     166.2992
MCA_2802@O1       ARG_354@HH12    ARG_354@NH1     2467       0.4934       2.8461     146.8034
MCA_2802@O2       ARG_354@HH12    ARG_354@NH1     2196       0.4392       2.8542     157.8544
MCA_2802@O2         HIE_380@HE2     HIE_380@NE2     1954       0.3908       2.8413     155.3681
MCA_2802@O1       GLN_2433@HE22    GLN_2433@NE2     1208       0.2416       2.8445     163.7929
MCA_2802@O1         TYR_2436@HH     TYR_2436@OH       10       0.0020       2.8411     165.5150
