# Supplementary material for: Direct asymmetric synthesis of β-branched aromatic α-amino acids using engineered phenylalanine ammonia lyases
Source: Nat Commun. 2024 Sep 26;15:8264. doi: 10.1038/s41467-024-52613-x (PMC11427684; doi:10.1038/s41467-024-52613-x)
Supplement: Supplementary file 6 — Source data 3 [file 41467_2024_52613_MOESM6_ESM.zip › H-bond information in cMD simulations/P-2_PcPAL-L256V-I460V(a┬MeCA).dat]

#Acceptor                DonorH           Donor   Frames         Frac      AvgDist       AvgAng
MCA_2802@O1       ARG_354@HH22    ARG_354@NH2     4637       0.9274       2.7531     156.7520
MCA_2802@O2         HIE_380@HE2     HIE_380@NE2     4021       0.8042       2.8313     155.6398
MCA_2802@O1       GLN_2433@HE22    GLN_2433@NE2     3731       0.7462       2.8468     163.7890
MCA_2802@O1        ASN_471@HD21     ASN_471@ND2     3229       0.6458       2.8554     163.2229
MCA_2802@O2           TYR_110@HH       TYR_110@OH     2454       0.4908       2.7847     156.3908
MCA_2802@O2       ARG_354@HH12    ARG_354@NH1     2426       0.4852       2.8598     154.3108
MCA_2802@O1       ARG_354@HH12    ARG_354@NH1     1078       0.2156       2.8844     145.3522
MCA_2802@O2       ARG_354@HH22    ARG_354@NH2      299       0.0598       2.8102     150.3614
MCA_2802@O2       GLN_2433@HE22    GLN_2433@NE2        6       0.0012       2.8905     145.0328
MCA_2802@O2        ASN_368@HD21     ASN_368@ND2        1       0.0002       2.8277     136.1632
