# Supplementary material for: Direct asymmetric synthesis of β-branched aromatic α-amino acids using engineered phenylalanine ammonia lyases
Source: Nat Commun. 2024 Sep 26;15:8264. doi: 10.1038/s41467-024-52613-x (PMC11427684; doi:10.1038/s41467-024-52613-x)
Supplement: Supplementary file 6 — Source data 3 [file 41467_2024_52613_MOESM6_ESM.zip › H-bond information in cMD simulations/P-2_PcPAL-WT(CA).dat]

#Acceptor                DonorH           Donor   Frames         Frac      AvgDist       AvgAng
CA_2802@O1        ARG_354@HH22    ARG_354@NH2     3660       0.7320       2.7471     157.3735
CA_2802@O1        GLN_2433@HE22    GLN_2433@NE2     2316       0.4632       2.8415     163.0989
CA_2802@O2         ASN_368@HD21     ASN_368@ND2     1798       0.3596       2.8490     163.8307
CA_2802@O2        ARG_354@HH12    ARG_354@NH1     1798       0.3596       2.8521     160.8185
CA_2802@O2            TYR_110@HH       TYR_110@OH     1525       0.3050       2.6991     162.6305
CA_2802@O2         ASN_368@HD22     ASN_368@ND2     1182       0.2364       2.8108     156.8859
CA_2802@O2        ARG_354@HH22    ARG_354@NH2      940       0.1880       2.8141     153.8168
CA_2802@O1        ARG_354@HH12    ARG_354@NH1      844       0.1688       2.8353     148.2602
CA_2802@O1        GLN_2433@HE21    GLN_2433@NE2      651       0.1302       2.8401     153.9415
CA_2802@O2        GLN_2433@HE21    GLN_2433@NE2      394       0.0788       2.8522     155.6411
CA_2802@O2        ARG_354@HH21    ARG_354@NH2      159       0.0318       2.7508     158.5678
CA_2802@O1        ARG_354@HH21    ARG_354@NH2      103       0.0206       2.8440     153.5734
CA_2802@O1          ARG_354@HE     ARG_354@NE       80       0.0160       2.8384     160.2525
CA_2802@O1          TYR_2436@HH     TYR_2436@OH       77       0.0154       2.7008     164.2084
CA_2802@O2        GLN_2433@HE22    GLN_2433@NE2       10       0.0020       2.9168     154.6303
CA_2802@O2         ARG_354@HE     ARG_354@NE        3       0.0006       2.8468     158.3527
CA_2802@O1         ASN_368@HD22     ASN_368@ND2        2       0.0004       2.7541     138.6869
CA_2802@O1          MIO_188@H11      MIO_188@N4        1       0.0002       2.9751     144.7791
