# Supplementary material for: Direct asymmetric synthesis of β-branched aromatic α-amino acids using engineered phenylalanine ammonia lyases
Source: Nat Commun. 2024 Sep 26;15:8264. doi: 10.1038/s41467-024-52613-x (PMC11427684; doi:10.1038/s41467-024-52613-x)
Supplement: Supplementary file 6 — Source data 3 [file 41467_2024_52613_MOESM6_ESM.zip › H-bond information in cMD simulations/P-2_PcPAL-WT(a┬MeCA).dat.dat]

#Acceptor                DonorH           Donor   Frames         Frac      AvgDist       AvgAng
MCA_2802@O2           TYR_110@HH       TYR_110@OH     4526       0.9052       2.6841     162.0756
MCA_2802@O1       GLN_2433@HE22    GLN_2433@NE2     2684       0.5368       2.8271     163.1774
MCA_2802@O2       ARG_354@HH22    ARG_354@NH2     2489       0.4978       2.8411     155.5605
MCA_2802@O1        ASN_471@HD21     ASN_471@ND2     1280       0.2560       2.8003     160.6527
MCA_2802@O1       ARG_354@HH22    ARG_354@NH2     1133       0.2266       2.7638     157.3787
MCA_2802@O2       ARG_354@HH12    ARG_354@NH1      634       0.1268       2.7670     159.5320
MCA_2802@O2         MIO_188@H10      MIO_188@N4       53       0.0106       2.9024     162.6111
MCA_2802@O1         TYR_2436@HH     TYR_2436@OH       46       0.0092       2.7702     161.9362
MCA_2802@O1        GLN_472@HE22     GLN_472@NE2       14       0.0028       2.9015     151.5316
MCA_2802@O2       GLN_2433@HE22    GLN_2433@NE2        8       0.0016       2.9218     153.3966
MCA_2802@O1       ARG_354@HH12    ARG_354@NH1        5       0.0010       2.9240     147.1178
MCA_2802@O2        ASN_368@HD21     ASN_368@ND2        4       0.0008       2.9174     143.6353
MCA_2802@O1       ARG_354@HH21    ARG_354@NH2        2       0.0004       2.8747     152.9185
MCA_2802@O2         TYR_2436@HH     TYR_2436@OH        1       0.0002       2.8971     162.8659
