# Supplementary material for: Direct asymmetric synthesis of β-branched aromatic α-amino acids using engineered phenylalanine ammonia lyases
Source: Nat Commun. 2024 Sep 26;15:8264. doi: 10.1038/s41467-024-52613-x (PMC11427684; doi:10.1038/s41467-024-52613-x)
Supplement: Supplementary file 7 — Source data 4 [file 41467_2024_52613_MOESM7_ESM.zip]

Archive with 12 entries (9 files):
- Umbrella sampling starting point/PcPAL-L256V-I460V(a┬MeCA)/
- Umbrella sampling starting point/PcPAL-L256V-I460V(a┬MeCA)/equil_rest1.pdb
- Umbrella sampling starting point/PcPAL-L256V-I460V(a┬MeCA)/equil_rest2.pdb
- Umbrella sampling starting point/PcPAL-L256V-I460V(a┬MeCA)/equil_rest3.pdb
- Umbrella sampling starting point/PcPAL-WT(CA)/
- Umbrella sampling starting point/PcPAL-WT(CA)/equil_rest1.pdb
- Umbrella sampling starting point/PcPAL-WT(CA)/equil_rest2.pdb
- Umbrella sampling starting point/PcPAL-WT(CA)/equil_rest3.pdb
- Umbrella sampling starting point/PcPAL-WT(a┬MeCA)/
- Umbrella sampling starting point/PcPAL-WT(a┬MeCA)/equil_rest1.pdb
- Umbrella sampling starting point/PcPAL-WT(a┬MeCA)/equil_rest2.pdb
- Umbrella sampling starting point/PcPAL-WT(a┬MeCA)/equil_rest3.pdb
