# Supplementary material for: Direct asymmetric synthesis of β-branched aromatic α-amino acids using engineered phenylalanine ammonia lyases
Source: Nat Commun. 2024 Sep 26;15:8264. doi: 10.1038/s41467-024-52613-x (PMC11427684; doi:10.1038/s41467-024-52613-x)
Supplement: Supplementary file 7 — Source data 4 [file 41467_2024_52613_MOESM7_ESM.zip › Umbrella sampling starting point/PcPAL-L256V-I460V(a┬MeCA)/equil_rest1.pdb]

CRYST1  135.858  135.858  135.858 109.47 109.47 109.47 P 1           1
ATOM      1  N   GLY     1      30.192 -22.882 -64.155  1.00  0.00           N  
ATOM      2  H1  GLY     1      30.640 -23.369 -64.918  1.00  0.00           H  
ATOM      3  H2  GLY     1      30.817 -22.231 -63.702  1.00  0.00           H  
ATOM      4  H3  GLY     1      29.420 -22.377 -64.566  1.00  0.00           H  
ATOM      5  CA  GLY     1      29.593 -23.941 -63.220  1.00  0.00           C  
ATOM      6  HA2 GLY     1      30.376 -24.604 -62.852  1.00  0.00           H  
ATOM      7  HA3 GLY     1      28.955 -23.502 -62.453  1.00  0.00           H  
ATOM      8  C   GLY     1      28.638 -24.699 -64.098  1.00  0.00           C  
ATOM      9  O   GLY     1      27.760 -24.107 -64.651  1.00  0.00           O  
ATOM     10  N   ASN     2      28.923 -25.978 -64.338  1.00  0.00           N  
ATOM     11  H   ASN     2      29.678 -26.445 -63.851  1.00  0.00           H  
ATOM     12  CA  ASN     2      28.107 -26.885 -65.128  1.00  0.00           C  
ATOM     13  HA  ASN     2      27.915 -26.442 -66.105  1.00  0.00           H  
ATOM     14  CB  ASN     2      28.877 -28.224 -65.319  1.00  0.00           C  
ATOM     15  HB2 ASN     2      29.698 -27.932 -65.974  1.00  0.00           H  
ATOM     16  HB3 ASN     2      29.446 -28.583 -64.461  1.00  0.00           H  
ATOM     17  CG  ASN     2      28.155 -29.419 -65.932  1.00  0.00           C  
ATOM     18  OD1 ASN     2      27.958 -30.422 -65.301  1.00  0.00           O  
ATOM     19  ND2 ASN     2      27.667 -29.209 -67.127  1.00  0.00           N  
ATOM     20 HD21 ASN     2      27.082 -29.914 -67.559  1.00  0.00           H  
ATOM     21 HD22 ASN     2      27.783 -28.309 -67.577  1.00  0.00           H  
ATOM     22  C   ASN     2      26.724 -27.193 -64.415  1.00  0.00           C  
ATOM     23  O   ASN     2      26.628 -27.210 -63.237  1.00  0.00           O  
ATOM     24  N   GLY     3      25.685 -27.307 -65.200  1.00  0.00           N  
ATOM     25  H   GLY     3      25.849 -27.210 -66.195  1.00  0.00           H  
ATOM     26  CA  GLY     3      24.430 -27.799 -64.636  1.00  0.00           C  
ATOM     27  HA2 GLY     3      23.902 -26.999 -64.116  1.00  0.00           H  
ATOM     28  HA3 GLY     3      23.796 -28.022 -65.494  1.00  0.00           H  
ATOM     29  C   GLY     3      24.489 -29.121 -63.876  1.00  0.00           C  
ATOM     30  O   GLY     3      23.808 -29.185 -62.875  1.00  0.00           O  
ATOM     31  N   MET     4      25.108 -30.194 -64.353  1.00  0.00           N  
ATOM     32  H   MET     4      25.477 -30.243 -65.294  1.00  0.00           H  
ATOM     33  CA  MET     4      25.008 -31.486 -63.670  1.00  0.00           C  
ATOM     34  HA  MET     4      23.983 -31.786 -63.451  1.00  0.00           H  
ATOM     35  CB  MET     4      25.606 -32.551 -64.591  1.00  0.00           C  
ATOM     36  HB2 MET     4      25.474 -32.283 -65.639  1.00  0.00           H  
ATOM     37  HB3 MET     4      26.696 -32.571 -64.556  1.00  0.00           H  
ATOM     38  CG  MET     4      25.074 -33.936 -64.431  1.00  0.00           C  
ATOM     39  HG2 MET     4      25.569 -34.664 -65.074  1.00  0.00           H  
ATOM     40  HG3 MET     4      25.241 -34.195 -63.385  1.00  0.00           H  
ATOM     41  SD  MET     4      23.385 -34.130 -64.884  1.00  0.00           S  
ATOM     42  CE  MET     4      23.467 -34.224 -66.668  1.00  0.00           C  
ATOM     43  HE1 MET     4      23.540 -33.182 -67.003  1.00  0.00           H  
ATOM     44  HE2 MET     4      24.350 -34.774 -67.017  1.00  0.00           H  
ATOM     45  HE3 MET     4      22.487 -34.588 -66.998  1.00  0.00           H  
ATOM     46  C   MET     4      25.740 -31.462 -62.262  1.00  0.00           C  
ATOM     47  O   MET     4      25.540 -32.272 -61.403  1.00  0.00           O  
ATOM     48  N   ASP     5      26.536 -30.415 -62.044  1.00  0.00           N  
ATOM     49  H   ASP     5      26.585 -29.661 -62.718  1.00  0.00           H  
ATOM     50  CA  ASP     5      27.338 -30.149 -60.812  1.00  0.00           C  
ATOM     51  HA  ASP     5      27.553 -31.123 -60.374  1.00  0.00           H  
ATOM     52  CB  ASP     5      28.613 -29.414 -61.216  1.00  0.00           C  
ATOM     53  HB2 ASP     5      28.158 -28.589 -61.764  1.00  0.00           H  
ATOM     54  HB3 ASP     5      29.139 -29.048 -60.334  1.00  0.00           H  
ATOM     55  CG  ASP     5      29.655 -30.255 -62.009  1.00  0.00           C  
ATOM     56  OD1 ASP     5      30.749 -29.742 -62.312  1.00  0.00           O  
ATOM     57  OD2 ASP     5      29.405 -31.485 -62.225  1.00  0.00           O  
ATOM     58  C   ASP     5      26.359 -29.362 -59.870  1.00  0.00           C  
ATOM     59  O   ASP     5      26.375 -29.696 -58.681  1.00  0.00           O  
ATOM     60  N   PHE     6      25.545 -28.400 -60.330  1.00  0.00           N  
ATOM     61  H   PHE     6      25.554 -28.210 -61.325  1.00  0.00           H  
ATOM     62  CA  PHE     6      24.400 -27.918 -59.529  1.00  0.00           C  
ATOM     63  HA  PHE     6      24.775 -27.444 -58.621  1.00  0.00           H  
ATOM     64  CB  PHE     6      23.668 -26.812 -60.247  1.00  0.00           C  
ATOM     65  HB2 PHE     6      24.333 -25.940 -60.217  1.00  0.00           H  
ATOM     66  HB3 PHE     6      23.614 -27.087 -61.307  1.00  0.00           H  
ATOM     67  CG  PHE     6      22.293 -26.537 -59.805  1.00  0.00           C  
ATOM     68  CD1 PHE     6      21.240 -27.191 -60.524  1.00  0.00           C  
ATOM     69  HD1 PHE     6      21.506 -27.940 -61.256  1.00  0.00           H  
ATOM     70  CE1 PHE     6      19.931 -26.904 -60.093  1.00  0.00           C  
ATOM     71  HE1 PHE     6      19.074 -27.422 -60.497  1.00  0.00           H  
ATOM     72  CZ  PHE     6      19.703 -26.106 -58.934  1.00  0.00           C  
ATOM     73  HZ  PHE     6      18.694 -25.935 -58.587  1.00  0.00           H  
ATOM     74  CE2 PHE     6      20.778 -25.460 -58.315  1.00  0.00           C  
ATOM     75  HE2 PHE     6      20.623 -24.737 -57.528  1.00  0.00           H  
ATOM     76  CD2 PHE     6      22.094 -25.599 -58.760  1.00  0.00           C  
ATOM     77  HD2 PHE     6      22.988 -25.094 -58.424  1.00  0.00           H  
ATOM     78  C   PHE     6      23.402 -29.061 -59.148  1.00  0.00           C  
ATOM     79  O   PHE     6      22.938 -29.123 -57.995  1.00  0.00           O  
ATOM     80  N   CYS     7      23.250 -30.080 -60.055  1.00  0.00           N  
ATOM     81  H   CYS     7      23.554 -29.882 -61.000  1.00  0.00           H  
ATOM     82  CA  CYS     7      22.493 -31.298 -59.721  1.00  0.00           C  
ATOM     83  HA  CYS     7      21.568 -30.966 -59.248  1.00  0.00           H  
ATOM     84  CB  CYS     7      22.183 -32.088 -61.000  1.00  0.00           C  
ATOM     85  HB2 CYS     7      23.034 -32.515 -61.532  1.00  0.00           H  
ATOM     86  HB3 CYS     7      21.499 -32.912 -60.795  1.00  0.00           H  
ATOM     87  SG  CYS     7      21.508 -31.048 -62.270  1.00  0.00           S  
ATOM     88  HG  CYS     7      22.572 -30.397 -62.747  1.00  0.00           H  
ATOM     89  C   CYS     7      23.163 -32.181 -58.651  1.00  0.00           C  
ATOM     90  O   CYS     7      22.605 -33.175 -58.287  1.00  0.00           O  
ATOM     91  N   MET     8      24.377 -31.804 -58.164  1.00  0.00           N  
ATOM     92  H   MET     8      25.010 -31.279 -58.755  1.00  0.00           H  
ATOM     93  CA  MET     8      24.962 -32.442 -56.914  1.00  0.00           C  
ATOM     94  HA  MET     8      24.509 -33.432 -56.880  1.00  0.00           H  
ATOM     95  CB  MET     8      26.484 -32.486 -57.008  1.00  0.00           C  
ATOM     96  HB2 MET     8      26.837 -31.461 -56.905  1.00  0.00           H  
ATOM     97  HB3 MET     8      26.756 -32.970 -56.070  1.00  0.00           H  
ATOM     98  CG  MET     8      27.278 -33.265 -58.095  1.00  0.00           C  
ATOM     99  HG2 MET     8      26.819 -34.253 -58.120  1.00  0.00           H  
ATOM    100  HG3 MET     8      27.075 -32.712 -59.013  1.00  0.00           H  
ATOM    101  SD  MET     8      29.017 -33.546 -57.807  1.00  0.00           S  
ATOM    102  CE  MET     8      29.849 -31.980 -57.940  1.00  0.00           C  
ATOM    103  HE1 MET     8      29.431 -31.250 -57.236  1.00  0.00           H  
ATOM    104  HE2 MET     8      30.925 -32.089 -57.756  1.00  0.00           H  
ATOM    105  HE3 MET     8      29.757 -31.514 -58.929  1.00  0.00           H  
ATOM    106  C   MET     8      24.567 -31.795 -55.531  1.00  0.00           C  
ATOM    107  O   MET     8      24.939 -32.233 -54.454  1.00  0.00           O  
ATOM    108  N   LYS     9      23.641 -30.843 -55.582  1.00  0.00           N  
ATOM    109  H   LYS     9      23.304 -30.554 -56.492  1.00  0.00           H  
ATOM    110  CA  LYS     9      23.211 -29.997 -54.508  1.00  0.00           C  
ATOM    111  HA  LYS     9      23.844 -30.325 -53.683  1.00  0.00           H  
ATOM    112  CB  LYS     9      23.619 -28.488 -54.871  1.00  0.00           C  
ATOM    113  HB2 LYS     9      22.955 -28.062 -55.624  1.00  0.00           H  
ATOM    114  HB3 LYS     9      23.548 -27.886 -53.965  1.00  0.00           H  
ATOM    115  CG  LYS     9      25.080 -28.380 -55.426  1.00  0.00           C  
ATOM    116  HG2 LYS     9      25.754 -28.475 -54.575  1.00  0.00           H  
ATOM    117  HG3 LYS     9      25.206 -29.046 -56.280  1.00  0.00           H  
ATOM    118  CD  LYS     9      25.240 -26.942 -55.935  1.00  0.00           C  
ATOM    119  HD2 LYS     9      24.473 -26.520 -56.585  1.00  0.00           H  
ATOM    120  HD3 LYS     9      25.173 -26.384 -55.002  1.00  0.00           H  
ATOM    121  CE  LYS     9      26.572 -26.747 -56.582  1.00  0.00           C  
ATOM    122  HE2 LYS     9      26.702 -27.497 -57.363  1.00  0.00           H  
ATOM    123  HE3 LYS     9      26.540 -25.765 -57.055  1.00  0.00           H  
ATOM    124  NZ  LYS     9      27.720 -26.803 -55.619  1.00  0.00           N  
ATOM    125  HZ1 LYS     9      27.869 -27.756 -55.320  1.00  0.00           H  
ATOM    126  HZ2 LYS     9      28.548 -26.408 -56.042  1.00  0.00           H  
ATOM    127  HZ3 LYS     9      27.445 -26.148 -54.901  1.00  0.00           H  
ATOM    128  C   LYS     9      21.715 -30.366 -54.165  1.00  0.00           C  
ATOM    129  O   LYS     9      21.240 -29.676 -53.268  1.00  0.00           O  
ATOM    130  N   THR    10      21.076 -31.300 -54.880  1.00  0.00           N  
ATOM    131  H   THR    10      21.698 -31.880 -55.432  1.00  0.00           H  
ATOM    132  CA  THR    10      19.685 -31.589 -54.836  1.00  0.00           C  
ATOM    133  HA  THR    10      19.147 -30.644 -54.911  1.00  0.00           H  
ATOM    134  CB  THR    10      19.091 -32.283 -56.034  1.00  0.00           C  
ATOM    135  HB  THR    10      18.018 -32.248 -55.845  1.00  0.00           H  
ATOM    136  CG2 THR    10      19.361 -31.624 -57.360  1.00  0.00           C  
ATOM    137 HG21 THR    10      19.376 -30.528 -57.314  1.00  0.00           H  
ATOM    138 HG22 THR    10      20.353 -32.036 -57.583  1.00  0.00           H  
ATOM    139 HG23 THR    10      18.723 -32.014 -58.162  1.00  0.00           H  
ATOM    140  OG1 THR    10      19.507 -33.592 -56.157  1.00  0.00           O  
ATOM    141  HG1 THR    10      19.014 -34.186 -55.586  1.00  0.00           H  
ATOM    142  C   THR    10      19.148 -32.323 -53.600  1.00  0.00           C  
ATOM    143  O   THR    10      17.932 -32.475 -53.555  1.00  0.00           O  
ATOM    144  N   GLU    11      19.898 -32.786 -52.636  1.00  0.00           N  
ATOM    145  H   GLU    11      20.902 -32.821 -52.765  1.00  0.00           H  
ATOM    146  CA  GLU    11      19.391 -33.461 -51.428  1.00  0.00           C  
ATOM    147  HA  GLU    11      18.642 -34.177 -51.769  1.00  0.00           H  
ATOM    148  CB  GLU    11      20.546 -34.142 -50.640  1.00  0.00           C  
ATOM    149  HB2 GLU    11      21.431 -33.505 -50.611  1.00  0.00           H  
ATOM    150  HB3 GLU    11      20.349 -34.260 -49.575  1.00  0.00           H  
ATOM    151  CG  GLU    11      20.843 -35.506 -51.297  1.00  0.00           C  
ATOM    152  HG2 GLU    11      21.489 -36.040 -50.599  1.00  0.00           H  
ATOM    153  HG3 GLU    11      19.959 -36.129 -51.430  1.00  0.00           H  
ATOM    154  CD  GLU    11      21.443 -35.484 -52.716  1.00  0.00           C  
ATOM    155  OE1 GLU    11      21.435 -36.545 -53.406  1.00  0.00           O  
ATOM    156  OE2 GLU    11      22.006 -34.520 -53.168  1.00  0.00           O  
ATOM    157  C   GLU    11      18.750 -32.475 -50.484  1.00  0.00           C  
ATOM    158  O   GLU    11      17.770 -32.763 -49.834  1.00  0.00           O  
ATOM    159  N   ASP    12      19.195 -31.223 -50.437  1.00  0.00           N  
ATOM    160  H   ASP    12      19.964 -31.140 -51.091  1.00  0.00           H  
ATOM    161  CA  ASP    12      18.559 -30.153 -49.735  1.00  0.00           C  
ATOM    162  HA  ASP    12      17.493 -30.356 -49.632  1.00  0.00           H  
ATOM    163  CB  ASP    12      19.113 -29.950 -48.259  1.00  0.00           C  
ATOM    164  HB2 ASP    12      18.818 -30.831 -47.689  1.00  0.00           H  
ATOM    165  HB3 ASP    12      20.201 -29.982 -48.202  1.00  0.00           H  
ATOM    166  CG  ASP    12      18.644 -28.673 -47.563  1.00  0.00           C  
ATOM    167  OD1 ASP    12      19.260 -28.249 -46.514  1.00  0.00           O  
ATOM    168  OD2 ASP    12      17.600 -28.146 -47.950  1.00  0.00           O  
ATOM    169  C   ASP    12      18.790 -28.766 -50.433  1.00  0.00           C  
ATOM    170  O   ASP    12      19.876 -28.261 -50.423  1.00  0.00           O  
ATOM    171  N   PRO    13      17.766 -28.343 -51.213  1.00  0.00           N  
ATOM    172  CD  PRO    13      16.573 -29.129 -51.699  1.00  0.00           C  
ATOM    173  HD2 PRO    13      15.719 -28.920 -51.043  1.00  0.00           H  
ATOM    174  HD3 PRO    13      16.764 -30.209 -51.715  1.00  0.00           H  
ATOM    175  CG  PRO    13      16.256 -28.549 -53.099  1.00  0.00           C  
ATOM    176  HG2 PRO    13      15.194 -28.424 -53.345  1.00  0.00           H  
ATOM    177  HG3 PRO    13      16.763 -29.039 -53.940  1.00  0.00           H  
ATOM    178  CB  PRO    13      16.688 -27.069 -52.917  1.00  0.00           C  
ATOM    179  HB2 PRO    13      15.829 -26.529 -52.499  1.00  0.00           H  
ATOM    180  HB3 PRO    13      16.966 -26.455 -53.782  1.00  0.00           H  
ATOM    181  CA  PRO    13      17.821 -27.036 -51.890  1.00  0.00           C  
ATOM    182  HA  PRO    13      18.789 -27.017 -52.392  1.00  0.00           H  
ATOM    183  C   PRO    13      17.971 -25.850 -51.001  1.00  0.00           C  
ATOM    184  O   PRO    13      18.374 -24.788 -51.530  1.00  0.00           O  
ATOM    185  N   LEU    14      17.683 -25.903 -49.675  1.00  0.00           N  
ATOM    186  H   LEU    14      17.424 -26.812 -49.311  1.00  0.00           H  
ATOM    187  CA  LEU    14      18.010 -24.811 -48.803  1.00  0.00           C  
ATOM    188  HA  LEU    14      17.766 -23.873 -49.301  1.00  0.00           H  
ATOM    189  CB  LEU    14      17.036 -24.792 -47.610  1.00  0.00           C  
ATOM    190  HB2 LEU    14      17.186 -25.711 -47.044  1.00  0.00           H  
ATOM    191  HB3 LEU    14      17.360 -24.021 -46.912  1.00  0.00           H  
ATOM    192  CG  LEU    14      15.561 -24.697 -48.037  1.00  0.00           C  
ATOM    193  HG  LEU    14      15.382 -25.563 -48.675  1.00  0.00           H  
ATOM    194  CD1 LEU    14      14.647 -24.862 -46.817  1.00  0.00           C  
ATOM    195 HD11 LEU    14      14.842 -25.838 -46.356  1.00  0.00           H  
ATOM    196 HD12 LEU    14      14.750 -24.035 -46.105  1.00  0.00           H  
ATOM    197 HD13 LEU    14      13.622 -24.851 -47.209  1.00  0.00           H  
ATOM    198  CD2 LEU    14      15.156 -23.426 -48.812  1.00  0.00           C  
ATOM    199 HD21 LEU    14      15.740 -23.318 -49.734  1.00  0.00           H  
ATOM    200 HD22 LEU    14      14.106 -23.549 -49.107  1.00  0.00           H  
ATOM    201 HD23 LEU    14      15.256 -22.571 -48.132  1.00  0.00           H  
ATOM    202  C   LEU    14      19.486 -24.826 -48.353  1.00  0.00           C  
ATOM    203  O   LEU    14      19.929 -23.884 -47.711  1.00  0.00           O  
ATOM    204  N   TYR    15      20.189 -25.992 -48.480  1.00  0.00           N  
ATOM    205  H   TYR    15      19.752 -26.858 -48.772  1.00  0.00           H  
ATOM    206  CA  TYR    15      21.635 -26.257 -48.152  1.00  0.00           C  
ATOM    207  HA  TYR    15      21.846 -27.256 -48.533  1.00  0.00           H  
ATOM    208  CB  TYR    15      22.463 -25.242 -48.956  1.00  0.00           C  
ATOM    209  HB2 TYR    15      22.000 -25.195 -49.949  1.00  0.00           H  
ATOM    210  HB3 TYR    15      22.300 -24.229 -48.567  1.00  0.00           H  
ATOM    211  CG  TYR    15      23.978 -25.513 -49.238  1.00  0.00           C  
ATOM    212  CD1 TYR    15      24.874 -24.949 -48.333  1.00  0.00           C  
ATOM    213  HD1 TYR    15      24.522 -24.408 -47.468  1.00  0.00           H  
ATOM    214  CE1 TYR    15      26.238 -25.081 -48.616  1.00  0.00           C  
ATOM    215  HE1 TYR    15      26.982 -24.598 -48.000  1.00  0.00           H  
ATOM    216  CZ  TYR    15      26.790 -25.608 -49.799  1.00  0.00           C  
ATOM    217  OH  TYR    15      28.122 -25.626 -50.088  1.00  0.00           O  
ATOM    218  HH  TYR    15      28.525 -25.209 -49.322  1.00  0.00           H  
ATOM    219  CE2 TYR    15      25.833 -26.061 -50.767  1.00  0.00           C  
ATOM    220  HE2 TYR    15      26.236 -26.427 -51.700  1.00  0.00           H  
ATOM    221  CD2 TYR    15      24.460 -26.112 -50.444  1.00  0.00           C  
ATOM    222  HD2 TYR    15      23.807 -26.593 -51.157  1.00  0.00           H  
ATOM    223  C   TYR    15      21.948 -26.169 -46.631  1.00  0.00           C  
ATOM    224  O   TYR    15      23.053 -26.214 -46.206  1.00  0.00           O  
ATOM    225  N   TRP    16      20.951 -26.131 -45.696  1.00  0.00           N  
ATOM    226  H   TRP    16      19.975 -26.150 -45.966  1.00  0.00           H  
ATOM    227  CA  TRP    16      21.175 -26.263 -44.249  1.00  0.00           C  
ATOM    228  HA  TRP    16      21.889 -25.511 -43.915  1.00  0.00           H  
ATOM    229  CB  TRP    16      19.803 -26.259 -43.546  1.00  0.00           C  
ATOM    230  HB2 TRP    16      19.068 -26.981 -43.922  1.00  0.00           H  
ATOM    231  HB3 TRP    16      20.019 -26.730 -42.579  1.00  0.00           H  
ATOM    232  CG  TRP    16      19.243 -24.940 -43.151  1.00  0.00           C  
ATOM    233  CD1 TRP    16      18.143 -24.318 -43.480  1.00  0.00           C  
ATOM    234  HD1 TRP    16      17.501 -24.723 -44.248  1.00  0.00           H  
ATOM    235  NE1 TRP    16      17.937 -23.100 -42.860  1.00  0.00           N  
ATOM    236  HE1 TRP    16      17.037 -22.644 -42.914  1.00  0.00           H  
ATOM    237  CE2 TRP    16      19.055 -22.915 -41.961  1.00  0.00           C  
ATOM    238  CZ2 TRP    16      19.413 -21.912 -41.095  1.00  0.00           C  
ATOM    239  HZ2 TRP    16      18.844 -20.995 -41.071  1.00  0.00           H  
ATOM    240  CH2 TRP    16      20.387 -22.106 -40.189  1.00  0.00           C  
ATOM    241  HH2 TRP    16      20.608 -21.311 -39.492  1.00  0.00           H  
ATOM    242  CZ3 TRP    16      21.315 -23.125 -40.425  1.00  0.00           C  
ATOM    243  HZ3 TRP    16      22.255 -23.157 -39.894  1.00  0.00           H  
ATOM    244  CE3 TRP    16      21.018 -24.153 -41.354  1.00  0.00           C  
ATOM    245  HE3 TRP    16      21.712 -24.970 -41.484  1.00  0.00           H  
ATOM    246  CD2 TRP    16      19.832 -24.057 -42.129  1.00  0.00           C  
ATOM    247  C   TRP    16      21.921 -27.575 -43.814  1.00  0.00           C  
ATOM    248  O   TRP    16      22.935 -27.527 -43.149  1.00  0.00           O  
ATOM    249  N   GLY    17      21.441 -28.630 -44.481  1.00  0.00           N  
ATOM    250  H   GLY    17      20.669 -28.434 -45.106  1.00  0.00           H  
ATOM    251  CA  GLY    17      21.903 -30.027 -44.397  1.00  0.00           C  
ATOM    252  HA2 GLY    17      21.727 -30.592 -43.481  1.00  0.00           H  
ATOM    253  HA3 GLY    17      21.321 -30.698 -45.028  1.00  0.00           H  
ATOM    254  C   GLY    17      23.324 -30.189 -44.932  1.00  0.00           C  
ATOM    255  O   GLY    17      24.083 -31.032 -44.470  1.00  0.00           O  
ATOM    256  N   ILE    18      23.730 -29.417 -45.943  1.00  0.00           N  
ATOM    257  H   ILE    18      23.077 -28.830 -46.449  1.00  0.00           H  
ATOM    258  CA  ILE    18      25.007 -29.604 -46.654  1.00  0.00           C  
ATOM    259  HA  ILE    18      25.325 -30.637 -46.512  1.00  0.00           H  
ATOM    260  CB  ILE    18      24.841 -29.289 -48.206  1.00  0.00           C  
ATOM    261  HB  ILE    18      24.389 -28.303 -48.314  1.00  0.00           H  
ATOM    262  CG2 ILE    18      26.179 -29.400 -48.940  1.00  0.00           C  
ATOM    263 HG21 ILE    18      26.852 -28.626 -48.549  1.00  0.00           H  
ATOM    264 HG22 ILE    18      26.564 -30.426 -48.883  1.00  0.00           H  
ATOM    265 HG23 ILE    18      26.191 -29.235 -50.024  1.00  0.00           H  
ATOM    266  CG1 ILE    18      23.875 -30.337 -48.789  1.00  0.00           C  
ATOM    267 HG12 ILE    18      24.377 -31.300 -48.697  1.00  0.00           H  
ATOM    268 HG13 ILE    18      22.938 -30.342 -48.232  1.00  0.00           H  
ATOM    269  CD1 ILE    18      23.454 -30.018 -50.237  1.00  0.00           C  
ATOM    270 HD11 ILE    18      22.808 -30.838 -50.574  1.00  0.00           H  
ATOM    271 HD12 ILE    18      22.781 -29.155 -50.315  1.00  0.00           H  
ATOM    272 HD13 ILE    18      24.272 -29.889 -50.957  1.00  0.00           H  
ATOM    273  C   ILE    18      26.038 -28.634 -45.992  1.00  0.00           C  
ATOM    274  O   ILE    18      27.198 -28.987 -45.781  1.00  0.00           O  
ATOM    275  N   ALA    19      25.655 -27.414 -45.618  1.00  0.00           N  
ATOM    276  H   ALA    19      24.708 -27.135 -45.846  1.00  0.00           H  
ATOM    277  CA  ALA    19      26.483 -26.666 -44.704  1.00  0.00           C  
ATOM    278  HA  ALA    19      27.501 -26.475 -45.042  1.00  0.00           H  
ATOM    279  CB  ALA    19      25.879 -25.322 -44.446  1.00  0.00           C  
ATOM    280  HB1 ALA    19      26.487 -24.911 -43.630  1.00  0.00           H  
ATOM    281  HB2 ALA    19      25.947 -24.805 -45.411  1.00  0.00           H  
ATOM    282  HB3 ALA    19      24.854 -25.593 -44.162  1.00  0.00           H  
ATOM    283  C   ALA    19      26.662 -27.355 -43.303  1.00  0.00           C  
ATOM    284  O   ALA    19      27.782 -27.327 -42.761  1.00  0.00           O  
ATOM    285  N   ALA    20      25.678 -28.031 -42.770  1.00  0.00           N  
ATOM    286  H   ALA    20      24.760 -27.775 -43.115  1.00  0.00           H  
ATOM    287  CA  ALA    20      25.812 -28.868 -41.606  1.00  0.00           C  
ATOM    288  HA  ALA    20      26.247 -28.309 -40.777  1.00  0.00           H  
ATOM    289  CB  ALA    20      24.447 -29.365 -41.221  1.00  0.00           C  
ATOM    290  HB1 ALA    20      23.883 -28.491 -40.874  1.00  0.00           H  
ATOM    291  HB2 ALA    20      23.938 -29.802 -42.088  1.00  0.00           H  
ATOM    292  HB3 ALA    20      24.617 -30.006 -40.347  1.00  0.00           H  
ATOM    293  C   ALA    20      26.773 -30.062 -41.856  1.00  0.00           C  
ATOM    294  O   ALA    20      27.446 -30.512 -40.931  1.00  0.00           O  
ATOM    295  N   GLU    21      26.967 -30.546 -43.138  1.00  0.00           N  
ATOM    296  H   GLU    21      26.520 -30.053 -43.901  1.00  0.00           H  
ATOM    297  CA  GLU    21      27.728 -31.809 -43.270  1.00  0.00           C  
ATOM    298  HA  GLU    21      27.471 -32.447 -42.425  1.00  0.00           H  
ATOM    299  CB  GLU    21      27.570 -32.512 -44.591  1.00  0.00           C  
ATOM    300  HB2 GLU    21      26.520 -32.690 -44.823  1.00  0.00           H  
ATOM    301  HB3 GLU    21      27.974 -31.853 -45.361  1.00  0.00           H  
ATOM    302  CG  GLU    21      28.332 -33.754 -44.760  1.00  0.00           C  
ATOM    303  HG2 GLU    21      29.331 -33.421 -45.042  1.00  0.00           H  
ATOM    304  HG3 GLU    21      28.378 -34.198 -43.766  1.00  0.00           H  
ATOM    305  CD  GLU    21      27.743 -34.878 -45.660  1.00  0.00           C  
ATOM    306  OE1 GLU    21      27.755 -34.728 -46.876  1.00  0.00           O  
ATOM    307  OE2 GLU    21      27.314 -35.965 -45.175  1.00  0.00           O  
ATOM    308  C   GLU    21      29.255 -31.411 -43.125  1.00  0.00           C  
ATOM    309  O   GLU    21      30.050 -32.172 -42.636  1.00  0.00           O  
ATOM    310  N   ALA    22      29.630 -30.186 -43.542  1.00  0.00           N  
ATOM    311  H   ALA    22      28.971 -29.626 -44.069  1.00  0.00           H  
ATOM    312  CA  ALA    22      30.935 -29.586 -43.177  1.00  0.00           C  
ATOM    313  HA  ALA    22      31.745 -30.262 -43.452  1.00  0.00           H  
ATOM    314  CB  ALA    22      31.157 -28.356 -44.117  1.00  0.00           C  
ATOM    315  HB1 ALA    22      30.906 -28.497 -45.175  1.00  0.00           H  
ATOM    316  HB2 ALA    22      30.518 -27.504 -43.852  1.00  0.00           H  
ATOM    317  HB3 ALA    22      32.195 -28.005 -44.155  1.00  0.00           H  
ATOM    318  C   ALA    22      31.144 -29.353 -41.645  1.00  0.00           C  
ATOM    319  O   ALA    22      32.264 -29.112 -41.271  1.00  0.00           O  
ATOM    320  N   MET    23      30.088 -29.214 -40.886  1.00  0.00           N  
ATOM    321  H   MET    23      29.188 -29.457 -41.282  1.00  0.00           H  
ATOM    322  CA  MET    23      30.153 -29.171 -39.387  1.00  0.00           C  
ATOM    323  HA  MET    23      30.923 -28.428 -39.182  1.00  0.00           H  
ATOM    324  CB  MET    23      28.839 -28.563 -38.855  1.00  0.00           C  
ATOM    325  HB2 MET    23      28.479 -27.880 -39.624  1.00  0.00           H  
ATOM    326  HB3 MET    23      28.057 -29.300 -38.679  1.00  0.00           H  
ATOM    327  CG  MET    23      29.057 -27.741 -37.518  1.00  0.00           C  
ATOM    328  HG2 MET    23      28.048 -27.405 -37.280  1.00  0.00           H  
ATOM    329  HG3 MET    23      29.266 -28.378 -36.658  1.00  0.00           H  
ATOM    330  SD  MET    23      30.231 -26.427 -37.543  1.00  0.00           S  
ATOM    331  CE  MET    23      29.587 -25.424 -38.852  1.00  0.00           C  
ATOM    332  HE1 MET    23      28.510 -25.330 -38.669  1.00  0.00           H  
ATOM    333  HE2 MET    23      29.944 -24.392 -38.743  1.00  0.00           H  
ATOM    334  HE3 MET    23      29.859 -25.773 -39.856  1.00  0.00           H  
ATOM    335  C   MET    23      30.637 -30.417 -38.663  1.00  0.00           C  
ATOM    336  O   MET    23      31.215 -30.349 -37.552  1.00  0.00           O  
ATOM    337  N   THR    24      30.484 -31.537 -39.297  1.00  0.00           N  
ATOM    338  H   THR    24      29.899 -31.474 -40.121  1.00  0.00           H  
ATOM    339  CA  THR    24      31.012 -32.816 -38.775  1.00  0.00           C  
ATOM    340  HA  THR    24      30.549 -32.900 -37.792  1.00  0.00           H  
ATOM    341  CB  THR    24      30.406 -33.997 -39.571  1.00  0.00           C  
ATOM    342  HB  THR    24      30.890 -34.930 -39.286  1.00  0.00           H  
ATOM    343  CG2 THR    24      28.831 -34.042 -39.630  1.00  0.00           C  
ATOM    344 HG21 THR    24      28.408 -33.182 -40.163  1.00  0.00           H  
ATOM    345 HG22 THR    24      28.580 -35.009 -40.085  1.00  0.00           H  
ATOM    346 HG23 THR    24      28.413 -34.051 -38.616  1.00  0.00           H  
ATOM    347  OG1 THR    24      30.736 -34.066 -40.993  1.00  0.00           O  
ATOM    348  HG1 THR    24      30.419 -33.293 -41.467  1.00  0.00           H  
ATOM    349  C   THR    24      32.505 -32.968 -38.679  1.00  0.00           C  
ATOM    350  O   THR    24      33.236 -32.232 -39.378  1.00  0.00           O  
ATOM    351  N   GLY    25      32.980 -33.899 -37.801  1.00  0.00           N  
ATOM    352  H   GLY    25      32.262 -34.343 -37.239  1.00  0.00           H  
ATOM    353  CA  GLY    25      34.429 -34.172 -37.631  1.00  0.00           C  
ATOM    354  HA2 GLY    25      34.695 -35.217 -37.795  1.00  0.00           H  
ATOM    355  HA3 GLY    25      35.069 -33.629 -38.326  1.00  0.00           H  
ATOM    356  C   GLY    25      34.829 -33.840 -36.167  1.00  0.00           C  
ATOM    357  O   GLY    25      34.276 -32.986 -35.555  1.00  0.00           O  
ATOM    358  N   SER    26      35.788 -34.478 -35.657  1.00  0.00           N  
ATOM    359  H   SER    26      36.175 -35.182 -36.275  1.00  0.00           H  
ATOM    360  CA  SER    26      36.443 -34.071 -34.405  1.00  0.00           C  
ATOM    361  HA  SER    26      35.732 -33.853 -33.608  1.00  0.00           H  
ATOM    362  CB  SER    26      37.314 -35.302 -33.864  1.00  0.00           C  
ATOM    363  HB2 SER    26      36.881 -35.727 -32.959  1.00  0.00           H  
ATOM    364  HB3 SER    26      37.369 -36.147 -34.551  1.00  0.00           H  
ATOM    365  OG  SER    26      38.626 -34.927 -33.468  1.00  0.00           O  
ATOM    366  HG  SER    26      38.592 -34.405 -32.663  1.00  0.00           H  
ATOM    367  C   SER    26      37.329 -32.871 -34.533  1.00  0.00           C  
ATOM    368  O   SER    26      37.949 -32.709 -35.577  1.00  0.00           O  
ATOM    369  N   HIE    27      37.601 -32.058 -33.484  1.00  0.00           N  
ATOM    370  H   HIE    27      37.072 -32.255 -32.642  1.00  0.00           H  
ATOM    371  CA  HIE    27      38.448 -30.851 -33.539  1.00  0.00           C  
ATOM    372  HA  HIE    27      38.152 -30.196 -34.359  1.00  0.00           H  
ATOM    373  CB  HIE    27      38.066 -30.020 -32.323  1.00  0.00           C  
ATOM    374  HB2 HIE    27      37.047 -29.637 -32.453  1.00  0.00           H  
ATOM    375  HB3 HIE    27      37.896 -30.608 -31.412  1.00  0.00           H  
ATOM    376  CG  HIE    27      38.895 -28.867 -31.873  1.00  0.00           C  
ATOM    377  ND1 HIE    27      39.034 -27.590 -32.421  1.00  0.00           N  
ATOM    378  CE1 HIE    27      39.886 -26.988 -31.569  1.00  0.00           C  
ATOM    379  HE1 HIE    27      40.103 -25.930 -31.571  1.00  0.00           H  
ATOM    380  NE2 HIE    27      40.312 -27.770 -30.598  1.00  0.00           N  
ATOM    381  HE2 HIE    27      40.792 -27.469 -29.762  1.00  0.00           H  
ATOM    382  CD2 HIE    27      39.654 -28.979 -30.659  1.00  0.00           C  
ATOM    383  HD2 HIE    27      39.684 -29.847 -30.018  1.00  0.00           H  
ATOM    384  C   HIE    27      40.027 -31.113 -33.620  1.00  0.00           C  
ATOM    385  O   HIE    27      40.734 -30.383 -34.228  1.00  0.00           O  
ATOM    386  N   LEU    28      40.459 -32.257 -33.070  1.00  0.00           N  
ATOM    387  H   LEU    28      39.704 -32.775 -32.638  1.00  0.00           H  
ATOM    388  CA  LEU    28      41.791 -32.865 -33.372  1.00  0.00           C  
ATOM    389  HA  LEU    28      42.542 -32.083 -33.479  1.00  0.00           H  
ATOM    390  CB  LEU    28      42.153 -33.888 -32.298  1.00  0.00           C  
ATOM    391  HB2 LEU    28      41.245 -34.486 -32.228  1.00  0.00           H  
ATOM    392  HB3 LEU    28      42.917 -34.552 -32.704  1.00  0.00           H  
ATOM    393  CG  LEU    28      42.616 -33.307 -30.883  1.00  0.00           C  
ATOM    394  HG  LEU    28      41.668 -33.120 -30.379  1.00  0.00           H  
ATOM    395  CD1 LEU    28      43.287 -34.422 -30.150  1.00  0.00           C  
ATOM    396 HD11 LEU    28      43.514 -34.144 -29.113  1.00  0.00           H  
ATOM    397 HD12 LEU    28      42.763 -35.385 -30.148  1.00  0.00           H  
ATOM    398 HD13 LEU    28      44.276 -34.580 -30.598  1.00  0.00           H  
ATOM    399  CD2 LEU    28      43.366 -31.987 -31.078  1.00  0.00           C  
ATOM    400 HD21 LEU    28      44.231 -32.100 -31.743  1.00  0.00           H  
ATOM    401 HD22 LEU    28      42.701 -31.213 -31.479  1.00  0.00           H  
ATOM    402 HD23 LEU    28      43.793 -31.637 -30.130  1.00  0.00           H  
ATOM    403  C   LEU    28      41.872 -33.509 -34.765  1.00  0.00           C  
ATOM    404  O   LEU    28      43.019 -33.624 -35.214  1.00  0.00           O  
ATOM    405  N   ASP    29      40.839 -34.081 -35.358  1.00  0.00           N  
ATOM    406  H   ASP    29      39.898 -33.928 -35.016  1.00  0.00           H  
ATOM    407  CA  ASP    29      40.911 -34.479 -36.798  1.00  0.00           C  
ATOM    408  HA  ASP    29      41.782 -35.093 -37.028  1.00  0.00           H  
ATOM    409  CB  ASP    29      39.580 -35.249 -37.158  1.00  0.00           C  
ATOM    410  HB2 ASP    29      39.376 -35.891 -36.301  1.00  0.00           H  
ATOM    411  HB3 ASP    29      38.851 -34.449 -37.289  1.00  0.00           H  
ATOM    412  CG  ASP    29      39.699 -36.081 -38.405  1.00  0.00           C  
ATOM    413  OD1 ASP    29      40.626 -36.845 -38.557  1.00  0.00           O  
ATOM    414  OD2 ASP    29      38.801 -36.028 -39.273  1.00  0.00           O  
ATOM    415  C   ASP    29      41.045 -33.192 -37.614  1.00  0.00           C  
ATOM    416  O   ASP    29      41.896 -33.061 -38.475  1.00  0.00           O  
ATOM    417  N   GLU    30      40.158 -32.173 -37.403  1.00  0.00           N  
ATOM    418  H   GLU    30      39.385 -32.429 -36.800  1.00  0.00           H  
ATOM    419  CA  GLU    30      40.078 -31.058 -38.333  1.00  0.00           C  
ATOM    420  HA  GLU    30      40.019 -31.453 -39.347  1.00  0.00           H  
ATOM    421  CB  GLU    30      38.876 -30.139 -37.896  1.00  0.00           C  
ATOM    422  HB2 GLU    30      39.004 -29.771 -36.877  1.00  0.00           H  
ATOM    423  HB3 GLU    30      39.040 -29.184 -38.394  1.00  0.00           H  
ATOM    424  CG  GLU    30      37.488 -30.574 -38.215  1.00  0.00           C  
ATOM    425  HG2 GLU    30      37.136 -31.449 -37.668  1.00  0.00           H  
ATOM    426  HG3 GLU    30      36.809 -29.760 -37.962  1.00  0.00           H  
ATOM    427  CD  GLU    30      37.413 -30.851 -39.770  1.00  0.00           C  
ATOM    428  OE1 GLU    30      37.625 -32.025 -40.105  1.00  0.00           O  
ATOM    429  OE2 GLU    30      37.120 -29.953 -40.581  1.00  0.00           O  
ATOM    430  C   GLU    30      41.368 -30.162 -38.465  1.00  0.00           C  
ATOM    431  O   GLU    30      41.606 -29.576 -39.460  1.00  0.00           O  
ATOM    432  N   VAL    31      42.118 -29.990 -37.421  1.00  0.00           N  
ATOM    433  H   VAL    31      41.824 -30.588 -36.658  1.00  0.00           H  
ATOM    434  CA  VAL    31      43.407 -29.222 -37.437  1.00  0.00           C  
ATOM    435  HA  VAL    31      43.225 -28.279 -37.952  1.00  0.00           H  
ATOM    436  CB  VAL    31      43.762 -28.752 -36.011  1.00  0.00           C  
ATOM    437  HB  VAL    31      42.923 -28.234 -35.546  1.00  0.00           H  
ATOM    438  CG1 VAL    31      44.230 -29.952 -35.152  1.00  0.00           C  
ATOM    439 HG11 VAL    31      45.234 -30.286 -35.442  1.00  0.00           H  
ATOM    440 HG12 VAL    31      44.400 -29.627 -34.118  1.00  0.00           H  
ATOM    441 HG13 VAL    31      43.545 -30.801 -35.270  1.00  0.00           H  
ATOM    442  CG2 VAL    31      44.878 -27.771 -36.227  1.00  0.00           C  
ATOM    443 HG21 VAL    31      45.744 -28.295 -36.651  1.00  0.00           H  
ATOM    444 HG22 VAL    31      44.548 -26.839 -36.703  1.00  0.00           H  
ATOM    445 HG23 VAL    31      45.342 -27.537 -35.261  1.00  0.00           H  
ATOM    446  C   VAL    31      44.420 -30.001 -38.173  1.00  0.00           C  
ATOM    447  O   VAL    31      45.147 -29.424 -38.911  1.00  0.00           O  
ATOM    448  N   LYS    32      44.458 -31.342 -38.186  1.00  0.00           N  
ATOM    449  H   LYS    32      43.795 -31.875 -37.636  1.00  0.00           H  
ATOM    450  CA  LYS    32      45.510 -32.121 -38.932  1.00  0.00           C  
ATOM    451  HA  LYS    32      46.470 -31.671 -38.678  1.00  0.00           H  
ATOM    452  CB  LYS    32      45.498 -33.595 -38.555  1.00  0.00           C  
ATOM    453  HB2 LYS    32      44.525 -34.024 -38.794  1.00  0.00           H  
ATOM    454  HB3 LYS    32      46.181 -34.122 -39.221  1.00  0.00           H  
ATOM    455  CG  LYS    32      46.064 -33.984 -37.162  1.00  0.00           C  
ATOM    456  HG2 LYS    32      46.961 -33.391 -36.986  1.00  0.00           H  
ATOM    457  HG3 LYS    32      45.351 -33.608 -36.429  1.00  0.00           H  
ATOM    458  CD  LYS    32      46.345 -35.540 -37.006  1.00  0.00           C  
ATOM    459  HD2 LYS    32      47.122 -35.852 -37.705  1.00  0.00           H  
ATOM    460  HD3 LYS    32      46.751 -35.747 -36.016  1.00  0.00           H  
ATOM    461  CE  LYS    32      45.115 -36.454 -37.219  1.00  0.00           C  
ATOM    462  HE2 LYS    32      44.510 -36.377 -36.315  1.00  0.00           H  
ATOM    463  HE3 LYS    32      44.558 -36.120 -38.094  1.00  0.00           H  
ATOM    464  NZ  LYS    32      45.517 -37.866 -37.339  1.00  0.00           N  
ATOM    465  HZ1 LYS    32      46.228 -38.156 -36.682  1.00  0.00           H  
ATOM    466  HZ2 LYS    32      44.711 -38.423 -37.092  1.00  0.00           H  
ATOM    467  HZ3 LYS    32      45.608 -38.133 -38.309  1.00  0.00           H  
ATOM    468  C   LYS    32      45.205 -31.986 -40.477  1.00  0.00           C  
ATOM    469  O   LYS    32      46.080 -31.693 -41.216  1.00  0.00           O  
ATOM    470  N   LYS    33      43.924 -32.161 -40.913  1.00  0.00           N  
ATOM    471  H   LYS    33      43.274 -32.571 -40.253  1.00  0.00           H  
ATOM    472  CA  LYS    33      43.458 -31.735 -42.277  1.00  0.00           C  
ATOM    473  HA  LYS    33      44.013 -32.349 -42.986  1.00  0.00           H  
ATOM    474  CB  LYS    33      41.950 -32.055 -42.448  1.00  0.00           C  
ATOM    475  HB2 LYS    33      41.833 -33.094 -42.138  1.00  0.00           H  
ATOM    476  HB3 LYS    33      41.398 -31.431 -41.745  1.00  0.00           H  
ATOM    477  CG  LYS    33      41.400 -31.968 -43.954  1.00  0.00           C  
ATOM    478  HG2 LYS    33      41.386 -30.955 -44.357  1.00  0.00           H  
ATOM    479  HG3 LYS    33      42.057 -32.658 -44.483  1.00  0.00           H  
ATOM    480  CD  LYS    33      39.990 -32.586 -44.020  1.00  0.00           C  
ATOM    481  HD2 LYS    33      39.820 -32.666 -45.093  1.00  0.00           H  
ATOM    482  HD3 LYS    33      40.036 -33.617 -43.670  1.00  0.00           H  
ATOM    483  CE  LYS    33      38.906 -31.705 -43.309  1.00  0.00           C  
ATOM    484  HE2 LYS    33      39.295 -31.505 -42.311  1.00  0.00           H  
ATOM    485  HE3 LYS    33      38.813 -30.831 -43.954  1.00  0.00           H  
ATOM    486  NZ  LYS    33      37.589 -32.347 -43.415  1.00  0.00           N  
ATOM    487  HZ1 LYS    33      37.016 -31.972 -44.157  1.00  0.00           H  
ATOM    488  HZ2 LYS    33      37.708 -33.325 -43.637  1.00  0.00           H  
ATOM    489  HZ3 LYS    33      37.113 -32.140 -42.548  1.00  0.00           H  
ATOM    490  C   LYS    33      43.608 -30.246 -42.568  1.00  0.00           C  
ATOM    491  O   LYS    33      43.662 -29.844 -43.762  1.00  0.00           O  
ATOM    492  N   MET    34      43.753 -29.354 -41.524  1.00  0.00           N  
ATOM    493  H   MET    34      43.567 -29.658 -40.576  1.00  0.00           H  
ATOM    494  CA  MET    34      44.306 -28.035 -41.786  1.00  0.00           C  
ATOM    495  HA  MET    34      43.653 -27.627 -42.558  1.00  0.00           H  
ATOM    496  CB  MET    34      44.153 -27.148 -40.587  1.00  0.00           C  
ATOM    497  HB2 MET    34      43.298 -27.502 -40.011  1.00  0.00           H  
ATOM    498  HB3 MET    34      45.013 -27.224 -39.921  1.00  0.00           H  
ATOM    499  CG  MET    34      43.817 -25.750 -40.974  1.00  0.00           C  
ATOM    500  HG2 MET    34      44.688 -25.298 -41.448  1.00  0.00           H  
ATOM    501  HG3 MET    34      42.978 -25.754 -41.670  1.00  0.00           H  
ATOM    502  SD  MET    34      43.380 -24.676 -39.558  1.00  0.00           S  
ATOM    503  CE  MET    34      44.953 -24.655 -38.682  1.00  0.00           C  
ATOM    504  HE1 MET    34      45.075 -23.979 -37.827  1.00  0.00           H  
ATOM    505  HE2 MET    34      45.293 -25.633 -38.320  1.00  0.00           H  
ATOM    506  HE3 MET    34      45.796 -24.313 -39.295  1.00  0.00           H  
ATOM    507  C   MET    34      45.734 -28.075 -42.337  1.00  0.00           C  
ATOM    508  O   MET    34      46.061 -27.512 -43.436  1.00  0.00           O  
ATOM    509  N   VAL    35      46.578 -28.810 -41.597  1.00  0.00           N  
ATOM    510  H   VAL    35      46.222 -29.161 -40.716  1.00  0.00           H  
ATOM    511  CA  VAL    35      48.046 -28.815 -41.862  1.00  0.00           C  
ATOM    512  HA  VAL    35      48.495 -27.843 -42.066  1.00  0.00           H  
ATOM    513  CB  VAL    35      48.763 -29.445 -40.660  1.00  0.00           C  
ATOM    514  HB  VAL    35      48.197 -30.289 -40.266  1.00  0.00           H  
ATOM    515  CG1 VAL    35      50.208 -29.979 -40.880  1.00  0.00           C  
ATOM    516 HG11 VAL    35      50.479 -30.358 -39.887  1.00  0.00           H  
ATOM    517 HG12 VAL    35      50.273 -30.858 -41.532  1.00  0.00           H  
ATOM    518 HG13 VAL    35      51.036 -29.366 -41.259  1.00  0.00           H  
ATOM    519  CG2 VAL    35      48.916 -28.376 -39.590  1.00  0.00           C  
ATOM    520 HG21 VAL    35      49.110 -28.807 -38.600  1.00  0.00           H  
ATOM    521 HG22 VAL    35      49.632 -27.584 -39.845  1.00  0.00           H  
ATOM    522 HG23 VAL    35      47.923 -27.912 -39.559  1.00  0.00           H  
ATOM    523  C   VAL    35      48.349 -29.688 -43.103  1.00  0.00           C  
ATOM    524  O   VAL    35      49.279 -29.440 -43.875  1.00  0.00           O  
ATOM    525  N   ALA    36      47.530 -30.714 -43.362  1.00  0.00           N  
ATOM    526  H   ALA    36      46.762 -30.843 -42.714  1.00  0.00           H  
ATOM    527  CA  ALA    36      47.631 -31.615 -44.465  1.00  0.00           C  
ATOM    528  HA  ALA    36      48.646 -32.000 -44.566  1.00  0.00           H  
ATOM    529  CB  ALA    36      46.641 -32.775 -44.352  1.00  0.00           C  
ATOM    530  HB1 ALA    36      45.583 -32.489 -44.396  1.00  0.00           H  
ATOM    531  HB2 ALA    36      46.866 -33.467 -45.173  1.00  0.00           H  
ATOM    532  HB3 ALA    36      46.816 -33.393 -43.462  1.00  0.00           H  
ATOM    533  C   ALA    36      47.445 -30.952 -45.806  1.00  0.00           C  
ATOM    534  O   ALA    36      48.334 -31.068 -46.673  1.00  0.00           O  
ATOM    535  N   GLU    37      46.401 -30.089 -45.913  1.00  0.00           N  
ATOM    536  H   GLU    37      45.661 -30.012 -45.226  1.00  0.00           H  
ATOM    537  CA  GLU    37      46.233 -29.267 -47.109  1.00  0.00           C  
ATOM    538  HA  GLU    37      46.302 -29.846 -48.030  1.00  0.00           H  
ATOM    539  CB  GLU    37      44.832 -28.651 -47.172  1.00  0.00           C  
ATOM    540  HB2 GLU    37      44.630 -28.127 -46.238  1.00  0.00           H  
ATOM    541  HB3 GLU    37      44.675 -28.007 -48.038  1.00  0.00           H  
ATOM    542  CG  GLU    37      43.725 -29.713 -47.270  1.00  0.00           C  
ATOM    543  HG2 GLU    37      43.742 -30.357 -46.391  1.00  0.00           H  
ATOM    544  HG3 GLU    37      42.792 -29.151 -47.236  1.00  0.00           H  
ATOM    545  CD  GLU    37      43.759 -30.414 -48.636  1.00  0.00           C  
ATOM    546  OE1 GLU    37      43.873 -29.734 -49.695  1.00  0.00           O  
ATOM    547  OE2 GLU    37      43.650 -31.673 -48.649  1.00  0.00           O  
ATOM    548  C   GLU    37      47.248 -28.125 -47.199  1.00  0.00           C  
ATOM    549  O   GLU    37      47.754 -27.806 -48.253  1.00  0.00           O  
ATOM    550  N   TYR    38      47.698 -27.541 -46.054  1.00  0.00           N  
ATOM    551  H   TYR    38      47.229 -27.759 -45.183  1.00  0.00           H  
ATOM    552  CA  TYR    38      48.801 -26.617 -46.116  1.00  0.00           C  
ATOM    553  HA  TYR    38      48.374 -25.775 -46.661  1.00  0.00           H  
ATOM    554  CB  TYR    38      48.988 -26.013 -44.712  1.00  0.00           C  
ATOM    555  HB2 TYR    38      47.982 -25.823 -44.319  1.00  0.00           H  
ATOM    556  HB3 TYR    38      49.478 -26.745 -44.057  1.00  0.00           H  
ATOM    557  CG  TYR    38      49.813 -24.791 -44.559  1.00  0.00           C  
ATOM    558  CD1 TYR    38      51.234 -24.985 -44.678  1.00  0.00           C  
ATOM    559  HD1 TYR    38      51.645 -25.981 -44.749  1.00  0.00           H  
ATOM    560  CE1 TYR    38      52.129 -23.886 -44.630  1.00  0.00           C  
ATOM    561  HE1 TYR    38      53.187 -24.071 -44.516  1.00  0.00           H  
ATOM    562  CZ  TYR    38      51.687 -22.641 -44.387  1.00  0.00           C  
ATOM    563  OH  TYR    38      52.609 -21.664 -44.249  1.00  0.00           O  
ATOM    564  HH  TYR    38      52.242 -20.882 -43.831  1.00  0.00           H  
ATOM    565  CE2 TYR    38      50.258 -22.416 -44.210  1.00  0.00           C  
ATOM    566  HE2 TYR    38      49.846 -21.471 -43.887  1.00  0.00           H  
ATOM    567  CD2 TYR    38      49.313 -23.488 -44.292  1.00  0.00           C  
ATOM    568  HD2 TYR    38      48.247 -23.323 -44.260  1.00  0.00           H  
ATOM    569  C   TYR    38      50.147 -27.160 -46.743  1.00  0.00           C  
ATOM    570  O   TYR    38      50.839 -26.484 -47.497  1.00  0.00           O  
ATOM    571  N   ARG    39      50.431 -28.427 -46.395  1.00  0.00           N  
ATOM    572  H   ARG    39      49.905 -28.866 -45.649  1.00  0.00           H  
ATOM    573  CA  ARG    39      51.647 -29.064 -46.878  1.00  0.00           C  
ATOM    574  HA  ARG    39      52.382 -28.271 -47.016  1.00  0.00           H  
ATOM    575  CB  ARG    39      51.978 -30.153 -45.754  1.00  0.00           C  
ATOM    576  HB2 ARG    39      51.028 -30.634 -45.522  1.00  0.00           H  
ATOM    577  HB3 ARG    39      52.671 -30.937 -46.059  1.00  0.00           H  
ATOM    578  CG  ARG    39      52.605 -29.594 -44.506  1.00  0.00           C  
ATOM    579  HG2 ARG    39      53.587 -29.229 -44.807  1.00  0.00           H  
ATOM    580  HG3 ARG    39      52.113 -28.672 -44.195  1.00  0.00           H  
ATOM    581  CD  ARG    39      52.739 -30.545 -43.377  1.00  0.00           C  
ATOM    582  HD2 ARG    39      51.724 -30.774 -43.051  1.00  0.00           H  
ATOM    583  HD3 ARG    39      53.182 -31.505 -43.641  1.00  0.00           H  
ATOM    584  NE  ARG    39      53.478 -29.902 -42.227  1.00  0.00           N  
ATOM    585  HE  ARG    39      53.485 -28.898 -42.119  1.00  0.00           H  
ATOM    586  CZ  ARG    39      54.224 -30.506 -41.321  1.00  0.00           C  
ATOM    587  NH1 ARG    39      54.346 -31.807 -41.227  1.00  0.00           N  
ATOM    588 HH11 ARG    39      53.713 -32.468 -41.654  1.00  0.00           H  
ATOM    589 HH12 ARG    39      54.875 -32.205 -40.464  1.00  0.00           H  
ATOM    590  NH2 ARG    39      54.924 -29.698 -40.533  1.00  0.00           N  
ATOM    591 HH21 ARG    39      54.714 -28.712 -40.581  1.00  0.00           H  
ATOM    592 HH22 ARG    39      55.658 -30.133 -39.994  1.00  0.00           H  
ATOM    593  C   ARG    39      51.576 -29.687 -48.262  1.00  0.00           C  
ATOM    594  O   ARG    39      52.554 -30.098 -48.845  1.00  0.00           O  
ATOM    595  N   LYS    40      50.411 -29.625 -48.927  1.00  0.00           N  
ATOM    596  H   LYS    40      49.606 -29.178 -48.504  1.00  0.00           H  
ATOM    597  CA  LYS    40      50.254 -29.895 -50.333  1.00  0.00           C  
ATOM    598  HA  LYS    40      50.659 -30.907 -50.344  1.00  0.00           H  
ATOM    599  CB  LYS    40      48.827 -29.817 -50.891  1.00  0.00           C  
ATOM    600  HB2 LYS    40      48.274 -28.924 -50.601  1.00  0.00           H  
ATOM    601  HB3 LYS    40      48.911 -29.814 -51.977  1.00  0.00           H  
ATOM    602  CG  LYS    40      48.134 -31.123 -50.430  1.00  0.00           C  
ATOM    603  HG2 LYS    40      48.667 -31.854 -51.037  1.00  0.00           H  
ATOM    604  HG3 LYS    40      48.286 -31.336 -49.372  1.00  0.00           H  
ATOM    605  CD  LYS    40      46.649 -31.059 -50.776  1.00  0.00           C  
ATOM    606  HD2 LYS    40      46.309 -30.349 -50.021  1.00  0.00           H  
ATOM    607  HD3 LYS    40      46.558 -30.670 -51.790  1.00  0.00           H  
ATOM    608  CE  LYS    40      46.124 -32.543 -50.531  1.00  0.00           C  
ATOM    609  HE2 LYS    40      46.802 -33.236 -51.029  1.00  0.00           H  
ATOM    610  HE3 LYS    40      46.217 -32.842 -49.487  1.00  0.00           H  
ATOM    611  NZ  LYS    40      44.705 -32.717 -50.857  1.00  0.00           N  
ATOM    612  HZ1 LYS    40      44.038 -32.339 -50.199  1.00  0.00           H  
ATOM    613  HZ2 LYS    40      44.512 -32.285 -51.749  1.00  0.00           H  
ATOM    614  HZ3 LYS    40      44.522 -33.710 -50.859  1.00  0.00           H  
ATOM    615  C   LYS    40      51.232 -29.065 -51.184  1.00  0.00           C  
ATOM    616  O   LYS    40      51.188 -27.836 -50.989  1.00  0.00           O  
ATOM    617  N   PRO    41      52.043 -29.614 -52.113  1.00  0.00           N  
ATOM    618  CD  PRO    41      52.095 -31.047 -52.254  1.00  0.00           C  
ATOM    619  HD2 PRO    41      51.111 -31.506 -52.407  1.00  0.00           H  
ATOM    620  HD3 PRO    41      52.533 -31.460 -51.337  1.00  0.00           H  
ATOM    621  CG  PRO    41      53.026 -31.240 -53.490  1.00  0.00           C  
ATOM    622  HG2 PRO    41      52.460 -31.057 -54.411  1.00  0.00           H  
ATOM    623  HG3 PRO    41      53.645 -32.146 -53.495  1.00  0.00           H  
ATOM    624  CB  PRO    41      53.992 -30.026 -53.471  1.00  0.00           C  
ATOM    625  HB2 PRO    41      54.469 -29.810 -54.435  1.00  0.00           H  
ATOM    626  HB3 PRO    41      54.823 -30.304 -52.810  1.00  0.00           H  
ATOM    627  CA  PRO    41      53.014 -28.907 -52.990  1.00  0.00           C  
ATOM    628  HA  PRO    41      53.608 -28.247 -52.357  1.00  0.00           H  
ATOM    629  C   PRO    41      52.340 -28.181 -54.195  1.00  0.00           C  
ATOM    630  O   PRO    41      52.968 -27.323 -54.765  1.00  0.00           O  
ATOM    631  N   VAL    42      51.176 -28.590 -54.654  1.00  0.00           N  
ATOM    632  H   VAL    42      50.760 -29.473 -54.383  1.00  0.00           H  
ATOM    633  CA  VAL    42      50.522 -27.922 -55.825  1.00  0.00           C  
ATOM    634  HA  VAL    42      51.025 -26.966 -55.974  1.00  0.00           H  
ATOM    635  CB  VAL    42      50.717 -28.704 -57.216  1.00  0.00           C  
ATOM    636  HB  VAL    42      50.286 -29.701 -57.121  1.00  0.00           H  
ATOM    637  CG1 VAL    42      50.115 -28.119 -58.466  1.00  0.00           C  
ATOM    638 HG11 VAL    42      49.030 -28.123 -58.300  1.00  0.00           H  
ATOM    639 HG12 VAL    42      50.377 -27.070 -58.650  1.00  0.00           H  
ATOM    640 HG13 VAL    42      50.385 -28.681 -59.368  1.00  0.00           H  
ATOM    641  CG2 VAL    42      52.147 -28.876 -57.522  1.00  0.00           C  
ATOM    642 HG21 VAL    42      52.414 -27.835 -57.738  1.00  0.00           H  
ATOM    643 HG22 VAL    42      52.783 -29.217 -56.696  1.00  0.00           H  
ATOM    644 HG23 VAL    42      52.322 -29.538 -58.379  1.00  0.00           H  
ATOM    645  C   VAL    42      49.070 -27.626 -55.529  1.00  0.00           C  
ATOM    646  O   VAL    42      48.333 -28.435 -55.014  1.00  0.00           O  
ATOM    647  N   VAL    43      48.606 -26.396 -55.848  1.00  0.00           N  
ATOM    648  H   VAL    43      49.215 -25.719 -56.293  1.00  0.00           H  
ATOM    649  CA  VAL    43      47.324 -25.803 -55.462  1.00  0.00           C  
ATOM    650  HA  VAL    43      46.925 -26.508 -54.733  1.00  0.00           H  
ATOM    651  CB  VAL    43      47.432 -24.398 -54.749  1.00  0.00           C  
ATOM    652  HB  VAL    43      47.616 -23.683 -55.550  1.00  0.00           H  
ATOM    653  CG1 VAL    43      46.159 -23.944 -54.097  1.00  0.00           C  
ATOM    654 HG11 VAL    43      45.314 -24.188 -54.752  1.00  0.00           H  
ATOM    655 HG12 VAL    43      45.961 -24.460 -53.149  1.00  0.00           H  
ATOM    656 HG13 VAL    43      46.165 -22.892 -53.786  1.00  0.00           H  
ATOM    657  CG2 VAL    43      48.582 -24.482 -53.804  1.00  0.00           C  
ATOM    658 HG21 VAL    43      48.634 -23.651 -53.090  1.00  0.00           H  
ATOM    659 HG22 VAL    43      48.469 -25.431 -53.266  1.00  0.00           H  
ATOM    660 HG23 VAL    43      49.568 -24.461 -54.284  1.00  0.00           H  
ATOM    661  C   VAL    43      46.362 -25.867 -56.617  1.00  0.00           C  
ATOM    662  O   VAL    43      46.127 -24.927 -57.336  1.00  0.00           O  
ATOM    663  N   LYS    44      45.795 -27.067 -56.850  1.00  0.00           N  
ATOM    664  H   LYS    44      45.981 -27.707 -56.088  1.00  0.00           H  
ATOM    665  CA  LYS    44      44.972 -27.338 -58.020  1.00  0.00           C  
ATOM    666  HA  LYS    44      45.320 -26.741 -58.863  1.00  0.00           H  
ATOM    667  CB  LYS    44      45.071 -28.803 -58.379  1.00  0.00           C  
ATOM    668  HB2 LYS    44      44.618 -29.483 -57.658  1.00  0.00           H  
ATOM    669  HB3 LYS    44      44.459 -28.945 -59.271  1.00  0.00           H  
ATOM    670  CG  LYS    44      46.466 -29.333 -58.587  1.00  0.00           C  
ATOM    671  HG2 LYS    44      47.095 -28.651 -59.159  1.00  0.00           H  
ATOM    672  HG3 LYS    44      46.925 -29.330 -57.598  1.00  0.00           H  
ATOM    673  CD  LYS    44      46.563 -30.636 -59.292  1.00  0.00           C  
ATOM    674  HD2 LYS    44      45.955 -31.365 -58.757  1.00  0.00           H  
ATOM    675  HD3 LYS    44      46.128 -30.641 -60.292  1.00  0.00           H  
ATOM    676  CE  LYS    44      48.027 -31.058 -59.344  1.00  0.00           C  
ATOM    677  HE2 LYS    44      48.605 -30.161 -59.565  1.00  0.00           H  
ATOM    678  HE3 LYS    44      48.327 -31.504 -58.396  1.00  0.00           H  
ATOM    679  NZ  LYS    44      48.303 -31.951 -60.434  1.00  0.00           N  
ATOM    680  HZ1 LYS    44      49.258 -32.279 -60.405  1.00  0.00           H  
ATOM    681  HZ2 LYS    44      47.762 -32.777 -60.217  1.00  0.00           H  
ATOM    682  HZ3 LYS    44      48.078 -31.555 -61.335  1.00  0.00           H  
ATOM    683  C   LYS    44      43.570 -26.818 -57.814  1.00  0.00           C  
ATOM    684  O   LYS    44      42.735 -27.520 -57.242  1.00  0.00           O  
ATOM    685  N   LEU    45      43.270 -25.608 -58.245  1.00  0.00           N  
ATOM    686  H   LEU    45      44.052 -25.148 -58.697  1.00  0.00           H  
ATOM    687  CA  LEU    45      41.987 -24.956 -58.345  1.00  0.00           C  
ATOM    688  HA  LEU    45      41.585 -24.939 -57.332  1.00  0.00           H  
ATOM    689  CB  LEU    45      42.163 -23.442 -58.646  1.00  0.00           C  
ATOM    690  HB2 LEU    45      42.499 -23.281 -59.671  1.00  0.00           H  
ATOM    691  HB3 LEU    45      41.178 -22.980 -58.586  1.00  0.00           H  
ATOM    692  CG  LEU    45      43.150 -22.738 -57.625  1.00  0.00           C  
ATOM    693  HG  LEU    45      44.202 -22.951 -57.816  1.00  0.00           H  
ATOM    694  CD1 LEU    45      42.983 -21.181 -57.860  1.00  0.00           C  
ATOM    695 HD11 LEU    45      42.778 -20.979 -58.919  1.00  0.00           H  
ATOM    696 HD12 LEU    45      42.121 -20.766 -57.324  1.00  0.00           H  
ATOM    697 HD13 LEU    45      43.870 -20.701 -57.428  1.00  0.00           H  
ATOM    698  CD2 LEU    45      42.783 -22.946 -56.157  1.00  0.00           C  
ATOM    699 HD21 LEU    45      43.413 -22.320 -55.514  1.00  0.00           H  
ATOM    700 HD22 LEU    45      41.706 -22.826 -55.981  1.00  0.00           H  
ATOM    701 HD23 LEU    45      43.005 -23.969 -55.830  1.00  0.00           H  
ATOM    702  C   LEU    45      40.991 -25.617 -59.244  1.00  0.00           C  
ATOM    703  O   LEU    45      41.347 -26.242 -60.228  1.00  0.00           O  
ATOM    704  N   GLY    46      39.714 -25.469 -59.023  1.00  0.00           N  
ATOM    705  H   GLY    46      39.410 -24.794 -58.332  1.00  0.00           H  
ATOM    706  CA  GLY    46      38.712 -26.305 -59.678  1.00  0.00           C  
ATOM    707  HA2 GLY    46      38.825 -26.311 -60.762  1.00  0.00           H  
ATOM    708  HA3 GLY    46      38.876 -27.329 -59.342  1.00  0.00           H  
ATOM    709  C   GLY    46      37.335 -25.830 -59.358  1.00  0.00           C  
ATOM    710  O   GLY    46      37.050 -24.681 -59.666  1.00  0.00           O  
ATOM    711  N   GLY    47      36.534 -26.645 -58.727  1.00  0.00           N  
ATOM    712  H   GLY    47      36.925 -27.546 -58.479  1.00  0.00           H  
ATOM    713  CA  GLY    47      35.116 -26.294 -58.275  1.00  0.00           C  
ATOM    714  HA2 GLY    47      34.539 -25.887 -59.106  1.00  0.00           H  
ATOM    715  HA3 GLY    47      34.560 -27.201 -58.039  1.00  0.00           H  
ATOM    716  C   GLY    47      34.965 -25.453 -57.006  1.00  0.00           C  
ATOM    717  O   GLY    47      35.821 -24.635 -56.652  1.00  0.00           O  
ATOM    718  N   GLU    48      33.826 -25.676 -56.237  1.00  0.00           N  
ATOM    719  H   GLU    48      33.158 -26.345 -56.600  1.00  0.00           H  
ATOM    720  CA  GLU    48      33.684 -25.203 -54.874  1.00  0.00           C  
ATOM    721  HA  GLU    48      34.025 -24.167 -54.899  1.00  0.00           H  
ATOM    722  CB  GLU    48      32.172 -25.207 -54.544  1.00  0.00           C  
ATOM    723  HB2 GLU    48      31.794 -26.197 -54.796  1.00  0.00           H  
ATOM    724  HB3 GLU    48      32.062 -24.947 -53.491  1.00  0.00           H  
ATOM    725  CG  GLU    48      31.293 -24.230 -55.371  1.00  0.00           C  
ATOM    726  HG2 GLU    48      30.542 -23.826 -54.692  1.00  0.00           H  
ATOM    727  HG3 GLU    48      31.875 -23.361 -55.677  1.00  0.00           H  
ATOM    728  CD  GLU    48      30.467 -24.774 -56.590  1.00  0.00           C  
ATOM    729  OE1 GLU    48      30.174 -25.991 -56.684  1.00  0.00           O  
ATOM    730  OE2 GLU    48      30.179 -23.983 -57.460  1.00  0.00           O  
ATOM    731  C   GLU    48      34.514 -26.011 -53.799  1.00  0.00           C  
ATOM    732  O   GLU    48      33.947 -26.740 -53.034  1.00  0.00           O  
ATOM    733  N   THR    49      35.853 -26.002 -53.867  1.00  0.00           N  
ATOM    734  H   THR    49      36.149 -25.512 -54.703  1.00  0.00           H  
ATOM    735  CA  THR    49      36.871 -26.878 -53.213  1.00  0.00           C  
ATOM    736  HA  THR    49      36.338 -27.461 -52.462  1.00  0.00           H  
ATOM    737  CB  THR    49      37.247 -28.016 -54.216  1.00  0.00           C  
ATOM    738  HB  THR    49      38.112 -28.552 -53.827  1.00  0.00           H  
ATOM    739  CG2 THR    49      35.986 -28.869 -54.472  1.00  0.00           C  
ATOM    740 HG21 THR    49      35.574 -29.241 -53.526  1.00  0.00           H  
ATOM    741 HG22 THR    49      35.294 -28.348 -55.145  1.00  0.00           H  
ATOM    742 HG23 THR    49      36.280 -29.765 -55.033  1.00  0.00           H  
ATOM    743  OG1 THR    49      37.595 -27.430 -55.428  1.00  0.00           O  
ATOM    744  HG1 THR    49      38.515 -27.162 -55.374  1.00  0.00           H  
ATOM    745  C   THR    49      38.095 -26.168 -52.597  1.00  0.00           C  
ATOM    746  O   THR    49      39.003 -26.864 -52.124  1.00  0.00           O  
ATOM    747  N   LEU    50      38.217 -24.833 -52.574  1.00  0.00           N  
ATOM    748  H   LEU    50      37.401 -24.259 -52.746  1.00  0.00           H  
ATOM    749  CA  LEU    50      39.300 -24.184 -51.831  1.00  0.00           C  
ATOM    750  HA  LEU    50      40.217 -24.733 -52.046  1.00  0.00           H  
ATOM    751  CB  LEU    50      39.524 -22.756 -52.306  1.00  0.00           C  
ATOM    752  HB2 LEU    50      39.582 -22.784 -53.394  1.00  0.00           H  
ATOM    753  HB3 LEU    50      38.684 -22.150 -51.967  1.00  0.00           H  
ATOM    754  CG  LEU    50      40.834 -22.076 -51.886  1.00  0.00           C  
ATOM    755  HG  LEU    50      40.906 -21.933 -50.808  1.00  0.00           H  
ATOM    756  CD1 LEU    50      42.063 -22.933 -52.323  1.00  0.00           C  
ATOM    757 HD11 LEU    50      42.053 -23.801 -51.652  1.00  0.00           H  
ATOM    758 HD12 LEU    50      41.977 -23.237 -53.373  1.00  0.00           H  
ATOM    759 HD13 LEU    50      42.953 -22.322 -52.131  1.00  0.00           H  
ATOM    760  CD2 LEU    50      40.964 -20.686 -52.635  1.00  0.00           C  
ATOM    761 HD21 LEU    50      41.589 -20.629 -53.535  1.00  0.00           H  
ATOM    762 HD22 LEU    50      40.009 -20.184 -52.834  1.00  0.00           H  
ATOM    763 HD23 LEU    50      41.382 -20.001 -51.886  1.00  0.00           H  
ATOM    764  C   LEU    50      39.115 -24.249 -50.266  1.00  0.00           C  
ATOM    765  O   LEU    50      38.014 -24.322 -49.790  1.00  0.00           O  
ATOM    766  N   THR    51      40.241 -24.309 -49.549  1.00  0.00           N  
ATOM    767  H   THR    51      41.130 -24.157 -50.009  1.00  0.00           H  
ATOM    768  CA  THR    51      40.394 -24.339 -48.087  1.00  0.00           C  
ATOM    769  HA  THR    51      39.372 -24.180 -47.741  1.00  0.00           H  
ATOM    770  CB  THR    51      40.846 -25.688 -47.521  1.00  0.00           C  
ATOM    771  HB  THR    51      41.039 -25.609 -46.451  1.00  0.00           H  
ATOM    772  CG2 THR    51      39.864 -26.843 -47.729  1.00  0.00           C  
ATOM    773 HG21 THR    51      38.881 -26.525 -47.359  1.00  0.00           H  
ATOM    774 HG22 THR    51      39.730 -27.054 -48.797  1.00  0.00           H  
ATOM    775 HG23 THR    51      40.158 -27.779 -47.238  1.00  0.00           H  
ATOM    776  OG1 THR    51      42.141 -26.028 -48.054  1.00  0.00           O  
ATOM    777  HG1 THR    51      42.561 -26.353 -47.254  1.00  0.00           H  
ATOM    778  C   THR    51      41.332 -23.231 -47.503  1.00  0.00           C  
ATOM    779  O   THR    51      42.333 -22.906 -48.123  1.00  0.00           O  
ATOM    780  N   ILE    52      41.019 -22.750 -46.292  1.00  0.00           N  
ATOM    781  H   ILE    52      40.208 -23.094 -45.791  1.00  0.00           H  
ATOM    782  CA  ILE    52      41.647 -21.624 -45.660  1.00  0.00           C  
ATOM    783  HA  ILE    52      41.679 -20.800 -46.373  1.00  0.00           H  
ATOM    784  CB  ILE    52      40.957 -21.228 -44.358  1.00  0.00           C  
ATOM    785  HB  ILE    52      41.449 -20.330 -43.985  1.00  0.00           H  
ATOM    786  CG2 ILE    52      39.541 -20.861 -44.720  1.00  0.00           C  
ATOM    787 HG21 ILE    52      39.308 -19.966 -45.311  1.00  0.00           H  
ATOM    788 HG22 ILE    52      39.016 -21.672 -45.240  1.00  0.00           H  
ATOM    789 HG23 ILE    52      38.936 -20.847 -43.805  1.00  0.00           H  
ATOM    790  CG1 ILE    52      40.814 -22.275 -43.195  1.00  0.00           C  
ATOM    791 HG12 ILE    52      39.840 -22.172 -42.717  1.00  0.00           H  
ATOM    792 HG13 ILE    52      40.882 -23.304 -43.548  1.00  0.00           H  
ATOM    793  CD1 ILE    52      41.847 -22.119 -42.036  1.00  0.00           C  
ATOM    794 HD11 ILE    52      41.713 -22.996 -41.391  1.00  0.00           H  
ATOM    795 HD12 ILE    52      42.881 -22.109 -42.403  1.00  0.00           H  
ATOM    796 HD13 ILE    52      41.529 -21.185 -41.557  1.00  0.00           H  
ATOM    797  C   ILE    52      43.142 -21.807 -45.467  1.00  0.00           C  
ATOM    798  O   ILE    52      43.977 -20.932 -45.641  1.00  0.00           O  
ATOM    799  N   SER    53      43.545 -23.083 -45.332  1.00  0.00           N  
ATOM    800  H   SER    53      42.865 -23.827 -45.429  1.00  0.00           H  
ATOM    801  CA  SER    53      44.951 -23.541 -45.184  1.00  0.00           C  
ATOM    802  HA  SER    53      45.315 -22.869 -44.407  1.00  0.00           H  
ATOM    803  CB  SER    53      45.040 -24.979 -44.705  1.00  0.00           C  
ATOM    804  HB2 SER    53      46.064 -25.344 -44.774  1.00  0.00           H  
ATOM    805  HB3 SER    53      44.649 -25.122 -43.698  1.00  0.00           H  
ATOM    806  OG  SER    53      44.192 -25.669 -45.650  1.00  0.00           O  
ATOM    807  HG  SER    53      44.030 -26.557 -45.321  1.00  0.00           H  
ATOM    808  C   SER    53      45.760 -23.369 -46.456  1.00  0.00           C  
ATOM    809  O   SER    53      46.990 -23.288 -46.304  1.00  0.00           O  
ATOM    810  N   GLN    54      45.187 -23.449 -47.619  1.00  0.00           N  
ATOM    811  H   GLN    54      44.191 -23.627 -47.573  1.00  0.00           H  
ATOM    812  CA  GLN    54      45.947 -23.300 -48.885  1.00  0.00           C  
ATOM    813  HA  GLN    54      46.947 -23.735 -48.871  1.00  0.00           H  
ATOM    814  CB  GLN    54      45.219 -24.160 -49.972  1.00  0.00           C  
ATOM    815  HB2 GLN    54      44.132 -24.103 -49.912  1.00  0.00           H  
ATOM    816  HB3 GLN    54      45.671 -23.770 -50.884  1.00  0.00           H  
ATOM    817  CG  GLN    54      45.724 -25.566 -49.836  1.00  0.00           C  
ATOM    818  HG2 GLN    54      46.782 -25.634 -49.583  1.00  0.00           H  
ATOM    819  HG3 GLN    54      45.064 -26.180 -49.224  1.00  0.00           H  
ATOM    820  CD  GLN    54      45.661 -26.287 -51.168  1.00  0.00           C  
ATOM    821  OE1 GLN    54      44.611 -26.341 -51.833  1.00  0.00           O  
ATOM    822  NE2 GLN    54      46.785 -26.915 -51.578  1.00  0.00           N  
ATOM    823 HE21 GLN    54      46.884 -27.299 -52.511  1.00  0.00           H  
ATOM    824 HE22 GLN    54      47.652 -26.739 -51.085  1.00  0.00           H  
ATOM    825  C   GLN    54      46.003 -21.768 -49.155  1.00  0.00           C  
ATOM    826  O   GLN    54      47.000 -21.332 -49.744  1.00  0.00           O  
ATOM    827  N   VAL    55      44.988 -21.006 -48.793  1.00  0.00           N  
ATOM    828  H   VAL    55      44.264 -21.484 -48.269  1.00  0.00           H  
ATOM    829  CA  VAL    55      44.998 -19.489 -48.810  1.00  0.00           C  
ATOM    830  HA  VAL    55      45.277 -19.063 -49.774  1.00  0.00           H  
ATOM    831  CB  VAL    55      43.660 -18.855 -48.315  1.00  0.00           C  
ATOM    832  HB  VAL    55      43.344 -19.224 -47.339  1.00  0.00           H  
ATOM    833  CG1 VAL    55      43.799 -17.269 -48.368  1.00  0.00           C  
ATOM    834 HG11 VAL    55      42.843 -16.743 -48.256  1.00  0.00           H  
ATOM    835 HG12 VAL    55      44.421 -17.000 -47.506  1.00  0.00           H  
ATOM    836 HG13 VAL    55      44.341 -16.918 -49.255  1.00  0.00           H  
ATOM    837  CG2 VAL    55      42.575 -19.256 -49.296  1.00  0.00           C  
ATOM    838 HG21 VAL    55      41.742 -18.772 -48.771  1.00  0.00           H  
ATOM    839 HG22 VAL    55      42.786 -18.700 -50.217  1.00  0.00           H  
ATOM    840 HG23 VAL    55      42.399 -20.335 -49.392  1.00  0.00           H  
ATOM    841  C   VAL    55      46.188 -19.044 -47.929  1.00  0.00           C  
ATOM    842  O   VAL    55      47.076 -18.330 -48.338  1.00  0.00           O  
ATOM    843  N   ALA    56      46.294 -19.667 -46.731  1.00  0.00           N  
ATOM    844  H   ALA    56      45.482 -20.207 -46.459  1.00  0.00           H  
ATOM    845  CA  ALA    56      47.481 -19.591 -45.870  1.00  0.00           C  
ATOM    846  HA  ALA    56      47.710 -18.529 -45.774  1.00  0.00           H  
ATOM    847  CB  ALA    56      47.173 -20.035 -44.369  1.00  0.00           C  
ATOM    848  HB1 ALA    56      46.838 -21.078 -44.318  1.00  0.00           H  
ATOM    849  HB2 ALA    56      48.022 -19.921 -43.684  1.00  0.00           H  
ATOM    850  HB3 ALA    56      46.308 -19.519 -43.934  1.00  0.00           H  
ATOM    851  C   ALA    56      48.763 -20.200 -46.492  1.00  0.00           C  
ATOM    852  O   ALA    56      49.825 -19.623 -46.311  1.00  0.00           O  
ATOM    853  N   ALA    57      48.699 -21.374 -47.182  1.00  0.00           N  
ATOM    854  H   ALA    57      47.855 -21.919 -47.057  1.00  0.00           H  
ATOM    855  CA  ALA    57      49.963 -21.927 -47.834  1.00  0.00           C  
ATOM    856  HA  ALA    57      50.800 -21.964 -47.135  1.00  0.00           H  
ATOM    857  CB  ALA    57      49.706 -23.362 -48.363  1.00  0.00           C  
ATOM    858  HB1 ALA    57      49.476 -23.430 -49.433  1.00  0.00           H  
ATOM    859  HB2 ALA    57      50.682 -23.839 -48.212  1.00  0.00           H  
ATOM    860  HB3 ALA    57      48.844 -23.879 -47.924  1.00  0.00           H  
ATOM    861  C   ALA    57      50.567 -21.012 -48.920  1.00  0.00           C  
ATOM    862  O   ALA    57      51.774 -20.844 -48.942  1.00  0.00           O  
ATOM    863  N   ILE    58      49.739 -20.387 -49.744  1.00  0.00           N  
ATOM    864  H   ILE    58      48.745 -20.525 -49.606  1.00  0.00           H  
ATOM    865  CA  ILE    58      50.157 -19.370 -50.734  1.00  0.00           C  
ATOM    866  HA  ILE    58      51.141 -19.609 -51.137  1.00  0.00           H  
ATOM    867  CB  ILE    58      49.227 -19.454 -51.953  1.00  0.00           C  
ATOM    868  HB  ILE    58      48.233 -19.293 -51.536  1.00  0.00           H  
ATOM    869  CG2 ILE    58      49.434 -18.275 -52.987  1.00  0.00           C  
ATOM    870 HG21 ILE    58      49.036 -17.308 -52.655  1.00  0.00           H  
ATOM    871 HG22 ILE    58      50.509 -18.246 -53.206  1.00  0.00           H  
ATOM    872 HG23 ILE    58      48.925 -18.466 -53.939  1.00  0.00           H  
ATOM    873  CG1 ILE    58      49.162 -20.794 -52.674  1.00  0.00           C  
ATOM    874 HG12 ILE    58      48.863 -21.578 -51.978  1.00  0.00           H  
ATOM    875 HG13 ILE    58      48.333 -20.551 -53.339  1.00  0.00           H  
ATOM    876  CD1 ILE    58      50.340 -21.158 -53.433  1.00  0.00           C  
ATOM    877 HD11 ILE    58      51.126 -21.598 -52.807  1.00  0.00           H  
ATOM    878 HD12 ILE    58      50.088 -21.920 -54.181  1.00  0.00           H  
ATOM    879 HD13 ILE    58      50.749 -20.298 -53.977  1.00  0.00           H  
ATOM    880  C   ILE    58      50.371 -17.903 -50.183  1.00  0.00           C  
ATOM    881  O   ILE    58      51.132 -17.057 -50.770  1.00  0.00           O  
ATOM    882  N   SER    59      49.850 -17.549 -48.999  1.00  0.00           N  
ATOM    883  H   SER    59      49.201 -18.229 -48.622  1.00  0.00           H  
ATOM    884  CA  SER    59      50.079 -16.277 -48.252  1.00  0.00           C  
ATOM    885  HA  SER    59      49.791 -15.430 -48.875  1.00  0.00           H  
ATOM    886  CB  SER    59      49.372 -16.105 -46.900  1.00  0.00           C  
ATOM    887  HB2 SER    59      49.643 -15.121 -46.518  1.00  0.00           H  
ATOM    888  HB3 SER    59      48.293 -16.246 -46.978  1.00  0.00           H  
ATOM    889  OG  SER    59      49.951 -17.026 -45.966  1.00  0.00           O  
ATOM    890  HG  SER    59      49.706 -17.934 -46.160  1.00  0.00           H  
ATOM    891  C   SER    59      51.626 -16.237 -47.937  1.00  0.00           C  
ATOM    892  O   SER    59      52.164 -15.159 -47.875  1.00  0.00           O  
ATOM    893  N   ALA    60      52.277 -17.388 -47.683  1.00  0.00           N  
ATOM    894  H   ALA    60      51.719 -18.233 -47.729  1.00  0.00           H  
ATOM    895  CA  ALA    60      53.736 -17.507 -47.545  1.00  0.00           C  
ATOM    896  HA  ALA    60      53.965 -16.686 -46.866  1.00  0.00           H  
ATOM    897  CB  ALA    60      54.037 -18.778 -46.696  1.00  0.00           C  
ATOM    898  HB1 ALA    60      55.111 -18.878 -46.500  1.00  0.00           H  
ATOM    899  HB2 ALA    60      53.598 -18.781 -45.691  1.00  0.00           H  
ATOM    900  HB3 ALA    60      53.638 -19.706 -47.125  1.00  0.00           H  
ATOM    901  C   ALA    60      54.560 -17.559 -48.825  1.00  0.00           C  
ATOM    902  O   ALA    60      54.128 -18.143 -49.811  1.00  0.00           O  
ATOM    903  N   ARG    61      55.714 -16.852 -48.776  1.00  0.00           N  
ATOM    904  H   ARG    61      55.889 -16.393 -47.890  1.00  0.00           H  
ATOM    905  CA  ARG    61      56.549 -16.291 -49.926  1.00  0.00           C  
ATOM    906  HA  ARG    61      56.075 -16.601 -50.857  1.00  0.00           H  
ATOM    907  CB  ARG    61      56.544 -14.758 -49.790  1.00  0.00           C  
ATOM    908  HB2 ARG    61      56.761 -14.472 -48.761  1.00  0.00           H  
ATOM    909  HB3 ARG    61      57.324 -14.423 -50.474  1.00  0.00           H  
ATOM    910  CG  ARG    61      55.162 -14.079 -50.122  1.00  0.00           C  
ATOM    911  HG2 ARG    61      55.038 -14.221 -51.196  1.00  0.00           H  
ATOM    912  HG3 ARG    61      54.416 -14.554 -49.485  1.00  0.00           H  
ATOM    913  CD  ARG    61      55.229 -12.608 -49.863  1.00  0.00           C  
ATOM    914  HD2 ARG    61      54.220 -12.195 -49.881  1.00  0.00           H  
ATOM    915  HD3 ARG    61      55.648 -12.432 -48.872  1.00  0.00           H  
ATOM    916  NE  ARG    61      56.097 -11.853 -50.839  1.00  0.00           N  
ATOM    917  HE  ARG    61      56.230 -12.095 -51.811  1.00  0.00           H  
ATOM    918  CZ  ARG    61      56.698 -10.682 -50.676  1.00  0.00           C  
ATOM    919  NH1 ARG    61      56.589  -9.953 -49.563  1.00  0.00           N  
ATOM    920 HH11 ARG    61      56.178 -10.394 -48.753  1.00  0.00           H  
ATOM    921 HH12 ARG    61      56.987  -9.026 -49.510  1.00  0.00           H  
ATOM    922  NH2 ARG    61      57.455 -10.278 -51.685  1.00  0.00           N  
ATOM    923 HH21 ARG    61      57.494 -10.815 -52.539  1.00  0.00           H  
ATOM    924 HH22 ARG    61      58.024  -9.445 -51.633  1.00  0.00           H  
ATOM    925  C   ARG    61      57.914 -16.826 -49.978  1.00  0.00           C  
ATOM    926  O   ARG    61      58.720 -16.416 -50.771  1.00  0.00           O  
ATOM    927  N   ASP    62      58.306 -17.763 -49.043  1.00  0.00           N  
ATOM    928  H   ASP    62      57.569 -18.073 -48.421  1.00  0.00           H  
ATOM    929  CA  ASP    62      59.642 -18.098 -48.725  1.00  0.00           C  
ATOM    930  HA  ASP    62      60.235 -18.167 -49.637  1.00  0.00           H  
ATOM    931  CB  ASP    62      60.409 -17.083 -47.793  1.00  0.00           C  
ATOM    932  HB2 ASP    62      60.357 -17.270 -46.720  1.00  0.00           H  
ATOM    933  HB3 ASP    62      61.483 -17.140 -47.973  1.00  0.00           H  
ATOM    934  CG  ASP    62      59.920 -15.633 -47.900  1.00  0.00           C  
ATOM    935  OD1 ASP    62      58.982 -15.284 -47.194  1.00  0.00           O  
ATOM    936  OD2 ASP    62      60.550 -14.897 -48.664  1.00  0.00           O  
ATOM    937  C   ASP    62      59.639 -19.484 -48.039  1.00  0.00           C  
ATOM    938  O   ASP    62      58.587 -19.862 -47.478  1.00  0.00           O  
ATOM    939  N   GLY    63      60.831 -20.063 -47.889  1.00  0.00           N  
ATOM    940  H   GLY    63      61.557 -19.603 -48.424  1.00  0.00           H  
ATOM    941  CA  GLY    63      61.091 -21.342 -47.283  1.00  0.00           C  
ATOM    942  HA2 GLY    63      62.126 -21.620 -47.084  1.00  0.00           H  
ATOM    943  HA3 GLY    63      60.556 -21.356 -46.333  1.00  0.00           H  
ATOM    944  C   GLY    63      60.461 -22.478 -48.183  1.00  0.00           C  
ATOM    945  O   GLY    63      60.987 -22.792 -49.283  1.00  0.00           O  
ATOM    946  N   SER    64      59.377 -23.079 -47.699  1.00  0.00           N  
ATOM    947  H   SER    64      59.051 -22.835 -46.771  1.00  0.00           H  
ATOM    948  CA  SER    64      58.744 -24.207 -48.396  1.00  0.00           C  
ATOM    949  HA  SER    64      59.537 -24.956 -48.414  1.00  0.00           H  
ATOM    950  CB  SER    64      57.535 -24.644 -47.626  1.00  0.00           C  
ATOM    951  HB2 SER    64      57.904 -25.131 -46.723  1.00  0.00           H  
ATOM    952  HB3 SER    64      56.860 -23.799 -47.496  1.00  0.00           H  
ATOM    953  OG  SER    64      56.686 -25.526 -48.448  1.00  0.00           O  
ATOM    954  HG  SER    64      55.936 -25.582 -47.852  1.00  0.00           H  
ATOM    955  C   SER    64      58.246 -23.827 -49.849  1.00  0.00           C  
ATOM    956  O   SER    64      57.941 -22.662 -50.173  1.00  0.00           O  
ATOM    957  N   GLY    65      58.103 -24.829 -50.714  1.00  0.00           N  
ATOM    958  H   GLY    65      58.437 -25.753 -50.470  1.00  0.00           H  
ATOM    959  CA  GLY    65      57.877 -24.610 -52.205  1.00  0.00           C  
ATOM    960  HA2 GLY    65      57.856 -23.558 -52.487  1.00  0.00           H  
ATOM    961  HA3 GLY    65      58.637 -25.142 -52.778  1.00  0.00           H  
ATOM    962  C   GLY    65      56.536 -25.127 -52.703  1.00  0.00           C  
ATOM    963  O   GLY    65      56.342 -26.283 -52.958  1.00  0.00           O  
ATOM    964  N   VAL    66      55.671 -24.194 -52.914  1.00  0.00           N  
ATOM    965  H   VAL    66      55.817 -23.193 -52.865  1.00  0.00           H  
ATOM    966  CA  VAL    66      54.272 -24.508 -53.353  1.00  0.00           C  
ATOM    967  HA  VAL    66      54.209 -25.569 -53.595  1.00  0.00           H  
ATOM    968  CB  VAL    66      53.309 -24.045 -52.216  1.00  0.00           C  
ATOM    969  HB  VAL    66      53.215 -22.962 -52.284  1.00  0.00           H  
ATOM    970  CG1 VAL    66      51.879 -24.586 -52.449  1.00  0.00           C  
ATOM    971 HG11 VAL    66      51.329 -24.012 -53.205  1.00  0.00           H  
ATOM    972 HG12 VAL    66      51.854 -25.630 -52.786  1.00  0.00           H  
ATOM    973 HG13 VAL    66      51.204 -24.529 -51.586  1.00  0.00           H  
ATOM    974  CG2 VAL    66      53.794 -24.287 -50.799  1.00  0.00           C  
ATOM    975 HG21 VAL    66      54.710 -23.783 -50.465  1.00  0.00           H  
ATOM    976 HG22 VAL    66      52.942 -24.014 -50.165  1.00  0.00           H  
ATOM    977 HG23 VAL    66      53.991 -25.363 -50.717  1.00  0.00           H  
ATOM    978  C   VAL    66      53.938 -23.821 -54.700  1.00  0.00           C  
ATOM    979  O   VAL    66      54.650 -22.871 -54.987  1.00  0.00           O  
ATOM    980  N   THR    67      52.891 -24.262 -55.458  1.00  0.00           N  
ATOM    981  H   THR    67      52.396 -25.112 -55.214  1.00  0.00           H  
ATOM    982  CA  THR    67      52.577 -23.588 -56.809  1.00  0.00           C  
ATOM    983  HA  THR    67      52.832 -22.528 -56.818  1.00  0.00           H  
ATOM    984  CB  THR    67      53.409 -24.306 -57.889  1.00  0.00           C  
ATOM    985  HB  THR    67      53.123 -25.353 -57.996  1.00  0.00           H  
ATOM    986  CG2 THR    67      53.187 -23.779 -59.344  1.00  0.00           C  
ATOM    987 HG21 THR    67      53.818 -24.401 -59.991  1.00  0.00           H  
ATOM    988 HG22 THR    67      52.116 -23.741 -59.577  1.00  0.00           H  
ATOM    989 HG23 THR    67      53.590 -22.779 -59.547  1.00  0.00           H  
ATOM    990  OG1 THR    67      54.760 -24.271 -57.549  1.00  0.00           O  
ATOM    991  HG1 THR    67      55.009 -25.048 -57.043  1.00  0.00           H  
ATOM    992  C   THR    67      51.095 -23.664 -57.158  1.00  0.00           C  
ATOM    993  O   THR    67      50.529 -24.725 -57.025  1.00  0.00           O  
ATOM    994  N   VAL    68      50.448 -22.597 -57.608  1.00  0.00           N  
ATOM    995  H   VAL    68      50.898 -21.715 -57.822  1.00  0.00           H  
ATOM    996  CA  VAL    68      49.017 -22.569 -58.096  1.00  0.00           C  
ATOM    997  HA  VAL    68      48.498 -23.274 -57.447  1.00  0.00           H  
ATOM    998  CB  VAL    68      48.386 -21.172 -57.924  1.00  0.00           C  
ATOM    999  HB  VAL    68      49.009 -20.454 -58.457  1.00  0.00           H  
ATOM   1000  CG1 VAL    68      46.917 -21.039 -58.407  1.00  0.00           C  
ATOM   1001 HG11 VAL    68      46.870 -21.233 -59.485  1.00  0.00           H  
ATOM   1002 HG12 VAL    68      46.354 -21.839 -57.909  1.00  0.00           H  
ATOM   1003 HG13 VAL    68      46.450 -20.063 -58.226  1.00  0.00           H  
ATOM   1004  CG2 VAL    68      48.441 -20.790 -56.414  1.00  0.00           C  
ATOM   1005 HG21 VAL    68      47.807 -19.950 -56.103  1.00  0.00           H  
ATOM   1006 HG22 VAL    68      48.219 -21.614 -55.725  1.00  0.00           H  
ATOM   1007 HG23 VAL    68      49.455 -20.428 -56.207  1.00  0.00           H  
ATOM   1008  C   VAL    68      48.810 -23.119 -59.487  1.00  0.00           C  
ATOM   1009  O   VAL    68      49.596 -22.801 -60.309  1.00  0.00           O  
ATOM   1010  N   GLU    69      47.679 -23.805 -59.750  1.00  0.00           N  
ATOM   1011  H   GLU    69      47.000 -23.937 -59.010  1.00  0.00           H  
ATOM   1012  CA  GLU    69      47.397 -24.444 -61.022  1.00  0.00           C  
ATOM   1013  HA  GLU    69      47.917 -23.854 -61.776  1.00  0.00           H  
ATOM   1014  CB  GLU    69      48.001 -25.797 -61.149  1.00  0.00           C  
ATOM   1015  HB2 GLU    69      49.082 -25.692 -61.055  1.00  0.00           H  
ATOM   1016  HB3 GLU    69      47.762 -26.383 -60.262  1.00  0.00           H  
ATOM   1017  CG  GLU    69      47.503 -26.359 -62.494  1.00  0.00           C  
ATOM   1018  HG2 GLU    69      46.472 -26.701 -62.403  1.00  0.00           H  
ATOM   1019  HG3 GLU    69      47.673 -25.571 -63.229  1.00  0.00           H  
ATOM   1020  CD  GLU    69      48.248 -27.588 -63.072  1.00  0.00           C  
ATOM   1021  OE1 GLU    69      47.647 -28.521 -63.624  1.00  0.00           O  
ATOM   1022  OE2 GLU    69      49.482 -27.700 -62.809  1.00  0.00           O  
ATOM   1023  C   GLU    69      45.821 -24.409 -61.252  1.00  0.00           C  
ATOM   1024  O   GLU    69      45.146 -24.772 -60.341  1.00  0.00           O  
ATOM   1025  N   LEU    70      45.272 -24.062 -62.456  1.00  0.00           N  
ATOM   1026  H   LEU    70      45.913 -24.036 -63.240  1.00  0.00           H  
ATOM   1027  CA  LEU    70      43.790 -23.978 -62.714  1.00  0.00           C  
ATOM   1028  HA  LEU    70      43.272 -23.963 -61.755  1.00  0.00           H  
ATOM   1029  CB  LEU    70      43.568 -22.632 -63.429  1.00  0.00           C  
ATOM   1030  HB2 LEU    70      43.933 -22.821 -64.439  1.00  0.00           H  
ATOM   1031  HB3 LEU    70      42.502 -22.525 -63.631  1.00  0.00           H  
ATOM   1032  CG  LEU    70      44.235 -21.400 -62.921  1.00  0.00           C  
ATOM   1033  HG  LEU    70      45.318 -21.526 -62.892  1.00  0.00           H  
ATOM   1034  CD1 LEU    70      43.865 -20.195 -63.886  1.00  0.00           C  
ATOM   1035 HD11 LEU    70      42.794 -19.964 -63.829  1.00  0.00           H  
ATOM   1036 HD12 LEU    70      44.512 -19.341 -63.649  1.00  0.00           H  
ATOM   1037 HD13 LEU    70      44.026 -20.438 -64.943  1.00  0.00           H  
ATOM   1038  CD2 LEU    70      43.890 -21.039 -61.500  1.00  0.00           C  
ATOM   1039 HD21 LEU    70      44.166 -19.978 -61.485  1.00  0.00           H  
ATOM   1040 HD22 LEU    70      42.814 -21.159 -61.327  1.00  0.00           H  
ATOM   1041 HD23 LEU    70      44.454 -21.658 -60.791  1.00  0.00           H  
ATOM   1042  C   LEU    70      43.351 -25.261 -63.498  1.00  0.00           C  
ATOM   1043  O   LEU    70      44.163 -25.831 -64.248  1.00  0.00           O  
ATOM   1044  N   SER    71      42.105 -25.653 -63.316  1.00  0.00           N  
ATOM   1045  H   SER    71      41.469 -24.982 -62.900  1.00  0.00           H  
ATOM   1046  CA  SER    71      41.489 -26.763 -64.071  1.00  0.00           C  
ATOM   1047  HA  SER    71      42.268 -27.522 -63.998  1.00  0.00           H  
ATOM   1048  CB  SER    71      40.269 -27.281 -63.372  1.00  0.00           C  
ATOM   1049  HB2 SER    71      40.471 -27.856 -62.468  1.00  0.00           H  
ATOM   1050  HB3 SER    71      39.654 -26.425 -63.096  1.00  0.00           H  
ATOM   1051  OG  SER    71      39.606 -28.175 -64.240  1.00  0.00           O  
ATOM   1052  HG  SER    71      39.168 -28.940 -63.860  1.00  0.00           H  
ATOM   1053  C   SER    71      41.280 -26.458 -65.521  1.00  0.00           C  
ATOM   1054  O   SER    71      40.604 -25.510 -65.850  1.00  0.00           O  
ATOM   1055  N   GLU    72      41.685 -27.356 -66.409  1.00  0.00           N  
ATOM   1056  H   GLU    72      42.356 -28.045 -66.089  1.00  0.00           H  
ATOM   1057  CA  GLU    72      41.330 -27.274 -67.899  1.00  0.00           C  
ATOM   1058  HA  GLU    72      41.386 -26.236 -68.229  1.00  0.00           H  
ATOM   1059  CB  GLU    72      42.224 -28.181 -68.767  1.00  0.00           C  
ATOM   1060  HB2 GLU    72      42.310 -29.174 -68.326  1.00  0.00           H  
ATOM   1061  HB3 GLU    72      41.756 -28.353 -69.736  1.00  0.00           H  
ATOM   1062  CG  GLU    72      43.614 -27.705 -69.097  1.00  0.00           C  
ATOM   1063  HG2 GLU    72      44.133 -27.515 -68.158  1.00  0.00           H  
ATOM   1064  HG3 GLU    72      44.018 -28.534 -69.678  1.00  0.00           H  
ATOM   1065  CD  GLU    72      43.618 -26.403 -69.895  1.00  0.00           C  
ATOM   1066  OE1 GLU    72      42.605 -25.820 -70.190  1.00  0.00           O  
ATOM   1067  OE2 GLU    72      44.701 -25.816 -70.136  1.00  0.00           O  
ATOM   1068  C   GLU    72      39.842 -27.521 -68.097  1.00  0.00           C  
ATOM   1069  O   GLU    72      39.403 -27.296 -69.205  1.00  0.00           O  
ATOM   1070  N   ALA    73      39.033 -27.836 -67.108  1.00  0.00           N  
ATOM   1071  H   ALA    73      39.447 -28.134 -66.233  1.00  0.00           H  
ATOM   1072  CA  ALA    73      37.572 -28.006 -67.251  1.00  0.00           C  
ATOM   1073  HA  ALA    73      37.363 -28.059 -68.319  1.00  0.00           H  
ATOM   1074  CB  ALA    73      37.298 -29.387 -66.689  1.00  0.00           C  
ATOM   1075  HB1 ALA    73      37.663 -29.488 -65.659  1.00  0.00           H  
ATOM   1076  HB2 ALA    73      36.207 -29.490 -66.735  1.00  0.00           H  
ATOM   1077  HB3 ALA    73      37.714 -30.135 -67.376  1.00  0.00           H  
ATOM   1078  C   ALA    73      36.886 -26.799 -66.512  1.00  0.00           C  
ATOM   1079  O   ALA    73      35.820 -26.439 -66.932  1.00  0.00           O  
ATOM   1080  N   ALA    74      37.560 -26.123 -65.529  1.00  0.00           N  
ATOM   1081  H   ALA    74      38.377 -26.405 -65.000  1.00  0.00           H  
ATOM   1082  CA  ALA    74      37.122 -24.799 -65.065  1.00  0.00           C  
ATOM   1083  HA  ALA    74      36.050 -24.891 -64.895  1.00  0.00           H  
ATOM   1084  CB  ALA    74      37.890 -24.431 -63.823  1.00  0.00           C  
ATOM   1085  HB1 ALA    74      38.916 -24.084 -63.995  1.00  0.00           H  
ATOM   1086  HB2 ALA    74      37.373 -23.622 -63.292  1.00  0.00           H  
ATOM   1087  HB3 ALA    74      37.909 -25.272 -63.120  1.00  0.00           H  
ATOM   1088  C   ALA    74      37.323 -23.718 -66.177  1.00  0.00           C  
ATOM   1089  O   ALA    74      36.803 -22.584 -66.035  1.00  0.00           O  
ATOM   1090  N   ARG    75      38.141 -23.934 -67.240  1.00  0.00           N  
ATOM   1091  H   ARG    75      38.750 -24.744 -67.247  1.00  0.00           H  
ATOM   1092  CA  ARG    75      38.148 -22.934 -68.372  1.00  0.00           C  
ATOM   1093  HA  ARG    75      38.520 -21.966 -68.034  1.00  0.00           H  
ATOM   1094  CB  ARG    75      39.220 -23.485 -69.258  1.00  0.00           C  
ATOM   1095  HB2 ARG    75      40.204 -23.322 -68.817  1.00  0.00           H  
ATOM   1096  HB3 ARG    75      39.134 -24.570 -69.315  1.00  0.00           H  
ATOM   1097  CG  ARG    75      39.307 -22.652 -70.566  1.00  0.00           C  
ATOM   1098  HG2 ARG    75      38.331 -22.636 -71.052  1.00  0.00           H  
ATOM   1099  HG3 ARG    75      39.603 -21.636 -70.306  1.00  0.00           H  
ATOM   1100  CD  ARG    75      40.363 -23.193 -71.559  1.00  0.00           C  
ATOM   1101  HD2 ARG    75      39.947 -24.076 -72.046  1.00  0.00           H  
ATOM   1102  HD3 ARG    75      40.488 -22.406 -72.302  1.00  0.00           H  
ATOM   1103  NE  ARG    75      41.709 -23.427 -71.073  1.00  0.00           N  
ATOM   1104  HE  ARG    75      41.942 -24.322 -70.668  1.00  0.00           H  
ATOM   1105  CZ  ARG    75      42.809 -22.760 -71.276  1.00  0.00           C  
ATOM   1106  NH1 ARG    75      42.755 -21.620 -71.892  1.00  0.00           N  
ATOM   1107 HH11 ARG    75      41.833 -21.440 -72.262  1.00  0.00           H  
ATOM   1108 HH12 ARG    75      43.544 -20.992 -71.948  1.00  0.00           H  
ATOM   1109  NH2 ARG    75      43.943 -23.285 -70.930  1.00  0.00           N  
ATOM   1110 HH21 ARG    75      43.999 -24.271 -70.720  1.00  0.00           H  
ATOM   1111 HH22 ARG    75      44.768 -22.763 -71.189  1.00  0.00           H  
ATOM   1112  C   ARG    75      36.797 -22.788 -69.119  1.00  0.00           C  
ATOM   1113  O   ARG    75      36.484 -21.779 -69.723  1.00  0.00           O  
ATOM   1114  N   ALA    76      36.013 -23.852 -69.164  1.00  0.00           N  
ATOM   1115  H   ALA    76      36.332 -24.634 -68.605  1.00  0.00           H  
ATOM   1116  CA  ALA    76      34.848 -23.971 -70.067  1.00  0.00           C  
ATOM   1117  HA  ALA    76      35.235 -23.737 -71.059  1.00  0.00           H  
ATOM   1118  CB  ALA    76      34.414 -25.419 -70.057  1.00  0.00           C  
ATOM   1119  HB1 ALA    76      33.590 -25.552 -70.770  1.00  0.00           H  
ATOM   1120  HB2 ALA    76      35.265 -26.047 -70.348  1.00  0.00           H  
ATOM   1121  HB3 ALA    76      34.074 -25.759 -69.071  1.00  0.00           H  
ATOM   1122  C   ALA    76      33.644 -23.005 -69.822  1.00  0.00           C  
ATOM   1123  O   ALA    76      33.319 -22.280 -70.740  1.00  0.00           O  
ATOM   1124  N   GLY    77      33.126 -22.868 -68.569  1.00  0.00           N  
ATOM   1125  H   GLY    77      33.594 -23.353 -67.812  1.00  0.00           H  
ATOM   1126  CA  GLY    77      32.095 -21.844 -68.255  1.00  0.00           C  
ATOM   1127  HA2 GLY    77      31.349 -21.874 -69.049  1.00  0.00           H  
ATOM   1128  HA3 GLY    77      31.600 -21.977 -67.293  1.00  0.00           H  
ATOM   1129  C   GLY    77      32.712 -20.403 -68.275  1.00  0.00           C  
ATOM   1130  O   GLY    77      32.046 -19.423 -68.550  1.00  0.00           O  
ATOM   1131  N   VAL    78      33.993 -20.220 -67.961  1.00  0.00           N  
ATOM   1132  H   VAL    78      34.476 -21.038 -67.611  1.00  0.00           H  
ATOM   1133  CA  VAL    78      34.770 -18.969 -68.060  1.00  0.00           C  
ATOM   1134  HA  VAL    78      34.201 -18.196 -67.544  1.00  0.00           H  
ATOM   1135  CB  VAL    78      36.172 -19.013 -67.425  1.00  0.00           C  
ATOM   1136  HB  VAL    78      36.782 -19.778 -67.906  1.00  0.00           H  
ATOM   1137  CG1 VAL    78      36.882 -17.745 -67.759  1.00  0.00           C  
ATOM   1138 HG11 VAL    78      37.021 -17.716 -68.847  1.00  0.00           H  
ATOM   1139 HG12 VAL    78      36.396 -16.863 -67.325  1.00  0.00           H  
ATOM   1140 HG13 VAL    78      37.895 -17.743 -67.338  1.00  0.00           H  
ATOM   1141  CG2 VAL    78      36.107 -19.106 -65.908  1.00  0.00           C  
ATOM   1142 HG21 VAL    78      35.694 -20.042 -65.512  1.00  0.00           H  
ATOM   1143 HG22 VAL    78      37.140 -19.106 -65.539  1.00  0.00           H  
ATOM   1144 HG23 VAL    78      35.566 -18.252 -65.482  1.00  0.00           H  
ATOM   1145  C   VAL    78      34.732 -18.465 -69.545  1.00  0.00           C  
ATOM   1146  O   VAL    78      34.319 -17.361 -69.767  1.00  0.00           O  
ATOM   1147  N   LYS    79      35.192 -19.319 -70.422  1.00  0.00           N  
ATOM   1148  H   LYS    79      35.623 -20.177 -70.102  1.00  0.00           H  
ATOM   1149  CA  LYS    79      35.142 -19.146 -71.864  1.00  0.00           C  
ATOM   1150  HA  LYS    79      35.627 -18.192 -72.069  1.00  0.00           H  
ATOM   1151  CB  LYS    79      35.886 -20.367 -72.470  1.00  0.00           C  
ATOM   1152  HB2 LYS    79      36.859 -20.397 -71.981  1.00  0.00           H  
ATOM   1153  HB3 LYS    79      35.310 -21.288 -72.377  1.00  0.00           H  
ATOM   1154  CG  LYS    79      36.150 -20.163 -74.015  1.00  0.00           C  
ATOM   1155  HG2 LYS    79      36.747 -21.014 -74.344  1.00  0.00           H  
ATOM   1156  HG3 LYS    79      35.249 -19.929 -74.581  1.00  0.00           H  
ATOM   1157  CD  LYS    79      37.179 -19.014 -74.240  1.00  0.00           C  
ATOM   1158  HD2 LYS    79      36.838 -18.133 -73.695  1.00  0.00           H  
ATOM   1159  HD3 LYS    79      38.097 -19.344 -73.752  1.00  0.00           H  
ATOM   1160  CE  LYS    79      37.443 -18.807 -75.707  1.00  0.00           C  
ATOM   1161  HE2 LYS    79      37.984 -17.861 -75.700  1.00  0.00           H  
ATOM   1162  HE3 LYS    79      38.132 -19.570 -76.071  1.00  0.00           H  
ATOM   1163  NZ  LYS    79      36.251 -18.522 -76.545  1.00  0.00           N  
ATOM   1164  HZ1 LYS    79      35.512 -18.164 -75.958  1.00  0.00           H  
ATOM   1165  HZ2 LYS    79      36.357 -17.934 -77.359  1.00  0.00           H  
ATOM   1166  HZ3 LYS    79      35.767 -19.378 -76.775  1.00  0.00           H  
ATOM   1167  C   LYS    79      33.722 -19.010 -72.289  1.00  0.00           C  
ATOM   1168  O   LYS    79      33.346 -18.181 -73.066  1.00  0.00           O  
ATOM   1169  N   ALA    80      32.728 -19.819 -71.847  1.00  0.00           N  
ATOM   1170  H   ALA    80      32.902 -20.639 -71.278  1.00  0.00           H  
ATOM   1171  CA  ALA    80      31.330 -19.682 -72.255  1.00  0.00           C  
ATOM   1172  HA  ALA    80      31.500 -19.678 -73.332  1.00  0.00           H  
ATOM   1173  CB  ALA    80      30.523 -20.925 -71.739  1.00  0.00           C  
ATOM   1174  HB1 ALA    80      30.979 -21.893 -71.982  1.00  0.00           H  
ATOM   1175  HB2 ALA    80      30.343 -20.868 -70.658  1.00  0.00           H  
ATOM   1176  HB3 ALA    80      29.560 -20.893 -72.263  1.00  0.00           H  
ATOM   1177  C   ALA    80      30.663 -18.396 -71.739  1.00  0.00           C  
ATOM   1178  O   ALA    80      29.852 -17.762 -72.373  1.00  0.00           O  
ATOM   1179  N   SER    81      31.114 -17.842 -70.620  1.00  0.00           N  
ATOM   1180  H   SER    81      31.612 -18.450 -69.981  1.00  0.00           H  
ATOM   1181  CA  SER    81      30.693 -16.542 -70.192  1.00  0.00           C  
ATOM   1182  HA  SER    81      29.651 -16.399 -70.475  1.00  0.00           H  
ATOM   1183  CB  SER    81      30.757 -16.373 -68.686  1.00  0.00           C  
ATOM   1184  HB2 SER    81      30.248 -15.475 -68.338  1.00  0.00           H  
ATOM   1185  HB3 SER    81      30.187 -17.157 -68.187  1.00  0.00           H  
ATOM   1186  OG  SER    81      32.145 -16.278 -68.195  1.00  0.00           O  
ATOM   1187  HG  SER    81      32.305 -17.209 -68.022  1.00  0.00           H  
ATOM   1188  C   SER    81      31.397 -15.367 -70.863  1.00  0.00           C  
ATOM   1189  O   SER    81      30.755 -14.434 -71.259  1.00  0.00           O  
ATOM   1190  N   SER    82      32.732 -15.484 -71.090  1.00  0.00           N  
ATOM   1191  H   SER    82      33.242 -16.301 -70.775  1.00  0.00           H  
ATOM   1192  CA  SER    82      33.455 -14.469 -71.923  1.00  0.00           C  
ATOM   1193  HA  SER    82      33.410 -13.503 -71.420  1.00  0.00           H  
ATOM   1194  CB  SER    82      34.934 -14.890 -71.889  1.00  0.00           C  
ATOM   1195  HB2 SER    82      35.268 -14.884 -70.851  1.00  0.00           H  
ATOM   1196  HB3 SER    82      35.053 -15.871 -72.347  1.00  0.00           H  
ATOM   1197  OG  SER    82      35.712 -14.018 -72.668  1.00  0.00           O  
ATOM   1198  HG  SER    82      35.532 -13.130 -72.351  1.00  0.00           H  
ATOM   1199  C   SER    82      33.011 -14.377 -73.404  1.00  0.00           C  
ATOM   1200  O   SER    82      33.053 -13.359 -74.075  1.00  0.00           O  
ATOM   1201  N   ASP    83      32.473 -15.503 -73.904  1.00  0.00           N  
ATOM   1202  H   ASP    83      32.406 -16.351 -73.354  1.00  0.00           H  
ATOM   1203  CA  ASP    83      31.767 -15.468 -75.164  1.00  0.00           C  
ATOM   1204  HA  ASP    83      32.382 -14.882 -75.847  1.00  0.00           H  
ATOM   1205  CB  ASP    83      31.794 -16.942 -75.860  1.00  0.00           C  
ATOM   1206  HB2 ASP    83      31.282 -17.658 -75.217  1.00  0.00           H  
ATOM   1207  HB3 ASP    83      31.373 -16.906 -76.865  1.00  0.00           H  
ATOM   1208  CG  ASP    83      33.251 -17.530 -76.017  1.00  0.00           C  
ATOM   1209  OD1 ASP    83      34.224 -16.761 -75.981  1.00  0.00           O  
ATOM   1210  OD2 ASP    83      33.419 -18.741 -76.354  1.00  0.00           O  
ATOM   1211  C   ASP    83      30.281 -15.026 -75.083  1.00  0.00           C  
ATOM   1212  O   ASP    83      29.742 -14.421 -76.035  1.00  0.00           O  
ATOM   1213  N   TRP    84      29.546 -15.261 -73.989  1.00  0.00           N  
ATOM   1214  H   TRP    84      29.973 -15.807 -73.251  1.00  0.00           H  
ATOM   1215  CA  TRP    84      28.158 -14.724 -73.856  1.00  0.00           C  
ATOM   1216  HA  TRP    84      27.545 -15.003 -74.713  1.00  0.00           H  
ATOM   1217  CB  TRP    84      27.408 -15.294 -72.643  1.00  0.00           C  
ATOM   1218  HB2 TRP    84      27.527 -16.370 -72.815  1.00  0.00           H  
ATOM   1219  HB3 TRP    84      27.943 -15.099 -71.705  1.00  0.00           H  
ATOM   1220  CG  TRP    84      25.915 -14.997 -72.452  1.00  0.00           C  
ATOM   1221  CD1 TRP    84      24.891 -15.797 -72.827  1.00  0.00           C  
ATOM   1222  HD1 TRP    84      25.030 -16.787 -73.236  1.00  0.00           H  
ATOM   1223  NE1 TRP    84      23.667 -15.208 -72.579  1.00  0.00           N  
ATOM   1224  HE1 TRP    84      22.790 -15.594 -72.898  1.00  0.00           H  
ATOM   1225  CE2 TRP    84      23.842 -13.881 -72.115  1.00  0.00           C  
ATOM   1226  CZ2 TRP    84      22.973 -12.844 -71.732  1.00  0.00           C  
ATOM   1227  HZ2 TRP    84      21.918 -12.943 -71.938  1.00  0.00           H  
ATOM   1228  CH2 TRP    84      23.519 -11.716 -71.023  1.00  0.00           C  
ATOM   1229  HH2 TRP    84      22.977 -10.899 -70.568  1.00  0.00           H  
ATOM   1230  CZ3 TRP    84      24.867 -11.556 -70.869  1.00  0.00           C  
ATOM   1231  HZ3 TRP    84      25.322 -10.704 -70.386  1.00  0.00           H  
ATOM   1232  CE3 TRP    84      25.706 -12.513 -71.418  1.00  0.00           C  
ATOM   1233  HE3 TRP    84      26.765 -12.453 -71.210  1.00  0.00           H  
ATOM   1234  CD2 TRP    84      25.278 -13.733 -71.961  1.00  0.00           C  
ATOM   1235  C   TRP    84      28.214 -13.169 -73.856  1.00  0.00           C  
ATOM   1236  O   TRP    84      27.432 -12.509 -74.566  1.00  0.00           O  
ATOM   1237  N   VAL    85      29.131 -12.598 -73.010  1.00  0.00           N  
ATOM   1238  H   VAL    85      29.680 -13.213 -72.422  1.00  0.00           H  
ATOM   1239  CA  VAL    85      29.281 -11.150 -72.875  1.00  0.00           C  
ATOM   1240  HA  VAL    85      28.283 -10.730 -72.751  1.00  0.00           H  
ATOM   1241  CB  VAL    85      30.054 -10.719 -71.632  1.00  0.00           C  
ATOM   1242  HB  VAL    85      31.063 -11.104 -71.781  1.00  0.00           H  
ATOM   1243  CG1 VAL    85      30.062  -9.157 -71.367  1.00  0.00           C  
ATOM   1244 HG11 VAL    85      29.012  -8.849 -71.444  1.00  0.00           H  
ATOM   1245 HG12 VAL    85      30.458  -9.018 -70.354  1.00  0.00           H  
ATOM   1246 HG13 VAL    85      30.647  -8.643 -72.140  1.00  0.00           H  
ATOM   1247  CG2 VAL    85      29.335 -11.256 -70.412  1.00  0.00           C  
ATOM   1248 HG21 VAL    85      29.849 -10.929 -69.499  1.00  0.00           H  
ATOM   1249 HG22 VAL    85      28.335 -10.805 -70.407  1.00  0.00           H  
ATOM   1250 HG23 VAL    85      29.254 -12.342 -70.540  1.00  0.00           H  
ATOM   1251  C   VAL    85      29.670 -10.486 -74.195  1.00  0.00           C  
ATOM   1252  O   VAL    85      29.189  -9.398 -74.450  1.00  0.00           O  
ATOM   1253  N   MET    86      30.530 -11.183 -74.994  1.00  0.00           N  
ATOM   1254  H   MET    86      30.978 -12.014 -74.628  1.00  0.00           H  
ATOM   1255  CA  MET    86      30.852 -10.756 -76.336  1.00  0.00           C  
ATOM   1256  HA  MET    86      31.165  -9.719 -76.210  1.00  0.00           H  
ATOM   1257  CB  MET    86      31.983 -11.654 -76.869  1.00  0.00           C  
ATOM   1258  HB2 MET    86      32.826 -11.724 -76.181  1.00  0.00           H  
ATOM   1259  HB3 MET    86      31.716 -12.702 -77.010  1.00  0.00           H  
ATOM   1260  CG  MET    86      32.627 -11.243 -78.198  1.00  0.00           C  
ATOM   1261  HG2 MET    86      31.884 -11.322 -78.991  1.00  0.00           H  
ATOM   1262  HG3 MET    86      32.889 -10.184 -78.186  1.00  0.00           H  
ATOM   1263  SD  MET    86      34.079 -12.232 -78.605  1.00  0.00           S  
ATOM   1264  CE  MET    86      35.346 -11.535 -77.526  1.00  0.00           C  
ATOM   1265  HE1 MET    86      36.089 -12.326 -77.368  1.00  0.00           H  
ATOM   1266  HE2 MET    86      35.781 -10.601 -77.903  1.00  0.00           H  
ATOM   1267  HE3 MET    86      34.831 -11.389 -76.568  1.00  0.00           H  
ATOM   1268  C   MET    86      29.693 -10.710 -77.386  1.00  0.00           C  
ATOM   1269  O   MET    86      29.550  -9.847 -78.251  1.00  0.00           O  
ATOM   1270  N   ASP    87      28.804 -11.707 -77.261  1.00  0.00           N  
ATOM   1271  H   ASP    87      29.083 -12.262 -76.461  1.00  0.00           H  
ATOM   1272  CA  ASP    87      27.584 -11.887 -78.068  1.00  0.00           C  
ATOM   1273  HA  ASP    87      27.787 -11.650 -79.112  1.00  0.00           H  
ATOM   1274  CB  ASP    87      27.141 -13.377 -77.853  1.00  0.00           C  
ATOM   1275  HB2 ASP    87      27.912 -14.094 -78.136  1.00  0.00           H  
ATOM   1276  HB3 ASP    87      27.006 -13.473 -76.776  1.00  0.00           H  
ATOM   1277  CG  ASP    87      25.815 -13.653 -78.531  1.00  0.00           C  
ATOM   1278  OD1 ASP    87      24.903 -14.173 -77.906  1.00  0.00           O  
ATOM   1279  OD2 ASP    87      25.841 -13.351 -79.739  1.00  0.00           O  
ATOM   1280  C   ASP    87      26.527 -10.921 -77.670  1.00  0.00           C  
ATOM   1281  O   ASP    87      26.035 -10.256 -78.560  1.00  0.00           O  
ATOM   1282  N   SER    88      26.250 -10.774 -76.407  1.00  0.00           N  
ATOM   1283  H   SER    88      26.814 -11.312 -75.760  1.00  0.00           H  
ATOM   1284  CA  SER    88      25.384  -9.752 -75.826  1.00  0.00           C  
ATOM   1285  HA  SER    88      24.377  -9.777 -76.244  1.00  0.00           H  
ATOM   1286  CB  SER    88      25.161  -9.992 -74.316  1.00  0.00           C  
ATOM   1287  HB2 SER    88      26.017  -9.833 -73.660  1.00  0.00           H  
ATOM   1288  HB3 SER    88      24.373  -9.325 -73.968  1.00  0.00           H  
ATOM   1289  OG  SER    88      24.742 -11.356 -74.155  1.00  0.00           O  
ATOM   1290  HG  SER    88      25.330 -11.851 -73.579  1.00  0.00           H  
ATOM   1291  C   SER    88      25.863  -8.342 -76.156  1.00  0.00           C  
ATOM   1292  O   SER    88      25.019  -7.484 -76.379  1.00  0.00           O  
ATOM   1293  N   MET    89      27.138  -8.084 -76.404  1.00  0.00           N  
ATOM   1294  H   MET    89      27.828  -8.760 -76.099  1.00  0.00           H  
ATOM   1295  CA  MET    89      27.641  -6.853 -76.996  1.00  0.00           C  
ATOM   1296  HA  MET    89      27.247  -6.078 -76.338  1.00  0.00           H  
ATOM   1297  CB  MET    89      29.140  -6.805 -76.823  1.00  0.00           C  
ATOM   1298  HB2 MET    89      29.330  -7.045 -75.777  1.00  0.00           H  
ATOM   1299  HB3 MET    89      29.712  -7.542 -77.388  1.00  0.00           H  
ATOM   1300  CG  MET    89      29.690  -5.431 -77.085  1.00  0.00           C  
ATOM   1301  HG2 MET    89      30.779  -5.462 -77.078  1.00  0.00           H  
ATOM   1302  HG3 MET    89      29.433  -5.005 -78.055  1.00  0.00           H  
ATOM   1303  SD  MET    89      29.166  -4.055 -75.966  1.00  0.00           S  
ATOM   1304  CE  MET    89      29.953  -2.553 -76.721  1.00  0.00           C  
ATOM   1305  HE1 MET    89      29.694  -2.370 -77.771  1.00  0.00           H  
ATOM   1306  HE2 MET    89      29.578  -1.704 -76.137  1.00  0.00           H  
ATOM   1307  HE3 MET    89      31.048  -2.572 -76.658  1.00  0.00           H  
ATOM   1308  C   MET    89      27.166  -6.544 -78.404  1.00  0.00           C  
ATOM   1309  O   MET    89      26.696  -5.497 -78.765  1.00  0.00           O  
ATOM   1310  N   ASN    90      27.408  -7.524 -79.278  1.00  0.00           N  
ATOM   1311  H   ASN    90      28.009  -8.293 -79.006  1.00  0.00           H  
ATOM   1312  CA  ASN    90      27.016  -7.376 -80.645  1.00  0.00           C  
ATOM   1313  HA  ASN    90      27.428  -6.442 -81.028  1.00  0.00           H  
ATOM   1314  CB  ASN    90      27.408  -8.626 -81.507  1.00  0.00           C  
ATOM   1315  HB2 ASN    90      27.090  -9.604 -81.147  1.00  0.00           H  
ATOM   1316  HB3 ASN    90      26.867  -8.477 -82.442  1.00  0.00           H  
ATOM   1317  CG  ASN    90      28.888  -8.755 -81.894  1.00  0.00           C  
ATOM   1318  OD1 ASN    90      29.332  -8.347 -82.984  1.00  0.00           O  
ATOM   1319  ND2 ASN    90      29.778  -9.359 -81.083  1.00  0.00           N  
ATOM   1320 HD21 ASN    90      30.648  -9.626 -81.527  1.00  0.00           H  
ATOM   1321 HD22 ASN    90      29.475  -9.732 -80.191  1.00  0.00           H  
ATOM   1322  C   ASN    90      25.505  -7.293 -80.755  1.00  0.00           C  
ATOM   1323  O   ASN    90      25.095  -6.566 -81.633  1.00  0.00           O  
ATOM   1324  N   LYS    91      24.712  -7.975 -79.907  1.00  0.00           N  
ATOM   1325  H   LYS    91      25.165  -8.643 -79.296  1.00  0.00           H  
ATOM   1326  CA  LYS    91      23.259  -7.863 -79.882  1.00  0.00           C  
ATOM   1327  HA  LYS    91      22.873  -7.988 -80.893  1.00  0.00           H  
ATOM   1328  CB  LYS    91      22.683  -8.878 -79.040  1.00  0.00           C  
ATOM   1329  HB2 LYS    91      23.335  -8.889 -78.166  1.00  0.00           H  
ATOM   1330  HB3 LYS    91      21.671  -8.733 -78.664  1.00  0.00           H  
ATOM   1331  CG  LYS    91      22.611 -10.186 -79.814  1.00  0.00           C  
ATOM   1332  HG2 LYS    91      21.681 -10.336 -80.361  1.00  0.00           H  
ATOM   1333  HG3 LYS    91      23.452 -10.288 -80.500  1.00  0.00           H  
ATOM   1334  CD  LYS    91      22.729 -11.386 -78.927  1.00  0.00           C  
ATOM   1335  HD2 LYS    91      23.780 -11.467 -78.648  1.00  0.00           H  
ATOM   1336  HD3 LYS    91      22.046 -11.274 -78.085  1.00  0.00           H  
ATOM   1337  CE  LYS    91      22.473 -12.715 -79.667  1.00  0.00           C  
ATOM   1338  HE2 LYS    91      22.530 -13.571 -78.994  1.00  0.00           H  
ATOM   1339  HE3 LYS    91      21.403 -12.724 -79.875  1.00  0.00           H  
ATOM   1340  NZ  LYS    91      23.393 -12.866 -80.813  1.00  0.00           N  
ATOM   1341  HZ1 LYS    91      24.340 -12.880 -80.461  1.00  0.00           H  
ATOM   1342  HZ2 LYS    91      23.072 -13.719 -81.249  1.00  0.00           H  
ATOM   1343  HZ3 LYS    91      23.258 -12.058 -81.403  1.00  0.00           H  
ATOM   1344  C   LYS    91      22.795  -6.513 -79.312  1.00  0.00           C  
ATOM   1345  O   LYS    91      21.674  -6.045 -79.514  1.00  0.00           O  
ATOM   1346  N   GLY    92      23.650  -5.818 -78.535  1.00  0.00           N  
ATOM   1347  H   GLY    92      24.636  -6.034 -78.442  1.00  0.00           H  
ATOM   1348  CA  GLY    92      23.351  -4.689 -77.681  1.00  0.00           C  
ATOM   1349  HA2 GLY    92      24.343  -4.457 -77.295  1.00  0.00           H  
ATOM   1350  HA3 GLY    92      22.962  -3.893 -78.317  1.00  0.00           H  
ATOM   1351  C   GLY    92      22.375  -4.882 -76.473  1.00  0.00           C  
ATOM   1352  O   GLY    92      21.504  -4.067 -76.204  1.00  0.00           O  
ATOM   1353  N   THR    93      22.514  -6.028 -75.758  1.00  0.00           N  
ATOM   1354  H   THR    93      23.155  -6.753 -76.059  1.00  0.00           H  
ATOM   1355  CA  THR    93      21.738  -6.307 -74.539  1.00  0.00           C  
ATOM   1356  HA  THR    93      20.738  -6.135 -74.935  1.00  0.00           H  
ATOM   1357  CB  THR    93      21.726  -7.773 -74.090  1.00  0.00           C  
ATOM   1358  HB  THR    93      22.761  -7.907 -73.773  1.00  0.00           H  
ATOM   1359  CG2 THR    93      20.813  -8.003 -72.940  1.00  0.00           C  
ATOM   1360 HG21 THR    93      20.790  -9.069 -72.683  1.00  0.00           H  
ATOM   1361 HG22 THR    93      21.204  -7.425 -72.094  1.00  0.00           H  
ATOM   1362 HG23 THR    93      19.768  -7.755 -73.164  1.00  0.00           H  
ATOM   1363  OG1 THR    93      21.365  -8.478 -75.215  1.00  0.00           O  
ATOM   1364  HG1 THR    93      21.517  -9.409 -75.036  1.00  0.00           H  
ATOM   1365  C   THR    93      22.121  -5.389 -73.398  1.00  0.00           C  
ATOM   1366  O   THR    93      23.284  -5.412 -73.053  1.00  0.00           O  
ATOM   1367  N   ASP    94      21.244  -4.573 -72.898  1.00  0.00           N  
ATOM   1368  H   ASP    94      20.320  -4.579 -73.313  1.00  0.00           H  
ATOM   1369  CA  ASP    94      21.364  -3.782 -71.690  1.00  0.00           C  
ATOM   1370  HA  ASP    94      22.229  -3.124 -71.777  1.00  0.00           H  
ATOM   1371  CB  ASP    94      20.084  -2.873 -71.531  1.00  0.00           C  
ATOM   1372  HB2 ASP    94      19.729  -2.631 -72.532  1.00  0.00           H  
ATOM   1373  HB3 ASP    94      19.381  -3.471 -70.951  1.00  0.00           H  
ATOM   1374  CG  ASP    94      20.386  -1.708 -70.667  1.00  0.00           C  
ATOM   1375  OD1 ASP    94      21.221  -0.835 -71.055  1.00  0.00           O  
ATOM   1376  OD2 ASP    94      19.618  -1.349 -69.709  1.00  0.00           O  
ATOM   1377  C   ASP    94      21.587  -4.565 -70.440  1.00  0.00           C  
ATOM   1378  O   ASP    94      20.642  -5.119 -69.872  1.00  0.00           O  
ATOM   1379  N   SER    95      22.718  -4.252 -69.808  1.00  0.00           N  
ATOM   1380  H   SER    95      23.376  -3.564 -70.155  1.00  0.00           H  
ATOM   1381  CA  SER    95      23.135  -4.846 -68.596  1.00  0.00           C  
ATOM   1382  HA  SER    95      22.280  -5.125 -67.980  1.00  0.00           H  
ATOM   1383  CB  SER    95      23.932  -6.117 -68.871  1.00  0.00           C  
ATOM   1384  HB2 SER    95      24.923  -5.927 -69.283  1.00  0.00           H  
ATOM   1385  HB3 SER    95      24.002  -6.593 -67.893  1.00  0.00           H  
ATOM   1386  OG  SER    95      23.318  -7.052 -69.755  1.00  0.00           O  
ATOM   1387  HG  SER    95      22.543  -7.404 -69.310  1.00  0.00           H  
ATOM   1388  C   SER    95      24.110  -3.978 -67.794  1.00  0.00           C  
ATOM   1389  O   SER    95      24.992  -3.334 -68.350  1.00  0.00           O  
ATOM   1390  N   TYR    96      23.983  -4.064 -66.404  1.00  0.00           N  
ATOM   1391  H   TYR    96      23.233  -4.590 -65.973  1.00  0.00           H  
ATOM   1392  CA  TYR    96      24.880  -3.441 -65.481  1.00  0.00           C  
ATOM   1393  HA  TYR    96      24.923  -2.361 -65.619  1.00  0.00           H  
ATOM   1394  CB  TYR    96      24.432  -3.650 -63.997  1.00  0.00           C  
ATOM   1395  HB2 TYR    96      23.358  -3.427 -63.971  1.00  0.00           H  
ATOM   1396  HB3 TYR    96      24.469  -4.729 -63.801  1.00  0.00           H  
ATOM   1397  CG  TYR    96      25.168  -2.783 -62.968  1.00  0.00           C  
ATOM   1398  CD1 TYR    96      26.209  -3.373 -62.194  1.00  0.00           C  
ATOM   1399  HD1 TYR    96      26.469  -4.411 -62.339  1.00  0.00           H  
ATOM   1400  CE1 TYR    96      26.893  -2.554 -61.331  1.00  0.00           C  
ATOM   1401  HE1 TYR    96      27.716  -2.971 -60.770  1.00  0.00           H  
ATOM   1402  CZ  TYR    96      26.558  -1.176 -61.201  1.00  0.00           C  
ATOM   1403  OH  TYR    96      27.147  -0.325 -60.391  1.00  0.00           O  
ATOM   1404  HH  TYR    96      27.181  -0.757 -59.535  1.00  0.00           H  
ATOM   1405  CE2 TYR    96      25.520  -0.666 -61.949  1.00  0.00           C  
ATOM   1406  HE2 TYR    96      25.447   0.405 -62.072  1.00  0.00           H  
ATOM   1407  CD2 TYR    96      24.754  -1.490 -62.841  1.00  0.00           C  
ATOM   1408  HD2 TYR    96      23.922  -1.051 -63.370  1.00  0.00           H  
ATOM   1409  C   TYR    96      26.318  -3.871 -65.731  1.00  0.00           C  
ATOM   1410  O   TYR    96      26.609  -5.011 -65.939  1.00  0.00           O  
ATOM   1411  N   GLY    97      27.143  -2.850 -65.833  1.00  0.00           N  
ATOM   1412  H   GLY    97      26.703  -1.944 -65.943  1.00  0.00           H  
ATOM   1413  CA  GLY    97      28.547  -2.862 -66.106  1.00  0.00           C  
ATOM   1414  HA2 GLY    97      28.957  -1.887 -65.842  1.00  0.00           H  
ATOM   1415  HA3 GLY    97      28.983  -3.625 -65.461  1.00  0.00           H  
ATOM   1416  C   GLY    97      28.942  -3.279 -67.616  1.00  0.00           C  
ATOM   1417  O   GLY    97      30.080  -3.304 -67.978  1.00  0.00           O  
ATOM   1418  N   VAL    98      27.933  -3.375 -68.519  1.00  0.00           N  
ATOM   1419  H   VAL    98      26.961  -3.363 -68.235  1.00  0.00           H  
ATOM   1420  CA  VAL    98      28.190  -3.396 -69.946  1.00  0.00           C  
ATOM   1421  HA  VAL    98      29.192  -3.698 -70.250  1.00  0.00           H  
ATOM   1422  CB  VAL    98      27.339  -4.451 -70.682  1.00  0.00           C  
ATOM   1423  HB  VAL    98      26.291  -4.283 -70.437  1.00  0.00           H  
ATOM   1424  CG1 VAL    98      27.527  -4.520 -72.240  1.00  0.00           C  
ATOM   1425 HG11 VAL    98      27.060  -3.672 -72.755  1.00  0.00           H  
ATOM   1426 HG12 VAL    98      28.557  -4.484 -72.615  1.00  0.00           H  
ATOM   1427 HG13 VAL    98      27.003  -5.433 -72.550  1.00  0.00           H  
ATOM   1428  CG2 VAL    98      27.733  -5.807 -70.092  1.00  0.00           C  
ATOM   1429 HG21 VAL    98      28.813  -5.991 -70.137  1.00  0.00           H  
ATOM   1430 HG22 VAL    98      27.485  -5.836 -69.024  1.00  0.00           H  
ATOM   1431 HG23 VAL    98      27.289  -6.644 -70.646  1.00  0.00           H  
ATOM   1432  C   VAL    98      27.856  -2.088 -70.669  1.00  0.00           C  
ATOM   1433  O   VAL    98      28.506  -1.662 -71.602  1.00  0.00           O  
ATOM   1434  N   THR    99      26.727  -1.546 -70.166  1.00  0.00           N  
ATOM   1435  H   THR    99      26.223  -2.045 -69.442  1.00  0.00           H  
ATOM   1436  CA  THR    99      25.983  -0.422 -70.741  1.00  0.00           C  
ATOM   1437  HA  THR    99      26.575   0.123 -71.476  1.00  0.00           H  
ATOM   1438  CB  THR    99      24.646  -0.945 -71.339  1.00  0.00           C  
ATOM   1439  HB  THR    99      24.254  -0.024 -71.771  1.00  0.00           H  
ATOM   1440  CG2 THR    99      24.834  -1.930 -72.519  1.00  0.00           C  
ATOM   1441 HG21 THR    99      24.029  -2.150 -73.232  1.00  0.00           H  
ATOM   1442 HG22 THR    99      25.677  -1.620 -73.148  1.00  0.00           H  
ATOM   1443 HG23 THR    99      25.101  -2.920 -72.128  1.00  0.00           H  
ATOM   1444  OG1 THR    99      23.745  -1.539 -70.369  1.00  0.00           O  
ATOM   1445  HG1 THR    99      22.885  -1.269 -70.700  1.00  0.00           H  
ATOM   1446  C   THR    99      25.663   0.662 -69.700  1.00  0.00           C  
ATOM   1447  O   THR    99      25.421   1.791 -70.119  1.00  0.00           O  
ATOM   1448  N   THR   100      25.662   0.441 -68.418  1.00  0.00           N  
ATOM   1449  H   THR   100      26.021  -0.419 -68.021  1.00  0.00           H  
ATOM   1450  CA  THR   100      25.151   1.400 -67.455  1.00  0.00           C  
ATOM   1451  HA  THR   100      24.536   2.085 -68.038  1.00  0.00           H  
ATOM   1452  CB  THR   100      24.193   0.841 -66.463  1.00  0.00           C  
ATOM   1453  HB  THR   100      23.639   1.646 -65.981  1.00  0.00           H  
ATOM   1454  CG2 THR   100      23.139  -0.131 -67.095  1.00  0.00           C  
ATOM   1455 HG21 THR   100      23.606  -1.109 -67.265  1.00  0.00           H  
ATOM   1456 HG22 THR   100      22.351  -0.186 -66.334  1.00  0.00           H  
ATOM   1457 HG23 THR   100      22.669   0.266 -68.003  1.00  0.00           H  
ATOM   1458  OG1 THR   100      24.870   0.063 -65.539  1.00  0.00           O  
ATOM   1459  HG1 THR   100      25.542   0.579 -65.088  1.00  0.00           H  
ATOM   1460  C   THR   100      26.244   2.226 -66.838  1.00  0.00           C  
ATOM   1461  O   THR   100      27.368   1.775 -66.797  1.00  0.00           O  
ATOM   1462  N   GLY   101      25.975   3.440 -66.278  1.00  0.00           N  
ATOM   1463  H   GLY   101      25.042   3.799 -66.440  1.00  0.00           H  
ATOM   1464  CA  GLY   101      26.757   4.008 -65.198  1.00  0.00           C  
ATOM   1465  HA2 GLY   101      27.739   4.253 -65.602  1.00  0.00           H  
ATOM   1466  HA3 GLY   101      26.416   5.004 -64.914  1.00  0.00           H  
ATOM   1467  C   GLY   101      26.887   3.039 -63.991  1.00  0.00           C  
ATOM   1468  O   GLY   101      26.382   1.945 -63.882  1.00  0.00           O  
ATOM   1469  N   PHE   102      27.395   3.629 -62.888  1.00  0.00           N  
ATOM   1470  H   PHE   102      27.695   4.592 -62.977  1.00  0.00           H  
ATOM   1471  CA  PHE   102      27.598   2.907 -61.658  1.00  0.00           C  
ATOM   1472  HA  PHE   102      27.374   1.852 -61.815  1.00  0.00           H  
ATOM   1473  CB  PHE   102      29.023   3.065 -61.184  1.00  0.00           C  
ATOM   1474  HB2 PHE   102      29.156   4.135 -60.982  1.00  0.00           H  
ATOM   1475  HB3 PHE   102      29.327   2.548 -60.266  1.00  0.00           H  
ATOM   1476  CG  PHE   102      29.974   2.633 -62.332  1.00  0.00           C  
ATOM   1477  CD1 PHE   102      29.983   1.296 -62.722  1.00  0.00           C  
ATOM   1478  HD1 PHE   102      29.374   0.529 -62.267  1.00  0.00           H  
ATOM   1479  CE1 PHE   102      30.932   0.875 -63.703  1.00  0.00           C  
ATOM   1480  HE1 PHE   102      30.990  -0.197 -63.825  1.00  0.00           H  
ATOM   1481  CZ  PHE   102      31.709   1.720 -64.466  1.00  0.00           C  
ATOM   1482  HZ  PHE   102      32.319   1.377 -65.288  1.00  0.00           H  
ATOM   1483  CE2 PHE   102      31.534   3.108 -64.198  1.00  0.00           C  
ATOM   1484  HE2 PHE   102      32.139   3.857 -64.688  1.00  0.00           H  
ATOM   1485  CD2 PHE   102      30.662   3.555 -63.166  1.00  0.00           C  
ATOM   1486  HD2 PHE   102      30.645   4.590 -62.857  1.00  0.00           H  
ATOM   1487  C   PHE   102      26.650   3.390 -60.502  1.00  0.00           C  
ATOM   1488  O   PHE   102      26.042   4.442 -60.595  1.00  0.00           O  
ATOM   1489  N   GLY   103      26.509   2.558 -59.401  1.00  0.00           N  
ATOM   1490  H   GLY   103      26.938   1.641 -59.357  1.00  0.00           H  
ATOM   1491  CA  GLY   103      25.518   2.777 -58.316  1.00  0.00           C  
ATOM   1492  HA2 GLY   103      25.473   1.843 -57.756  1.00  0.00           H  
ATOM   1493  HA3 GLY   103      26.013   3.501 -57.669  1.00  0.00           H  
ATOM   1494  C   GLY   103      24.089   3.175 -58.622  1.00  0.00           C  
ATOM   1495  O   GLY   103      23.482   2.621 -59.533  1.00  0.00           O  
ATOM   1496  N   ALA   104      23.689   4.277 -57.943  1.00  0.00           N  
ATOM   1497  H   ALA   104      24.370   4.561 -57.249  1.00  0.00           H  
ATOM   1498  CA  ALA   104      22.490   5.085 -58.347  1.00  0.00           C  
ATOM   1499  HA  ALA   104      21.646   4.397 -58.305  1.00  0.00           H  
ATOM   1500  CB  ALA   104      22.132   6.222 -57.391  1.00  0.00           C  
ATOM   1501  HB1 ALA   104      21.155   6.609 -57.704  1.00  0.00           H  
ATOM   1502  HB2 ALA   104      21.999   5.709 -56.431  1.00  0.00           H  
ATOM   1503  HB3 ALA   104      22.915   6.987 -57.310  1.00  0.00           H  
ATOM   1504  C   ALA   104      22.426   5.652 -59.784  1.00  0.00           C  
ATOM   1505  O   ALA   104      21.426   5.614 -60.537  1.00  0.00           O  
ATOM   1506  N   THR   105      23.542   6.217 -60.249  1.00  0.00           N  
ATOM   1507  H   THR   105      24.314   6.321 -59.601  1.00  0.00           H  
ATOM   1508  CA  THR   105      23.755   6.745 -61.605  1.00  0.00           C  
ATOM   1509  HA  THR   105      22.912   7.395 -61.842  1.00  0.00           H  
ATOM   1510  CB  THR   105      25.084   7.558 -61.700  1.00  0.00           C  
ATOM   1511  HB  THR   105      25.269   7.811 -62.744  1.00  0.00           H  
ATOM   1512  CG2 THR   105      24.987   8.868 -60.921  1.00  0.00           C  
ATOM   1513 HG21 THR   105      24.163   9.486 -61.298  1.00  0.00           H  
ATOM   1514 HG22 THR   105      24.746   8.603 -59.884  1.00  0.00           H  
ATOM   1515 HG23 THR   105      25.919   9.445 -60.977  1.00  0.00           H  
ATOM   1516  OG1 THR   105      26.369   6.996 -61.411  1.00  0.00           O  
ATOM   1517  HG1 THR   105      26.151   6.080 -61.224  1.00  0.00           H  
ATOM   1518  C   THR   105      23.836   5.600 -62.615  1.00  0.00           C  
ATOM   1519  O   THR   105      24.277   5.731 -63.753  1.00  0.00           O  
ATOM   1520  N   SER   106      23.401   4.338 -62.310  1.00  0.00           N  
ATOM   1521  H   SER   106      22.939   4.182 -61.422  1.00  0.00           H  
ATOM   1522  CA  SER   106      23.117   3.311 -63.414  1.00  0.00           C  
ATOM   1523  HA  SER   106      23.902   3.048 -64.123  1.00  0.00           H  
ATOM   1524  CB  SER   106      22.795   2.016 -62.679  1.00  0.00           C  
ATOM   1525  HB2 SER   106      22.516   1.316 -63.467  1.00  0.00           H  
ATOM   1526  HB3 SER   106      23.704   1.778 -62.127  1.00  0.00           H  
ATOM   1527  OG  SER   106      21.707   2.143 -61.819  1.00  0.00           O  
ATOM   1528  HG  SER   106      22.118   2.158 -60.952  1.00  0.00           H  
ATOM   1529  C   SER   106      21.924   3.656 -64.248  1.00  0.00           C  
ATOM   1530  O   SER   106      21.818   3.094 -65.356  1.00  0.00           O  
ATOM   1531  N   HIE   107      21.144   4.645 -63.850  1.00  0.00           N  
ATOM   1532  H   HIE   107      21.483   5.127 -63.026  1.00  0.00           H  
ATOM   1533  CA  HIE   107      20.196   5.172 -64.796  1.00  0.00           C  
ATOM   1534  HA  HIE   107      19.492   4.417 -65.146  1.00  0.00           H  
ATOM   1535  CB  HIE   107      19.407   6.231 -63.988  1.00  0.00           C  
ATOM   1536  HB2 HIE   107      18.710   6.790 -64.624  1.00  0.00           H  
ATOM   1537  HB3 HIE   107      18.696   5.716 -63.330  1.00  0.00           H  
ATOM   1538  CG  HIE   107      20.256   7.243 -63.267  1.00  0.00           C  
ATOM   1539  ND1 HIE   107      21.026   8.197 -63.908  1.00  0.00           N  
ATOM   1540  CE1 HIE   107      21.268   9.216 -63.044  1.00  0.00           C  
ATOM   1541  HE1 HIE   107      21.845  10.099 -63.275  1.00  0.00           H  
ATOM   1542  NE2 HIE   107      20.735   8.957 -61.852  1.00  0.00           N  
ATOM   1543  HE2 HIE   107      20.775   9.611 -61.084  1.00  0.00           H  
ATOM   1544  CD2 HIE   107      19.981   7.735 -62.022  1.00  0.00           C  
ATOM   1545  HD2 HIE   107      19.259   7.301 -61.345  1.00  0.00           H  
ATOM   1546  C   HIE   107      20.912   5.758 -66.048  1.00  0.00           C  
ATOM   1547  O   HIE   107      20.151   5.792 -67.047  1.00  0.00           O  
ATOM   1548  N   ARG   108      22.184   6.185 -66.034  1.00  0.00           N  
ATOM   1549  H   ARG   108      22.587   6.312 -65.113  1.00  0.00           H  
ATOM   1550  CA  ARG   108      23.008   6.604 -67.168  1.00  0.00           C  
ATOM   1551  HA  ARG   108      22.380   7.238 -67.793  1.00  0.00           H  
ATOM   1552  CB  ARG   108      24.286   7.339 -66.666  1.00  0.00           C  
ATOM   1553  HB2 ARG   108      24.901   6.608 -66.141  1.00  0.00           H  
ATOM   1554  HB3 ARG   108      24.762   7.799 -67.532  1.00  0.00           H  
ATOM   1555  CG  ARG   108      24.087   8.491 -65.635  1.00  0.00           C  
ATOM   1556  HG2 ARG   108      23.358   9.126 -66.140  1.00  0.00           H  
ATOM   1557  HG3 ARG   108      23.617   8.150 -64.713  1.00  0.00           H  
ATOM   1558  CD  ARG   108      25.349   9.299 -65.299  1.00  0.00           C  
ATOM   1559  HD2 ARG   108      26.189   8.765 -64.855  1.00  0.00           H  
ATOM   1560  HD3 ARG   108      25.699   9.566 -66.296  1.00  0.00           H  
ATOM   1561  NE  ARG   108      24.946  10.441 -64.462  1.00  0.00           N  
ATOM   1562  HE  ARG   108      24.026  10.841 -64.580  1.00  0.00           H  
ATOM   1563  CZ  ARG   108      25.646  11.141 -63.609  1.00  0.00           C  
ATOM   1564  NH1 ARG   108      26.911  11.029 -63.668  1.00  0.00           N  
ATOM   1565 HH11 ARG   108      27.325  10.632 -64.500  1.00  0.00           H  
ATOM   1566 HH12 ARG   108      27.576  11.624 -63.195  1.00  0.00           H  
ATOM   1567  NH2 ARG   108      25.122  11.866 -62.659  1.00  0.00           N  
ATOM   1568 HH21 ARG   108      24.118  11.935 -62.585  1.00  0.00           H  
ATOM   1569 HH22 ARG   108      25.745  12.204 -61.940  1.00  0.00           H  
ATOM   1570  C   ARG   108      23.381   5.393 -68.101  1.00  0.00           C  
ATOM   1571  O   ARG   108      23.467   4.277 -67.602  1.00  0.00           O  
ATOM   1572  N   ARG   109      23.420   5.603 -69.391  1.00  0.00           N  
ATOM   1573  H   ARG   109      23.187   6.569 -69.590  1.00  0.00           H  
ATOM   1574  CA  ARG   109      23.672   4.575 -70.398  1.00  0.00           C  
ATOM   1575  HA  ARG   109      23.941   3.631 -69.926  1.00  0.00           H  
ATOM   1576  CB  ARG   109      22.405   4.360 -71.214  1.00  0.00           C  
ATOM   1577  HB2 ARG   109      22.157   5.332 -71.639  1.00  0.00           H  
ATOM   1578  HB3 ARG   109      22.714   3.731 -72.049  1.00  0.00           H  
ATOM   1579  CG  ARG   109      21.203   3.725 -70.374  1.00  0.00           C  
ATOM   1580  HG2 ARG   109      20.840   4.389 -69.589  1.00  0.00           H  
ATOM   1581  HG3 ARG   109      20.434   3.456 -71.098  1.00  0.00           H  
ATOM   1582  CD  ARG   109      21.705   2.409 -69.726  1.00  0.00           C  
ATOM   1583  HD2 ARG   109      22.263   1.830 -70.462  1.00  0.00           H  
ATOM   1584  HD3 ARG   109      22.230   2.514 -68.776  1.00  0.00           H  
ATOM   1585  NE  ARG   109      20.529   1.517 -69.338  1.00  0.00           N  
ATOM   1586  HE  ARG   109      20.367   0.812 -70.042  1.00  0.00           H  
ATOM   1587  CZ  ARG   109      19.653   1.689 -68.362  1.00  0.00           C  
ATOM   1588  NH1 ARG   109      19.512   2.699 -67.647  1.00  0.00           N  
ATOM   1589 HH11 ARG   109      20.204   3.429 -67.743  1.00  0.00           H  
ATOM   1590 HH12 ARG   109      18.808   2.668 -66.924  1.00  0.00           H  
ATOM   1591  NH2 ARG   109      18.815   0.692 -68.120  1.00  0.00           N  
ATOM   1592 HH21 ARG   109      18.951  -0.095 -68.738  1.00  0.00           H  
ATOM   1593 HH22 ARG   109      18.292   0.723 -67.257  1.00  0.00           H  
ATOM   1594  C   ARG   109      24.865   5.026 -71.327  1.00  0.00           C  
ATOM   1595  O   ARG   109      25.261   6.156 -71.302  1.00  0.00           O  
ATOM   1596  N   THR   110      25.558   4.055 -72.008  1.00  0.00           N  
ATOM   1597  H   THR   110      25.409   3.077 -71.789  1.00  0.00           H  
ATOM   1598  CA  THR   110      26.670   4.334 -72.992  1.00  0.00           C  
ATOM   1599  HA  THR   110      26.300   5.162 -73.597  1.00  0.00           H  
ATOM   1600  CB  THR   110      28.027   4.742 -72.379  1.00  0.00           C  
ATOM   1601  HB  THR   110      27.890   5.514 -71.622  1.00  0.00           H  
ATOM   1602  CG2 THR   110      28.788   3.636 -71.620  1.00  0.00           C  
ATOM   1603 HG21 THR   110      29.406   2.988 -72.254  1.00  0.00           H  
ATOM   1604 HG22 THR   110      29.504   4.120 -70.945  1.00  0.00           H  
ATOM   1605 HG23 THR   110      28.028   3.111 -71.028  1.00  0.00           H  
ATOM   1606  OG1 THR   110      28.914   5.202 -73.356  1.00  0.00           O  
ATOM   1607  HG1 THR   110      28.569   6.063 -73.603  1.00  0.00           H  
ATOM   1608  C   THR   110      26.880   3.128 -73.899  1.00  0.00           C  
ATOM   1609  O   THR   110      26.783   2.047 -73.453  1.00  0.00           O  
ATOM   1610  N   LYS   111      27.142   3.389 -75.128  1.00  0.00           N  
ATOM   1611  H   LYS   111      27.098   4.363 -75.402  1.00  0.00           H  
ATOM   1612  CA  LYS   111      27.622   2.364 -76.092  1.00  0.00           C  
ATOM   1613  HA  LYS   111      27.233   1.371 -75.865  1.00  0.00           H  
ATOM   1614  CB  LYS   111      27.118   2.724 -77.488  1.00  0.00           C  
ATOM   1615  HB2 LYS   111      26.114   3.110 -77.316  1.00  0.00           H  
ATOM   1616  HB3 LYS   111      27.727   3.517 -77.923  1.00  0.00           H  
ATOM   1617  CG  LYS   111      27.061   1.571 -78.434  1.00  0.00           C  
ATOM   1618  HG2 LYS   111      28.052   1.206 -78.704  1.00  0.00           H  
ATOM   1619  HG3 LYS   111      26.562   0.816 -77.826  1.00  0.00           H  
ATOM   1620  CD  LYS   111      26.131   1.835 -79.657  1.00  0.00           C  
ATOM   1621  HD2 LYS   111      26.050   0.927 -80.255  1.00  0.00           H  
ATOM   1622  HD3 LYS   111      25.145   2.074 -79.258  1.00  0.00           H  
ATOM   1623  CE  LYS   111      26.757   2.882 -80.587  1.00  0.00           C  
ATOM   1624  HE2 LYS   111      26.677   3.871 -80.135  1.00  0.00           H  
ATOM   1625  HE3 LYS   111      27.827   2.718 -80.707  1.00  0.00           H  
ATOM   1626  NZ  LYS   111      25.990   2.671 -81.845  1.00  0.00           N  
ATOM   1627  HZ1 LYS   111      25.040   2.860 -81.557  1.00  0.00           H  
ATOM   1628  HZ2 LYS   111      26.377   3.322 -82.513  1.00  0.00           H  
ATOM   1629  HZ3 LYS   111      26.005   1.747 -82.252  1.00  0.00           H  
ATOM   1630  C   LYS   111      29.162   2.248 -76.041  1.00  0.00           C  
ATOM   1631  O   LYS   111      29.683   1.292 -76.528  1.00  0.00           O  
ATOM   1632  N   GLN   112      29.909   3.099 -75.377  1.00  0.00           N  
ATOM   1633  H   GLN   112      29.403   3.710 -74.747  1.00  0.00           H  
ATOM   1634  CA  GLN   112      31.362   2.968 -75.139  1.00  0.00           C  
ATOM   1635  HA  GLN   112      31.751   2.634 -76.100  1.00  0.00           H  
ATOM   1636  CB  GLN   112      31.951   4.356 -74.843  1.00  0.00           C  
ATOM   1637  HB2 GLN   112      31.523   4.698 -73.901  1.00  0.00           H  
ATOM   1638  HB3 GLN   112      33.031   4.389 -74.702  1.00  0.00           H  
ATOM   1639  CG  GLN   112      31.632   5.276 -76.070  1.00  0.00           C  
ATOM   1640  HG2 GLN   112      31.656   4.669 -76.975  1.00  0.00           H  
ATOM   1641  HG3 GLN   112      30.608   5.645 -76.016  1.00  0.00           H  
ATOM   1642  CD  GLN   112      32.650   6.378 -76.233  1.00  0.00           C  
ATOM   1643  OE1 GLN   112      33.767   6.138 -76.591  1.00  0.00           O  
ATOM   1644  NE2 GLN   112      32.350   7.597 -75.994  1.00  0.00           N  
ATOM   1645 HE21 GLN   112      33.190   8.163 -75.985  1.00  0.00           H  
ATOM   1646 HE22 GLN   112      31.437   7.994 -75.811  1.00  0.00           H  
ATOM   1647  C   GLN   112      31.717   1.890 -74.089  1.00  0.00           C  
ATOM   1648  O   GLN   112      32.419   2.181 -73.107  1.00  0.00           O  
ATOM   1649  N   GLY   113      31.108   0.685 -74.095  1.00  0.00           N  
ATOM   1650  H   GLY   113      30.338   0.462 -74.715  1.00  0.00           H  
ATOM   1651  CA  GLY   113      31.296  -0.301 -72.999  1.00  0.00           C  
ATOM   1652  HA2 GLY   113      30.924   0.233 -72.124  1.00  0.00           H  
ATOM   1653  HA3 GLY   113      30.637  -1.169 -73.016  1.00  0.00           H  
ATOM   1654  C   GLY   113      32.765  -0.813 -72.752  1.00  0.00           C  
ATOM   1655  O   GLY   113      33.039  -1.306 -71.697  1.00  0.00           O  
ATOM   1656  N   GLY   114      33.683  -0.515 -73.619  1.00  0.00           N  
ATOM   1657  H   GLY   114      33.415  -0.208 -74.546  1.00  0.00           H  
ATOM   1658  CA  GLY   114      35.115  -0.752 -73.383  1.00  0.00           C  
ATOM   1659  HA2 GLY   114      35.059  -1.726 -72.896  1.00  0.00           H  
ATOM   1660  HA3 GLY   114      35.541  -0.922 -74.372  1.00  0.00           H  
ATOM   1661  C   GLY   114      35.822   0.301 -72.536  1.00  0.00           C  
ATOM   1662  O   GLY   114      36.572   0.040 -71.610  1.00  0.00           O  
ATOM   1663  N   ALA   115      35.633   1.629 -72.806  1.00  0.00           N  
ATOM   1664  H   ALA   115      35.114   1.836 -73.651  1.00  0.00           H  
ATOM   1665  CA  ALA   115      36.144   2.818 -71.996  1.00  0.00           C  
ATOM   1666  HA  ALA   115      37.149   2.635 -71.616  1.00  0.00           H  
ATOM   1667  CB  ALA   115      36.132   4.076 -72.909  1.00  0.00           C  
ATOM   1668  HB1 ALA   115      37.037   3.983 -73.522  1.00  0.00           H  
ATOM   1669  HB2 ALA   115      35.217   4.045 -73.512  1.00  0.00           H  
ATOM   1670  HB3 ALA   115      36.123   5.008 -72.330  1.00  0.00           H  
ATOM   1671  C   ALA   115      35.363   3.051 -70.664  1.00  0.00           C  
ATOM   1672  O   ALA   115      35.864   3.676 -69.739  1.00  0.00           O  
ATOM   1673  N   LEU   116      34.214   2.395 -70.546  1.00  0.00           N  
ATOM   1674  H   LEU   116      33.903   1.866 -71.352  1.00  0.00           H  
ATOM   1675  CA  LEU   116      33.391   2.325 -69.284  1.00  0.00           C  
ATOM   1676  HA  LEU   116      33.154   3.337 -68.957  1.00  0.00           H  
ATOM   1677  CB  LEU   116      32.087   1.695 -69.671  1.00  0.00           C  
ATOM   1678  HB2 LEU   116      31.534   2.305 -70.384  1.00  0.00           H  
ATOM   1679  HB3 LEU   116      32.279   0.703 -70.080  1.00  0.00           H  
ATOM   1680  CG  LEU   116      31.120   1.392 -68.473  1.00  0.00           C  
ATOM   1681  HG  LEU   116      31.618   0.763 -67.735  1.00  0.00           H  
ATOM   1682  CD1 LEU   116      30.620   2.694 -67.853  1.00  0.00           C  
ATOM   1683 HD11 LEU   116      30.020   2.605 -66.938  1.00  0.00           H  
ATOM   1684 HD12 LEU   116      31.465   3.329 -67.561  1.00  0.00           H  
ATOM   1685 HD13 LEU   116      30.010   3.269 -68.561  1.00  0.00           H  
ATOM   1686  CD2 LEU   116      29.972   0.527 -69.020  1.00  0.00           C  
ATOM   1687 HD21 LEU   116      30.295  -0.356 -69.586  1.00  0.00           H  
ATOM   1688 HD22 LEU   116      29.338   0.223 -68.178  1.00  0.00           H  
ATOM   1689 HD23 LEU   116      29.267   1.206 -69.516  1.00  0.00           H  
ATOM   1690  C   LEU   116      34.160   1.523 -68.237  1.00  0.00           C  
ATOM   1691  O   LEU   116      34.327   2.015 -67.139  1.00  0.00           O  
ATOM   1692  N   GLN   117      34.883   0.364 -68.592  1.00  0.00           N  
ATOM   1693  H   GLN   117      35.005   0.107 -69.564  1.00  0.00           H  
ATOM   1694  CA  GLN   117      35.646  -0.329 -67.627  1.00  0.00           C  
ATOM   1695  HA  GLN   117      35.113  -0.625 -66.724  1.00  0.00           H  
ATOM   1696  CB  GLN   117      36.188  -1.595 -68.422  1.00  0.00           C  
ATOM   1697  HB2 GLN   117      36.871  -1.401 -69.249  1.00  0.00           H  
ATOM   1698  HB3 GLN   117      36.660  -2.199 -67.648  1.00  0.00           H  
ATOM   1699  CG  GLN   117      35.181  -2.464 -69.205  1.00  0.00           C  
ATOM   1700  HG2 GLN   117      34.990  -2.006 -70.175  1.00  0.00           H  
ATOM   1701  HG3 GLN   117      35.725  -3.370 -69.470  1.00  0.00           H  
ATOM   1702  CD  GLN   117      33.893  -2.689 -68.426  1.00  0.00           C  
ATOM   1703  OE1 GLN   117      33.886  -2.988 -67.248  1.00  0.00           O  
ATOM   1704  NE2 GLN   117      32.777  -2.575 -69.133  1.00  0.00           N  
ATOM   1705 HE21 GLN   117      31.910  -2.681 -68.620  1.00  0.00           H  
ATOM   1706 HE22 GLN   117      32.857  -2.206 -70.073  1.00  0.00           H  
ATOM   1707  C   GLN   117      36.997   0.348 -67.219  1.00  0.00           C  
ATOM   1708  O   GLN   117      37.408   0.139 -66.099  1.00  0.00           O  
ATOM   1709  N   LYS   118      37.617   1.196 -68.018  1.00  0.00           N  
ATOM   1710  H   LYS   118      37.212   1.409 -68.922  1.00  0.00           H  
ATOM   1711  CA  LYS   118      38.889   1.858 -67.719  1.00  0.00           C  
ATOM   1712  HA  LYS   118      39.410   1.300 -66.941  1.00  0.00           H  
ATOM   1713  CB  LYS   118      39.756   2.058 -68.984  1.00  0.00           C  
ATOM   1714  HB2 LYS   118      39.243   2.524 -69.825  1.00  0.00           H  
ATOM   1715  HB3 LYS   118      40.711   2.577 -68.906  1.00  0.00           H  
ATOM   1716  CG  LYS   118      40.206   0.646 -69.476  1.00  0.00           C  
ATOM   1717  HG2 LYS   118      41.081   0.366 -68.890  1.00  0.00           H  
ATOM   1718  HG3 LYS   118      39.341  -0.016 -69.415  1.00  0.00           H  
ATOM   1719  CD  LYS   118      40.745   0.641 -70.977  1.00  0.00           C  
ATOM   1720  HD2 LYS   118      41.633   1.273 -70.989  1.00  0.00           H  
ATOM   1721  HD3 LYS   118      41.035  -0.331 -71.378  1.00  0.00           H  
ATOM   1722  CE  LYS   118      39.652   1.117 -71.888  1.00  0.00           C  
ATOM   1723  HE2 LYS   118      38.792   0.447 -71.906  1.00  0.00           H  
ATOM   1724  HE3 LYS   118      39.235   2.071 -71.568  1.00  0.00           H  
ATOM   1725  NZ  LYS   118      40.128   1.130 -73.282  1.00  0.00           N  
ATOM   1726  HZ1 LYS   118      40.974   1.652 -73.463  1.00  0.00           H  
ATOM   1727  HZ2 LYS   118      40.320   0.178 -73.559  1.00  0.00           H  
ATOM   1728  HZ3 LYS   118      39.368   1.435 -73.872  1.00  0.00           H  
ATOM   1729  C   LYS   118      38.723   3.178 -66.827  1.00  0.00           C  
ATOM   1730  O   LYS   118      39.601   3.503 -66.037  1.00  0.00           O  
ATOM   1731  N   GLU   119      37.566   3.794 -66.978  1.00  0.00           N  
ATOM   1732  H   GLU   119      36.849   3.383 -67.564  1.00  0.00           H  
ATOM   1733  CA  GLU   119      37.219   4.961 -66.149  1.00  0.00           C  
ATOM   1734  HA  GLU   119      38.111   5.561 -65.972  1.00  0.00           H  
ATOM   1735  CB  GLU   119      35.934   5.719 -66.716  1.00  0.00           C  
ATOM   1736  HB2 GLU   119      36.234   6.161 -67.666  1.00  0.00           H  
ATOM   1737  HB3 GLU   119      35.156   4.990 -66.941  1.00  0.00           H  
ATOM   1738  CG  GLU   119      35.224   6.884 -65.899  1.00  0.00           C  
ATOM   1739  HG2 GLU   119      34.305   7.333 -66.275  1.00  0.00           H  
ATOM   1740  HG3 GLU   119      34.830   6.480 -64.967  1.00  0.00           H  
ATOM   1741  CD  GLU   119      36.159   8.033 -65.460  1.00  0.00           C  
ATOM   1742  OE1 GLU   119      35.744   8.838 -64.647  1.00  0.00           O  
ATOM   1743  OE2 GLU   119      37.337   7.988 -65.911  1.00  0.00           O  
ATOM   1744  C   GLU   119      36.903   4.456 -64.699  1.00  0.00           C  
ATOM   1745  O   GLU   119      37.250   5.128 -63.753  1.00  0.00           O  
ATOM   1746  N   LEU   120      36.339   3.306 -64.606  1.00  0.00           N  
ATOM   1747  H   LEU   120      36.023   2.808 -65.430  1.00  0.00           H  
ATOM   1748  CA  LEU   120      36.079   2.652 -63.291  1.00  0.00           C  
ATOM   1749  HA  LEU   120      35.474   3.291 -62.648  1.00  0.00           H  
ATOM   1750  CB  LEU   120      35.302   1.379 -63.628  1.00  0.00           C  
ATOM   1751  HB2 LEU   120      34.343   1.599 -64.096  1.00  0.00           H  
ATOM   1752  HB3 LEU   120      35.834   0.874 -64.435  1.00  0.00           H  
ATOM   1753  CG  LEU   120      35.080   0.196 -62.626  1.00  0.00           C  
ATOM   1754  HG  LEU   120      36.050  -0.000 -62.168  1.00  0.00           H  
ATOM   1755  CD1 LEU   120      34.087   0.551 -61.458  1.00  0.00           C  
ATOM   1756 HD11 LEU   120      33.241   1.068 -61.926  1.00  0.00           H  
ATOM   1757 HD12 LEU   120      33.671  -0.318 -60.932  1.00  0.00           H  
ATOM   1758 HD13 LEU   120      34.569   1.276 -60.790  1.00  0.00           H  
ATOM   1759  CD2 LEU   120      34.807  -1.082 -63.460  1.00  0.00           C  
ATOM   1760 HD21 LEU   120      35.511  -1.277 -64.279  1.00  0.00           H  
ATOM   1761 HD22 LEU   120      34.777  -1.961 -62.804  1.00  0.00           H  
ATOM   1762 HD23 LEU   120      33.790  -1.113 -63.869  1.00  0.00           H  
ATOM   1763  C   LEU   120      37.326   2.435 -62.471  1.00  0.00           C  
ATOM   1764  O   LEU   120      37.327   2.742 -61.345  1.00  0.00           O  
ATOM   1765  N   ILE   121      38.375   1.927 -63.170  1.00  0.00           N  
ATOM   1766  H   ILE   121      38.300   1.721 -64.159  1.00  0.00           H  
ATOM   1767  CA  ILE   121      39.682   1.690 -62.514  1.00  0.00           C  
ATOM   1768  HA  ILE   121      39.459   1.089 -61.632  1.00  0.00           H  
ATOM   1769  CB  ILE   121      40.661   0.899 -63.398  1.00  0.00           C  
ATOM   1770  HB  ILE   121      40.679   1.396 -64.368  1.00  0.00           H  
ATOM   1771  CG2 ILE   121      42.116   0.744 -62.893  1.00  0.00           C  
ATOM   1772 HG21 ILE   121      42.168  -0.077 -62.167  1.00  0.00           H  
ATOM   1773 HG22 ILE   121      42.758   0.489 -63.745  1.00  0.00           H  
ATOM   1774 HG23 ILE   121      42.483   1.749 -62.652  1.00  0.00           H  
ATOM   1775  CG1 ILE   121      40.160  -0.521 -63.644  1.00  0.00           C  
ATOM   1776 HG12 ILE   121      40.333  -1.177 -62.791  1.00  0.00           H  
ATOM   1777 HG13 ILE   121      39.094  -0.353 -63.796  1.00  0.00           H  
ATOM   1778  CD1 ILE   121      40.613  -1.276 -64.925  1.00  0.00           C  
ATOM   1779 HD11 ILE   121      41.643  -1.653 -64.900  1.00  0.00           H  
ATOM   1780 HD12 ILE   121      39.918  -2.125 -64.891  1.00  0.00           H  
ATOM   1781 HD13 ILE   121      40.443  -0.675 -65.827  1.00  0.00           H  
ATOM   1782  C   ILE   121      40.349   3.011 -62.122  1.00  0.00           C  
ATOM   1783  O   ILE   121      40.972   3.003 -61.075  1.00  0.00           O  
ATOM   1784  N   ARG   122      40.149   4.112 -62.926  1.00  0.00           N  
ATOM   1785  H   ARG   122      39.777   4.041 -63.865  1.00  0.00           H  
ATOM   1786  CA  ARG   122      40.653   5.415 -62.621  1.00  0.00           C  
ATOM   1787  HA  ARG   122      41.718   5.299 -62.424  1.00  0.00           H  
ATOM   1788  CB  ARG   122      40.443   6.378 -63.844  1.00  0.00           C  
ATOM   1789  HB2 ARG   122      40.931   5.985 -64.737  1.00  0.00           H  
ATOM   1790  HB3 ARG   122      39.383   6.460 -64.082  1.00  0.00           H  
ATOM   1791  CG  ARG   122      41.067   7.786 -63.576  1.00  0.00           C  
ATOM   1792  HG2 ARG   122      40.821   8.118 -62.567  1.00  0.00           H  
ATOM   1793  HG3 ARG   122      42.147   7.721 -63.712  1.00  0.00           H  
ATOM   1794  CD  ARG   122      40.575   8.849 -64.585  1.00  0.00           C  
ATOM   1795  HD2 ARG   122      41.248   9.705 -64.642  1.00  0.00           H  
ATOM   1796  HD3 ARG   122      40.574   8.346 -65.552  1.00  0.00           H  
ATOM   1797  NE  ARG   122      39.161   9.339 -64.275  1.00  0.00           N  
ATOM   1798  HE  ARG   122      38.429   8.996 -64.881  1.00  0.00           H  
ATOM   1799  CZ  ARG   122      38.749  10.194 -63.355  1.00  0.00           C  
ATOM   1800  NH1 ARG   122      39.454  10.651 -62.301  1.00  0.00           N  
ATOM   1801 HH11 ARG   122      40.459  10.695 -62.388  1.00  0.00           H  
ATOM   1802 HH12 ARG   122      38.923  10.998 -61.515  1.00  0.00           H  
ATOM   1803  NH2 ARG   122      37.513  10.400 -63.154  1.00  0.00           N  
ATOM   1804 HH21 ARG   122      36.803   9.918 -63.687  1.00  0.00           H  
ATOM   1805 HH22 ARG   122      37.255  11.138 -62.515  1.00  0.00           H  
ATOM   1806  C   ARG   122      40.037   5.909 -61.303  1.00  0.00           C  
ATOM   1807  O   ARG   122      40.762   6.250 -60.400  1.00  0.00           O  
ATOM   1808  N   PHE   123      38.710   5.992 -61.186  1.00  0.00           N  
ATOM   1809  H   PHE   123      38.217   5.453 -61.888  1.00  0.00           H  
ATOM   1810  CA  PHE   123      37.964   6.674 -60.083  1.00  0.00           C  
ATOM   1811  HA  PHE   123      38.449   7.630 -59.884  1.00  0.00           H  
ATOM   1812  CB  PHE   123      36.494   6.957 -60.412  1.00  0.00           C  
ATOM   1813  HB2 PHE   123      36.113   7.570 -59.586  1.00  0.00           H  
ATOM   1814  HB3 PHE   123      36.492   7.485 -61.373  1.00  0.00           H  
ATOM   1815  CG  PHE   123      35.437   5.894 -60.554  1.00  0.00           C  
ATOM   1816  CD1 PHE   123      34.774   5.656 -61.816  1.00  0.00           C  
ATOM   1817  HD1 PHE   123      35.033   6.261 -62.673  1.00  0.00           H  
ATOM   1818  CE1 PHE   123      33.678   4.724 -61.885  1.00  0.00           C  
ATOM   1819  HE1 PHE   123      33.249   4.622 -62.871  1.00  0.00           H  
ATOM   1820  CZ  PHE   123      33.228   4.036 -60.710  1.00  0.00           C  
ATOM   1821  HZ  PHE   123      32.361   3.393 -60.669  1.00  0.00           H  
ATOM   1822  CE2 PHE   123      33.906   4.220 -59.568  1.00  0.00           C  
ATOM   1823  HE2 PHE   123      33.615   3.744 -58.643  1.00  0.00           H  
ATOM   1824  CD2 PHE   123      34.996   5.154 -59.460  1.00  0.00           C  
ATOM   1825  HD2 PHE   123      35.416   5.234 -58.468  1.00  0.00           H  
ATOM   1826  C   PHE   123      38.101   5.732 -58.816  1.00  0.00           C  
ATOM   1827  O   PHE   123      38.152   6.270 -57.729  1.00  0.00           O  
ATOM   1828  N   LEU   124      38.106   4.427 -58.896  1.00  0.00           N  
ATOM   1829  H   LEU   124      37.947   4.024 -59.811  1.00  0.00           H  
ATOM   1830  CA  LEU   124      38.237   3.496 -57.731  1.00  0.00           C  
ATOM   1831  HA  LEU   124      37.659   3.739 -56.840  1.00  0.00           H  
ATOM   1832  CB  LEU   124      37.927   1.999 -58.138  1.00  0.00           C  
ATOM   1833  HB2 LEU   124      38.322   1.750 -59.122  1.00  0.00           H  
ATOM   1834  HB3 LEU   124      38.435   1.298 -57.476  1.00  0.00           H  
ATOM   1835  CG  LEU   124      36.442   1.717 -57.936  1.00  0.00           C  
ATOM   1836  HG  LEU   124      35.861   2.268 -58.675  1.00  0.00           H  
ATOM   1837  CD1 LEU   124      36.283   0.278 -58.265  1.00  0.00           C  
ATOM   1838 HD11 LEU   124      36.773  -0.388 -57.545  1.00  0.00           H  
ATOM   1839 HD12 LEU   124      35.223  -0.005 -58.246  1.00  0.00           H  
ATOM   1840 HD13 LEU   124      36.670   0.105 -59.277  1.00  0.00           H  
ATOM   1841  CD2 LEU   124      35.800   1.925 -56.555  1.00  0.00           C  
ATOM   1842 HD21 LEU   124      34.905   1.293 -56.521  1.00  0.00           H  
ATOM   1843 HD22 LEU   124      36.487   1.672 -55.738  1.00  0.00           H  
ATOM   1844 HD23 LEU   124      35.469   2.964 -56.439  1.00  0.00           H  
ATOM   1845  C   LEU   124      39.733   3.477 -57.311  1.00  0.00           C  
ATOM   1846  O   LEU   124      39.862   3.293 -56.087  1.00  0.00           O  
ATOM   1847  N   ASN   125      40.765   3.697 -58.197  1.00  0.00           N  
ATOM   1848  H   ASN   125      40.603   3.583 -59.190  1.00  0.00           H  
ATOM   1849  CA  ASN   125      42.173   3.965 -57.716  1.00  0.00           C  
ATOM   1850  HA  ASN   125      42.420   3.146 -57.041  1.00  0.00           H  
ATOM   1851  CB  ASN   125      43.185   3.976 -58.897  1.00  0.00           C  
ATOM   1852  HB2 ASN   125      42.879   4.680 -59.671  1.00  0.00           H  
ATOM   1853  HB3 ASN   125      44.096   4.417 -58.495  1.00  0.00           H  
ATOM   1854  CG  ASN   125      43.554   2.598 -59.564  1.00  0.00           C  
ATOM   1855  OD1 ASN   125      44.363   2.418 -60.434  1.00  0.00           O  
ATOM   1856  ND2 ASN   125      43.083   1.459 -59.113  1.00  0.00           N  
ATOM   1857 HD21 ASN   125      43.413   0.615 -59.565  1.00  0.00           H  
ATOM   1858 HD22 ASN   125      42.262   1.440 -58.520  1.00  0.00           H  
ATOM   1859  C   ASN   125      42.265   5.294 -56.778  1.00  0.00           C  
ATOM   1860  O   ASN   125      42.748   6.308 -57.252  1.00  0.00           O  
ATOM   1861  N   ALA   126      41.767   5.185 -55.515  1.00  0.00           N  
ATOM   1862  H   ALA   126      41.207   4.379 -55.262  1.00  0.00           H  
ATOM   1863  CA  ALA   126      41.657   6.301 -54.613  1.00  0.00           C  
ATOM   1864  HA  ALA   126      42.212   7.106 -55.094  1.00  0.00           H  
ATOM   1865  CB  ALA   126      40.093   6.513 -54.530  1.00  0.00           C  
ATOM   1866  HB1 ALA   126      39.835   7.438 -54.000  1.00  0.00           H  
ATOM   1867  HB2 ALA   126      39.623   6.606 -55.518  1.00  0.00           H  
ATOM   1868  HB3 ALA   126      39.668   5.652 -54.001  1.00  0.00           H  
ATOM   1869  C   ALA   126      42.205   6.142 -53.190  1.00  0.00           C  
ATOM   1870  O   ALA   126      41.671   6.798 -52.311  1.00  0.00           O  
ATOM   1871  N   GLY   127      43.153   5.275 -52.946  1.00  0.00           N  
ATOM   1872  H   GLY   127      43.562   4.828 -53.758  1.00  0.00           H  
ATOM   1873  CA  GLY   127      43.936   5.196 -51.735  1.00  0.00           C  
ATOM   1874  HA2 GLY   127      43.283   5.250 -50.864  1.00  0.00           H  
ATOM   1875  HA3 GLY   127      44.332   4.186 -51.850  1.00  0.00           H  
ATOM   1876  C   GLY   127      45.104   6.190 -51.631  1.00  0.00           C  
ATOM   1877  O   GLY   127      45.372   7.030 -52.502  1.00  0.00           O  
ATOM   1878  N   ILE   128      45.876   6.035 -50.529  1.00  0.00           N  
ATOM   1879  H   ILE   128      45.622   5.323 -49.855  1.00  0.00           H  
ATOM   1880  CA  ILE   128      47.180   6.619 -50.203  1.00  0.00           C  
ATOM   1881  HA  ILE   128      47.589   6.988 -51.144  1.00  0.00           H  
ATOM   1882  CB  ILE   128      47.060   7.788 -49.234  1.00  0.00           C  
ATOM   1883  HB  ILE   128      46.838   7.330 -48.270  1.00  0.00           H  
ATOM   1884  CG2 ILE   128      48.456   8.452 -49.049  1.00  0.00           C  
ATOM   1885 HG21 ILE   128      48.488   9.043 -48.126  1.00  0.00           H  
ATOM   1886 HG22 ILE   128      49.350   7.822 -48.966  1.00  0.00           H  
ATOM   1887 HG23 ILE   128      48.672   9.047 -49.945  1.00  0.00           H  
ATOM   1888  CG1 ILE   128      45.837   8.722 -49.678  1.00  0.00           C  
ATOM   1889 HG12 ILE   128      46.094   9.255 -50.593  1.00  0.00           H  
ATOM   1890 HG13 ILE   128      44.904   8.171 -49.790  1.00  0.00           H  
ATOM   1891  CD1 ILE   128      45.329   9.755 -48.690  1.00  0.00           C  
ATOM   1892 HD11 ILE   128      46.150  10.420 -48.395  1.00  0.00           H  
ATOM   1893 HD12 ILE   128      44.614  10.398 -49.219  1.00  0.00           H  
ATOM   1894 HD13 ILE   128      44.888   9.255 -47.819  1.00  0.00           H  
ATOM   1895  C   ILE   128      48.020   5.466 -49.581  1.00  0.00           C  
ATOM   1896  O   ILE   128      47.441   4.601 -48.988  1.00  0.00           O  
ATOM   1897  N   PHE   129      49.313   5.400 -49.833  1.00  0.00           N  
ATOM   1898  H   PHE   129      49.661   6.161 -50.405  1.00  0.00           H  
ATOM   1899  CA  PHE   129      50.163   4.388 -49.352  1.00  0.00           C  
ATOM   1900  HA  PHE   129      49.509   3.569 -49.055  1.00  0.00           H  
ATOM   1901  CB  PHE   129      51.050   3.786 -50.445  1.00  0.00           C  
ATOM   1902  HB2 PHE   129      51.983   4.359 -50.524  1.00  0.00           H  
ATOM   1903  HB3 PHE   129      51.425   2.810 -50.114  1.00  0.00           H  
ATOM   1904  CG  PHE   129      50.454   3.463 -51.820  1.00  0.00           C  
ATOM   1905  CD1 PHE   129      49.891   2.209 -52.001  1.00  0.00           C  
ATOM   1906  HD1 PHE   129      49.744   1.580 -51.135  1.00  0.00           H  
ATOM   1907  CE1 PHE   129      49.373   1.837 -53.248  1.00  0.00           C  
ATOM   1908  HE1 PHE   129      48.866   0.883 -53.293  1.00  0.00           H  
ATOM   1909  CZ  PHE   129      49.579   2.725 -54.336  1.00  0.00           C  
ATOM   1910  HZ  PHE   129      49.375   2.363 -55.333  1.00  0.00           H  
ATOM   1911  CE2 PHE   129      50.350   3.906 -54.179  1.00  0.00           C  
ATOM   1912  HE2 PHE   129      50.582   4.570 -54.998  1.00  0.00           H  
ATOM   1913  CD2 PHE   129      50.686   4.317 -52.889  1.00  0.00           C  
ATOM   1914  HD2 PHE   129      51.083   5.304 -52.705  1.00  0.00           H  
ATOM   1915  C   PHE   129      50.980   4.916 -48.163  1.00  0.00           C  
ATOM   1916  O   PHE   129      50.920   4.245 -47.136  1.00  0.00           O  
ATOM   1917  N   GLY   130      51.462   6.183 -48.229  1.00  0.00           N  
ATOM   1918  H   GLY   130      51.399   6.778 -49.046  1.00  0.00           H  
ATOM   1919  CA  GLY   130      52.185   6.695 -47.052  1.00  0.00           C  
ATOM   1920  HA2 GLY   130      52.333   7.775 -47.049  1.00  0.00           H  
ATOM   1921  HA3 GLY   130      51.713   6.478 -46.094  1.00  0.00           H  
ATOM   1922  C   GLY   130      53.572   6.116 -47.041  1.00  0.00           C  
ATOM   1923  O   GLY   130      53.968   5.464 -48.004  1.00  0.00           O  
ATOM   1924  N   ASN   131      54.317   6.187 -45.886  1.00  0.00           N  
ATOM   1925  H   ASN   131      53.778   6.541 -45.104  1.00  0.00           H  
ATOM   1926  CA  ASN   131      55.605   5.634 -45.593  1.00  0.00           C  
ATOM   1927  HA  ASN   131      55.939   5.262 -46.562  1.00  0.00           H  
ATOM   1928  CB  ASN   131      56.520   6.798 -44.975  1.00  0.00           C  
ATOM   1929  HB2 ASN   131      56.068   7.194 -44.066  1.00  0.00           H  
ATOM   1930  HB3 ASN   131      57.509   6.450 -44.675  1.00  0.00           H  
ATOM   1931  CG  ASN   131      56.734   8.013 -45.952  1.00  0.00           C  
ATOM   1932  OD1 ASN   131      56.523   9.160 -45.659  1.00  0.00           O  
ATOM   1933  ND2 ASN   131      57.054   7.739 -47.192  1.00  0.00           N  
ATOM   1934 HD21 ASN   131      57.149   8.431 -47.926  1.00  0.00           H  
ATOM   1935 HD22 ASN   131      57.229   6.772 -47.437  1.00  0.00           H  
ATOM   1936  C   ASN   131      55.451   4.459 -44.565  1.00  0.00           C  
ATOM   1937  O   ASN   131      54.373   4.287 -44.013  1.00  0.00           O  
ATOM   1938  N   GLY   132      56.456   3.586 -44.504  1.00  0.00           N  
ATOM   1939  H   GLY   132      57.160   3.577 -45.232  1.00  0.00           H  
ATOM   1940  CA  GLY   132      56.395   2.504 -43.538  1.00  0.00           C  
ATOM   1941  HA2 GLY   132      57.153   1.799 -43.880  1.00  0.00           H  
ATOM   1942  HA3 GLY   132      56.665   2.884 -42.553  1.00  0.00           H  
ATOM   1943  C   GLY   132      55.053   1.621 -43.552  1.00  0.00           C  
ATOM   1944  O   GLY   132      54.809   1.033 -44.595  1.00  0.00           O  
ATOM   1945  N   SER   133      54.199   1.653 -42.477  1.00  0.00           N  
ATOM   1946  H   SER   133      54.551   2.045 -41.612  1.00  0.00           H  
ATOM   1947  CA  SER   133      53.040   0.836 -42.318  1.00  0.00           C  
ATOM   1948  HA  SER   133      52.882   0.172 -43.168  1.00  0.00           H  
ATOM   1949  CB  SER   133      53.257  -0.204 -41.200  1.00  0.00           C  
ATOM   1950  HB2 SER   133      52.510  -0.990 -41.310  1.00  0.00           H  
ATOM   1951  HB3 SER   133      54.184  -0.726 -41.437  1.00  0.00           H  
ATOM   1952  OG  SER   133      53.322   0.435 -39.927  1.00  0.00           O  
ATOM   1953  HG  SER   133      53.727  -0.133 -39.268  1.00  0.00           H  
ATOM   1954  C   SER   133      51.781   1.683 -42.098  1.00  0.00           C  
ATOM   1955  O   SER   133      50.744   1.090 -41.855  1.00  0.00           O  
ATOM   1956  N   ASP   134      51.850   2.959 -42.140  1.00  0.00           N  
ATOM   1957  H   ASP   134      52.644   3.410 -42.578  1.00  0.00           H  
ATOM   1958  CA  ASP   134      50.710   3.873 -41.856  1.00  0.00           C  
ATOM   1959  HA  ASP   134      50.495   3.917 -40.788  1.00  0.00           H  
ATOM   1960  CB  ASP   134      51.248   5.268 -42.356  1.00  0.00           C  
ATOM   1961  HB2 ASP   134      51.760   5.218 -43.317  1.00  0.00           H  
ATOM   1962  HB3 ASP   134      50.427   5.977 -42.465  1.00  0.00           H  
ATOM   1963  CG  ASP   134      52.252   5.885 -41.432  1.00  0.00           C  
ATOM   1964  OD1 ASP   134      53.138   6.653 -41.922  1.00  0.00           O  
ATOM   1965  OD2 ASP   134      52.208   5.572 -40.226  1.00  0.00           O  
ATOM   1966  C   ASP   134      49.383   3.529 -42.620  1.00  0.00           C  
ATOM   1967  O   ASP   134      48.277   3.729 -42.112  1.00  0.00           O  
ATOM   1968  N   ASN   135      49.579   2.974 -43.780  1.00  0.00           N  
ATOM   1969  H   ASN   135      50.540   2.781 -44.035  1.00  0.00           H  
ATOM   1970  CA  ASN   135      48.578   2.639 -44.729  1.00  0.00           C  
ATOM   1971  HA  ASN   135      47.807   2.113 -44.167  1.00  0.00           H  
ATOM   1972  CB  ASN   135      48.002   3.895 -45.427  1.00  0.00           C  
ATOM   1973  HB2 ASN   135      48.428   4.755 -44.912  1.00  0.00           H  
ATOM   1974  HB3 ASN   135      48.458   3.879 -46.417  1.00  0.00           H  
ATOM   1975  CG  ASN   135      46.543   3.838 -45.427  1.00  0.00           C  
ATOM   1976  OD1 ASN   135      45.867   3.390 -44.526  1.00  0.00           O  
ATOM   1977  ND2 ASN   135      45.950   4.420 -46.412  1.00  0.00           N  
ATOM   1978 HD21 ASN   135      44.948   4.528 -46.306  1.00  0.00           H  
ATOM   1979 HD22 ASN   135      46.401   4.558 -47.308  1.00  0.00           H  
ATOM   1980  C   ASN   135      49.022   1.631 -45.770  1.00  0.00           C  
ATOM   1981  O   ASN   135      48.248   1.299 -46.643  1.00  0.00           O  
ATOM   1982  N   THR   136      50.337   1.214 -45.868  1.00  0.00           N  
ATOM   1983  H   THR   136      51.102   1.667 -45.382  1.00  0.00           H  
ATOM   1984  CA  THR   136      50.765   0.147 -46.750  1.00  0.00           C  
ATOM   1985  HA  THR   136      50.336   0.387 -47.724  1.00  0.00           H  
ATOM   1986  CB  THR   136      52.277  -0.060 -46.822  1.00  0.00           C  
ATOM   1987  HB  THR   136      52.663  -0.220 -45.815  1.00  0.00           H  
ATOM   1988  CG2 THR   136      52.692  -1.125 -47.806  1.00  0.00           C  
ATOM   1989 HG21 THR   136      53.782  -1.200 -47.714  1.00  0.00           H  
ATOM   1990 HG22 THR   136      52.271  -2.112 -47.575  1.00  0.00           H  
ATOM   1991 HG23 THR   136      52.563  -0.775 -48.837  1.00  0.00           H  
ATOM   1992  OG1 THR   136      52.850   1.183 -47.200  1.00  0.00           O  
ATOM   1993  HG1 THR   136      52.764   1.754 -46.432  1.00  0.00           H  
ATOM   1994  C   THR   136      50.152  -1.255 -46.391  1.00  0.00           C  
ATOM   1995  O   THR   136      50.406  -1.788 -45.310  1.00  0.00           O  
ATOM   1996  N   LEU   137      49.377  -1.877 -47.321  1.00  0.00           N  
ATOM   1997  H   LEU   137      49.174  -1.415 -48.199  1.00  0.00           H  
ATOM   1998  CA  LEU   137      48.874  -3.227 -47.116  1.00  0.00           C  
ATOM   1999  HA  LEU   137      48.372  -3.227 -46.149  1.00  0.00           H  
ATOM   2000  CB  LEU   137      47.740  -3.506 -48.158  1.00  0.00           C  
ATOM   2001  HB2 LEU   137      47.137  -2.598 -48.154  1.00  0.00           H  
ATOM   2002  HB3 LEU   137      48.238  -3.519 -49.127  1.00  0.00           H  
ATOM   2003  CG  LEU   137      46.817  -4.765 -47.836  1.00  0.00           C  
ATOM   2004  HG  LEU   137      47.399  -5.666 -47.640  1.00  0.00           H  
ATOM   2005  CD1 LEU   137      45.866  -4.619 -46.614  1.00  0.00           C  
ATOM   2006 HD11 LEU   137      45.396  -5.601 -46.478  1.00  0.00           H  
ATOM   2007 HD12 LEU   137      46.301  -4.400 -45.631  1.00  0.00           H  
ATOM   2008 HD13 LEU   137      45.146  -3.826 -46.853  1.00  0.00           H  
ATOM   2009  CD2 LEU   137      45.810  -5.056 -48.923  1.00  0.00           C  
ATOM   2010 HD21 LEU   137      46.267  -5.336 -49.880  1.00  0.00           H  
ATOM   2011 HD22 LEU   137      45.178  -5.898 -48.614  1.00  0.00           H  
ATOM   2012 HD23 LEU   137      45.168  -4.168 -48.985  1.00  0.00           H  
ATOM   2013  C   LEU   137      49.930  -4.340 -47.261  1.00  0.00           C  
ATOM   2014  O   LEU   137      50.682  -4.331 -48.212  1.00  0.00           O  
ATOM   2015  N   PRO   138      49.987  -5.228 -46.240  1.00  0.00           N  
ATOM   2016  CD  PRO   138      49.305  -5.168 -44.945  1.00  0.00           C  
ATOM   2017  HD2 PRO   138      48.251  -5.293 -45.225  1.00  0.00           H  
ATOM   2018  HD3 PRO   138      49.575  -4.236 -44.434  1.00  0.00           H  
ATOM   2019  CG  PRO   138      49.641  -6.493 -44.243  1.00  0.00           C  
ATOM   2020  HG2 PRO   138      48.833  -7.196 -44.479  1.00  0.00           H  
ATOM   2021  HG3 PRO   138      49.821  -6.521 -43.161  1.00  0.00           H  
ATOM   2022  CB  PRO   138      50.979  -6.966 -44.835  1.00  0.00           C  
ATOM   2023  HB2 PRO   138      51.149  -8.049 -44.869  1.00  0.00           H  
ATOM   2024  HB3 PRO   138      51.836  -6.568 -44.279  1.00  0.00           H  
ATOM   2025  CA  PRO   138      50.952  -6.350 -46.253  1.00  0.00           C  
ATOM   2026  HA  PRO   138      51.899  -5.851 -46.461  1.00  0.00           H  
ATOM   2027  C   PRO   138      50.734  -7.285 -47.437  1.00  0.00           C  
ATOM   2028  O   PRO   138      49.664  -7.804 -47.577  1.00  0.00           O  
ATOM   2029  N   HIE   139      51.768  -7.754 -48.062  1.00  0.00           N  
ATOM   2030  H   HIE   139      52.689  -7.436 -47.787  1.00  0.00           H  
ATOM   2031  CA  HIE   139      51.728  -8.534 -49.273  1.00  0.00           C  
ATOM   2032  HA  HIE   139      51.103  -7.987 -49.978  1.00  0.00           H  
ATOM   2033  CB  HIE   139      53.136  -8.844 -49.838  1.00  0.00           C  
ATOM   2034  HB2 HIE   139      53.829  -9.275 -49.104  1.00  0.00           H  
ATOM   2035  HB3 HIE   139      53.086  -9.519 -50.702  1.00  0.00           H  
ATOM   2036  CG  HIE   139      53.684  -7.571 -50.491  1.00  0.00           C  
ATOM   2037  ND1 HIE   139      53.184  -6.926 -51.581  1.00  0.00           N  
ATOM   2038  CE1 HIE   139      53.904  -5.762 -51.743  1.00  0.00           C  
ATOM   2039  HE1 HIE   139      53.763  -5.077 -52.566  1.00  0.00           H  
ATOM   2040  NE2 HIE   139      54.751  -5.637 -50.708  1.00  0.00           N  
ATOM   2041  HE2 HIE   139      55.444  -4.915 -50.569  1.00  0.00           H  
ATOM   2042  CD2 HIE   139      54.710  -6.781 -49.957  1.00  0.00           C  
ATOM   2043  HD2 HIE   139      55.315  -6.986 -49.086  1.00  0.00           H  
ATOM   2044  C   HIE   139      51.041  -9.963 -49.212  1.00  0.00           C  
ATOM   2045  O   HIE   139      50.518 -10.434 -50.217  1.00  0.00           O  
ATOM   2046  N   SER   140      51.230 -10.615 -48.010  1.00  0.00           N  
ATOM   2047  H   SER   140      51.922 -10.337 -47.324  1.00  0.00           H  
ATOM   2048  CA  SER   140      50.581 -11.902 -47.662  1.00  0.00           C  
ATOM   2049  HA  SER   140      50.962 -12.593 -48.414  1.00  0.00           H  
ATOM   2050  CB  SER   140      50.997 -12.328 -46.229  1.00  0.00           C  
ATOM   2051  HB2 SER   140      50.636 -13.306 -45.912  1.00  0.00           H  
ATOM   2052  HB3 SER   140      52.085 -12.351 -46.290  1.00  0.00           H  
ATOM   2053  OG  SER   140      50.564 -11.294 -45.336  1.00  0.00           O  
ATOM   2054  HG  SER   140      50.939 -11.436 -44.463  1.00  0.00           H  
ATOM   2055  C   SER   140      49.002 -11.810 -47.772  1.00  0.00           C  
ATOM   2056  O   SER   140      48.376 -12.703 -48.274  1.00  0.00           O  
ATOM   2057  N   ALA   141      48.447 -10.641 -47.374  1.00  0.00           N  
ATOM   2058  H   ALA   141      49.175  -9.968 -47.166  1.00  0.00           H  
ATOM   2059  CA  ALA   141      47.005 -10.400 -47.600  1.00  0.00           C  
ATOM   2060  HA  ALA   141      46.381 -11.243 -47.302  1.00  0.00           H  
ATOM   2061  CB  ALA   141      46.517  -9.179 -46.745  1.00  0.00           C  
ATOM   2062  HB1 ALA   141      47.085  -8.243 -46.818  1.00  0.00           H  
ATOM   2063  HB2 ALA   141      45.443  -9.100 -46.957  1.00  0.00           H  
ATOM   2064  HB3 ALA   141      46.609  -9.602 -45.737  1.00  0.00           H  
ATOM   2065  C   ALA   141      46.593 -10.091 -49.054  1.00  0.00           C  
ATOM   2066  O   ALA   141      45.572 -10.502 -49.534  1.00  0.00           O  
ATOM   2067  N   THR   142      47.454  -9.388 -49.805  1.00  0.00           N  
ATOM   2068  H   THR   142      48.292  -9.006 -49.385  1.00  0.00           H  
ATOM   2069  CA  THR   142      47.277  -9.305 -51.278  1.00  0.00           C  
ATOM   2070  HA  THR   142      46.290  -8.869 -51.433  1.00  0.00           H  
ATOM   2071  CB  THR   142      48.211  -8.287 -51.888  1.00  0.00           C  
ATOM   2072  HB  THR   142      49.200  -8.710 -51.712  1.00  0.00           H  
ATOM   2073  CG2 THR   142      48.068  -7.923 -53.330  1.00  0.00           C  
ATOM   2074 HG21 THR   142      48.567  -6.982 -53.593  1.00  0.00           H  
ATOM   2075 HG22 THR   142      48.437  -8.778 -53.910  1.00  0.00           H  
ATOM   2076 HG23 THR   142      47.034  -7.787 -53.672  1.00  0.00           H  
ATOM   2077  OG1 THR   142      48.034  -7.128 -51.115  1.00  0.00           O  
ATOM   2078  HG1 THR   142      48.672  -6.473 -51.408  1.00  0.00           H  
ATOM   2079  C   THR   142      47.338 -10.656 -52.002  1.00  0.00           C  
ATOM   2080  O   THR   142      46.651 -10.888 -52.965  1.00  0.00           O  
ATOM   2081  N   ARG   143      48.296 -11.493 -51.683  1.00  0.00           N  
ATOM   2082  H   ARG   143      49.038 -11.183 -51.067  1.00  0.00           H  
ATOM   2083  CA  ARG   143      48.414 -12.867 -52.310  1.00  0.00           C  
ATOM   2084  HA  ARG   143      48.265 -12.810 -53.388  1.00  0.00           H  
ATOM   2085  CB  ARG   143      49.783 -13.452 -51.910  1.00  0.00           C  
ATOM   2086  HB2 ARG   143      49.915 -13.401 -50.830  1.00  0.00           H  
ATOM   2087  HB3 ARG   143      49.847 -14.512 -52.160  1.00  0.00           H  
ATOM   2088  CG  ARG   143      50.922 -12.715 -52.608  1.00  0.00           C  
ATOM   2089  HG2 ARG   143      50.925 -12.890 -53.684  1.00  0.00           H  
ATOM   2090  HG3 ARG   143      50.934 -11.647 -52.392  1.00  0.00           H  
ATOM   2091  CD  ARG   143      52.211 -13.346 -52.045  1.00  0.00           C  
ATOM   2092  HD2 ARG   143      53.056 -12.723 -52.337  1.00  0.00           H  
ATOM   2093  HD3 ARG   143      52.270 -13.191 -50.968  1.00  0.00           H  
ATOM   2094  NE  ARG   143      52.338 -14.782 -52.305  1.00  0.00           N  
ATOM   2095  HE  ARG   143      52.020 -15.443 -51.611  1.00  0.00           H  
ATOM   2096  CZ  ARG   143      52.948 -15.430 -53.289  1.00  0.00           C  
ATOM   2097  NH1 ARG   143      53.615 -14.830 -54.220  1.00  0.00           N  
ATOM   2098 HH11 ARG   143      53.520 -13.831 -54.336  1.00  0.00           H  
ATOM   2099 HH12 ARG   143      53.974 -15.350 -55.007  1.00  0.00           H  
ATOM   2100  NH2 ARG   143      52.938 -16.690 -53.296  1.00  0.00           N  
ATOM   2101 HH21 ARG   143      52.432 -17.188 -52.577  1.00  0.00           H  
ATOM   2102 HH22 ARG   143      53.400 -17.231 -54.012  1.00  0.00           H  
ATOM   2103  C   ARG   143      47.266 -13.697 -52.006  1.00  0.00           C  
ATOM   2104  O   ARG   143      46.717 -14.286 -52.914  1.00  0.00           O  
ATOM   2105  N   ALA   144      46.757 -13.731 -50.753  1.00  0.00           N  
ATOM   2106  H   ALA   144      47.262 -13.232 -50.030  1.00  0.00           H  
ATOM   2107  CA  ALA   144      45.533 -14.434 -50.373  1.00  0.00           C  
ATOM   2108  HA  ALA   144      45.560 -15.483 -50.666  1.00  0.00           H  
ATOM   2109  CB  ALA   144      45.439 -14.369 -48.831  1.00  0.00           C  
ATOM   2110  HB1 ALA   144      45.516 -13.380 -48.362  1.00  0.00           H  
ATOM   2111  HB2 ALA   144      44.478 -14.793 -48.516  1.00  0.00           H  
ATOM   2112  HB3 ALA   144      46.247 -15.048 -48.531  1.00  0.00           H  
ATOM   2113  C   ALA   144      44.241 -13.878 -50.970  1.00  0.00           C  
ATOM   2114  O   ALA   144      43.281 -14.568 -51.200  1.00  0.00           O  
ATOM   2115  N   ALA   145      44.209 -12.600 -51.338  1.00  0.00           N  
ATOM   2116  H   ALA   145      44.899 -11.963 -50.957  1.00  0.00           H  
ATOM   2117  CA  ALA   145      42.984 -11.963 -51.997  1.00  0.00           C  
ATOM   2118  HA  ALA   145      42.027 -12.318 -51.615  1.00  0.00           H  
ATOM   2119  CB  ALA   145      43.056 -10.464 -51.679  1.00  0.00           C  
ATOM   2120  HB1 ALA   145      43.856  -9.904 -52.179  1.00  0.00           H  
ATOM   2121  HB2 ALA   145      42.094  -9.982 -51.894  1.00  0.00           H  
ATOM   2122  HB3 ALA   145      43.098 -10.282 -50.598  1.00  0.00           H  
ATOM   2123  C   ALA   145      43.038 -12.225 -53.511  1.00  0.00           C  
ATOM   2124  O   ALA   145      42.024 -12.538 -54.102  1.00  0.00           O  
ATOM   2125  N   MET   146      44.219 -12.197 -54.080  1.00  0.00           N  
ATOM   2126  H   MET   146      44.908 -11.777 -53.468  1.00  0.00           H  
ATOM   2127  CA  MET   146      44.520 -12.559 -55.465  1.00  0.00           C  
ATOM   2128  HA  MET   146      43.917 -11.872 -56.058  1.00  0.00           H  
ATOM   2129  CB  MET   146      46.007 -12.439 -55.897  1.00  0.00           C  
ATOM   2130  HB2 MET   146      46.621 -12.599 -55.011  1.00  0.00           H  
ATOM   2131  HB3 MET   146      46.196 -13.153 -56.698  1.00  0.00           H  
ATOM   2132  CG  MET   146      46.198 -10.946 -56.405  1.00  0.00           C  
ATOM   2133  HG2 MET   146      45.490 -10.831 -57.226  1.00  0.00           H  
ATOM   2134  HG3 MET   146      45.907 -10.287 -55.587  1.00  0.00           H  
ATOM   2135  SD  MET   146      47.795 -10.454 -57.048  1.00  0.00           S  
ATOM   2136  CE  MET   146      49.059 -11.029 -55.922  1.00  0.00           C  
ATOM   2137  HE1 MET   146      48.811 -10.874 -54.865  1.00  0.00           H  
ATOM   2138  HE2 MET   146      49.180 -12.110 -56.063  1.00  0.00           H  
ATOM   2139  HE3 MET   146      50.040 -10.569 -56.090  1.00  0.00           H  
ATOM   2140  C   MET   146      44.004 -13.985 -55.719  1.00  0.00           C  
ATOM   2141  O   MET   146      43.339 -14.192 -56.727  1.00  0.00           O  
ATOM   2142  N   LEU   147      44.349 -14.890 -54.803  1.00  0.00           N  
ATOM   2143  H   LEU   147      44.943 -14.625 -54.026  1.00  0.00           H  
ATOM   2144  CA  LEU   147      43.994 -16.275 -54.906  1.00  0.00           C  
ATOM   2145  HA  LEU   147      44.354 -16.638 -55.869  1.00  0.00           H  
ATOM   2146  CB  LEU   147      44.709 -16.948 -53.729  1.00  0.00           C  
ATOM   2147  HB2 LEU   147      45.749 -16.630 -53.797  1.00  0.00           H  
ATOM   2148  HB3 LEU   147      44.201 -16.596 -52.831  1.00  0.00           H  
ATOM   2149  CG  LEU   147      44.465 -18.445 -53.769  1.00  0.00           C  
ATOM   2150  HG  LEU   147      43.408 -18.711 -53.788  1.00  0.00           H  
ATOM   2151  CD1 LEU   147      45.249 -19.068 -54.881  1.00  0.00           C  
ATOM   2152 HD11 LEU   147      46.252 -18.648 -55.023  1.00  0.00           H  
ATOM   2153 HD12 LEU   147      45.370 -20.151 -54.755  1.00  0.00           H  
ATOM   2154 HD13 LEU   147      44.710 -19.010 -55.835  1.00  0.00           H  
ATOM   2155  CD2 LEU   147      45.008 -18.960 -52.449  1.00  0.00           C  
ATOM   2156 HD21 LEU   147      44.974 -20.056 -52.407  1.00  0.00           H  
ATOM   2157 HD22 LEU   147      45.996 -18.582 -52.159  1.00  0.00           H  
ATOM   2158 HD23 LEU   147      44.339 -18.549 -51.682  1.00  0.00           H  
ATOM   2159  C   LEU   147      42.416 -16.475 -54.789  1.00  0.00           C  
ATOM   2160  O   LEU   147      41.876 -17.261 -55.566  1.00  0.00           O  
ATOM   2161  N   VAL   148      41.800 -15.803 -53.801  1.00  0.00           N  
ATOM   2162  H   VAL   148      42.310 -15.247 -53.124  1.00  0.00           H  
ATOM   2163  CA  VAL   148      40.333 -16.016 -53.573  1.00  0.00           C  
ATOM   2164  HA  VAL   148      40.242 -17.090 -53.733  1.00  0.00           H  
ATOM   2165  CB  VAL   148      39.867 -15.611 -52.088  1.00  0.00           C  
ATOM   2166  HB  VAL   148      40.299 -14.631 -51.886  1.00  0.00           H  
ATOM   2167  CG1 VAL   148      38.376 -15.427 -51.922  1.00  0.00           C  
ATOM   2168 HG11 VAL   148      38.152 -15.111 -50.896  1.00  0.00           H  
ATOM   2169 HG12 VAL   148      37.986 -14.688 -52.633  1.00  0.00           H  
ATOM   2170 HG13 VAL   148      37.786 -16.348 -51.994  1.00  0.00           H  
ATOM   2171  CG2 VAL   148      40.471 -16.690 -51.099  1.00  0.00           C  
ATOM   2172 HG21 VAL   148      41.467 -17.075 -51.350  1.00  0.00           H  
ATOM   2173 HG22 VAL   148      40.435 -16.269 -50.087  1.00  0.00           H  
ATOM   2174 HG23 VAL   148      39.805 -17.562 -51.132  1.00  0.00           H  
ATOM   2175  C   VAL   148      39.525 -15.289 -54.620  1.00  0.00           C  
ATOM   2176  O   VAL   148      38.479 -15.803 -55.004  1.00  0.00           O  
ATOM   2177  N   ARG   149      39.919 -14.157 -55.117  1.00  0.00           N  
ATOM   2178  H   ARG   149      40.828 -13.892 -54.756  1.00  0.00           H  
ATOM   2179  CA  ARG   149      39.355 -13.483 -56.329  1.00  0.00           C  
ATOM   2180  HA  ARG   149      38.297 -13.409 -56.081  1.00  0.00           H  
ATOM   2181  CB  ARG   149      39.866 -12.093 -56.503  1.00  0.00           C  
ATOM   2182  HB2 ARG   149      39.907 -11.613 -55.525  1.00  0.00           H  
ATOM   2183  HB3 ARG   149      40.895 -12.133 -56.860  1.00  0.00           H  
ATOM   2184  CG  ARG   149      38.930 -11.357 -57.539  1.00  0.00           C  
ATOM   2185  HG2 ARG   149      39.295 -10.330 -57.567  1.00  0.00           H  
ATOM   2186  HG3 ARG   149      38.991 -11.797 -58.534  1.00  0.00           H  
ATOM   2187  CD  ARG   149      37.371 -11.251 -57.308  1.00  0.00           C  
ATOM   2188  HD2 ARG   149      37.036 -12.253 -57.040  1.00  0.00           H  
ATOM   2189  HD3 ARG   149      37.218 -10.706 -56.376  1.00  0.00           H  
ATOM   2190  NE  ARG   149      36.566 -10.599 -58.368  1.00  0.00           N  
ATOM   2191  HE  ARG   149      37.075 -10.162 -59.123  1.00  0.00           H  
ATOM   2192  CZ  ARG   149      35.247 -10.526 -58.519  1.00  0.00           C  
ATOM   2193  NH1 ARG   149      34.440 -10.769 -57.531  1.00  0.00           N  
ATOM   2194 HH11 ARG   149      34.978 -10.805 -56.677  1.00  0.00           H  
ATOM   2195 HH12 ARG   149      33.452 -10.558 -57.561  1.00  0.00           H  
ATOM   2196  NH2 ARG   149      34.702 -10.126 -59.654  1.00  0.00           N  
ATOM   2197 HH21 ARG   149      35.262  -9.668 -60.359  1.00  0.00           H  
ATOM   2198 HH22 ARG   149      33.703  -9.979 -59.671  1.00  0.00           H  
ATOM   2199  C   ARG   149      39.463 -14.294 -57.596  1.00  0.00           C  
ATOM   2200  O   ARG   149      38.467 -14.416 -58.305  1.00  0.00           O  
ATOM   2201  N   ILE   150      40.564 -15.028 -57.883  1.00  0.00           N  
ATOM   2202  H   ILE   150      41.410 -14.838 -57.359  1.00  0.00           H  
ATOM   2203  CA  ILE   150      40.538 -16.209 -58.847  1.00  0.00           C  
ATOM   2204  HA  ILE   150      40.135 -15.746 -59.747  1.00  0.00           H  
ATOM   2205  CB  ILE   150      41.856 -16.956 -59.035  1.00  0.00           C  
ATOM   2206  HB  ILE   150      42.277 -17.215 -58.063  1.00  0.00           H  
ATOM   2207  CG2 ILE   150      41.746 -18.256 -59.877  1.00  0.00           C  
ATOM   2208 HG21 ILE   150      42.671 -18.698 -60.267  1.00  0.00           H  
ATOM   2209 HG22 ILE   150      41.285 -19.009 -59.227  1.00  0.00           H  
ATOM   2210 HG23 ILE   150      41.182 -18.148 -60.812  1.00  0.00           H  
ATOM   2211  CG1 ILE   150      42.836 -15.988 -59.759  1.00  0.00           C  
ATOM   2212 HG12 ILE   150      42.347 -15.683 -60.684  1.00  0.00           H  
ATOM   2213 HG13 ILE   150      42.882 -15.068 -59.177  1.00  0.00           H  
ATOM   2214  CD1 ILE   150      44.272 -16.485 -59.873  1.00  0.00           C  
ATOM   2215 HD11 ILE   150      44.562 -16.883 -58.893  1.00  0.00           H  
ATOM   2216 HD12 ILE   150      44.329 -17.292 -60.615  1.00  0.00           H  
ATOM   2217 HD13 ILE   150      45.018 -15.791 -60.280  1.00  0.00           H  
ATOM   2218  C   ILE   150      39.464 -17.266 -58.458  1.00  0.00           C  
ATOM   2219  O   ILE   150      38.691 -17.585 -59.346  1.00  0.00           O  
ATOM   2220  N   ASN   151      39.478 -17.910 -57.279  1.00  0.00           N  
ATOM   2221  H   ASN   151      40.271 -17.812 -56.656  1.00  0.00           H  
ATOM   2222  CA  ASN   151      38.407 -18.844 -56.920  1.00  0.00           C  
ATOM   2223  HA  ASN   151      38.369 -19.609 -57.695  1.00  0.00           H  
ATOM   2224  CB  ASN   151      38.803 -19.410 -55.545  1.00  0.00           C  
ATOM   2225  HB2 ASN   151      39.888 -19.521 -55.531  1.00  0.00           H  
ATOM   2226  HB3 ASN   151      38.513 -18.800 -54.689  1.00  0.00           H  
ATOM   2227  CG  ASN   151      38.163 -20.795 -55.217  1.00  0.00           C  
ATOM   2228  OD1 ASN   151      38.297 -21.772 -55.877  1.00  0.00           O  
ATOM   2229  ND2 ASN   151      37.401 -20.920 -54.225  1.00  0.00           N  
ATOM   2230 HD21 ASN   151      36.942 -21.813 -54.092  1.00  0.00           H  
ATOM   2231 HD22 ASN   151      37.081 -20.129 -53.679  1.00  0.00           H  
ATOM   2232  C   ASN   151      36.909 -18.396 -56.948  1.00  0.00           C  
ATOM   2233  O   ASN   151      36.056 -19.241 -56.942  1.00  0.00           O  
ATOM   2234  N   THR   152      36.696 -17.115 -57.015  1.00  0.00           N  
ATOM   2235  H   THR   152      37.496 -16.521 -56.833  1.00  0.00           H  
ATOM   2236  CA  THR   152      35.464 -16.471 -57.265  1.00  0.00           C  
ATOM   2237  HA  THR   152      34.612 -16.932 -56.765  1.00  0.00           H  
ATOM   2238  CB  THR   152      35.525 -15.030 -56.713  1.00  0.00           C  
ATOM   2239  HB  THR   152      36.363 -14.543 -57.211  1.00  0.00           H  
ATOM   2240  CG2 THR   152      34.312 -14.229 -56.941  1.00  0.00           C  
ATOM   2241 HG21 THR   152      33.348 -14.639 -56.615  1.00  0.00           H  
ATOM   2242 HG22 THR   152      34.491 -13.257 -56.465  1.00  0.00           H  
ATOM   2243 HG23 THR   152      34.248 -14.084 -58.026  1.00  0.00           H  
ATOM   2244  OG1 THR   152      35.762 -15.118 -55.336  1.00  0.00           O  
ATOM   2245  HG1 THR   152      36.540 -15.617 -55.074  1.00  0.00           H  
ATOM   2246  C   THR   152      35.151 -16.527 -58.724  1.00  0.00           C  
ATOM   2247  O   THR   152      34.023 -16.888 -59.025  1.00  0.00           O  
ATOM   2248  N   LEU   153      36.161 -16.138 -59.576  1.00  0.00           N  
ATOM   2249  H   LEU   153      37.093 -16.113 -59.180  1.00  0.00           H  
ATOM   2250  CA  LEU   153      35.972 -15.946 -61.076  1.00  0.00           C  
ATOM   2251  HA  LEU   153      34.990 -15.474 -61.104  1.00  0.00           H  
ATOM   2252  CB  LEU   153      37.085 -15.075 -61.556  1.00  0.00           C  
ATOM   2253  HB2 LEU   153      38.067 -15.499 -61.346  1.00  0.00           H  
ATOM   2254  HB3 LEU   153      36.970 -15.108 -62.640  1.00  0.00           H  
ATOM   2255  CG  LEU   153      36.978 -13.645 -60.995  1.00  0.00           C  
ATOM   2256  HG  LEU   153      36.734 -13.665 -59.933  1.00  0.00           H  
ATOM   2257  CD1 LEU   153      38.406 -13.011 -61.191  1.00  0.00           C  
ATOM   2258 HD11 LEU   153      38.437 -11.969 -60.849  1.00  0.00           H  
ATOM   2259 HD12 LEU   153      39.113 -13.549 -60.547  1.00  0.00           H  
ATOM   2260 HD13 LEU   153      38.729 -13.184 -62.225  1.00  0.00           H  
ATOM   2261  CD2 LEU   153      35.857 -12.871 -61.705  1.00  0.00           C  
ATOM   2262 HD21 LEU   153      34.963 -13.374 -61.318  1.00  0.00           H  
ATOM   2263 HD22 LEU   153      35.747 -11.810 -61.451  1.00  0.00           H  
ATOM   2264 HD23 LEU   153      35.903 -12.862 -62.801  1.00  0.00           H  
ATOM   2265  C   LEU   153      35.969 -17.252 -61.848  1.00  0.00           C  
ATOM   2266  O   LEU   153      35.065 -17.410 -62.639  1.00  0.00           O  
ATOM   2267  N   LEU   154      36.900 -18.145 -61.474  1.00  0.00           N  
ATOM   2268  H   LEU   154      37.529 -17.884 -60.724  1.00  0.00           H  
ATOM   2269  CA  LEU   154      37.139 -19.480 -62.059  1.00  0.00           C  
ATOM   2270  HA  LEU   154      37.389 -19.369 -63.114  1.00  0.00           H  
ATOM   2271  CB  LEU   154      38.391 -19.938 -61.353  1.00  0.00           C  
ATOM   2272  HB2 LEU   154      39.250 -19.269 -61.420  1.00  0.00           H  
ATOM   2273  HB3 LEU   154      38.132 -20.011 -60.296  1.00  0.00           H  
ATOM   2274  CG  LEU   154      38.965 -21.315 -61.754  1.00  0.00           C  
ATOM   2275  HG  LEU   154      38.114 -21.972 -61.936  1.00  0.00           H  
ATOM   2276  CD1 LEU   154      39.818 -21.282 -63.056  1.00  0.00           C  
ATOM   2277 HD11 LEU   154      40.186 -22.293 -63.272  1.00  0.00           H  
ATOM   2278 HD12 LEU   154      39.197 -20.915 -63.883  1.00  0.00           H  
ATOM   2279 HD13 LEU   154      40.641 -20.597 -62.819  1.00  0.00           H  
ATOM   2280  CD2 LEU   154      39.789 -21.900 -60.545  1.00  0.00           C  
ATOM   2281 HD21 LEU   154      39.112 -22.009 -59.688  1.00  0.00           H  
ATOM   2282 HD22 LEU   154      40.226 -22.860 -60.846  1.00  0.00           H  
ATOM   2283 HD23 LEU   154      40.600 -21.178 -60.387  1.00  0.00           H  
ATOM   2284  C   LEU   154      35.937 -20.462 -62.107  1.00  0.00           C  
ATOM   2285  O   LEU   154      35.846 -21.331 -62.874  1.00  0.00           O  
ATOM   2286  N   GLN   155      34.869 -20.155 -61.285  1.00  0.00           N  
ATOM   2287  H   GLN   155      34.944 -19.353 -60.672  1.00  0.00           H  
ATOM   2288  CA  GLN   155      33.568 -20.783 -61.307  1.00  0.00           C  
ATOM   2289  HA  GLN   155      33.699 -21.864 -61.352  1.00  0.00           H  
ATOM   2290  CB  GLN   155      32.754 -20.375 -60.047  1.00  0.00           C  
ATOM   2291  HB2 GLN   155      32.388 -19.353 -60.149  1.00  0.00           H  
ATOM   2292  HB3 GLN   155      31.877 -20.996 -59.862  1.00  0.00           H  
ATOM   2293  CG  GLN   155      33.463 -20.388 -58.721  1.00  0.00           C  
ATOM   2294  HG2 GLN   155      34.317 -19.714 -58.792  1.00  0.00           H  
ATOM   2295  HG3 GLN   155      32.818 -20.033 -57.918  1.00  0.00           H  
ATOM   2296  CD  GLN   155      34.043 -21.756 -58.304  1.00  0.00           C  
ATOM   2297  OE1 GLN   155      33.751 -22.768 -58.940  1.00  0.00           O  
ATOM   2298  NE2 GLN   155      34.943 -21.745 -57.346  1.00  0.00           N  
ATOM   2299 HE21 GLN   155      35.358 -22.659 -57.213  1.00  0.00           H  
ATOM   2300 HE22 GLN   155      35.295 -20.895 -56.921  1.00  0.00           H  
ATOM   2301  C   GLN   155      32.779 -20.400 -62.593  1.00  0.00           C  
ATOM   2302  O   GLN   155      31.711 -20.918 -62.705  1.00  0.00           O  
ATOM   2303  N   GLY   156      33.187 -19.495 -63.507  1.00  0.00           N  
ATOM   2304  H   GLY   156      34.011 -18.999 -63.190  1.00  0.00           H  
ATOM   2305  CA  GLY   156      32.660 -19.346 -64.883  1.00  0.00           C  
ATOM   2306  HA2 GLY   156      33.509 -19.021 -65.485  1.00  0.00           H  
ATOM   2307  HA3 GLY   156      32.253 -20.257 -65.322  1.00  0.00           H  
ATOM   2308  C   GLY   156      31.557 -18.319 -65.002  1.00  0.00           C  
ATOM   2309  O   GLY   156      31.073 -18.130 -66.104  1.00  0.00           O  
ATOM   2310  N   TYR   157      31.055 -17.667 -63.926  1.00  0.00           N  
ATOM   2311  H   TYR   157      31.449 -18.052 -63.075  1.00  0.00           H  
ATOM   2312  CA  TYR   157      29.868 -16.751 -64.011  1.00  0.00           C  
ATOM   2313  HA  TYR   157      29.217 -17.261 -64.721  1.00  0.00           H  
ATOM   2314  CB  TYR   157      29.194 -16.776 -62.618  1.00  0.00           C  
ATOM   2315  HB2 TYR   157      29.690 -16.334 -61.746  1.00  0.00           H  
ATOM   2316  HB3 TYR   157      28.229 -16.265 -62.727  1.00  0.00           H  
ATOM   2317  CG  TYR   157      28.753 -18.211 -62.168  1.00  0.00           C  
ATOM   2318  CD1 TYR   157      27.492 -18.569 -62.675  1.00  0.00           C  
ATOM   2319  HD1 TYR   157      26.963 -17.880 -63.318  1.00  0.00           H  
ATOM   2320  CE1 TYR   157      27.003 -19.888 -62.383  1.00  0.00           C  
ATOM   2321  HE1 TYR   157      26.059 -20.307 -62.700  1.00  0.00           H  
ATOM   2322  CZ  TYR   157      27.802 -20.809 -61.630  1.00  0.00           C  
ATOM   2323  OH  TYR   157      27.275 -22.015 -61.438  1.00  0.00           O  
ATOM   2324  HH  TYR   157      27.895 -22.535 -60.922  1.00  0.00           H  
ATOM   2325  CE2 TYR   157      29.078 -20.401 -61.177  1.00  0.00           C  
ATOM   2326  HE2 TYR   157      29.649 -20.963 -60.452  1.00  0.00           H  
ATOM   2327  CD2 TYR   157      29.585 -19.082 -61.447  1.00  0.00           C  
ATOM   2328  HD2 TYR   157      30.566 -18.798 -61.095  1.00  0.00           H  
ATOM   2329  C   TYR   157      30.212 -15.328 -64.632  1.00  0.00           C  
ATOM   2330  O   TYR   157      29.346 -14.663 -65.202  1.00  0.00           O  
ATOM   2331  N   SER   158      31.499 -14.999 -64.555  1.00  0.00           N  
ATOM   2332  H   SER   158      32.158 -15.633 -64.120  1.00  0.00           H  
ATOM   2333  CA  SER   158      31.990 -13.598 -64.441  1.00  0.00           C  
ATOM   2334  HA  SER   158      31.229 -13.101 -63.840  1.00  0.00           H  
ATOM   2335  CB  SER   158      33.185 -13.528 -63.551  1.00  0.00           C  
ATOM   2336  HB2 SER   158      34.004 -13.989 -64.102  1.00  0.00           H  
ATOM   2337  HB3 SER   158      33.401 -12.473 -63.387  1.00  0.00           H  
ATOM   2338  OG  SER   158      32.883 -14.076 -62.285  1.00  0.00           O  
ATOM   2339  HG  SER   158      32.243 -13.444 -61.949  1.00  0.00           H  
ATOM   2340  C   SER   158      32.153 -12.838 -65.784  1.00  0.00           C  
ATOM   2341  O   SER   158      32.387 -11.597 -65.777  1.00  0.00           O  
ATOM   2342  N   GLY   159      32.106 -13.454 -66.966  1.00  0.00           N  
ATOM   2343  H   GLY   159      31.968 -14.457 -66.916  1.00  0.00           H  
ATOM   2344  CA  GLY   159      32.463 -12.838 -68.282  1.00  0.00           C  
ATOM   2345  HA2 GLY   159      32.190 -13.581 -69.032  1.00  0.00           H  
ATOM   2346  HA3 GLY   159      31.710 -12.054 -68.351  1.00  0.00           H  
ATOM   2347  C   GLY   159      33.885 -12.317 -68.457  1.00  0.00           C  
ATOM   2348  O   GLY   159      33.985 -11.133 -68.646  1.00  0.00           O  
ATOM   2349  N   ILE   160      34.873 -13.192 -68.380  1.00  0.00           N  
ATOM   2350  H   ILE   160      34.647 -14.171 -68.251  1.00  0.00           H  
ATOM   2351  CA  ILE   160      36.260 -12.812 -68.284  1.00  0.00           C  
ATOM   2352  HA  ILE   160      36.494 -11.888 -68.813  1.00  0.00           H  
ATOM   2353  CB  ILE   160      36.732 -12.558 -66.766  1.00  0.00           C  
ATOM   2354  HB  ILE   160      36.067 -11.747 -66.469  1.00  0.00           H  
ATOM   2355  CG2 ILE   160      36.635 -13.791 -65.889  1.00  0.00           C  
ATOM   2356 HG21 ILE   160      37.326 -14.584 -66.201  1.00  0.00           H  
ATOM   2357 HG22 ILE   160      36.593 -13.610 -64.808  1.00  0.00           H  
ATOM   2358 HG23 ILE   160      35.674 -14.310 -65.991  1.00  0.00           H  
ATOM   2359  CG1 ILE   160      38.245 -12.156 -66.604  1.00  0.00           C  
ATOM   2360 HG12 ILE   160      38.895 -13.018 -66.755  1.00  0.00           H  
ATOM   2361 HG13 ILE   160      38.490 -11.423 -67.372  1.00  0.00           H  
ATOM   2362  CD1 ILE   160      38.629 -11.401 -65.324  1.00  0.00           C  
ATOM   2363 HD11 ILE   160      38.328 -10.347 -65.374  1.00  0.00           H  
ATOM   2364 HD12 ILE   160      38.317 -11.895 -64.395  1.00  0.00           H  
ATOM   2365 HD13 ILE   160      39.713 -11.274 -65.215  1.00  0.00           H  
ATOM   2366  C   ILE   160      37.178 -13.817 -68.906  1.00  0.00           C  
ATOM   2367  O   ILE   160      36.912 -14.989 -68.946  1.00  0.00           O  
ATOM   2368  N   ARG   161      38.299 -13.283 -69.509  1.00  0.00           N  
ATOM   2369  H   ARG   161      38.475 -12.286 -69.472  1.00  0.00           H  
ATOM   2370  CA  ARG   161      39.311 -14.121 -70.160  1.00  0.00           C  
ATOM   2371  HA  ARG   161      38.771 -14.911 -70.680  1.00  0.00           H  
ATOM   2372  CB  ARG   161      40.175 -13.377 -71.270  1.00  0.00           C  
ATOM   2373  HB2 ARG   161      40.610 -12.506 -70.780  1.00  0.00           H  
ATOM   2374  HB3 ARG   161      41.026 -13.968 -71.606  1.00  0.00           H  
ATOM   2375  CG  ARG   161      39.369 -13.127 -72.457  1.00  0.00           C  
ATOM   2376  HG2 ARG   161      39.223 -14.098 -72.930  1.00  0.00           H  
ATOM   2377  HG3 ARG   161      38.330 -12.928 -72.195  1.00  0.00           H  
ATOM   2378  CD  ARG   161      39.804 -11.987 -73.436  1.00  0.00           C  
ATOM   2379  HD2 ARG   161      40.756 -12.324 -73.847  1.00  0.00           H  
ATOM   2380  HD3 ARG   161      39.092 -11.968 -74.261  1.00  0.00           H  
ATOM   2381  NE  ARG   161      39.869 -10.714 -72.769  1.00  0.00           N  
ATOM   2382  HE  ARG   161      39.367 -10.646 -71.895  1.00  0.00           H  
ATOM   2383  CZ  ARG   161      40.598  -9.595 -72.964  1.00  0.00           C  
ATOM   2384  NH1 ARG   161      41.281  -9.454 -74.019  1.00  0.00           N  
ATOM   2385 HH11 ARG   161      41.351 -10.197 -74.700  1.00  0.00           H  
ATOM   2386 HH12 ARG   161      41.945  -8.704 -74.144  1.00  0.00           H  
ATOM   2387  NH2 ARG   161      40.549  -8.605 -72.114  1.00  0.00           N  
ATOM   2388 HH21 ARG   161      39.882  -8.707 -71.362  1.00  0.00           H  
ATOM   2389 HH22 ARG   161      40.988  -7.728 -72.353  1.00  0.00           H  
ATOM   2390  C   ARG   161      40.146 -14.933 -69.198  1.00  0.00           C  
ATOM   2391  O   ARG   161      40.580 -14.404 -68.215  1.00  0.00           O  
ATOM   2392  N   PHE   162      40.333 -16.211 -69.534  1.00  0.00           N  
ATOM   2393  H   PHE   162      39.952 -16.585 -70.395  1.00  0.00           H  
ATOM   2394  CA  PHE   162      41.044 -17.227 -68.705  1.00  0.00           C  
ATOM   2395  HA  PHE   162      40.770 -17.091 -67.659  1.00  0.00           H  
ATOM   2396  CB  PHE   162      40.773 -18.593 -69.226  1.00  0.00           C  
ATOM   2397  HB2 PHE   162      39.697 -18.688 -69.415  1.00  0.00           H  
ATOM   2398  HB3 PHE   162      41.201 -18.667 -70.234  1.00  0.00           H  
ATOM   2399  CG  PHE   162      41.362 -19.706 -68.407  1.00  0.00           C  
ATOM   2400  CD1 PHE   162      42.463 -20.460 -68.749  1.00  0.00           C  
ATOM   2401  HD1 PHE   162      43.098 -20.161 -69.570  1.00  0.00           H  
ATOM   2402  CE1 PHE   162      42.773 -21.701 -68.030  1.00  0.00           C  
ATOM   2403  HE1 PHE   162      43.586 -22.320 -68.381  1.00  0.00           H  
ATOM   2404  CZ  PHE   162      41.909 -22.097 -66.989  1.00  0.00           C  
ATOM   2405  HZ  PHE   162      42.109 -22.988 -66.412  1.00  0.00           H  
ATOM   2406  CE2 PHE   162      40.800 -21.320 -66.657  1.00  0.00           C  
ATOM   2407  HE2 PHE   162      40.065 -21.723 -65.975  1.00  0.00           H  
ATOM   2408  CD2 PHE   162      40.584 -20.080 -67.327  1.00  0.00           C  
ATOM   2409  HD2 PHE   162      39.708 -19.517 -67.041  1.00  0.00           H  
ATOM   2410  C   PHE   162      42.560 -16.856 -68.585  1.00  0.00           C  
ATOM   2411  O   PHE   162      43.122 -16.933 -67.493  1.00  0.00           O  
ATOM   2412  N   GLU   163      43.158 -16.354 -69.686  1.00  0.00           N  
ATOM   2413  H   GLU   163      42.650 -16.365 -70.562  1.00  0.00           H  
ATOM   2414  CA  GLU   163      44.537 -15.757 -69.642  1.00  0.00           C  
ATOM   2415  HA  GLU   163      45.157 -16.604 -69.351  1.00  0.00           H  
ATOM   2416  CB  GLU   163      44.875 -15.178 -71.007  1.00  0.00           C  
ATOM   2417  HB2 GLU   163      44.052 -14.492 -71.206  1.00  0.00           H  
ATOM   2418  HB3 GLU   163      45.754 -14.538 -70.937  1.00  0.00           H  
ATOM   2419  CG  GLU   163      45.082 -16.379 -72.021  1.00  0.00           C  
ATOM   2420  HG2 GLU   163      45.686 -16.042 -72.864  1.00  0.00           H  
ATOM   2421  HG3 GLU   163      45.621 -17.184 -71.521  1.00  0.00           H  
ATOM   2422  CD  GLU   163      43.775 -17.025 -72.458  1.00  0.00           C  
ATOM   2423  OE1 GLU   163      43.751 -18.199 -72.787  1.00  0.00           O  
ATOM   2424  OE2 GLU   163      42.706 -16.428 -72.472  1.00  0.00           O  
ATOM   2425  C   GLU   163      44.773 -14.617 -68.617  1.00  0.00           C  
ATOM   2426  O   GLU   163      45.906 -14.293 -68.197  1.00  0.00           O  
ATOM   2427  N   ILE   164      43.734 -13.937 -68.046  1.00  0.00           N  
ATOM   2428  H   ILE   164      42.821 -14.276 -68.322  1.00  0.00           H  
ATOM   2429  CA  ILE   164      43.862 -12.936 -67.000  1.00  0.00           C  
ATOM   2430  HA  ILE   164      44.812 -12.416 -67.124  1.00  0.00           H  
ATOM   2431  CB  ILE   164      42.685 -11.910 -66.974  1.00  0.00           C  
ATOM   2432  HB  ILE   164      41.796 -12.521 -66.816  1.00  0.00           H  
ATOM   2433  CG2 ILE   164      42.771 -10.979 -65.736  1.00  0.00           C  
ATOM   2434 HG21 ILE   164      43.762 -10.509 -65.759  1.00  0.00           H  
ATOM   2435 HG22 ILE   164      41.996 -10.204 -65.781  1.00  0.00           H  
ATOM   2436 HG23 ILE   164      42.623 -11.499 -64.782  1.00  0.00           H  
ATOM   2437  CG1 ILE   164      42.630 -11.177 -68.302  1.00  0.00           C  
ATOM   2438 HG12 ILE   164      43.643 -10.860 -68.551  1.00  0.00           H  
ATOM   2439 HG13 ILE   164      42.381 -11.808 -69.154  1.00  0.00           H  
ATOM   2440  CD1 ILE   164      41.671  -9.973 -68.292  1.00  0.00           C  
ATOM   2441 HD11 ILE   164      42.215  -9.085 -67.946  1.00  0.00           H  
ATOM   2442 HD12 ILE   164      41.284  -9.778 -69.300  1.00  0.00           H  
ATOM   2443 HD13 ILE   164      40.818 -10.176 -67.633  1.00  0.00           H  
ATOM   2444  C   ILE   164      43.974 -13.642 -65.634  1.00  0.00           C  
ATOM   2445  O   ILE   164      44.692 -13.127 -64.837  1.00  0.00           O  
ATOM   2446  N   LEU   165      43.251 -14.764 -65.438  1.00  0.00           N  
ATOM   2447  H   LEU   165      42.652 -15.071 -66.195  1.00  0.00           H  
ATOM   2448  CA  LEU   165      43.347 -15.586 -64.186  1.00  0.00           C  
ATOM   2449  HA  LEU   165      43.295 -14.978 -63.282  1.00  0.00           H  
ATOM   2450  CB  LEU   165      42.174 -16.615 -64.162  1.00  0.00           C  
ATOM   2451  HB2 LEU   165      41.999 -17.045 -65.148  1.00  0.00           H  
ATOM   2452  HB3 LEU   165      42.460 -17.457 -63.531  1.00  0.00           H  
ATOM   2453  CG  LEU   165      40.792 -16.191 -63.588  1.00  0.00           C  
ATOM   2454  HG  LEU   165      40.742 -15.957 -62.525  1.00  0.00           H  
ATOM   2455  CD1 LEU   165      40.260 -14.906 -64.294  1.00  0.00           C  
ATOM   2456 HD11 LEU   165      41.056 -14.175 -64.102  1.00  0.00           H  
ATOM   2457 HD12 LEU   165      40.092 -15.014 -65.373  1.00  0.00           H  
ATOM   2458 HD13 LEU   165      39.307 -14.567 -63.871  1.00  0.00           H  
ATOM   2459  CD2 LEU   165      39.783 -17.405 -63.844  1.00  0.00           C  
ATOM   2460 HD21 LEU   165      38.848 -17.099 -63.356  1.00  0.00           H  
ATOM   2461 HD22 LEU   165      39.521 -17.574 -64.896  1.00  0.00           H  
ATOM   2462 HD23 LEU   165      40.258 -18.330 -63.495  1.00  0.00           H  
ATOM   2463  C   LEU   165      44.698 -16.357 -64.181  1.00  0.00           C  
ATOM   2464  O   LEU   165      45.248 -16.429 -63.080  1.00  0.00           O  
ATOM   2465  N   GLU   166      45.095 -16.893 -65.365  1.00  0.00           N  
ATOM   2466  H   GLU   166      44.444 -16.752 -66.128  1.00  0.00           H  
ATOM   2467  CA  GLU   166      46.509 -17.294 -65.602  1.00  0.00           C  
ATOM   2468  HA  GLU   166      46.692 -18.094 -64.885  1.00  0.00           H  
ATOM   2469  CB  GLU   166      46.795 -17.830 -67.050  1.00  0.00           C  
ATOM   2470  HB2 GLU   166      46.591 -17.041 -67.774  1.00  0.00           H  
ATOM   2471  HB3 GLU   166      47.860 -18.039 -67.150  1.00  0.00           H  
ATOM   2472  CG  GLU   166      45.981 -19.113 -67.346  1.00  0.00           C  
ATOM   2473  HG2 GLU   166      45.962 -19.740 -66.454  1.00  0.00           H  
ATOM   2474  HG3 GLU   166      44.924 -18.866 -67.445  1.00  0.00           H  
ATOM   2475  CD  GLU   166      46.538 -19.855 -68.609  1.00  0.00           C  
ATOM   2476  OE1 GLU   166      46.824 -19.201 -69.653  1.00  0.00           O  
ATOM   2477  OE2 GLU   166      46.836 -21.104 -68.521  1.00  0.00           O  
ATOM   2478  C   GLU   166      47.476 -16.165 -65.246  1.00  0.00           C  
ATOM   2479  O   GLU   166      48.442 -16.506 -64.545  1.00  0.00           O  
ATOM   2480  N   ALA   167      47.371 -14.931 -65.753  1.00  0.00           N  
ATOM   2481  H   ALA   167      46.625 -14.762 -66.418  1.00  0.00           H  
ATOM   2482  CA  ALA   167      48.311 -13.848 -65.458  1.00  0.00           C  
ATOM   2483  HA  ALA   167      49.284 -14.226 -65.773  1.00  0.00           H  
ATOM   2484  CB  ALA   167      47.921 -12.548 -66.250  1.00  0.00           C  
ATOM   2485  HB1 ALA   167      46.929 -12.217 -65.917  1.00  0.00           H  
ATOM   2486  HB2 ALA   167      48.614 -11.734 -66.006  1.00  0.00           H  
ATOM   2487  HB3 ALA   167      47.916 -12.631 -67.344  1.00  0.00           H  
ATOM   2488  C   ALA   167      48.314 -13.555 -63.999  1.00  0.00           C  
ATOM   2489  O   ALA   167      49.373 -13.336 -63.483  1.00  0.00           O  
ATOM   2490  N   ILE   168      47.210 -13.361 -63.264  1.00  0.00           N  
ATOM   2491  H   ILE   168      46.311 -13.371 -63.731  1.00  0.00           H  
ATOM   2492  CA  ILE   168      47.234 -13.191 -61.775  1.00  0.00           C  
ATOM   2493  HA  ILE   168      47.892 -12.330 -61.653  1.00  0.00           H  
ATOM   2494  CB  ILE   168      45.853 -12.871 -61.235  1.00  0.00           C  
ATOM   2495  HB  ILE   168      45.291 -13.793 -61.389  1.00  0.00           H  
ATOM   2496  CG2 ILE   168      45.819 -12.626 -59.646  1.00  0.00           C  
ATOM   2497 HG21 ILE   168      46.165 -11.649 -59.286  1.00  0.00           H  
ATOM   2498 HG22 ILE   168      44.792 -12.711 -59.271  1.00  0.00           H  
ATOM   2499 HG23 ILE   168      46.412 -13.336 -59.057  1.00  0.00           H  
ATOM   2500  CG1 ILE   168      45.108 -11.670 -61.918  1.00  0.00           C  
ATOM   2501 HG12 ILE   168      45.376 -10.735 -61.426  1.00  0.00           H  
ATOM   2502 HG13 ILE   168      45.290 -11.645 -62.992  1.00  0.00           H  
ATOM   2503  CD1 ILE   168      43.610 -11.774 -61.749  1.00  0.00           C  
ATOM   2504 HD11 ILE   168      43.280 -12.579 -62.418  1.00  0.00           H  
ATOM   2505 HD12 ILE   168      43.287 -11.848 -60.703  1.00  0.00           H  
ATOM   2506 HD13 ILE   168      43.055 -10.892 -62.092  1.00  0.00           H  
ATOM   2507  C   ILE   168      47.749 -14.512 -61.056  1.00  0.00           C  
ATOM   2508  O   ILE   168      48.457 -14.493 -60.035  1.00  0.00           O  
ATOM   2509  N   THR   169      47.636 -15.675 -61.663  1.00  0.00           N  
ATOM   2510  H   THR   169      47.072 -15.706 -62.504  1.00  0.00           H  
ATOM   2511  CA  THR   169      48.366 -16.879 -61.093  1.00  0.00           C  
ATOM   2512  HA  THR   169      48.291 -16.826 -60.006  1.00  0.00           H  
ATOM   2513  CB  THR   169      47.710 -18.222 -61.653  1.00  0.00           C  
ATOM   2514  HB  THR   169      47.739 -18.100 -62.736  1.00  0.00           H  
ATOM   2515  CG2 THR   169      48.570 -19.429 -61.288  1.00  0.00           C  
ATOM   2516 HG21 THR   169      49.433 -19.545 -61.956  1.00  0.00           H  
ATOM   2517 HG22 THR   169      48.783 -19.407 -60.212  1.00  0.00           H  
ATOM   2518 HG23 THR   169      48.011 -20.360 -61.441  1.00  0.00           H  
ATOM   2519  OG1 THR   169      46.433 -18.396 -61.143  1.00  0.00           O  
ATOM   2520  HG1 THR   169      45.903 -17.712 -61.558  1.00  0.00           H  
ATOM   2521  C   THR   169      49.856 -16.831 -61.284  1.00  0.00           C  
ATOM   2522  O   THR   169      50.602 -17.205 -60.403  1.00  0.00           O  
ATOM   2523  N   LYS   170      50.277 -16.269 -62.420  1.00  0.00           N  
ATOM   2524  H   LYS   170      49.590 -16.142 -63.153  1.00  0.00           H  
ATOM   2525  CA  LYS   170      51.736 -16.027 -62.657  1.00  0.00           C  
ATOM   2526  HA  LYS   170      52.304 -16.914 -62.377  1.00  0.00           H  
ATOM   2527  CB  LYS   170      51.959 -15.796 -64.140  1.00  0.00           C  
ATOM   2528  HB2 LYS   170      51.063 -15.386 -64.606  1.00  0.00           H  
ATOM   2529  HB3 LYS   170      52.779 -15.083 -64.225  1.00  0.00           H  
ATOM   2530  CG  LYS   170      52.363 -17.071 -64.939  1.00  0.00           C  
ATOM   2531  HG2 LYS   170      52.704 -16.755 -65.925  1.00  0.00           H  
ATOM   2532  HG3 LYS   170      53.189 -17.596 -64.458  1.00  0.00           H  
ATOM   2533  CD  LYS   170      51.299 -18.169 -65.069  1.00  0.00           C  
ATOM   2534  HD2 LYS   170      51.118 -18.715 -64.143  1.00  0.00           H  
ATOM   2535  HD3 LYS   170      50.303 -17.798 -65.310  1.00  0.00           H  
ATOM   2536  CE  LYS   170      51.692 -19.209 -66.186  1.00  0.00           C  
ATOM   2537  HE2 LYS   170      52.566 -19.750 -65.824  1.00  0.00           H  
ATOM   2538  HE3 LYS   170      50.945 -19.985 -66.350  1.00  0.00           H  
ATOM   2539  NZ  LYS   170      51.963 -18.592 -67.507  1.00  0.00           N  
ATOM   2540  HZ1 LYS   170      52.032 -19.348 -68.173  1.00  0.00           H  
ATOM   2541  HZ2 LYS   170      51.194 -18.015 -67.815  1.00  0.00           H  
ATOM   2542  HZ3 LYS   170      52.895 -18.201 -67.508  1.00  0.00           H  
ATOM   2543  C   LYS   170      52.352 -14.931 -61.783  1.00  0.00           C  
ATOM   2544  O   LYS   170      53.529 -15.109 -61.470  1.00  0.00           O  
ATOM   2545  N   PHE   171      51.522 -13.989 -61.335  1.00  0.00           N  
ATOM   2546  H   PHE   171      50.577 -14.067 -61.690  1.00  0.00           H  
ATOM   2547  CA  PHE   171      51.861 -13.106 -60.260  1.00  0.00           C  
ATOM   2548  HA  PHE   171      52.862 -12.728 -60.470  1.00  0.00           H  
ATOM   2549  CB  PHE   171      50.884 -11.950 -60.303  1.00  0.00           C  
ATOM   2550  HB2 PHE   171      49.913 -12.444 -60.177  1.00  0.00           H  
ATOM   2551  HB3 PHE   171      51.040 -11.210 -59.508  1.00  0.00           H  
ATOM   2552  CG  PHE   171      50.915 -11.042 -61.548  1.00  0.00           C  
ATOM   2553  CD1 PHE   171      49.741 -10.355 -61.870  1.00  0.00           C  
ATOM   2554  HD1 PHE   171      48.938 -10.341 -61.147  1.00  0.00           H  
ATOM   2555  CE1 PHE   171      49.712  -9.504 -63.048  1.00  0.00           C  
ATOM   2556  HE1 PHE   171      48.850  -8.890 -63.261  1.00  0.00           H  
ATOM   2557  CZ  PHE   171      50.849  -9.329 -63.826  1.00  0.00           C  
ATOM   2558  HZ  PHE   171      50.872  -8.567 -64.592  1.00  0.00           H  
ATOM   2559  CE2 PHE   171      52.083  -9.913 -63.412  1.00  0.00           C  
ATOM   2560  HE2 PHE   171      53.010  -9.691 -63.921  1.00  0.00           H  
ATOM   2561  CD2 PHE   171      52.087 -10.794 -62.272  1.00  0.00           C  
ATOM   2562  HD2 PHE   171      52.994 -11.262 -61.917  1.00  0.00           H  
ATOM   2563  C   PHE   171      52.126 -13.784 -58.919  1.00  0.00           C  
ATOM   2564  O   PHE   171      52.991 -13.422 -58.194  1.00  0.00           O  
ATOM   2565  N   LEU   172      51.275 -14.772 -58.557  1.00  0.00           N  
ATOM   2566  H   LEU   172      50.555 -15.086 -59.196  1.00  0.00           H  
ATOM   2567  CA  LEU   172      51.524 -15.549 -57.291  1.00  0.00           C  
ATOM   2568  HA  LEU   172      51.616 -14.789 -56.515  1.00  0.00           H  
ATOM   2569  CB  LEU   172      50.298 -16.452 -56.999  1.00  0.00           C  
ATOM   2570  HB2 LEU   172      50.206 -17.036 -57.915  1.00  0.00           H  
ATOM   2571  HB3 LEU   172      50.448 -17.145 -56.171  1.00  0.00           H  
ATOM   2572  CG  LEU   172      48.981 -15.717 -56.758  1.00  0.00           C  
ATOM   2573  HG  LEU   172      48.692 -14.994 -57.520  1.00  0.00           H  
ATOM   2574  CD1 LEU   172      47.812 -16.693 -56.600  1.00  0.00           C  
ATOM   2575 HD11 LEU   172      46.785 -16.317 -56.685  1.00  0.00           H  
ATOM   2576 HD12 LEU   172      47.727 -17.386 -57.446  1.00  0.00           H  
ATOM   2577 HD13 LEU   172      47.948 -17.300 -55.696  1.00  0.00           H  
ATOM   2578  CD2 LEU   172      49.156 -14.914 -55.465  1.00  0.00           C  
ATOM   2579 HD21 LEU   172      49.842 -14.102 -55.735  1.00  0.00           H  
ATOM   2580 HD22 LEU   172      48.177 -14.568 -55.109  1.00  0.00           H  
ATOM   2581 HD23 LEU   172      49.615 -15.519 -54.673  1.00  0.00           H  
ATOM   2582  C   LEU   172      52.822 -16.375 -57.471  1.00  0.00           C  
ATOM   2583  O   LEU   172      53.666 -16.318 -56.608  1.00  0.00           O  
ATOM   2584  N   ASN   173      52.854 -17.238 -58.490  1.00  0.00           N  
ATOM   2585  H   ASN   173      52.038 -17.278 -59.090  1.00  0.00           H  
ATOM   2586  CA  ASN   173      53.865 -18.233 -58.702  1.00  0.00           C  
ATOM   2587  HA  ASN   173      53.980 -18.791 -57.772  1.00  0.00           H  
ATOM   2588  CB  ASN   173      53.286 -19.112 -59.848  1.00  0.00           C  
ATOM   2589  HB2 ASN   173      53.182 -18.548 -60.775  1.00  0.00           H  
ATOM   2590  HB3 ASN   173      54.073 -19.832 -60.077  1.00  0.00           H  
ATOM   2591  CG  ASN   173      52.137 -20.078 -59.454  1.00  0.00           C  
ATOM   2592  OD1 ASN   173      51.587 -20.081 -58.430  1.00  0.00           O  
ATOM   2593  ND2 ASN   173      51.726 -20.853 -60.427  1.00  0.00           N  
ATOM   2594 HD21 ASN   173      50.908 -21.444 -60.342  1.00  0.00           H  
ATOM   2595 HD22 ASN   173      52.232 -20.937 -61.300  1.00  0.00           H  
ATOM   2596  C   ASN   173      55.276 -17.715 -58.921  1.00  0.00           C  
ATOM   2597  O   ASN   173      56.236 -18.323 -58.503  1.00  0.00           O  
ATOM   2598  N   GLN   174      55.338 -16.501 -59.464  1.00  0.00           N  
ATOM   2599  H   GLN   174      54.537 -16.027 -59.864  1.00  0.00           H  
ATOM   2600  CA  GLN   174      56.593 -15.725 -59.601  1.00  0.00           C  
ATOM   2601  HA  GLN   174      57.460 -16.323 -59.323  1.00  0.00           H  
ATOM   2602  CB  GLN   174      56.881 -15.275 -61.049  1.00  0.00           C  
ATOM   2603  HB2 GLN   174      56.080 -14.615 -61.382  1.00  0.00           H  
ATOM   2604  HB3 GLN   174      57.824 -14.729 -61.067  1.00  0.00           H  
ATOM   2605  CG  GLN   174      57.019 -16.533 -61.990  1.00  0.00           C  
ATOM   2606  HG2 GLN   174      56.109 -17.107 -62.165  1.00  0.00           H  
ATOM   2607  HG3 GLN   174      57.296 -16.119 -62.959  1.00  0.00           H  
ATOM   2608  CD  GLN   174      58.076 -17.508 -61.634  1.00  0.00           C  
ATOM   2609  OE1 GLN   174      59.142 -17.107 -61.158  1.00  0.00           O  
ATOM   2610  NE2 GLN   174      57.815 -18.733 -61.790  1.00  0.00           N  
ATOM   2611 HE21 GLN   174      58.516 -19.359 -61.412  1.00  0.00           H  
ATOM   2612 HE22 GLN   174      56.970 -19.128 -62.184  1.00  0.00           H  
ATOM   2613  C   GLN   174      56.771 -14.613 -58.618  1.00  0.00           C  
ATOM   2614  O   GLN   174      57.550 -13.726 -58.881  1.00  0.00           O  
ATOM   2615  N   ASN   175      56.113 -14.579 -57.437  1.00  0.00           N  
ATOM   2616  H   ASN   175      55.404 -15.292 -57.316  1.00  0.00           H  
ATOM   2617  CA  ASN   175      56.358 -13.603 -56.356  1.00  0.00           C  
ATOM   2618  HA  ASN   175      55.455 -13.779 -55.771  1.00  0.00           H  
ATOM   2619  CB  ASN   175      57.646 -14.133 -55.638  1.00  0.00           C  
ATOM   2620  HB2 ASN   175      57.713 -15.219 -55.697  1.00  0.00           H  
ATOM   2621  HB3 ASN   175      58.539 -13.872 -56.206  1.00  0.00           H  
ATOM   2622  CG  ASN   175      57.778 -13.617 -54.201  1.00  0.00           C  
ATOM   2623  OD1 ASN   175      57.026 -12.777 -53.754  1.00  0.00           O  
ATOM   2624  ND2 ASN   175      58.681 -14.131 -53.409  1.00  0.00           N  
ATOM   2625 HD21 ASN   175      58.959 -13.721 -52.526  1.00  0.00           H  
ATOM   2626 HD22 ASN   175      59.209 -14.897 -53.811  1.00  0.00           H  
ATOM   2627  C   ASN   175      56.347 -12.120 -56.746  1.00  0.00           C  
ATOM   2628  O   ASN   175      57.037 -11.311 -56.273  1.00  0.00           O  
ATOM   2629  N   ILE   176      55.346 -11.760 -57.578  1.00  0.00           N  
ATOM   2630  H   ILE   176      54.737 -12.492 -57.925  1.00  0.00           H  
ATOM   2631  CA  ILE   176      54.996 -10.434 -58.109  1.00  0.00           C  
ATOM   2632  HA  ILE   176      55.785  -9.778 -57.741  1.00  0.00           H  
ATOM   2633  CB  ILE   176      54.903 -10.370 -59.589  1.00  0.00           C  
ATOM   2634  HB  ILE   176      54.162 -11.060 -59.990  1.00  0.00           H  
ATOM   2635  CG2 ILE   176      54.548  -9.020 -60.125  1.00  0.00           C  
ATOM   2636 HG21 ILE   176      54.653  -8.945 -61.214  1.00  0.00           H  
ATOM   2637 HG22 ILE   176      53.520  -8.717 -59.889  1.00  0.00           H  
ATOM   2638 HG23 ILE   176      55.289  -8.329 -59.703  1.00  0.00           H  
ATOM   2639  CG1 ILE   176      56.125 -10.935 -60.323  1.00  0.00           C  
ATOM   2640 HG12 ILE   176      56.158 -11.934 -59.890  1.00  0.00           H  
ATOM   2641 HG13 ILE   176      55.878 -11.065 -61.377  1.00  0.00           H  
ATOM   2642  CD1 ILE   176      57.451 -10.039 -60.242  1.00  0.00           C  
ATOM   2643 HD11 ILE   176      57.601  -9.784 -59.186  1.00  0.00           H  
ATOM   2644 HD12 ILE   176      58.339 -10.584 -60.585  1.00  0.00           H  
ATOM   2645 HD13 ILE   176      57.304  -9.105 -60.799  1.00  0.00           H  
ATOM   2646  C   ILE   176      53.654  -9.997 -57.388  1.00  0.00           C  
ATOM   2647  O   ILE   176      52.607 -10.608 -57.593  1.00  0.00           O  
ATOM   2648  N   THR   177      53.745  -8.830 -56.742  1.00  0.00           N  
ATOM   2649  H   THR   177      54.675  -8.474 -56.553  1.00  0.00           H  
ATOM   2650  CA  THR   177      52.599  -8.398 -55.878  1.00  0.00           C  
ATOM   2651  HA  THR   177      51.668  -8.829 -56.247  1.00  0.00           H  
ATOM   2652  CB  THR   177      52.750  -8.815 -54.391  1.00  0.00           C  
ATOM   2653  HB  THR   177      53.446  -8.183 -53.839  1.00  0.00           H  
ATOM   2654  CG2 THR   177      51.397  -8.655 -53.700  1.00  0.00           C  
ATOM   2655 HG21 THR   177      51.628  -8.908 -52.658  1.00  0.00           H  
ATOM   2656 HG22 THR   177      50.891  -7.684 -53.758  1.00  0.00           H  
ATOM   2657 HG23 THR   177      50.720  -9.479 -53.958  1.00  0.00           H  
ATOM   2658  OG1 THR   177      53.124 -10.196 -54.184  1.00  0.00           O  
ATOM   2659  HG1 THR   177      54.078 -10.281 -54.255  1.00  0.00           H  
ATOM   2660  C   THR   177      52.412  -6.895 -55.963  1.00  0.00           C  
ATOM   2661  O   THR   177      53.402  -6.204 -55.840  1.00  0.00           O  
ATOM   2662  N   PRO   178      51.247  -6.313 -56.195  1.00  0.00           N  
ATOM   2663  CD  PRO   178      49.978  -6.988 -56.413  1.00  0.00           C  
ATOM   2664  HD2 PRO   178      49.597  -7.512 -55.527  1.00  0.00           H  
ATOM   2665  HD3 PRO   178      50.128  -7.668 -57.260  1.00  0.00           H  
ATOM   2666  CG  PRO   178      48.951  -5.993 -56.793  1.00  0.00           C  
ATOM   2667  HG2 PRO   178      48.251  -5.799 -55.971  1.00  0.00           H  
ATOM   2668  HG3 PRO   178      48.436  -6.334 -57.700  1.00  0.00           H  
ATOM   2669  CB  PRO   178      49.738  -4.711 -57.153  1.00  0.00           C  
ATOM   2670  HB2 PRO   178      49.206  -3.777 -56.934  1.00  0.00           H  
ATOM   2671  HB3 PRO   178      49.974  -4.774 -58.222  1.00  0.00           H  
ATOM   2672  CA  PRO   178      51.044  -4.840 -56.351  1.00  0.00           C  
ATOM   2673  HA  PRO   178      51.802  -4.394 -56.995  1.00  0.00           H  
ATOM   2674  C   PRO   178      50.968  -4.277 -54.928  1.00  0.00           C  
ATOM   2675  O   PRO   178      50.737  -4.962 -53.959  1.00  0.00           O  
ATOM   2676  N   CYS   179      51.230  -3.015 -54.827  1.00  0.00           N  
ATOM   2677  H   CYS   179      51.771  -2.555 -55.550  1.00  0.00           H  
ATOM   2678  CA  CYS   179      50.711  -2.202 -53.682  1.00  0.00           C  
ATOM   2679  HA  CYS   179      51.024  -2.761 -52.800  1.00  0.00           H  
ATOM   2680  CB  CYS   179      51.575  -0.931 -53.564  1.00  0.00           C  
ATOM   2681  HB2 CYS   179      51.487  -0.486 -54.555  1.00  0.00           H  
ATOM   2682  HB3 CYS   179      51.172  -0.216 -52.847  1.00  0.00           H  
ATOM   2683  SG  CYS   179      53.319  -1.371 -53.200  1.00  0.00           S  
ATOM   2684  HG  CYS   179      53.756  -1.450 -54.461  1.00  0.00           H  
ATOM   2685  C   CYS   179      49.209  -1.928 -53.616  1.00  0.00           C  
ATOM   2686  O   CYS   179      48.673  -1.529 -54.636  1.00  0.00           O  
ATOM   2687  N   LEU   180      48.627  -2.089 -52.437  1.00  0.00           N  
ATOM   2688  H   LEU   180      49.215  -2.424 -51.684  1.00  0.00           H  
ATOM   2689  CA  LEU   180      47.234  -1.738 -52.027  1.00  0.00           C  
ATOM   2690  HA  LEU   180      46.690  -1.141 -52.760  1.00  0.00           H  
ATOM   2691  CB  LEU   180      46.508  -3.039 -51.770  1.00  0.00           C  
ATOM   2692  HB2 LEU   180      47.139  -3.777 -51.275  1.00  0.00           H  
ATOM   2693  HB3 LEU   180      45.709  -2.781 -51.075  1.00  0.00           H  
ATOM   2694  CG  LEU   180      45.983  -3.822 -53.016  1.00  0.00           C  
ATOM   2695  HG  LEU   180      45.247  -3.157 -53.466  1.00  0.00           H  
ATOM   2696  CD1 LEU   180      46.957  -4.286 -54.066  1.00  0.00           C  
ATOM   2697 HD11 LEU   180      47.227  -3.427 -54.692  1.00  0.00           H  
ATOM   2698 HD12 LEU   180      47.824  -4.670 -53.516  1.00  0.00           H  
ATOM   2699 HD13 LEU   180      46.676  -5.109 -54.736  1.00  0.00           H  
ATOM   2700  CD2 LEU   180      45.154  -5.011 -52.578  1.00  0.00           C  
ATOM   2701 HD21 LEU   180      44.600  -5.376 -53.452  1.00  0.00           H  
ATOM   2702 HD22 LEU   180      45.755  -5.755 -52.040  1.00  0.00           H  
ATOM   2703 HD23 LEU   180      44.364  -4.736 -51.869  1.00  0.00           H  
ATOM   2704  C   LEU   180      47.318  -0.757 -50.878  1.00  0.00           C  
ATOM   2705  O   LEU   180      48.197  -0.849 -50.015  1.00  0.00           O  
ATOM   2706  N   PRO   181      46.343   0.191 -50.807  1.00  0.00           N  
ATOM   2707  CD  PRO   181      45.243   0.590 -51.819  1.00  0.00           C  
ATOM   2708  HD2 PRO   181      44.797  -0.331 -52.214  1.00  0.00           H  
ATOM   2709  HD3 PRO   181      45.622   1.251 -52.608  1.00  0.00           H  
ATOM   2710  CG  PRO   181      44.172   1.363 -51.000  1.00  0.00           C  
ATOM   2711  HG2 PRO   181      43.447   0.672 -50.551  1.00  0.00           H  
ATOM   2712  HG3 PRO   181      43.603   2.051 -51.638  1.00  0.00           H  
ATOM   2713  CB  PRO   181      45.012   2.016 -49.892  1.00  0.00           C  
ATOM   2714  HB2 PRO   181      44.533   2.334 -48.957  1.00  0.00           H  
ATOM   2715  HB3 PRO   181      45.565   2.857 -50.328  1.00  0.00           H  
ATOM   2716  CA  PRO   181      46.049   0.944 -49.570  1.00  0.00           C  
ATOM   2717  HA  PRO   181      46.880   1.373 -49.009  1.00  0.00           H  
ATOM   2718  C   PRO   181      45.405  -0.048 -48.546  1.00  0.00           C  
ATOM   2719  O   PRO   181      44.585  -0.900 -48.923  1.00  0.00           O  
ATOM   2720  N   LEU   182      45.775   0.023 -47.229  1.00  0.00           N  
ATOM   2721  H   LEU   182      46.588   0.588 -47.015  1.00  0.00           H  
ATOM   2722  CA  LEU   182      45.251  -0.731 -46.074  1.00  0.00           C  
ATOM   2723  HA  LEU   182      45.399  -1.806 -46.177  1.00  0.00           H  
ATOM   2724  CB  LEU   182      46.150  -0.298 -44.870  1.00  0.00           C  
ATOM   2725  HB2 LEU   182      47.197  -0.531 -45.067  1.00  0.00           H  
ATOM   2726  HB3 LEU   182      46.293   0.780 -44.952  1.00  0.00           H  
ATOM   2727  CG  LEU   182      45.858  -0.633 -43.496  1.00  0.00           C  
ATOM   2728  HG  LEU   182      44.802  -0.388 -43.379  1.00  0.00           H  
ATOM   2729  CD1 LEU   182      45.991  -2.172 -43.251  1.00  0.00           C  
ATOM   2730 HD11 LEU   182      47.002  -2.596 -43.302  1.00  0.00           H  
ATOM   2731 HD12 LEU   182      45.669  -2.460 -42.243  1.00  0.00           H  
ATOM   2732 HD13 LEU   182      45.356  -2.768 -43.918  1.00  0.00           H  
ATOM   2733  CD2 LEU   182      46.697   0.099 -42.464  1.00  0.00           C  
ATOM   2734 HD21 LEU   182      47.777   0.154 -42.651  1.00  0.00           H  
ATOM   2735 HD22 LEU   182      46.413   1.132 -42.231  1.00  0.00           H  
ATOM   2736 HD23 LEU   182      46.538  -0.462 -41.534  1.00  0.00           H  
ATOM   2737  C   LEU   182      43.799  -0.447 -45.837  1.00  0.00           C  
ATOM   2738  O   LEU   182      43.139  -1.079 -45.068  1.00  0.00           O  
ATOM   2739  N   ARG   183      43.242   0.614 -46.448  1.00  0.00           N  
ATOM   2740  H   ARG   183      43.833   1.059 -47.139  1.00  0.00           H  
ATOM   2741  CA  ARG   183      41.966   1.304 -46.131  1.00  0.00           C  
ATOM   2742  HA  ARG   183      41.171   0.766 -45.615  1.00  0.00           H  
ATOM   2743  CB  ARG   183      42.318   2.531 -45.300  1.00  0.00           C  
ATOM   2744  HB2 ARG   183      43.155   3.044 -45.773  1.00  0.00           H  
ATOM   2745  HB3 ARG   183      41.523   3.275 -45.356  1.00  0.00           H  
ATOM   2746  CG  ARG   183      42.561   2.092 -43.886  1.00  0.00           C  
ATOM   2747  HG2 ARG   183      41.648   1.564 -43.611  1.00  0.00           H  
ATOM   2748  HG3 ARG   183      43.469   1.506 -43.742  1.00  0.00           H  
ATOM   2749  CD  ARG   183      42.730   3.317 -42.960  1.00  0.00           C  
ATOM   2750  HD2 ARG   183      43.524   3.967 -43.327  1.00  0.00           H  
ATOM   2751  HD3 ARG   183      41.779   3.848 -42.916  1.00  0.00           H  
ATOM   2752  NE  ARG   183      43.075   2.940 -41.579  1.00  0.00           N  
ATOM   2753  HE  ARG   183      42.301   2.558 -41.055  1.00  0.00           H  
ATOM   2754  CZ  ARG   183      44.321   3.007 -41.048  1.00  0.00           C  
ATOM   2755  NH1 ARG   183      45.325   3.405 -41.755  1.00  0.00           N  
ATOM   2756 HH11 ARG   183      45.267   3.462 -42.762  1.00  0.00           H  
ATOM   2757 HH12 ARG   183      46.173   3.096 -41.303  1.00  0.00           H  
ATOM   2758  NH2 ARG   183      44.437   2.738 -39.791  1.00  0.00           N  
ATOM   2759 HH21 ARG   183      43.663   2.434 -39.217  1.00  0.00           H  
ATOM   2760 HH22 ARG   183      45.387   2.800 -39.454  1.00  0.00           H  
ATOM   2761  C   ARG   183      41.407   1.747 -47.447  1.00  0.00           C  
ATOM   2762  O   ARG   183      42.099   1.725 -48.459  1.00  0.00           O  
ATOM   2763  N   GLY   184      40.126   2.037 -47.414  1.00  0.00           N  
ATOM   2764  H   GLY   184      39.610   1.933 -46.549  1.00  0.00           H  
ATOM   2765  CA  GLY   184      39.321   2.524 -48.554  1.00  0.00           C  
ATOM   2766  HA2 GLY   184      38.924   3.500 -48.275  1.00  0.00           H  
ATOM   2767  HA3 GLY   184      39.991   2.517 -49.413  1.00  0.00           H  
ATOM   2768  C   GLY   184      38.128   1.679 -48.928  1.00  0.00           C  
ATOM   2769  O   GLY   184      37.229   2.215 -49.497  1.00  0.00           O  
ATOM   2770  N   THR   185      38.218   0.394 -48.644  1.00  0.00           N  
ATOM   2771  H   THR   185      39.096   0.132 -48.211  1.00  0.00           H  
ATOM   2772  CA  THR   185      37.042  -0.425 -48.766  1.00  0.00           C  
ATOM   2773  HA  THR   185      36.528  -0.168 -49.692  1.00  0.00           H  
ATOM   2774  CB  THR   185      37.572  -1.832 -48.941  1.00  0.00           C  
ATOM   2775  HB  THR   185      37.994  -1.939 -49.941  1.00  0.00           H  
ATOM   2776  CG2 THR   185      38.475  -2.397 -47.869  1.00  0.00           C  
ATOM   2777 HG21 THR   185      38.632  -3.471 -48.034  1.00  0.00           H  
ATOM   2778 HG22 THR   185      39.452  -1.900 -47.909  1.00  0.00           H  
ATOM   2779 HG23 THR   185      38.088  -2.336 -46.845  1.00  0.00           H  
ATOM   2780  OG1 THR   185      36.395  -2.576 -48.991  1.00  0.00           O  
ATOM   2781  HG1 THR   185      36.654  -3.484 -49.165  1.00  0.00           H  
ATOM   2782  C   THR   185      36.172  -0.349 -47.496  1.00  0.00           C  
ATOM   2783  O   THR   185      36.672  -0.226 -46.345  1.00  0.00           O  
ATOM   2784  N   ILE   186      34.857  -0.538 -47.641  1.00  0.00           N  
ATOM   2785  H   ILE   186      34.603  -0.615 -48.618  1.00  0.00           H  
ATOM   2786  CA  ILE   186      33.912  -0.922 -46.534  1.00  0.00           C  
ATOM   2787  HA  ILE   186      34.414  -0.825 -45.572  1.00  0.00           H  
ATOM   2788  CB  ILE   186      32.722   0.009 -46.651  1.00  0.00           C  
ATOM   2789  HB  ILE   186      31.971  -0.510 -46.056  1.00  0.00           H  
ATOM   2790  CG2 ILE   186      32.863   1.388 -46.033  1.00  0.00           C  
ATOM   2791 HG21 ILE   186      31.913   1.936 -46.036  1.00  0.00           H  
ATOM   2792 HG22 ILE   186      33.265   1.297 -45.017  1.00  0.00           H  
ATOM   2793 HG23 ILE   186      33.548   2.061 -46.563  1.00  0.00           H  
ATOM   2794  CG1 ILE   186      32.127   0.198 -48.062  1.00  0.00           C  
ATOM   2795 HG12 ILE   186      31.158   0.581 -47.744  1.00  0.00           H  
ATOM   2796 HG13 ILE   186      32.563   1.031 -48.614  1.00  0.00           H  
ATOM   2797  CD1 ILE   186      32.006  -1.024 -48.989  1.00  0.00           C  
ATOM   2798 HD11 ILE   186      31.729  -1.904 -48.396  1.00  0.00           H  
ATOM   2799 HD12 ILE   186      31.220  -0.887 -49.742  1.00  0.00           H  
ATOM   2800 HD13 ILE   186      32.954  -1.164 -49.522  1.00  0.00           H  
ATOM   2801  C   ILE   186      33.444  -2.422 -46.662  1.00  0.00           C  
ATOM   2802  O   ILE   186      32.510  -2.854 -46.018  1.00  0.00           O  
ATOM   2803  N   THR   187      34.032  -3.208 -47.557  1.00  0.00           N  
ATOM   2804  H   THR   187      34.902  -2.844 -47.927  1.00  0.00           H  
ATOM   2805  CA  THR   187      33.839  -4.621 -47.974  1.00  0.00           C  
ATOM   2806  HA  THR   187      34.546  -4.746 -48.795  1.00  0.00           H  
ATOM   2807  CB  THR   187      34.486  -5.547 -46.845  1.00  0.00           C  
ATOM   2808  HB  THR   187      33.895  -5.447 -45.934  1.00  0.00           H  
ATOM   2809  CG2 THR   187      34.723  -7.046 -47.136  1.00  0.00           C  
ATOM   2810 HG21 THR   187      35.429  -7.043 -47.976  1.00  0.00           H  
ATOM   2811 HG22 THR   187      35.214  -7.547 -46.293  1.00  0.00           H  
ATOM   2812 HG23 THR   187      33.813  -7.636 -47.299  1.00  0.00           H  
ATOM   2813  OG1 THR   187      35.778  -5.058 -46.473  1.00  0.00           O  
ATOM   2814  HG1 THR   187      36.393  -5.312 -47.165  1.00  0.00           H  
ATOM   2815  C   THR   187      32.390  -4.993 -48.451  1.00  0.00           C  
ATOM   2816  O   THR   187      31.668  -5.782 -47.841  1.00  0.00           O  
ATOM   2817  N1  MIO   188      31.993  -4.414 -49.554  1.00  0.00           N  
ATOM   2818  H8  MIO   188      32.608  -3.717 -49.956  1.00  0.00           H  
ATOM   2819  C1  MIO   188      30.739  -4.727 -50.252  1.00  0.00           C  
ATOM   2820  C5  MIO   188      29.734  -3.741 -49.605  1.00  0.00           C  
ATOM   2821  H4  MIO   188      28.713  -4.016 -49.896  1.00  0.00           H  
ATOM   2822  H5  MIO   188      29.883  -2.660 -49.711  1.00  0.00           H  
ATOM   2823  H7  MIO   188      29.803  -3.900 -48.522  1.00  0.00           H  
ATOM   2824  H1  MIO   188      30.407  -5.754 -50.055  1.00  0.00           H  
ATOM   2825  C7  MIO   188      30.887  -4.637 -51.780  1.00  0.00           C  
ATOM   2826  N2  MIO   188      29.981  -3.993 -52.668  1.00  0.00           N  
ATOM   2827  C2  MIO   188      30.632  -4.338 -53.851  1.00  0.00           C  
ATOM   2828  C6  MIO   188      30.142  -3.980 -55.241  1.00  0.00           C  
ATOM   2829  H6  MIO   188      29.824  -2.941 -55.393  1.00  0.00           H  
ATOM   2830  H9  MIO   188      30.924  -4.086 -56.002  1.00  0.00           H  
ATOM   2831  N4  MIO   188      28.989  -4.832 -55.536  1.00  0.00           N  
ATOM   2832  H10 MIO   188      28.255  -4.511 -54.907  1.00  0.00           H  
ATOM   2833  H11 MIO   188      29.195  -5.746 -55.136  1.00  0.00           H  
ATOM   2834  C8  MIO   188      31.912  -5.039 -53.710  1.00  0.00           C  
ATOM   2835  O2  MIO   188      32.698  -5.495 -54.605  1.00  0.00           O  
ATOM   2836  N3  MIO   188      31.993  -5.231 -52.387  1.00  0.00           N  
ATOM   2837  C3  MIO   188      33.152  -5.859 -51.757  1.00  0.00           C  
ATOM   2838  H2  MIO   188      33.437  -6.689 -52.415  1.00  0.00           H  
ATOM   2839  H3  MIO   188      32.870  -6.221 -50.761  1.00  0.00           H  
ATOM   2840  C4  MIO   188      34.244  -4.772 -51.682  1.00  0.00           C  
ATOM   2841  O1  MIO   188      34.135  -3.595 -51.423  1.00  0.00           O  
ATOM   2842  N   ASP   189      35.471  -5.260 -51.938  1.00  0.00           N  
ATOM   2843  H   ASP   189      35.513  -6.239 -52.194  1.00  0.00           H  
ATOM   2844  CA  ASP   189      36.756  -4.579 -51.611  1.00  0.00           C  
ATOM   2845  HA  ASP   189      36.681  -3.948 -50.725  1.00  0.00           H  
ATOM   2846  CB  ASP   189      37.755  -5.669 -51.174  1.00  0.00           C  
ATOM   2847  HB2 ASP   189      37.744  -6.520 -51.855  1.00  0.00           H  
ATOM   2848  HB3 ASP   189      38.777  -5.291 -51.172  1.00  0.00           H  
ATOM   2849  CG  ASP   189      37.456  -6.032 -49.740  1.00  0.00           C  
ATOM   2850  OD1 ASP   189      37.155  -5.173 -48.881  1.00  0.00           O  
ATOM   2851  OD2 ASP   189      37.517  -7.229 -49.419  1.00  0.00           O  
ATOM   2852  C   ASP   189      37.278  -3.672 -52.708  1.00  0.00           C  
ATOM   2853  O   ASP   189      38.470  -3.575 -52.866  1.00  0.00           O  
ATOM   2854  N   LEU   190      36.362  -2.919 -53.351  1.00  0.00           N  
ATOM   2855  H   LEU   190      35.394  -3.065 -53.089  1.00  0.00           H  
ATOM   2856  CA  LEU   190      36.477  -2.070 -54.519  1.00  0.00           C  
ATOM   2857  HA  LEU   190      36.575  -2.659 -55.430  1.00  0.00           H  
ATOM   2858  CB  LEU   190      35.173  -1.260 -54.647  1.00  0.00           C  
ATOM   2859  HB2 LEU   190      35.194  -0.741 -53.688  1.00  0.00           H  
ATOM   2860  HB3 LEU   190      35.224  -0.527 -55.452  1.00  0.00           H  
ATOM   2861  CG  LEU   190      33.855  -2.080 -54.637  1.00  0.00           C  
ATOM   2862  HG  LEU   190      33.954  -3.044 -54.138  1.00  0.00           H  
ATOM   2863  CD1 LEU   190      32.713  -1.250 -54.062  1.00  0.00           C  
ATOM   2864 HD11 LEU   190      31.770  -1.810 -54.044  1.00  0.00           H  
ATOM   2865 HD12 LEU   190      32.768  -1.063 -52.983  1.00  0.00           H  
ATOM   2866 HD13 LEU   190      32.542  -0.360 -54.679  1.00  0.00           H  
ATOM   2867  CD2 LEU   190      33.473  -2.286 -56.131  1.00  0.00           C  
ATOM   2868 HD21 LEU   190      34.288  -2.753 -56.698  1.00  0.00           H  
ATOM   2869 HD22 LEU   190      32.646  -3.000 -56.227  1.00  0.00           H  
ATOM   2870 HD23 LEU   190      33.184  -1.372 -56.665  1.00  0.00           H  
ATOM   2871  C   LEU   190      37.708  -1.236 -54.455  1.00  0.00           C  
ATOM   2872  O   LEU   190      38.443  -1.274 -55.449  1.00  0.00           O  
ATOM   2873  N   VAL   191      37.953  -0.467 -53.348  1.00  0.00           N  
ATOM   2874  H   VAL   191      37.249  -0.275 -52.646  1.00  0.00           H  
ATOM   2875  CA  VAL   191      39.117   0.458 -53.509  1.00  0.00           C  
ATOM   2876  HA  VAL   191      38.981   1.027 -54.429  1.00  0.00           H  
ATOM   2877  CB  VAL   191      39.060   1.620 -52.454  1.00  0.00           C  
ATOM   2878  HB  VAL   191      38.800   1.258 -51.460  1.00  0.00           H  
ATOM   2879  CG1 VAL   191      40.318   2.472 -52.519  1.00  0.00           C  
ATOM   2880 HG11 VAL   191      41.224   1.884 -52.329  1.00  0.00           H  
ATOM   2881 HG12 VAL   191      40.480   2.935 -53.501  1.00  0.00           H  
ATOM   2882 HG13 VAL   191      40.181   3.317 -51.832  1.00  0.00           H  
ATOM   2883  CG2 VAL   191      37.914   2.550 -52.813  1.00  0.00           C  
ATOM   2884 HG21 VAL   191      38.088   2.858 -53.852  1.00  0.00           H  
ATOM   2885 HG22 VAL   191      36.884   2.213 -52.644  1.00  0.00           H  
ATOM   2886 HG23 VAL   191      38.075   3.419 -52.164  1.00  0.00           H  
ATOM   2887  C   VAL   191      40.462  -0.298 -53.613  1.00  0.00           C  
ATOM   2888  O   VAL   191      41.053  -0.248 -54.674  1.00  0.00           O  
ATOM   2889  N   PRO   192      40.812  -1.214 -52.686  1.00  0.00           N  
ATOM   2890  CD  PRO   192      40.190  -1.350 -51.344  1.00  0.00           C  
ATOM   2891  HD2 PRO   192      39.173  -1.753 -51.417  1.00  0.00           H  
ATOM   2892  HD3 PRO   192      40.134  -0.375 -50.844  1.00  0.00           H  
ATOM   2893  CG  PRO   192      41.112  -2.220 -50.441  1.00  0.00           C  
ATOM   2894  HG2 PRO   192      40.590  -2.846 -49.706  1.00  0.00           H  
ATOM   2895  HG3 PRO   192      41.710  -1.518 -49.846  1.00  0.00           H  
ATOM   2896  CB  PRO   192      41.875  -3.049 -51.503  1.00  0.00           C  
ATOM   2897  HB2 PRO   192      41.267  -3.935 -51.725  1.00  0.00           H  
ATOM   2898  HB3 PRO   192      42.804  -3.315 -50.984  1.00  0.00           H  
ATOM   2899  CA  PRO   192      41.938  -2.113 -52.725  1.00  0.00           C  
ATOM   2900  HA  PRO   192      42.867  -1.574 -52.538  1.00  0.00           H  
ATOM   2901  C   PRO   192      41.986  -3.034 -54.049  1.00  0.00           C  
ATOM   2902  O   PRO   192      43.051  -3.110 -54.624  1.00  0.00           O  
ATOM   2903  N   LEU   193      40.890  -3.641 -54.516  1.00  0.00           N  
ATOM   2904  H   LEU   193      40.034  -3.491 -53.995  1.00  0.00           H  
ATOM   2905  CA  LEU   193      40.956  -4.608 -55.664  1.00  0.00           C  
ATOM   2906  HA  LEU   193      41.776  -5.319 -55.563  1.00  0.00           H  
ATOM   2907  CB  LEU   193      39.540  -5.280 -55.877  1.00  0.00           C  
ATOM   2908  HB2 LEU   193      38.737  -4.544 -55.846  1.00  0.00           H  
ATOM   2909  HB3 LEU   193      39.559  -5.793 -56.839  1.00  0.00           H  
ATOM   2910  CG  LEU   193      39.297  -6.382 -54.902  1.00  0.00           C  
ATOM   2911  HG  LEU   193      39.330  -6.005 -53.880  1.00  0.00           H  
ATOM   2912  CD1 LEU   193      37.955  -7.014 -55.213  1.00  0.00           C  
ATOM   2913 HD11 LEU   193      37.803  -7.432 -56.216  1.00  0.00           H  
ATOM   2914 HD12 LEU   193      37.705  -7.847 -54.544  1.00  0.00           H  
ATOM   2915 HD13 LEU   193      37.073  -6.368 -55.123  1.00  0.00           H  
ATOM   2916  CD2 LEU   193      40.356  -7.495 -54.956  1.00  0.00           C  
ATOM   2917 HD21 LEU   193      40.410  -7.877 -55.983  1.00  0.00           H  
ATOM   2918 HD22 LEU   193      41.276  -7.012 -54.604  1.00  0.00           H  
ATOM   2919 HD23 LEU   193      40.270  -8.390 -54.328  1.00  0.00           H  
ATOM   2920  C   LEU   193      41.367  -3.824 -56.920  1.00  0.00           C  
ATOM   2921  O   LEU   193      42.051  -4.339 -57.775  1.00  0.00           O  
ATOM   2922  N   SER   194      40.975  -2.578 -57.125  1.00  0.00           N  
ATOM   2923  H   SER   194      40.453  -2.092 -56.405  1.00  0.00           H  
ATOM   2924  CA  SER   194      41.163  -1.848 -58.411  1.00  0.00           C  
ATOM   2925  HA  SER   194      40.745  -2.345 -59.287  1.00  0.00           H  
ATOM   2926  CB  SER   194      40.551  -0.449 -58.318  1.00  0.00           C  
ATOM   2927  HB2 SER   194      40.693   0.013 -59.295  1.00  0.00           H  
ATOM   2928  HB3 SER   194      39.478  -0.576 -58.176  1.00  0.00           H  
ATOM   2929  OG  SER   194      41.103   0.406 -57.381  1.00  0.00           O  
ATOM   2930  HG  SER   194      40.926   0.019 -56.520  1.00  0.00           H  
ATOM   2931  C   SER   194      42.642  -1.612 -58.755  1.00  0.00           C  
ATOM   2932  O   SER   194      43.021  -1.438 -59.925  1.00  0.00           O  
ATOM   2933  N   TYR   195      43.477  -1.676 -57.779  1.00  0.00           N  
ATOM   2934  H   TYR   195      43.123  -1.739 -56.832  1.00  0.00           H  
ATOM   2935  CA  TYR   195      44.939  -1.785 -57.942  1.00  0.00           C  
ATOM   2936  HA  TYR   195      45.265  -0.929 -58.533  1.00  0.00           H  
ATOM   2937  CB  TYR   195      45.543  -1.587 -56.548  1.00  0.00           C  
ATOM   2938  HB2 TYR   195      45.181  -2.373 -55.874  1.00  0.00           H  
ATOM   2939  HB3 TYR   195      46.576  -1.956 -56.543  1.00  0.00           H  
ATOM   2940  CG  TYR   195      45.399  -0.149 -55.983  1.00  0.00           C  
ATOM   2941  CD1 TYR   195      46.370   0.781 -56.212  1.00  0.00           C  
ATOM   2942  HD1 TYR   195      47.272   0.393 -56.660  1.00  0.00           H  
ATOM   2943  CE1 TYR   195      46.271   2.132 -55.943  1.00  0.00           C  
ATOM   2944  HE1 TYR   195      47.114   2.801 -56.036  1.00  0.00           H  
ATOM   2945  CZ  TYR   195      45.014   2.554 -55.359  1.00  0.00           C  
ATOM   2946  OH  TYR   195      44.852   3.839 -54.942  1.00  0.00           O  
ATOM   2947  HH  TYR   195      45.651   4.337 -54.752  1.00  0.00           H  
ATOM   2948  CE2 TYR   195      43.971   1.620 -54.978  1.00  0.00           C  
ATOM   2949  HE2 TYR   195      43.101   1.975 -54.445  1.00  0.00           H  
ATOM   2950  CD2 TYR   195      44.262   0.259 -55.299  1.00  0.00           C  
ATOM   2951  HD2 TYR   195      43.577  -0.530 -55.025  1.00  0.00           H  
ATOM   2952  C   TYR   195      45.490  -3.024 -58.619  1.00  0.00           C  
ATOM   2953  O   TYR   195      46.440  -2.882 -59.380  1.00  0.00           O  
ATOM   2954  N   ILE   196      44.956  -4.238 -58.422  1.00  0.00           N  
ATOM   2955  H   ILE   196      44.179  -4.354 -57.783  1.00  0.00           H  
ATOM   2956  CA  ILE   196      45.067  -5.417 -59.353  1.00  0.00           C  
ATOM   2957  HA  ILE   196      46.114  -5.720 -59.359  1.00  0.00           H  
ATOM   2958  CB  ILE   196      44.294  -6.675 -58.778  1.00  0.00           C  
ATOM   2959  HB  ILE   196      43.268  -6.478 -58.470  1.00  0.00           H  
ATOM   2960  CG2 ILE   196      44.397  -7.846 -59.751  1.00  0.00           C  
ATOM   2961 HG21 ILE   196      44.136  -7.624 -60.794  1.00  0.00           H  
ATOM   2962 HG22 ILE   196      45.387  -8.316 -59.788  1.00  0.00           H  
ATOM   2963 HG23 ILE   196      43.688  -8.633 -59.466  1.00  0.00           H  
ATOM   2964  CG1 ILE   196      44.844  -7.227 -57.386  1.00  0.00           C  
ATOM   2965 HG12 ILE   196      44.593  -8.287 -57.396  1.00  0.00           H  
ATOM   2966 HG13 ILE   196      45.918  -7.115 -57.233  1.00  0.00           H  
ATOM   2967  CD1 ILE   196      44.309  -6.553 -56.093  1.00  0.00           C  
ATOM   2968 HD11 ILE   196      43.309  -6.905 -55.809  1.00  0.00           H  
ATOM   2969 HD12 ILE   196      44.952  -6.752 -55.226  1.00  0.00           H  
ATOM   2970 HD13 ILE   196      44.223  -5.465 -56.198  1.00  0.00           H  
ATOM   2971  C   ILE   196      44.597  -5.072 -60.785  1.00  0.00           C  
ATOM   2972  O   ILE   196      45.440  -5.173 -61.669  1.00  0.00           O  
ATOM   2973  N   ALA   197      43.347  -4.625 -60.962  1.00  0.00           N  
ATOM   2974  H   ALA   197      42.655  -4.654 -60.224  1.00  0.00           H  
ATOM   2975  CA  ALA   197      42.779  -4.290 -62.259  1.00  0.00           C  
ATOM   2976  HA  ALA   197      42.849  -5.181 -62.883  1.00  0.00           H  
ATOM   2977  CB  ALA   197      41.234  -3.893 -62.149  1.00  0.00           C  
ATOM   2978  HB1 ALA   197      41.187  -2.894 -61.699  1.00  0.00           H  
ATOM   2979  HB2 ALA   197      40.744  -3.894 -63.130  1.00  0.00           H  
ATOM   2980  HB3 ALA   197      40.676  -4.594 -61.517  1.00  0.00           H  
ATOM   2981  C   ALA   197      43.694  -3.205 -62.907  1.00  0.00           C  
ATOM   2982  O   ALA   197      44.096  -3.349 -64.064  1.00  0.00           O  
ATOM   2983  N   GLY   198      44.190  -2.231 -62.134  1.00  0.00           N  
ATOM   2984  H   GLY   198      43.848  -2.265 -61.181  1.00  0.00           H  
ATOM   2985  CA  GLY   198      45.114  -1.215 -62.599  1.00  0.00           C  
ATOM   2986  HA2 GLY   198      44.752  -0.750 -63.517  1.00  0.00           H  
ATOM   2987  HA3 GLY   198      45.103  -0.500 -61.777  1.00  0.00           H  
ATOM   2988  C   GLY   198      46.510  -1.706 -62.814  1.00  0.00           C  
ATOM   2989  O   GLY   198      47.167  -1.103 -63.669  1.00  0.00           O  
ATOM   2990  N   LEU   199      46.997  -2.769 -62.138  1.00  0.00           N  
ATOM   2991  H   LEU   199      46.474  -3.145 -61.356  1.00  0.00           H  
ATOM   2992  CA  LEU   199      48.200  -3.523 -62.586  1.00  0.00           C  
ATOM   2993  HA  LEU   199      48.982  -2.776 -62.723  1.00  0.00           H  
ATOM   2994  CB  LEU   199      48.759  -4.454 -61.451  1.00  0.00           C  
ATOM   2995  HB2 LEU   199      49.137  -3.884 -60.602  1.00  0.00           H  
ATOM   2996  HB3 LEU   199      48.022  -5.198 -61.149  1.00  0.00           H  
ATOM   2997  CG  LEU   199      49.949  -5.454 -61.947  1.00  0.00           C  
ATOM   2998  HG  LEU   199      49.591  -5.988 -62.827  1.00  0.00           H  
ATOM   2999  CD1 LEU   199      51.275  -4.638 -62.180  1.00  0.00           C  
ATOM   3000 HD11 LEU   199      52.156  -5.222 -62.473  1.00  0.00           H  
ATOM   3001 HD12 LEU   199      51.047  -3.931 -62.988  1.00  0.00           H  
ATOM   3002 HD13 LEU   199      51.426  -4.179 -61.195  1.00  0.00           H  
ATOM   3003  CD2 LEU   199      50.211  -6.478 -60.814  1.00  0.00           C  
ATOM   3004 HD21 LEU   199      49.328  -7.114 -60.674  1.00  0.00           H  
ATOM   3005 HD22 LEU   199      51.060  -7.137 -61.030  1.00  0.00           H  
ATOM   3006 HD23 LEU   199      50.364  -5.961 -59.859  1.00  0.00           H  
ATOM   3007  C   LEU   199      48.026  -4.158 -63.916  1.00  0.00           C  
ATOM   3008  O   LEU   199      48.887  -3.970 -64.762  1.00  0.00           O  
ATOM   3009  N   LEU   200      46.862  -4.776 -64.151  1.00  0.00           N  
ATOM   3010  H   LEU   200      46.122  -4.818 -63.461  1.00  0.00           H  
ATOM   3011  CA  LEU   200      46.609  -5.471 -65.403  1.00  0.00           C  
ATOM   3012  HA  LEU   200      47.425  -6.169 -65.586  1.00  0.00           H  
ATOM   3013  CB  LEU   200      45.338  -6.418 -65.270  1.00  0.00           C  
ATOM   3014  HB2 LEU   200      44.450  -5.902 -64.905  1.00  0.00           H  
ATOM   3015  HB3 LEU   200      45.157  -6.762 -66.289  1.00  0.00           H  
ATOM   3016  CG  LEU   200      45.567  -7.692 -64.408  1.00  0.00           C  
ATOM   3017  HG  LEU   200      46.028  -7.301 -63.500  1.00  0.00           H  
ATOM   3018  CD1 LEU   200      44.364  -8.331 -63.985  1.00  0.00           C  
ATOM   3019 HD11 LEU   200      44.585  -9.063 -63.199  1.00  0.00           H  
ATOM   3020 HD12 LEU   200      43.665  -7.650 -63.484  1.00  0.00           H  
ATOM   3021 HD13 LEU   200      43.731  -8.629 -64.830  1.00  0.00           H  
ATOM   3022  CD2 LEU   200      46.435  -8.759 -65.039  1.00  0.00           C  
ATOM   3023 HD21 LEU   200      47.366  -8.302 -65.397  1.00  0.00           H  
ATOM   3024 HD22 LEU   200      46.723  -9.576 -64.366  1.00  0.00           H  
ATOM   3025 HD23 LEU   200      45.982  -9.306 -65.875  1.00  0.00           H  
ATOM   3026  C   LEU   200      46.568  -4.557 -66.640  1.00  0.00           C  
ATOM   3027  O   LEU   200      47.206  -4.813 -67.623  1.00  0.00           O  
ATOM   3028  N   THR   201      45.985  -3.335 -66.401  1.00  0.00           N  
ATOM   3029  H   THR   201      45.609  -3.174 -65.474  1.00  0.00           H  
ATOM   3030  CA  THR   201      45.996  -2.271 -67.405  1.00  0.00           C  
ATOM   3031  HA  THR   201      45.814  -2.726 -68.378  1.00  0.00           H  
ATOM   3032  CB  THR   201      44.694  -1.410 -67.133  1.00  0.00           C  
ATOM   3033  HB  THR   201      44.711  -0.629 -67.893  1.00  0.00           H  
ATOM   3034  CG2 THR   201      43.385  -2.136 -67.587  1.00  0.00           C  
ATOM   3035 HG21 THR   201      43.331  -3.161 -67.199  1.00  0.00           H  
ATOM   3036 HG22 THR   201      42.500  -1.580 -67.253  1.00  0.00           H  
ATOM   3037 HG23 THR   201      43.386  -2.111 -68.684  1.00  0.00           H  
ATOM   3038  OG1 THR   201      44.579  -0.980 -65.850  1.00  0.00           O  
ATOM   3039  HG1 THR   201      44.269  -1.771 -65.404  1.00  0.00           H  
ATOM   3040  C   THR   201      47.219  -1.337 -67.323  1.00  0.00           C  
ATOM   3041  O   THR   201      47.378  -0.658 -68.295  1.00  0.00           O  
ATOM   3042  N   GLY   202      48.106  -1.555 -66.360  1.00  0.00           N  
ATOM   3043  H   GLY   202      47.864  -2.156 -65.581  1.00  0.00           H  
ATOM   3044  CA  GLY   202      49.536  -1.108 -66.321  1.00  0.00           C  
ATOM   3045  HA2 GLY   202      49.920  -1.674 -65.472  1.00  0.00           H  
ATOM   3046  HA3 GLY   202      50.022  -1.276 -67.282  1.00  0.00           H  
ATOM   3047  C   GLY   202      49.677   0.333 -65.959  1.00  0.00           C  
ATOM   3048  O   GLY   202      50.618   0.954 -66.462  1.00  0.00           O  
ATOM   3049  N   ARG   203      48.669   0.897 -65.280  1.00  0.00           N  
ATOM   3050  H   ARG   203      48.055   0.201 -64.875  1.00  0.00           H  
ATOM   3051  CA  ARG   203      48.555   2.348 -65.105  1.00  0.00           C  
ATOM   3052  HA  ARG   203      48.295   2.744 -66.087  1.00  0.00           H  
ATOM   3053  CB  ARG   203      47.397   2.495 -64.137  1.00  0.00           C  
ATOM   3054  HB2 ARG   203      47.569   1.829 -63.292  1.00  0.00           H  
ATOM   3055  HB3 ARG   203      47.457   3.537 -63.821  1.00  0.00           H  
ATOM   3056  CG  ARG   203      46.012   2.213 -64.765  1.00  0.00           C  
ATOM   3057  HG2 ARG   203      45.892   2.522 -65.803  1.00  0.00           H  
ATOM   3058  HG3 ARG   203      45.847   1.136 -64.806  1.00  0.00           H  
ATOM   3059  CD  ARG   203      44.892   2.869 -63.960  1.00  0.00           C  
ATOM   3060  HD2 ARG   203      44.034   2.215 -64.118  1.00  0.00           H  
ATOM   3061  HD3 ARG   203      45.217   2.839 -62.921  1.00  0.00           H  
ATOM   3062  NE  ARG   203      44.670   4.321 -64.290  1.00  0.00           N  
ATOM   3063  HE  ARG   203      45.214   5.039 -63.834  1.00  0.00           H  
ATOM   3064  CZ  ARG   203      43.774   4.782 -65.122  1.00  0.00           C  
ATOM   3065  NH1 ARG   203      42.875   4.063 -65.743  1.00  0.00           N  
ATOM   3066 HH11 ARG   203      42.818   3.056 -65.705  1.00  0.00           H  
ATOM   3067 HH12 ARG   203      42.228   4.469 -66.404  1.00  0.00           H  
ATOM   3068  NH2 ARG   203      43.682   6.048 -65.303  1.00  0.00           N  
ATOM   3069 HH21 ARG   203      44.359   6.679 -64.898  1.00  0.00           H  
ATOM   3070 HH22 ARG   203      42.948   6.291 -65.954  1.00  0.00           H  
ATOM   3071  C   ARG   203      49.756   3.081 -64.503  1.00  0.00           C  
ATOM   3072  O   ARG   203      50.403   2.538 -63.618  1.00  0.00           O  
ATOM   3073  N   PRO   204      50.018   4.317 -64.836  1.00  0.00           N  
ATOM   3074  CD  PRO   204      49.270   5.224 -65.747  1.00  0.00           C  
ATOM   3075  HD2 PRO   204      48.376   5.689 -65.316  1.00  0.00           H  
ATOM   3076  HD3 PRO   204      48.966   4.631 -66.619  1.00  0.00           H  
ATOM   3077  CG  PRO   204      50.308   6.212 -66.330  1.00  0.00           C  
ATOM   3078  HG2 PRO   204      49.848   7.114 -66.753  1.00  0.00           H  
ATOM   3079  HG3 PRO   204      50.862   5.658 -67.099  1.00  0.00           H  
ATOM   3080  CB  PRO   204      51.132   6.420 -65.035  1.00  0.00           C  
ATOM   3081  HB2 PRO   204      50.538   7.060 -64.371  1.00  0.00           H  
ATOM   3082  HB3 PRO   204      52.166   6.758 -65.175  1.00  0.00           H  
ATOM   3083  CA  PRO   204      51.164   5.044 -64.336  1.00  0.00           C  
ATOM   3084  HA  PRO   204      52.083   4.519 -64.599  1.00  0.00           H  
ATOM   3085  C   PRO   204      51.163   5.168 -62.759  1.00  0.00           C  
ATOM   3086  O   PRO   204      52.176   5.276 -62.144  1.00  0.00           O  
ATOM   3087  N   ASN   205      49.922   5.052 -62.091  1.00  0.00           N  
ATOM   3088  H   ASN   205      49.084   5.069 -62.660  1.00  0.00           H  
ATOM   3089  CA  ASN   205      49.792   5.080 -60.588  1.00  0.00           C  
ATOM   3090  HA  ASN   205      50.491   5.814 -60.187  1.00  0.00           H  
ATOM   3091  CB  ASN   205      48.357   5.502 -60.329  1.00  0.00           C  
ATOM   3092  HB2 ASN   205      48.233   5.533 -59.247  1.00  0.00           H  
ATOM   3093  HB3 ASN   205      48.194   6.480 -60.783  1.00  0.00           H  
ATOM   3094  CG  ASN   205      47.287   4.599 -60.933  1.00  0.00           C  
ATOM   3095  OD1 ASN   205      47.464   3.403 -60.915  1.00  0.00           O  
ATOM   3096  ND2 ASN   205      46.051   4.902 -61.108  1.00  0.00           N  
ATOM   3097 HD21 ASN   205      45.433   4.100 -61.139  1.00  0.00           H  
ATOM   3098 HD22 ASN   205      45.845   5.859 -60.847  1.00  0.00           H  
ATOM   3099  C   ASN   205      50.209   3.701 -60.016  1.00  0.00           C  
ATOM   3100  O   ASN   205      50.523   3.604 -58.880  1.00  0.00           O  
ATOM   3101  N   SER   206      50.324   2.633 -60.783  1.00  0.00           N  
ATOM   3102  H   SER   206      49.886   2.753 -61.689  1.00  0.00           H  
ATOM   3103  CA  SER   206      50.678   1.269 -60.466  1.00  0.00           C  
ATOM   3104  HA  SER   206      50.127   0.969 -59.575  1.00  0.00           H  
ATOM   3105  CB  SER   206      50.221   0.282 -61.581  1.00  0.00           C  
ATOM   3106  HB2 SER   206      49.205   0.454 -61.934  1.00  0.00           H  
ATOM   3107  HB3 SER   206      50.840   0.314 -62.477  1.00  0.00           H  
ATOM   3108  OG  SER   206      50.302  -1.045 -61.061  1.00  0.00           O  
ATOM   3109  HG  SER   206      49.621  -1.080 -60.385  1.00  0.00           H  
ATOM   3110  C   SER   206      52.154   1.054 -60.157  1.00  0.00           C  
ATOM   3111  O   SER   206      53.013   1.638 -60.720  1.00  0.00           O  
ATOM   3112  N   LYS   207      52.432   0.185 -59.204  1.00  0.00           N  
ATOM   3113  H   LYS   207      51.665  -0.308 -58.762  1.00  0.00           H  
ATOM   3114  CA  LYS   207      53.817  -0.186 -58.766  1.00  0.00           C  
ATOM   3115  HA  LYS   207      54.499  -0.237 -59.614  1.00  0.00           H  
ATOM   3116  CB  LYS   207      54.331   0.824 -57.708  1.00  0.00           C  
ATOM   3117  HB2 LYS   207      55.209   0.505 -57.146  1.00  0.00           H  
ATOM   3118  HB3 LYS   207      54.599   1.762 -58.195  1.00  0.00           H  
ATOM   3119  CG  LYS   207      53.353   1.082 -56.620  1.00  0.00           C  
ATOM   3120  HG2 LYS   207      52.405   1.512 -56.942  1.00  0.00           H  
ATOM   3121  HG3 LYS   207      53.256   0.217 -55.963  1.00  0.00           H  
ATOM   3122  CD  LYS   207      54.053   2.150 -55.718  1.00  0.00           C  
ATOM   3123  HD2 LYS   207      55.115   1.911 -55.662  1.00  0.00           H  
ATOM   3124  HD3 LYS   207      53.746   3.111 -56.132  1.00  0.00           H  
ATOM   3125  CE  LYS   207      53.345   2.169 -54.321  1.00  0.00           C  
ATOM   3126  HE2 LYS   207      52.266   2.062 -54.433  1.00  0.00           H  
ATOM   3127  HE3 LYS   207      53.660   1.337 -53.691  1.00  0.00           H  
ATOM   3128  NZ  LYS   207      53.682   3.445 -53.536  1.00  0.00           N  
ATOM   3129  HZ1 LYS   207      53.090   4.176 -53.903  1.00  0.00           H  
ATOM   3130  HZ2 LYS   207      53.562   3.258 -52.550  1.00  0.00           H  
ATOM   3131  HZ3 LYS   207      54.635   3.780 -53.515  1.00  0.00           H  
ATOM   3132  C   LYS   207      53.671  -1.564 -58.178  1.00  0.00           C  
ATOM   3133  O   LYS   207      52.723  -1.833 -57.479  1.00  0.00           O  
ATOM   3134  N   ALA   208      54.694  -2.421 -58.285  1.00  0.00           N  
ATOM   3135  H   ALA   208      55.517  -2.072 -58.763  1.00  0.00           H  
ATOM   3136  CA  ALA   208      54.754  -3.814 -57.748  1.00  0.00           C  
ATOM   3137  HA  ALA   208      54.019  -3.997 -56.964  1.00  0.00           H  
ATOM   3138  CB  ALA   208      54.563  -4.811 -58.935  1.00  0.00           C  
ATOM   3139  HB1 ALA   208      53.525  -4.834 -59.289  1.00  0.00           H  
ATOM   3140  HB2 ALA   208      55.261  -4.579 -59.749  1.00  0.00           H  
ATOM   3141  HB3 ALA   208      54.784  -5.869 -58.750  1.00  0.00           H  
ATOM   3142  C   ALA   208      56.014  -4.121 -57.005  1.00  0.00           C  
ATOM   3143  O   ALA   208      56.930  -3.346 -56.963  1.00  0.00           O  
ATOM   3144  N   VAL   209      55.982  -5.231 -56.258  1.00  0.00           N  
ATOM   3145  H   VAL   209      55.129  -5.778 -56.260  1.00  0.00           H  
ATOM   3146  CA  VAL   209      57.052  -5.669 -55.352  1.00  0.00           C  
ATOM   3147  HA  VAL   209      57.964  -5.071 -55.342  1.00  0.00           H  
ATOM   3148  CB  VAL   209      56.510  -5.565 -53.923  1.00  0.00           C  
ATOM   3149  HB  VAL   209      55.635  -6.213 -53.862  1.00  0.00           H  
ATOM   3150  CG1 VAL   209      57.507  -6.167 -52.956  1.00  0.00           C  
ATOM   3151 HG11 VAL   209      57.252  -5.953 -51.910  1.00  0.00           H  
ATOM   3152 HG12 VAL   209      57.451  -7.263 -52.964  1.00  0.00           H  
ATOM   3153 HG13 VAL   209      58.555  -5.886 -53.116  1.00  0.00           H  
ATOM   3154  CG2 VAL   209      56.342  -4.086 -53.544  1.00  0.00           C  
ATOM   3155 HG21 VAL   209      57.298  -3.582 -53.737  1.00  0.00           H  
ATOM   3156 HG22 VAL   209      55.570  -3.660 -54.197  1.00  0.00           H  
ATOM   3157 HG23 VAL   209      56.151  -3.962 -52.471  1.00  0.00           H  
ATOM   3158  C   VAL   209      57.329  -7.120 -55.637  1.00  0.00           C  
ATOM   3159  O   VAL   209      56.496  -7.983 -55.578  1.00  0.00           O  
ATOM   3160  N   GLY   210      58.558  -7.414 -56.037  1.00  0.00           N  
ATOM   3161  H   GLY   210      59.313  -6.739 -56.021  1.00  0.00           H  
ATOM   3162  CA  GLY   210      58.950  -8.762 -56.396  1.00  0.00           C  
ATOM   3163  HA2 GLY   210      58.134  -9.290 -56.889  1.00  0.00           H  
ATOM   3164  HA3 GLY   210      59.603  -8.777 -57.268  1.00  0.00           H  
ATOM   3165  C   GLY   210      59.554  -9.517 -55.239  1.00  0.00           C  
ATOM   3166  O   GLY   210      59.357  -9.223 -54.085  1.00  0.00           O  
ATOM   3167  N   PRO   211      60.361 -10.563 -55.457  1.00  0.00           N  
ATOM   3168  CD  PRO   211      60.737 -11.039 -56.834  1.00  0.00           C  
ATOM   3169  HD2 PRO   211      61.188 -10.237 -57.432  1.00  0.00           H  
ATOM   3170  HD3 PRO   211      59.844 -11.472 -57.301  1.00  0.00           H  
ATOM   3171  CG  PRO   211      61.771 -12.092 -56.642  1.00  0.00           C  
ATOM   3172  HG2 PRO   211      62.745 -11.619 -56.464  1.00  0.00           H  
ATOM   3173  HG3 PRO   211      61.906 -12.879 -57.394  1.00  0.00           H  
ATOM   3174  CB  PRO   211      61.418 -12.585 -55.190  1.00  0.00           C  
ATOM   3175  HB2 PRO   211      62.298 -12.941 -54.640  1.00  0.00           H  
ATOM   3176  HB3 PRO   211      60.697 -13.388 -55.387  1.00  0.00           H  
ATOM   3177  CA  PRO   211      60.860 -11.409 -54.435  1.00  0.00           C  
ATOM   3178  HA  PRO   211      60.025 -11.805 -53.857  1.00  0.00           H  
ATOM   3179  C   PRO   211      61.967 -10.677 -53.539  1.00  0.00           C  
ATOM   3180  O   PRO   211      62.088 -11.058 -52.359  1.00  0.00           O  
ATOM   3181  N   THR   212      62.680  -9.735 -54.117  1.00  0.00           N  
ATOM   3182  H   THR   212      62.549  -9.463 -55.084  1.00  0.00           H  
ATOM   3183  CA  THR   212      63.704  -9.060 -53.306  1.00  0.00           C  
ATOM   3184  HA  THR   212      64.163  -9.750 -52.598  1.00  0.00           H  
ATOM   3185  CB  THR   212      64.805  -8.436 -54.184  1.00  0.00           C  
ATOM   3186  HB  THR   212      65.411  -7.780 -53.560  1.00  0.00           H  
ATOM   3187  CG2 THR   212      65.669  -9.579 -54.684  1.00  0.00           C  
ATOM   3188 HG21 THR   212      65.717 -10.288 -53.848  1.00  0.00           H  
ATOM   3189 HG22 THR   212      65.259  -9.952 -55.631  1.00  0.00           H  
ATOM   3190 HG23 THR   212      66.697  -9.318 -54.963  1.00  0.00           H  
ATOM   3191  OG1 THR   212      64.350  -7.677 -55.268  1.00  0.00           O  
ATOM   3192  HG1 THR   212      65.057  -7.061 -55.474  1.00  0.00           H  
ATOM   3193  C   THR   212      63.067  -8.008 -52.450  1.00  0.00           C  
ATOM   3194  O   THR   212      63.764  -7.297 -51.765  1.00  0.00           O  
ATOM   3195  N   GLY   213      61.792  -7.725 -52.510  1.00  0.00           N  
ATOM   3196  H   GLY   213      61.268  -8.269 -53.184  1.00  0.00           H  
ATOM   3197  CA  GLY   213      61.098  -6.639 -51.794  1.00  0.00           C  
ATOM   3198  HA2 GLY   213      60.031  -6.829 -51.681  1.00  0.00           H  
ATOM   3199  HA3 GLY   213      61.437  -6.610 -50.759  1.00  0.00           H  
ATOM   3200  C   GLY   213      61.252  -5.252 -52.413  1.00  0.00           C  
ATOM   3201  O   GLY   213      60.857  -4.237 -51.798  1.00  0.00           O  
ATOM   3202  N   VAL   214      61.876  -5.203 -53.529  1.00  0.00           N  
ATOM   3203  H   VAL   214      62.387  -5.995 -53.901  1.00  0.00           H  
ATOM   3204  CA  VAL   214      62.092  -3.892 -54.170  1.00  0.00           C  
ATOM   3205  HA  VAL   214      62.210  -3.297 -53.264  1.00  0.00           H  
ATOM   3206  CB  VAL   214      63.414  -3.765 -55.036  1.00  0.00           C  
ATOM   3207  HB  VAL   214      63.489  -2.709 -55.295  1.00  0.00           H  
ATOM   3208  CG1 VAL   214      64.634  -4.301 -54.162  1.00  0.00           C  
ATOM   3209 HG11 VAL   214      64.625  -3.880 -53.149  1.00  0.00           H  
ATOM   3210 HG12 VAL   214      64.833  -5.379 -54.192  1.00  0.00           H  
ATOM   3211 HG13 VAL   214      65.582  -4.006 -54.629  1.00  0.00           H  
ATOM   3212  CG2 VAL   214      63.338  -4.427 -56.387  1.00  0.00           C  
ATOM   3213 HG21 VAL   214      64.331  -4.738 -56.735  1.00  0.00           H  
ATOM   3214 HG22 VAL   214      62.659  -5.287 -56.337  1.00  0.00           H  
ATOM   3215 HG23 VAL   214      62.956  -3.662 -57.074  1.00  0.00           H  
ATOM   3216  C   VAL   214      60.894  -3.418 -55.082  1.00  0.00           C  
ATOM   3217  O   VAL   214      60.098  -4.297 -55.512  1.00  0.00           O  
ATOM   3218  N   ILE   215      60.808  -2.112 -55.300  1.00  0.00           N  
ATOM   3219  H   ILE   215      61.601  -1.525 -55.069  1.00  0.00           H  
ATOM   3220  CA  ILE   215      59.781  -1.614 -56.276  1.00  0.00           C  
ATOM   3221  HA  ILE   215      58.799  -1.988 -55.985  1.00  0.00           H  
ATOM   3222  CB  ILE   215      59.618  -0.120 -56.102  1.00  0.00           C  
ATOM   3223  HB  ILE   215      60.575   0.390 -56.212  1.00  0.00           H  
ATOM   3224  CG2 ILE   215      58.670   0.488 -57.158  1.00  0.00           C  
ATOM   3225 HG21 ILE   215      58.593   1.581 -57.114  1.00  0.00           H  
ATOM   3226 HG22 ILE   215      58.973   0.251 -58.185  1.00  0.00           H  
ATOM   3227 HG23 ILE   215      57.683   0.053 -56.957  1.00  0.00           H  
ATOM   3228  CG1 ILE   215      59.092   0.204 -54.645  1.00  0.00           C  
ATOM   3229 HG12 ILE   215      59.770  -0.316 -53.968  1.00  0.00           H  
ATOM   3230 HG13 ILE   215      59.341   1.234 -54.388  1.00  0.00           H  
ATOM   3231  CD1 ILE   215      57.624  -0.110 -54.461  1.00  0.00           C  
ATOM   3232 HD11 ILE   215      57.055   0.687 -54.957  1.00  0.00           H  
ATOM   3233 HD12 ILE   215      57.301  -1.097 -54.815  1.00  0.00           H  
ATOM   3234 HD13 ILE   215      57.360  -0.155 -53.397  1.00  0.00           H  
ATOM   3235  C   ILE   215      60.135  -2.073 -57.728  1.00  0.00           C  
ATOM   3236  O   ILE   215      61.251  -1.877 -58.193  1.00  0.00           O  
ATOM   3237  N   LEU   216      59.067  -2.488 -58.392  1.00  0.00           N  
ATOM   3238  H   LEU   216      58.225  -2.539 -57.830  1.00  0.00           H  
ATOM   3239  CA  LEU   216      58.979  -2.943 -59.782  1.00  0.00           C  
ATOM   3240  HA  LEU   216      59.958  -2.875 -60.257  1.00  0.00           H  
ATOM   3241  CB  LEU   216      58.672  -4.397 -59.892  1.00  0.00           C  
ATOM   3242  HB2 LEU   216      57.752  -4.682 -59.381  1.00  0.00           H  
ATOM   3243  HB3 LEU   216      58.650  -4.634 -60.956  1.00  0.00           H  
ATOM   3244  CG  LEU   216      59.823  -5.220 -59.161  1.00  0.00           C  
ATOM   3245  HG  LEU   216      59.776  -4.872 -58.129  1.00  0.00           H  
ATOM   3246  CD1 LEU   216      59.387  -6.707 -59.179  1.00  0.00           C  
ATOM   3247 HD11 LEU   216      58.397  -6.779 -58.713  1.00  0.00           H  
ATOM   3248 HD12 LEU   216      59.369  -7.033 -60.227  1.00  0.00           H  
ATOM   3249 HD13 LEU   216      60.118  -7.285 -58.600  1.00  0.00           H  
ATOM   3250  CD2 LEU   216      61.205  -5.076 -59.747  1.00  0.00           C  
ATOM   3251 HD21 LEU   216      61.843  -5.739 -59.149  1.00  0.00           H  
ATOM   3252 HD22 LEU   216      61.133  -5.422 -60.785  1.00  0.00           H  
ATOM   3253 HD23 LEU   216      61.615  -4.078 -59.550  1.00  0.00           H  
ATOM   3254  C   LEU   216      57.844  -2.212 -60.601  1.00  0.00           C  
ATOM   3255  O   LEU   216      56.778  -1.905 -60.066  1.00  0.00           O  
ATOM   3256  N   SER   217      58.208  -1.908 -61.831  1.00  0.00           N  
ATOM   3257  H   SER   217      59.158  -2.179 -62.054  1.00  0.00           H  
ATOM   3258  CA  SER   217      57.322  -1.314 -62.842  1.00  0.00           C  
ATOM   3259  HA  SER   217      56.862  -0.418 -62.426  1.00  0.00           H  
ATOM   3260  CB  SER   217      58.197  -0.921 -64.065  1.00  0.00           C  
ATOM   3261  HB2 SER   217      58.937  -0.214 -63.689  1.00  0.00           H  
ATOM   3262  HB3 SER   217      58.820  -1.751 -64.398  1.00  0.00           H  
ATOM   3263  OG  SER   217      57.441  -0.446 -65.112  1.00  0.00           O  
ATOM   3264  HG  SER   217      57.633   0.485 -65.243  1.00  0.00           H  
ATOM   3265  C   SER   217      56.283  -2.305 -63.357  1.00  0.00           C  
ATOM   3266  O   SER   217      56.683  -3.444 -63.517  1.00  0.00           O  
ATOM   3267  N   PRO   218      55.041  -1.833 -63.775  1.00  0.00           N  
ATOM   3268  CD  PRO   218      54.380  -0.573 -63.553  1.00  0.00           C  
ATOM   3269  HD2 PRO   218      54.775   0.063 -64.354  1.00  0.00           H  
ATOM   3270  HD3 PRO   218      54.569  -0.242 -62.524  1.00  0.00           H  
ATOM   3271  CG  PRO   218      52.870  -0.894 -63.704  1.00  0.00           C  
ATOM   3272  HG2 PRO   218      52.242  -0.037 -63.976  1.00  0.00           H  
ATOM   3273  HG3 PRO   218      52.527  -1.348 -62.765  1.00  0.00           H  
ATOM   3274  CB  PRO   218      52.934  -1.812 -64.919  1.00  0.00           C  
ATOM   3275  HB2 PRO   218      53.088  -1.173 -65.797  1.00  0.00           H  
ATOM   3276  HB3 PRO   218      51.996  -2.364 -65.057  1.00  0.00           H  
ATOM   3277  CA  PRO   218      54.073  -2.676 -64.488  1.00  0.00           C  
ATOM   3278  HA  PRO   218      53.579  -3.362 -63.800  1.00  0.00           H  
ATOM   3279  C   PRO   218      54.696  -3.422 -65.680  1.00  0.00           C  
ATOM   3280  O   PRO   218      54.554  -4.651 -65.781  1.00  0.00           O  
ATOM   3281  N   GLU   219      55.507  -2.766 -66.483  1.00  0.00           N  
ATOM   3282  H   GLU   219      55.690  -1.789 -66.286  1.00  0.00           H  
ATOM   3283  CA  GLU   219      56.322  -3.347 -67.536  1.00  0.00           C  
ATOM   3284  HA  GLU   219      55.522  -3.716 -68.178  1.00  0.00           H  
ATOM   3285  CB  GLU   219      57.117  -2.275 -68.287  1.00  0.00           C  
ATOM   3286  HB2 GLU   219      56.517  -1.373 -68.407  1.00  0.00           H  
ATOM   3287  HB3 GLU   219      57.979  -1.885 -67.747  1.00  0.00           H  
ATOM   3288  CG  GLU   219      57.778  -2.744 -69.519  1.00  0.00           C  
ATOM   3289  HG2 GLU   219      58.374  -1.901 -69.871  1.00  0.00           H  
ATOM   3290  HG3 GLU   219      58.427  -3.536 -69.146  1.00  0.00           H  
ATOM   3291  CD  GLU   219      56.877  -3.082 -70.761  1.00  0.00           C  
ATOM   3292  OE1 GLU   219      55.740  -2.594 -70.897  1.00  0.00           O  
ATOM   3293  OE2 GLU   219      57.384  -3.860 -71.561  1.00  0.00           O  
ATOM   3294  C   GLU   219      57.193  -4.607 -67.184  1.00  0.00           C  
ATOM   3295  O   GLU   219      57.096  -5.718 -67.736  1.00  0.00           O  
ATOM   3296  N   GLU   220      57.880  -4.389 -66.054  1.00  0.00           N  
ATOM   3297  H   GLU   220      57.814  -3.569 -65.464  1.00  0.00           H  
ATOM   3298  CA  GLU   220      58.845  -5.315 -65.675  1.00  0.00           C  
ATOM   3299  HA  GLU   220      59.308  -5.788 -66.541  1.00  0.00           H  
ATOM   3300  CB  GLU   220      60.074  -4.533 -65.043  1.00  0.00           C  
ATOM   3301  HB2 GLU   220      59.792  -3.978 -64.148  1.00  0.00           H  
ATOM   3302  HB3 GLU   220      60.727  -5.363 -64.773  1.00  0.00           H  
ATOM   3303  CG  GLU   220      60.992  -3.719 -66.025  1.00  0.00           C  
ATOM   3304  HG2 GLU   220      60.417  -2.860 -66.371  1.00  0.00           H  
ATOM   3305  HG3 GLU   220      61.900  -3.346 -65.550  1.00  0.00           H  
ATOM   3306  CD  GLU   220      61.466  -4.489 -67.277  1.00  0.00           C  
ATOM   3307  OE1 GLU   220      60.613  -4.639 -68.214  1.00  0.00           O  
ATOM   3308  OE2 GLU   220      62.585  -5.007 -67.294  1.00  0.00           O  
ATOM   3309  C   GLU   220      58.182  -6.403 -64.788  1.00  0.00           C  
ATOM   3310  O   GLU   220      58.674  -7.498 -64.648  1.00  0.00           O  
ATOM   3311  N   ALA   221      57.088  -6.113 -64.147  1.00  0.00           N  
ATOM   3312  H   ALA   221      56.909  -5.117 -64.109  1.00  0.00           H  
ATOM   3313  CA  ALA   221      56.204  -7.042 -63.472  1.00  0.00           C  
ATOM   3314  HA  ALA   221      56.782  -7.627 -62.756  1.00  0.00           H  
ATOM   3315  CB  ALA   221      55.058  -6.275 -62.784  1.00  0.00           C  
ATOM   3316  HB1 ALA   221      54.164  -6.899 -62.667  1.00  0.00           H  
ATOM   3317  HB2 ALA   221      55.493  -5.993 -61.817  1.00  0.00           H  
ATOM   3318  HB3 ALA   221      54.833  -5.377 -63.372  1.00  0.00           H  
ATOM   3319  C   ALA   221      55.587  -8.015 -64.440  1.00  0.00           C  
ATOM   3320  O   ALA   221      55.486  -9.183 -64.093  1.00  0.00           O  
ATOM   3321  N   PHE   222      55.174  -7.520 -65.646  1.00  0.00           N  
ATOM   3322  H   PHE   222      55.353  -6.538 -65.824  1.00  0.00           H  
ATOM   3323  CA  PHE   222      54.633  -8.341 -66.676  1.00  0.00           C  
ATOM   3324  HA  PHE   222      53.813  -8.928 -66.263  1.00  0.00           H  
ATOM   3325  CB  PHE   222      54.113  -7.468 -67.811  1.00  0.00           C  
ATOM   3326  HB2 PHE   222      54.589  -6.483 -67.895  1.00  0.00           H  
ATOM   3327  HB3 PHE   222      54.352  -7.955 -68.764  1.00  0.00           H  
ATOM   3328  CG  PHE   222      52.564  -7.237 -67.757  1.00  0.00           C  
ATOM   3329  CD1 PHE   222      51.757  -7.900 -68.694  1.00  0.00           C  
ATOM   3330  HD1 PHE   222      52.227  -8.499 -69.460  1.00  0.00           H  
ATOM   3331  CE1 PHE   222      50.362  -7.686 -68.686  1.00  0.00           C  
ATOM   3332  HE1 PHE   222      49.739  -8.302 -69.318  1.00  0.00           H  
ATOM   3333  CZ  PHE   222      49.839  -7.036 -67.512  1.00  0.00           C  
ATOM   3334  HZ  PHE   222      48.790  -7.068 -67.257  1.00  0.00           H  
ATOM   3335  CE2 PHE   222      50.665  -6.366 -66.604  1.00  0.00           C  
ATOM   3336  HE2 PHE   222      50.251  -5.885 -65.731  1.00  0.00           H  
ATOM   3337  CD2 PHE   222      52.040  -6.443 -66.707  1.00  0.00           C  
ATOM   3338  HD2 PHE   222      52.719  -5.962 -66.018  1.00  0.00           H  
ATOM   3339  C   PHE   222      55.714  -9.367 -67.225  1.00  0.00           C  
ATOM   3340  O   PHE   222      55.497 -10.517 -67.564  1.00  0.00           O  
ATOM   3341  N   LYS   223      56.977  -8.825 -67.314  1.00  0.00           N  
ATOM   3342  H   LYS   223      57.169  -7.965 -66.815  1.00  0.00           H  
ATOM   3343  CA  LYS   223      58.172  -9.503 -67.777  1.00  0.00           C  
ATOM   3344  HA  LYS   223      57.927  -9.925 -68.752  1.00  0.00           H  
ATOM   3345  CB  LYS   223      59.400  -8.558 -67.971  1.00  0.00           C  
ATOM   3346  HB2 LYS   223      59.040  -7.793 -68.659  1.00  0.00           H  
ATOM   3347  HB3 LYS   223      59.575  -7.991 -67.057  1.00  0.00           H  
ATOM   3348  CG  LYS   223      60.681  -9.241 -68.546  1.00  0.00           C  
ATOM   3349  HG2 LYS   223      61.011  -9.988 -67.825  1.00  0.00           H  
ATOM   3350  HG3 LYS   223      60.403  -9.794 -69.443  1.00  0.00           H  
ATOM   3351  CD  LYS   223      61.794  -8.251 -68.630  1.00  0.00           C  
ATOM   3352  HD2 LYS   223      61.858  -7.762 -67.657  1.00  0.00           H  
ATOM   3353  HD3 LYS   223      62.689  -8.849 -68.803  1.00  0.00           H  
ATOM   3354  CE  LYS   223      61.627  -7.307 -69.804  1.00  0.00           C  
ATOM   3355  HE2 LYS   223      61.700  -7.939 -70.689  1.00  0.00           H  
ATOM   3356  HE3 LYS   223      60.632  -6.864 -69.854  1.00  0.00           H  
ATOM   3357  NZ  LYS   223      62.664  -6.311 -69.777  1.00  0.00           N  
ATOM   3358  HZ1 LYS   223      62.448  -5.533 -70.384  1.00  0.00           H  
ATOM   3359  HZ2 LYS   223      62.642  -5.937 -68.840  1.00  0.00           H  
ATOM   3360  HZ3 LYS   223      63.509  -6.753 -70.110  1.00  0.00           H  
ATOM   3361  C   LYS   223      58.507 -10.673 -66.868  1.00  0.00           C  
ATOM   3362  O   LYS   223      58.760 -11.772 -67.293  1.00  0.00           O  
ATOM   3363  N   LEU   224      58.623 -10.422 -65.549  1.00  0.00           N  
ATOM   3364  H   LEU   224      58.641  -9.457 -65.241  1.00  0.00           H  
ATOM   3365  CA  LEU   224      59.023 -11.477 -64.634  1.00  0.00           C  
ATOM   3366  HA  LEU   224      59.866 -12.031 -65.047  1.00  0.00           H  
ATOM   3367  CB  LEU   224      59.466 -10.853 -63.326  1.00  0.00           C  
ATOM   3368  HB2 LEU   224      58.784 -10.035 -63.096  1.00  0.00           H  
ATOM   3369  HB3 LEU   224      59.320 -11.576 -62.524  1.00  0.00           H  
ATOM   3370  CG  LEU   224      60.904 -10.339 -63.134  1.00  0.00           C  
ATOM   3371  HG  LEU   224      61.626 -11.153 -63.076  1.00  0.00           H  
ATOM   3372  CD1 LEU   224      61.371  -9.519 -64.320  1.00  0.00           C  
ATOM   3373 HD11 LEU   224      62.374  -9.172 -64.043  1.00  0.00           H  
ATOM   3374 HD12 LEU   224      61.559 -10.222 -65.141  1.00  0.00           H  
ATOM   3375 HD13 LEU   224      60.712  -8.668 -64.533  1.00  0.00           H  
ATOM   3376  CD2 LEU   224      60.896  -9.434 -61.847  1.00  0.00           C  
ATOM   3377 HD21 LEU   224      60.382  -9.848 -60.971  1.00  0.00           H  
ATOM   3378 HD22 LEU   224      61.912  -9.231 -61.488  1.00  0.00           H  
ATOM   3379 HD23 LEU   224      60.421  -8.488 -62.137  1.00  0.00           H  
ATOM   3380  C   LEU   224      57.939 -12.565 -64.432  1.00  0.00           C  
ATOM   3381  O   LEU   224      58.229 -13.712 -64.164  1.00  0.00           O  
ATOM   3382  N   ALA   225      56.661 -12.203 -64.646  1.00  0.00           N  
ATOM   3383  H   ALA   225      56.401 -11.224 -64.683  1.00  0.00           H  
ATOM   3384  CA  ALA   225      55.537 -13.127 -64.915  1.00  0.00           C  
ATOM   3385  HA  ALA   225      55.439 -13.897 -64.151  1.00  0.00           H  
ATOM   3386  CB  ALA   225      54.267 -12.340 -64.728  1.00  0.00           C  
ATOM   3387  HB1 ALA   225      53.435 -13.023 -64.518  1.00  0.00           H  
ATOM   3388  HB2 ALA   225      54.264 -11.712 -63.829  1.00  0.00           H  
ATOM   3389  HB3 ALA   225      53.860 -11.731 -65.545  1.00  0.00           H  
ATOM   3390  C   ALA   225      55.537 -13.761 -66.295  1.00  0.00           C  
ATOM   3391  O   ALA   225      54.635 -14.538 -66.506  1.00  0.00           O  
ATOM   3392  N   GLY   226      56.407 -13.392 -67.172  1.00  0.00           N  
ATOM   3393  H   GLY   226      57.118 -12.719 -66.914  1.00  0.00           H  
ATOM   3394  CA  GLY   226      56.405 -13.708 -68.606  1.00  0.00           C  
ATOM   3395  HA2 GLY   226      57.054 -12.933 -69.015  1.00  0.00           H  
ATOM   3396  HA3 GLY   226      56.839 -14.706 -68.666  1.00  0.00           H  
ATOM   3397  C   GLY   226      54.963 -13.662 -69.327  1.00  0.00           C  
ATOM   3398  O   GLY   226      54.548 -14.670 -69.911  1.00  0.00           O  
ATOM   3399  N   VAL   227      54.162 -12.570 -69.111  1.00  0.00           N  
ATOM   3400  H   VAL   227      54.483 -11.801 -68.536  1.00  0.00           H  
ATOM   3401  CA  VAL   227      52.820 -12.360 -69.779  1.00  0.00           C  
ATOM   3402  HA  VAL   227      52.536 -13.359 -70.110  1.00  0.00           H  
ATOM   3403  CB  VAL   227      51.746 -11.585 -68.906  1.00  0.00           C  
ATOM   3404  HB  VAL   227      52.288 -10.666 -68.683  1.00  0.00           H  
ATOM   3405  CG1 VAL   227      50.462 -11.278 -69.722  1.00  0.00           C  
ATOM   3406 HG11 VAL   227      50.015 -12.208 -70.094  1.00  0.00           H  
ATOM   3407 HG12 VAL   227      49.746 -10.700 -69.125  1.00  0.00           H  
ATOM   3408 HG13 VAL   227      50.735 -10.598 -70.539  1.00  0.00           H  
ATOM   3409  CG2 VAL   227      51.382 -12.352 -67.643  1.00  0.00           C  
ATOM   3410 HG21 VAL   227      52.254 -12.763 -67.121  1.00  0.00           H  
ATOM   3411 HG22 VAL   227      50.760 -11.795 -66.930  1.00  0.00           H  
ATOM   3412 HG23 VAL   227      50.734 -13.197 -67.908  1.00  0.00           H  
ATOM   3413  C   VAL   227      53.139 -11.604 -71.108  1.00  0.00           C  
ATOM   3414  O   VAL   227      53.820 -10.581 -71.075  1.00  0.00           O  
ATOM   3415  N   GLU   228      52.634 -12.128 -72.190  1.00  0.00           N  
ATOM   3416  H   GLU   228      52.076 -12.969 -72.109  1.00  0.00           H  
ATOM   3417  CA  GLU   228      52.825 -11.800 -73.627  1.00  0.00           C  
ATOM   3418  HA  GLU   228      53.781 -11.303 -73.793  1.00  0.00           H  
ATOM   3419  CB  GLU   228      52.720 -13.040 -74.420  1.00  0.00           C  
ATOM   3420  HB2 GLU   228      53.420 -13.832 -74.154  1.00  0.00           H  
ATOM   3421  HB3 GLU   228      51.691 -13.388 -74.319  1.00  0.00           H  
ATOM   3422  CG  GLU   228      52.978 -12.865 -75.912  1.00  0.00           C  
ATOM   3423  HG2 GLU   228      53.088 -13.869 -76.323  1.00  0.00           H  
ATOM   3424  HG3 GLU   228      52.071 -12.452 -76.353  1.00  0.00           H  
ATOM   3425  CD  GLU   228      54.244 -12.071 -76.181  1.00  0.00           C  
ATOM   3426  OE1 GLU   228      55.377 -12.427 -75.706  1.00  0.00           O  
ATOM   3427  OE2 GLU   228      54.148 -11.079 -76.933  1.00  0.00           O  
ATOM   3428  C   GLU   228      51.805 -10.808 -74.134  1.00  0.00           C  
ATOM   3429  O   GLU   228      50.637 -10.824 -73.765  1.00  0.00           O  
ATOM   3430  N   GLY   229      52.248  -9.877 -74.976  1.00  0.00           N  
ATOM   3431  H   GLY   229      53.166  -9.905 -75.402  1.00  0.00           H  
ATOM   3432  CA  GLY   229      51.291  -8.986 -75.693  1.00  0.00           C  
ATOM   3433  HA2 GLY   229      51.829  -8.454 -76.478  1.00  0.00           H  
ATOM   3434  HA3 GLY   229      50.487  -9.478 -76.240  1.00  0.00           H  
ATOM   3435  C   GLY   229      50.634  -7.870 -74.740  1.00  0.00           C  
ATOM   3436  O   GLY   229      49.603  -7.316 -75.180  1.00  0.00           O  
ATOM   3437  N   GLY   230      51.228  -7.564 -73.628  1.00  0.00           N  
ATOM   3438  H   GLY   230      52.022  -8.130 -73.354  1.00  0.00           H  
ATOM   3439  CA  GLY   230      51.080  -6.322 -72.865  1.00  0.00           C  
ATOM   3440  HA2 GLY   230      51.927  -5.975 -72.274  1.00  0.00           H  
ATOM   3441  HA3 GLY   230      50.889  -5.478 -73.526  1.00  0.00           H  
ATOM   3442  C   GLY   230      49.770  -6.264 -72.011  1.00  0.00           C  
ATOM   3443  O   GLY   230      48.903  -7.139 -72.007  1.00  0.00           O  
ATOM   3444  N   PHE   231      49.743  -5.190 -71.345  1.00  0.00           N  
ATOM   3445  H   PHE   231      50.486  -4.505 -71.416  1.00  0.00           H  
ATOM   3446  CA  PHE   231      48.612  -4.669 -70.611  1.00  0.00           C  
ATOM   3447  HA  PHE   231      48.616  -5.226 -69.674  1.00  0.00           H  
ATOM   3448  CB  PHE   231      48.833  -3.111 -70.493  1.00  0.00           C  
ATOM   3449  HB2 PHE   231      48.883  -2.622 -71.474  1.00  0.00           H  
ATOM   3450  HB3 PHE   231      47.996  -2.589 -70.013  1.00  0.00           H  
ATOM   3451  CG  PHE   231      50.114  -2.729 -69.814  1.00  0.00           C  
ATOM   3452  CD1 PHE   231      50.749  -3.525 -68.848  1.00  0.00           C  
ATOM   3453  HD1 PHE   231      50.492  -4.540 -68.582  1.00  0.00           H  
ATOM   3454  CE1 PHE   231      51.931  -3.052 -68.256  1.00  0.00           C  
ATOM   3455  HE1 PHE   231      52.565  -3.729 -67.704  1.00  0.00           H  
ATOM   3456  CZ  PHE   231      52.498  -1.809 -68.535  1.00  0.00           C  
ATOM   3457  HZ  PHE   231      53.395  -1.475 -68.035  1.00  0.00           H  
ATOM   3458  CE2 PHE   231      51.813  -0.962 -69.462  1.00  0.00           C  
ATOM   3459  HE2 PHE   231      52.197   0.019 -69.701  1.00  0.00           H  
ATOM   3460  CD2 PHE   231      50.695  -1.418 -70.073  1.00  0.00           C  
ATOM   3461  HD2 PHE   231      50.194  -0.737 -70.745  1.00  0.00           H  
ATOM   3462  C   PHE   231      47.292  -4.965 -71.323  1.00  0.00           C  
ATOM   3463  O   PHE   231      47.124  -4.744 -72.501  1.00  0.00           O  
ATOM   3464  N   PHE   232      46.238  -5.341 -70.520  1.00  0.00           N  
ATOM   3465  H   PHE   232      46.309  -5.411 -69.512  1.00  0.00           H  
ATOM   3466  CA  PHE   232      44.943  -5.790 -71.147  1.00  0.00           C  
ATOM   3467  HA  PHE   232      45.222  -6.255 -72.093  1.00  0.00           H  
ATOM   3468  CB  PHE   232      44.220  -6.744 -70.186  1.00  0.00           C  
ATOM   3469  HB2 PHE   232      44.196  -6.227 -69.218  1.00  0.00           H  
ATOM   3470  HB3 PHE   232      43.206  -6.848 -70.591  1.00  0.00           H  
ATOM   3471  CG  PHE   232      44.984  -8.077 -69.978  1.00  0.00           C  
ATOM   3472  CD1 PHE   232      44.498  -9.207 -70.666  1.00  0.00           C  
ATOM   3473  HD1 PHE   232      43.731  -9.003 -71.398  1.00  0.00           H  
ATOM   3474  CE1 PHE   232      45.141 -10.457 -70.430  1.00  0.00           C  
ATOM   3475  HE1 PHE   232      44.917 -11.303 -71.062  1.00  0.00           H  
ATOM   3476  CZ  PHE   232      46.160 -10.612 -69.507  1.00  0.00           C  
ATOM   3477  HZ  PHE   232      46.755 -11.513 -69.520  1.00  0.00           H  
ATOM   3478  CE2 PHE   232      46.626  -9.461 -68.849  1.00  0.00           C  
ATOM   3479  HE2 PHE   232      47.521  -9.613 -68.264  1.00  0.00           H  
ATOM   3480  CD2 PHE   232      46.072  -8.149 -69.029  1.00  0.00           C  
ATOM   3481  HD2 PHE   232      46.500  -7.308 -68.505  1.00  0.00           H  
ATOM   3482  C   PHE   232      44.041  -4.570 -71.487  1.00  0.00           C  
ATOM   3483  O   PHE   232      43.750  -3.759 -70.653  1.00  0.00           O  
ATOM   3484  N   GLU   233      43.473  -4.576 -72.663  1.00  0.00           N  
ATOM   3485  H   GLU   233      43.863  -5.260 -73.300  1.00  0.00           H  
ATOM   3486  CA  GLU   233      42.177  -4.028 -73.025  1.00  0.00           C  
ATOM   3487  HA  GLU   233      42.084  -3.042 -72.570  1.00  0.00           H  
ATOM   3488  CB  GLU   233      42.002  -3.759 -74.559  1.00  0.00           C  
ATOM   3489  HB2 GLU   233      42.307  -4.634 -75.134  1.00  0.00           H  
ATOM   3490  HB3 GLU   233      40.983  -3.490 -74.837  1.00  0.00           H  
ATOM   3491  CG  GLU   233      42.777  -2.475 -74.912  1.00  0.00           C  
ATOM   3492  HG2 GLU   233      43.843  -2.547 -74.695  1.00  0.00           H  
ATOM   3493  HG3 GLU   233      42.757  -2.341 -75.993  1.00  0.00           H  
ATOM   3494  CD  GLU   233      42.035  -1.326 -74.359  1.00  0.00           C  
ATOM   3495  OE1 GLU   233      41.069  -0.878 -74.991  1.00  0.00           O  
ATOM   3496  OE2 GLU   233      42.524  -0.752 -73.379  1.00  0.00           O  
ATOM   3497  C   GLU   233      41.074  -5.009 -72.584  1.00  0.00           C  
ATOM   3498  O   GLU   233      40.914  -6.039 -73.188  1.00  0.00           O  
ATOM   3499  N   LEU   234      40.353  -4.581 -71.561  1.00  0.00           N  
ATOM   3500  H   LEU   234      40.509  -3.671 -71.145  1.00  0.00           H  
ATOM   3501  CA  LEU   234      39.301  -5.356 -70.953  1.00  0.00           C  
ATOM   3502  HA  LEU   234      39.697  -6.362 -70.820  1.00  0.00           H  
ATOM   3503  CB  LEU   234      39.217  -4.784 -69.473  1.00  0.00           C  
ATOM   3504  HB2 LEU   234      39.036  -3.712 -69.547  1.00  0.00           H  
ATOM   3505  HB3 LEU   234      38.390  -5.291 -68.976  1.00  0.00           H  
ATOM   3506  CG  LEU   234      40.441  -5.015 -68.595  1.00  0.00           C  
ATOM   3507  HG  LEU   234      41.308  -4.530 -69.042  1.00  0.00           H  
ATOM   3508  CD1 LEU   234      40.215  -4.237 -67.269  1.00  0.00           C  
ATOM   3509 HD11 LEU   234      40.932  -3.440 -67.038  1.00  0.00           H  
ATOM   3510 HD12 LEU   234      39.311  -3.623 -67.368  1.00  0.00           H  
ATOM   3511 HD13 LEU   234      40.011  -4.856 -66.387  1.00  0.00           H  
ATOM   3512  CD2 LEU   234      40.901  -6.385 -68.245  1.00  0.00           C  
ATOM   3513 HD21 LEU   234      41.433  -6.953 -69.018  1.00  0.00           H  
ATOM   3514 HD22 LEU   234      41.572  -6.368 -67.377  1.00  0.00           H  
ATOM   3515 HD23 LEU   234      40.005  -6.891 -67.866  1.00  0.00           H  
ATOM   3516  C   LEU   234      37.994  -5.250 -71.708  1.00  0.00           C  
ATOM   3517  O   LEU   234      37.672  -4.127 -72.062  1.00  0.00           O  
ATOM   3518  N   GLN   235      37.230  -6.297 -71.815  1.00  0.00           N  
ATOM   3519  H   GLN   235      37.642  -7.107 -71.367  1.00  0.00           H  
ATOM   3520  CA  GLN   235      35.917  -6.378 -72.502  1.00  0.00           C  
ATOM   3521  HA  GLN   235      36.008  -5.942 -73.497  1.00  0.00           H  
ATOM   3522  CB  GLN   235      35.565  -7.886 -72.606  1.00  0.00           C  
ATOM   3523  HB2 GLN   235      35.728  -8.325 -71.622  1.00  0.00           H  
ATOM   3524  HB3 GLN   235      34.528  -8.073 -72.885  1.00  0.00           H  
ATOM   3525  CG  GLN   235      36.389  -8.617 -73.639  1.00  0.00           C  
ATOM   3526  HG2 GLN   235      37.458  -8.530 -73.440  1.00  0.00           H  
ATOM   3527  HG3 GLN   235      36.237  -9.694 -73.568  1.00  0.00           H  
ATOM   3528  CD  GLN   235      36.041  -8.112 -75.059  1.00  0.00           C  
ATOM   3529  OE1 GLN   235      36.786  -7.580 -75.812  1.00  0.00           O  
ATOM   3530  NE2 GLN   235      34.826  -8.402 -75.539  1.00  0.00           N  
ATOM   3531 HE21 GLN   235      34.534  -8.036 -76.437  1.00  0.00           H  
ATOM   3532 HE22 GLN   235      34.093  -8.758 -74.936  1.00  0.00           H  
ATOM   3533  C   GLN   235      34.886  -5.642 -71.624  1.00  0.00           C  
ATOM   3534  O   GLN   235      35.103  -5.432 -70.444  1.00  0.00           O  
ATOM   3535  N   PRO   236      33.631  -5.454 -72.094  1.00  0.00           N  
ATOM   3536  CD  PRO   236      33.212  -5.370 -73.443  1.00  0.00           C  
ATOM   3537  HD2 PRO   236      33.838  -6.002 -74.085  1.00  0.00           H  
ATOM   3538  HD3 PRO   236      33.239  -4.396 -73.947  1.00  0.00           H  
ATOM   3539  CG  PRO   236      31.746  -5.848 -73.374  1.00  0.00           C  
ATOM   3540  HG2 PRO   236      31.644  -6.928 -73.211  1.00  0.00           H  
ATOM   3541  HG3 PRO   236      31.205  -5.612 -74.299  1.00  0.00           H  
ATOM   3542  CB  PRO   236      31.250  -5.150 -72.106  1.00  0.00           C  
ATOM   3543  HB2 PRO   236      30.496  -5.823 -71.681  1.00  0.00           H  
ATOM   3544  HB3 PRO   236      30.934  -4.102 -72.177  1.00  0.00           H  
ATOM   3545  CA  PRO   236      32.535  -5.151 -71.215  1.00  0.00           C  
ATOM   3546  HA  PRO   236      32.666  -4.160 -70.779  1.00  0.00           H  
ATOM   3547  C   PRO   236      32.434  -6.072 -70.085  1.00  0.00           C  
ATOM   3548  O   PRO   236      32.603  -7.295 -70.200  1.00  0.00           O  
ATOM   3549  N   LYS   237      31.923  -5.504 -68.984  1.00  0.00           N  
ATOM   3550  H   LYS   237      31.576  -4.554 -69.048  1.00  0.00           H  
ATOM   3551  CA  LYS   237      31.944  -6.056 -67.537  1.00  0.00           C  
ATOM   3552  HA  LYS   237      31.718  -5.186 -66.920  1.00  0.00           H  
ATOM   3553  CB  LYS   237      30.714  -6.987 -67.449  1.00  0.00           C  
ATOM   3554  HB2 LYS   237      29.834  -6.479 -67.842  1.00  0.00           H  
ATOM   3555  HB3 LYS   237      30.893  -7.822 -68.126  1.00  0.00           H  
ATOM   3556  CG  LYS   237      30.311  -7.431 -66.009  1.00  0.00           C  
ATOM   3557  HG2 LYS   237      30.762  -6.781 -65.259  1.00  0.00           H  
ATOM   3558  HG3 LYS   237      29.231  -7.359 -65.881  1.00  0.00           H  
ATOM   3559  CD  LYS   237      30.649  -8.833 -65.545  1.00  0.00           C  
ATOM   3560  HD2 LYS   237      29.801  -9.485 -65.752  1.00  0.00           H  
ATOM   3561  HD3 LYS   237      31.561  -9.079 -66.090  1.00  0.00           H  
ATOM   3562  CE  LYS   237      30.967  -8.866 -64.045  1.00  0.00           C  
ATOM   3563  HE2 LYS   237      31.859  -8.285 -63.810  1.00  0.00           H  
ATOM   3564  HE3 LYS   237      30.167  -8.509 -63.396  1.00  0.00           H  
ATOM   3565  NZ  LYS   237      31.140 -10.251 -63.557  1.00  0.00           N  
ATOM   3566  HZ1 LYS   237      30.285 -10.764 -63.394  1.00  0.00           H  
ATOM   3567  HZ2 LYS   237      31.724 -10.719 -64.235  1.00  0.00           H  
ATOM   3568  HZ3 LYS   237      31.591 -10.447 -62.675  1.00  0.00           H  
ATOM   3569  C   LYS   237      33.198  -6.772 -66.981  1.00  0.00           C  
ATOM   3570  O   LYS   237      33.275  -7.261 -65.879  1.00  0.00           O  
ATOM   3571  N   GLU   238      34.226  -6.861 -67.783  1.00  0.00           N  
ATOM   3572  H   GLU   238      34.145  -6.362 -68.660  1.00  0.00           H  
ATOM   3573  CA  GLU   238      35.448  -7.640 -67.457  1.00  0.00           C  
ATOM   3574  HA  GLU   238      35.160  -8.473 -66.815  1.00  0.00           H  
ATOM   3575  CB  GLU   238      36.143  -8.152 -68.704  1.00  0.00           C  
ATOM   3576  HB2 GLU   238      35.491  -8.781 -69.310  1.00  0.00           H  
ATOM   3577  HB3 GLU   238      36.350  -7.317 -69.373  1.00  0.00           H  
ATOM   3578  CG  GLU   238      37.394  -8.915 -68.387  1.00  0.00           C  
ATOM   3579  HG2 GLU   238      38.053  -8.258 -67.819  1.00  0.00           H  
ATOM   3580  HG3 GLU   238      37.041  -9.773 -67.815  1.00  0.00           H  
ATOM   3581  CD  GLU   238      38.143  -9.339 -69.624  1.00  0.00           C  
ATOM   3582  OE1 GLU   238      38.177 -10.592 -69.891  1.00  0.00           O  
ATOM   3583  OE2 GLU   238      38.693  -8.425 -70.300  1.00  0.00           O  
ATOM   3584  C   GLU   238      36.436  -6.725 -66.725  1.00  0.00           C  
ATOM   3585  O   GLU   238      37.088  -7.160 -65.821  1.00  0.00           O  
ATOM   3586  N   GLY   239      36.316  -5.388 -66.845  1.00  0.00           N  
ATOM   3587  H   GLY   239      35.686  -5.090 -67.579  1.00  0.00           H  
ATOM   3588  CA  GLY   239      36.606  -4.412 -65.772  1.00  0.00           C  
ATOM   3589  HA2 GLY   239      37.668  -4.291 -65.558  1.00  0.00           H  
ATOM   3590  HA3 GLY   239      36.251  -3.432 -66.090  1.00  0.00           H  
ATOM   3591  C   GLY   239      35.928  -4.575 -64.429  1.00  0.00           C  
ATOM   3592  O   GLY   239      36.618  -4.797 -63.431  1.00  0.00           O  
ATOM   3593  N   VAL   240      34.533  -4.486 -64.369  1.00  0.00           N  
ATOM   3594  H   VAL   240      34.058  -4.092 -65.172  1.00  0.00           H  
ATOM   3595  CA  VAL   240      33.849  -4.655 -63.016  1.00  0.00           C  
ATOM   3596  HA  VAL   240      34.205  -3.831 -62.398  1.00  0.00           H  
ATOM   3597  CB  VAL   240      32.343  -4.579 -63.138  1.00  0.00           C  
ATOM   3598  HB  VAL   240      32.000  -5.502 -63.607  1.00  0.00           H  
ATOM   3599  CG1 VAL   240      31.696  -4.751 -61.738  1.00  0.00           C  
ATOM   3600 HG11 VAL   240      31.849  -5.800 -61.454  1.00  0.00           H  
ATOM   3601 HG12 VAL   240      32.152  -4.123 -60.962  1.00  0.00           H  
ATOM   3602 HG13 VAL   240      30.642  -4.449 -61.735  1.00  0.00           H  
ATOM   3603  CG2 VAL   240      31.799  -3.375 -63.938  1.00  0.00           C  
ATOM   3604 HG21 VAL   240      32.183  -2.495 -63.408  1.00  0.00           H  
ATOM   3605 HG22 VAL   240      32.275  -3.373 -64.926  1.00  0.00           H  
ATOM   3606 HG23 VAL   240      30.702  -3.383 -63.905  1.00  0.00           H  
ATOM   3607  C   VAL   240      34.312  -5.914 -62.332  1.00  0.00           C  
ATOM   3608  O   VAL   240      34.650  -5.972 -61.155  1.00  0.00           O  
ATOM   3609  N   ALA   241      34.486  -7.020 -63.086  1.00  0.00           N  
ATOM   3610  H   ALA   241      34.147  -6.921 -64.036  1.00  0.00           H  
ATOM   3611  CA  ALA   241      34.937  -8.354 -62.623  1.00  0.00           C  
ATOM   3612  HA  ALA   241      34.167  -8.633 -61.905  1.00  0.00           H  
ATOM   3613  CB  ALA   241      34.867  -9.270 -63.811  1.00  0.00           C  
ATOM   3614  HB1 ALA   241      33.928  -9.223 -64.376  1.00  0.00           H  
ATOM   3615  HB2 ALA   241      35.687  -8.976 -64.478  1.00  0.00           H  
ATOM   3616  HB3 ALA   241      34.914 -10.323 -63.508  1.00  0.00           H  
ATOM   3617  C   ALA   241      36.356  -8.357 -61.968  1.00  0.00           C  
ATOM   3618  O   ALA   241      36.738  -9.272 -61.232  1.00  0.00           O  
ATOM   3619  N   LEU   242      37.176  -7.343 -62.131  1.00  0.00           N  
ATOM   3620  H   LEU   242      36.842  -6.477 -62.538  1.00  0.00           H  
ATOM   3621  CA  LEU   242      38.480  -7.155 -61.439  1.00  0.00           C  
ATOM   3622  HA  LEU   242      38.642  -8.096 -60.912  1.00  0.00           H  
ATOM   3623  CB  LEU   242      39.557  -6.876 -62.526  1.00  0.00           C  
ATOM   3624  HB2 LEU   242      39.286  -5.927 -62.989  1.00  0.00           H  
ATOM   3625  HB3 LEU   242      40.521  -6.785 -62.024  1.00  0.00           H  
ATOM   3626  CG  LEU   242      39.732  -8.028 -63.576  1.00  0.00           C  
ATOM   3627  HG  LEU   242      38.793  -8.322 -64.047  1.00  0.00           H  
ATOM   3628  CD1 LEU   242      40.667  -7.532 -64.664  1.00  0.00           C  
ATOM   3629 HD11 LEU   242      41.043  -8.354 -65.286  1.00  0.00           H  
ATOM   3630 HD12 LEU   242      40.106  -6.889 -65.353  1.00  0.00           H  
ATOM   3631 HD13 LEU   242      41.606  -7.101 -64.294  1.00  0.00           H  
ATOM   3632  CD2 LEU   242      40.428  -9.239 -62.928  1.00  0.00           C  
ATOM   3633 HD21 LEU   242      40.840  -9.900 -63.700  1.00  0.00           H  
ATOM   3634 HD22 LEU   242      41.270  -8.898 -62.312  1.00  0.00           H  
ATOM   3635 HD23 LEU   242      39.745  -9.834 -62.309  1.00  0.00           H  
ATOM   3636  C   LEU   242      38.537  -6.136 -60.313  1.00  0.00           C  
ATOM   3637  O   LEU   242      39.541  -6.060 -59.627  1.00  0.00           O  
ATOM   3638  N   VAL   243      37.479  -5.386 -60.029  1.00  0.00           N  
ATOM   3639  H   VAL   243      36.636  -5.380 -60.591  1.00  0.00           H  
ATOM   3640  CA  VAL   243      37.425  -4.479 -58.885  1.00  0.00           C  
ATOM   3641  HA  VAL   243      38.407  -4.468 -58.411  1.00  0.00           H  
ATOM   3642  CB  VAL   243      37.202  -3.038 -59.270  1.00  0.00           C  
ATOM   3643  HB  VAL   243      37.479  -2.434 -58.405  1.00  0.00           H  
ATOM   3644  CG1 VAL   243      38.125  -2.635 -60.447  1.00  0.00           C  
ATOM   3645 HG11 VAL   243      37.882  -2.968 -61.464  1.00  0.00           H  
ATOM   3646 HG12 VAL   243      38.238  -1.544 -60.487  1.00  0.00           H  
ATOM   3647 HG13 VAL   243      39.036  -3.213 -60.252  1.00  0.00           H  
ATOM   3648  CG2 VAL   243      35.762  -2.830 -59.831  1.00  0.00           C  
ATOM   3649 HG21 VAL   243      35.550  -3.585 -60.598  1.00  0.00           H  
ATOM   3650 HG22 VAL   243      35.031  -3.102 -59.060  1.00  0.00           H  
ATOM   3651 HG23 VAL   243      35.572  -1.794 -60.136  1.00  0.00           H  
ATOM   3652  C   VAL   243      36.492  -4.955 -57.811  1.00  0.00           C  
ATOM   3653  O   VAL   243      36.551  -4.599 -56.653  1.00  0.00           O  
ATOM   3654  N   ASN   244      35.481  -5.649 -58.211  1.00  0.00           N  
ATOM   3655  H   ASN   244      35.440  -5.992 -59.164  1.00  0.00           H  
ATOM   3656  CA  ASN   244      34.445  -6.135 -57.256  1.00  0.00           C  
ATOM   3657  HA  ASN   244      34.188  -5.380 -56.513  1.00  0.00           H  
ATOM   3658  CB  ASN   244      33.180  -6.428 -58.016  1.00  0.00           C  
ATOM   3659  HB2 ASN   244      32.537  -5.555 -58.119  1.00  0.00           H  
ATOM   3660  HB3 ASN   244      33.439  -6.710 -59.037  1.00  0.00           H  
ATOM   3661  CG  ASN   244      32.346  -7.545 -57.418  1.00  0.00           C  
ATOM   3662  OD1 ASN   244      32.372  -8.645 -57.950  1.00  0.00           O  
ATOM   3663  ND2 ASN   244      31.452  -7.439 -56.466  1.00  0.00           N  
ATOM   3664 HD21 ASN   244      31.177  -8.371 -56.180  1.00  0.00           H  
ATOM   3665 HD22 ASN   244      31.609  -6.611 -55.904  1.00  0.00           H  
ATOM   3666  C   ASN   244      34.954  -7.400 -56.420  1.00  0.00           C  
ATOM   3667  O   ASN   244      35.735  -8.211 -56.904  1.00  0.00           O  
ATOM   3668  N   GLY   245      34.463  -7.585 -55.180  1.00  0.00           N  
ATOM   3669  H   GLY   245      33.936  -6.796 -54.825  1.00  0.00           H  
ATOM   3670  CA  GLY   245      34.412  -8.915 -54.495  1.00  0.00           C  
ATOM   3671  HA2 GLY   245      33.371  -9.238 -54.465  1.00  0.00           H  
ATOM   3672  HA3 GLY   245      34.979  -9.556 -55.169  1.00  0.00           H  
ATOM   3673  C   GLY   245      34.932  -8.820 -53.125  1.00  0.00           C  
ATOM   3674  O   GLY   245      35.788  -8.024 -52.817  1.00  0.00           O  
ATOM   3675  N   THR   246      34.533  -9.820 -52.300  1.00  0.00           N  
ATOM   3676  H   THR   246      33.923 -10.573 -52.596  1.00  0.00           H  
ATOM   3677  CA  THR   246      34.780  -9.841 -50.867  1.00  0.00           C  
ATOM   3678  HA  THR   246      34.523  -8.839 -50.521  1.00  0.00           H  
ATOM   3679  CB  THR   246      33.648 -10.591 -50.058  1.00  0.00           C  
ATOM   3680  HB  THR   246      33.879 -10.507 -48.996  1.00  0.00           H  
ATOM   3681  CG2 THR   246      32.287  -9.959 -50.324  1.00  0.00           C  
ATOM   3682 HG21 THR   246      32.138  -9.184 -49.563  1.00  0.00           H  
ATOM   3683 HG22 THR   246      32.278  -9.530 -51.334  1.00  0.00           H  
ATOM   3684 HG23 THR   246      31.449 -10.646 -50.151  1.00  0.00           H  
ATOM   3685  OG1 THR   246      33.500 -11.882 -50.646  1.00  0.00           O  
ATOM   3686  HG1 THR   246      32.965 -12.409 -50.047  1.00  0.00           H  
ATOM   3687  C   THR   246      36.168 -10.235 -50.575  1.00  0.00           C  
ATOM   3688  O   THR   246      36.472 -10.730 -49.506  1.00  0.00           O  
ATOM   3689  N   ALA   247      37.072 -10.112 -51.525  1.00  0.00           N  
ATOM   3690  H   ALA   247      36.847  -9.377 -52.184  1.00  0.00           H  
ATOM   3691  CA  ALA   247      38.272 -10.966 -51.604  1.00  0.00           C  
ATOM   3692  HA  ALA   247      37.983 -11.973 -51.303  1.00  0.00           H  
ATOM   3693  CB  ALA   247      38.692 -10.961 -53.094  1.00  0.00           C  
ATOM   3694  HB1 ALA   247      39.570 -11.585 -53.301  1.00  0.00           H  
ATOM   3695  HB2 ALA   247      37.927 -11.384 -53.758  1.00  0.00           H  
ATOM   3696  HB3 ALA   247      38.955  -9.980 -53.510  1.00  0.00           H  
ATOM   3697  C   ALA   247      39.388 -10.629 -50.602  1.00  0.00           C  
ATOM   3698  O   ALA   247      40.056 -11.545 -50.123  1.00  0.00           O  
ATOM   3699  N   VAL   248      39.730  -9.331 -50.280  1.00  0.00           N  
ATOM   3700  H   VAL   248      39.128  -8.612 -50.666  1.00  0.00           H  
ATOM   3701  CA  VAL   248      40.716  -8.905 -49.277  1.00  0.00           C  
ATOM   3702  HA  VAL   248      41.571  -9.570 -49.395  1.00  0.00           H  
ATOM   3703  CB  VAL   248      41.257  -7.505 -49.375  1.00  0.00           C  
ATOM   3704  HB  VAL   248      40.543  -6.836 -48.896  1.00  0.00           H  
ATOM   3705  CG1 VAL   248      42.673  -7.246 -48.839  1.00  0.00           C  
ATOM   3706 HG11 VAL   248      42.675  -7.548 -47.785  1.00  0.00           H  
ATOM   3707 HG12 VAL   248      43.416  -7.885 -49.331  1.00  0.00           H  
ATOM   3708 HG13 VAL   248      42.903  -6.174 -48.877  1.00  0.00           H  
ATOM   3709  CG2 VAL   248      41.278  -7.076 -50.868  1.00  0.00           C  
ATOM   3710 HG21 VAL   248      42.011  -7.572 -51.516  1.00  0.00           H  
ATOM   3711 HG22 VAL   248      40.299  -7.103 -51.362  1.00  0.00           H  
ATOM   3712 HG23 VAL   248      41.605  -6.030 -50.912  1.00  0.00           H  
ATOM   3713  C   VAL   248      40.180  -9.226 -47.958  1.00  0.00           C  
ATOM   3714  O   VAL   248      40.920  -9.871 -47.151  1.00  0.00           O  
ATOM   3715  N   GLY   249      38.885  -8.915 -47.772  1.00  0.00           N  
ATOM   3716  H   GLY   249      38.413  -8.368 -48.483  1.00  0.00           H  
ATOM   3717  CA  GLY   249      38.150  -9.260 -46.516  1.00  0.00           C  
ATOM   3718  HA2 GLY   249      38.495  -8.631 -45.695  1.00  0.00           H  
ATOM   3719  HA3 GLY   249      37.079  -9.145 -46.680  1.00  0.00           H  
ATOM   3720  C   GLY   249      38.315 -10.712 -46.093  1.00  0.00           C  
ATOM   3721  O   GLY   249      38.775 -10.931 -45.029  1.00  0.00           O  
ATOM   3722  N   SER   250      38.011 -11.707 -46.986  1.00  0.00           N  
ATOM   3723  H   SER   250      37.675 -11.368 -47.879  1.00  0.00           H  
ATOM   3724  CA  SER   250      38.044 -13.154 -46.760  1.00  0.00           C  
ATOM   3725  HA  SER   250      37.782 -13.225 -45.705  1.00  0.00           H  
ATOM   3726  CB  SER   250      36.951 -13.835 -47.555  1.00  0.00           C  
ATOM   3727  HB2 SER   250      37.025 -14.899 -47.330  1.00  0.00           H  
ATOM   3728  HB3 SER   250      35.964 -13.471 -47.270  1.00  0.00           H  
ATOM   3729  OG  SER   250      37.177 -13.488 -48.865  1.00  0.00           O  
ATOM   3730  HG  SER   250      36.409 -13.728 -49.389  1.00  0.00           H  
ATOM   3731  C   SER   250      39.395 -13.746 -47.034  1.00  0.00           C  
ATOM   3732  O   SER   250      39.794 -14.676 -46.321  1.00  0.00           O  
ATOM   3733  N   GLY   251      40.320 -13.064 -47.673  1.00  0.00           N  
ATOM   3734  H   GLY   251      39.983 -12.239 -48.155  1.00  0.00           H  
ATOM   3735  CA  GLY   251      41.704 -13.373 -47.833  1.00  0.00           C  
ATOM   3736  HA2 GLY   251      41.810 -14.386 -48.221  1.00  0.00           H  
ATOM   3737  HA3 GLY   251      42.072 -12.669 -48.579  1.00  0.00           H  
ATOM   3738  C   GLY   251      42.554 -13.227 -46.536  1.00  0.00           C  
ATOM   3739  O   GLY   251      43.023 -14.224 -45.998  1.00  0.00           O  
ATOM   3740  N   MET   252      42.590 -12.018 -46.004  1.00  0.00           N  
ATOM   3741  H   MET   252      42.171 -11.272 -46.546  1.00  0.00           H  
ATOM   3742  CA  MET   252      43.026 -11.652 -44.665  1.00  0.00           C  
ATOM   3743  HA  MET   252      44.097 -11.831 -44.569  1.00  0.00           H  
ATOM   3744  CB  MET   252      42.844 -10.141 -44.516  1.00  0.00           C  
ATOM   3745  HB2 MET   252      43.421  -9.563 -45.238  1.00  0.00           H  
ATOM   3746  HB3 MET   252      41.791  -9.916 -44.683  1.00  0.00           H  
ATOM   3747  CG  MET   252      43.357  -9.672 -43.130  1.00  0.00           C  
ATOM   3748  HG2 MET   252      42.926  -8.673 -43.062  1.00  0.00           H  
ATOM   3749  HG3 MET   252      43.066 -10.279 -42.273  1.00  0.00           H  
ATOM   3750  SD  MET   252      45.213  -9.523 -43.053  1.00  0.00           S  
ATOM   3751  CE  MET   252      45.794 -11.158 -42.570  1.00  0.00           C  
ATOM   3752  HE1 MET   252      46.769 -11.108 -42.071  1.00  0.00           H  
ATOM   3753  HE2 MET   252      45.154 -11.581 -41.786  1.00  0.00           H  
ATOM   3754  HE3 MET   252      45.865 -11.923 -43.353  1.00  0.00           H  
ATOM   3755  C   MET   252      42.273 -12.415 -43.539  1.00  0.00           C  
ATOM   3756  O   MET   252      42.892 -12.994 -42.693  1.00  0.00           O  
ATOM   3757  N   ALA   253      40.924 -12.513 -43.626  1.00  0.00           N  
ATOM   3758  H   ALA   253      40.375 -11.929 -44.245  1.00  0.00           H  
ATOM   3759  CA  ALA   253      40.280 -13.405 -42.707  1.00  0.00           C  
ATOM   3760  HA  ALA   253      40.645 -13.106 -41.725  1.00  0.00           H  
ATOM   3761  CB  ALA   253      38.743 -13.371 -42.816  1.00  0.00           C  
ATOM   3762  HB1 ALA   253      38.333 -13.842 -43.718  1.00  0.00           H  
ATOM   3763  HB2 ALA   253      38.343 -13.819 -41.898  1.00  0.00           H  
ATOM   3764  HB3 ALA   253      38.463 -12.312 -42.760  1.00  0.00           H  
ATOM   3765  C   ALA   253      40.793 -14.889 -42.725  1.00  0.00           C  
ATOM   3766  O   ALA   253      40.979 -15.368 -41.641  1.00  0.00           O  
ATOM   3767  N   SER   254      41.022 -15.526 -43.814  1.00  0.00           N  
ATOM   3768  H   SER   254      40.960 -15.038 -44.700  1.00  0.00           H  
ATOM   3769  CA  SER   254      41.501 -16.856 -43.845  1.00  0.00           C  
ATOM   3770  HA  SER   254      40.819 -17.596 -43.425  1.00  0.00           H  
ATOM   3771  CB  SER   254      41.761 -17.383 -45.260  1.00  0.00           C  
ATOM   3772  HB2 SER   254      42.510 -16.773 -45.767  1.00  0.00           H  
ATOM   3773  HB3 SER   254      42.032 -18.417 -45.050  1.00  0.00           H  
ATOM   3774  OG  SER   254      40.496 -17.388 -45.817  1.00  0.00           O  
ATOM   3775  HG  SER   254      40.271 -16.534 -46.194  1.00  0.00           H  
ATOM   3776  C   SER   254      42.838 -16.976 -43.209  1.00  0.00           C  
ATOM   3777  O   SER   254      43.111 -17.965 -42.494  1.00  0.00           O  
ATOM   3778  N   MET   255      43.777 -15.966 -43.317  1.00  0.00           N  
ATOM   3779  H   MET   255      43.509 -15.187 -43.907  1.00  0.00           H  
ATOM   3780  CA  MET   255      45.106 -16.015 -42.709  1.00  0.00           C  
ATOM   3781  HA  MET   255      45.557 -16.978 -42.950  1.00  0.00           H  
ATOM   3782  CB  MET   255      45.939 -14.887 -43.311  1.00  0.00           C  
ATOM   3783  HB2 MET   255      45.342 -13.980 -43.214  1.00  0.00           H  
ATOM   3784  HB3 MET   255      46.847 -14.686 -42.742  1.00  0.00           H  
ATOM   3785  CG  MET   255      46.407 -15.022 -44.761  1.00  0.00           C  
ATOM   3786  HG2 MET   255      47.411 -15.445 -44.755  1.00  0.00           H  
ATOM   3787  HG3 MET   255      45.846 -15.723 -45.379  1.00  0.00           H  
ATOM   3788  SD  MET   255      46.544 -13.468 -45.760  1.00  0.00           S  
ATOM   3789  CE  MET   255      47.885 -12.611 -44.881  1.00  0.00           C  
ATOM   3790  HE1 MET   255      47.769 -11.547 -45.121  1.00  0.00           H  
ATOM   3791  HE2 MET   255      47.876 -12.743 -43.792  1.00  0.00           H  
ATOM   3792  HE3 MET   255      48.833 -12.968 -45.303  1.00  0.00           H  
ATOM   3793  C   MET   255      45.022 -15.876 -41.248  1.00  0.00           C  
ATOM   3794  O   MET   255      45.782 -16.451 -40.495  1.00  0.00           O  
ATOM   3795  N   VAL   256      44.044 -15.091 -40.731  1.00  0.00           N  
ATOM   3796  H   VAL   256      43.418 -14.560 -41.325  1.00  0.00           H  
ATOM   3797  CA  VAL   256      43.731 -15.092 -39.269  1.00  0.00           C  
ATOM   3798  HA  VAL   256      44.612 -14.820 -38.688  1.00  0.00           H  
ATOM   3799  CB  VAL   256      42.648 -13.995 -38.955  1.00  0.00           C  
ATOM   3800  HB  VAL   256      41.850 -14.160 -39.679  1.00  0.00           H  
ATOM   3801  CG1 VAL   256      42.012 -14.124 -37.555  1.00  0.00           C  
ATOM   3802 HG11 VAL   256      41.128 -13.477 -37.496  1.00  0.00           H  
ATOM   3803 HG12 VAL   256      41.595 -15.131 -37.429  1.00  0.00           H  
ATOM   3804 HG13 VAL   256      42.707 -13.888 -36.740  1.00  0.00           H  
ATOM   3805  CG2 VAL   256      43.139 -12.583 -39.018  1.00  0.00           C  
ATOM   3806 HG21 VAL   256      43.980 -12.397 -38.339  1.00  0.00           H  
ATOM   3807 HG22 VAL   256      43.609 -12.394 -39.991  1.00  0.00           H  
ATOM   3808 HG23 VAL   256      42.362 -11.825 -38.862  1.00  0.00           H  
ATOM   3809  C   VAL   256      43.336 -16.499 -38.842  1.00  0.00           C  
ATOM   3810  O   VAL   256      43.753 -16.982 -37.831  1.00  0.00           O  
ATOM   3811  N   LEU   257      42.436 -17.112 -39.507  1.00  0.00           N  
ATOM   3812  H   LEU   257      42.060 -16.568 -40.273  1.00  0.00           H  
ATOM   3813  CA  LEU   257      41.810 -18.342 -39.064  1.00  0.00           C  
ATOM   3814  HA  LEU   257      41.424 -18.287 -38.047  1.00  0.00           H  
ATOM   3815  CB  LEU   257      40.620 -18.623 -39.919  1.00  0.00           C  
ATOM   3816  HB2 LEU   257      40.866 -18.317 -40.936  1.00  0.00           H  
ATOM   3817  HB3 LEU   257      40.469 -19.700 -39.985  1.00  0.00           H  
ATOM   3818  CG  LEU   257      39.381 -17.834 -39.468  1.00  0.00           C  
ATOM   3819  HG  LEU   257      39.841 -16.867 -39.265  1.00  0.00           H  
ATOM   3820  CD1 LEU   257      38.370 -17.696 -40.579  1.00  0.00           C  
ATOM   3821 HD11 LEU   257      37.914 -18.671 -40.791  1.00  0.00           H  
ATOM   3822 HD12 LEU   257      37.639 -16.985 -40.176  1.00  0.00           H  
ATOM   3823 HD13 LEU   257      38.894 -17.191 -41.400  1.00  0.00           H  
ATOM   3824  CD2 LEU   257      38.737 -18.299 -38.123  1.00  0.00           C  
ATOM   3825 HD21 LEU   257      38.390 -17.532 -37.420  1.00  0.00           H  
ATOM   3826 HD22 LEU   257      37.902 -18.980 -38.330  1.00  0.00           H  
ATOM   3827 HD23 LEU   257      39.348 -19.053 -37.611  1.00  0.00           H  
ATOM   3828  C   LEU   257      42.725 -19.569 -39.051  1.00  0.00           C  
ATOM   3829  O   LEU   257      42.598 -20.286 -38.059  1.00  0.00           O  
ATOM   3830  N   PHE   258      43.655 -19.699 -39.979  1.00  0.00           N  
ATOM   3831  H   PHE   258      43.623 -19.029 -40.737  1.00  0.00           H  
ATOM   3832  CA  PHE   258      44.668 -20.777 -39.963  1.00  0.00           C  
ATOM   3833  HA  PHE   258      44.168 -21.736 -40.096  1.00  0.00           H  
ATOM   3834  CB  PHE   258      45.468 -20.765 -41.255  1.00  0.00           C  
ATOM   3835  HB2 PHE   258      44.892 -21.034 -42.149  1.00  0.00           H  
ATOM   3836  HB3 PHE   258      45.811 -19.748 -41.485  1.00  0.00           H  
ATOM   3837  CG  PHE   258      46.582 -21.800 -41.330  1.00  0.00           C  
ATOM   3838  CD1 PHE   258      47.804 -21.485 -40.736  1.00  0.00           C  
ATOM   3839  HD1 PHE   258      48.072 -20.493 -40.403  1.00  0.00           H  
ATOM   3840  CE1 PHE   258      48.791 -22.418 -40.512  1.00  0.00           C  
ATOM   3841  HE1 PHE   258      49.673 -22.148 -39.950  1.00  0.00           H  
ATOM   3842  CZ  PHE   258      48.482 -23.749 -40.880  1.00  0.00           C  
ATOM   3843  HZ  PHE   258      49.190 -24.530 -40.645  1.00  0.00           H  
ATOM   3844  CE2 PHE   258      47.261 -24.123 -41.552  1.00  0.00           C  
ATOM   3845  HE2 PHE   258      47.112 -25.146 -41.865  1.00  0.00           H  
ATOM   3846  CD2 PHE   258      46.330 -23.082 -41.787  1.00  0.00           C  
ATOM   3847  HD2 PHE   258      45.401 -23.304 -42.290  1.00  0.00           H  
ATOM   3848  C   PHE   258      45.545 -20.748 -38.740  1.00  0.00           C  
ATOM   3849  O   PHE   258      45.796 -21.752 -38.066  1.00  0.00           O  
ATOM   3850  N   GLU   259      46.070 -19.613 -38.342  1.00  0.00           N  
ATOM   3851  H   GLU   259      45.597 -18.789 -38.695  1.00  0.00           H  
ATOM   3852  CA  GLU   259      46.918 -19.320 -37.132  1.00  0.00           C  
ATOM   3853  HA  GLU   259      47.630 -20.133 -36.988  1.00  0.00           H  
ATOM   3854  CB  GLU   259      47.624 -17.920 -37.180  1.00  0.00           C  
ATOM   3855  HB2 GLU   259      47.069 -17.100 -37.636  1.00  0.00           H  
ATOM   3856  HB3 GLU   259      47.906 -17.494 -36.218  1.00  0.00           H  
ATOM   3857  CG  GLU   259      48.848 -18.162 -38.045  1.00  0.00           C  
ATOM   3858  HG2 GLU   259      49.184 -19.170 -37.801  1.00  0.00           H  
ATOM   3859  HG3 GLU   259      48.581 -18.085 -39.099  1.00  0.00           H  
ATOM   3860  CD  GLU   259      49.973 -17.129 -37.770  1.00  0.00           C  
ATOM   3861  OE1 GLU   259      49.791 -15.916 -37.759  1.00  0.00           O  
ATOM   3862  OE2 GLU   259      51.075 -17.624 -37.517  1.00  0.00           O  
ATOM   3863  C   GLU   259      46.094 -19.293 -35.784  1.00  0.00           C  
ATOM   3864  O   GLU   259      46.521 -19.988 -34.898  1.00  0.00           O  
ATOM   3865  N   ALA   260      44.882 -18.721 -35.704  1.00  0.00           N  
ATOM   3866  H   ALA   260      44.587 -18.270 -36.562  1.00  0.00           H  
ATOM   3867  CA  ALA   260      43.931 -18.821 -34.618  1.00  0.00           C  
ATOM   3868  HA  ALA   260      44.377 -18.372 -33.731  1.00  0.00           H  
ATOM   3869  CB  ALA   260      42.741 -18.008 -34.939  1.00  0.00           C  
ATOM   3870  HB1 ALA   260      43.001 -16.962 -35.144  1.00  0.00           H  
ATOM   3871  HB2 ALA   260      42.032 -18.342 -35.707  1.00  0.00           H  
ATOM   3872  HB3 ALA   260      42.134 -18.066 -34.027  1.00  0.00           H  
ATOM   3873  C   ALA   260      43.599 -20.296 -34.313  1.00  0.00           C  
ATOM   3874  O   ALA   260      43.674 -20.697 -33.206  1.00  0.00           O  
ATOM   3875  N   ASN   261      43.460 -21.149 -35.396  1.00  0.00           N  
ATOM   3876  H   ASN   261      43.357 -20.754 -36.322  1.00  0.00           H  
ATOM   3877  CA  ASN   261      43.192 -22.598 -35.139  1.00  0.00           C  
ATOM   3878  HA  ASN   261      42.391 -22.753 -34.415  1.00  0.00           H  
ATOM   3879  CB  ASN   261      42.656 -23.201 -36.414  1.00  0.00           C  
ATOM   3880  HB2 ASN   261      43.196 -22.818 -37.280  1.00  0.00           H  
ATOM   3881  HB3 ASN   261      42.773 -24.273 -36.256  1.00  0.00           H  
ATOM   3882  CG  ASN   261      41.165 -23.073 -36.667  1.00  0.00           C  
ATOM   3883  OD1 ASN   261      40.375 -23.928 -36.253  1.00  0.00           O  
ATOM   3884  ND2 ASN   261      40.698 -22.059 -37.387  1.00  0.00           N  
ATOM   3885 HD21 ASN   261      39.753 -22.019 -37.751  1.00  0.00           H  
ATOM   3886 HD22 ASN   261      41.267 -21.254 -37.621  1.00  0.00           H  
ATOM   3887  C   ASN   261      44.456 -23.223 -34.494  1.00  0.00           C  
ATOM   3888  O   ASN   261      44.378 -23.787 -33.401  1.00  0.00           O  
ATOM   3889  N   ILE   262      45.699 -23.080 -35.063  1.00  0.00           N  
ATOM   3890  H   ILE   262      45.873 -22.613 -35.945  1.00  0.00           H  
ATOM   3891  CA  ILE   262      46.918 -23.748 -34.362  1.00  0.00           C  
ATOM   3892  HA  ILE   262      46.718 -24.819 -34.387  1.00  0.00           H  
ATOM   3893  CB  ILE   262      48.136 -23.464 -35.257  1.00  0.00           C  
ATOM   3894  HB  ILE   262      48.048 -22.397 -35.462  1.00  0.00           H  
ATOM   3895  CG2 ILE   262      49.461 -23.757 -34.517  1.00  0.00           C  
ATOM   3896 HG21 ILE   262      49.401 -24.817 -34.239  1.00  0.00           H  
ATOM   3897 HG22 ILE   262      50.323 -23.645 -35.186  1.00  0.00           H  
ATOM   3898 HG23 ILE   262      49.628 -23.073 -33.676  1.00  0.00           H  
ATOM   3899  CG1 ILE   262      48.099 -24.182 -36.587  1.00  0.00           C  
ATOM   3900 HG12 ILE   262      47.156 -23.891 -37.050  1.00  0.00           H  
ATOM   3901 HG13 ILE   262      48.924 -23.871 -37.227  1.00  0.00           H  
ATOM   3902  CD1 ILE   262      48.076 -25.782 -36.549  1.00  0.00           C  
ATOM   3903 HD11 ILE   262      47.790 -26.167 -37.535  1.00  0.00           H  
ATOM   3904 HD12 ILE   262      49.120 -26.092 -36.419  1.00  0.00           H  
ATOM   3905 HD13 ILE   262      47.519 -26.308 -35.763  1.00  0.00           H  
ATOM   3906  C   ILE   262      47.108 -23.269 -32.958  1.00  0.00           C  
ATOM   3907  O   ILE   262      47.338 -24.018 -32.030  1.00  0.00           O  
ATOM   3908  N   LEU   263      46.990 -21.966 -32.769  1.00  0.00           N  
ATOM   3909  H   LEU   263      46.803 -21.360 -33.559  1.00  0.00           H  
ATOM   3910  CA  LEU   263      47.200 -21.304 -31.405  1.00  0.00           C  
ATOM   3911  HA  LEU   263      48.090 -21.624 -30.863  1.00  0.00           H  
ATOM   3912  CB  LEU   263      47.239 -19.794 -31.647  1.00  0.00           C  
ATOM   3913  HB2 LEU   263      46.342 -19.548 -32.214  1.00  0.00           H  
ATOM   3914  HB3 LEU   263      47.287 -19.282 -30.686  1.00  0.00           H  
ATOM   3915  CG  LEU   263      48.505 -19.381 -32.545  1.00  0.00           C  
ATOM   3916  HG  LEU   263      48.564 -19.923 -33.488  1.00  0.00           H  
ATOM   3917  CD1 LEU   263      48.418 -17.863 -33.008  1.00  0.00           C  
ATOM   3918 HD11 LEU   263      49.308 -17.692 -33.626  1.00  0.00           H  
ATOM   3919 HD12 LEU   263      47.542 -17.603 -33.615  1.00  0.00           H  
ATOM   3920 HD13 LEU   263      48.581 -17.195 -32.153  1.00  0.00           H  
ATOM   3921  CD2 LEU   263      49.826 -19.473 -31.743  1.00  0.00           C  
ATOM   3922 HD21 LEU   263      50.772 -19.095 -32.148  1.00  0.00           H  
ATOM   3923 HD22 LEU   263      49.734 -19.045 -30.737  1.00  0.00           H  
ATOM   3924 HD23 LEU   263      50.016 -20.540 -31.575  1.00  0.00           H  
ATOM   3925  C   LEU   263      46.110 -21.542 -30.434  1.00  0.00           C  
ATOM   3926  O   LEU   263      46.455 -21.851 -29.328  1.00  0.00           O  
ATOM   3927  N   ALA   264      44.837 -21.647 -30.792  1.00  0.00           N  
ATOM   3928  H   ALA   264      44.601 -21.584 -31.775  1.00  0.00           H  
ATOM   3929  CA  ALA   264      43.772 -22.161 -29.930  1.00  0.00           C  
ATOM   3930  HA  ALA   264      43.874 -21.636 -28.980  1.00  0.00           H  
ATOM   3931  CB  ALA   264      42.475 -21.800 -30.670  1.00  0.00           C  
ATOM   3932  HB1 ALA   264      41.540 -21.902 -30.105  1.00  0.00           H  
ATOM   3933  HB2 ALA   264      42.499 -20.743 -30.964  1.00  0.00           H  
ATOM   3934  HB3 ALA   264      42.452 -22.423 -31.572  1.00  0.00           H  
ATOM   3935  C   ALA   264      43.839 -23.674 -29.610  1.00  0.00           C  
ATOM   3936  O   ALA   264      43.481 -24.044 -28.511  1.00  0.00           O  
ATOM   3937  N   VAL   265      44.418 -24.545 -30.507  1.00  0.00           N  
ATOM   3938  H   VAL   265      44.489 -24.192 -31.454  1.00  0.00           H  
ATOM   3939  CA  VAL   265      44.770 -25.945 -30.228  1.00  0.00           C  
ATOM   3940  HA  VAL   265      43.888 -26.413 -29.790  1.00  0.00           H  
ATOM   3941  CB  VAL   265      45.142 -26.638 -31.471  1.00  0.00           C  
ATOM   3942  HB  VAL   265      45.794 -26.021 -32.090  1.00  0.00           H  
ATOM   3943  CG1 VAL   265      45.989 -27.904 -31.171  1.00  0.00           C  
ATOM   3944 HG11 VAL   265      47.037 -27.678 -30.938  1.00  0.00           H  
ATOM   3945 HG12 VAL   265      45.523 -28.349 -30.283  1.00  0.00           H  
ATOM   3946 HG13 VAL   265      45.898 -28.624 -31.994  1.00  0.00           H  
ATOM   3947  CG2 VAL   265      43.925 -27.108 -32.260  1.00  0.00           C  
ATOM   3948 HG21 VAL   265      43.312 -26.243 -32.542  1.00  0.00           H  
ATOM   3949 HG22 VAL   265      44.228 -27.756 -33.092  1.00  0.00           H  
ATOM   3950 HG23 VAL   265      43.351 -27.777 -31.606  1.00  0.00           H  
ATOM   3951  C   VAL   265      45.954 -25.890 -29.152  1.00  0.00           C  
ATOM   3952  O   VAL   265      45.884 -26.615 -28.199  1.00  0.00           O  
ATOM   3953  N   LEU   266      46.924 -24.971 -29.364  1.00  0.00           N  
ATOM   3954  H   LEU   266      46.970 -24.462 -30.239  1.00  0.00           H  
ATOM   3955  CA  LEU   266      48.010 -24.733 -28.368  1.00  0.00           C  
ATOM   3956  HA  LEU   266      48.544 -25.682 -28.311  1.00  0.00           H  
ATOM   3957  CB  LEU   266      49.018 -23.692 -28.791  1.00  0.00           C  
ATOM   3958  HB2 LEU   266      48.402 -22.924 -29.258  1.00  0.00           H  
ATOM   3959  HB3 LEU   266      49.562 -23.297 -27.932  1.00  0.00           H  
ATOM   3960  CG  LEU   266      50.055 -24.255 -29.733  1.00  0.00           C  
ATOM   3961  HG  LEU   266      49.659 -25.051 -30.364  1.00  0.00           H  
ATOM   3962  CD1 LEU   266      50.525 -23.170 -30.664  1.00  0.00           C  
ATOM   3963 HD11 LEU   266      49.671 -22.977 -31.326  1.00  0.00           H  
ATOM   3964 HD12 LEU   266      50.857 -22.329 -30.044  1.00  0.00           H  
ATOM   3965 HD13 LEU   266      51.362 -23.462 -31.310  1.00  0.00           H  
ATOM   3966  CD2 LEU   266      51.201 -24.883 -28.963  1.00  0.00           C  
ATOM   3967 HD21 LEU   266      51.779 -25.613 -29.544  1.00  0.00           H  
ATOM   3968 HD22 LEU   266      51.892 -24.037 -28.852  1.00  0.00           H  
ATOM   3969 HD23 LEU   266      50.787 -25.390 -28.083  1.00  0.00           H  
ATOM   3970  C   LEU   266      47.409 -24.435 -26.986  1.00  0.00           C  
ATOM   3971  O   LEU   266      47.984 -24.937 -26.068  1.00  0.00           O  
ATOM   3972  N   ALA   267      46.284 -23.710 -26.926  1.00  0.00           N  
ATOM   3973  H   ALA   267      45.875 -23.211 -27.707  1.00  0.00           H  
ATOM   3974  CA  ALA   267      45.641 -23.402 -25.654  1.00  0.00           C  
ATOM   3975  HA  ALA   267      46.380 -23.015 -24.953  1.00  0.00           H  
ATOM   3976  CB  ALA   267      44.594 -22.308 -25.943  1.00  0.00           C  
ATOM   3977  HB1 ALA   267      44.154 -21.926 -25.014  1.00  0.00           H  
ATOM   3978  HB2 ALA   267      44.976 -21.565 -26.655  1.00  0.00           H  
ATOM   3979  HB3 ALA   267      43.696 -22.759 -26.385  1.00  0.00           H  
ATOM   3980  C   ALA   267      45.087 -24.623 -24.914  1.00  0.00           C  
ATOM   3981  O   ALA   267      45.311 -24.767 -23.693  1.00  0.00           O  
ATOM   3982  N   GLU   268      44.483 -25.568 -25.650  1.00  0.00           N  
ATOM   3983  H   GLU   268      44.370 -25.458 -26.650  1.00  0.00           H  
ATOM   3984  CA  GLU   268      44.086 -26.832 -24.973  1.00  0.00           C  
ATOM   3985  HA  GLU   268      43.607 -26.647 -24.011  1.00  0.00           H  
ATOM   3986  CB  GLU   268      43.094 -27.632 -25.906  1.00  0.00           C  
ATOM   3987  HB2 GLU   268      43.502 -27.664 -26.917  1.00  0.00           H  
ATOM   3988  HB3 GLU   268      43.094 -28.650 -25.515  1.00  0.00           H  
ATOM   3989  CG  GLU   268      41.643 -27.055 -25.945  1.00  0.00           C  
ATOM   3990  HG2 GLU   268      40.904 -27.845 -26.077  1.00  0.00           H  
ATOM   3991  HG3 GLU   268      41.408 -26.626 -24.970  1.00  0.00           H  
ATOM   3992  CD  GLU   268      41.353 -26.216 -27.180  1.00  0.00           C  
ATOM   3993  OE1 GLU   268      41.592 -26.622 -28.347  1.00  0.00           O  
ATOM   3994  OE2 GLU   268      40.884 -25.079 -26.961  1.00  0.00           O  
ATOM   3995  C   GLU   268      45.325 -27.611 -24.560  1.00  0.00           C  
ATOM   3996  O   GLU   268      45.337 -28.269 -23.514  1.00  0.00           O  
ATOM   3997  N   VAL   269      46.417 -27.607 -25.338  1.00  0.00           N  
ATOM   3998  H   VAL   269      46.356 -26.971 -26.124  1.00  0.00           H  
ATOM   3999  CA  VAL   269      47.667 -28.380 -25.141  1.00  0.00           C  
ATOM   4000  HA  VAL   269      47.526 -29.426 -24.868  1.00  0.00           H  
ATOM   4001  CB  VAL   269      48.389 -28.465 -26.516  1.00  0.00           C  
ATOM   4002  HB  VAL   269      48.240 -27.450 -26.885  1.00  0.00           H  
ATOM   4003  CG1 VAL   269      49.843 -28.835 -26.438  1.00  0.00           C  
ATOM   4004 HG11 VAL   269      50.416 -28.841 -27.374  1.00  0.00           H  
ATOM   4005 HG12 VAL   269      50.396 -28.101 -25.839  1.00  0.00           H  
ATOM   4006 HG13 VAL   269      50.071 -29.785 -25.939  1.00  0.00           H  
ATOM   4007  CG2 VAL   269      47.652 -29.491 -27.371  1.00  0.00           C  
ATOM   4008 HG21 VAL   269      48.089 -29.670 -28.362  1.00  0.00           H  
ATOM   4009 HG22 VAL   269      47.759 -30.460 -26.869  1.00  0.00           H  
ATOM   4010 HG23 VAL   269      46.586 -29.270 -27.503  1.00  0.00           H  
ATOM   4011  C   VAL   269      48.559 -27.753 -24.046  1.00  0.00           C  
ATOM   4012  O   VAL   269      48.921 -28.521 -23.121  1.00  0.00           O  
ATOM   4013  N   MET   270      48.892 -26.453 -24.009  1.00  0.00           N  
ATOM   4014  H   MET   270      48.612 -25.903 -24.813  1.00  0.00           H  
ATOM   4015  CA  MET   270      49.473 -25.800 -22.869  1.00  0.00           C  
ATOM   4016  HA  MET   270      50.402 -26.273 -22.549  1.00  0.00           H  
ATOM   4017  CB  MET   270      49.779 -24.298 -23.083  1.00  0.00           C  
ATOM   4018  HB2 MET   270      48.862 -23.739 -23.271  1.00  0.00           H  
ATOM   4019  HB3 MET   270      50.194 -23.915 -22.150  1.00  0.00           H  
ATOM   4020  CG  MET   270      50.661 -23.917 -24.308  1.00  0.00           C  
ATOM   4021  HG2 MET   270      51.589 -24.483 -24.222  1.00  0.00           H  
ATOM   4022  HG3 MET   270      50.155 -24.355 -25.168  1.00  0.00           H  
ATOM   4023  SD  MET   270      50.944 -22.139 -24.555  1.00  0.00           S  
ATOM   4024  CE  MET   270      49.272 -21.538 -24.973  1.00  0.00           C  
ATOM   4025  HE1 MET   270      48.671 -21.622 -24.059  1.00  0.00           H  
ATOM   4026  HE2 MET   270      49.343 -20.489 -25.286  1.00  0.00           H  
ATOM   4027  HE3 MET   270      48.872 -22.133 -25.802  1.00  0.00           H  
ATOM   4028  C   MET   270      48.689 -25.923 -21.529  1.00  0.00           C  
ATOM   4029  O   MET   270      49.328 -26.106 -20.500  1.00  0.00           O  
ATOM   4030  N   SER   271      47.358 -25.909 -21.515  1.00  0.00           N  
ATOM   4031  H   SER   271      46.873 -25.769 -22.393  1.00  0.00           H  
ATOM   4032  CA  SER   271      46.595 -26.074 -20.228  1.00  0.00           C  
ATOM   4033  HA  SER   271      46.911 -25.356 -19.471  1.00  0.00           H  
ATOM   4034  CB  SER   271      45.042 -25.927 -20.393  1.00  0.00           C  
ATOM   4035  HB2 SER   271      44.668 -26.605 -21.160  1.00  0.00           H  
ATOM   4036  HB3 SER   271      44.397 -26.141 -19.541  1.00  0.00           H  
ATOM   4037  OG  SER   271      44.669 -24.677 -20.901  1.00  0.00           O  
ATOM   4038  HG  SER   271      44.735 -24.617 -21.857  1.00  0.00           H  
ATOM   4039  C   SER   271      46.805 -27.424 -19.480  1.00  0.00           C  
ATOM   4040  O   SER   271      46.666 -27.606 -18.298  1.00  0.00           O  
ATOM   4041  N   ALA   272      47.132 -28.444 -20.232  1.00  0.00           N  
ATOM   4042  H   ALA   272      47.452 -28.255 -21.175  1.00  0.00           H  
ATOM   4043  CA  ALA   272      47.605 -29.750 -19.769  1.00  0.00           C  
ATOM   4044  HA  ALA   272      47.017 -29.919 -18.867  1.00  0.00           H  
ATOM   4045  CB  ALA   272      47.214 -30.737 -20.908  1.00  0.00           C  
ATOM   4046  HB1 ALA   272      47.461 -31.750 -20.567  1.00  0.00           H  
ATOM   4047  HB2 ALA   272      46.138 -30.707 -21.115  1.00  0.00           H  
ATOM   4048  HB3 ALA   272      47.670 -30.439 -21.860  1.00  0.00           H  
ATOM   4049  C   ALA   272      49.072 -29.873 -19.363  1.00  0.00           C  
ATOM   4050  O   ALA   272      49.497 -30.456 -18.413  1.00  0.00           O  
ATOM   4051  N   ILE   273      49.981 -29.279 -20.175  1.00  0.00           N  
ATOM   4052  H   ILE   273      49.628 -29.002 -21.083  1.00  0.00           H  
ATOM   4053  CA  ILE   273      51.392 -29.005 -19.759  1.00  0.00           C  
ATOM   4054  HA  ILE   273      51.804 -29.919 -19.332  1.00  0.00           H  
ATOM   4055  CB  ILE   273      52.149 -28.590 -21.001  1.00  0.00           C  
ATOM   4056  HB  ILE   273      51.827 -27.619 -21.376  1.00  0.00           H  
ATOM   4057  CG2 ILE   273      53.648 -28.448 -20.615  1.00  0.00           C  
ATOM   4058 HG21 ILE   273      54.007 -29.419 -20.253  1.00  0.00           H  
ATOM   4059 HG22 ILE   273      54.259 -28.176 -21.484  1.00  0.00           H  
ATOM   4060 HG23 ILE   273      53.817 -27.626 -19.909  1.00  0.00           H  
ATOM   4061  CG1 ILE   273      51.962 -29.655 -22.141  1.00  0.00           C  
ATOM   4062 HG12 ILE   273      52.558 -30.539 -21.912  1.00  0.00           H  
ATOM   4063 HG13 ILE   273      50.957 -30.064 -22.242  1.00  0.00           H  
ATOM   4064  CD1 ILE   273      52.376 -29.113 -23.494  1.00  0.00           C  
ATOM   4065 HD11 ILE   273      51.997 -29.795 -24.265  1.00  0.00           H  
ATOM   4066 HD12 ILE   273      51.815 -28.238 -23.843  1.00  0.00           H  
ATOM   4067 HD13 ILE   273      53.459 -28.943 -23.539  1.00  0.00           H  
ATOM   4068  C   ILE   273      51.570 -28.070 -18.525  1.00  0.00           C  
ATOM   4069  O   ILE   273      52.347 -28.433 -17.594  1.00  0.00           O  
ATOM   4070  N   PHE   274      50.650 -27.180 -18.297  1.00  0.00           N  
ATOM   4071  H   PHE   274      50.054 -26.837 -19.041  1.00  0.00           H  
ATOM   4072  CA  PHE   274      50.423 -26.489 -17.018  1.00  0.00           C  
ATOM   4073  HA  PHE   274      51.318 -25.926 -16.753  1.00  0.00           H  
ATOM   4074  CB  PHE   274      49.384 -25.439 -17.267  1.00  0.00           C  
ATOM   4075  HB2 PHE   274      49.885 -24.660 -17.855  1.00  0.00           H  
ATOM   4076  HB3 PHE   274      48.602 -25.832 -17.927  1.00  0.00           H  
ATOM   4077  CG  PHE   274      48.727 -24.736 -16.119  1.00  0.00           C  
ATOM   4078  CD1 PHE   274      47.426 -25.061 -15.875  1.00  0.00           C  
ATOM   4079  HD1 PHE   274      46.940 -25.702 -16.595  1.00  0.00           H  
ATOM   4080  CE1 PHE   274      46.778 -24.333 -14.876  1.00  0.00           C  
ATOM   4081  HE1 PHE   274      45.726 -24.451 -14.666  1.00  0.00           H  
ATOM   4082  CZ  PHE   274      47.451 -23.420 -14.069  1.00  0.00           C  
ATOM   4083  HZ  PHE   274      46.935 -22.933 -13.254  1.00  0.00           H  
ATOM   4084  CE2 PHE   274      48.824 -23.204 -14.205  1.00  0.00           C  
ATOM   4085  HE2 PHE   274      49.339 -22.434 -13.651  1.00  0.00           H  
ATOM   4086  CD2 PHE   274      49.463 -23.898 -15.273  1.00  0.00           C  
ATOM   4087  HD2 PHE   274      50.497 -23.781 -15.560  1.00  0.00           H  
ATOM   4088  C   PHE   274      50.085 -27.420 -15.842  1.00  0.00           C  
ATOM   4089  O   PHE   274      50.696 -27.310 -14.772  1.00  0.00           O  
ATOM   4090  N   ALA   275      49.104 -28.259 -16.056  1.00  0.00           N  
ATOM   4091  H   ALA   275      48.624 -28.256 -16.947  1.00  0.00           H  
ATOM   4092  CA  ALA   275      48.744 -29.212 -14.955  1.00  0.00           C  
ATOM   4093  HA  ALA   275      48.532 -28.632 -14.057  1.00  0.00           H  
ATOM   4094  CB  ALA   275      47.502 -30.025 -15.306  1.00  0.00           C  
ATOM   4095  HB1 ALA   275      46.562 -29.464 -15.231  1.00  0.00           H  
ATOM   4096  HB2 ALA   275      47.628 -30.501 -16.287  1.00  0.00           H  
ATOM   4097  HB3 ALA   275      47.417 -30.866 -14.607  1.00  0.00           H  
ATOM   4098  C   ALA   275      49.874 -30.188 -14.635  1.00  0.00           C  
ATOM   4099  O   ALA   275      50.138 -30.428 -13.498  1.00  0.00           O  
ATOM   4100  N   GLU   276      50.586 -30.630 -15.630  1.00  0.00           N  
ATOM   4101  H   GLU   276      50.239 -30.456 -16.565  1.00  0.00           H  
ATOM   4102  CA  GLU   276      51.733 -31.535 -15.654  1.00  0.00           C  
ATOM   4103  HA  GLU   276      51.526 -32.562 -15.351  1.00  0.00           H  
ATOM   4104  CB  GLU   276      52.289 -31.680 -17.068  1.00  0.00           C  
ATOM   4105  HB2 GLU   276      51.490 -32.043 -17.715  1.00  0.00           H  
ATOM   4106  HB3 GLU   276      52.494 -30.671 -17.424  1.00  0.00           H  
ATOM   4107  CG  GLU   276      53.556 -32.515 -17.217  1.00  0.00           C  
ATOM   4108  HG2 GLU   276      54.056 -32.223 -18.141  1.00  0.00           H  
ATOM   4109  HG3 GLU   276      54.179 -32.074 -16.439  1.00  0.00           H  
ATOM   4110  CD  GLU   276      53.446 -34.049 -17.075  1.00  0.00           C  
ATOM   4111  OE1 GLU   276      53.062 -34.465 -15.988  1.00  0.00           O  
ATOM   4112  OE2 GLU   276      53.864 -34.771 -17.983  1.00  0.00           O  
ATOM   4113  C   GLU   276      52.773 -30.948 -14.660  1.00  0.00           C  
ATOM   4114  O   GLU   276      53.091 -31.536 -13.621  1.00  0.00           O  
ATOM   4115  N   VAL   277      53.370 -29.790 -15.028  1.00  0.00           N  
ATOM   4116  H   VAL   277      53.024 -29.227 -15.796  1.00  0.00           H  
ATOM   4117  CA  VAL   277      54.453 -29.342 -14.191  1.00  0.00           C  
ATOM   4118  HA  VAL   277      55.018 -30.244 -13.954  1.00  0.00           H  
ATOM   4119  CB  VAL   277      55.365 -28.295 -14.887  1.00  0.00           C  
ATOM   4120  HB  VAL   277      56.189 -28.068 -14.212  1.00  0.00           H  
ATOM   4121  CG1 VAL   277      55.973 -29.102 -16.056  1.00  0.00           C  
ATOM   4122 HG11 VAL   277      55.143 -29.574 -16.597  1.00  0.00           H  
ATOM   4123 HG12 VAL   277      56.560 -28.426 -16.690  1.00  0.00           H  
ATOM   4124 HG13 VAL   277      56.633 -29.941 -15.801  1.00  0.00           H  
ATOM   4125  CG2 VAL   277      54.572 -27.009 -15.360  1.00  0.00           C  
ATOM   4126 HG21 VAL   277      55.125 -26.484 -16.148  1.00  0.00           H  
ATOM   4127 HG22 VAL   277      53.550 -27.293 -15.640  1.00  0.00           H  
ATOM   4128 HG23 VAL   277      54.470 -26.287 -14.540  1.00  0.00           H  
ATOM   4129  C   VAL   277      54.011 -28.729 -12.836  1.00  0.00           C  
ATOM   4130  O   VAL   277      54.775 -28.699 -11.885  1.00  0.00           O  
ATOM   4131  N   MET   278      52.819 -28.209 -12.759  1.00  0.00           N  
ATOM   4132  H   MET   278      52.178 -28.082 -13.533  1.00  0.00           H  
ATOM   4133  CA  MET   278      52.307 -27.666 -11.470  1.00  0.00           C  
ATOM   4134  HA  MET   278      53.132 -27.128 -11.003  1.00  0.00           H  
ATOM   4135  CB  MET   278      51.099 -26.806 -11.726  1.00  0.00           C  
ATOM   4136  HB2 MET   278      50.392 -27.375 -12.330  1.00  0.00           H  
ATOM   4137  HB3 MET   278      50.584 -26.663 -10.776  1.00  0.00           H  
ATOM   4138  CG  MET   278      51.420 -25.459 -12.393  1.00  0.00           C  
ATOM   4139  HG2 MET   278      52.234 -25.630 -13.097  1.00  0.00           H  
ATOM   4140  HG3 MET   278      50.515 -25.022 -12.816  1.00  0.00           H  
ATOM   4141  SD  MET   278      51.954 -24.369 -11.038  1.00  0.00           S  
ATOM   4142  CE  MET   278      50.421 -23.941 -10.173  1.00  0.00           C  
ATOM   4143  HE1 MET   278      50.142 -24.573  -9.321  1.00  0.00           H  
ATOM   4144  HE2 MET   278      50.588 -22.958  -9.716  1.00  0.00           H  
ATOM   4145  HE3 MET   278      49.500 -23.921 -10.770  1.00  0.00           H  
ATOM   4146  C   MET   278      51.880 -28.836 -10.609  1.00  0.00           C  
ATOM   4147  O   MET   278      51.746 -28.622  -9.410  1.00  0.00           O  
ATOM   4148  N   GLN   279      51.827 -30.028 -11.184  1.00  0.00           N  
ATOM   4149  H   GLN   279      51.851 -30.058 -12.196  1.00  0.00           H  
ATOM   4150  CA  GLN   279      51.526 -31.281 -10.480  1.00  0.00           C  
ATOM   4151  HA  GLN   279      51.527 -32.048 -11.254  1.00  0.00           H  
ATOM   4152  CB  GLN   279      52.608 -31.790  -9.443  1.00  0.00           C  
ATOM   4153  HB2 GLN   279      52.716 -31.120  -8.590  1.00  0.00           H  
ATOM   4154  HB3 GLN   279      52.516 -32.841  -9.172  1.00  0.00           H  
ATOM   4155  CG  GLN   279      53.989 -31.906  -9.998  1.00  0.00           C  
ATOM   4156  HG2 GLN   279      53.825 -32.463 -10.920  1.00  0.00           H  
ATOM   4157  HG3 GLN   279      54.494 -30.986 -10.291  1.00  0.00           H  
ATOM   4158  CD  GLN   279      55.007 -32.599  -9.020  1.00  0.00           C  
ATOM   4159  OE1 GLN   279      55.935 -32.004  -8.538  1.00  0.00           O  
ATOM   4160  NE2 GLN   279      54.838 -33.883  -8.817  1.00  0.00           N  
ATOM   4161 HE21 GLN   279      55.379 -34.367  -8.111  1.00  0.00           H  
ATOM   4162 HE22 GLN   279      54.318 -34.422  -9.498  1.00  0.00           H  
ATOM   4163  C   GLN   279      50.095 -31.353 -10.020  1.00  0.00           C  
ATOM   4164  O   GLN   279      49.840 -31.720  -8.924  1.00  0.00           O  
ATOM   4165  N   GLY   280      49.128 -30.874 -10.834  1.00  0.00           N  
ATOM   4166  H   GLY   280      49.399 -30.880 -11.810  1.00  0.00           H  
ATOM   4167  CA  GLY   280      47.773 -30.727 -10.290  1.00  0.00           C  
ATOM   4168  HA2 GLY   280      47.609 -30.178  -9.362  1.00  0.00           H  
ATOM   4169  HA3 GLY   280      47.229 -30.166 -11.051  1.00  0.00           H  
ATOM   4170  C   GLY   280      47.036 -32.012 -10.181  1.00  0.00           C  
ATOM   4171  O   GLY   280      47.409 -33.050 -10.714  1.00  0.00           O  
ATOM   4172  N   LYS   281      45.853 -31.975  -9.498  1.00  0.00           N  
ATOM   4173  H   LYS   281      45.549 -31.056  -9.196  1.00  0.00           H  
ATOM   4174  CA  LYS   281      44.833 -33.000  -9.418  1.00  0.00           C  
ATOM   4175  HA  LYS   281      45.367 -33.950  -9.454  1.00  0.00           H  
ATOM   4176  CB  LYS   281      44.142 -33.006  -8.043  1.00  0.00           C  
ATOM   4177  HB2 LYS   281      43.644 -32.049  -7.892  1.00  0.00           H  
ATOM   4178  HB3 LYS   281      43.357 -33.762  -8.069  1.00  0.00           H  
ATOM   4179  CG  LYS   281      44.991 -33.354  -6.828  1.00  0.00           C  
ATOM   4180  HG2 LYS   281      45.474 -34.302  -7.061  1.00  0.00           H  
ATOM   4181  HG3 LYS   281      45.773 -32.595  -6.813  1.00  0.00           H  
ATOM   4182  CD  LYS   281      44.284 -33.399  -5.442  1.00  0.00           C  
ATOM   4183  HD2 LYS   281      43.767 -32.466  -5.218  1.00  0.00           H  
ATOM   4184  HD3 LYS   281      43.518 -34.165  -5.557  1.00  0.00           H  
ATOM   4185  CE  LYS   281      45.311 -33.611  -4.316  1.00  0.00           C  
ATOM   4186  HE2 LYS   281      45.797 -34.585  -4.386  1.00  0.00           H  
ATOM   4187  HE3 LYS   281      46.111 -32.874  -4.386  1.00  0.00           H  
ATOM   4188  NZ  LYS   281      44.647 -33.452  -3.018  1.00  0.00           N  
ATOM   4189  HZ1 LYS   281      44.034 -32.653  -3.093  1.00  0.00           H  
ATOM   4190  HZ2 LYS   281      44.182 -34.293  -2.709  1.00  0.00           H  
ATOM   4191  HZ3 LYS   281      45.358 -33.222  -2.339  1.00  0.00           H  
ATOM   4192  C   LYS   281      43.841 -32.951 -10.620  1.00  0.00           C  
ATOM   4193  O   LYS   281      42.999 -32.016 -10.694  1.00  0.00           O  
ATOM   4194  N   PRO   282      43.920 -33.852 -11.575  1.00  0.00           N  
ATOM   4195  CD  PRO   282      44.842 -34.997 -11.759  1.00  0.00           C  
ATOM   4196  HD2 PRO   282      44.453 -35.845 -11.182  1.00  0.00           H  
ATOM   4197  HD3 PRO   282      45.849 -34.750 -11.403  1.00  0.00           H  
ATOM   4198  CG  PRO   282      44.763 -35.454 -13.224  1.00  0.00           C  
ATOM   4199  HG2 PRO   282      44.322 -36.453 -13.321  1.00  0.00           H  
ATOM   4200  HG3 PRO   282      45.796 -35.514 -13.589  1.00  0.00           H  
ATOM   4201  CB  PRO   282      43.944 -34.351 -13.894  1.00  0.00           C  
ATOM   4202  HB2 PRO   282      43.356 -34.809 -14.699  1.00  0.00           H  
ATOM   4203  HB3 PRO   282      44.621 -33.634 -14.375  1.00  0.00           H  
ATOM   4204  CA  PRO   282      43.245 -33.601 -12.849  1.00  0.00           C  
ATOM   4205  HA  PRO   282      43.155 -32.539 -13.078  1.00  0.00           H  
ATOM   4206  C   PRO   282      41.712 -33.906 -12.909  1.00  0.00           C  
ATOM   4207  O   PRO   282      41.121 -33.699 -13.951  1.00  0.00           O  
ATOM   4208  N   GLU   283      41.081 -34.566 -11.911  1.00  0.00           N  
ATOM   4209  H   GLU   283      41.640 -34.633 -11.069  1.00  0.00           H  
ATOM   4210  CA  GLU   283      39.641 -35.062 -11.977  1.00  0.00           C  
ATOM   4211  HA  GLU   283      39.626 -36.060 -12.414  1.00  0.00           H  
ATOM   4212  CB  GLU   283      39.335 -35.382 -10.488  1.00  0.00           C  
ATOM   4213  HB2 GLU   283      40.258 -35.795 -10.081  1.00  0.00           H  
ATOM   4214  HB3 GLU   283      39.087 -34.490  -9.912  1.00  0.00           H  
ATOM   4215  CG  GLU   283      38.160 -36.357 -10.247  1.00  0.00           C  
ATOM   4216  HG2 GLU   283      37.810 -36.136  -9.239  1.00  0.00           H  
ATOM   4217  HG3 GLU   283      37.364 -36.153 -10.963  1.00  0.00           H  
ATOM   4218  CD  GLU   283      38.543 -37.836 -10.340  1.00  0.00           C  
ATOM   4219  OE1 GLU   283      38.442 -38.462 -11.425  1.00  0.00           O  
ATOM   4220  OE2 GLU   283      39.000 -38.497  -9.388  1.00  0.00           O  
ATOM   4221  C   GLU   283      38.611 -34.095 -12.553  1.00  0.00           C  
ATOM   4222  O   GLU   283      37.625 -34.564 -13.070  1.00  0.00           O  
ATOM   4223  N   PHE   284      38.814 -32.777 -12.564  1.00  0.00           N  
ATOM   4224  H   PHE   284      39.727 -32.470 -12.249  1.00  0.00           H  
ATOM   4225  CA  PHE   284      37.958 -31.868 -13.264  1.00  0.00           C  
ATOM   4226  HA  PHE   284      36.988 -32.103 -12.827  1.00  0.00           H  
ATOM   4227  CB  PHE   284      38.372 -30.423 -12.983  1.00  0.00           C  
ATOM   4228  HB2 PHE   284      37.559 -29.766 -13.317  1.00  0.00           H  
ATOM   4229  HB3 PHE   284      38.399 -30.116 -11.930  1.00  0.00           H  
ATOM   4230  CG  PHE   284      39.649 -30.026 -13.663  1.00  0.00           C  
ATOM   4231  CD1 PHE   284      40.908 -30.158 -13.052  1.00  0.00           C  
ATOM   4232  HD1 PHE   284      40.971 -30.528 -12.040  1.00  0.00           H  
ATOM   4233  CE1 PHE   284      42.085 -29.744 -13.710  1.00  0.00           C  
ATOM   4234  HE1 PHE   284      43.059 -29.890 -13.265  1.00  0.00           H  
ATOM   4235  CZ  PHE   284      42.016 -29.100 -14.983  1.00  0.00           C  
ATOM   4236  HZ  PHE   284      42.870 -28.602 -15.418  1.00  0.00           H  
ATOM   4237  CE2 PHE   284      40.716 -28.965 -15.555  1.00  0.00           C  
ATOM   4238  HE2 PHE   284      40.627 -28.403 -16.474  1.00  0.00           H  
ATOM   4239  CD2 PHE   284      39.543 -29.359 -14.911  1.00  0.00           C  
ATOM   4240  HD2 PHE   284      38.665 -29.146 -15.503  1.00  0.00           H  
ATOM   4241  C   PHE   284      37.862 -32.151 -14.811  1.00  0.00           C  
ATOM   4242  O   PHE   284      37.026 -31.582 -15.471  1.00  0.00           O  
ATOM   4243  N   THR   285      38.860 -32.762 -15.416  1.00  0.00           N  
ATOM   4244  H   THR   285      39.546 -33.170 -14.792  1.00  0.00           H  
ATOM   4245  CA  THR   285      38.915 -33.284 -16.808  1.00  0.00           C  
ATOM   4246  HA  THR   285      38.603 -32.394 -17.354  1.00  0.00           H  
ATOM   4247  CB  THR   285      40.339 -33.616 -17.275  1.00  0.00           C  
ATOM   4248  HB  THR   285      40.318 -34.057 -18.272  1.00  0.00           H  
ATOM   4249  CG2 THR   285      41.204 -32.363 -17.291  1.00  0.00           C  
ATOM   4250 HG21 THR   285      40.661 -31.593 -17.852  1.00  0.00           H  
ATOM   4251 HG22 THR   285      41.322 -32.037 -16.250  1.00  0.00           H  
ATOM   4252 HG23 THR   285      42.182 -32.551 -17.750  1.00  0.00           H  
ATOM   4253  OG1 THR   285      41.002 -34.527 -16.438  1.00  0.00           O  
ATOM   4254  HG1 THR   285      41.110 -34.135 -15.569  1.00  0.00           H  
ATOM   4255  C   THR   285      38.040 -34.503 -17.103  1.00  0.00           C  
ATOM   4256  O   THR   285      37.736 -34.799 -18.236  1.00  0.00           O  
ATOM   4257  N   ASP   286      37.554 -35.256 -16.069  1.00  0.00           N  
ATOM   4258  H   ASP   286      37.730 -35.081 -15.087  1.00  0.00           H  
ATOM   4259  CA  ASP   286      36.713 -36.486 -16.266  1.00  0.00           C  
ATOM   4260  HA  ASP   286      37.198 -37.228 -16.901  1.00  0.00           H  
ATOM   4261  CB  ASP   286      36.764 -37.104 -14.832  1.00  0.00           C  
ATOM   4262  HB2 ASP   286      37.790 -37.060 -14.467  1.00  0.00           H  
ATOM   4263  HB3 ASP   286      36.080 -36.540 -14.197  1.00  0.00           H  
ATOM   4264  CG  ASP   286      36.236 -38.544 -14.726  1.00  0.00           C  
ATOM   4265  OD1 ASP   286      37.037 -39.506 -14.455  1.00  0.00           O  
ATOM   4266  OD2 ASP   286      35.045 -38.724 -14.877  1.00  0.00           O  
ATOM   4267  C   ASP   286      35.317 -36.316 -16.844  1.00  0.00           C  
ATOM   4268  O   ASP   286      34.687 -35.336 -16.545  1.00  0.00           O  
ATOM   4269  N   HIE   287      35.018 -37.119 -17.868  1.00  0.00           N  
ATOM   4270  H   HIE   287      35.642 -37.889 -18.076  1.00  0.00           H  
ATOM   4271  CA  HIE   287      33.900 -36.839 -18.779  1.00  0.00           C  
ATOM   4272  HA  HIE   287      34.016 -35.970 -19.426  1.00  0.00           H  
ATOM   4273  CB  HIE   287      34.025 -37.992 -19.829  1.00  0.00           C  
ATOM   4274  HB2 HIE   287      35.007 -38.003 -20.318  1.00  0.00           H  
ATOM   4275  HB3 HIE   287      33.882 -38.950 -19.315  1.00  0.00           H  
ATOM   4276  CG  HIE   287      32.980 -37.952 -20.948  1.00  0.00           C  
ATOM   4277  ND1 HIE   287      32.907 -36.948 -21.909  1.00  0.00           N  
ATOM   4278  CE1 HIE   287      31.826 -37.235 -22.677  1.00  0.00           C  
ATOM   4279  HE1 HIE   287      31.408 -36.611 -23.453  1.00  0.00           H  
ATOM   4280  NE2 HIE   287      31.229 -38.346 -22.257  1.00  0.00           N  
ATOM   4281  HE2 HIE   287      30.323 -38.696 -22.533  1.00  0.00           H  
ATOM   4282  CD2 HIE   287      31.942 -38.896 -21.184  1.00  0.00           C  
ATOM   4283  HD2 HIE   287      31.768 -39.820 -20.653  1.00  0.00           H  
ATOM   4284  C   HIE   287      32.488 -36.813 -18.224  1.00  0.00           C  
ATOM   4285  O   HIE   287      31.656 -36.211 -18.837  1.00  0.00           O  
ATOM   4286  N   LEU   288      32.333 -37.318 -16.996  1.00  0.00           N  
ATOM   4287  H   LEU   288      33.205 -37.600 -16.565  1.00  0.00           H  
ATOM   4288  CA  LEU   288      30.980 -37.252 -16.344  1.00  0.00           C  
ATOM   4289  HA  LEU   288      30.287 -37.949 -16.816  1.00  0.00           H  
ATOM   4290  CB  LEU   288      31.152 -37.762 -14.852  1.00  0.00           C  
ATOM   4291  HB2 LEU   288      31.714 -38.694 -14.916  1.00  0.00           H  
ATOM   4292  HB3 LEU   288      31.768 -37.107 -14.236  1.00  0.00           H  
ATOM   4293  CG  LEU   288      29.782 -38.073 -14.190  1.00  0.00           C  
ATOM   4294  HG  LEU   288      29.191 -37.174 -14.363  1.00  0.00           H  
ATOM   4295  CD1 LEU   288      29.043 -39.254 -14.819  1.00  0.00           C  
ATOM   4296 HD11 LEU   288      29.639 -40.174 -14.863  1.00  0.00           H  
ATOM   4297 HD12 LEU   288      28.160 -39.496 -14.214  1.00  0.00           H  
ATOM   4298 HD13 LEU   288      28.632 -39.078 -15.820  1.00  0.00           H  
ATOM   4299  CD2 LEU   288      29.905 -38.299 -12.651  1.00  0.00           C  
ATOM   4300 HD21 LEU   288      30.325 -37.412 -12.162  1.00  0.00           H  
ATOM   4301 HD22 LEU   288      28.951 -38.457 -12.133  1.00  0.00           H  
ATOM   4302 HD23 LEU   288      30.565 -39.158 -12.475  1.00  0.00           H  
ATOM   4303  C   LEU   288      30.377 -35.836 -16.384  1.00  0.00           C  
ATOM   4304  O   LEU   288      29.260 -35.576 -16.757  1.00  0.00           O  
ATOM   4305  N   THR   289      31.279 -34.894 -16.054  1.00  0.00           N  
ATOM   4306  H   THR   289      32.218 -35.253 -15.932  1.00  0.00           H  
ATOM   4307  CA  THR   289      31.015 -33.439 -15.982  1.00  0.00           C  
ATOM   4308  HA  THR   289      30.161 -33.294 -15.320  1.00  0.00           H  
ATOM   4309  CB  THR   289      32.239 -32.760 -15.402  1.00  0.00           C  
ATOM   4310  HB  THR   289      33.022 -32.831 -16.157  1.00  0.00           H  
ATOM   4311  CG2 THR   289      31.898 -31.249 -15.152  1.00  0.00           C  
ATOM   4312 HG21 THR   289      31.530 -30.812 -16.088  1.00  0.00           H  
ATOM   4313 HG22 THR   289      31.208 -31.070 -14.318  1.00  0.00           H  
ATOM   4314 HG23 THR   289      32.787 -30.642 -14.944  1.00  0.00           H  
ATOM   4315  OG1 THR   289      32.577 -33.306 -14.090  1.00  0.00           O  
ATOM   4316  HG1 THR   289      33.509 -33.516 -14.003  1.00  0.00           H  
ATOM   4317  C   THR   289      30.687 -32.874 -17.334  1.00  0.00           C  
ATOM   4318  O   THR   289      29.847 -31.978 -17.453  1.00  0.00           O  
ATOM   4319  N   HIE   290      31.446 -33.251 -18.360  1.00  0.00           N  
ATOM   4320  H   HIE   290      32.103 -33.972 -18.088  1.00  0.00           H  
ATOM   4321  CA  HIE   290      31.475 -32.745 -19.776  1.00  0.00           C  
ATOM   4322  HA  HIE   290      31.252 -31.678 -19.742  1.00  0.00           H  
ATOM   4323  CB  HIE   290      32.952 -32.935 -20.285  1.00  0.00           C  
ATOM   4324  HB2 HIE   290      33.163 -34.011 -20.335  1.00  0.00           H  
ATOM   4325  HB3 HIE   290      32.984 -32.593 -21.326  1.00  0.00           H  
ATOM   4326  CG  HIE   290      33.943 -32.246 -19.372  1.00  0.00           C  
ATOM   4327  ND1 HIE   290      33.970 -30.894 -19.094  1.00  0.00           N  
ATOM   4328  CE1 HIE   290      34.780 -30.777 -18.083  1.00  0.00           C  
ATOM   4329  HE1 HIE   290      35.075 -29.879 -17.561  1.00  0.00           H  
ATOM   4330  NE2 HIE   290      35.399 -31.915 -17.775  1.00  0.00           N  
ATOM   4331  HE2 HIE   290      36.029 -32.052 -16.997  1.00  0.00           H  
ATOM   4332  CD2 HIE   290      34.861 -32.968 -18.523  1.00  0.00           C  
ATOM   4333  HD2 HIE   290      35.030 -34.033 -18.452  1.00  0.00           H  
ATOM   4334  C   HIE   290      30.312 -33.382 -20.705  1.00  0.00           C  
ATOM   4335  O   HIE   290      29.618 -32.706 -21.435  1.00  0.00           O  
ATOM   4336  N   LYS   291      29.927 -34.617 -20.406  1.00  0.00           N  
ATOM   4337  H   LYS   291      30.481 -35.158 -19.754  1.00  0.00           H  
ATOM   4338  CA  LYS   291      28.637 -35.313 -20.766  1.00  0.00           C  
ATOM   4339  HA  LYS   291      28.501 -35.322 -21.847  1.00  0.00           H  
ATOM   4340  CB  LYS   291      28.714 -36.809 -20.253  1.00  0.00           C  
ATOM   4341  HB2 LYS   291      29.496 -37.386 -20.748  1.00  0.00           H  
ATOM   4342  HB3 LYS   291      28.855 -36.733 -19.175  1.00  0.00           H  
ATOM   4343  CG  LYS   291      27.435 -37.612 -20.653  1.00  0.00           C  
ATOM   4344  HG2 LYS   291      26.574 -37.034 -20.317  1.00  0.00           H  
ATOM   4345  HG3 LYS   291      27.479 -37.752 -21.733  1.00  0.00           H  
ATOM   4346  CD  LYS   291      27.520 -39.006 -20.107  1.00  0.00           C  
ATOM   4347  HD2 LYS   291      28.368 -39.645 -20.351  1.00  0.00           H  
ATOM   4348  HD3 LYS   291      27.536 -38.793 -19.038  1.00  0.00           H  
ATOM   4349  CE  LYS   291      26.226 -39.706 -20.439  1.00  0.00           C  
ATOM   4350  HE2 LYS   291      25.444 -39.174 -19.898  1.00  0.00           H  
ATOM   4351  HE3 LYS   291      25.975 -39.717 -21.499  1.00  0.00           H  
ATOM   4352  NZ  LYS   291      26.188 -41.096 -19.920  1.00  0.00           N  
ATOM   4353  HZ1 LYS   291      25.276 -41.525 -19.983  1.00  0.00           H  
ATOM   4354  HZ2 LYS   291      26.706 -41.805 -20.417  1.00  0.00           H  
ATOM   4355  HZ3 LYS   291      26.495 -41.140 -18.959  1.00  0.00           H  
ATOM   4356  C   LYS   291      27.507 -34.540 -20.115  1.00  0.00           C  
ATOM   4357  O   LYS   291      26.640 -34.192 -20.871  1.00  0.00           O  
ATOM   4358  N   LEU   292      27.560 -34.171 -18.873  1.00  0.00           N  
ATOM   4359  H   LEU   292      28.339 -34.468 -18.299  1.00  0.00           H  
ATOM   4360  CA  LEU   292      26.643 -33.283 -18.077  1.00  0.00           C  
ATOM   4361  HA  LEU   292      25.605 -33.368 -18.400  1.00  0.00           H  
ATOM   4362  CB  LEU   292      26.547 -33.708 -16.608  1.00  0.00           C  
ATOM   4363  HB2 LEU   292      27.557 -33.465 -16.277  1.00  0.00           H  
ATOM   4364  HB3 LEU   292      25.913 -32.959 -16.134  1.00  0.00           H  
ATOM   4365  CG  LEU   292      26.114 -35.197 -16.420  1.00  0.00           C  
ATOM   4366  HG  LEU   292      26.822 -35.811 -16.977  1.00  0.00           H  
ATOM   4367  CD1 LEU   292      26.069 -35.560 -14.905  1.00  0.00           C  
ATOM   4368 HD11 LEU   292      25.855 -36.636 -14.911  1.00  0.00           H  
ATOM   4369 HD12 LEU   292      27.024 -35.218 -14.488  1.00  0.00           H  
ATOM   4370 HD13 LEU   292      25.343 -34.991 -14.312  1.00  0.00           H  
ATOM   4371  CD2 LEU   292      24.682 -35.388 -16.847  1.00  0.00           C  
ATOM   4372 HD21 LEU   292      24.614 -35.343 -17.941  1.00  0.00           H  
ATOM   4373 HD22 LEU   292      24.353 -36.381 -16.515  1.00  0.00           H  
ATOM   4374 HD23 LEU   292      24.045 -34.676 -16.308  1.00  0.00           H  
ATOM   4375  C   LEU   292      26.800 -31.866 -18.225  1.00  0.00           C  
ATOM   4376  O   LEU   292      26.216 -31.090 -17.445  1.00  0.00           O  
ATOM   4377  N   LYS   293      27.513 -31.388 -19.280  1.00  0.00           N  
ATOM   4378  H   LYS   293      28.134 -32.073 -19.694  1.00  0.00           H  
ATOM   4379  CA  LYS   293      27.278 -30.125 -20.018  1.00  0.00           C  
ATOM   4380  HA  LYS   293      26.306 -29.813 -19.636  1.00  0.00           H  
ATOM   4381  CB  LYS   293      28.347 -29.006 -19.704  1.00  0.00           C  
ATOM   4382  HB2 LYS   293      29.110 -29.366 -19.013  1.00  0.00           H  
ATOM   4383  HB3 LYS   293      28.802 -28.628 -20.620  1.00  0.00           H  
ATOM   4384  CG  LYS   293      27.723 -27.826 -18.981  1.00  0.00           C  
ATOM   4385  HG2 LYS   293      26.846 -27.578 -19.579  1.00  0.00           H  
ATOM   4386  HG3 LYS   293      27.374 -28.174 -18.008  1.00  0.00           H  
ATOM   4387  CD  LYS   293      28.559 -26.654 -18.697  1.00  0.00           C  
ATOM   4388  HD2 LYS   293      29.371 -26.908 -18.016  1.00  0.00           H  
ATOM   4389  HD3 LYS   293      28.822 -26.251 -19.675  1.00  0.00           H  
ATOM   4390  CE  LYS   293      27.632 -25.648 -17.893  1.00  0.00           C  
ATOM   4391  HE2 LYS   293      26.738 -25.632 -18.516  1.00  0.00           H  
ATOM   4392  HE3 LYS   293      27.321 -26.056 -16.931  1.00  0.00           H  
ATOM   4393  NZ  LYS   293      28.152 -24.296 -17.833  1.00  0.00           N  
ATOM   4394  HZ1 LYS   293      27.369 -23.685 -18.015  1.00  0.00           H  
ATOM   4395  HZ2 LYS   293      28.592 -24.054 -16.956  1.00  0.00           H  
ATOM   4396  HZ3 LYS   293      28.796 -24.192 -18.604  1.00  0.00           H  
ATOM   4397  C   LYS   293      26.729 -30.188 -21.429  1.00  0.00           C  
ATOM   4398  O   LYS   293      26.189 -29.161 -21.864  1.00  0.00           O  
ATOM   4399  N   HIE   294      26.577 -31.342 -22.096  1.00  0.00           N  
ATOM   4400  H   HIE   294      26.897 -32.191 -21.646  1.00  0.00           H  
ATOM   4401  CA  HIE   294      26.131 -31.572 -23.465  1.00  0.00           C  
ATOM   4402  HA  HIE   294      26.088 -32.653 -23.596  1.00  0.00           H  
ATOM   4403  CB  HIE   294      24.566 -31.389 -23.504  1.00  0.00           C  
ATOM   4404  HB2 HIE   294      24.498 -30.295 -23.535  1.00  0.00           H  
ATOM   4405  HB3 HIE   294      24.225 -31.746 -24.484  1.00  0.00           H  
ATOM   4406  CG  HIE   294      23.840 -32.008 -22.365  1.00  0.00           C  
ATOM   4407  ND1 HIE   294      23.701 -33.349 -22.162  1.00  0.00           N  
ATOM   4408  CE1 HIE   294      23.190 -33.486 -20.936  1.00  0.00           C  
ATOM   4409  HE1 HIE   294      22.972 -34.426 -20.449  1.00  0.00           H  
ATOM   4410  NE2 HIE   294      22.971 -32.331 -20.368  1.00  0.00           N  
ATOM   4411  HE2 HIE   294      22.607 -32.258 -19.428  1.00  0.00           H  
ATOM   4412  CD2 HIE   294      23.280 -31.294 -21.253  1.00  0.00           C  
ATOM   4413  HD2 HIE   294      23.311 -30.240 -21.023  1.00  0.00           H  
ATOM   4414  C   HIE   294      26.907 -30.738 -24.586  1.00  0.00           C  
ATOM   4415  O   HIE   294      26.998 -31.176 -25.725  1.00  0.00           O  
ATOM   4416  N   HIE   295      27.472 -29.500 -24.294  1.00  0.00           N  
ATOM   4417  H   HIE   295      27.057 -28.981 -23.529  1.00  0.00           H  
ATOM   4418  CA  HIE   295      28.421 -28.693 -25.146  1.00  0.00           C  
ATOM   4419  HA  HIE   295      27.935 -28.266 -26.023  1.00  0.00           H  
ATOM   4420  CB  HIE   295      28.995 -27.414 -24.416  1.00  0.00           C  
ATOM   4421  HB2 HIE   295      29.730 -27.804 -23.701  1.00  0.00           H  
ATOM   4422  HB3 HIE   295      29.671 -26.736 -24.952  1.00  0.00           H  
ATOM   4423  CG  HIE   295      27.959 -26.545 -23.720  1.00  0.00           C  
ATOM   4424  ND1 HIE   295      26.950 -25.789 -24.259  1.00  0.00           N  
ATOM   4425  CE1 HIE   295      26.482 -25.033 -23.228  1.00  0.00           C  
ATOM   4426  HE1 HIE   295      25.784 -24.216 -23.338  1.00  0.00           H  
ATOM   4427  NE2 HIE   295      27.075 -25.294 -22.086  1.00  0.00           N  
ATOM   4428  HE2 HIE   295      26.808 -24.731 -21.291  1.00  0.00           H  
ATOM   4429  CD2 HIE   295      28.138 -26.105 -22.324  1.00  0.00           C  
ATOM   4430  HD2 HIE   295      28.858 -26.412 -21.580  1.00  0.00           H  
ATOM   4431  C   HIE   295      29.634 -29.452 -25.680  1.00  0.00           C  
ATOM   4432  O   HIE   295      30.455 -30.002 -24.917  1.00  0.00           O  
ATOM   4433  N   PRO   296      29.751 -29.565 -27.053  1.00  0.00           N  
ATOM   4434  CD  PRO   296      28.842 -29.064 -28.104  1.00  0.00           C  
ATOM   4435  HD2 PRO   296      28.778 -27.972 -28.027  1.00  0.00           H  
ATOM   4436  HD3 PRO   296      27.842 -29.394 -27.796  1.00  0.00           H  
ATOM   4437  CG  PRO   296      29.404 -29.418 -29.458  1.00  0.00           C  
ATOM   4438  HG2 PRO   296      30.170 -28.701 -29.776  1.00  0.00           H  
ATOM   4439  HG3 PRO   296      28.697 -29.476 -30.296  1.00  0.00           H  
ATOM   4440  CB  PRO   296      30.017 -30.738 -29.073  1.00  0.00           C  
ATOM   4441  HB2 PRO   296      30.766 -31.050 -29.812  1.00  0.00           H  
ATOM   4442  HB3 PRO   296      29.280 -31.546 -28.992  1.00  0.00           H  
ATOM   4443  CA  PRO   296      30.599 -30.596 -27.676  1.00  0.00           C  
ATOM   4444  HA  PRO   296      30.373 -31.512 -27.132  1.00  0.00           H  
ATOM   4445  C   PRO   296      32.066 -30.163 -27.638  1.00  0.00           C  
ATOM   4446  O   PRO   296      32.912 -31.047 -27.447  1.00  0.00           O  
ATOM   4447  N   GLY   297      32.352 -28.825 -27.745  1.00  0.00           N  
ATOM   4448  H   GLY   297      31.635 -28.109 -27.744  1.00  0.00           H  
ATOM   4449  CA  GLY   297      33.777 -28.420 -27.736  1.00  0.00           C  
ATOM   4450  HA2 GLY   297      34.339 -29.161 -28.305  1.00  0.00           H  
ATOM   4451  HA3 GLY   297      33.902 -27.370 -28.001  1.00  0.00           H  
ATOM   4452  C   GLY   297      34.271 -28.511 -26.313  1.00  0.00           C  
ATOM   4453  O   GLY   297      35.399 -28.922 -26.131  1.00  0.00           O  
ATOM   4454  N   GLN   298      33.477 -28.405 -25.204  1.00  0.00           N  
ATOM   4455  H   GLN   298      32.475 -28.380 -25.346  1.00  0.00           H  
ATOM   4456  CA  GLN   298      33.829 -28.709 -23.821  1.00  0.00           C  
ATOM   4457  HA  GLN   298      34.710 -28.113 -23.582  1.00  0.00           H  
ATOM   4458  CB  GLN   298      32.742 -28.210 -22.890  1.00  0.00           C  
ATOM   4459  HB2 GLN   298      32.722 -27.123 -22.819  1.00  0.00           H  
ATOM   4460  HB3 GLN   298      31.771 -28.397 -23.349  1.00  0.00           H  
ATOM   4461  CG  GLN   298      32.879 -28.817 -21.476  1.00  0.00           C  
ATOM   4462  HG2 GLN   298      32.750 -29.899 -21.454  1.00  0.00           H  
ATOM   4463  HG3 GLN   298      33.924 -28.654 -21.212  1.00  0.00           H  
ATOM   4464  CD  GLN   298      31.949 -28.244 -20.407  1.00  0.00           C  
ATOM   4465  OE1 GLN   298      31.001 -27.543 -20.593  1.00  0.00           O  
ATOM   4466  NE2 GLN   298      31.974 -28.858 -19.270  1.00  0.00           N  
ATOM   4467 HE21 GLN   298      31.158 -28.661 -18.703  1.00  0.00           H  
ATOM   4468 HE22 GLN   298      32.668 -29.577 -19.105  1.00  0.00           H  
ATOM   4469  C   GLN   298      34.206 -30.162 -23.653  1.00  0.00           C  
ATOM   4470  O   GLN   298      35.222 -30.402 -23.014  1.00  0.00           O  
ATOM   4471  N   ILE   299      33.412 -31.055 -24.275  1.00  0.00           N  
ATOM   4472  H   ILE   299      32.563 -30.693 -24.694  1.00  0.00           H  
ATOM   4473  CA  ILE   299      33.759 -32.480 -24.251  1.00  0.00           C  
ATOM   4474  HA  ILE   299      33.814 -32.752 -23.197  1.00  0.00           H  
ATOM   4475  CB  ILE   299      32.607 -33.322 -24.965  1.00  0.00           C  
ATOM   4476  HB  ILE   299      32.210 -32.641 -25.717  1.00  0.00           H  
ATOM   4477  CG2 ILE   299      32.929 -34.636 -25.636  1.00  0.00           C  
ATOM   4478 HG21 ILE   299      31.952 -35.098 -25.826  1.00  0.00           H  
ATOM   4479 HG22 ILE   299      33.609 -34.542 -26.492  1.00  0.00           H  
ATOM   4480 HG23 ILE   299      33.349 -35.345 -24.911  1.00  0.00           H  
ATOM   4481  CG1 ILE   299      31.476 -33.520 -23.929  1.00  0.00           C  
ATOM   4482 HG12 ILE   299      31.811 -34.289 -23.233  1.00  0.00           H  
ATOM   4483 HG13 ILE   299      31.263 -32.636 -23.327  1.00  0.00           H  
ATOM   4484  CD1 ILE   299      30.094 -33.803 -24.475  1.00  0.00           C  
ATOM   4485 HD11 ILE   299      29.994 -34.695 -25.105  1.00  0.00           H  
ATOM   4486 HD12 ILE   299      29.228 -33.761 -23.803  1.00  0.00           H  
ATOM   4487 HD13 ILE   299      29.931 -33.049 -25.256  1.00  0.00           H  
ATOM   4488  C   ILE   299      35.120 -32.776 -24.843  1.00  0.00           C  
ATOM   4489  O   ILE   299      35.895 -33.481 -24.180  1.00  0.00           O  
ATOM   4490  N   GLU   300      35.441 -32.196 -25.977  1.00  0.00           N  
ATOM   4491  H   GLU   300      34.752 -31.691 -26.522  1.00  0.00           H  
ATOM   4492  CA  GLU   300      36.745 -32.478 -26.570  1.00  0.00           C  
ATOM   4493  HA  GLU   300      36.980 -33.519 -26.347  1.00  0.00           H  
ATOM   4494  CB  GLU   300      36.622 -32.389 -28.082  1.00  0.00           C  
ATOM   4495  HB2 GLU   300      35.743 -32.918 -28.449  1.00  0.00           H  
ATOM   4496  HB3 GLU   300      36.551 -31.330 -28.329  1.00  0.00           H  
ATOM   4497  CG  GLU   300      37.780 -32.982 -28.896  1.00  0.00           C  
ATOM   4498  HG2 GLU   300      38.634 -32.313 -28.790  1.00  0.00           H  
ATOM   4499  HG3 GLU   300      38.059 -33.967 -28.525  1.00  0.00           H  
ATOM   4500  CD  GLU   300      37.544 -33.189 -30.417  1.00  0.00           C  
ATOM   4501  OE1 GLU   300      38.501 -33.713 -31.111  1.00  0.00           O  
ATOM   4502  OE2 GLU   300      36.529 -32.732 -31.006  1.00  0.00           O  
ATOM   4503  C   GLU   300      37.970 -31.804 -25.960  1.00  0.00           C  
ATOM   4504  O   GLU   300      39.081 -32.394 -25.965  1.00  0.00           O  
ATOM   4505  N   ALA   301      37.823 -30.601 -25.446  1.00  0.00           N  
ATOM   4506  H   ALA   301      36.919 -30.143 -25.458  1.00  0.00           H  
ATOM   4507  CA  ALA   301      38.974 -29.997 -24.749  1.00  0.00           C  
ATOM   4508  HA  ALA   301      39.833 -29.896 -25.412  1.00  0.00           H  
ATOM   4509  CB  ALA   301      38.497 -28.598 -24.399  1.00  0.00           C  
ATOM   4510  HB1 ALA   301      39.286 -28.045 -23.875  1.00  0.00           H  
ATOM   4511  HB2 ALA   301      38.108 -28.098 -25.294  1.00  0.00           H  
ATOM   4512  HB3 ALA   301      37.684 -28.521 -23.667  1.00  0.00           H  
ATOM   4513  C   ALA   301      39.319 -30.775 -23.418  1.00  0.00           C  
ATOM   4514  O   ALA   301      40.477 -30.732 -22.985  1.00  0.00           O  
ATOM   4515  N   ALA   302      38.322 -31.428 -22.814  1.00  0.00           N  
ATOM   4516  H   ALA   302      37.400 -31.386 -23.230  1.00  0.00           H  
ATOM   4517  CA  ALA   302      38.533 -32.446 -21.819  1.00  0.00           C  
ATOM   4518  HA  ALA   302      39.160 -32.046 -21.023  1.00  0.00           H  
ATOM   4519  CB  ALA   302      37.176 -32.921 -21.274  1.00  0.00           C  
ATOM   4520  HB1 ALA   302      37.414 -33.418 -20.325  1.00  0.00           H  
ATOM   4521  HB2 ALA   302      36.487 -32.105 -21.023  1.00  0.00           H  
ATOM   4522  HB3 ALA   302      36.684 -33.527 -22.045  1.00  0.00           H  
ATOM   4523  C   ALA   302      39.447 -33.598 -22.455  1.00  0.00           C  
ATOM   4524  O   ALA   302      40.462 -33.920 -21.887  1.00  0.00           O  
ATOM   4525  N   ALA   303      38.931 -34.069 -23.636  1.00  0.00           N  
ATOM   4526  H   ALA   303      38.130 -33.611 -24.055  1.00  0.00           H  
ATOM   4527  CA  ALA   303      39.576 -35.097 -24.463  1.00  0.00           C  
ATOM   4528  HA  ALA   303      39.666 -35.900 -23.733  1.00  0.00           H  
ATOM   4529  CB  ALA   303      38.730 -35.732 -25.533  1.00  0.00           C  
ATOM   4530  HB1 ALA   303      38.587 -35.099 -26.417  1.00  0.00           H  
ATOM   4531  HB2 ALA   303      39.094 -36.699 -25.902  1.00  0.00           H  
ATOM   4532  HB3 ALA   303      37.755 -35.986 -25.100  1.00  0.00           H  
ATOM   4533  C   ALA   303      41.028 -34.824 -24.770  1.00  0.00           C  
ATOM   4534  O   ALA   303      41.758 -35.797 -24.633  1.00  0.00           O  
ATOM   4535  N   ILE   304      41.385 -33.632 -25.235  1.00  0.00           N  
ATOM   4536  H   ILE   304      40.624 -32.989 -25.420  1.00  0.00           H  
ATOM   4537  CA  ILE   304      42.750 -33.077 -25.626  1.00  0.00           C  
ATOM   4538  HA  ILE   304      43.214 -33.836 -26.257  1.00  0.00           H  
ATOM   4539  CB  ILE   304      42.710 -31.652 -26.289  1.00  0.00           C  
ATOM   4540  HB  ILE   304      42.225 -30.903 -25.664  1.00  0.00           H  
ATOM   4541  CG2 ILE   304      44.113 -31.160 -26.615  1.00  0.00           C  
ATOM   4542 HG21 ILE   304      44.111 -30.113 -26.941  1.00  0.00           H  
ATOM   4543 HG22 ILE   304      44.731 -31.208 -25.710  1.00  0.00           H  
ATOM   4544 HG23 ILE   304      44.555 -31.783 -27.403  1.00  0.00           H  
ATOM   4545  CG1 ILE   304      41.848 -31.686 -27.593  1.00  0.00           C  
ATOM   4546 HG12 ILE   304      42.563 -31.994 -28.356  1.00  0.00           H  
ATOM   4547 HG13 ILE   304      40.934 -32.272 -27.495  1.00  0.00           H  
ATOM   4548  CD1 ILE   304      41.462 -30.263 -28.007  1.00  0.00           C  
ATOM   4549 HD11 ILE   304      41.902 -29.470 -27.390  1.00  0.00           H  
ATOM   4550 HD12 ILE   304      41.735 -30.141 -29.062  1.00  0.00           H  
ATOM   4551 HD13 ILE   304      40.385 -30.086 -27.893  1.00  0.00           H  
ATOM   4552  C   ILE   304      43.579 -33.006 -24.330  1.00  0.00           C  
ATOM   4553  O   ILE   304      44.665 -33.605 -24.285  1.00  0.00           O  
ATOM   4554  N   MET   305      42.992 -32.502 -23.304  1.00  0.00           N  
ATOM   4555  H   MET   305      42.119 -32.001 -23.415  1.00  0.00           H  
ATOM   4556  CA  MET   305      43.733 -32.416 -22.036  1.00  0.00           C  
ATOM   4557  HA  MET   305      44.668 -31.878 -22.190  1.00  0.00           H  
ATOM   4558  CB  MET   305      43.052 -31.413 -21.092  1.00  0.00           C  
ATOM   4559  HB2 MET   305      41.996 -31.684 -21.092  1.00  0.00           H  
ATOM   4560  HB3 MET   305      43.400 -31.522 -20.065  1.00  0.00           H  
ATOM   4561  CG  MET   305      43.121 -29.967 -21.501  1.00  0.00           C  
ATOM   4562  HG2 MET   305      44.142 -29.590 -21.570  1.00  0.00           H  
ATOM   4563  HG3 MET   305      42.749 -29.938 -22.525  1.00  0.00           H  
ATOM   4564  SD  MET   305      42.145 -28.864 -20.458  1.00  0.00           S  
ATOM   4565  CE  MET   305      43.133 -28.918 -18.990  1.00  0.00           C  
ATOM   4566  HE1 MET   305      42.818 -29.689 -18.275  1.00  0.00           H  
ATOM   4567  HE2 MET   305      44.187 -29.028 -19.272  1.00  0.00           H  
ATOM   4568  HE3 MET   305      42.989 -27.999 -18.408  1.00  0.00           H  
ATOM   4569  C   MET   305      44.019 -33.812 -21.381  1.00  0.00           C  
ATOM   4570  O   MET   305      45.154 -34.077 -20.953  1.00  0.00           O  
ATOM   4571  N   GLU   306      43.065 -34.747 -21.393  1.00  0.00           N  
ATOM   4572  H   GLU   306      42.181 -34.440 -21.781  1.00  0.00           H  
ATOM   4573  CA  GLU   306      43.234 -36.128 -20.937  1.00  0.00           C  
ATOM   4574  HA  GLU   306      43.606 -36.142 -19.913  1.00  0.00           H  
ATOM   4575  CB  GLU   306      41.899 -36.987 -20.859  1.00  0.00           C  
ATOM   4576  HB2 GLU   306      41.449 -36.964 -21.851  1.00  0.00           H  
ATOM   4577  HB3 GLU   306      42.275 -38.003 -20.744  1.00  0.00           H  
ATOM   4578  CG  GLU   306      41.009 -36.660 -19.702  1.00  0.00           C  
ATOM   4579  HG2 GLU   306      41.441 -35.748 -19.290  1.00  0.00           H  
ATOM   4580  HG3 GLU   306      39.956 -36.469 -19.907  1.00  0.00           H  
ATOM   4581  CD  GLU   306      41.090 -37.882 -18.768  1.00  0.00           C  
ATOM   4582  OE1 GLU   306      42.132 -38.087 -18.096  1.00  0.00           O  
ATOM   4583  OE2 GLU   306      40.028 -38.540 -18.713  1.00  0.00           O  
ATOM   4584  C   GLU   306      44.296 -36.823 -21.715  1.00  0.00           C  
ATOM   4585  O   GLU   306      45.008 -37.576 -21.101  1.00  0.00           O  
ATOM   4586  N   HIE   307      44.388 -36.636 -23.026  1.00  0.00           N  
ATOM   4587  H   HIE   307      43.802 -35.911 -23.422  1.00  0.00           H  
ATOM   4588  CA  HIE   307      45.291 -37.335 -24.010  1.00  0.00           C  
ATOM   4589  HA  HIE   307      45.262 -38.389 -23.736  1.00  0.00           H  
ATOM   4590  CB  HIE   307      44.932 -37.006 -25.469  1.00  0.00           C  
ATOM   4591  HB2 HIE   307      43.990 -37.536 -25.658  1.00  0.00           H  
ATOM   4592  HB3 HIE   307      44.733 -35.943 -25.652  1.00  0.00           H  
ATOM   4593  CG  HIE   307      46.031 -37.393 -26.535  1.00  0.00           C  
ATOM   4594  ND1 HIE   307      46.500 -38.649 -26.801  1.00  0.00           N  
ATOM   4595  CE1 HIE   307      47.539 -38.435 -27.646  1.00  0.00           C  
ATOM   4596  HE1 HIE   307      48.287 -39.190 -27.842  1.00  0.00           H  
ATOM   4597  NE2 HIE   307      47.729 -37.119 -27.854  1.00  0.00           N  
ATOM   4598  HE2 HIE   307      48.561 -36.665 -28.202  1.00  0.00           H  
ATOM   4599  CD2 HIE   307      46.768 -36.406 -27.194  1.00  0.00           C  
ATOM   4600  HD2 HIE   307      46.569 -35.346 -27.138  1.00  0.00           H  
ATOM   4601  C   HIE   307      46.777 -36.965 -23.698  1.00  0.00           C  
ATOM   4602  O   HIE   307      47.653 -37.783 -23.805  1.00  0.00           O  
ATOM   4603  N   ILE   308      47.041 -35.672 -23.313  1.00  0.00           N  
ATOM   4604  H   ILE   308      46.294 -34.990 -23.254  1.00  0.00           H  
ATOM   4605  CA  ILE   308      48.394 -35.201 -22.832  1.00  0.00           C  
ATOM   4606  HA  ILE   308      49.135 -35.671 -23.479  1.00  0.00           H  
ATOM   4607  CB  ILE   308      48.592 -33.668 -22.812  1.00  0.00           C  
ATOM   4608  HB  ILE   308      47.778 -33.267 -22.208  1.00  0.00           H  
ATOM   4609  CG2 ILE   308      49.863 -33.102 -22.182  1.00  0.00           C  
ATOM   4610 HG21 ILE   308      49.948 -33.526 -21.175  1.00  0.00           H  
ATOM   4611 HG22 ILE   308      50.793 -33.332 -22.716  1.00  0.00           H  
ATOM   4612 HG23 ILE   308      49.753 -32.015 -22.087  1.00  0.00           H  
ATOM   4613  CG1 ILE   308      48.317 -33.052 -24.259  1.00  0.00           C  
ATOM   4614 HG12 ILE   308      47.249 -33.222 -24.397  1.00  0.00           H  
ATOM   4615 HG13 ILE   308      48.394 -31.968 -24.172  1.00  0.00           H  
ATOM   4616  CD1 ILE   308      49.173 -33.554 -25.380  1.00  0.00           C  
ATOM   4617 HD11 ILE   308      49.036 -32.983 -26.306  1.00  0.00           H  
ATOM   4618 HD12 ILE   308      50.158 -33.358 -24.938  1.00  0.00           H  
ATOM   4619 HD13 ILE   308      49.104 -34.625 -25.606  1.00  0.00           H  
ATOM   4620  C   ILE   308      48.641 -35.868 -21.474  1.00  0.00           C  
ATOM   4621  O   ILE   308      49.765 -36.275 -21.263  1.00  0.00           O  
ATOM   4622  N   LEU   309      47.664 -36.062 -20.615  1.00  0.00           N  
ATOM   4623  H   LEU   309      46.740 -35.736 -20.872  1.00  0.00           H  
ATOM   4624  CA  LEU   309      47.889 -36.665 -19.310  1.00  0.00           C  
ATOM   4625  HA  LEU   309      48.910 -36.417 -19.020  1.00  0.00           H  
ATOM   4626  CB  LEU   309      46.950 -36.111 -18.281  1.00  0.00           C  
ATOM   4627  HB2 LEU   309      45.967 -36.298 -18.714  1.00  0.00           H  
ATOM   4628  HB3 LEU   309      47.017 -36.581 -17.300  1.00  0.00           H  
ATOM   4629  CG  LEU   309      47.223 -34.572 -18.027  1.00  0.00           C  
ATOM   4630  HG  LEU   309      47.319 -34.020 -18.962  1.00  0.00           H  
ATOM   4631  CD1 LEU   309      46.132 -33.848 -17.277  1.00  0.00           C  
ATOM   4632 HD11 LEU   309      45.198 -33.956 -17.843  1.00  0.00           H  
ATOM   4633 HD12 LEU   309      46.007 -34.323 -16.297  1.00  0.00           H  
ATOM   4634 HD13 LEU   309      46.291 -32.770 -17.151  1.00  0.00           H  
ATOM   4635  CD2 LEU   309      48.407 -34.309 -17.107  1.00  0.00           C  
ATOM   4636 HD21 LEU   309      49.335 -34.598 -17.617  1.00  0.00           H  
ATOM   4637 HD22 LEU   309      48.399 -33.231 -16.903  1.00  0.00           H  
ATOM   4638 HD23 LEU   309      48.300 -34.756 -16.111  1.00  0.00           H  
ATOM   4639  C   LEU   309      47.881 -38.219 -19.310  1.00  0.00           C  
ATOM   4640  O   LEU   309      48.581 -38.894 -18.573  1.00  0.00           O  
ATOM   4641  N   ASP   310      47.431 -38.754 -20.454  1.00  0.00           N  
ATOM   4642  H   ASP   310      46.896 -38.234 -21.140  1.00  0.00           H  
ATOM   4643  CA  ASP   310      47.761 -40.134 -20.898  1.00  0.00           C  
ATOM   4644  HA  ASP   310      47.661 -40.841 -20.075  1.00  0.00           H  
ATOM   4645  CB  ASP   310      46.767 -40.584 -21.932  1.00  0.00           C  
ATOM   4646  HB2 ASP   310      45.803 -40.612 -21.423  1.00  0.00           H  
ATOM   4647  HB3 ASP   310      46.718 -39.801 -22.689  1.00  0.00           H  
ATOM   4648  CG  ASP   310      47.016 -41.978 -22.329  1.00  0.00           C  
ATOM   4649  OD1 ASP   310      46.967 -42.913 -21.499  1.00  0.00           O  
ATOM   4650  OD2 ASP   310      47.238 -42.231 -23.570  1.00  0.00           O  
ATOM   4651  C   ASP   310      49.208 -40.346 -21.312  1.00  0.00           C  
ATOM   4652  O   ASP   310      49.837 -41.423 -21.452  1.00  0.00           O  
ATOM   4653  N   GLY   311      49.941 -39.207 -21.518  1.00  0.00           N  
ATOM   4654  H   GLY   311      49.474 -38.310 -21.573  1.00  0.00           H  
ATOM   4655  CA  GLY   311      51.410 -39.246 -21.477  1.00  0.00           C  
ATOM   4656  HA2 GLY   311      51.790 -40.260 -21.353  1.00  0.00           H  
ATOM   4657  HA3 GLY   311      51.765 -38.887 -22.443  1.00  0.00           H  
ATOM   4658  C   GLY   311      52.106 -38.353 -20.439  1.00  0.00           C  
ATOM   4659  O   GLY   311      52.985 -37.538 -20.808  1.00  0.00           O  
ATOM   4660  N   SER   312      51.584 -38.379 -19.207  1.00  0.00           N  
ATOM   4661  H   SER   312      50.679 -38.820 -19.097  1.00  0.00           H  
ATOM   4662  CA  SER   312      52.269 -37.551 -18.164  1.00  0.00           C  
ATOM   4663  HA  SER   312      52.406 -36.540 -18.549  1.00  0.00           H  
ATOM   4664  CB  SER   312      51.186 -37.277 -17.089  1.00  0.00           C  
ATOM   4665  HB2 SER   312      50.415 -36.607 -17.468  1.00  0.00           H  
ATOM   4666  HB3 SER   312      50.584 -38.153 -16.849  1.00  0.00           H  
ATOM   4667  OG  SER   312      51.666 -36.845 -15.819  1.00  0.00           O  
ATOM   4668  HG  SER   312      52.137 -36.020 -15.959  1.00  0.00           H  
ATOM   4669  C   SER   312      53.576 -38.224 -17.725  1.00  0.00           C  
ATOM   4670  O   SER   312      53.741 -39.403 -17.738  1.00  0.00           O  
ATOM   4671  N   ALA   313      54.391 -37.356 -17.141  1.00  0.00           N  
ATOM   4672  H   ALA   313      54.231 -36.372 -17.322  1.00  0.00           H  
ATOM   4673  CA  ALA   313      55.632 -37.732 -16.413  1.00  0.00           C  
ATOM   4674  HA  ALA   313      55.702 -38.819 -16.430  1.00  0.00           H  
ATOM   4675  CB  ALA   313      56.794 -37.341 -17.305  1.00  0.00           C  
ATOM   4676  HB1 ALA   313      56.817 -37.873 -18.264  1.00  0.00           H  
ATOM   4677  HB2 ALA   313      56.823 -36.273 -17.552  1.00  0.00           H  
ATOM   4678  HB3 ALA   313      57.740 -37.526 -16.783  1.00  0.00           H  
ATOM   4679  C   ALA   313      55.759 -37.177 -14.979  1.00  0.00           C  
ATOM   4680  O   ALA   313      56.420 -37.715 -14.129  1.00  0.00           O  
ATOM   4681  N   TYR   314      55.041 -36.039 -14.648  1.00  0.00           N  
ATOM   4682  H   TYR   314      54.418 -35.577 -15.299  1.00  0.00           H  
ATOM   4683  CA  TYR   314      55.233 -35.388 -13.345  1.00  0.00           C  
ATOM   4684  HA  TYR   314      55.954 -35.909 -12.714  1.00  0.00           H  
ATOM   4685  CB  TYR   314      55.786 -33.986 -13.623  1.00  0.00           C  
ATOM   4686  HB2 TYR   314      55.022 -33.336 -14.068  1.00  0.00           H  
ATOM   4687  HB3 TYR   314      55.987 -33.535 -12.643  1.00  0.00           H  
ATOM   4688  CG  TYR   314      57.020 -33.893 -14.465  1.00  0.00           C  
ATOM   4689  CD1 TYR   314      58.175 -34.688 -14.229  1.00  0.00           C  
ATOM   4690  HD1 TYR   314      58.215 -35.203 -13.280  1.00  0.00           H  
ATOM   4691  CE1 TYR   314      59.253 -34.639 -15.081  1.00  0.00           C  
ATOM   4692  HE1 TYR   314      60.134 -35.254 -14.963  1.00  0.00           H  
ATOM   4693  CZ  TYR   314      59.226 -33.752 -16.200  1.00  0.00           C  
ATOM   4694  OH  TYR   314      60.258 -33.725 -17.067  1.00  0.00           O  
ATOM   4695  HH  TYR   314      60.824 -34.493 -16.963  1.00  0.00           H  
ATOM   4696  CE2 TYR   314      58.032 -33.059 -16.463  1.00  0.00           C  
ATOM   4697  HE2 TYR   314      58.082 -32.406 -17.322  1.00  0.00           H  
ATOM   4698  CD2 TYR   314      56.973 -33.077 -15.600  1.00  0.00           C  
ATOM   4699  HD2 TYR   314      56.077 -32.519 -15.829  1.00  0.00           H  
ATOM   4700  C   TYR   314      53.907 -35.273 -12.586  1.00  0.00           C  
ATOM   4701  O   TYR   314      53.944 -35.298 -11.377  1.00  0.00           O  
ATOM   4702  N   VAL   315      52.784 -35.137 -13.192  1.00  0.00           N  
ATOM   4703  H   VAL   315      52.884 -35.113 -14.200  1.00  0.00           H  
ATOM   4704  CA  VAL   315      51.529 -35.472 -12.535  1.00  0.00           C  
ATOM   4705  HA  VAL   315      51.411 -34.874 -11.631  1.00  0.00           H  
ATOM   4706  CB  VAL   315      50.311 -35.062 -13.488  1.00  0.00           C  
ATOM   4707  HB  VAL   315      50.805 -35.115 -14.458  1.00  0.00           H  
ATOM   4708  CG1 VAL   315      49.100 -35.851 -13.514  1.00  0.00           C  
ATOM   4709 HG11 VAL   315      49.191 -36.741 -14.149  1.00  0.00           H  
ATOM   4710 HG12 VAL   315      48.739 -36.010 -12.490  1.00  0.00           H  
ATOM   4711 HG13 VAL   315      48.316 -35.297 -14.045  1.00  0.00           H  
ATOM   4712  CG2 VAL   315      49.923 -33.593 -13.173  1.00  0.00           C  
ATOM   4713 HG21 VAL   315      49.178 -33.148 -13.844  1.00  0.00           H  
ATOM   4714 HG22 VAL   315      49.565 -33.556 -12.136  1.00  0.00           H  
ATOM   4715 HG23 VAL   315      50.817 -32.966 -13.275  1.00  0.00           H  
ATOM   4716  C   VAL   315      51.502 -36.969 -12.194  1.00  0.00           C  
ATOM   4717  O   VAL   315      51.268 -37.298 -11.048  1.00  0.00           O  
ATOM   4718  N   LYS   316      51.854 -37.911 -13.105  1.00  0.00           N  
ATOM   4719  H   LYS   316      51.894 -37.624 -14.075  1.00  0.00           H  
ATOM   4720  CA  LYS   316      52.059 -39.377 -12.880  1.00  0.00           C  
ATOM   4721  HA  LYS   316      51.176 -39.880 -12.485  1.00  0.00           H  
ATOM   4722  CB  LYS   316      52.532 -39.952 -14.218  1.00  0.00           C  
ATOM   4723  HB2 LYS   316      51.792 -39.568 -14.920  1.00  0.00           H  
ATOM   4724  HB3 LYS   316      53.498 -39.510 -14.462  1.00  0.00           H  
ATOM   4725  CG  LYS   316      52.689 -41.463 -14.243  1.00  0.00           C  
ATOM   4726  HG2 LYS   316      53.549 -41.969 -13.804  1.00  0.00           H  
ATOM   4727  HG3 LYS   316      51.840 -41.947 -13.761  1.00  0.00           H  
ATOM   4728  CD  LYS   316      52.863 -41.970 -15.760  1.00  0.00           C  
ATOM   4729  HD2 LYS   316      52.310 -41.334 -16.452  1.00  0.00           H  
ATOM   4730  HD3 LYS   316      53.913 -41.788 -15.989  1.00  0.00           H  
ATOM   4731  CE  LYS   316      52.554 -43.424 -15.915  1.00  0.00           C  
ATOM   4732  HE2 LYS   316      53.201 -44.037 -15.287  1.00  0.00           H  
ATOM   4733  HE3 LYS   316      51.483 -43.466 -15.719  1.00  0.00           H  
ATOM   4734  NZ  LYS   316      52.954 -43.797 -17.273  1.00  0.00           N  
ATOM   4735  HZ1 LYS   316      53.930 -44.036 -17.373  1.00  0.00           H  
ATOM   4736  HZ2 LYS   316      52.405 -44.556 -17.652  1.00  0.00           H  
ATOM   4737  HZ3 LYS   316      52.881 -42.959 -17.832  1.00  0.00           H  
ATOM   4738  C   LYS   316      53.088 -39.605 -11.741  1.00  0.00           C  
ATOM   4739  O   LYS   316      52.946 -40.629 -11.066  1.00  0.00           O  
ATOM   4740  N   ALA   317      53.987 -38.656 -11.439  1.00  0.00           N  
ATOM   4741  H   ALA   317      54.088 -37.912 -12.119  1.00  0.00           H  
ATOM   4742  CA  ALA   317      54.924 -38.709 -10.295  1.00  0.00           C  
ATOM   4743  HA  ALA   317      55.149 -39.776 -10.263  1.00  0.00           H  
ATOM   4744  CB  ALA   317      56.207 -38.072 -10.707  1.00  0.00           C  
ATOM   4745  HB1 ALA   317      56.965 -38.387  -9.979  1.00  0.00           H  
ATOM   4746  HB2 ALA   317      56.493 -38.399 -11.715  1.00  0.00           H  
ATOM   4747  HB3 ALA   317      56.101 -36.982 -10.642  1.00  0.00           H  
ATOM   4748  C   ALA   317      54.442 -38.256  -8.937  1.00  0.00           C  
ATOM   4749  O   ALA   317      55.095 -38.391  -7.922  1.00  0.00           O  
ATOM   4750  N   ALA   318      53.146 -37.781  -8.864  1.00  0.00           N  
ATOM   4751  H   ALA   318      52.596 -37.783  -9.715  1.00  0.00           H  
ATOM   4752  CA  ALA   318      52.615 -37.128  -7.634  1.00  0.00           C  
ATOM   4753  HA  ALA   318      53.442 -36.592  -7.169  1.00  0.00           H  
ATOM   4754  CB  ALA   318      51.529 -36.061  -8.000  1.00  0.00           C  
ATOM   4755  HB1 ALA   318      51.233 -35.454  -7.136  1.00  0.00           H  
ATOM   4756  HB2 ALA   318      52.097 -35.429  -8.694  1.00  0.00           H  
ATOM   4757  HB3 ALA   318      50.622 -36.371  -8.535  1.00  0.00           H  
ATOM   4758  C   ALA   318      52.088 -38.161  -6.588  1.00  0.00           C  
ATOM   4759  O   ALA   318      51.109 -37.848  -5.826  1.00  0.00           O  
ATOM   4760  N   GLN   319      52.750 -39.297  -6.440  1.00  0.00           N  
ATOM   4761  H   GLN   319      53.612 -39.500  -6.932  1.00  0.00           H  
ATOM   4762  CA  GLN   319      52.422 -40.383  -5.510  1.00  0.00           C  
ATOM   4763  HA  GLN   319      51.339 -40.460  -5.412  1.00  0.00           H  
ATOM   4764  CB  GLN   319      52.839 -41.793  -6.036  1.00  0.00           C  
ATOM   4765  HB2 GLN   319      53.925 -41.812  -5.948  1.00  0.00           H  
ATOM   4766  HB3 GLN   319      52.311 -42.555  -5.462  1.00  0.00           H  
ATOM   4767  CG  GLN   319      52.456 -41.982  -7.507  1.00  0.00           C  
ATOM   4768  HG2 GLN   319      53.274 -41.537  -8.073  1.00  0.00           H  
ATOM   4769  HG3 GLN   319      52.470 -43.063  -7.646  1.00  0.00           H  
ATOM   4770  CD  GLN   319      51.046 -41.506  -7.951  1.00  0.00           C  
ATOM   4771  OE1 GLN   319      50.153 -41.421  -7.139  1.00  0.00           O  
ATOM   4772  NE2 GLN   319      50.771 -41.251  -9.218  1.00  0.00           N  
ATOM   4773 HE21 GLN   319      49.818 -41.219  -9.558  1.00  0.00           H  
ATOM   4774 HE22 GLN   319      51.560 -41.139  -9.844  1.00  0.00           H  
ATOM   4775  C   GLN   319      52.884 -40.299  -4.018  1.00  0.00           C  
ATOM   4776  O   GLN   319      52.377 -40.988  -3.168  1.00  0.00           O  
ATOM   4777  N   LYS   320      53.831 -39.401  -3.629  1.00  0.00           N  
ATOM   4778  H   LYS   320      54.233 -38.859  -4.385  1.00  0.00           H  
ATOM   4779  CA  LYS   320      54.100 -39.014  -2.240  1.00  0.00           C  
ATOM   4780  HA  LYS   320      53.649 -39.780  -1.609  1.00  0.00           H  
ATOM   4781  CB  LYS   320      55.647 -38.958  -2.018  1.00  0.00           C  
ATOM   4782  HB2 LYS   320      56.102 -38.384  -2.825  1.00  0.00           H  
ATOM   4783  HB3 LYS   320      55.766 -38.458  -1.056  1.00  0.00           H  
ATOM   4784  CG  LYS   320      56.312 -40.348  -1.935  1.00  0.00           C  
ATOM   4785  HG2 LYS   320      55.944 -40.905  -1.074  1.00  0.00           H  
ATOM   4786  HG3 LYS   320      56.102 -40.976  -2.801  1.00  0.00           H  
ATOM   4787  CD  LYS   320      57.852 -40.178  -1.804  1.00  0.00           C  
ATOM   4788  HD2 LYS   320      58.340 -39.721  -2.665  1.00  0.00           H  
ATOM   4789  HD3 LYS   320      58.060 -39.602  -0.903  1.00  0.00           H  
ATOM   4790  CE  LYS   320      58.478 -41.563  -1.628  1.00  0.00           C  
ATOM   4791  HE2 LYS   320      57.903 -42.070  -0.853  1.00  0.00           H  
ATOM   4792  HE3 LYS   320      58.431 -42.148  -2.547  1.00  0.00           H  
ATOM   4793  NZ  LYS   320      59.898 -41.490  -1.188  1.00  0.00           N  
ATOM   4794  HZ1 LYS   320      59.967 -40.811  -0.443  1.00  0.00           H  
ATOM   4795  HZ2 LYS   320      60.180 -42.384  -0.811  1.00  0.00           H  
ATOM   4796  HZ3 LYS   320      60.531 -41.110  -1.878  1.00  0.00           H  
ATOM   4797  C   LYS   320      53.616 -37.605  -1.886  1.00  0.00           C  
ATOM   4798  O   LYS   320      53.422 -37.333  -0.712  1.00  0.00           O  
ATOM   4799  N   LEU   321      53.461 -36.742  -2.875  1.00  0.00           N  
ATOM   4800  H   LEU   321      53.690 -37.122  -3.785  1.00  0.00           H  
ATOM   4801  CA  LEU   321      53.246 -35.235  -2.790  1.00  0.00           C  
ATOM   4802  HA  LEU   321      54.195 -34.851  -2.417  1.00  0.00           H  
ATOM   4803  CB  LEU   321      53.088 -34.763  -4.267  1.00  0.00           C  
ATOM   4804  HB2 LEU   321      53.950 -35.207  -4.765  1.00  0.00           H  
ATOM   4805  HB3 LEU   321      52.174 -35.247  -4.611  1.00  0.00           H  
ATOM   4806  CG  LEU   321      52.739 -33.270  -4.492  1.00  0.00           C  
ATOM   4807  HG  LEU   321      51.856 -32.956  -3.934  1.00  0.00           H  
ATOM   4808  CD1 LEU   321      53.934 -32.504  -3.847  1.00  0.00           C  
ATOM   4809 HD11 LEU   321      54.915 -32.890  -4.148  1.00  0.00           H  
ATOM   4810 HD12 LEU   321      53.919 -31.451  -4.154  1.00  0.00           H  
ATOM   4811 HD13 LEU   321      53.860 -32.508  -2.752  1.00  0.00           H  
ATOM   4812  CD2 LEU   321      52.625 -32.771  -5.956  1.00  0.00           C  
ATOM   4813 HD21 LEU   321      53.460 -32.973  -6.639  1.00  0.00           H  
ATOM   4814 HD22 LEU   321      51.759 -33.207  -6.468  1.00  0.00           H  
ATOM   4815 HD23 LEU   321      52.527 -31.678  -5.946  1.00  0.00           H  
ATOM   4816  C   LEU   321      52.029 -34.851  -1.901  1.00  0.00           C  
ATOM   4817  O   LEU   321      52.153 -34.012  -0.990  1.00  0.00           O  
ATOM   4818  N   HIE   322      50.924 -35.553  -2.075  1.00  0.00           N  
ATOM   4819  H   HIE   322      50.976 -36.150  -2.892  1.00  0.00           H  
ATOM   4820  CA  HIE   322      49.571 -35.182  -1.588  1.00  0.00           C  
ATOM   4821  HA  HIE   322      49.475 -34.102  -1.705  1.00  0.00           H  
ATOM   4822  CB  HIE   322      48.506 -35.883  -2.351  1.00  0.00           C  
ATOM   4823  HB2 HIE   322      48.702 -36.962  -2.331  1.00  0.00           H  
ATOM   4824  HB3 HIE   322      47.500 -35.711  -1.948  1.00  0.00           H  
ATOM   4825  CG  HIE   322      48.481 -35.569  -3.819  1.00  0.00           C  
ATOM   4826  ND1 HIE   322      48.504 -34.325  -4.366  1.00  0.00           N  
ATOM   4827  CE1 HIE   322      48.611 -34.525  -5.746  1.00  0.00           C  
ATOM   4828  HE1 HIE   322      48.410 -33.837  -6.554  1.00  0.00           H  
ATOM   4829  NE2 HIE   322      48.421 -35.821  -5.970  1.00  0.00           N  
ATOM   4830  HE2 HIE   322      48.238 -36.162  -6.903  1.00  0.00           H  
ATOM   4831  CD2 HIE   322      48.353 -36.519  -4.801  1.00  0.00           C  
ATOM   4832  HD2 HIE   322      48.255 -37.587  -4.674  1.00  0.00           H  
ATOM   4833  C   HIE   322      49.476 -35.576  -0.116  1.00  0.00           C  
ATOM   4834  O   HIE   322      48.799 -34.941   0.632  1.00  0.00           O  
ATOM   4835  N   GLU   323      50.219 -36.533   0.323  1.00  0.00           N  
ATOM   4836  H   GLU   323      50.772 -36.951  -0.416  1.00  0.00           H  
ATOM   4837  CA  GLU   323      50.130 -37.221   1.617  1.00  0.00           C  
ATOM   4838  HA  GLU   323      49.117 -37.084   1.995  1.00  0.00           H  
ATOM   4839  CB  GLU   323      50.353 -38.752   1.533  1.00  0.00           C  
ATOM   4840  HB2 GLU   323      51.420 -38.955   1.437  1.00  0.00           H  
ATOM   4841  HB3 GLU   323      50.008 -39.285   2.419  1.00  0.00           H  
ATOM   4842  CG  GLU   323      49.811 -39.367   0.204  1.00  0.00           C  
ATOM   4843  HG2 GLU   323      50.154 -38.927  -0.733  1.00  0.00           H  
ATOM   4844  HG3 GLU   323      50.239 -40.359   0.064  1.00  0.00           H  
ATOM   4845  CD  GLU   323      48.225 -39.403   0.260  1.00  0.00           C  
ATOM   4846  OE1 GLU   323      47.685 -39.548  -0.837  1.00  0.00           O  
ATOM   4847  OE2 GLU   323      47.528 -39.210   1.283  1.00  0.00           O  
ATOM   4848  C   GLU   323      50.938 -36.606   2.762  1.00  0.00           C  
ATOM   4849  O   GLU   323      50.685 -36.973   3.887  1.00  0.00           O  
ATOM   4850  N   MET   324      51.866 -35.738   2.405  1.00  0.00           N  
ATOM   4851  H   MET   324      51.981 -35.574   1.412  1.00  0.00           H  
ATOM   4852  CA  MET   324      52.776 -35.087   3.284  1.00  0.00           C  
ATOM   4853  HA  MET   324      53.237 -35.914   3.823  1.00  0.00           H  
ATOM   4854  CB  MET   324      53.831 -34.470   2.364  1.00  0.00           C  
ATOM   4855  HB2 MET   324      54.103 -35.230   1.632  1.00  0.00           H  
ATOM   4856  HB3 MET   324      53.482 -33.571   1.856  1.00  0.00           H  
ATOM   4857  CG  MET   324      55.104 -34.161   3.127  1.00  0.00           C  
ATOM   4858  HG2 MET   324      55.934 -34.005   2.438  1.00  0.00           H  
ATOM   4859  HG3 MET   324      54.914 -33.381   3.864  1.00  0.00           H  
ATOM   4860  SD  MET   324      55.700 -35.682   4.037  1.00  0.00           S  
ATOM   4861  CE  MET   324      56.604 -34.850   5.377  1.00  0.00           C  
ATOM   4862  HE1 MET   324      57.256 -35.521   5.950  1.00  0.00           H  
ATOM   4863  HE2 MET   324      57.251 -34.072   4.954  1.00  0.00           H  
ATOM   4864  HE3 MET   324      55.875 -34.325   6.007  1.00  0.00           H  
ATOM   4865  C   MET   324      52.251 -34.105   4.366  1.00  0.00           C  
ATOM   4866  O   MET   324      52.759 -34.132   5.501  1.00  0.00           O  
ATOM   4867  N   ASP   325      51.274 -33.256   4.046  1.00  0.00           N  
ATOM   4868  H   ASP   325      50.852 -33.251   3.125  1.00  0.00           H  
ATOM   4869  CA  ASP   325      50.827 -32.193   4.860  1.00  0.00           C  
ATOM   4870  HA  ASP   325      50.697 -32.567   5.875  1.00  0.00           H  
ATOM   4871  CB  ASP   325      51.788 -31.136   4.745  1.00  0.00           C  
ATOM   4872  HB2 ASP   325      52.767 -31.518   5.034  1.00  0.00           H  
ATOM   4873  HB3 ASP   325      51.953 -30.885   3.697  1.00  0.00           H  
ATOM   4874  CG  ASP   325      51.492 -29.848   5.439  1.00  0.00           C  
ATOM   4875  OD1 ASP   325      50.288 -29.568   5.705  1.00  0.00           O  
ATOM   4876  OD2 ASP   325      52.432 -29.122   5.863  1.00  0.00           O  
ATOM   4877  C   ASP   325      49.414 -31.733   4.283  1.00  0.00           C  
ATOM   4878  O   ASP   325      49.366 -31.316   3.116  1.00  0.00           O  
ATOM   4879  N   PRO   326      48.301 -31.804   5.078  1.00  0.00           N  
ATOM   4880  CD  PRO   326      48.300 -32.267   6.455  1.00  0.00           C  
ATOM   4881  HD2 PRO   326      48.956 -31.632   7.062  1.00  0.00           H  
ATOM   4882  HD3 PRO   326      48.718 -33.281   6.469  1.00  0.00           H  
ATOM   4883  CG  PRO   326      46.865 -32.225   6.959  1.00  0.00           C  
ATOM   4884  HG2 PRO   326      46.810 -31.286   7.523  1.00  0.00           H  
ATOM   4885  HG3 PRO   326      46.600 -33.108   7.555  1.00  0.00           H  
ATOM   4886  CB  PRO   326      46.024 -32.297   5.635  1.00  0.00           C  
ATOM   4887  HB2 PRO   326      45.008 -31.887   5.690  1.00  0.00           H  
ATOM   4888  HB3 PRO   326      45.913 -33.353   5.359  1.00  0.00           H  
ATOM   4889  CA  PRO   326      46.971 -31.565   4.549  1.00  0.00           C  
ATOM   4890  HA  PRO   326      46.859 -32.264   3.720  1.00  0.00           H  
ATOM   4891  C   PRO   326      46.623 -30.108   4.125  1.00  0.00           C  
ATOM   4892  O   PRO   326      45.530 -29.662   3.642  1.00  0.00           O  
ATOM   4893  N   LEU   327      47.608 -29.250   4.349  1.00  0.00           N  
ATOM   4894  H   LEU   327      48.428 -29.641   4.798  1.00  0.00           H  
ATOM   4895  CA  LEU   327      47.548 -27.766   4.246  1.00  0.00           C  
ATOM   4896  HA  LEU   327      46.711 -27.433   3.632  1.00  0.00           H  
ATOM   4897  CB  LEU   327      47.447 -27.029   5.550  1.00  0.00           C  
ATOM   4898  HB2 LEU   327      48.240 -27.312   6.243  1.00  0.00           H  
ATOM   4899  HB3 LEU   327      47.657 -25.979   5.349  1.00  0.00           H  
ATOM   4900  CG  LEU   327      46.064 -27.233   6.282  1.00  0.00           C  
ATOM   4901  HG  LEU   327      45.269 -27.562   5.612  1.00  0.00           H  
ATOM   4902  CD1 LEU   327      46.189 -28.310   7.373  1.00  0.00           C  
ATOM   4903 HD11 LEU   327      46.945 -27.982   8.097  1.00  0.00           H  
ATOM   4904 HD12 LEU   327      45.228 -28.421   7.890  1.00  0.00           H  
ATOM   4905 HD13 LEU   327      46.594 -29.255   6.990  1.00  0.00           H  
ATOM   4906  CD2 LEU   327      45.721 -25.954   7.012  1.00  0.00           C  
ATOM   4907 HD21 LEU   327      45.450 -25.140   6.329  1.00  0.00           H  
ATOM   4908 HD22 LEU   327      44.714 -26.120   7.415  1.00  0.00           H  
ATOM   4909 HD23 LEU   327      46.459 -25.684   7.778  1.00  0.00           H  
ATOM   4910  C   LEU   327      48.759 -27.172   3.415  1.00  0.00           C  
ATOM   4911  O   LEU   327      48.973 -25.961   3.408  1.00  0.00           O  
ATOM   4912  N   GLN   328      49.380 -28.081   2.644  1.00  0.00           N  
ATOM   4913  H   GLN   328      49.135 -29.019   2.937  1.00  0.00           H  
ATOM   4914  CA  GLN   328      50.302 -27.694   1.590  1.00  0.00           C  
ATOM   4915  HA  GLN   328      51.192 -27.247   2.034  1.00  0.00           H  
ATOM   4916  CB  GLN   328      50.713 -28.978   0.931  1.00  0.00           C  
ATOM   4917  HB2 GLN   328      51.255 -29.533   1.697  1.00  0.00           H  
ATOM   4918  HB3 GLN   328      49.783 -29.430   0.585  1.00  0.00           H  
ATOM   4919  CG  GLN   328      51.618 -28.980  -0.301  1.00  0.00           C  
ATOM   4920  HG2 GLN   328      51.319 -28.250  -1.053  1.00  0.00           H  
ATOM   4921  HG3 GLN   328      52.627 -28.796   0.068  1.00  0.00           H  
ATOM   4922  CD  GLN   328      51.693 -30.323  -0.977  1.00  0.00           C  
ATOM   4923  OE1 GLN   328      51.104 -30.672  -1.994  1.00  0.00           O  
ATOM   4924  NE2 GLN   328      52.333 -31.266  -0.217  1.00  0.00           N  
ATOM   4925 HE21 GLN   328      52.241 -32.212  -0.568  1.00  0.00           H  
ATOM   4926 HE22 GLN   328      52.449 -31.077   0.771  1.00  0.00           H  
ATOM   4927  C   GLN   328      49.736 -26.734   0.523  1.00  0.00           C  
ATOM   4928  O   GLN   328      50.511 -26.035  -0.101  1.00  0.00           O  
ATOM   4929  N   LYS   329      48.441 -26.804   0.303  1.00  0.00           N  
ATOM   4930  H   LYS   329      47.876 -27.442   0.852  1.00  0.00           H  
ATOM   4931  CA  LYS   329      47.615 -25.980  -0.598  1.00  0.00           C  
ATOM   4932  HA  LYS   329      47.927 -24.943  -0.476  1.00  0.00           H  
ATOM   4933  CB  LYS   329      47.706 -26.503  -2.119  1.00  0.00           C  
ATOM   4934  HB2 LYS   329      47.825 -27.581  -2.008  1.00  0.00           H  
ATOM   4935  HB3 LYS   329      46.726 -26.363  -2.574  1.00  0.00           H  
ATOM   4936  CG  LYS   329      48.829 -25.826  -2.979  1.00  0.00           C  
ATOM   4937  HG2 LYS   329      48.689 -24.746  -2.946  1.00  0.00           H
[truncated: 15,237,139 more chars]
