# Supplementary material for: Direct asymmetric synthesis of β-branched aromatic α-amino acids using engineered phenylalanine ammonia lyases
Source: Nat Commun. 2024 Sep 26;15:8264. doi: 10.1038/s41467-024-52613-x (PMC11427684; doi:10.1038/s41467-024-52613-x)
Supplement: Supplementary file 7 — Source data 4 [file 41467_2024_52613_MOESM7_ESM.zip › Umbrella sampling starting point/PcPAL-L256V-I460V(a┬MeCA)/equil_rest2.pdb]

CRYST1  135.865  135.865  135.865 109.47 109.47 109.47 P 1           1
ATOM      1  N   GLY     1      31.344 -30.090 -62.145  1.00  0.00           N  
ATOM      2  H1  GLY     1      32.085 -29.468 -61.854  1.00  0.00           H  
ATOM      3  H2  GLY     1      31.734 -30.861 -62.667  1.00  0.00           H  
ATOM      4  H3  GLY     1      30.970 -30.595 -61.354  1.00  0.00           H  
ATOM      5  CA  GLY     1      30.471 -29.543 -63.170  1.00  0.00           C  
ATOM      6  HA2 GLY     1      29.698 -29.059 -62.573  1.00  0.00           H  
ATOM      7  HA3 GLY     1      30.984 -28.838 -63.824  1.00  0.00           H  
ATOM      8  C   GLY     1      29.882 -30.655 -64.078  1.00  0.00           C  
ATOM      9  O   GLY     1      29.535 -31.714 -63.520  1.00  0.00           O  
ATOM     10  N   ASN     2      29.743 -30.491 -65.382  1.00  0.00           N  
ATOM     11  H   ASN     2      30.043 -29.646 -65.854  1.00  0.00           H  
ATOM     12  CA  ASN     2      29.070 -31.464 -66.316  1.00  0.00           C  
ATOM     13  HA  ASN     2      28.063 -31.582 -65.914  1.00  0.00           H  
ATOM     14  CB  ASN     2      28.614 -30.713 -67.606  1.00  0.00           C  
ATOM     15  HB2 ASN     2      29.482 -30.325 -68.140  1.00  0.00           H  
ATOM     16  HB3 ASN     2      28.107 -31.489 -68.180  1.00  0.00           H  
ATOM     17  CG  ASN     2      27.652 -29.553 -67.384  1.00  0.00           C  
ATOM     18  OD1 ASN     2      26.535 -29.776 -67.005  1.00  0.00           O  
ATOM     19  ND2 ASN     2      28.024 -28.359 -67.684  1.00  0.00           N  
ATOM     20 HD21 ASN     2      27.358 -27.596 -67.704  1.00  0.00           H  
ATOM     21 HD22 ASN     2      28.945 -28.050 -67.973  1.00  0.00           H  
ATOM     22  C   ASN     2      29.639 -32.813 -66.432  1.00  0.00           C  
ATOM     23  O   ASN     2      28.869 -33.679 -66.758  1.00  0.00           O  
ATOM     24  N   GLY     3      30.936 -32.905 -66.076  1.00  0.00           N  
ATOM     25  H   GLY     3      31.335 -32.042 -65.727  1.00  0.00           H  
ATOM     26  CA  GLY     3      31.568 -34.224 -65.886  1.00  0.00           C  
ATOM     27  HA2 GLY     3      31.215 -34.950 -66.618  1.00  0.00           H  
ATOM     28  HA3 GLY     3      32.629 -34.008 -66.013  1.00  0.00           H  
ATOM     29  C   GLY     3      31.218 -34.973 -64.602  1.00  0.00           C  
ATOM     30  O   GLY     3      31.201 -36.159 -64.632  1.00  0.00           O  
ATOM     31  N   MET     4      30.725 -34.299 -63.603  1.00  0.00           N  
ATOM     32  H   MET     4      30.561 -33.302 -63.682  1.00  0.00           H  
ATOM     33  CA  MET     4      29.994 -34.834 -62.514  1.00  0.00           C  
ATOM     34  HA  MET     4      30.336 -35.859 -62.367  1.00  0.00           H  
ATOM     35  CB  MET     4      30.325 -34.085 -61.198  1.00  0.00           C  
ATOM     36  HB2 MET     4      31.380 -34.279 -61.004  1.00  0.00           H  
ATOM     37  HB3 MET     4      30.296 -33.013 -61.394  1.00  0.00           H  
ATOM     38  CG  MET     4      29.471 -34.686 -60.091  1.00  0.00           C  
ATOM     39  HG2 MET     4      28.509 -34.214 -60.285  1.00  0.00           H  
ATOM     40  HG3 MET     4      29.411 -35.773 -60.037  1.00  0.00           H  
ATOM     41  SD  MET     4      30.165 -34.189 -58.494  1.00  0.00           S  
ATOM     42  CE  MET     4      31.268 -35.543 -58.145  1.00  0.00           C  
ATOM     43  HE1 MET     4      31.857 -35.860 -59.015  1.00  0.00           H  
ATOM     44  HE2 MET     4      31.910 -35.427 -57.263  1.00  0.00           H  
ATOM     45  HE3 MET     4      30.690 -36.474 -58.087  1.00  0.00           H  
ATOM     46  C   MET     4      28.508 -35.011 -62.833  1.00  0.00           C  
ATOM     47  O   MET     4      27.961 -36.034 -62.506  1.00  0.00           O  
ATOM     48  N   ASP     5      27.886 -34.110 -63.614  1.00  0.00           N  
ATOM     49  H   ASP     5      28.403 -33.269 -63.840  1.00  0.00           H  
ATOM     50  CA  ASP     5      26.481 -34.144 -63.904  1.00  0.00           C  
ATOM     51  HA  ASP     5      26.018 -34.205 -62.920  1.00  0.00           H  
ATOM     52  CB  ASP     5      26.122 -33.000 -64.771  1.00  0.00           C  
ATOM     53  HB2 ASP     5      26.457 -32.124 -64.215  1.00  0.00           H  
ATOM     54  HB3 ASP     5      26.703 -32.977 -65.693  1.00  0.00           H  
ATOM     55  CG  ASP     5      24.608 -32.862 -65.090  1.00  0.00           C  
ATOM     56  OD1 ASP     5      23.897 -32.223 -64.313  1.00  0.00           O  
ATOM     57  OD2 ASP     5      24.216 -33.395 -66.122  1.00  0.00           O  
ATOM     58  C   ASP     5      25.924 -35.471 -64.539  1.00  0.00           C  
ATOM     59  O   ASP     5      24.789 -35.890 -64.315  1.00  0.00           O  
ATOM     60  N   PHE     6      26.592 -35.962 -65.551  1.00  0.00           N  
ATOM     61  H   PHE     6      27.566 -35.771 -65.757  1.00  0.00           H  
ATOM     62  CA  PHE     6      26.023 -37.051 -66.415  1.00  0.00           C  
ATOM     63  HA  PHE     6      25.270 -36.691 -67.116  1.00  0.00           H  
ATOM     64  CB  PHE     6      27.127 -37.452 -67.534  1.00  0.00           C  
ATOM     65  HB2 PHE     6      27.668 -36.601 -67.966  1.00  0.00           H  
ATOM     66  HB3 PHE     6      27.857 -38.037 -66.960  1.00  0.00           H  
ATOM     67  CG  PHE     6      26.565 -38.330 -68.604  1.00  0.00           C  
ATOM     68  CD1 PHE     6      25.356 -37.884 -69.250  1.00  0.00           C  
ATOM     69  HD1 PHE     6      24.904 -36.918 -69.081  1.00  0.00           H  
ATOM     70  CE1 PHE     6      24.708 -38.779 -70.201  1.00  0.00           C  
ATOM     71  HE1 PHE     6      23.749 -38.465 -70.586  1.00  0.00           H  
ATOM     72  CZ  PHE     6      25.381 -39.942 -70.613  1.00  0.00           C  
ATOM     73  HZ  PHE     6      25.003 -40.522 -71.441  1.00  0.00           H  
ATOM     74  CE2 PHE     6      26.662 -40.257 -70.113  1.00  0.00           C  
ATOM     75  HE2 PHE     6      27.236 -41.039 -70.587  1.00  0.00           H  
ATOM     76  CD2 PHE     6      27.215 -39.473 -69.135  1.00  0.00           C  
ATOM     77  HD2 PHE     6      28.223 -39.674 -68.806  1.00  0.00           H  
ATOM     78  C   PHE     6      25.586 -38.266 -65.551  1.00  0.00           C  
ATOM     79  O   PHE     6      24.626 -39.027 -65.851  1.00  0.00           O  
ATOM     80  N   CYS     7      26.219 -38.492 -64.345  1.00  0.00           N  
ATOM     81  H   CYS     7      27.002 -37.907 -64.077  1.00  0.00           H  
ATOM     82  CA  CYS     7      25.877 -39.559 -63.452  1.00  0.00           C  
ATOM     83  HA  CYS     7      25.420 -40.409 -63.960  1.00  0.00           H  
ATOM     84  CB  CYS     7      27.137 -39.967 -62.679  1.00  0.00           C  
ATOM     85  HB2 CYS     7      27.390 -39.212 -61.935  1.00  0.00           H  
ATOM     86  HB3 CYS     7      26.904 -40.860 -62.098  1.00  0.00           H  
ATOM     87  SG  CYS     7      28.479 -40.127 -63.838  1.00  0.00           S  
ATOM     88  HG  CYS     7      27.990 -41.131 -64.572  1.00  0.00           H  
ATOM     89  C   CYS     7      24.825 -39.041 -62.313  1.00  0.00           C  
ATOM     90  O   CYS     7      24.049 -39.782 -61.711  1.00  0.00           O  
ATOM     91  N   MET     8      24.916 -37.718 -61.946  1.00  0.00           N  
ATOM     92  H   MET     8      25.475 -37.022 -62.425  1.00  0.00           H  
ATOM     93  CA  MET     8      23.947 -37.099 -60.950  1.00  0.00           C  
ATOM     94  HA  MET     8      24.103 -37.475 -59.939  1.00  0.00           H  
ATOM     95  CB  MET     8      24.233 -35.594 -60.775  1.00  0.00           C  
ATOM     96  HB2 MET     8      24.044 -35.033 -61.690  1.00  0.00           H  
ATOM     97  HB3 MET     8      23.585 -35.136 -60.027  1.00  0.00           H  
ATOM     98  CG  MET     8      25.654 -35.267 -60.195  1.00  0.00           C  
ATOM     99  HG2 MET     8      26.381 -35.577 -60.945  1.00  0.00           H  
ATOM    100  HG3 MET     8      25.714 -34.180 -60.145  1.00  0.00           H  
ATOM    101  SD  MET     8      25.920 -35.862 -58.560  1.00  0.00           S  
ATOM    102  CE  MET     8      26.918 -37.321 -58.803  1.00  0.00           C  
ATOM    103  HE1 MET     8      27.661 -37.097 -59.578  1.00  0.00           H  
ATOM    104  HE2 MET     8      27.306 -37.513 -57.795  1.00  0.00           H  
ATOM    105  HE3 MET     8      26.281 -38.150 -59.135  1.00  0.00           H  
ATOM    106  C   MET     8      22.518 -37.288 -61.183  1.00  0.00           C  
ATOM    107  O   MET     8      21.767 -37.420 -60.203  1.00  0.00           O  
ATOM    108  N   LYS     9      22.191 -37.505 -62.414  1.00  0.00           N  
ATOM    109  H   LYS     9      22.975 -37.602 -63.048  1.00  0.00           H  
ATOM    110  CA  LYS     9      20.848 -37.737 -62.920  1.00  0.00           C  
ATOM    111  HA  LYS     9      20.356 -36.806 -62.638  1.00  0.00           H  
ATOM    112  CB  LYS     9      20.820 -37.985 -64.504  1.00  0.00           C  
ATOM    113  HB2 LYS     9      19.809 -37.815 -64.875  1.00  0.00           H  
ATOM    114  HB3 LYS     9      21.601 -37.333 -64.898  1.00  0.00           H  
ATOM    115  CG  LYS     9      21.344 -39.407 -64.882  1.00  0.00           C  
ATOM    116  HG2 LYS     9      22.405 -39.486 -64.645  1.00  0.00           H  
ATOM    117  HG3 LYS     9      20.765 -40.192 -64.395  1.00  0.00           H  
ATOM    118  CD  LYS     9      21.292 -39.567 -66.401  1.00  0.00           C  
ATOM    119  HD2 LYS     9      20.238 -39.369 -66.597  1.00  0.00           H  
ATOM    120  HD3 LYS     9      22.027 -38.870 -66.803  1.00  0.00           H  
ATOM    121  CE  LYS     9      21.704 -40.945 -66.989  1.00  0.00           C  
ATOM    122  HE2 LYS     9      21.145 -41.732 -66.482  1.00  0.00           H  
ATOM    123  HE3 LYS     9      21.363 -40.959 -68.024  1.00  0.00           H  
ATOM    124  NZ  LYS     9      23.181 -41.063 -66.843  1.00  0.00           N  
ATOM    125  HZ1 LYS     9      23.491 -41.673 -67.586  1.00  0.00           H  
ATOM    126  HZ2 LYS     9      23.729 -40.217 -66.777  1.00  0.00           H  
ATOM    127  HZ3 LYS     9      23.411 -41.601 -66.020  1.00  0.00           H  
ATOM    128  C   LYS     9      20.085 -38.842 -62.126  1.00  0.00           C  
ATOM    129  O   LYS     9      18.851 -38.713 -61.944  1.00  0.00           O  
ATOM    130  N   THR    10      20.702 -39.919 -61.683  1.00  0.00           N  
ATOM    131  H   THR    10      21.680 -40.113 -61.865  1.00  0.00           H  
ATOM    132  CA  THR    10      20.207 -40.978 -60.757  1.00  0.00           C  
ATOM    133  HA  THR    10      19.175 -40.739 -60.498  1.00  0.00           H  
ATOM    134  CB  THR    10      20.147 -42.354 -61.527  1.00  0.00           C  
ATOM    135  HB  THR    10      20.015 -43.126 -60.768  1.00  0.00           H  
ATOM    136  CG2 THR    10      19.027 -42.425 -62.564  1.00  0.00           C  
ATOM    137 HG21 THR    10      19.453 -42.166 -63.541  1.00  0.00           H  
ATOM    138 HG22 THR    10      18.540 -43.407 -62.526  1.00  0.00           H  
ATOM    139 HG23 THR    10      18.205 -41.722 -62.383  1.00  0.00           H  
ATOM    140  OG1 THR    10      21.335 -42.569 -62.227  1.00  0.00           O  
ATOM    141  HG1 THR    10      21.983 -42.809 -61.561  1.00  0.00           H  
ATOM    142  C   THR    10      20.935 -41.118 -59.432  1.00  0.00           C  
ATOM    143  O   THR    10      20.625 -42.072 -58.741  1.00  0.00           O  
ATOM    144  N   GLU    11      21.737 -40.157 -58.962  1.00  0.00           N  
ATOM    145  H   GLU    11      21.978 -39.409 -59.602  1.00  0.00           H  
ATOM    146  CA  GLU    11      22.392 -40.202 -57.703  1.00  0.00           C  
ATOM    147  HA  GLU    11      22.199 -41.159 -57.219  1.00  0.00           H  
ATOM    148  CB  GLU    11      23.934 -40.026 -58.050  1.00  0.00           C  
ATOM    149  HB2 GLU    11      24.322 -40.815 -58.693  1.00  0.00           H  
ATOM    150  HB3 GLU    11      23.989 -39.050 -58.533  1.00  0.00           H  
ATOM    151  CG  GLU    11      24.756 -39.984 -56.710  1.00  0.00           C  
ATOM    152  HG2 GLU    11      25.775 -39.768 -57.030  1.00  0.00           H  
ATOM    153  HG3 GLU    11      24.414 -39.199 -56.035  1.00  0.00           H  
ATOM    154  CD  GLU    11      24.720 -41.335 -55.908  1.00  0.00           C  
ATOM    155  OE1 GLU    11      24.663 -42.443 -56.532  1.00  0.00           O  
ATOM    156  OE2 GLU    11      24.719 -41.201 -54.622  1.00  0.00           O  
ATOM    157  C   GLU    11      21.868 -39.056 -56.785  1.00  0.00           C  
ATOM    158  O   GLU    11      21.493 -39.291 -55.676  1.00  0.00           O  
ATOM    159  N   ASP    12      21.784 -37.800 -57.231  1.00  0.00           N  
ATOM    160  H   ASP    12      22.006 -37.604 -58.200  1.00  0.00           H  
ATOM    161  CA  ASP    12      21.511 -36.680 -56.289  1.00  0.00           C  
ATOM    162  HA  ASP    12      20.595 -36.990 -55.786  1.00  0.00           H  
ATOM    163  CB  ASP    12      22.714 -36.380 -55.389  1.00  0.00           C  
ATOM    164  HB2 ASP    12      22.930 -37.332 -54.905  1.00  0.00           H  
ATOM    165  HB3 ASP    12      23.629 -36.107 -55.916  1.00  0.00           H  
ATOM    166  CG  ASP    12      22.407 -35.353 -54.249  1.00  0.00           C  
ATOM    167  OD1 ASP    12      21.371 -34.650 -54.222  1.00  0.00           O  
ATOM    168  OD2 ASP    12      23.232 -35.266 -53.336  1.00  0.00           O  
ATOM    169  C   ASP    12      20.986 -35.313 -56.960  1.00  0.00           C  
ATOM    170  O   ASP    12      21.762 -34.625 -57.600  1.00  0.00           O  
ATOM    171  N   PRO    13      19.691 -34.999 -56.797  1.00  0.00           N  
ATOM    172  CD  PRO    13      18.738 -35.746 -55.969  1.00  0.00           C  
ATOM    173  HD2 PRO    13      18.999 -36.091 -54.961  1.00  0.00           H  
ATOM    174  HD3 PRO    13      18.462 -36.602 -56.597  1.00  0.00           H  
ATOM    175  CG  PRO    13      17.392 -34.965 -55.855  1.00  0.00           C  
ATOM    176  HG2 PRO    13      17.142 -34.402 -54.947  1.00  0.00           H  
ATOM    177  HG3 PRO    13      16.597 -35.713 -55.967  1.00  0.00           H  
ATOM    178  CB  PRO    13      17.570 -34.078 -57.079  1.00  0.00           C  
ATOM    179  HB2 PRO    13      17.044 -33.116 -57.043  1.00  0.00           H  
ATOM    180  HB3 PRO    13      17.222 -34.617 -57.968  1.00  0.00           H  
ATOM    181  CA  PRO    13      19.048 -33.796 -57.283  1.00  0.00           C  
ATOM    182  HA  PRO    13      19.296 -33.818 -58.344  1.00  0.00           H  
ATOM    183  C   PRO    13      19.530 -32.410 -56.685  1.00  0.00           C  
ATOM    184  O   PRO    13      19.252 -31.386 -57.301  1.00  0.00           O  
ATOM    185  N   LEU    14      20.188 -32.451 -55.548  1.00  0.00           N  
ATOM    186  H   LEU    14      20.465 -33.327 -55.122  1.00  0.00           H  
ATOM    187  CA  LEU    14      20.495 -31.272 -54.773  1.00  0.00           C  
ATOM    188  HA  LEU    14      20.386 -30.315 -55.283  1.00  0.00           H  
ATOM    189  CB  LEU    14      19.603 -31.175 -53.562  1.00  0.00           C  
ATOM    190  HB2 LEU    14      20.007 -31.967 -52.932  1.00  0.00           H  
ATOM    191  HB3 LEU    14      19.884 -30.316 -52.953  1.00  0.00           H  
ATOM    192  CG  LEU    14      18.053 -31.208 -53.643  1.00  0.00           C  
ATOM    193  HG  LEU    14      17.734 -32.166 -54.054  1.00  0.00           H  
ATOM    194  CD1 LEU    14      17.490 -31.111 -52.260  1.00  0.00           C  
ATOM    195 HD11 LEU    14      17.867 -30.191 -51.796  1.00  0.00           H  
ATOM    196 HD12 LEU    14      16.393 -31.107 -52.274  1.00  0.00           H  
ATOM    197 HD13 LEU    14      17.976 -31.892 -51.663  1.00  0.00           H  
ATOM    198  CD2 LEU    14      17.427 -29.994 -54.532  1.00  0.00           C  
ATOM    199 HD21 LEU    14      16.345 -30.166 -54.586  1.00  0.00           H  
ATOM    200 HD22 LEU    14      17.628 -29.051 -54.009  1.00  0.00           H  
ATOM    201 HD23 LEU    14      17.751 -29.843 -55.570  1.00  0.00           H  
ATOM    202  C   LEU    14      22.014 -31.202 -54.337  1.00  0.00           C  
ATOM    203  O   LEU    14      22.369 -30.156 -53.798  1.00  0.00           O  
ATOM    204  N   TYR    15      22.832 -32.205 -54.553  1.00  0.00           N  
ATOM    205  H   TYR    15      22.391 -33.037 -54.927  1.00  0.00           H  
ATOM    206  CA  TYR    15      24.260 -32.274 -54.235  1.00  0.00           C  
ATOM    207  HA  TYR    15      24.617 -33.236 -54.604  1.00  0.00           H  
ATOM    208  CB  TYR    15      25.094 -31.241 -54.987  1.00  0.00           C  
ATOM    209  HB2 TYR    15      24.840 -30.199 -54.756  1.00  0.00           H  
ATOM    210  HB3 TYR    15      26.137 -31.254 -54.649  1.00  0.00           H  
ATOM    211  CG  TYR    15      25.228 -31.199 -56.488  1.00  0.00           C  
ATOM    212  CD1 TYR    15      25.892 -30.101 -57.137  1.00  0.00           C  
ATOM    213  HD1 TYR    15      26.361 -29.311 -56.569  1.00  0.00           H  
ATOM    214  CE1 TYR    15      26.024 -29.991 -58.499  1.00  0.00           C  
ATOM    215  HE1 TYR    15      26.316 -29.090 -59.018  1.00  0.00           H  
ATOM    216  CZ  TYR    15      25.422 -31.003 -59.313  1.00  0.00           C  
ATOM    217  OH  TYR    15      25.270 -30.877 -60.693  1.00  0.00           O  
ATOM    218  HH  TYR    15      25.980 -30.302 -60.987  1.00  0.00           H  
ATOM    219  CE2 TYR    15      24.803 -32.108 -58.667  1.00  0.00           C  
ATOM    220  HE2 TYR    15      24.267 -32.878 -59.202  1.00  0.00           H  
ATOM    221  CD2 TYR    15      24.683 -32.159 -57.218  1.00  0.00           C  
ATOM    222  HD2 TYR    15      24.177 -33.022 -56.812  1.00  0.00           H  
ATOM    223  C   TYR    15      24.615 -32.267 -52.682  1.00  0.00           C  
ATOM    224  O   TYR    15      25.770 -32.267 -52.266  1.00  0.00           O  
ATOM    225  N   TRP    16      23.618 -32.518 -51.790  1.00  0.00           N  
ATOM    226  H   TRP    16      22.690 -32.588 -52.189  1.00  0.00           H  
ATOM    227  CA  TRP    16      23.867 -32.604 -50.343  1.00  0.00           C  
ATOM    228  HA  TRP    16      24.537 -31.794 -50.053  1.00  0.00           H  
ATOM    229  CB  TRP    16      22.532 -32.599 -49.657  1.00  0.00           C  
ATOM    230  HB2 TRP    16      21.776 -33.319 -49.994  1.00  0.00           H  
ATOM    231  HB3 TRP    16      22.734 -33.075 -48.690  1.00  0.00           H  
ATOM    232  CG  TRP    16      21.919 -31.269 -49.464  1.00  0.00           C  
ATOM    233  CD1 TRP    16      20.767 -30.841 -50.003  1.00  0.00           C  
ATOM    234  HD1 TRP    16      20.067 -31.385 -50.620  1.00  0.00           H  
ATOM    235  NE1 TRP    16      20.424 -29.547 -49.613  1.00  0.00           N  
ATOM    236  HE1 TRP    16      19.557 -29.057 -49.780  1.00  0.00           H  
ATOM    237  CE2 TRP    16      21.392 -29.112 -48.746  1.00  0.00           C  
ATOM    238  CZ2 TRP    16      21.695 -27.847 -48.104  1.00  0.00           C  
ATOM    239  HZ2 TRP    16      21.056 -26.980 -48.190  1.00  0.00           H  
ATOM    240  CH2 TRP    16      22.851 -27.720 -47.332  1.00  0.00           C  
ATOM    241  HH2 TRP    16      23.126 -26.713 -47.055  1.00  0.00           H  
ATOM    242  CZ3 TRP    16      23.643 -28.836 -46.979  1.00  0.00           C  
ATOM    243  HZ3 TRP    16      24.426 -28.721 -46.243  1.00  0.00           H  
ATOM    244  CE3 TRP    16      23.414 -30.037 -47.716  1.00  0.00           C  
ATOM    245  HE3 TRP    16      23.881 -30.953 -47.384  1.00  0.00           H  
ATOM    246  CD2 TRP    16      22.374 -30.183 -48.623  1.00  0.00           C  
ATOM    247  C   TRP    16      24.561 -33.887 -50.029  1.00  0.00           C  
ATOM    248  O   TRP    16      25.439 -33.880 -49.195  1.00  0.00           O  
ATOM    249  N   GLY    17      24.336 -34.990 -50.730  1.00  0.00           N  
ATOM    250  H   GLY    17      23.744 -34.862 -51.542  1.00  0.00           H  
ATOM    251  CA  GLY    17      25.128 -36.232 -50.575  1.00  0.00           C  
ATOM    252  HA2 GLY    17      25.157 -36.682 -49.582  1.00  0.00           H  
ATOM    253  HA3 GLY    17      24.691 -37.007 -51.205  1.00  0.00           H  
ATOM    254  C   GLY    17      26.573 -35.958 -50.986  1.00  0.00           C  
ATOM    255  O   GLY    17      27.506 -36.446 -50.365  1.00  0.00           O  
ATOM    256  N   ILE    18      26.721 -35.220 -52.082  1.00  0.00           N  
ATOM    257  H   ILE    18      25.894 -34.864 -52.546  1.00  0.00           H  
ATOM    258  CA  ILE    18      27.984 -34.990 -52.775  1.00  0.00           C  
ATOM    259  HA  ILE    18      28.496 -35.944 -52.895  1.00  0.00           H  
ATOM    260  CB  ILE    18      27.671 -34.424 -54.149  1.00  0.00           C  
ATOM    261  HB  ILE    18      26.777 -33.811 -54.039  1.00  0.00           H  
ATOM    262  CG2 ILE    18      28.819 -33.532 -54.748  1.00  0.00           C  
ATOM    263 HG21 ILE    18      28.621 -33.061 -55.719  1.00  0.00           H  
ATOM    264 HG22 ILE    18      28.980 -32.675 -54.082  1.00  0.00           H  
ATOM    265 HG23 ILE    18      29.800 -34.015 -54.652  1.00  0.00           H  
ATOM    266  CG1 ILE    18      27.267 -35.385 -55.294  1.00  0.00           C  
ATOM    267 HG12 ILE    18      26.957 -34.874 -56.205  1.00  0.00           H  
ATOM    268 HG13 ILE    18      28.102 -35.989 -55.648  1.00  0.00           H  
ATOM    269  CD1 ILE    18      26.260 -36.476 -54.858  1.00  0.00           C  
ATOM    270 HD11 ILE    18      26.050 -37.174 -55.677  1.00  0.00           H  
ATOM    271 HD12 ILE    18      26.632 -37.140 -54.067  1.00  0.00           H  
ATOM    272 HD13 ILE    18      25.383 -36.015 -54.388  1.00  0.00           H  
ATOM    273  C   ILE    18      28.897 -34.087 -51.840  1.00  0.00           C  
ATOM    274  O   ILE    18      30.081 -34.340 -51.825  1.00  0.00           O  
ATOM    275  N   ALA    19      28.353 -33.032 -51.186  1.00  0.00           N  
ATOM    276  H   ALA    19      27.341 -33.009 -51.223  1.00  0.00           H  
ATOM    277  CA  ALA    19      29.033 -32.304 -50.112  1.00  0.00           C  
ATOM    278  HA  ALA    19      30.013 -31.996 -50.475  1.00  0.00           H  
ATOM    279  CB  ALA    19      28.154 -31.127 -49.777  1.00  0.00           C  
ATOM    280  HB1 ALA    19      28.540 -30.427 -49.026  1.00  0.00           H  
ATOM    281  HB2 ALA    19      28.060 -30.440 -50.626  1.00  0.00           H  
ATOM    282  HB3 ALA    19      27.190 -31.437 -49.354  1.00  0.00           H  
ATOM    283  C   ALA    19      29.243 -33.213 -48.826  1.00  0.00           C  
ATOM    284  O   ALA    19      30.327 -33.061 -48.242  1.00  0.00           O  
ATOM    285  N   ALA    20      28.401 -34.179 -48.555  1.00  0.00           N  
ATOM    286  H   ALA    20      27.506 -34.178 -49.029  1.00  0.00           H  
ATOM    287  CA  ALA    20      28.676 -35.088 -47.427  1.00  0.00           C  
ATOM    288  HA  ALA    20      28.897 -34.487 -46.544  1.00  0.00           H  
ATOM    289  CB  ALA    20      27.369 -35.848 -47.072  1.00  0.00           C  
ATOM    290  HB1 ALA    20      27.608 -36.584 -46.294  1.00  0.00           H  
ATOM    291  HB2 ALA    20      26.624 -35.119 -46.730  1.00  0.00           H  
ATOM    292  HB3 ALA    20      27.056 -36.401 -47.967  1.00  0.00           H  
ATOM    293  C   ALA    20      29.814 -36.069 -47.615  1.00  0.00           C  
ATOM    294  O   ALA    20      30.643 -36.368 -46.780  1.00  0.00           O  
ATOM    295  N   GLU    21      29.826 -36.534 -48.837  1.00  0.00           N  
ATOM    296  H   GLU    21      29.082 -36.265 -49.470  1.00  0.00           H  
ATOM    297  CA  GLU    21      30.905 -37.346 -49.415  1.00  0.00           C  
ATOM    298  HA  GLU    21      31.025 -38.288 -48.880  1.00  0.00           H  
ATOM    299  CB  GLU    21      30.531 -37.730 -50.851  1.00  0.00           C  
ATOM    300  HB2 GLU    21      29.595 -38.285 -50.906  1.00  0.00           H  
ATOM    301  HB3 GLU    21      30.388 -36.842 -51.467  1.00  0.00           H  
ATOM    302  CG  GLU    21      31.699 -38.548 -51.516  1.00  0.00           C  
ATOM    303  HG2 GLU    21      31.705 -38.313 -52.580  1.00  0.00           H  
ATOM    304  HG3 GLU    21      32.611 -38.123 -51.096  1.00  0.00           H  
ATOM    305  CD  GLU    21      31.493 -40.057 -51.274  1.00  0.00           C  
ATOM    306  OE1 GLU    21      30.998 -40.522 -50.180  1.00  0.00           O  
ATOM    307  OE2 GLU    21      31.806 -40.880 -52.173  1.00  0.00           O  
ATOM    308  C   GLU    21      32.260 -36.636 -49.276  1.00  0.00           C  
ATOM    309  O   GLU    21      33.133 -37.257 -48.611  1.00  0.00           O  
ATOM    310  N   ALA    22      32.407 -35.407 -49.721  1.00  0.00           N  
ATOM    311  H   ALA    22      31.625 -34.971 -50.196  1.00  0.00           H  
ATOM    312  CA  ALA    22      33.621 -34.538 -49.515  1.00  0.00           C  
ATOM    313  HA  ALA    22      34.455 -35.119 -49.907  1.00  0.00           H  
ATOM    314  CB  ALA    22      33.492 -33.276 -50.436  1.00  0.00           C  
ATOM    315  HB1 ALA    22      33.357 -33.597 -51.476  1.00  0.00           H  
ATOM    316  HB2 ALA    22      32.628 -32.634 -50.223  1.00  0.00           H  
ATOM    317  HB3 ALA    22      34.434 -32.714 -50.459  1.00  0.00           H  
ATOM    318  C   ALA    22      33.879 -34.212 -48.087  1.00  0.00           C  
ATOM    319  O   ALA    22      35.009 -33.865 -47.808  1.00  0.00           O  
ATOM    320  N   MET    23      32.990 -34.365 -47.111  1.00  0.00           N  
ATOM    321  H   MET    23      32.027 -34.480 -47.405  1.00  0.00           H  
ATOM    322  CA  MET    23      33.282 -34.185 -45.660  1.00  0.00           C  
ATOM    323  HA  MET    23      34.169 -33.562 -45.547  1.00  0.00           H  
ATOM    324  CB  MET    23      32.147 -33.424 -45.007  1.00  0.00           C  
ATOM    325  HB2 MET    23      31.259 -34.020 -45.219  1.00  0.00           H  
ATOM    326  HB3 MET    23      32.449 -33.358 -43.962  1.00  0.00           H  
ATOM    327  CG  MET    23      31.907 -32.000 -45.553  1.00  0.00           C  
ATOM    328  HG2 MET    23      31.821 -31.982 -46.640  1.00  0.00           H  
ATOM    329  HG3 MET    23      30.956 -31.674 -45.132  1.00  0.00           H  
ATOM    330  SD  MET    23      33.175 -30.771 -45.078  1.00  0.00           S  
ATOM    331  CE  MET    23      33.390 -30.904 -43.250  1.00  0.00           C  
ATOM    332  HE1 MET    23      33.920 -30.003 -42.917  1.00  0.00           H  
ATOM    333  HE2 MET    23      32.391 -30.981 -42.802  1.00  0.00           H  
ATOM    334  HE3 MET    23      34.032 -31.769 -43.047  1.00  0.00           H  
ATOM    335  C   MET    23      33.635 -35.498 -44.867  1.00  0.00           C  
ATOM    336  O   MET    23      34.220 -35.444 -43.762  1.00  0.00           O  
ATOM    337  N   THR    24      33.269 -36.666 -45.405  1.00  0.00           N  
ATOM    338  H   THR    24      32.844 -36.632 -46.325  1.00  0.00           H  
ATOM    339  CA  THR    24      33.578 -37.970 -44.831  1.00  0.00           C  
ATOM    340  HA  THR    24      33.208 -38.040 -43.808  1.00  0.00           H  
ATOM    341  CB  THR    24      32.964 -39.079 -45.702  1.00  0.00           C  
ATOM    342  HB  THR    24      33.227 -38.936 -46.750  1.00  0.00           H  
ATOM    343  CG2 THR    24      33.185 -40.587 -45.244  1.00  0.00           C  
ATOM    344 HG21 THR    24      32.743 -41.344 -45.903  1.00  0.00           H  
ATOM    345 HG22 THR    24      34.259 -40.807 -45.279  1.00  0.00           H  
ATOM    346 HG23 THR    24      32.750 -40.799 -44.259  1.00  0.00           H  
ATOM    347  OG1 THR    24      31.556 -38.961 -45.674  1.00  0.00           O  
ATOM    348  HG1 THR    24      31.344 -38.047 -45.878  1.00  0.00           H  
ATOM    349  C   THR    24      35.053 -38.157 -44.680  1.00  0.00           C  
ATOM    350  O   THR    24      35.848 -37.578 -45.458  1.00  0.00           O  
ATOM    351  N   GLY    25      35.462 -39.027 -43.741  1.00  0.00           N  
ATOM    352  H   GLY    25      34.756 -39.459 -43.158  1.00  0.00           H  
ATOM    353  CA  GLY    25      36.881 -39.502 -43.503  1.00  0.00           C  
ATOM    354  HA2 GLY    25      36.887 -40.406 -42.894  1.00  0.00           H  
ATOM    355  HA3 GLY    25      37.311 -39.566 -44.503  1.00  0.00           H  
ATOM    356  C   GLY    25      37.667 -38.496 -42.613  1.00  0.00           C  
ATOM    357  O   GLY    25      37.403 -37.293 -42.659  1.00  0.00           O  
ATOM    358  N   SER    26      38.669 -39.004 -41.967  1.00  0.00           N  
ATOM    359  H   SER    26      38.665 -40.017 -42.001  1.00  0.00           H  
ATOM    360  CA  SER    26      39.665 -38.359 -41.168  1.00  0.00           C  
ATOM    361  HA  SER    26      39.204 -38.181 -40.197  1.00  0.00           H  
ATOM    362  CB  SER    26      40.783 -39.300 -40.960  1.00  0.00           C  
ATOM    363  HB2 SER    26      40.579 -40.104 -40.252  1.00  0.00           H  
ATOM    364  HB3 SER    26      40.886 -39.868 -41.885  1.00  0.00           H  
ATOM    365  OG  SER    26      42.104 -38.803 -40.680  1.00  0.00           O  
ATOM    366  HG  SER    26      42.146 -38.717 -39.725  1.00  0.00           H  
ATOM    367  C   SER    26      40.235 -37.036 -41.826  1.00  0.00           C  
ATOM    368  O   SER    26      40.455 -36.995 -43.013  1.00  0.00           O  
ATOM    369  N   HIE    27      40.371 -35.950 -41.053  1.00  0.00           N  
ATOM    370  H   HIE    27      40.104 -36.055 -40.082  1.00  0.00           H  
ATOM    371  CA  HIE    27      40.986 -34.635 -41.482  1.00  0.00           C  
ATOM    372  HA  HIE    27      40.569 -34.461 -42.473  1.00  0.00           H  
ATOM    373  CB  HIE    27      40.655 -33.469 -40.565  1.00  0.00           C  
ATOM    374  HB2 HIE    27      40.948 -32.548 -41.085  1.00  0.00           H  
ATOM    375  HB3 HIE    27      39.597 -33.287 -40.341  1.00  0.00           H  
ATOM    376  CG  HIE    27      41.289 -33.525 -39.220  1.00  0.00           C  
ATOM    377  ND1 HIE    27      40.928 -34.365 -38.247  1.00  0.00           N  
ATOM    378  CE1 HIE    27      41.427 -33.836 -37.102  1.00  0.00           C  
ATOM    379  HE1 HIE    27      41.275 -34.248 -36.115  1.00  0.00           H  
ATOM    380  NE2 HIE    27      42.145 -32.711 -37.310  1.00  0.00           N  
ATOM    381  HE2 HIE    27      42.592 -32.269 -36.519  1.00  0.00           H  
ATOM    382  CD2 HIE    27      42.168 -32.518 -38.619  1.00  0.00           C  
ATOM    383  HD2 HIE    27      42.623 -31.735 -39.208  1.00  0.00           H  
ATOM    384  C   HIE    27      42.515 -34.740 -41.713  1.00  0.00           C  
ATOM    385  O   HIE    27      43.059 -33.918 -42.364  1.00  0.00           O  
ATOM    386  N   LEU    28      43.153 -35.738 -41.107  1.00  0.00           N  
ATOM    387  H   LEU    28      42.602 -36.198 -40.392  1.00  0.00           H  
ATOM    388  CA  LEU    28      44.584 -35.949 -41.335  1.00  0.00           C  
ATOM    389  HA  LEU    28      45.049 -34.964 -41.319  1.00  0.00           H  
ATOM    390  CB  LEU    28      45.156 -36.854 -40.246  1.00  0.00           C  
ATOM    391  HB2 LEU    28      45.233 -36.237 -39.351  1.00  0.00           H  
ATOM    392  HB3 LEU    28      44.371 -37.604 -40.155  1.00  0.00           H  
ATOM    393  CG  LEU    28      46.564 -37.539 -40.367  1.00  0.00           C  
ATOM    394  HG  LEU    28      46.594 -38.096 -41.303  1.00  0.00           H  
ATOM    395  CD1 LEU    28      47.468 -36.301 -40.536  1.00  0.00           C  
ATOM    396 HD11 LEU    28      48.482 -36.623 -40.801  1.00  0.00           H  
ATOM    397 HD12 LEU    28      47.193 -35.694 -41.408  1.00  0.00           H  
ATOM    398 HD13 LEU    28      47.493 -35.614 -39.681  1.00  0.00           H  
ATOM    399  CD2 LEU    28      46.974 -38.430 -39.226  1.00  0.00           C  
ATOM    400 HD21 LEU    28      47.381 -37.875 -38.372  1.00  0.00           H  
ATOM    401 HD22 LEU    28      46.163 -39.110 -38.936  1.00  0.00           H  
ATOM    402 HD23 LEU    28      47.894 -38.949 -39.522  1.00  0.00           H  
ATOM    403  C   LEU    28      44.783 -36.502 -42.777  1.00  0.00           C  
ATOM    404  O   LEU    28      45.711 -36.016 -43.420  1.00  0.00           O  
ATOM    405  N   ASP    29      43.933 -37.433 -43.200  1.00  0.00           N  
ATOM    406  H   ASP    29      43.240 -37.711 -42.515  1.00  0.00           H  
ATOM    407  CA  ASP    29      43.962 -38.128 -44.510  1.00  0.00           C  
ATOM    408  HA  ASP    29      45.011 -38.306 -44.746  1.00  0.00           H  
ATOM    409  CB  ASP    29      43.261 -39.498 -44.437  1.00  0.00           C  
ATOM    410  HB2 ASP    29      43.382 -39.970 -43.462  1.00  0.00           H  
ATOM    411  HB3 ASP    29      42.187 -39.437 -44.612  1.00  0.00           H  
ATOM    412  CG  ASP    29      43.864 -40.485 -45.361  1.00  0.00           C  
ATOM    413  OD1 ASP    29      43.125 -41.375 -45.930  1.00  0.00           O  
ATOM    414  OD2 ASP    29      45.110 -40.580 -45.494  1.00  0.00           O  
ATOM    415  C   ASP    29      43.578 -37.142 -45.589  1.00  0.00           C  
ATOM    416  O   ASP    29      43.871 -37.301 -46.771  1.00  0.00           O  
ATOM    417  N   GLU    30      42.842 -36.119 -45.254  1.00  0.00           N  
ATOM    418  H   GLU    30      42.418 -36.185 -44.336  1.00  0.00           H  
ATOM    419  CA  GLU    30      42.452 -35.020 -46.068  1.00  0.00           C  
ATOM    420  HA  GLU    30      42.204 -35.349 -47.077  1.00  0.00           H  
ATOM    421  CB  GLU    30      41.312 -34.384 -45.364  1.00  0.00           C  
ATOM    422  HB2 GLU    30      40.603 -35.130 -45.005  1.00  0.00           H  
ATOM    423  HB3 GLU    30      41.715 -33.837 -44.513  1.00  0.00           H  
ATOM    424  CG  GLU    30      40.485 -33.473 -46.268  1.00  0.00           C  
ATOM    425  HG2 GLU    30      39.752 -32.894 -45.706  1.00  0.00           H  
ATOM    426  HG3 GLU    30      41.107 -32.794 -46.852  1.00  0.00           H  
ATOM    427  CD  GLU    30      39.741 -34.360 -47.278  1.00  0.00           C  
ATOM    428  OE1 GLU    30      40.148 -34.316 -48.494  1.00  0.00           O  
ATOM    429  OE2 GLU    30      38.640 -34.955 -47.009  1.00  0.00           O  
ATOM    430  C   GLU    30      43.563 -33.997 -46.299  1.00  0.00           C  
ATOM    431  O   GLU    30      43.819 -33.663 -47.431  1.00  0.00           O  
ATOM    432  N   VAL    31      44.352 -33.715 -45.207  1.00  0.00           N  
ATOM    433  H   VAL    31      44.123 -34.039 -44.275  1.00  0.00           H  
ATOM    434  CA  VAL    31      45.505 -32.843 -45.253  1.00  0.00           C  
ATOM    435  HA  VAL    31      45.268 -32.057 -45.969  1.00  0.00           H  
ATOM    436  CB  VAL    31      45.944 -32.250 -43.920  1.00  0.00           C  
ATOM    437  HB  VAL    31      46.061 -33.052 -43.191  1.00  0.00           H  
ATOM    438  CG1 VAL    31      47.192 -31.379 -43.895  1.00  0.00           C  
ATOM    439 HG11 VAL    31      47.171 -30.571 -44.637  1.00  0.00           H  
ATOM    440 HG12 VAL    31      47.314 -30.918 -42.907  1.00  0.00           H  
ATOM    441 HG13 VAL    31      48.080 -31.980 -44.125  1.00  0.00           H  
ATOM    442  CG2 VAL    31      44.889 -31.165 -43.484  1.00  0.00           C  
ATOM    443 HG21 VAL    31      43.903 -31.637 -43.399  1.00  0.00           H  
ATOM    444 HG22 VAL    31      45.102 -30.794 -42.474  1.00  0.00           H  
ATOM    445 HG23 VAL    31      44.944 -30.260 -44.101  1.00  0.00           H  
ATOM    446  C   VAL    31      46.614 -33.619 -45.927  1.00  0.00           C  
ATOM    447  O   VAL    31      47.448 -33.034 -46.643  1.00  0.00           O  
ATOM    448  N   LYS    32      46.683 -34.932 -45.810  1.00  0.00           N  
ATOM    449  H   LYS    32      46.113 -35.450 -45.152  1.00  0.00           H  
ATOM    450  CA  LYS    32      47.670 -35.808 -46.595  1.00  0.00           C  
ATOM    451  HA  LYS    32      48.589 -35.231 -46.491  1.00  0.00           H  
ATOM    452  CB  LYS    32      47.718 -37.229 -45.985  1.00  0.00           C  
ATOM    453  HB2 LYS    32      46.717 -37.632 -45.832  1.00  0.00           H  
ATOM    454  HB3 LYS    32      48.126 -37.930 -46.712  1.00  0.00           H  
ATOM    455  CG  LYS    32      48.463 -37.448 -44.643  1.00  0.00           C  
ATOM    456  HG2 LYS    32      49.377 -36.856 -44.593  1.00  0.00           H  
ATOM    457  HG3 LYS    32      47.916 -37.082 -43.775  1.00  0.00           H  
ATOM    458  CD  LYS    32      48.659 -39.012 -44.374  1.00  0.00           C  
ATOM    459  HD2 LYS    32      47.684 -39.498 -44.416  1.00  0.00           H  
ATOM    460  HD3 LYS    32      49.493 -39.339 -44.996  1.00  0.00           H  
ATOM    461  CE  LYS    32      49.030 -39.170 -42.873  1.00  0.00           C  
ATOM    462  HE2 LYS    32      50.083 -38.913 -42.754  1.00  0.00           H  
ATOM    463  HE3 LYS    32      48.444 -38.506 -42.239  1.00  0.00           H  
ATOM    464  NZ  LYS    32      48.941 -40.641 -42.482  1.00  0.00           N  
ATOM    465  HZ1 LYS    32      48.851 -40.680 -41.476  1.00  0.00           H  
ATOM    466  HZ2 LYS    32      48.142 -41.057 -42.940  1.00  0.00           H  
ATOM    467  HZ3 LYS    32      49.732 -41.214 -42.738  1.00  0.00           H  
ATOM    468  C   LYS    32      47.325 -35.821 -48.108  1.00  0.00           C  
ATOM    469  O   LYS    32      48.222 -35.681 -48.985  1.00  0.00           O  
ATOM    470  N   LYS    33      46.055 -35.884 -48.428  1.00  0.00           N  
ATOM    471  H   LYS    33      45.387 -36.291 -47.785  1.00  0.00           H  
ATOM    472  CA  LYS    33      45.649 -35.569 -49.849  1.00  0.00           C  
ATOM    473  HA  LYS    33      46.196 -36.229 -50.523  1.00  0.00           H  
ATOM    474  CB  LYS    33      44.159 -35.845 -50.059  1.00  0.00           C  
ATOM    475  HB2 LYS    33      43.703 -35.313 -49.225  1.00  0.00           H  
ATOM    476  HB3 LYS    33      43.808 -35.380 -50.980  1.00  0.00           H  
ATOM    477  CG  LYS    33      43.920 -37.321 -50.079  1.00  0.00           C  
ATOM    478  HG2 LYS    33      44.225 -37.717 -51.047  1.00  0.00           H  
ATOM    479  HG3 LYS    33      44.521 -37.829 -49.325  1.00  0.00           H  
ATOM    480  CD  LYS    33      42.418 -37.495 -49.720  1.00  0.00           C  
ATOM    481  HD2 LYS    33      42.287 -37.122 -48.704  1.00  0.00           H  
ATOM    482  HD3 LYS    33      41.873 -36.960 -50.497  1.00  0.00           H  
ATOM    483  CE  LYS    33      42.007 -38.933 -49.664  1.00  0.00           C  
ATOM    484  HE2 LYS    33      42.488 -39.489 -50.469  1.00  0.00           H  
ATOM    485  HE3 LYS    33      42.275 -39.404 -48.719  1.00  0.00           H  
ATOM    486  NZ  LYS    33      40.566 -39.163 -49.666  1.00  0.00           N  
ATOM    487  HZ1 LYS    33      40.449 -40.138 -49.428  1.00  0.00           H  
ATOM    488  HZ2 LYS    33      40.073 -38.621 -48.971  1.00  0.00           H  
ATOM    489  HZ3 LYS    33      40.054 -39.090 -50.534  1.00  0.00           H  
ATOM    490  C   LYS    33      45.958 -34.156 -50.282  1.00  0.00           C  
ATOM    491  O   LYS    33      46.502 -33.935 -51.374  1.00  0.00           O  
ATOM    492  N   MET    34      45.820 -33.173 -49.418  1.00  0.00           N  
ATOM    493  H   MET    34      45.353 -33.309 -48.529  1.00  0.00           H  
ATOM    494  CA  MET    34      46.162 -31.810 -49.703  1.00  0.00           C  
ATOM    495  HA  MET    34      45.555 -31.472 -50.543  1.00  0.00           H  
ATOM    496  CB  MET    34      45.695 -30.871 -48.563  1.00  0.00           C  
ATOM    497  HB2 MET    34      44.702 -31.194 -48.252  1.00  0.00           H  
ATOM    498  HB3 MET    34      46.312 -31.035 -47.679  1.00  0.00           H  
ATOM    499  CG  MET    34      45.634 -29.364 -48.849  1.00  0.00           C  
ATOM    500  HG2 MET    34      46.634 -29.044 -49.142  1.00  0.00           H  
ATOM    501  HG3 MET    34      44.957 -29.161 -49.679  1.00  0.00           H  
ATOM    502  SD  MET    34      45.335 -28.396 -47.271  1.00  0.00           S  
ATOM    503  CE  MET    34      47.007 -28.139 -46.685  1.00  0.00           C  
ATOM    504  HE1 MET    34      47.464 -27.280 -47.192  1.00  0.00           H  
ATOM    505  HE2 MET    34      46.895 -27.757 -45.663  1.00  0.00           H  
ATOM    506  HE3 MET    34      47.667 -29.015 -46.712  1.00  0.00           H  
ATOM    507  C   MET    34      47.589 -31.676 -50.100  1.00  0.00           C  
ATOM    508  O   MET    34      47.841 -31.169 -51.187  1.00  0.00           O  
ATOM    509  N   VAL    35      48.534 -32.231 -49.266  1.00  0.00           N  
ATOM    510  H   VAL    35      48.219 -32.594 -48.375  1.00  0.00           H  
ATOM    511  CA  VAL    35      49.983 -32.012 -49.475  1.00  0.00           C  
ATOM    512  HA  VAL    35      50.203 -30.977 -49.738  1.00  0.00           H  
ATOM    513  CB  VAL    35      50.767 -32.329 -48.170  1.00  0.00           C  
ATOM    514  HB  VAL    35      50.372 -33.300 -47.872  1.00  0.00           H  
ATOM    515  CG1 VAL    35      52.318 -32.413 -48.273  1.00  0.00           C  
ATOM    516 HG11 VAL    35      52.933 -32.832 -47.467  1.00  0.00           H  
ATOM    517 HG12 VAL    35      52.553 -33.097 -49.098  1.00  0.00           H  
ATOM    518 HG13 VAL    35      52.635 -31.436 -48.657  1.00  0.00           H  
ATOM    519  CG2 VAL    35      50.541 -31.127 -47.193  1.00  0.00           C  
ATOM    520 HG21 VAL    35      51.091 -31.209 -46.248  1.00  0.00           H  
ATOM    521 HG22 VAL    35      50.792 -30.155 -47.636  1.00  0.00           H  
ATOM    522 HG23 VAL    35      49.509 -31.040 -46.832  1.00  0.00           H  
ATOM    523  C   VAL    35      50.443 -32.882 -50.666  1.00  0.00           C  
ATOM    524  O   VAL    35      51.391 -32.537 -51.355  1.00  0.00           O  
ATOM    525  N   ALA    36      49.723 -34.006 -50.985  1.00  0.00           N  
ATOM    526  H   ALA    36      48.854 -34.105 -50.473  1.00  0.00           H  
ATOM    527  CA  ALA    36      50.015 -34.845 -52.215  1.00  0.00           C  
ATOM    528  HA  ALA    36      51.076 -35.058 -52.343  1.00  0.00           H  
ATOM    529  CB  ALA    36      49.295 -36.157 -52.054  1.00  0.00           C  
ATOM    530  HB1 ALA    36      48.201 -36.077 -52.024  1.00  0.00           H  
ATOM    531  HB2 ALA    36      49.528 -36.888 -52.839  1.00  0.00           H  
ATOM    532  HB3 ALA    36      49.624 -36.669 -51.142  1.00  0.00           H  
ATOM    533  C   ALA    36      49.629 -34.090 -53.486  1.00  0.00           C  
ATOM    534  O   ALA    36      50.365 -34.126 -54.473  1.00  0.00           O  
ATOM    535  N   GLU    37      48.503 -33.392 -53.436  1.00  0.00           N  
ATOM    536  H   GLU    37      47.831 -33.557 -52.696  1.00  0.00           H  
ATOM    537  CA  GLU    37      48.103 -32.509 -54.568  1.00  0.00           C  
ATOM    538  HA  GLU    37      48.277 -33.049 -55.499  1.00  0.00           H  
ATOM    539  CB  GLU    37      46.660 -32.064 -54.364  1.00  0.00           C  
ATOM    540  HB2 GLU    37      46.600 -31.778 -53.314  1.00  0.00           H  
ATOM    541  HB3 GLU    37      46.549 -31.249 -55.079  1.00  0.00           H  
ATOM    542  CG  GLU    37      45.518 -33.106 -54.553  1.00  0.00           C  
ATOM    543  HG2 GLU    37      45.579 -33.931 -53.844  1.00  0.00           H  
ATOM    544  HG3 GLU    37      44.532 -32.698 -54.329  1.00  0.00           H  
ATOM    545  CD  GLU    37      45.298 -33.620 -55.976  1.00  0.00           C  
ATOM    546  OE1 GLU    37      45.381 -32.785 -56.924  1.00  0.00           O  
ATOM    547  OE2 GLU    37      45.262 -34.842 -56.178  1.00  0.00           O  
ATOM    548  C   GLU    37      49.056 -31.334 -54.640  1.00  0.00           C  
ATOM    549  O   GLU    37      49.338 -30.777 -55.669  1.00  0.00           O  
ATOM    550  N   TYR    38      49.721 -30.893 -53.528  1.00  0.00           N  
ATOM    551  H   TYR    38      49.404 -31.304 -52.658  1.00  0.00           H  
ATOM    552  CA  TYR    38      50.709 -29.790 -53.595  1.00  0.00           C  
ATOM    553  HA  TYR    38      50.397 -28.884 -54.113  1.00  0.00           H  
ATOM    554  CB  TYR    38      51.007 -29.421 -52.185  1.00  0.00           C  
ATOM    555  HB2 TYR    38      50.009 -29.473 -51.732  1.00  0.00           H  
ATOM    556  HB3 TYR    38      51.790 -30.041 -51.730  1.00  0.00           H  
ATOM    557  CG  TYR    38      51.486 -27.950 -52.000  1.00  0.00           C  
ATOM    558  CD1 TYR    38      52.806 -27.671 -52.233  1.00  0.00           C  
ATOM    559  HD1 TYR    38      53.419 -28.554 -52.340  1.00  0.00           H  
ATOM    560  CE1 TYR    38      53.346 -26.371 -52.178  1.00  0.00           C  
ATOM    561  HE1 TYR    38      54.395 -26.209 -52.376  1.00  0.00           H  
ATOM    562  CZ  TYR    38      52.485 -25.345 -52.065  1.00  0.00           C  
ATOM    563  OH  TYR    38      52.885 -24.051 -52.117  1.00  0.00           O  
ATOM    564  HH  TYR    38      53.814 -23.905 -52.310  1.00  0.00           H  
ATOM    565  CE2 TYR    38      51.063 -25.591 -52.092  1.00  0.00           C  
ATOM    566  HE2 TYR    38      50.335 -24.794 -52.084  1.00  0.00           H  
ATOM    567  CD2 TYR    38      50.563 -26.897 -52.038  1.00  0.00           C  
ATOM    568  HD2 TYR    38      49.509 -27.132 -52.072  1.00  0.00           H  
ATOM    569  C   TYR    38      51.994 -30.208 -54.336  1.00  0.00           C  
ATOM    570  O   TYR    38      52.546 -29.457 -55.102  1.00  0.00           O  
ATOM    571  N   ARG    39      52.526 -31.405 -53.931  1.00  0.00           N  
ATOM    572  H   ARG    39      52.230 -31.914 -53.107  1.00  0.00           H  
ATOM    573  CA  ARG    39      53.693 -32.050 -54.496  1.00  0.00           C  
ATOM    574  HA  ARG    39      54.524 -31.357 -54.367  1.00  0.00           H  
ATOM    575  CB  ARG    39      53.948 -33.369 -53.660  1.00  0.00           C  
ATOM    576  HB2 ARG    39      53.103 -34.056 -53.605  1.00  0.00           H  
ATOM    577  HB3 ARG    39      54.764 -33.817 -54.228  1.00  0.00           H  
ATOM    578  CG  ARG    39      54.474 -33.097 -52.282  1.00  0.00           C  
ATOM    579  HG2 ARG    39      55.323 -32.413 -52.305  1.00  0.00           H  
ATOM    580  HG3 ARG    39      53.767 -32.535 -51.671  1.00  0.00           H  
ATOM    581  CD  ARG    39      54.656 -34.492 -51.545  1.00  0.00           C  
ATOM    582  HD2 ARG    39      53.647 -34.819 -51.296  1.00  0.00           H  
ATOM    583  HD3 ARG    39      55.137 -35.230 -52.188  1.00  0.00           H  
ATOM    584  NE  ARG    39      55.347 -34.233 -50.239  1.00  0.00           N  
ATOM    585  HE  ARG    39      56.009 -33.476 -50.151  1.00  0.00           H  
ATOM    586  CZ  ARG    39      55.262 -35.012 -49.176  1.00  0.00           C  
ATOM    587  NH1 ARG    39      54.436 -35.966 -49.029  1.00  0.00           N  
ATOM    588 HH11 ARG    39      53.914 -36.326 -49.814  1.00  0.00           H  
ATOM    589 HH12 ARG    39      54.377 -36.456 -48.148  1.00  0.00           H  
ATOM    590  NH2 ARG    39      56.011 -34.799 -48.141  1.00  0.00           N  
ATOM    591 HH21 ARG    39      56.625 -34.000 -48.077  1.00  0.00           H  
ATOM    592 HH22 ARG    39      55.949 -35.287 -47.258  1.00  0.00           H  
ATOM    593  C   ARG    39      53.630 -32.414 -55.975  1.00  0.00           C  
ATOM    594  O   ARG    39      54.706 -32.648 -56.558  1.00  0.00           O  
ATOM    595  N   LYS    40      52.452 -32.497 -56.552  1.00  0.00           N  
ATOM    596  H   LYS    40      51.658 -32.262 -55.968  1.00  0.00           H  
ATOM    597  CA  LYS    40      52.277 -32.905 -57.933  1.00  0.00           C  
ATOM    598  HA  LYS    40      52.910 -33.780 -58.080  1.00  0.00           H  
ATOM    599  CB  LYS    40      50.757 -33.045 -58.163  1.00  0.00           C  
ATOM    600  HB2 LYS    40      50.394 -33.322 -57.173  1.00  0.00           H  
ATOM    601  HB3 LYS    40      50.361 -32.038 -58.290  1.00  0.00           H  
ATOM    602  CG  LYS    40      50.245 -33.931 -59.321  1.00  0.00           C  
ATOM    603  HG2 LYS    40      50.544 -33.475 -60.264  1.00  0.00           H  
ATOM    604  HG3 LYS    40      50.707 -34.917 -59.384  1.00  0.00           H  
ATOM    605  CD  LYS    40      48.741 -34.037 -59.436  1.00  0.00           C  
ATOM    606  HD2 LYS    40      48.153 -33.205 -59.822  1.00  0.00           H  
ATOM    607  HD3 LYS    40      48.664 -34.853 -60.153  1.00  0.00           H  
ATOM    608  CE  LYS    40      48.089 -34.503 -58.117  1.00  0.00           C  
ATOM    609  HE2 LYS    40      48.673 -35.346 -57.746  1.00  0.00           H  
ATOM    610  HE3 LYS    40      48.168 -33.611 -57.495  1.00  0.00           H  
ATOM    611  NZ  LYS    40      46.754 -34.939 -58.454  1.00  0.00           N  
ATOM    612  HZ1 LYS    40      46.283 -34.195 -58.948  1.00  0.00           H  
ATOM    613  HZ2 LYS    40      46.662 -35.723 -59.084  1.00  0.00           H  
ATOM    614  HZ3 LYS    40      46.271 -34.986 -57.568  1.00  0.00           H  
ATOM    615  C   LYS    40      52.853 -31.805 -58.918  1.00  0.00           C  
ATOM    616  O   LYS    40      52.533 -30.638 -58.736  1.00  0.00           O  
ATOM    617  N   PRO    41      53.739 -32.170 -59.800  1.00  0.00           N  
ATOM    618  CD  PRO    41      54.331 -33.504 -59.950  1.00  0.00           C  
ATOM    619  HD2 PRO    41      53.689 -34.385 -59.830  1.00  0.00           H  
ATOM    620  HD3 PRO    41      55.132 -33.559 -59.202  1.00  0.00           H  
ATOM    621  CG  PRO    41      54.929 -33.511 -61.352  1.00  0.00           C  
ATOM    622  HG2 PRO    41      54.200 -33.484 -62.172  1.00  0.00           H  
ATOM    623  HG3 PRO    41      55.822 -34.134 -61.477  1.00  0.00           H  
ATOM    624  CB  PRO    41      55.539 -32.091 -61.352  1.00  0.00           C  
ATOM    625  HB2 PRO    41      55.779 -31.675 -62.338  1.00  0.00           H  
ATOM    626  HB3 PRO    41      56.471 -32.015 -60.777  1.00  0.00           H  
ATOM    627  CA  PRO    41      54.399 -31.271 -60.756  1.00  0.00           C  
ATOM    628  HA  PRO    41      54.945 -30.485 -60.233  1.00  0.00           H  
ATOM    629  C   PRO    41      53.520 -30.631 -61.809  1.00  0.00           C  
ATOM    630  O   PRO    41      53.827 -29.670 -62.493  1.00  0.00           O  
ATOM    631  N   VAL    42      52.324 -31.126 -62.018  1.00  0.00           N  
ATOM    632  H   VAL    42      52.020 -31.945 -61.506  1.00  0.00           H  
ATOM    633  CA  VAL    42      51.367 -30.692 -63.069  1.00  0.00           C  
ATOM    634  HA  VAL    42      51.696 -29.798 -63.598  1.00  0.00           H  
ATOM    635  CB  VAL    42      51.351 -31.647 -64.291  1.00  0.00           C  
ATOM    636  HB  VAL    42      52.344 -31.811 -64.710  1.00  0.00           H  
ATOM    637  CG1 VAL    42      50.864 -33.009 -63.928  1.00  0.00           C  
ATOM    638 HG11 VAL    42      49.768 -33.023 -63.981  1.00  0.00           H  
ATOM    639 HG12 VAL    42      51.247 -33.759 -64.630  1.00  0.00           H  
ATOM    640 HG13 VAL    42      51.269 -33.443 -63.005  1.00  0.00           H  
ATOM    641  CG2 VAL    42      50.389 -31.140 -65.498  1.00  0.00           C  
ATOM    642 HG21 VAL    42      50.817 -30.247 -65.969  1.00  0.00           H  
ATOM    643 HG22 VAL    42      50.445 -31.935 -66.252  1.00  0.00           H  
ATOM    644 HG23 VAL    42      49.349 -30.895 -65.252  1.00  0.00           H  
ATOM    645  C   VAL    42      49.972 -30.359 -62.517  1.00  0.00           C  
ATOM    646  O   VAL    42      49.474 -31.077 -61.681  1.00  0.00           O  
ATOM    647  N   VAL    43      49.322 -29.285 -63.068  1.00  0.00           N  
ATOM    648  H   VAL    43      49.840 -28.612 -63.621  1.00  0.00           H  
ATOM    649  CA  VAL    43      47.932 -28.799 -62.750  1.00  0.00           C  
ATOM    650  HA  VAL    43      47.514 -29.472 -62.001  1.00  0.00           H  
ATOM    651  CB  VAL    43      47.814 -27.359 -62.241  1.00  0.00           C  
ATOM    652  HB  VAL    43      47.949 -26.671 -63.075  1.00  0.00           H  
ATOM    653  CG1 VAL    43      46.395 -27.121 -61.661  1.00  0.00           C  
ATOM    654 HG11 VAL    43      46.414 -27.645 -60.698  1.00  0.00           H  
ATOM    655 HG12 VAL    43      46.221 -26.043 -61.552  1.00  0.00           H  
ATOM    656 HG13 VAL    43      45.635 -27.508 -62.351  1.00  0.00           H  
ATOM    657  CG2 VAL    43      48.811 -27.051 -61.120  1.00  0.00           C  
ATOM    658 HG21 VAL    43      48.739 -26.000 -60.814  1.00  0.00           H  
ATOM    659 HG22 VAL    43      48.603 -27.615 -60.202  1.00  0.00           H  
ATOM    660 HG23 VAL    43      49.793 -27.312 -61.533  1.00  0.00           H  
ATOM    661  C   VAL    43      47.084 -28.939 -63.977  1.00  0.00           C  
ATOM    662  O   VAL    43      47.107 -28.167 -64.838  1.00  0.00           O  
ATOM    663  N   LYS    44      46.470 -30.113 -64.108  1.00  0.00           N  
ATOM    664  H   LYS    44      46.463 -30.805 -63.368  1.00  0.00           H  
ATOM    665  CA  LYS    44      45.601 -30.563 -65.275  1.00  0.00           C  
ATOM    666  HA  LYS    44      46.137 -30.274 -66.179  1.00  0.00           H  
ATOM    667  CB  LYS    44      45.504 -32.102 -65.144  1.00  0.00           C  
ATOM    668  HB2 LYS    44      45.209 -32.281 -64.110  1.00  0.00           H  
ATOM    669  HB3 LYS    44      44.783 -32.601 -65.791  1.00  0.00           H  
ATOM    670  CG  LYS    44      46.859 -32.766 -65.392  1.00  0.00           C  
ATOM    671  HG2 LYS    44      47.565 -32.489 -64.610  1.00  0.00           H  
ATOM    672  HG3 LYS    44      46.474 -33.785 -65.392  1.00  0.00           H  
ATOM    673  CD  LYS    44      47.485 -32.647 -66.807  1.00  0.00           C  
ATOM    674  HD2 LYS    44      46.734 -32.827 -67.576  1.00  0.00           H  
ATOM    675  HD3 LYS    44      47.957 -31.673 -66.938  1.00  0.00           H  
ATOM    676  CE  LYS    44      48.486 -33.818 -66.991  1.00  0.00           C  
ATOM    677  HE2 LYS    44      49.099 -33.633 -67.874  1.00  0.00           H  
ATOM    678  HE3 LYS    44      49.096 -33.798 -66.088  1.00  0.00           H  
ATOM    679  NZ  LYS    44      47.896 -35.149 -67.060  1.00  0.00           N  
ATOM    680  HZ1 LYS    44      47.406 -35.388 -66.209  1.00  0.00           H  
ATOM    681  HZ2 LYS    44      47.239 -35.224 -67.823  1.00  0.00           H  
ATOM    682  HZ3 LYS    44      48.655 -35.805 -67.173  1.00  0.00           H  
ATOM    683  C   LYS    44      44.265 -29.783 -65.294  1.00  0.00           C  
ATOM    684  O   LYS    44      43.332 -30.257 -64.611  1.00  0.00           O  
ATOM    685  N   LEU    45      44.105 -28.706 -66.039  1.00  0.00           N  
ATOM    686  H   LEU    45      44.971 -28.342 -66.418  1.00  0.00           H  
ATOM    687  CA  LEU    45      42.715 -28.163 -66.239  1.00  0.00           C  
ATOM    688  HA  LEU    45      42.246 -28.159 -65.255  1.00  0.00           H  
ATOM    689  CB  LEU    45      42.934 -26.682 -66.769  1.00  0.00           C  
ATOM    690  HB2 LEU    45      43.477 -26.655 -67.714  1.00  0.00           H  
ATOM    691  HB3 LEU    45      41.971 -26.260 -67.057  1.00  0.00           H  
ATOM    692  CG  LEU    45      43.742 -25.878 -65.750  1.00  0.00           C  
ATOM    693  HG  LEU    45      44.762 -26.256 -65.827  1.00  0.00           H  
ATOM    694  CD1 LEU    45      43.719 -24.409 -66.042  1.00  0.00           C  
ATOM    695 HD11 LEU    45      42.766 -23.878 -65.933  1.00  0.00           H  
ATOM    696 HD12 LEU    45      44.393 -23.871 -65.364  1.00  0.00           H  
ATOM    697 HD13 LEU    45      44.099 -24.231 -67.056  1.00  0.00           H  
ATOM    698  CD2 LEU    45      43.238 -26.015 -64.279  1.00  0.00           C  
ATOM    699 HD21 LEU    45      43.646 -25.179 -63.699  1.00  0.00           H  
ATOM    700 HD22 LEU    45      42.148 -26.129 -64.237  1.00  0.00           H  
ATOM    701 HD23 LEU    45      43.640 -26.945 -63.859  1.00  0.00           H  
ATOM    702  C   LEU    45      41.921 -29.138 -67.168  1.00  0.00           C  
ATOM    703  O   LEU    45      42.206 -29.175 -68.365  1.00  0.00           O  
ATOM    704  N   GLY    46      40.935 -29.898 -66.621  1.00  0.00           N  
ATOM    705  H   GLY    46      40.824 -30.018 -65.622  1.00  0.00           H  
ATOM    706  CA  GLY    46      39.995 -30.700 -67.428  1.00  0.00           C  
ATOM    707  HA2 GLY    46      40.437 -31.160 -68.312  1.00  0.00           H  
ATOM    708  HA3 GLY    46      39.646 -31.481 -66.753  1.00  0.00           H  
ATOM    709  C   GLY    46      38.702 -29.847 -67.820  1.00  0.00           C  
ATOM    710  O   GLY    46      37.843 -30.327 -68.575  1.00  0.00           O  
ATOM    711  N   GLY    47      38.485 -28.602 -67.241  1.00  0.00           N  
ATOM    712  H   GLY    47      39.156 -28.349 -66.527  1.00  0.00           H  
ATOM    713  CA  GLY    47      37.334 -27.848 -67.305  1.00  0.00           C  
ATOM    714  HA2 GLY    47      37.621 -26.837 -67.019  1.00  0.00           H  
ATOM    715  HA3 GLY    47      36.975 -27.790 -68.333  1.00  0.00           H  
ATOM    716  C   GLY    47      36.215 -28.279 -66.398  1.00  0.00           C  
ATOM    717  O   GLY    47      35.044 -28.114 -66.744  1.00  0.00           O  
ATOM    718  N   GLU    48      36.607 -28.974 -65.307  1.00  0.00           N  
ATOM    719  H   GLU    48      37.607 -29.045 -65.157  1.00  0.00           H  
ATOM    720  CA  GLU    48      35.644 -29.878 -64.545  1.00  0.00           C  
ATOM    721  HA  GLU    48      34.643 -29.457 -64.634  1.00  0.00           H  
ATOM    722  CB  GLU    48      35.631 -31.231 -65.250  1.00  0.00           C  
ATOM    723  HB2 GLU    48      35.228 -31.110 -66.256  1.00  0.00           H  
ATOM    724  HB3 GLU    48      36.574 -31.776 -65.297  1.00  0.00           H  
ATOM    725  CG  GLU    48      34.678 -32.216 -64.574  1.00  0.00           C  
ATOM    726  HG2 GLU    48      34.431 -33.001 -65.288  1.00  0.00           H  
ATOM    727  HG3 GLU    48      35.208 -32.587 -63.697  1.00  0.00           H  
ATOM    728  CD  GLU    48      33.338 -31.712 -64.144  1.00  0.00           C  
ATOM    729  OE1 GLU    48      32.720 -30.747 -64.705  1.00  0.00           O  
ATOM    730  OE2 GLU    48      32.811 -32.251 -63.095  1.00  0.00           O  
ATOM    731  C   GLU    48      36.030 -29.973 -63.065  1.00  0.00           C  
ATOM    732  O   GLU    48      35.201 -30.038 -62.144  1.00  0.00           O  
ATOM    733  N   THR    49      37.310 -29.892 -62.803  1.00  0.00           N  
ATOM    734  H   THR    49      37.815 -29.960 -63.679  1.00  0.00           H  
ATOM    735  CA  THR    49      37.977 -30.098 -61.421  1.00  0.00           C  
ATOM    736  HA  THR    49      37.267 -29.813 -60.644  1.00  0.00           H  
ATOM    737  CB  THR    49      38.334 -31.611 -61.245  1.00  0.00           C  
ATOM    738  HB  THR    49      39.119 -31.675 -60.491  1.00  0.00           H  
ATOM    739  CG2 THR    49      37.135 -32.455 -60.814  1.00  0.00           C  
ATOM    740 HG21 THR    49      37.525 -33.480 -60.848  1.00  0.00           H  
ATOM    741 HG22 THR    49      36.664 -32.214 -59.853  1.00  0.00           H  
ATOM    742 HG23 THR    49      36.327 -32.434 -61.555  1.00  0.00           H  
ATOM    743  OG1 THR    49      38.803 -32.170 -62.539  1.00  0.00           O  
ATOM    744  HG1 THR    49      39.513 -31.721 -63.002  1.00  0.00           H  
ATOM    745  C   THR    49      39.265 -29.295 -61.240  1.00  0.00           C  
ATOM    746  O   THR    49      40.035 -29.079 -62.149  1.00  0.00           O  
ATOM    747  N   LEU    50      39.508 -28.845 -59.991  1.00  0.00           N  
ATOM    748  H   LEU    50      38.924 -29.150 -59.220  1.00  0.00           H  
ATOM    749  CA  LEU    50      40.666 -28.190 -59.551  1.00  0.00           C  
ATOM    750  HA  LEU    50      41.560 -28.603 -60.018  1.00  0.00           H  
ATOM    751  CB  LEU    50      40.560 -26.724 -60.107  1.00  0.00           C  
ATOM    752  HB2 LEU    50      40.428 -26.902 -61.175  1.00  0.00           H  
ATOM    753  HB3 LEU    50      39.601 -26.242 -59.916  1.00  0.00           H  
ATOM    754  CG  LEU    50      41.744 -25.873 -59.681  1.00  0.00           C  
ATOM    755  HG  LEU    50      41.919 -26.013 -58.614  1.00  0.00           H  
ATOM    756  CD1 LEU    50      42.997 -26.284 -60.480  1.00  0.00           C  
ATOM    757 HD11 LEU    50      43.867 -25.689 -60.175  1.00  0.00           H  
ATOM    758 HD12 LEU    50      43.254 -27.309 -60.184  1.00  0.00           H  
ATOM    759 HD13 LEU    50      42.924 -26.206 -61.572  1.00  0.00           H  
ATOM    760  CD2 LEU    50      41.437 -24.372 -59.966  1.00  0.00           C  
ATOM    761 HD21 LEU    50      41.042 -24.210 -60.977  1.00  0.00           H  
ATOM    762 HD22 LEU    50      40.755 -23.977 -59.204  1.00  0.00           H  
ATOM    763 HD23 LEU    50      42.349 -23.790 -59.782  1.00  0.00           H  
ATOM    764  C   LEU    50      40.630 -28.237 -58.010  1.00  0.00           C  
ATOM    765  O   LEU    50      39.583 -27.892 -57.476  1.00  0.00           O  
ATOM    766  N   THR    51      41.771 -28.468 -57.320  1.00  0.00           N  
ATOM    767  H   THR    51      42.629 -28.605 -57.841  1.00  0.00           H  
ATOM    768  CA  THR    51      41.892 -28.352 -55.862  1.00  0.00           C  
ATOM    769  HA  THR    51      40.882 -28.463 -55.469  1.00  0.00           H  
ATOM    770  CB  THR    51      42.826 -29.396 -55.326  1.00  0.00           C  
ATOM    771  HB  THR    51      43.011 -29.254 -54.262  1.00  0.00           H  
ATOM    772  CG2 THR    51      42.253 -30.784 -55.463  1.00  0.00           C  
ATOM    773 HG21 THR    51      42.224 -31.129 -56.504  1.00  0.00           H  
ATOM    774 HG22 THR    51      42.981 -31.413 -54.937  1.00  0.00           H  
ATOM    775 HG23 THR    51      41.259 -30.819 -55.000  1.00  0.00           H  
ATOM    776  OG1 THR    51      44.062 -29.188 -55.959  1.00  0.00           O  
ATOM    777  HG1 THR    51      44.010 -29.639 -56.805  1.00  0.00           H  
ATOM    778  C   THR    51      42.372 -26.994 -55.431  1.00  0.00           C  
ATOM    779  O   THR    51      43.138 -26.282 -56.152  1.00  0.00           O  
ATOM    780  N   ILE    52      41.961 -26.723 -54.205  1.00  0.00           N  
ATOM    781  H   ILE    52      41.310 -27.382 -53.795  1.00  0.00           H  
ATOM    782  CA  ILE    52      42.444 -25.492 -53.539  1.00  0.00           C  
ATOM    783  HA  ILE    52      42.168 -24.651 -54.175  1.00  0.00           H  
ATOM    784  CB  ILE    52      41.693 -25.064 -52.226  1.00  0.00           C  
ATOM    785  HB  ILE    52      41.838 -23.996 -52.060  1.00  0.00           H  
ATOM    786  CG2 ILE    52      40.216 -25.300 -52.495  1.00  0.00           C  
ATOM    787 HG21 ILE    52      39.842 -26.327 -52.594  1.00  0.00           H  
ATOM    788 HG22 ILE    52      39.665 -24.925 -51.624  1.00  0.00           H  
ATOM    789 HG23 ILE    52      39.793 -24.666 -53.284  1.00  0.00           H  
ATOM    790  CG1 ILE    52      42.103 -25.859 -50.995  1.00  0.00           C  
ATOM    791 HG12 ILE    52      41.186 -26.154 -50.486  1.00  0.00           H  
ATOM    792 HG13 ILE    52      42.372 -26.884 -51.247  1.00  0.00           H  
ATOM    793  CD1 ILE    52      43.283 -25.254 -50.169  1.00  0.00           C  
ATOM    794 HD11 ILE    52      42.850 -24.340 -49.744  1.00  0.00           H  
ATOM    795 HD12 ILE    52      43.625 -25.850 -49.314  1.00  0.00           H  
ATOM    796 HD13 ILE    52      44.198 -24.986 -50.711  1.00  0.00           H  
ATOM    797  C   ILE    52      44.001 -25.507 -53.454  1.00  0.00           C  
ATOM    798  O   ILE    52      44.660 -24.469 -53.588  1.00  0.00           O  
ATOM    799  N   SER    53      44.554 -26.748 -53.098  1.00  0.00           N  
ATOM    800  H   SER    53      43.881 -27.505 -53.107  1.00  0.00           H  
ATOM    801  CA  SER    53      46.011 -26.926 -53.007  1.00  0.00           C  
ATOM    802  HA  SER    53      46.383 -26.317 -52.184  1.00  0.00           H  
ATOM    803  CB  SER    53      46.177 -28.403 -52.676  1.00  0.00           C  
ATOM    804  HB2 SER    53      45.798 -28.624 -51.678  1.00  0.00           H  
ATOM    805  HB3 SER    53      45.672 -28.936 -53.481  1.00  0.00           H  
ATOM    806  OG  SER    53      47.557 -28.745 -52.525  1.00  0.00           O  
ATOM    807  HG  SER    53      47.749 -29.628 -52.200  1.00  0.00           H  
ATOM    808  C   SER    53      46.778 -26.602 -54.278  1.00  0.00           C  
ATOM    809  O   SER    53      47.713 -25.850 -54.182  1.00  0.00           O  
ATOM    810  N   GLN    54      46.216 -26.959 -55.410  1.00  0.00           N  
ATOM    811  H   GLN    54      45.403 -27.561 -55.455  1.00  0.00           H  
ATOM    812  CA  GLN    54      46.915 -26.634 -56.599  1.00  0.00           C  
ATOM    813  HA  GLN    54      47.985 -26.735 -56.417  1.00  0.00           H  
ATOM    814  CB  GLN    54      46.563 -27.679 -57.673  1.00  0.00           C  
ATOM    815  HB2 GLN    54      45.481 -27.769 -57.776  1.00  0.00           H  
ATOM    816  HB3 GLN    54      47.070 -27.411 -58.600  1.00  0.00           H  
ATOM    817  CG  GLN    54      47.252 -29.010 -57.397  1.00  0.00           C  
ATOM    818  HG2 GLN    54      48.188 -28.765 -56.894  1.00  0.00           H  
ATOM    819  HG3 GLN    54      46.595 -29.486 -56.669  1.00  0.00           H  
ATOM    820  CD  GLN    54      47.430 -29.833 -58.717  1.00  0.00           C  
ATOM    821  OE1 GLN    54      46.493 -30.366 -59.277  1.00  0.00           O  
ATOM    822  NE2 GLN    54      48.635 -30.000 -59.286  1.00  0.00           N  
ATOM    823 HE21 GLN    54      48.672 -30.536 -60.145  1.00  0.00           H  
ATOM    824 HE22 GLN    54      49.426 -29.624 -58.777  1.00  0.00           H  
ATOM    825  C   GLN    54      46.770 -25.199 -57.148  1.00  0.00           C  
ATOM    826  O   GLN    54      47.578 -24.745 -57.919  1.00  0.00           O  
ATOM    827  N   VAL    55      45.751 -24.491 -56.670  1.00  0.00           N  
ATOM    828  H   VAL    55      45.058 -24.991 -56.125  1.00  0.00           H  
ATOM    829  CA  VAL    55      45.764 -23.001 -56.700  1.00  0.00           C  
ATOM    830  HA  VAL    55      45.917 -22.677 -57.730  1.00  0.00           H  
ATOM    831  CB  VAL    55      44.485 -22.144 -56.349  1.00  0.00           C  
ATOM    832  HB  VAL    55      44.264 -22.258 -55.288  1.00  0.00           H  
ATOM    833  CG1 VAL    55      44.720 -20.642 -56.642  1.00  0.00           C  
ATOM    834 HG11 VAL    55      45.004 -20.455 -57.685  1.00  0.00           H  
ATOM    835 HG12 VAL    55      43.818 -20.052 -56.441  1.00  0.00           H  
ATOM    836 HG13 VAL    55      45.550 -20.237 -56.049  1.00  0.00           H  
ATOM    837  CG2 VAL    55      43.253 -22.660 -57.066  1.00  0.00           C  
ATOM    838 HG21 VAL    55      42.362 -22.027 -57.157  1.00  0.00           H  
ATOM    839 HG22 VAL    55      43.560 -22.857 -58.101  1.00  0.00           H  
ATOM    840 HG23 VAL    55      42.919 -23.600 -56.609  1.00  0.00           H  
ATOM    841  C   VAL    55      46.952 -22.529 -55.826  1.00  0.00           C  
ATOM    842  O   VAL    55      47.765 -21.870 -56.394  1.00  0.00           O  
ATOM    843  N   ALA    56      47.018 -22.907 -54.519  1.00  0.00           N  
ATOM    844  H   ALA    56      46.391 -23.631 -54.187  1.00  0.00           H  
ATOM    845  CA  ALA    56      47.972 -22.277 -53.514  1.00  0.00           C  
ATOM    846  HA  ALA    56      47.867 -21.193 -53.556  1.00  0.00           H  
ATOM    847  CB  ALA    56      47.451 -22.903 -52.148  1.00  0.00           C  
ATOM    848  HB1 ALA    56      47.821 -23.931 -52.052  1.00  0.00           H  
ATOM    849  HB2 ALA    56      47.713 -22.275 -51.287  1.00  0.00           H  
ATOM    850  HB3 ALA    56      46.359 -22.797 -52.165  1.00  0.00           H  
ATOM    851  C   ALA    56      49.443 -22.597 -53.958  1.00  0.00           C  
ATOM    852  O   ALA    56      50.380 -21.908 -53.544  1.00  0.00           O  
ATOM    853  N   ALA    57      49.712 -23.691 -54.713  1.00  0.00           N  
ATOM    854  H   ALA    57      49.038 -24.443 -54.798  1.00  0.00           H  
ATOM    855  CA  ALA    57      51.037 -24.080 -55.078  1.00  0.00           C  
ATOM    856  HA  ALA    57      51.714 -23.923 -54.238  1.00  0.00           H  
ATOM    857  CB  ALA    57      50.950 -25.527 -55.546  1.00  0.00           C  
ATOM    858  HB1 ALA    57      50.199 -25.622 -56.340  1.00  0.00           H  
ATOM    859  HB2 ALA    57      51.903 -25.901 -55.940  1.00  0.00           H  
ATOM    860  HB3 ALA    57      50.581 -26.278 -54.837  1.00  0.00           H  
ATOM    861  C   ALA    57      51.544 -23.215 -56.242  1.00  0.00           C  
ATOM    862  O   ALA    57      52.654 -22.781 -56.376  1.00  0.00           O  
ATOM    863  N   ILE    58      50.635 -22.890 -57.158  1.00  0.00           N  
ATOM    864  H   ILE    58      49.733 -23.288 -56.924  1.00  0.00           H  
ATOM    865  CA  ILE    58      50.739 -21.922 -58.269  1.00  0.00           C  
ATOM    866  HA  ILE    58      51.643 -22.167 -58.828  1.00  0.00           H  
ATOM    867  CB  ILE    58      49.590 -22.092 -59.323  1.00  0.00           C  
ATOM    868  HB  ILE    58      48.620 -22.121 -58.826  1.00  0.00           H  
ATOM    869  CG2 ILE    58      49.476 -20.900 -60.250  1.00  0.00           C  
ATOM    870 HG21 ILE    58      48.887 -20.078 -59.823  1.00  0.00           H  
ATOM    871 HG22 ILE    58      50.466 -20.560 -60.577  1.00  0.00           H  
ATOM    872 HG23 ILE    58      48.851 -21.220 -61.093  1.00  0.00           H  
ATOM    873  CG1 ILE    58      49.646 -23.450 -60.060  1.00  0.00           C  
ATOM    874 HG12 ILE    58      50.022 -24.175 -59.338  1.00  0.00           H  
ATOM    875 HG13 ILE    58      48.615 -23.717 -60.290  1.00  0.00           H  
ATOM    876  CD1 ILE    58      50.426 -23.510 -61.387  1.00  0.00           C  
ATOM    877 HD11 ILE    58      51.436 -23.106 -61.248  1.00  0.00           H  
ATOM    878 HD12 ILE    58      50.434 -24.559 -61.710  1.00  0.00           H  
ATOM    879 HD13 ILE    58      49.920 -23.020 -62.228  1.00  0.00           H  
ATOM    880  C   ILE    58      50.891 -20.455 -57.716  1.00  0.00           C  
ATOM    881  O   ILE    58      51.541 -19.599 -58.332  1.00  0.00           O  
ATOM    882  N   SER    59      50.306 -20.193 -56.543  1.00  0.00           N  
ATOM    883  H   SER    59      49.548 -20.800 -56.254  1.00  0.00           H  
ATOM    884  CA  SER    59      50.567 -18.894 -55.794  1.00  0.00           C  
ATOM    885  HA  SER    59      50.380 -18.083 -56.498  1.00  0.00           H  
ATOM    886  CB  SER    59      49.543 -18.813 -54.611  1.00  0.00           C  
ATOM    887  HB2 SER    59      49.911 -19.490 -53.840  1.00  0.00           H  
ATOM    888  HB3 SER    59      49.508 -17.800 -54.212  1.00  0.00           H  
ATOM    889  OG  SER    59      48.182 -19.166 -54.992  1.00  0.00           O  
ATOM    890  HG  SER    59      47.689 -18.414 -55.329  1.00  0.00           H  
ATOM    891  C   SER    59      52.037 -18.724 -55.244  1.00  0.00           C  
ATOM    892  O   SER    59      52.288 -17.670 -54.691  1.00  0.00           O  
ATOM    893  N   ALA    60      52.906 -19.672 -55.381  1.00  0.00           N  
ATOM    894  H   ALA    60      52.634 -20.579 -55.741  1.00  0.00           H  
ATOM    895  CA  ALA    60      54.343 -19.409 -55.209  1.00  0.00           C  
ATOM    896  HA  ALA    60      54.545 -18.916 -54.258  1.00  0.00           H  
ATOM    897  CB  ALA    60      55.115 -20.789 -55.328  1.00  0.00           C  
ATOM    898  HB1 ALA    60      54.696 -21.502 -54.607  1.00  0.00           H  
ATOM    899  HB2 ALA    60      55.019 -21.183 -56.347  1.00  0.00           H  
ATOM    900  HB3 ALA    60      56.189 -20.697 -55.125  1.00  0.00           H  
ATOM    901  C   ALA    60      54.887 -18.365 -56.259  1.00  0.00           C  
ATOM    902  O   ALA    60      54.784 -18.589 -57.448  1.00  0.00           O  
ATOM    903  N   ARG    61      55.516 -17.296 -55.754  1.00  0.00           N  
ATOM    904  H   ARG    61      55.529 -17.237 -54.743  1.00  0.00           H  
ATOM    905  CA  ARG    61      55.875 -16.066 -56.501  1.00  0.00           C  
ATOM    906  HA  ARG    61      54.994 -15.718 -57.041  1.00  0.00           H  
ATOM    907  CB  ARG    61      56.172 -14.846 -55.530  1.00  0.00           C  
ATOM    908  HB2 ARG    61      55.460 -14.692 -54.720  1.00  0.00           H  
ATOM    909  HB3 ARG    61      57.102 -15.017 -54.987  1.00  0.00           H  
ATOM    910  CG  ARG    61      56.077 -13.492 -56.254  1.00  0.00           C  
ATOM    911  HG2 ARG    61      55.536 -13.545 -57.199  1.00  0.00           H  
ATOM    912  HG3 ARG    61      55.502 -12.736 -55.719  1.00  0.00           H  
ATOM    913  CD  ARG    61      57.523 -13.047 -56.546  1.00  0.00           C  
ATOM    914  HD2 ARG    61      57.926 -12.875 -55.548  1.00  0.00           H  
ATOM    915  HD3 ARG    61      58.235 -13.666 -57.093  1.00  0.00           H  
ATOM    916  NE  ARG    61      57.516 -11.843 -57.341  1.00  0.00           N  
ATOM    917  HE  ARG    61      57.806 -11.014 -56.842  1.00  0.00           H  
ATOM    918  CZ  ARG    61      57.191 -11.780 -58.636  1.00  0.00           C  
ATOM    919  NH1 ARG    61      56.774 -12.747 -59.361  1.00  0.00           N  
ATOM    920 HH11 ARG    61      56.637 -13.684 -59.009  1.00  0.00           H  
ATOM    921 HH12 ARG    61      56.498 -12.491 -60.299  1.00  0.00           H  
ATOM    922  NH2 ARG    61      57.298 -10.603 -59.124  1.00  0.00           N  
ATOM    923 HH21 ARG    61      57.201  -9.769 -58.564  1.00  0.00           H  
ATOM    924 HH22 ARG    61      57.423 -10.487 -60.120  1.00  0.00           H  
ATOM    925  C   ARG    61      56.990 -16.355 -57.558  1.00  0.00           C  
ATOM    926  O   ARG    61      57.020 -15.579 -58.533  1.00  0.00           O  
ATOM    927  N   ASP    62      57.873 -17.343 -57.406  1.00  0.00           N  
ATOM    928  H   ASP    62      57.948 -17.960 -56.607  1.00  0.00           H  
ATOM    929  CA  ASP    62      58.918 -17.588 -58.443  1.00  0.00           C  
ATOM    930  HA  ASP    62      59.313 -16.606 -58.707  1.00  0.00           H  
ATOM    931  CB  ASP    62      60.161 -18.297 -57.708  1.00  0.00           C  
ATOM    932  HB2 ASP    62      61.059 -18.379 -58.319  1.00  0.00           H  
ATOM    933  HB3 ASP    62      60.315 -17.731 -56.789  1.00  0.00           H  
ATOM    934  CG  ASP    62      59.797 -19.710 -57.229  1.00  0.00           C  
ATOM    935  OD1 ASP    62      60.038 -19.984 -56.021  1.00  0.00           O  
ATOM    936  OD2 ASP    62      59.321 -20.558 -58.022  1.00  0.00           O  
ATOM    937  C   ASP    62      58.543 -18.336 -59.751  1.00  0.00           C  
ATOM    938  O   ASP    62      59.320 -18.375 -60.676  1.00  0.00           O  
ATOM    939  N   GLY    63      57.313 -18.940 -59.745  1.00  0.00           N  
ATOM    940  H   GLY    63      56.713 -18.813 -58.938  1.00  0.00           H  
ATOM    941  CA  GLY    63      56.752 -19.465 -60.953  1.00  0.00           C  
ATOM    942  HA2 GLY    63      55.676 -19.639 -60.977  1.00  0.00           H  
ATOM    943  HA3 GLY    63      57.037 -18.765 -61.738  1.00  0.00           H  
ATOM    944  C   GLY    63      57.316 -20.829 -61.434  1.00  0.00           C  
ATOM    945  O   GLY    63      56.956 -21.337 -62.456  1.00  0.00           O  
ATOM    946  N   SER    64      58.225 -21.415 -60.593  1.00  0.00           N  
ATOM    947  H   SER    64      58.446 -20.886 -59.757  1.00  0.00           H  
ATOM    948  CA  SER    64      59.060 -22.563 -60.945  1.00  0.00           C  
ATOM    949  HA  SER    64      59.077 -22.670 -62.030  1.00  0.00           H  
ATOM    950  CB  SER    64      60.612 -22.396 -60.540  1.00  0.00           C  
ATOM    951  HB2 SER    64      61.212 -23.204 -60.960  1.00  0.00           H  
ATOM    952  HB3 SER    64      60.972 -21.426 -60.882  1.00  0.00           H  
ATOM    953  OG  SER    64      60.694 -22.474 -59.100  1.00  0.00           O  
ATOM    954  HG  SER    64      60.068 -21.843 -58.736  1.00  0.00           H  
ATOM    955  C   SER    64      58.396 -23.881 -60.487  1.00  0.00           C  
ATOM    956  O   SER    64      57.574 -23.961 -59.651  1.00  0.00           O  
ATOM    957  N   GLY    65      58.931 -24.924 -61.096  1.00  0.00           N  
ATOM    958  H   GLY    65      59.598 -24.831 -61.852  1.00  0.00           H  
ATOM    959  CA  GLY    65      58.721 -26.336 -60.731  1.00  0.00           C  
ATOM    960  HA2 GLY    65      59.343 -27.023 -61.305  1.00  0.00           H  
ATOM    961  HA3 GLY    65      59.014 -26.519 -59.698  1.00  0.00           H  
ATOM    962  C   GLY    65      57.268 -26.946 -60.799  1.00  0.00           C  
ATOM    963  O   GLY    65      57.056 -28.122 -60.681  1.00  0.00           O  
ATOM    964  N   VAL    66      56.246 -26.083 -60.971  1.00  0.00           N  
ATOM    965  H   VAL    66      56.516 -25.110 -61.052  1.00  0.00           H  
ATOM    966  CA  VAL    66      54.901 -26.484 -61.320  1.00  0.00           C  
ATOM    967  HA  VAL    66      54.957 -27.564 -61.459  1.00  0.00           H  
ATOM    968  CB  VAL    66      53.971 -26.241 -60.108  1.00  0.00           C  
ATOM    969  HB  VAL    66      54.356 -26.817 -59.267  1.00  0.00           H  
ATOM    970  CG1 VAL    66      54.092 -24.761 -59.590  1.00  0.00           C  
ATOM    971 HG11 VAL    66      55.023 -24.448 -59.102  1.00  0.00           H  
ATOM    972 HG12 VAL    66      53.966 -24.079 -60.440  1.00  0.00           H  
ATOM    973 HG13 VAL    66      53.297 -24.578 -58.856  1.00  0.00           H  
ATOM    974  CG2 VAL    66      52.518 -26.732 -60.211  1.00  0.00           C  
ATOM    975 HG21 VAL    66      52.046 -26.204 -61.048  1.00  0.00           H  
ATOM    976 HG22 VAL    66      52.380 -27.819 -60.261  1.00  0.00           H  
ATOM    977 HG23 VAL    66      51.967 -26.418 -59.315  1.00  0.00           H  
ATOM    978  C   VAL    66      54.338 -25.989 -62.734  1.00  0.00           C  
ATOM    979  O   VAL    66      54.688 -24.834 -63.122  1.00  0.00           O  
ATOM    980  N   THR    67      53.515 -26.840 -63.431  1.00  0.00           N  
ATOM    981  H   THR    67      53.300 -27.718 -62.975  1.00  0.00           H  
ATOM    982  CA  THR    67      53.058 -26.498 -64.863  1.00  0.00           C  
ATOM    983  HA  THR    67      53.247 -25.441 -65.049  1.00  0.00           H  
ATOM    984  CB  THR    67      53.854 -27.331 -65.926  1.00  0.00           C  
ATOM    985  HB  THR    67      53.423 -28.326 -65.819  1.00  0.00           H  
ATOM    986  CG2 THR    67      53.583 -26.760 -67.313  1.00  0.00           C  
ATOM    987 HG21 THR    67      52.681 -27.208 -67.747  1.00  0.00           H  
ATOM    988 HG22 THR    67      53.586 -25.663 -67.351  1.00  0.00           H  
ATOM    989 HG23 THR    67      54.397 -27.080 -67.976  1.00  0.00           H  
ATOM    990  OG1 THR    67      55.174 -27.396 -65.670  1.00  0.00           O  
ATOM    991  HG1 THR    67      55.290 -28.164 -65.106  1.00  0.00           H  
ATOM    992  C   THR    67      51.548 -26.678 -65.053  1.00  0.00           C  
ATOM    993  O   THR    67      50.959 -27.692 -64.705  1.00  0.00           O  
ATOM    994  N   VAL    68      50.958 -25.716 -65.705  1.00  0.00           N  
ATOM    995  H   VAL    68      51.502 -24.863 -65.756  1.00  0.00           H  
ATOM    996  CA  VAL    68      49.512 -25.766 -66.153  1.00  0.00           C  
ATOM    997  HA  VAL    68      48.858 -26.367 -65.522  1.00  0.00           H  
ATOM    998  CB  VAL    68      48.958 -24.249 -66.259  1.00  0.00           C  
ATOM    999  HB  VAL    68      49.537 -23.769 -67.047  1.00  0.00           H  
ATOM   1000  CG1 VAL    68      47.463 -24.140 -66.546  1.00  0.00           C  
ATOM   1001 HG11 VAL    68      47.132 -23.097 -66.623  1.00  0.00           H  
ATOM   1002 HG12 VAL    68      47.334 -24.586 -67.540  1.00  0.00           H  
ATOM   1003 HG13 VAL    68      46.882 -24.806 -65.896  1.00  0.00           H  
ATOM   1004  CG2 VAL    68      49.241 -23.636 -64.948  1.00  0.00           C  
ATOM   1005 HG21 VAL    68      48.949 -24.247 -64.085  1.00  0.00           H  
ATOM   1006 HG22 VAL    68      50.298 -23.369 -64.829  1.00  0.00           H  
ATOM   1007 HG23 VAL    68      48.583 -22.758 -64.932  1.00  0.00           H  
ATOM   1008  C   VAL    68      49.434 -26.466 -67.523  1.00  0.00           C  
ATOM   1009  O   VAL    68      50.168 -26.070 -68.463  1.00  0.00           O  
ATOM   1010  N   GLU    69      48.469 -27.405 -67.754  1.00  0.00           N  
ATOM   1011  H   GLU    69      47.978 -27.857 -66.991  1.00  0.00           H  
ATOM   1012  CA  GLU    69      48.038 -27.781 -69.113  1.00  0.00           C  
ATOM   1013  HA  GLU    69      48.569 -27.288 -69.927  1.00  0.00           H  
ATOM   1014  CB  GLU    69      48.412 -29.289 -69.380  1.00  0.00           C  
ATOM   1015  HB2 GLU    69      48.105 -29.888 -68.522  1.00  0.00           H  
ATOM   1016  HB3 GLU    69      47.866 -29.703 -70.227  1.00  0.00           H  
ATOM   1017  CG  GLU    69      49.945 -29.395 -69.481  1.00  0.00           C  
ATOM   1018  HG2 GLU    69      50.332 -28.934 -68.572  1.00  0.00           H  
ATOM   1019  HG3 GLU    69      50.290 -30.429 -69.488  1.00  0.00           H  
ATOM   1020  CD  GLU    69      50.631 -28.658 -70.624  1.00  0.00           C  
ATOM   1021  OE1 GLU    69      51.912 -28.445 -70.610  1.00  0.00           O  
ATOM   1022  OE2 GLU    69      50.026 -28.348 -71.652  1.00  0.00           O  
ATOM   1023  C   GLU    69      46.535 -27.615 -69.326  1.00  0.00           C  
ATOM   1024  O   GLU    69      45.734 -27.977 -68.459  1.00  0.00           O  
ATOM   1025  N   LEU    70      46.089 -27.100 -70.505  1.00  0.00           N  
ATOM   1026  H   LEU    70      46.799 -26.959 -71.213  1.00  0.00           H  
ATOM   1027  CA  LEU    70      44.673 -27.012 -70.945  1.00  0.00           C  
ATOM   1028  HA  LEU    70      44.041 -26.908 -70.064  1.00  0.00           H  
ATOM   1029  CB  LEU    70      44.413 -25.861 -71.886  1.00  0.00           C  
ATOM   1030  HB2 LEU    70      44.983 -26.092 -72.787  1.00  0.00           H  
ATOM   1031  HB3 LEU    70      43.373 -25.832 -72.209  1.00  0.00           H  
ATOM   1032  CG  LEU    70      44.841 -24.482 -71.361  1.00  0.00           C  
ATOM   1033  HG  LEU    70      45.555 -24.651 -70.555  1.00  0.00           H  
ATOM   1034  CD1 LEU    70      45.461 -23.645 -72.427  1.00  0.00           C  
ATOM   1035 HD11 LEU    70      44.655 -23.350 -73.109  1.00  0.00           H  
ATOM   1036 HD12 LEU    70      45.892 -22.800 -71.875  1.00  0.00           H  
ATOM   1037 HD13 LEU    70      46.187 -24.254 -72.980  1.00  0.00           H  
ATOM   1038  CD2 LEU    70      43.591 -23.808 -70.791  1.00  0.00           C  
ATOM   1039 HD21 LEU    70      43.293 -24.437 -69.943  1.00  0.00           H  
ATOM   1040 HD22 LEU    70      43.901 -22.827 -70.411  1.00  0.00           H  
ATOM   1041 HD23 LEU    70      42.827 -23.592 -71.549  1.00  0.00           H  
ATOM   1042  C   LEU    70      44.199 -28.384 -71.533  1.00  0.00           C  
ATOM   1043  O   LEU    70      45.025 -29.044 -72.147  1.00  0.00           O  
ATOM   1044  N   SER    71      42.905 -28.741 -71.407  1.00  0.00           N  
ATOM   1045  H   SER    71      42.287 -28.229 -70.789  1.00  0.00           H  
ATOM   1046  CA  SER    71      42.311 -29.855 -72.160  1.00  0.00           C  
ATOM   1047  HA  SER    71      43.077 -30.619 -72.293  1.00  0.00           H  
ATOM   1048  CB  SER    71      41.098 -30.441 -71.431  1.00  0.00           C  
ATOM   1049  HB2 SER    71      41.323 -30.950 -70.494  1.00  0.00           H  
ATOM   1050  HB3 SER    71      40.525 -29.562 -71.135  1.00  0.00           H  
ATOM   1051  OG  SER    71      40.378 -31.365 -72.224  1.00  0.00           O  
ATOM   1052  HG  SER    71      39.664 -31.784 -71.740  1.00  0.00           H  
ATOM   1053  C   SER    71      41.974 -29.358 -73.622  1.00  0.00           C  
ATOM   1054  O   SER    71      41.008 -28.624 -73.674  1.00  0.00           O  
ATOM   1055  N   GLU    72      42.728 -29.756 -74.618  1.00  0.00           N  
ATOM   1056  H   GLU    72      43.419 -30.486 -74.493  1.00  0.00           H  
ATOM   1057  CA  GLU    72      42.251 -29.678 -76.019  1.00  0.00           C  
ATOM   1058  HA  GLU    72      42.111 -28.629 -76.284  1.00  0.00           H  
ATOM   1059  CB  GLU    72      43.286 -30.302 -76.878  1.00  0.00           C  
ATOM   1060  HB2 GLU    72      43.473 -31.330 -76.567  1.00  0.00           H  
ATOM   1061  HB3 GLU    72      42.840 -30.527 -77.846  1.00  0.00           H  
ATOM   1062  CG  GLU    72      44.623 -29.474 -77.006  1.00  0.00           C  
ATOM   1063  HG2 GLU    72      45.054 -29.437 -76.005  1.00  0.00           H  
ATOM   1064  HG3 GLU    72      45.276 -30.000 -77.702  1.00  0.00           H  
ATOM   1065  CD  GLU    72      44.462 -28.133 -77.757  1.00  0.00           C  
ATOM   1066  OE1 GLU    72      43.482 -27.944 -78.510  1.00  0.00           O  
ATOM   1067  OE2 GLU    72      45.312 -27.186 -77.594  1.00  0.00           O  
ATOM   1068  C   GLU    72      40.835 -30.287 -76.270  1.00  0.00           C  
ATOM   1069  O   GLU    72      40.144 -29.732 -77.135  1.00  0.00           O  
ATOM   1070  N   ALA    73      40.364 -31.271 -75.510  1.00  0.00           N  
ATOM   1071  H   ALA    73      40.905 -31.605 -74.722  1.00  0.00           H  
ATOM   1072  CA  ALA    73      39.001 -31.805 -75.645  1.00  0.00           C  
ATOM   1073  HA  ALA    73      38.865 -32.152 -76.670  1.00  0.00           H  
ATOM   1074  CB  ALA    73      39.085 -33.151 -74.836  1.00  0.00           C  
ATOM   1075  HB1 ALA    73      39.948 -33.803 -75.016  1.00  0.00           H  
ATOM   1076  HB2 ALA    73      39.049 -33.024 -73.747  1.00  0.00           H  
ATOM   1077  HB3 ALA    73      38.199 -33.772 -75.022  1.00  0.00           H  
ATOM   1078  C   ALA    73      37.988 -30.779 -75.320  1.00  0.00           C  
ATOM   1079  O   ALA    73      36.913 -30.715 -75.910  1.00  0.00           O  
ATOM   1080  N   ALA    74      38.213 -30.014 -74.278  1.00  0.00           N  
ATOM   1081  H   ALA    74      39.026 -30.126 -73.684  1.00  0.00           H  
ATOM   1082  CA  ALA    74      37.349 -28.868 -73.786  1.00  0.00           C  
ATOM   1083  HA  ALA    74      36.387 -29.323 -73.549  1.00  0.00           H  
ATOM   1084  CB  ALA    74      37.832 -28.409 -72.477  1.00  0.00           C  
ATOM   1085  HB1 ALA    74      38.828 -27.982 -72.647  1.00  0.00           H  
ATOM   1086  HB2 ALA    74      37.209 -27.649 -71.990  1.00  0.00           H  
ATOM   1087  HB3 ALA    74      37.864 -29.263 -71.790  1.00  0.00           H  
ATOM   1088  C   ALA    74      37.231 -27.708 -74.835  1.00  0.00           C  
ATOM   1089  O   ALA    74      36.293 -26.980 -74.958  1.00  0.00           O  
ATOM   1090  N   ARG    75      38.191 -27.606 -75.734  1.00  0.00           N  
ATOM   1091  H   ARG    75      38.961 -28.261 -75.661  1.00  0.00           H  
ATOM   1092  CA  ARG    75      38.113 -26.658 -76.814  1.00  0.00           C  
ATOM   1093  HA  ARG    75      38.118 -25.693 -76.308  1.00  0.00           H  
ATOM   1094  CB  ARG    75      39.374 -26.717 -77.746  1.00  0.00           C  
ATOM   1095  HB2 ARG    75      40.278 -26.791 -77.140  1.00  0.00           H  
ATOM   1096  HB3 ARG    75      39.197 -27.561 -78.412  1.00  0.00           H  
ATOM   1097  CG  ARG    75      39.573 -25.476 -78.608  1.00  0.00           C  
ATOM   1098  HG2 ARG    75      38.576 -25.261 -78.994  1.00  0.00           H  
ATOM   1099  HG3 ARG    75      39.889 -24.678 -77.936  1.00  0.00           H  
ATOM   1100  CD  ARG    75      40.578 -25.643 -79.784  1.00  0.00           C  
ATOM   1101  HD2 ARG    75      40.366 -26.604 -80.253  1.00  0.00           H  
ATOM   1102  HD3 ARG    75      40.471 -24.793 -80.457  1.00  0.00           H  
ATOM   1103  NE  ARG    75      41.933 -25.701 -79.256  1.00  0.00           N  
ATOM   1104  HE  ARG    75      42.109 -26.576 -78.785  1.00  0.00           H  
ATOM   1105  CZ  ARG    75      42.846 -24.720 -79.226  1.00  0.00           C  
ATOM   1106  NH1 ARG    75      42.685 -23.492 -79.783  1.00  0.00           N  
ATOM   1107 HH11 ARG    75      41.828 -23.192 -80.226  1.00  0.00           H  
ATOM   1108 HH12 ARG    75      43.512 -22.912 -79.748  1.00  0.00           H  
ATOM   1109  NH2 ARG    75      43.919 -24.963 -78.495  1.00  0.00           N  
ATOM   1110 HH21 ARG    75      44.161 -25.827 -78.033  1.00  0.00           H  
ATOM   1111 HH22 ARG    75      44.619 -24.244 -78.383  1.00  0.00           H  
ATOM   1112  C   ARG    75      36.806 -26.693 -77.641  1.00  0.00           C  
ATOM   1113  O   ARG    75      36.413 -25.649 -78.125  1.00  0.00           O  
ATOM   1114  N   ALA    76      36.133 -27.810 -77.720  1.00  0.00           N  
ATOM   1115  H   ALA    76      36.635 -28.617 -77.370  1.00  0.00           H  
ATOM   1116  CA  ALA    76      34.882 -28.032 -78.450  1.00  0.00           C  
ATOM   1117  HA  ALA    76      34.932 -27.565 -79.433  1.00  0.00           H  
ATOM   1118  CB  ALA    76      34.657 -29.543 -78.667  1.00  0.00           C  
ATOM   1119  HB1 ALA    76      34.880 -30.085 -77.740  1.00  0.00           H  
ATOM   1120  HB2 ALA    76      33.668 -29.725 -79.105  1.00  0.00           H  
ATOM   1121  HB3 ALA    76      35.399 -29.934 -79.375  1.00  0.00           H  
ATOM   1122  C   ALA    76      33.645 -27.371 -77.749  1.00  0.00           C  
ATOM   1123  O   ALA    76      32.658 -27.114 -78.450  1.00  0.00           O  
ATOM   1124  N   GLY    77      33.705 -27.079 -76.446  1.00  0.00           N  
ATOM   1125  H   GLY    77      34.519 -27.301 -75.886  1.00  0.00           H  
ATOM   1126  CA  GLY    77      32.620 -26.415 -75.689  1.00  0.00           C  
ATOM   1127  HA2 GLY    77      31.622 -26.616 -76.079  1.00  0.00           H  
ATOM   1128  HA3 GLY    77      32.681 -26.498 -74.604  1.00  0.00           H  
ATOM   1129  C   GLY    77      32.691 -24.943 -76.006  1.00  0.00           C  
ATOM   1130  O   GLY    77      31.683 -24.329 -76.372  1.00  0.00           O  
ATOM   1131  N   VAL    78      33.850 -24.284 -75.850  1.00  0.00           N  
ATOM   1132  H   VAL    78      34.708 -24.811 -75.740  1.00  0.00           H  
ATOM   1133  CA  VAL    78      33.930 -22.784 -75.936  1.00  0.00           C  
ATOM   1134  HA  VAL    78      33.028 -22.278 -75.591  1.00  0.00           H  
ATOM   1135  CB  VAL    78      35.277 -22.291 -75.315  1.00  0.00           C  
ATOM   1136  HB  VAL    78      35.193 -21.205 -75.339  1.00  0.00           H  
ATOM   1137  CG1 VAL    78      35.343 -22.732 -73.891  1.00  0.00           C  
ATOM   1138 HG11 VAL    78      36.193 -22.333 -73.325  1.00  0.00           H  
ATOM   1139 HG12 VAL    78      34.411 -22.429 -73.398  1.00  0.00           H  
ATOM   1140 HG13 VAL    78      35.478 -23.818 -73.973  1.00  0.00           H  
ATOM   1141  CG2 VAL    78      36.538 -22.672 -76.101  1.00  0.00           C  
ATOM   1142 HG21 VAL    78      37.327 -22.688 -75.340  1.00  0.00           H  
ATOM   1143 HG22 VAL    78      36.415 -23.741 -76.312  1.00  0.00           H  
ATOM   1144 HG23 VAL    78      36.718 -22.038 -76.978  1.00  0.00           H  
ATOM   1145  C   VAL    78      33.855 -22.359 -77.411  1.00  0.00           C  
ATOM   1146  O   VAL    78      33.381 -21.243 -77.665  1.00  0.00           O  
ATOM   1147  N   LYS    79      34.254 -23.272 -78.363  1.00  0.00           N  
ATOM   1148  H   LYS    79      34.847 -24.040 -78.071  1.00  0.00           H  
ATOM   1149  CA  LYS    79      34.114 -23.031 -79.837  1.00  0.00           C  
ATOM   1150  HA  LYS    79      34.580 -22.092 -80.134  1.00  0.00           H  
ATOM   1151  CB  LYS    79      34.771 -24.174 -80.677  1.00  0.00           C  
ATOM   1152  HB2 LYS    79      35.843 -24.237 -80.487  1.00  0.00           H  
ATOM   1153  HB3 LYS    79      34.286 -25.078 -80.309  1.00  0.00           H  
ATOM   1154  CG  LYS    79      34.458 -24.069 -82.168  1.00  0.00           C  
ATOM   1155  HG2 LYS    79      34.950 -24.861 -82.733  1.00  0.00           H  
ATOM   1156  HG3 LYS    79      33.386 -24.262 -82.191  1.00  0.00           H  
ATOM   1157  CD  LYS    79      34.913 -22.770 -82.893  1.00  0.00           C  
ATOM   1158  HD2 LYS    79      34.545 -21.860 -82.419  1.00  0.00           H  
ATOM   1159  HD3 LYS    79      36.001 -22.710 -82.907  1.00  0.00           H  
ATOM   1160  CE  LYS    79      34.486 -22.890 -84.338  1.00  0.00           C  
ATOM   1161  HE2 LYS    79      34.789 -23.808 -84.841  1.00  0.00           H  
ATOM   1162  HE3 LYS    79      33.398 -22.845 -84.295  1.00  0.00           H  
ATOM   1163  NZ  LYS    79      34.894 -21.777 -85.113  1.00  0.00           N  
ATOM   1164  HZ1 LYS    79      34.805 -21.998 -86.095  1.00  0.00           H  
ATOM   1165  HZ2 LYS    79      34.240 -21.035 -84.912  1.00  0.00           H  
ATOM   1166  HZ3 LYS    79      35.784 -21.397 -84.824  1.00  0.00           H  
ATOM   1167  C   LYS    79      32.597 -22.920 -80.108  1.00  0.00           C  
ATOM   1168  O   LYS    79      32.175 -21.952 -80.720  1.00  0.00           O  
ATOM   1169  N   ALA    80      31.812 -23.715 -79.460  1.00  0.00           N  
ATOM   1170  H   ALA    80      32.237 -24.486 -78.960  1.00  0.00           H  
ATOM   1171  CA  ALA    80      30.327 -23.669 -79.595  1.00  0.00           C  
ATOM   1172  HA  ALA    80      30.076 -23.700 -80.655  1.00  0.00           H  
ATOM   1173  CB  ALA    80      29.822 -24.957 -78.967  1.00  0.00           C  
ATOM   1174  HB1 ALA    80      29.939 -24.852 -77.881  1.00  0.00           H  
ATOM   1175  HB2 ALA    80      28.796 -25.173 -79.289  1.00  0.00           H  
ATOM   1176  HB3 ALA    80      30.453 -25.792 -79.295  1.00  0.00           H  
ATOM   1177  C   ALA    80      29.632 -22.338 -79.092  1.00  0.00           C  
ATOM   1178  O   ALA    80      28.886 -21.657 -79.833  1.00  0.00           O  
ATOM   1179  N   SER    81      29.914 -21.910 -77.910  1.00  0.00           N  
ATOM   1180  H   SER    81      30.604 -22.407 -77.359  1.00  0.00           H  
ATOM   1181  CA  SER    81      29.252 -20.747 -77.216  1.00  0.00           C  
ATOM   1182  HA  SER    81      28.165 -20.737 -77.300  1.00  0.00           H  
ATOM   1183  CB  SER    81      29.500 -20.871 -75.707  1.00  0.00           C  
ATOM   1184  HB2 SER    81      28.837 -20.153 -75.223  1.00  0.00           H  
ATOM   1185  HB3 SER    81      29.277 -21.894 -75.403  1.00  0.00           H  
ATOM   1186  OG  SER    81      30.863 -20.690 -75.403  1.00  0.00           O  
ATOM   1187  HG  SER    81      31.047 -21.379 -74.760  1.00  0.00           H  
ATOM   1188  C   SER    81      29.715 -19.399 -77.832  1.00  0.00           C  
ATOM   1189  O   SER    81      28.924 -18.447 -77.926  1.00  0.00           O  
ATOM   1190  N   SER    82      30.862 -19.485 -78.506  1.00  0.00           N  
ATOM   1191  H   SER    82      31.280 -20.407 -78.547  1.00  0.00           H  
ATOM   1192  CA  SER    82      31.478 -18.453 -79.423  1.00  0.00           C  
ATOM   1193  HA  SER    82      31.500 -17.451 -78.993  1.00  0.00           H  
ATOM   1194  CB  SER    82      32.954 -18.896 -79.629  1.00  0.00           C  
ATOM   1195  HB2 SER    82      33.519 -18.886 -78.697  1.00  0.00           H  
ATOM   1196  HB3 SER    82      32.928 -19.871 -80.117  1.00  0.00           H  
ATOM   1197  OG  SER    82      33.617 -18.080 -80.600  1.00  0.00           O  
ATOM   1198  HG  SER    82      33.896 -17.303 -80.110  1.00  0.00           H  
ATOM   1199  C   SER    82      30.809 -18.412 -80.805  1.00  0.00           C  
ATOM   1200  O   SER    82      30.433 -17.356 -81.311  1.00  0.00           O  
ATOM   1201  N   ASP    83      30.496 -19.618 -81.332  1.00  0.00           N  
ATOM   1202  H   ASP    83      30.755 -20.481 -80.870  1.00  0.00           H  
ATOM   1203  CA  ASP    83      29.716 -19.793 -82.517  1.00  0.00           C  
ATOM   1204  HA  ASP    83      30.132 -19.138 -83.283  1.00  0.00           H  
ATOM   1205  CB  ASP    83      29.719 -21.290 -82.970  1.00  0.00           C  
ATOM   1206  HB2 ASP    83      29.439 -21.882 -82.098  1.00  0.00           H  
ATOM   1207  HB3 ASP    83      28.965 -21.511 -83.726  1.00  0.00           H  
ATOM   1208  CG  ASP    83      31.077 -21.677 -83.626  1.00  0.00           C  
ATOM   1209  OD1 ASP    83      31.175 -22.841 -84.063  1.00  0.00           O  
ATOM   1210  OD2 ASP    83      31.999 -20.816 -83.858  1.00  0.00           O  
ATOM   1211  C   ASP    83      28.273 -19.303 -82.265  1.00  0.00           C  
ATOM   1212  O   ASP    83      27.717 -18.741 -83.178  1.00  0.00           O  
ATOM   1213  N   TRP    84      27.656 -19.486 -81.120  1.00  0.00           N  
ATOM   1214  H   TRP    84      27.969 -20.237 -80.518  1.00  0.00           H  
ATOM   1215  CA  TRP    84      26.327 -19.054 -80.833  1.00  0.00           C  
ATOM   1216  HA  TRP    84      25.651 -19.428 -81.603  1.00  0.00           H  
ATOM   1217  CB  TRP    84      25.887 -19.808 -79.544  1.00  0.00           C  
ATOM   1218  HB2 TRP    84      26.120 -20.852 -79.790  1.00  0.00           H  
ATOM   1219  HB3 TRP    84      26.493 -19.455 -78.701  1.00  0.00           H  
ATOM   1220  CG  TRP    84      24.442 -19.650 -79.203  1.00  0.00           C  
ATOM   1221  CD1 TRP    84      23.505 -20.520 -79.497  1.00  0.00           C  
ATOM   1222  HD1 TRP    84      23.699 -21.445 -80.019  1.00  0.00           H  
ATOM   1223  NE1 TRP    84      22.279 -20.086 -78.995  1.00  0.00           N  
ATOM   1224  HE1 TRP    84      21.361 -20.508 -79.008  1.00  0.00           H  
ATOM   1225  CE2 TRP    84      22.443 -18.828 -78.469  1.00  0.00           C  
ATOM   1226  CZ2 TRP    84      21.511 -17.992 -77.813  1.00  0.00           C  
ATOM   1227  HZ2 TRP    84      20.469 -18.248 -77.686  1.00  0.00           H  
ATOM   1228  CH2 TRP    84      21.959 -16.775 -77.297  1.00  0.00           C  
ATOM   1229  HH2 TRP    84      21.285 -16.169 -76.709  1.00  0.00           H  
ATOM   1230  CZ3 TRP    84      23.251 -16.381 -77.471  1.00  0.00           C  
ATOM   1231  HZ3 TRP    84      23.569 -15.401 -77.146  1.00  0.00           H  
ATOM   1232  CE3 TRP    84      24.222 -17.233 -78.057  1.00  0.00           C  
ATOM   1233  HE3 TRP    84      25.236 -16.890 -78.201  1.00  0.00           H  
ATOM   1234  CD2 TRP    84      23.804 -18.522 -78.478  1.00  0.00           C  
ATOM   1235  C   TRP    84      26.126 -17.584 -80.734  1.00  0.00           C  
ATOM   1236  O   TRP    84      25.186 -17.070 -81.298  1.00  0.00           O  
ATOM   1237  N   VAL    85      27.138 -16.900 -80.144  1.00  0.00           N  
ATOM   1238  H   VAL    85      27.957 -17.350 -79.752  1.00  0.00           H  
ATOM   1239  CA  VAL    85      27.171 -15.457 -80.123  1.00  0.00           C  
ATOM   1240  HA  VAL    85      26.118 -15.251 -79.929  1.00  0.00           H  
ATOM   1241  CB  VAL    85      28.214 -14.807 -79.218  1.00  0.00           C  
ATOM   1242  HB  VAL    85      29.197 -15.269 -79.315  1.00  0.00           H  
ATOM   1243  CG1 VAL    85      28.289 -13.265 -79.406  1.00  0.00           C  
ATOM   1244 HG11 VAL    85      27.314 -12.768 -79.335  1.00  0.00           H  
ATOM   1245 HG12 VAL    85      28.874 -12.681 -78.685  1.00  0.00           H  
ATOM   1246 HG13 VAL    85      28.632 -12.960 -80.402  1.00  0.00           H  
ATOM   1247  CG2 VAL    85      27.852 -14.973 -77.703  1.00  0.00           C  
ATOM   1248 HG21 VAL    85      26.935 -14.474 -77.369  1.00  0.00           H  
ATOM   1249 HG22 VAL    85      27.732 -16.012 -77.371  1.00  0.00           H  
ATOM   1250 HG23 VAL    85      28.682 -14.524 -77.144  1.00  0.00           H  
ATOM   1251  C   VAL    85      27.321 -15.017 -81.609  1.00  0.00           C  
ATOM   1252  O   VAL    85      26.725 -14.004 -81.950  1.00  0.00           O  
ATOM   1253  N   MET    86      28.188 -15.694 -82.440  1.00  0.00           N  
ATOM   1254  H   MET    86      28.788 -16.459 -82.155  1.00  0.00           H  
ATOM   1255  CA  MET    86      28.465 -15.299 -83.837  1.00  0.00           C  
ATOM   1256  HA  MET    86      28.718 -14.239 -83.867  1.00  0.00           H  
ATOM   1257  CB  MET    86      29.748 -16.045 -84.327  1.00  0.00           C  
ATOM   1258  HB2 MET    86      30.587 -15.656 -83.750  1.00  0.00           H  
ATOM   1259  HB3 MET    86      29.787 -17.112 -84.110  1.00  0.00           H  
ATOM   1260  CG  MET    86      30.023 -15.944 -85.811  1.00  0.00           C  
ATOM   1261  HG2 MET    86      29.141 -16.246 -86.377  1.00  0.00           H  
ATOM   1262  HG3 MET    86      30.178 -14.877 -85.971  1.00  0.00           H  
ATOM   1263  SD  MET    86      31.395 -16.856 -86.505  1.00  0.00           S  
ATOM   1264  CE  MET    86      30.713 -18.568 -86.351  1.00  0.00           C  
ATOM   1265  HE1 MET    86      29.655 -18.634 -86.631  1.00  0.00           H  
ATOM   1266  HE2 MET    86      31.202 -19.115 -87.166  1.00  0.00           H  
ATOM   1267  HE3 MET    86      31.014 -18.980 -85.380  1.00  0.00           H  
ATOM   1268  C   MET    86      27.216 -15.506 -84.779  1.00  0.00           C  
ATOM   1269  O   MET    86      26.970 -14.635 -85.592  1.00  0.00           O  
ATOM   1270  N   ASP    87      26.387 -16.536 -84.496  1.00  0.00           N  
ATOM   1271  H   ASP    87      26.744 -17.306 -83.943  1.00  0.00           H  
ATOM   1272  CA  ASP    87      25.044 -16.632 -84.960  1.00  0.00           C  
ATOM   1273  HA  ASP    87      25.058 -16.509 -86.043  1.00  0.00           H  
ATOM   1274  CB  ASP    87      24.618 -18.073 -84.521  1.00  0.00           C  
ATOM   1275  HB2 ASP    87      25.229 -18.873 -84.938  1.00  0.00           H  
ATOM   1276  HB3 ASP    87      24.686 -18.197 -83.440  1.00  0.00           H  
ATOM   1277  CG  ASP    87      23.217 -18.400 -84.999  1.00  0.00           C  
ATOM   1278  OD1 ASP    87      22.960 -18.854 -86.167  1.00  0.00           O  
ATOM   1279  OD2 ASP    87      22.360 -18.461 -84.076  1.00  0.00           O  
ATOM   1280  C   ASP    87      23.983 -15.624 -84.420  1.00  0.00           C  
ATOM   1281  O   ASP    87      23.086 -15.236 -85.154  1.00  0.00           O  
ATOM   1282  N   SER    88      24.176 -15.236 -83.151  1.00  0.00           N  
ATOM   1283  H   SER    88      24.901 -15.692 -82.610  1.00  0.00           H  
ATOM   1284  CA  SER    88      23.263 -14.226 -82.562  1.00  0.00           C  
ATOM   1285  HA  SER    88      22.258 -14.598 -82.763  1.00  0.00           H  
ATOM   1286  CB  SER    88      23.426 -14.245 -81.031  1.00  0.00           C  
ATOM   1287  HB2 SER    88      22.959 -15.194 -80.769  1.00  0.00           H  
ATOM   1288  HB3 SER    88      24.484 -14.225 -80.770  1.00  0.00           H  
ATOM   1289  OG  SER    88      22.702 -13.260 -80.336  1.00  0.00           O  
ATOM   1290  HG  SER    88      21.856 -13.141 -80.773  1.00  0.00           H  
ATOM   1291  C   SER    88      23.500 -12.805 -83.072  1.00  0.00           C  
ATOM   1292  O   SER    88      22.580 -11.957 -83.152  1.00  0.00           O  
ATOM   1293  N   MET    89      24.768 -12.481 -83.339  1.00  0.00           N  
ATOM   1294  H   MET    89      25.467 -13.176 -83.104  1.00  0.00           H  
ATOM   1295  CA  MET    89      25.174 -11.259 -84.136  1.00  0.00           C  
ATOM   1296  HA  MET    89      24.701 -10.397 -83.666  1.00  0.00           H  
ATOM   1297  CB  MET    89      26.651 -10.985 -84.196  1.00  0.00           C  
ATOM   1298  HB2 MET    89      27.135 -11.888 -84.569  1.00  0.00           H  
ATOM   1299  HB3 MET    89      26.813 -10.058 -84.746  1.00  0.00           H  
ATOM   1300  CG  MET    89      27.233 -10.645 -82.755  1.00  0.00           C  
ATOM   1301  HG2 MET    89      26.924 -11.528 -82.196  1.00  0.00           H  
ATOM   1302  HG3 MET    89      28.319 -10.662 -82.840  1.00  0.00           H  
ATOM   1303  SD  MET    89      26.707  -9.097 -81.911  1.00  0.00           S  
ATOM   1304  CE  MET    89      27.414  -7.801 -83.050  1.00  0.00           C  
ATOM   1305  HE1 MET    89      26.669  -7.010 -83.202  1.00  0.00           H  
ATOM   1306  HE2 MET    89      28.341  -7.371 -82.653  1.00  0.00           H  
ATOM   1307  HE3 MET    89      27.619  -8.434 -83.923  1.00  0.00           H  
ATOM   1308  C   MET    89      24.539 -11.243 -85.543  1.00  0.00           C  
ATOM   1309  O   MET    89      24.215 -10.234 -86.113  1.00  0.00           O  
ATOM   1310  N   ASN    90      24.119 -12.481 -86.108  1.00  0.00           N  
ATOM   1311  H   ASN    90      24.262 -13.387 -85.676  1.00  0.00           H  
ATOM   1312  CA  ASN    90      23.449 -12.639 -87.388  1.00  0.00           C  
ATOM   1313  HA  ASN    90      23.761 -11.861 -88.085  1.00  0.00           H  
ATOM   1314  CB  ASN    90      24.003 -13.942 -88.043  1.00  0.00           C  
ATOM   1315  HB2 ASN    90      25.082 -13.986 -88.191  1.00  0.00           H  
ATOM   1316  HB3 ASN    90      23.845 -14.806 -87.398  1.00  0.00           H  
ATOM   1317  CG  ASN    90      23.328 -14.222 -89.389  1.00  0.00           C  
ATOM   1318  OD1 ASN    90      23.520 -13.429 -90.268  1.00  0.00           O  
ATOM   1319  ND2 ASN    90      22.655 -15.322 -89.689  1.00  0.00           N  
ATOM   1320 HD21 ASN    90      22.434 -15.402 -90.675  1.00  0.00           H  
ATOM   1321 HD22 ASN    90      22.802 -16.170 -89.156  1.00  0.00           H  
ATOM   1322  C   ASN    90      21.917 -12.636 -87.216  1.00  0.00           C  
ATOM   1323  O   ASN    90      21.266 -11.812 -87.863  1.00  0.00           O  
ATOM   1324  N   LYS    91      21.308 -13.377 -86.343  1.00  0.00           N  
ATOM   1325  H   LYS    91      21.768 -14.176 -85.923  1.00  0.00           H  
ATOM   1326  CA  LYS    91      19.876 -13.296 -85.920  1.00  0.00           C  
ATOM   1327  HA  LYS    91      19.157 -13.317 -86.739  1.00  0.00           H  
ATOM   1328  CB  LYS    91      19.717 -14.529 -85.047  1.00  0.00           C  
ATOM   1329  HB2 LYS    91      20.495 -14.679 -84.299  1.00  0.00           H  
ATOM   1330  HB3 LYS    91      18.855 -14.502 -84.379  1.00  0.00           H  
ATOM   1331  CG  LYS    91      19.600 -15.768 -85.967  1.00  0.00           C  
ATOM   1332  HG2 LYS    91      18.739 -15.752 -86.635  1.00  0.00           H  
ATOM   1333  HG3 LYS    91      20.515 -16.017 -86.505  1.00  0.00           H  
ATOM   1334  CD  LYS    91      19.279 -16.925 -85.029  1.00  0.00           C  
ATOM   1335  HD2 LYS    91      19.947 -16.845 -84.172  1.00  0.00           H  
ATOM   1336  HD3 LYS    91      18.285 -16.779 -84.607  1.00  0.00           H  
ATOM   1337  CE  LYS    91      19.693 -18.220 -85.758  1.00  0.00           C  
ATOM   1338  HE2 LYS    91      18.933 -18.423 -86.512  1.00  0.00           H  
ATOM   1339  HE3 LYS    91      20.624 -17.981 -86.272  1.00  0.00           H  
ATOM   1340  NZ  LYS    91      20.062 -19.341 -84.877  1.00  0.00           N  
ATOM   1341  HZ1 LYS    91      20.873 -19.079 -84.335  1.00  0.00           H  
ATOM   1342  HZ2 LYS    91      19.405 -19.688 -84.193  1.00  0.00           H  
ATOM   1343  HZ3 LYS    91      20.350 -20.076 -85.508  1.00  0.00           H  
ATOM   1344  C   LYS    91      19.437 -11.984 -85.186  1.00  0.00           C  
ATOM   1345  O   LYS    91      18.221 -11.781 -85.027  1.00  0.00           O  
ATOM   1346  N   GLY    92      20.379 -11.037 -84.968  1.00  0.00           N  
ATOM   1347  H   GLY    92      21.346 -11.300 -85.120  1.00  0.00           H  
ATOM   1348  CA  GLY    92      20.060  -9.730 -84.401  1.00  0.00           C  
ATOM   1349  HA2 GLY    92      20.959  -9.115 -84.361  1.00  0.00           H  
ATOM   1350  HA3 GLY    92      19.375  -9.340 -85.153  1.00  0.00           H  
ATOM   1351  C   GLY    92      19.542  -9.697 -82.958  1.00  0.00           C  
ATOM   1352  O   GLY    92      19.098  -8.699 -82.553  1.00  0.00           O  
ATOM   1353  N   THR    93      19.457 -10.873 -82.296  1.00  0.00           N  
ATOM   1354  H   THR    93      20.004 -11.640 -82.668  1.00  0.00           H  
ATOM   1355  CA  THR    93      18.869 -11.082 -80.991  1.00  0.00           C  
ATOM   1356  HA  THR    93      17.823 -10.792 -81.087  1.00  0.00           H  
ATOM   1357  CB  THR    93      18.813 -12.639 -80.733  1.00  0.00           C  
ATOM   1358  HB  THR    93      18.528 -12.895 -79.712  1.00  0.00           H  
ATOM   1359  CG2 THR    93      17.909 -13.138 -81.835  1.00  0.00           C  
ATOM   1360 HG21 THR    93      18.468 -13.147 -82.779  1.00  0.00           H  
ATOM   1361 HG22 THR    93      17.589 -14.183 -81.749  1.00  0.00           H  
ATOM   1362 HG23 THR    93      16.991 -12.540 -81.901  1.00  0.00           H  
ATOM   1363  OG1 THR    93      20.042 -13.238 -81.138  1.00  0.00           O  
ATOM   1364  HG1 THR    93      20.066 -14.092 -80.700  1.00  0.00           H  
ATOM   1365  C   THR    93      19.489 -10.316 -79.836  1.00  0.00           C  
ATOM   1366  O   THR    93      20.721 -10.284 -79.809  1.00  0.00           O  
ATOM   1367  N   ASP    94      18.677  -9.691 -79.012  1.00  0.00           N  
ATOM   1368  H   ASP    94      17.687  -9.885 -79.105  1.00  0.00           H  
ATOM   1369  CA  ASP    94      19.159  -8.741 -78.032  1.00  0.00           C  
ATOM   1370  HA  ASP    94      19.964  -8.175 -78.499  1.00  0.00           H  
ATOM   1371  CB  ASP    94      17.971  -7.854 -77.589  1.00  0.00           C  
ATOM   1372  HB2 ASP    94      17.588  -7.367 -78.487  1.00  0.00           H  
ATOM   1373  HB3 ASP    94      17.191  -8.529 -77.238  1.00  0.00           H  
ATOM   1374  CG  ASP    94      18.343  -6.767 -76.593  1.00  0.00           C  
ATOM   1375  OD1 ASP    94      18.933  -5.767 -76.990  1.00  0.00           O  
ATOM   1376  OD2 ASP    94      17.890  -6.776 -75.382  1.00  0.00           O  
ATOM   1377  C   ASP    94      19.640  -9.501 -76.750  1.00  0.00           C  
ATOM   1378  O   ASP    94      18.907 -10.191 -76.049  1.00  0.00           O  
ATOM   1379  N   SER    95      20.953  -9.434 -76.411  1.00  0.00           N  
ATOM   1380  H   SER    95      21.617  -8.823 -76.870  1.00  0.00           H  
ATOM   1381  CA  SER    95      21.320  -9.856 -75.067  1.00  0.00           C  
ATOM   1382  HA  SER    95      20.424  -9.812 -74.447  1.00  0.00           H  
ATOM   1383  CB  SER    95      21.703 -11.311 -75.055  1.00  0.00           C  
ATOM   1384  HB2 SER    95      21.675 -11.569 -73.996  1.00  0.00           H  
ATOM   1385  HB3 SER    95      20.854 -11.835 -75.494  1.00  0.00           H  
ATOM   1386  OG  SER    95      22.922 -11.637 -75.615  1.00  0.00           O  
ATOM   1387  HG  SER    95      22.609 -11.549 -76.518  1.00  0.00           H  
ATOM   1388  C   SER    95      22.469  -8.947 -74.482  1.00  0.00           C  
ATOM   1389  O   SER    95      23.132  -8.228 -75.217  1.00  0.00           O  
ATOM   1390  N   TYR    96      22.598  -8.988 -73.154  1.00  0.00           N  
ATOM   1391  H   TYR    96      22.036  -9.625 -72.603  1.00  0.00           H  
ATOM   1392  CA  TYR    96      23.674  -8.352 -72.387  1.00  0.00           C  
ATOM   1393  HA  TYR    96      23.737  -7.264 -72.414  1.00  0.00           H  
ATOM   1394  CB  TYR    96      23.378  -8.736 -70.942  1.00  0.00           C  
ATOM   1395  HB2 TYR    96      22.359  -8.473 -70.635  1.00  0.00           H  
ATOM   1396  HB3 TYR    96      23.445  -9.815 -70.757  1.00  0.00           H  
ATOM   1397  CG  TYR    96      24.273  -8.078 -69.984  1.00  0.00           C  
ATOM   1398  CD1 TYR    96      25.541  -8.486 -69.513  1.00  0.00           C  
ATOM   1399  HD1 TYR    96      26.040  -9.372 -69.876  1.00  0.00           H  
ATOM   1400  CE1 TYR    96      26.197  -7.693 -68.519  1.00  0.00           C  
ATOM   1401  HE1 TYR    96      27.013  -8.116 -67.953  1.00  0.00           H  
ATOM   1402  CZ  TYR    96      25.489  -6.534 -68.025  1.00  0.00           C  
ATOM   1403  OH  TYR    96      26.120  -5.884 -67.010  1.00  0.00           O  
ATOM   1404  HH  TYR    96      26.328  -6.422 -66.243  1.00  0.00           H  
ATOM   1405  CE2 TYR    96      24.251  -6.125 -68.508  1.00  0.00           C  
ATOM   1406  HE2 TYR    96      23.807  -5.309 -67.957  1.00  0.00           H  
ATOM   1407  CD2 TYR    96      23.612  -6.987 -69.429  1.00  0.00           C  
ATOM   1408  HD2 TYR    96      22.576  -6.797 -69.665  1.00  0.00           H  
ATOM   1409  C   TYR    96      25.066  -8.671 -72.872  1.00  0.00           C  
ATOM   1410  O   TYR    96      25.356  -9.855 -73.125  1.00  0.00           O  
ATOM   1411  N   GLY    97      25.995  -7.669 -73.067  1.00  0.00           N  
ATOM   1412  H   GLY    97      25.845  -6.721 -72.742  1.00  0.00           H  
ATOM   1413  CA  GLY    97      27.324  -7.898 -73.602  1.00  0.00           C  
ATOM   1414  HA2 GLY    97      27.975  -7.048 -73.397  1.00  0.00           H  
ATOM   1415  HA3 GLY    97      27.601  -8.827 -73.104  1.00  0.00           H  
ATOM   1416  C   GLY    97      27.308  -8.122 -75.123  1.00  0.00           C  
ATOM   1417  O   GLY    97      28.316  -7.747 -75.721  1.00  0.00           O  
ATOM   1418  N   VAL    98      26.203  -8.555 -75.753  1.00  0.00           N  
ATOM   1419  H   VAL    98      25.462  -8.943 -75.182  1.00  0.00           H  
ATOM   1420  CA  VAL    98      26.105  -8.702 -77.238  1.00  0.00           C  
ATOM   1421  HA  VAL    98      27.151  -8.732 -77.542  1.00  0.00           H  
ATOM   1422  CB  VAL    98      25.463 -10.039 -77.644  1.00  0.00           C  
ATOM   1423  HB  VAL    98      24.423  -9.894 -77.351  1.00  0.00           H  
ATOM   1424  CG1 VAL    98      25.528 -10.313 -79.127  1.00  0.00           C  
ATOM   1425 HG11 VAL    98      25.071  -9.556 -79.777  1.00  0.00           H  
ATOM   1426 HG12 VAL    98      26.568 -10.414 -79.462  1.00  0.00           H  
ATOM   1427 HG13 VAL    98      24.891 -11.184 -79.322  1.00  0.00           H  
ATOM   1428  CG2 VAL    98      26.097 -11.231 -76.845  1.00  0.00           C  
ATOM   1429 HG21 VAL    98      27.192 -11.261 -76.788  1.00  0.00           H  
ATOM   1430 HG22 VAL    98      25.817 -11.189 -75.785  1.00  0.00           H  
ATOM   1431 HG23 VAL    98      25.768 -12.170 -77.308  1.00  0.00           H  
ATOM   1432  C   VAL    98      25.455  -7.527 -77.993  1.00  0.00           C  
ATOM   1433  O   VAL    98      25.957  -7.010 -78.996  1.00  0.00           O  
ATOM   1434  N   THR    99      24.340  -6.951 -77.421  1.00  0.00           N  
ATOM   1435  H   THR    99      23.960  -7.361 -76.577  1.00  0.00           H  
ATOM   1436  CA  THR    99      23.651  -5.729 -77.907  1.00  0.00           C  
ATOM   1437  HA  THR    99      24.188  -5.227 -78.712  1.00  0.00           H  
ATOM   1438  CB  THR    99      22.259  -5.998 -78.460  1.00  0.00           C  
ATOM   1439  HB  THR    99      21.831  -4.997 -78.497  1.00  0.00           H  
ATOM   1440  CG2 THR    99      22.351  -6.664 -79.843  1.00  0.00           C  
ATOM   1441 HG21 THR    99      22.845  -7.641 -79.773  1.00  0.00           H  
ATOM   1442 HG22 THR    99      21.366  -6.965 -80.220  1.00  0.00           H  
ATOM   1443 HG23 THR    99      22.774  -5.963 -80.572  1.00  0.00           H  
ATOM   1444  OG1 THR    99      21.437  -6.695 -77.673  1.00  0.00           O  
ATOM   1445  HG1 THR    99      20.558  -6.311 -77.644  1.00  0.00           H  
ATOM   1446  C   THR    99      23.464  -4.769 -76.755  1.00  0.00           C  
ATOM   1447  O   THR    99      23.696  -3.564 -76.944  1.00  0.00           O  
ATOM   1448  N   THR   100      23.100  -5.127 -75.557  1.00  0.00           N  
ATOM   1449  H   THR   100      22.936  -6.101 -75.333  1.00  0.00           H  
ATOM   1450  CA  THR   100      22.791  -4.167 -74.479  1.00  0.00           C  
ATOM   1451  HA  THR   100      22.293  -3.379 -75.043  1.00  0.00           H  
ATOM   1452  CB  THR   100      21.769  -4.615 -73.415  1.00  0.00           C  
ATOM   1453  HB  THR   100      21.304  -3.720 -73.001  1.00  0.00           H  
ATOM   1454  CG2 THR   100      20.747  -5.465 -74.060  1.00  0.00           C  
ATOM   1455 HG21 THR   100      21.205  -6.430 -74.311  1.00  0.00           H  
ATOM   1456 HG22 THR   100      19.889  -5.650 -73.402  1.00  0.00           H  
ATOM   1457 HG23 THR   100      20.474  -5.004 -75.017  1.00  0.00           H  
ATOM   1458  OG1 THR   100      22.364  -5.403 -72.465  1.00  0.00           O  
ATOM   1459  HG1 THR   100      22.843  -4.881 -71.816  1.00  0.00           H  
ATOM   1460  C   THR   100      24.045  -3.702 -73.798  1.00  0.00           C  
ATOM   1461  O   THR   100      24.996  -4.488 -73.669  1.00  0.00           O  
ATOM   1462  N   GLY   101      23.992  -2.481 -73.185  1.00  0.00           N  
ATOM   1463  H   GLY   101      23.199  -1.927 -73.483  1.00  0.00           H  
ATOM   1464  CA  GLY   101      24.858  -1.830 -72.172  1.00  0.00           C  
ATOM   1465  HA2 GLY   101      25.869  -1.713 -72.562  1.00  0.00           H  
ATOM   1466  HA3 GLY   101      24.506  -0.815 -71.990  1.00  0.00           H  
ATOM   1467  C   GLY   101      24.997  -2.563 -70.842  1.00  0.00           C  
ATOM   1468  O   GLY   101      24.265  -3.498 -70.470  1.00  0.00           O  
ATOM   1469  N   PHE   102      25.755  -2.014 -69.961  1.00  0.00           N  
ATOM   1470  H   PHE   102      26.337  -1.215 -70.181  1.00  0.00           H  
ATOM   1471  CA  PHE   102      26.033  -2.746 -68.783  1.00  0.00           C  
ATOM   1472  HA  PHE   102      25.889  -3.820 -68.903  1.00  0.00           H  
ATOM   1473  CB  PHE   102      27.487  -2.557 -68.529  1.00  0.00           C  
ATOM   1474  HB2 PHE   102      27.689  -1.479 -68.535  1.00  0.00           H  
ATOM   1475  HB3 PHE   102      27.642  -3.069 -67.572  1.00  0.00           H  
ATOM   1476  CG  PHE   102      28.331  -3.246 -69.555  1.00  0.00           C  
ATOM   1477  CD1 PHE   102      28.151  -4.648 -69.749  1.00  0.00           C  
ATOM   1478  HD1 PHE   102      27.728  -5.326 -69.022  1.00  0.00           H  
ATOM   1479  CE1 PHE   102      28.675  -5.268 -70.912  1.00  0.00           C  
ATOM   1480  HE1 PHE   102      28.498  -6.288 -71.220  1.00  0.00           H  
ATOM   1481  CZ  PHE   102      29.321  -4.481 -71.946  1.00  0.00           C  
ATOM   1482  HZ  PHE   102      29.555  -4.978 -72.876  1.00  0.00           H  
ATOM   1483  CE2 PHE   102      29.360  -3.120 -71.757  1.00  0.00           C  
ATOM   1484  HE2 PHE   102      29.789  -2.557 -72.573  1.00  0.00           H  
ATOM   1485  CD2 PHE   102      28.862  -2.482 -70.613  1.00  0.00           C  
ATOM   1486  HD2 PHE   102      28.892  -1.402 -70.608  1.00  0.00           H  
ATOM   1487  C   PHE   102      25.194  -2.373 -67.617  1.00  0.00           C  
ATOM   1488  O   PHE   102      24.811  -1.203 -67.508  1.00  0.00           O  
ATOM   1489  N   GLY   103      25.081  -3.277 -66.664  1.00  0.00           N  
ATOM   1490  H   GLY   103      25.489  -4.180 -66.872  1.00  0.00           H  
ATOM   1491  CA  GLY   103      24.645  -2.960 -65.316  1.00  0.00           C  
ATOM   1492  HA2 GLY   103      24.677  -3.873 -64.722  1.00  0.00           H  
ATOM   1493  HA3 GLY   103      25.407  -2.282 -64.932  1.00  0.00           H  
ATOM   1494  C   GLY   103      23.205  -2.393 -65.367  1.00  0.00           C  
ATOM   1495  O   GLY   103      22.358  -2.781 -66.135  1.00  0.00           O  
ATOM   1496  N   ALA   104      22.949  -1.492 -64.410  1.00  0.00           N  
ATOM   1497  H   ALA   104      23.709  -1.258 -63.783  1.00  0.00           H  
ATOM   1498  CA  ALA   104      21.826  -0.563 -64.407  1.00  0.00           C  
ATOM   1499  HA  ALA   104      20.901  -1.092 -64.175  1.00  0.00           H  
ATOM   1500  CB  ALA   104      22.146   0.513 -63.329  1.00  0.00           C  
ATOM   1501  HB1 ALA   104      21.184   0.916 -62.988  1.00  0.00           H  
ATOM   1502  HB2 ALA   104      22.531   0.012 -62.432  1.00  0.00           H  
ATOM   1503  HB3 ALA   104      22.955   1.152 -63.704  1.00  0.00           H  
ATOM   1504  C   ALA   104      21.571   0.049 -65.759  1.00  0.00           C  
ATOM   1505  O   ALA   104      20.427   0.166 -66.091  1.00  0.00           O  
ATOM   1506  N   THR   105      22.597   0.545 -66.525  1.00  0.00           N  
ATOM   1507  H   THR   105      23.534   0.324 -66.212  1.00  0.00           H  
ATOM   1508  CA  THR   105      22.537   1.135 -67.897  1.00  0.00           C  
ATOM   1509  HA  THR   105      21.662   1.784 -67.852  1.00  0.00           H  
ATOM   1510  CB  THR   105      23.644   2.057 -68.195  1.00  0.00           C  
ATOM   1511  HB  THR   105      23.650   2.321 -69.253  1.00  0.00           H  
ATOM   1512  CG2 THR   105      23.518   3.415 -67.470  1.00  0.00           C  
ATOM   1513 HG21 THR   105      22.653   3.866 -67.971  1.00  0.00           H  
ATOM   1514 HG22 THR   105      23.270   3.288 -66.409  1.00  0.00           H  
ATOM   1515 HG23 THR   105      24.362   4.093 -67.648  1.00  0.00           H  
ATOM   1516  OG1 THR   105      24.871   1.508 -67.795  1.00  0.00           O  
ATOM   1517  HG1 THR   105      24.893   0.548 -67.807  1.00  0.00           H  
ATOM   1518  C   THR   105      22.228   0.098 -68.921  1.00  0.00           C  
ATOM   1519  O   THR   105      22.229   0.497 -70.081  1.00  0.00           O  
ATOM   1520  N   SER   106      21.871  -1.186 -68.669  1.00  0.00           N  
ATOM   1521  H   SER   106      21.794  -1.507 -67.712  1.00  0.00           H  
ATOM   1522  CA  SER   106      21.492  -2.150 -69.650  1.00  0.00           C  
ATOM   1523  HA  SER   106      22.255  -2.076 -70.424  1.00  0.00           H  
ATOM   1524  CB  SER   106      21.467  -3.546 -69.000  1.00  0.00           C  
ATOM   1525  HB2 SER   106      21.413  -4.241 -69.838  1.00  0.00           H  
ATOM   1526  HB3 SER   106      22.449  -3.641 -68.539  1.00  0.00           H  
ATOM   1527  OG  SER   106      20.358  -3.566 -68.089  1.00  0.00           O  
ATOM   1528  HG  SER   106      20.679  -3.243 -67.244  1.00  0.00           H  
ATOM   1529  C   SER   106      20.118  -1.956 -70.365  1.00  0.00           C  
ATOM   1530  O   SER   106      19.550  -2.861 -70.985  1.00  0.00           O  
ATOM   1531  N   HIE   107      19.549  -0.796 -70.314  1.00  0.00           N  
ATOM   1532  H   HIE   107      20.000  -0.047 -69.801  1.00  0.00           H  
ATOM   1533  CA  HIE   107      18.532  -0.298 -71.284  1.00  0.00           C  
ATOM   1534  HA  HIE   107      17.921  -1.133 -71.628  1.00  0.00           H  
ATOM   1535  CB  HIE   107      17.690   0.743 -70.698  1.00  0.00           C  
ATOM   1536  HB2 HIE   107      16.976   1.121 -71.440  1.00  0.00           H  
ATOM   1537  HB3 HIE   107      16.950   0.324 -70.005  1.00  0.00           H  
ATOM   1538  CG  HIE   107      18.375   1.868 -70.025  1.00  0.00           C  
ATOM   1539  ND1 HIE   107      19.111   1.869 -68.927  1.00  0.00           N  
ATOM   1540  CE1 HIE   107      19.323   3.180 -68.563  1.00  0.00           C  
ATOM   1541  HE1 HIE   107      19.900   3.516 -67.714  1.00  0.00           H  
ATOM   1542  NE2 HIE   107      18.548   4.025 -69.279  1.00  0.00           N  
ATOM   1543  HE2 HIE   107      18.498   5.031 -69.209  1.00  0.00           H  
ATOM   1544  CD2 HIE   107      17.978   3.231 -70.233  1.00  0.00           C  
ATOM   1545  HD2 HIE   107      17.201   3.586 -70.893  1.00  0.00           H  
ATOM   1546  C   HIE   107      19.149   0.200 -72.607  1.00  0.00           C  
ATOM   1547  O   HIE   107      18.561  -0.007 -73.630  1.00  0.00           O  
ATOM   1548  N   ARG   108      20.350   0.733 -72.519  1.00  0.00           N  
ATOM   1549  H   ARG   108      20.733   0.844 -71.588  1.00  0.00           H  
ATOM   1550  CA  ARG   108      21.071   1.145 -73.801  1.00  0.00           C  
ATOM   1551  HA  ARG   108      20.497   1.757 -74.496  1.00  0.00           H  
ATOM   1552  CB  ARG   108      22.338   1.900 -73.440  1.00  0.00           C  
ATOM   1553  HB2 ARG   108      23.145   1.210 -73.193  1.00  0.00           H  
ATOM   1554  HB3 ARG   108      22.563   2.450 -74.354  1.00  0.00           H  
ATOM   1555  CG  ARG   108      22.288   3.073 -72.400  1.00  0.00           C  
ATOM   1556  HG2 ARG   108      21.562   3.849 -72.645  1.00  0.00           H  
ATOM   1557  HG3 ARG   108      21.912   2.707 -71.445  1.00  0.00           H  
ATOM   1558  CD  ARG   108      23.628   3.749 -72.358  1.00  0.00           C  
ATOM   1559  HD2 ARG   108      24.434   3.027 -72.235  1.00  0.00           H  
ATOM   1560  HD3 ARG   108      23.985   4.269 -73.247  1.00  0.00           H  
ATOM   1561  NE  ARG   108      23.699   4.692 -71.230  1.00  0.00           N  
ATOM   1562  HE  ARG   108      22.817   4.919 -70.793  1.00  0.00           H  
ATOM   1563  CZ  ARG   108      24.765   5.235 -70.615  1.00  0.00           C  
ATOM   1564  NH1 ARG   108      25.960   5.061 -71.115  1.00  0.00           N  
ATOM   1565 HH11 ARG   108      26.077   4.606 -72.009  1.00  0.00           H  
ATOM   1566 HH12 ARG   108      26.717   5.583 -70.696  1.00  0.00           H  
ATOM   1567  NH2 ARG   108      24.655   6.040 -69.602  1.00  0.00           N  
ATOM   1568 HH21 ARG   108      23.717   6.097 -69.230  1.00  0.00           H  
ATOM   1569 HH22 ARG   108      25.463   6.247 -69.034  1.00  0.00           H  
ATOM   1570  C   ARG   108      21.486  -0.034 -74.647  1.00  0.00           C  
ATOM   1571  O   ARG   108      21.917  -1.029 -74.116  1.00  0.00           O  
ATOM   1572  N   ARG   109      21.336   0.112 -75.953  1.00  0.00           N  
ATOM   1573  H   ARG   109      21.123   1.032 -76.320  1.00  0.00           H  
ATOM   1574  CA  ARG   109      21.706  -0.897 -76.996  1.00  0.00           C  
ATOM   1575  HA  ARG   109      22.266  -1.722 -76.555  1.00  0.00           H  
ATOM   1576  CB  ARG   109      20.444  -1.461 -77.565  1.00  0.00           C  
ATOM   1577  HB2 ARG   109      19.620  -0.748 -77.599  1.00  0.00           H  
ATOM   1578  HB3 ARG   109      20.665  -1.710 -78.603  1.00  0.00           H  
ATOM   1579  CG  ARG   109      19.856  -2.731 -76.963  1.00  0.00           C  
ATOM   1580  HG2 ARG   109      19.232  -3.220 -77.711  1.00  0.00           H  
ATOM   1581  HG3 ARG   109      20.685  -3.422 -76.808  1.00  0.00           H  
ATOM   1582  CD  ARG   109      19.076  -2.398 -75.656  1.00  0.00           C  
ATOM   1583  HD2 ARG   109      19.840  -2.088 -74.942  1.00  0.00           H  
ATOM   1584  HD3 ARG   109      18.423  -1.531 -75.755  1.00  0.00           H  
ATOM   1585  NE  ARG   109      18.384  -3.553 -75.109  1.00  0.00           N  
ATOM   1586  HE  ARG   109      18.418  -4.390 -75.673  1.00  0.00           H  
ATOM   1587  CZ  ARG   109      17.383  -3.598 -74.297  1.00  0.00           C  
ATOM   1588  NH1 ARG   109      17.041  -2.624 -73.585  1.00  0.00           N  
ATOM   1589 HH11 ARG   109      17.505  -1.734 -73.699  1.00  0.00           H  
ATOM   1590 HH12 ARG   109      16.257  -2.645 -72.949  1.00  0.00           H  
ATOM   1591  NH2 ARG   109      16.725  -4.644 -74.010  1.00  0.00           N  
ATOM   1592 HH21 ARG   109      16.774  -5.482 -74.571  1.00  0.00           H  
ATOM   1593 HH22 ARG   109      15.925  -4.535 -73.403  1.00  0.00           H  
ATOM   1594  C   ARG   109      22.733  -0.423 -78.079  1.00  0.00           C  
ATOM   1595  O   ARG   109      22.926   0.700 -78.158  1.00  0.00           O  
ATOM   1596  N   THR   110      23.360  -1.367 -78.778  1.00  0.00           N  
ATOM   1597  H   THR   110      23.250  -2.344 -78.535  1.00  0.00           H  
ATOM   1598  CA  THR   110      24.154  -0.967 -79.968  1.00  0.00           C  
ATOM   1599  HA  THR   110      23.678  -0.120 -80.462  1.00  0.00           H  
ATOM   1600  CB  THR   110      25.564  -0.477 -79.566  1.00  0.00           C  
ATOM   1601  HB  THR   110      25.344   0.328 -78.864  1.00  0.00           H  
ATOM   1602  CG2 THR   110      26.322  -1.483 -78.689  1.00  0.00           C  
ATOM   1603 HG21 THR   110      26.281  -2.489 -79.126  1.00  0.00           H  
ATOM   1604 HG22 THR   110      27.375  -1.204 -78.562  1.00  0.00           H  
ATOM   1605 HG23 THR   110      25.778  -1.511 -77.737  1.00  0.00           H  
ATOM   1606  OG1 THR   110      26.441  -0.106 -80.565  1.00  0.00           O  
ATOM   1607  HG1 THR   110      26.289   0.825 -80.746  1.00  0.00           H  
ATOM   1608  C   THR   110      24.168  -2.050 -81.053  1.00  0.00           C  
ATOM   1609  O   THR   110      23.679  -3.138 -80.832  1.00  0.00           O  
ATOM   1610  N   LYS   111      24.754  -1.746 -82.199  1.00  0.00           N  
ATOM   1611  H   LYS   111      25.114  -0.801 -82.267  1.00  0.00           H  
ATOM   1612  CA  LYS   111      25.253  -2.752 -83.247  1.00  0.00           C  
ATOM   1613  HA  LYS   111      24.903  -3.744 -82.961  1.00  0.00           H  
ATOM   1614  CB  LYS   111      24.574  -2.428 -84.600  1.00  0.00           C  
ATOM   1615  HB2 LYS   111      24.667  -1.375 -84.864  1.00  0.00           H  
ATOM   1616  HB3 LYS   111      25.173  -2.836 -85.414  1.00  0.00           H  
ATOM   1617  CG  LYS   111      23.109  -2.847 -84.786  1.00  0.00           C  
ATOM   1618  HG2 LYS   111      22.994  -3.930 -84.744  1.00  0.00           H  
ATOM   1619  HG3 LYS   111      22.416  -2.445 -84.046  1.00  0.00           H  
ATOM   1620  CD  LYS   111      22.572  -2.522 -86.163  1.00  0.00           C  
ATOM   1621  HD2 LYS   111      22.506  -1.447 -86.333  1.00  0.00           H  
ATOM   1622  HD3 LYS   111      23.314  -2.894 -86.869  1.00  0.00           H  
ATOM   1623  CE  LYS   111      21.208  -3.146 -86.349  1.00  0.00           C  
ATOM   1624  HE2 LYS   111      21.341  -4.228 -86.364  1.00  0.00           H  
ATOM   1625  HE3 LYS   111      20.459  -2.931 -85.587  1.00  0.00           H  
ATOM   1626  NZ  LYS   111      20.592  -2.729 -87.702  1.00  0.00           N  
ATOM   1627  HZ1 LYS   111      21.229  -3.032 -88.425  1.00  0.00           H  
ATOM   1628  HZ2 LYS   111      19.624  -3.017 -87.719  1.00  0.00           H  
ATOM   1629  HZ3 LYS   111      20.461  -1.734 -87.817  1.00  0.00           H  
ATOM   1630  C   LYS   111      26.791  -2.975 -83.325  1.00  0.00           C  
ATOM   1631  O   LYS   111      27.253  -3.953 -83.873  1.00  0.00           O  
ATOM   1632  N   GLN   112      27.560  -2.086 -82.647  1.00  0.00           N  
ATOM   1633  H   GLN   112      27.008  -1.337 -82.246  1.00  0.00           H  
ATOM   1634  CA  GLN   112      28.957  -2.111 -82.402  1.00  0.00           C  
ATOM   1635  HA  GLN   112      29.456  -2.625 -83.223  1.00  0.00           H  
ATOM   1636  CB  GLN   112      29.443  -0.643 -82.231  1.00  0.00           C  
ATOM   1637  HB2 GLN   112      29.082  -0.210 -81.298  1.00  0.00           H  
ATOM   1638  HB3 GLN   112      30.526  -0.705 -82.122  1.00  0.00           H  
ATOM   1639  CG  GLN   112      29.095   0.241 -83.460  1.00  0.00           C  
ATOM   1640  HG2 GLN   112      29.272  -0.232 -84.426  1.00  0.00           H  
ATOM   1641  HG3 GLN   112      28.043   0.522 -83.415  1.00  0.00           H  
ATOM   1642  CD  GLN   112      29.922   1.521 -83.425  1.00  0.00           C  
ATOM   1643  OE1 GLN   112      29.584   2.595 -83.026  1.00  0.00           O  
ATOM   1644  NE2 GLN   112      31.172   1.275 -83.738  1.00  0.00           N  
ATOM   1645 HE21 GLN   112      31.845   2.032 -83.755  1.00  0.00           H  
ATOM   1646 HE22 GLN   112      31.443   0.324 -83.958  1.00  0.00           H  
ATOM   1647  C   GLN   112      29.288  -2.953 -81.143  1.00  0.00           C  
ATOM   1648  O   GLN   112      30.079  -2.482 -80.245  1.00  0.00           O  
ATOM   1649  N   GLY   113      28.952  -4.181 -81.167  1.00  0.00           N  
ATOM   1650  H   GLY   113      28.439  -4.480 -81.987  1.00  0.00           H  
ATOM   1651  CA  GLY   113      29.139  -5.067 -80.024  1.00  0.00           C  
ATOM   1652  HA2 GLY   113      28.703  -4.614 -79.133  1.00  0.00           H  
ATOM   1653  HA3 GLY   113      28.650  -6.024 -80.202  1.00  0.00           H  
ATOM   1654  C   GLY   113      30.556  -5.389 -79.660  1.00  0.00           C  
ATOM   1655  O   GLY   113      30.717  -5.878 -78.547  1.00  0.00           O  
ATOM   1656  N   GLY   114      31.521  -5.192 -80.574  1.00  0.00           N  
ATOM   1657  H   GLY   114      31.204  -4.851 -81.474  1.00  0.00           H  
ATOM   1658  CA  GLY   114      32.956  -5.267 -80.304  1.00  0.00           C  
ATOM   1659  HA2 GLY   114      33.040  -6.159 -79.684  1.00  0.00           H  
ATOM   1660  HA3 GLY   114      33.568  -5.472 -81.182  1.00  0.00           H  
ATOM   1661  C   GLY   114      33.510  -3.976 -79.604  1.00  0.00           C  
ATOM   1662  O   GLY   114      34.163  -4.079 -78.617  1.00  0.00           O  
ATOM   1663  N   ALA   115      33.190  -2.739 -80.057  1.00  0.00           N  
ATOM   1664  H   ALA   115      32.530  -2.684 -80.824  1.00  0.00           H  
ATOM   1665  CA  ALA   115      33.544  -1.521 -79.417  1.00  0.00           C  
ATOM   1666  HA  ALA   115      34.621  -1.436 -79.276  1.00  0.00           H  
ATOM   1667  CB  ALA   115      33.074  -0.408 -80.293  1.00  0.00           C  
ATOM   1668  HB1 ALA   115      31.983  -0.294 -80.324  1.00  0.00           H  
ATOM   1669  HB2 ALA   115      33.466   0.524 -79.868  1.00  0.00           H  
ATOM   1670  HB3 ALA   115      33.515  -0.428 -81.297  1.00  0.00           H  
ATOM   1671  C   ALA   115      32.947  -1.419 -78.007  1.00  0.00           C  
ATOM   1672  O   ALA   115      33.604  -0.871 -77.112  1.00  0.00           O  
ATOM   1673  N   LEU   116      31.746  -1.952 -77.819  1.00  0.00           N  
ATOM   1674  H   LEU   116      31.123  -2.210 -78.574  1.00  0.00           H  
ATOM   1675  CA  LEU   116      31.214  -2.154 -76.437  1.00  0.00           C  
ATOM   1676  HA  LEU   116      31.070  -1.158 -76.019  1.00  0.00           H  
ATOM   1677  CB  LEU   116      29.971  -2.988 -76.615  1.00  0.00           C  
ATOM   1678  HB2 LEU   116      29.403  -2.518 -77.418  1.00  0.00           H  
ATOM   1679  HB3 LEU   116      30.256  -3.974 -76.981  1.00  0.00           H  
ATOM   1680  CG  LEU   116      29.003  -3.196 -75.434  1.00  0.00           C  
ATOM   1681  HG  LEU   116      29.626  -3.619 -74.646  1.00  0.00           H  
ATOM   1682  CD1 LEU   116      28.401  -1.898 -74.881  1.00  0.00           C  
ATOM   1683 HD11 LEU   116      27.743  -1.426 -75.621  1.00  0.00           H  
ATOM   1684 HD12 LEU   116      27.918  -2.160 -73.931  1.00  0.00           H  
ATOM   1685 HD13 LEU   116      29.203  -1.184 -74.658  1.00  0.00           H  
ATOM   1686  CD2 LEU   116      27.954  -4.281 -75.786  1.00  0.00           C  
ATOM   1687 HD21 LEU   116      27.251  -3.770 -76.455  1.00  0.00           H  
ATOM   1688 HD22 LEU   116      28.338  -5.237 -76.164  1.00  0.00           H  
ATOM   1689 HD23 LEU   116      27.404  -4.576 -74.884  1.00  0.00           H  
ATOM   1690  C   LEU   116      32.230  -2.831 -75.430  1.00  0.00           C  
ATOM   1691  O   LEU   116      32.327  -2.339 -74.372  1.00  0.00           O  
ATOM   1692  N   GLN   117      33.011  -3.818 -75.877  1.00  0.00           N  
ATOM   1693  H   GLN   117      32.989  -3.944 -76.882  1.00  0.00           H  
ATOM   1694  CA  GLN   117      33.943  -4.550 -74.938  1.00  0.00           C  
ATOM   1695  HA  GLN   117      33.452  -4.836 -74.007  1.00  0.00           H  
ATOM   1696  CB  GLN   117      34.383  -5.894 -75.654  1.00  0.00           C  
ATOM   1697  HB2 GLN   117      35.089  -5.730 -76.468  1.00  0.00           H  
ATOM   1698  HB3 GLN   117      34.926  -6.399 -74.855  1.00  0.00           H  
ATOM   1699  CG  GLN   117      33.236  -6.763 -76.202  1.00  0.00           C  
ATOM   1700  HG2 GLN   117      32.901  -6.358 -77.158  1.00  0.00           H  
ATOM   1701  HG3 GLN   117      33.705  -7.699 -76.504  1.00  0.00           H  
ATOM   1702  CD  GLN   117      32.054  -6.829 -75.237  1.00  0.00           C  
ATOM   1703  OE1 GLN   117      32.185  -7.144 -74.072  1.00  0.00           O  
ATOM   1704  NE2 GLN   117      30.842  -6.622 -75.643  1.00  0.00           N  
ATOM   1705 HE21 GLN   117      30.031  -6.441 -75.064  1.00  0.00           H  
ATOM   1706 HE22 GLN   117      30.681  -6.380 -76.614  1.00  0.00           H  
ATOM   1707  C   GLN   117      35.193  -3.690 -74.580  1.00  0.00           C  
ATOM   1708  O   GLN   117      35.774  -3.761 -73.446  1.00  0.00           O  
ATOM   1709  N   LYS   118      35.490  -2.786 -75.514  1.00  0.00           N  
ATOM   1710  H   LYS   118      34.948  -2.685 -76.363  1.00  0.00           H  
ATOM   1711  CA  LYS   118      36.586  -1.748 -75.312  1.00  0.00           C  
ATOM   1712  HA  LYS   118      37.404  -2.215 -74.764  1.00  0.00           H  
ATOM   1713  CB  LYS   118      37.305  -1.441 -76.629  1.00  0.00           C  
ATOM   1714  HB2 LYS   118      37.500  -2.392 -77.124  1.00  0.00           H  
ATOM   1715  HB3 LYS   118      36.599  -0.924 -77.280  1.00  0.00           H  
ATOM   1716  CG  LYS   118      38.632  -0.671 -76.536  1.00  0.00           C  
ATOM   1717  HG2 LYS   118      38.445   0.321 -76.124  1.00  0.00           H  
ATOM   1718  HG3 LYS   118      39.325  -1.150 -75.845  1.00  0.00           H  
ATOM   1719  CD  LYS   118      39.223  -0.508 -77.927  1.00  0.00           C  
ATOM   1720  HD2 LYS   118      38.519  -0.269 -78.724  1.00  0.00           H  
ATOM   1721  HD3 LYS   118      40.040   0.214 -77.950  1.00  0.00           H  
ATOM   1722  CE  LYS   118      39.830  -1.845 -78.429  1.00  0.00           C  
ATOM   1723  HE2 LYS   118      40.539  -2.173 -77.669  1.00  0.00           H  
ATOM   1724  HE3 LYS   118      39.052  -2.606 -78.498  1.00  0.00           H  
ATOM   1725  NZ  LYS   118      40.443  -1.690 -79.727  1.00  0.00           N  
ATOM   1726  HZ1 LYS   118      41.391  -2.017 -79.605  1.00  0.00           H  
ATOM   1727  HZ2 LYS   118      40.137  -2.305 -80.467  1.00  0.00           H  
ATOM   1728  HZ3 LYS   118      40.331  -0.799 -80.189  1.00  0.00           H  
ATOM   1729  C   LYS   118      36.189  -0.460 -74.498  1.00  0.00           C  
ATOM   1730  O   LYS   118      37.033   0.068 -73.781  1.00  0.00           O  
ATOM   1731  N   GLU   119      34.846  -0.188 -74.417  1.00  0.00           N  
ATOM   1732  H   GLU   119      34.204  -0.753 -74.960  1.00  0.00           H  
ATOM   1733  CA  GLU   119      34.318   0.760 -73.416  1.00  0.00           C  
ATOM   1734  HA  GLU   119      35.047   1.568 -73.472  1.00  0.00           H  
ATOM   1735  CB  GLU   119      32.976   1.302 -73.930  1.00  0.00           C  
ATOM   1736  HB2 GLU   119      33.246   1.808 -74.857  1.00  0.00           H  
ATOM   1737  HB3 GLU   119      32.309   0.463 -74.124  1.00  0.00           H  
ATOM   1738  CG  GLU   119      32.282   2.255 -72.913  1.00  0.00           C  
ATOM   1739  HG2 GLU   119      31.309   2.555 -73.301  1.00  0.00           H  
ATOM   1740  HG3 GLU   119      31.960   1.636 -72.076  1.00  0.00           H  
ATOM   1741  CD  GLU   119      33.075   3.454 -72.394  1.00  0.00           C  
ATOM   1742  OE1 GLU   119      32.839   4.005 -71.282  1.00  0.00           O  
ATOM   1743  OE2 GLU   119      34.084   3.791 -73.076  1.00  0.00           O  
ATOM   1744  C   GLU   119      34.171   0.166 -72.006  1.00  0.00           C  
ATOM   1745  O   GLU   119      34.467   0.777 -71.000  1.00  0.00           O  
ATOM   1746  N   LEU   120      33.864  -1.141 -71.832  1.00  0.00           N  
ATOM   1747  H   LEU   120      33.330  -1.487 -72.622  1.00  0.00           H  
ATOM   1748  CA  LEU   120      33.795  -1.845 -70.589  1.00  0.00           C  
ATOM   1749  HA  LEU   120      33.028  -1.339 -70.003  1.00  0.00           H  
ATOM   1750  CB  LEU   120      33.123  -3.190 -70.856  1.00  0.00           C  
ATOM   1751  HB2 LEU   120      32.088  -2.990 -71.135  1.00  0.00           H  
ATOM   1752  HB3 LEU   120      33.697  -3.626 -71.674  1.00  0.00           H  
ATOM   1753  CG  LEU   120      33.154  -4.282 -69.794  1.00  0.00           C  
ATOM   1754  HG  LEU   120      34.159  -4.510 -69.438  1.00  0.00           H  
ATOM   1755  CD1 LEU   120      32.372  -3.785 -68.574  1.00  0.00           C  
ATOM   1756 HD11 LEU   120      32.840  -2.922 -68.085  1.00  0.00           H  
ATOM   1757 HD12 LEU   120      31.436  -3.417 -69.014  1.00  0.00           H  
ATOM   1758 HD13 LEU   120      32.248  -4.580 -67.830  1.00  0.00           H  
ATOM   1759  CD2 LEU   120      32.522  -5.522 -70.323  1.00  0.00           C  
ATOM   1760 HD21 LEU   120      31.521  -5.331 -70.728  1.00  0.00           H  
ATOM   1761 HD22 LEU   120      33.053  -5.969 -71.173  1.00  0.00           H  
ATOM   1762 HD23 LEU   120      32.308  -6.298 -69.577  1.00  0.00           H  
ATOM   1763  C   LEU   120      35.082  -1.850 -69.808  1.00  0.00           C  
ATOM   1764  O   LEU   120      35.161  -1.369 -68.657  1.00  0.00           O  
ATOM   1765  N   ILE   121      36.111  -2.454 -70.451  1.00  0.00           N  
ATOM   1766  H   ILE   121      35.947  -2.938 -71.325  1.00  0.00           H  
ATOM   1767  CA  ILE   121      37.458  -2.504 -69.833  1.00  0.00           C  
ATOM   1768  HA  ILE   121      37.289  -2.976 -68.865  1.00  0.00           H  
ATOM   1769  CB  ILE   121      38.480  -3.358 -70.737  1.00  0.00           C  
ATOM   1770  HB  ILE   121      38.549  -2.925 -71.735  1.00  0.00           H  
ATOM   1771  CG2 ILE   121      39.784  -3.477 -69.918  1.00  0.00           C  
ATOM   1772 HG21 ILE   121      40.622  -3.924 -70.467  1.00  0.00           H  
ATOM   1773 HG22 ILE   121      40.083  -2.480 -69.573  1.00  0.00           H  
ATOM   1774 HG23 ILE   121      39.646  -4.122 -69.041  1.00  0.00           H  
ATOM   1775  CG1 ILE   121      38.043  -4.825 -70.987  1.00  0.00           C  
ATOM   1776 HG12 ILE   121      38.187  -5.361 -70.049  1.00  0.00           H  
ATOM   1777 HG13 ILE   121      36.984  -4.842 -71.243  1.00  0.00           H  
ATOM   1778  CD1 ILE   121      38.900  -5.373 -72.175  1.00  0.00           C  
ATOM   1779 HD11 ILE   121      39.967  -5.502 -71.954  1.00  0.00           H  
ATOM   1780 HD12 ILE   121      38.470  -6.340 -72.464  1.00  0.00           H  
ATOM   1781 HD13 ILE   121      38.746  -4.735 -73.054  1.00  0.00           H  
ATOM   1782  C   ILE   121      37.971  -1.073 -69.437  1.00  0.00           C  
ATOM   1783  O   ILE   121      38.565  -0.912 -68.375  1.00  0.00           O  
ATOM   1784  N   ARG   122      37.664   0.018 -70.130  1.00  0.00           N  
ATOM   1785  H   ARG   122      37.135  -0.151 -70.976  1.00  0.00           H  
ATOM   1786  CA  ARG   122      38.081   1.466 -69.916  1.00  0.00           C  
ATOM   1787  HA  ARG   122      39.159   1.491 -69.757  1.00  0.00           H  
ATOM   1788  CB  ARG   122      37.581   2.400 -71.142  1.00  0.00           C  
ATOM   1789  HB2 ARG   122      37.867   2.118 -72.155  1.00  0.00           H  
ATOM   1790  HB3 ARG   122      36.497   2.519 -71.156  1.00  0.00           H  
ATOM   1791  CG  ARG   122      38.129   3.890 -71.013  1.00  0.00           C  
ATOM   1792  HG2 ARG   122      38.031   4.307 -70.011  1.00  0.00           H  
ATOM   1793  HG3 ARG   122      39.200   3.883 -71.214  1.00  0.00           H  
ATOM   1794  CD  ARG   122      37.564   4.784 -72.078  1.00  0.00           C  
ATOM   1795  HD2 ARG   122      38.116   5.722 -72.130  1.00  0.00           H  
ATOM   1796  HD3 ARG   122      37.437   4.260 -73.025  1.00  0.00           H  
ATOM   1797  NE  ARG   122      36.198   5.128 -71.693  1.00  0.00           N  
ATOM   1798  HE  ARG   122      35.476   4.535 -72.077  1.00  0.00           H  
ATOM   1799  CZ  ARG   122      35.850   5.906 -70.671  1.00  0.00           C  
ATOM   1800  NH1 ARG   122      36.712   6.551 -69.932  1.00  0.00           N  
ATOM   1801 HH11 ARG   122      37.596   6.749 -70.379  1.00  0.00           H  
ATOM   1802 HH12 ARG   122      36.456   6.918 -69.026  1.00  0.00           H  
ATOM   1803  NH2 ARG   122      34.668   5.722 -70.224  1.00  0.00           N  
ATOM   1804 HH21 ARG   122      34.054   5.145 -70.780  1.00  0.00           H  
ATOM   1805 HH22 ARG   122      34.368   5.830 -69.266  1.00  0.00           H  
ATOM   1806  C   ARG   122      37.388   1.986 -68.640  1.00  0.00           C  
ATOM   1807  O   ARG   122      38.104   2.388 -67.726  1.00  0.00           O  
ATOM   1808  N   PHE   123      36.046   1.931 -68.542  1.00  0.00           N  
ATOM   1809  H   PHE   123      35.558   1.376 -69.235  1.00  0.00           H  
ATOM   1810  CA  PHE   123      35.275   2.529 -67.477  1.00  0.00           C  
ATOM   1811  HA  PHE   123      35.765   3.503 -67.472  1.00  0.00           H  
ATOM   1812  CB  PHE   123      33.785   2.758 -67.867  1.00  0.00           C  
ATOM   1813  HB2 PHE   123      33.331   3.442 -67.139  1.00  0.00           H  
ATOM   1814  HB3 PHE   123      33.683   3.284 -68.824  1.00  0.00           H  
ATOM   1815  CG  PHE   123      32.968   1.562 -67.928  1.00  0.00           C  
ATOM   1816  CD1 PHE   123      32.276   1.182 -69.103  1.00  0.00           C  
ATOM   1817  HD1 PHE   123      32.486   1.770 -69.984  1.00  0.00           H  
ATOM   1818  CE1 PHE   123      31.191   0.297 -69.148  1.00  0.00           C  
ATOM   1819  HE1 PHE   123      30.709   0.150 -70.103  1.00  0.00           H  
ATOM   1820  CZ  PHE   123      30.849  -0.399 -67.985  1.00  0.00           C  
ATOM   1821  HZ  PHE   123      30.170  -1.233 -67.888  1.00  0.00           H  
ATOM   1822  CE2 PHE   123      31.526  -0.068 -66.787  1.00  0.00           C  
ATOM   1823  HE2 PHE   123      31.254  -0.646 -65.916  1.00  0.00           H  
ATOM   1824  CD2 PHE   123      32.541   0.845 -66.775  1.00  0.00           C  
ATOM   1825  HD2 PHE   123      33.013   1.085 -65.834  1.00  0.00           H  
ATOM   1826  C   PHE   123      35.430   1.701 -66.161  1.00  0.00           C  
ATOM   1827  O   PHE   123      35.365   2.308 -65.127  1.00  0.00           O  
ATOM   1828  N   LEU   124      35.692   0.404 -66.100  1.00  0.00           N  
ATOM   1829  H   LEU   124      35.738  -0.115 -66.968  1.00  0.00           H  
ATOM   1830  CA  LEU   124      36.043  -0.387 -64.836  1.00  0.00           C  
ATOM   1831  HA  LEU   124      35.297  -0.163 -64.074  1.00  0.00           H  
ATOM   1832  CB  LEU   124      35.929  -1.939 -65.082  1.00  0.00           C  
ATOM   1833  HB2 LEU   124      36.406  -2.133 -66.043  1.00  0.00           H  
ATOM   1834  HB3 LEU   124      36.506  -2.495 -64.344  1.00  0.00           H  
ATOM   1835  CG  LEU   124      34.520  -2.433 -65.084  1.00  0.00           C  
ATOM   1836  HG  LEU   124      33.860  -1.913 -65.779  1.00  0.00           H  
ATOM   1837  CD1 LEU   124      34.688  -3.931 -65.400  1.00  0.00           C  
ATOM   1838 HD11 LEU   124      33.652  -4.288 -65.452  1.00  0.00           H  
ATOM   1839 HD12 LEU   124      35.067  -4.087 -66.417  1.00  0.00           H  
ATOM   1840 HD13 LEU   124      35.376  -4.486 -64.750  1.00  0.00           H  
ATOM   1841  CD2 LEU   124      33.842  -2.344 -63.699  1.00  0.00           C  
ATOM   1842 HD21 LEU   124      33.602  -1.298 -63.473  1.00  0.00           H  
ATOM   1843 HD22 LEU   124      32.946  -2.958 -63.549  1.00  0.00           H  
ATOM   1844 HD23 LEU   124      34.470  -2.716 -62.880  1.00  0.00           H  
ATOM   1845  C   LEU   124      37.447  -0.160 -64.243  1.00  0.00           C  
ATOM   1846  O   LEU   124      37.581  -0.354 -63.068  1.00  0.00           O  
ATOM   1847  N   ASN   125      38.455   0.360 -65.015  1.00  0.00           N  
ATOM   1848  H   ASN   125      38.123   0.567 -65.950  1.00  0.00           H  
ATOM   1849  CA  ASN   125      39.801   0.873 -64.526  1.00  0.00           C  
ATOM   1850  HA  ASN   125      40.275   0.107 -63.912  1.00  0.00           H  
ATOM   1851  CB  ASN   125      40.726   1.064 -65.761  1.00  0.00           C  
ATOM   1852  HB2 ASN   125      40.274   1.779 -66.448  1.00  0.00           H  
ATOM   1853  HB3 ASN   125      41.656   1.552 -65.469  1.00  0.00           H  
ATOM   1854  CG  ASN   125      41.352  -0.200 -66.421  1.00  0.00           C  
ATOM   1855  OD1 ASN   125      42.336  -0.142 -67.140  1.00  0.00           O  
ATOM   1856  ND2 ASN   125      40.947  -1.410 -66.218  1.00  0.00           N  
ATOM   1857 HD21 ASN   125      41.400  -2.126 -66.773  1.00  0.00           H  
ATOM   1858 HD22 ASN   125      40.031  -1.612 -65.834  1.00  0.00           H  
ATOM   1859  C   ASN   125      39.861   2.196 -63.627  1.00  0.00           C  
ATOM   1860  O   ASN   125      40.567   3.170 -63.825  1.00  0.00           O  
ATOM   1861  N   ALA   126      39.182   2.058 -62.458  1.00  0.00           N  
ATOM   1862  H   ALA   126      38.679   1.199 -62.269  1.00  0.00           H  
ATOM   1863  CA  ALA   126      39.095   3.049 -61.460  1.00  0.00           C  
ATOM   1864  HA  ALA   126      39.039   4.057 -61.870  1.00  0.00           H  
ATOM   1865  CB  ALA   126      37.674   2.936 -60.955  1.00  0.00           C  
ATOM   1866  HB1 ALA   126      37.815   3.215 -59.903  1.00  0.00           H  
ATOM   1867  HB2 ALA   126      36.946   3.574 -61.471  1.00  0.00           H  
ATOM   1868  HB3 ALA   126      37.383   1.878 -60.979  1.00  0.00           H  
ATOM   1869  C   ALA   126      40.119   2.806 -60.337  1.00  0.00           C  
ATOM   1870  O   ALA   126      40.354   3.584 -59.461  1.00  0.00           O  
ATOM   1871  N   GLY   127      40.690   1.629 -60.205  1.00  0.00           N  
ATOM   1872  H   GLY   127      40.810   0.985 -60.978  1.00  0.00           H  
ATOM   1873  CA  GLY   127      41.632   1.263 -59.101  1.00  0.00           C  
ATOM   1874  HA2 GLY   127      41.054   1.532 -58.217  1.00  0.00           H  
ATOM   1875  HA3 GLY   127      41.885   0.204 -59.049  1.00  0.00           H  
ATOM   1876  C   GLY   127      42.888   2.145 -59.044  1.00  0.00           C  
ATOM   1877  O   GLY   127      43.832   1.977 -59.803  1.00  0.00           O  
ATOM   1878  N   ILE   128      42.947   3.076 -58.111  1.00  0.00           N  
ATOM   1879  H   ILE   128      42.129   3.197 -57.526  1.00  0.00           H  
ATOM   1880  CA  ILE   128      44.097   3.949 -57.827  1.00  0.00           C  
ATOM   1881  HA  ILE   128      44.458   4.550 -58.662  1.00  0.00           H  
ATOM   1882  CB  ILE   128      43.721   4.907 -56.673  1.00  0.00           C  
ATOM   1883  HB  ILE   128      43.316   4.280 -55.879  1.00  0.00           H  
ATOM   1884  CG2 ILE   128      44.910   5.604 -55.962  1.00  0.00           C  
ATOM   1885 HG21 ILE   128      45.528   4.883 -55.412  1.00  0.00           H  
ATOM   1886 HG22 ILE   128      45.427   6.288 -56.646  1.00  0.00           H  
ATOM   1887 HG23 ILE   128      44.522   6.243 -55.160  1.00  0.00           H  
ATOM   1888  CG1 ILE   128      42.683   5.976 -57.245  1.00  0.00           C  
ATOM   1889 HG12 ILE   128      43.164   6.699 -57.905  1.00  0.00           H  
ATOM   1890 HG13 ILE   128      41.942   5.506 -57.891  1.00  0.00           H  
ATOM   1891  CD1 ILE   128      41.952   6.767 -56.145  1.00  0.00           C  
ATOM   1892 HD11 ILE   128      41.272   7.527 -56.549  1.00  0.00           H  
ATOM   1893 HD12 ILE   128      41.349   6.052 -55.570  1.00  0.00           H  
ATOM   1894 HD13 ILE   128      42.620   7.368 -55.517  1.00  0.00           H  
ATOM   1895  C   ILE   128      45.226   3.107 -57.291  1.00  0.00           C  
ATOM   1896  O   ILE   128      45.060   2.387 -56.303  1.00  0.00           O  
ATOM   1897  N   PHE   129      46.385   3.184 -57.901  1.00  0.00           N  
ATOM   1898  H   PHE   129      46.504   3.865 -58.641  1.00  0.00           H  
ATOM   1899  CA  PHE   129      47.640   2.667 -57.399  1.00  0.00           C  
ATOM   1900  HA  PHE   129      47.433   1.734 -56.875  1.00  0.00           H  
ATOM   1901  CB  PHE   129      48.625   2.337 -58.547  1.00  0.00           C  
ATOM   1902  HB2 PHE   129      48.850   3.157 -59.240  1.00  0.00           H  
ATOM   1903  HB3 PHE   129      49.637   2.220 -58.139  1.00  0.00           H  
ATOM   1904  CG  PHE   129      48.289   1.109 -59.329  1.00  0.00           C  
ATOM   1905  CD1 PHE   129      48.827  -0.161 -58.945  1.00  0.00           C  
ATOM   1906  HD1 PHE   129      49.476  -0.196 -58.083  1.00  0.00           H  
ATOM   1907  CE1 PHE   129      48.432  -1.329 -59.649  1.00  0.00           C  
ATOM   1908  HE1 PHE   129      48.861  -2.280 -59.368  1.00  0.00           H  
ATOM   1909  CZ  PHE   129      47.526  -1.223 -60.673  1.00  0.00           C  
ATOM   1910  HZ  PHE   129      47.232  -2.127 -61.186  1.00  0.00           H  
ATOM   1911  CE2 PHE   129      47.096   0.073 -61.039  1.00  0.00           C  
ATOM   1912  HE2 PHE   129      46.466   0.214 -61.905  1.00  0.00           H  
ATOM   1913  CD2 PHE   129      47.321   1.213 -60.304  1.00  0.00           C  
ATOM   1914  HD2 PHE   129      46.885   2.176 -60.522  1.00  0.00           H  
ATOM   1915  C   PHE   129      48.274   3.696 -56.424  1.00  0.00           C  
ATOM   1916  O   PHE   129      48.429   3.458 -55.209  1.00  0.00           O  
ATOM   1917  N   GLY   130      48.618   4.907 -56.839  1.00  0.00           N  
ATOM   1918  H   GLY   130      48.681   5.083 -57.834  1.00  0.00           H  
ATOM   1919  CA  GLY   130      49.562   5.774 -56.136  1.00  0.00           C  
ATOM   1920  HA2 GLY   130      49.341   6.781 -56.488  1.00  0.00           H  
ATOM   1921  HA3 GLY   130      49.444   5.686 -55.056  1.00  0.00           H  
ATOM   1922  C   GLY   130      51.005   5.305 -56.355  1.00  0.00           C  
ATOM   1923  O   GLY   130      51.270   4.227 -56.941  1.00  0.00           O  
ATOM   1924  N   ASN   131      51.918   6.171 -55.839  1.00  0.00           N  
ATOM   1925  H   ASN   131      51.590   7.011 -55.377  1.00  0.00           H  
ATOM   1926  CA  ASN   131      53.387   5.999 -55.973  1.00  0.00           C  
ATOM   1927  HA  ASN   131      53.708   5.818 -56.999  1.00  0.00           H  
ATOM   1928  CB  ASN   131      54.146   7.304 -55.534  1.00  0.00           C  
ATOM   1929  HB2 ASN   131      53.540   7.763 -54.753  1.00  0.00           H  
ATOM   1930  HB3 ASN   131      55.089   7.016 -55.067  1.00  0.00           H  
ATOM   1931  CG  ASN   131      54.362   8.237 -56.660  1.00  0.00           C  
ATOM   1932  OD1 ASN   131      53.733   8.063 -57.702  1.00  0.00           O  
ATOM   1933  ND2 ASN   131      54.987   9.343 -56.511  1.00  0.00           N  
ATOM   1934 HD21 ASN   131      55.236   9.869 -57.339  1.00  0.00           H  
ATOM   1935 HD22 ASN   131      55.551   9.614 -55.715  1.00  0.00           H  
ATOM   1936  C   ASN   131      53.879   4.712 -55.175  1.00  0.00           C  
ATOM   1937  O   ASN   131      54.542   3.873 -55.747  1.00  0.00           O  
ATOM   1938  N   GLY   132      53.701   4.648 -53.863  1.00  0.00           N  
ATOM   1939  H   GLY   132      53.243   5.476 -53.502  1.00  0.00           H  
ATOM   1940  CA  GLY   132      53.975   3.566 -52.993  1.00  0.00           C  
ATOM   1941  HA2 GLY   132      54.960   3.131 -53.158  1.00  0.00           H  
ATOM   1942  HA3 GLY   132      53.877   3.806 -51.934  1.00  0.00           H  
ATOM   1943  C   GLY   132      53.040   2.445 -53.342  1.00  0.00           C  
ATOM   1944  O   GLY   132      51.858   2.597 -53.561  1.00  0.00           O  
ATOM   1945  N   SER   133      53.532   1.202 -53.388  1.00  0.00           N  
ATOM   1946  H   SER   133      54.539   1.172 -53.289  1.00  0.00           H  
ATOM   1947  CA  SER   133      52.912  -0.100 -53.646  1.00  0.00           C  
ATOM   1948  HA  SER   133      52.383  -0.048 -54.598  1.00  0.00           H  
ATOM   1949  CB  SER   133      53.944  -1.149 -53.960  1.00  0.00           C  
ATOM   1950  HB2 SER   133      53.495  -2.093 -54.268  1.00  0.00           H  
ATOM   1951  HB3 SER   133      54.562  -0.891 -54.820  1.00  0.00           H  
ATOM   1952  OG  SER   133      54.801  -1.344 -52.849  1.00  0.00           O  
ATOM   1953  HG  SER   133      55.634  -1.663 -53.202  1.00  0.00           H  
ATOM   1954  C   SER   133      51.939  -0.582 -52.622  1.00  0.00           C  
ATOM   1955  O   SER   133      51.280  -1.584 -52.816  1.00  0.00           O  
ATOM   1956  N   ASP   134      51.750   0.257 -51.638  1.00  0.00           N  
ATOM   1957  H   ASP   134      52.299   1.108 -51.620  1.00  0.00           H  
ATOM   1958  CA  ASP   134      50.878   0.088 -50.504  1.00  0.00           C  
ATOM   1959  HA  ASP   134      51.086  -0.867 -50.022  1.00  0.00           H  
ATOM   1960  CB  ASP   134      51.280   1.076 -49.406  1.00  0.00           C  
ATOM   1961  HB2 ASP   134      50.897   2.079 -49.592  1.00  0.00           H  
ATOM   1962  HB3 ASP   134      50.764   0.861 -48.470  1.00  0.00           H  
ATOM   1963  CG  ASP   134      52.793   1.056 -49.146  1.00  0.00           C  
ATOM   1964  OD1 ASP   134      53.593   1.838 -49.767  1.00  0.00           O  
ATOM   1965  OD2 ASP   134      53.221   0.156 -48.373  1.00  0.00           O  
ATOM   1966  C   ASP   134      49.397  -0.099 -50.686  1.00  0.00           C  
ATOM   1967  O   ASP   134      48.735  -0.530 -49.768  1.00  0.00           O  
ATOM   1968  N   ASN   135      48.884   0.299 -51.859  1.00  0.00           N  
ATOM   1969  H   ASN   135      49.564   0.771 -52.444  1.00  0.00           H  
ATOM   1970  CA  ASN   135      47.558  -0.147 -52.376  1.00  0.00           C  
ATOM   1971  HA  ASN   135      47.046  -0.653 -51.557  1.00  0.00           H  
ATOM   1972  CB  ASN   135      46.762   1.105 -52.786  1.00  0.00           C  
ATOM   1973  HB2 ASN   135      47.070   1.980 -52.213  1.00  0.00           H  
ATOM   1974  HB3 ASN   135      46.928   1.351 -53.835  1.00  0.00           H  
ATOM   1975  CG  ASN   135      45.282   0.922 -52.561  1.00  0.00           C  
ATOM   1976  OD1 ASN   135      44.806   0.406 -51.581  1.00  0.00           O  
ATOM   1977  ND2 ASN   135      44.462   1.515 -53.348  1.00  0.00           N  
ATOM   1978 HD21 ASN   135      43.507   1.598 -53.021  1.00  0.00           H  
ATOM   1979 HD22 ASN   135      44.662   1.904 -54.262  1.00  0.00           H  
ATOM   1980  C   ASN   135      47.542  -1.160 -53.615  1.00  0.00           C  
ATOM   1981  O   ASN   135      46.507  -1.234 -54.282  1.00  0.00           O  
ATOM   1982  N   THR   136      48.643  -1.801 -53.900  1.00  0.00           N  
ATOM   1983  H   THR   136      49.457  -1.665 -53.313  1.00  0.00           H  
ATOM   1984  CA  THR   136      48.825  -2.764 -55.005  1.00  0.00           C  
ATOM   1985  HA  THR   136      48.048  -2.632 -55.758  1.00  0.00           H  
ATOM   1986  CB  THR   136      50.229  -2.764 -55.494  1.00  0.00           C  
ATOM   1987  HB  THR   136      50.898  -3.018 -54.672  1.00  0.00           H  
ATOM   1988  CG2 THR   136      50.607  -3.640 -56.707  1.00  0.00           C  
ATOM   1989 HG21 THR   136      50.141  -3.289 -57.636  1.00  0.00           H  
ATOM   1990 HG22 THR   136      51.684  -3.573 -56.902  1.00  0.00           H  
ATOM   1991 HG23 THR   136      50.362  -4.691 -56.510  1.00  0.00           H  
ATOM   1992  OG1 THR   136      50.595  -1.426 -55.820  1.00  0.00           O  
ATOM   1993  HG1 THR   136      50.412  -0.824 -55.094  1.00  0.00           H  
ATOM   1994  C   THR   136      48.429  -4.107 -54.404  1.00  0.00           C  
ATOM   1995  O   THR   136      48.822  -4.517 -53.361  1.00  0.00           O  
ATOM   1996  N   LEU   137      47.703  -4.970 -55.210  1.00  0.00           N  
ATOM   1997  H   LEU   137      47.408  -4.712 -56.144  1.00  0.00           H  
ATOM   1998  CA  LEU   137      47.409  -6.380 -54.872  1.00  0.00           C  
ATOM   1999  HA  LEU   137      46.992  -6.377 -53.865  1.00  0.00           H  
ATOM   2000  CB  LEU   137      46.348  -6.886 -55.872  1.00  0.00           C  
ATOM   2001  HB2 LEU   137      45.572  -6.133 -56.008  1.00  0.00           H  
ATOM   2002  HB3 LEU   137      46.862  -6.869 -56.833  1.00  0.00           H  
ATOM   2003  CG  LEU   137      45.758  -8.312 -55.635  1.00  0.00           C  
ATOM   2004  HG  LEU   137      46.568  -8.972 -55.321  1.00  0.00           H  
ATOM   2005  CD1 LEU   137      44.794  -8.342 -54.485  1.00  0.00           C  
ATOM   2006 HD11 LEU   137      43.843  -7.847 -54.715  1.00  0.00           H  
ATOM   2007 HD12 LEU   137      44.502  -9.367 -54.226  1.00  0.00           H  
ATOM   2008 HD13 LEU   137      45.051  -7.867 -53.530  1.00  0.00           H  
ATOM   2009  CD2 LEU   137      44.973  -8.747 -56.843  1.00  0.00           C  
ATOM   2010 HD21 LEU   137      45.652  -8.758 -57.705  1.00  0.00           H  
ATOM   2011 HD22 LEU   137      44.637  -9.780 -56.689  1.00  0.00           H  
ATOM   2012 HD23 LEU   137      44.100  -8.109 -57.028  1.00  0.00           H  
ATOM   2013  C   LEU   137      48.684  -7.281 -54.969  1.00  0.00           C  
ATOM   2014  O   LEU   137      49.441  -7.142 -55.923  1.00  0.00           O  
ATOM   2015  N   PRO   138      48.812  -8.248 -54.062  1.00  0.00           N  
ATOM   2016  CD  PRO   138      48.148  -8.494 -52.775  1.00  0.00           C  
ATOM   2017  HD2 PRO   138      47.232  -9.088 -52.881  1.00  0.00           H  
ATOM   2018  HD3 PRO   138      47.909  -7.546 -52.276  1.00  0.00           H  
ATOM   2019  CG  PRO   138      49.000  -9.369 -51.858  1.00  0.00           C  
ATOM   2020  HG2 PRO   138      48.418 -10.014 -51.189  1.00  0.00           H  
ATOM   2021  HG3 PRO   138      49.820  -8.894 -51.306  1.00  0.00           H  
ATOM   2022  CB  PRO   138      49.668 -10.152 -52.944  1.00  0.00           C  
ATOM   2023  HB2 PRO   138      48.971 -10.952 -53.222  1.00  0.00           H  
ATOM   2024  HB3 PRO   138      50.533 -10.676 -52.517  1.00  0.00           H  
ATOM   2025  CA  PRO   138      49.931  -9.215 -54.116  1.00  0.00           C  
ATOM   2026  HA  PRO   138      50.886  -8.701 -54.006  1.00  0.00           H  
ATOM   2027  C   PRO   138      49.817  -9.968 -55.494  1.00  0.00           C  
ATOM   2028  O   PRO   138      48.769 -10.438 -55.951  1.00  0.00           O  
ATOM   2029  N   HIE   139      51.014 -10.246 -55.991  1.00  0.00           N  
ATOM   2030  H   HIE   139      51.780  -9.891 -55.431  1.00  0.00           H  
ATOM   2031  CA  HIE   139      51.308 -10.970 -57.290  1.00  0.00           C  
ATOM   2032  HA  HIE   139      50.655 -10.538 -58.049  1.00  0.00           H  
ATOM   2033  CB  HIE   139      52.816 -10.768 -57.678  1.00  0.00           C  
ATOM   2034  HB2 HIE   139      53.363 -11.199 -56.831  1.00  0.00           H  
ATOM   2035  HB3 HIE   139      53.064 -11.312 -58.599  1.00  0.00           H  
ATOM   2036  CG  HIE   139      53.119  -9.271 -57.939  1.00  0.00           C  
ATOM   2037  ND1 HIE   139      52.485  -8.427 -58.871  1.00  0.00           N  
ATOM   2038  CE1 HIE   139      53.067  -7.254 -58.716  1.00  0.00           C  
ATOM   2039  HE1 HIE   139      52.815  -6.390 -59.312  1.00  0.00           H  
ATOM   2040  NE2 HIE   139      54.001  -7.260 -57.751  1.00  0.00           N  
ATOM   2041  HE2 HIE   139      54.581  -6.480 -57.477  1.00  0.00           H  
ATOM   2042  CD2 HIE   139      54.028  -8.507 -57.189  1.00  0.00           C  
ATOM   2043  HD2 HIE   139      54.587  -8.837 -56.326  1.00  0.00           H  
ATOM   2044  C   HIE   139      50.920 -12.426 -57.270  1.00  0.00           C  
ATOM   2045  O   HIE   139      50.422 -12.913 -58.273  1.00  0.00           O  
ATOM   2046  N   SER   140      51.057 -12.958 -56.036  1.00  0.00           N  
ATOM   2047  H   SER   140      51.542 -12.443 -55.312  1.00  0.00           H  
ATOM   2048  CA  SER   140      50.608 -14.326 -55.697  1.00  0.00           C  
ATOM   2049  HA  SER   140      51.098 -15.064 -56.332  1.00  0.00           H  
ATOM   2050  CB  SER   140      51.107 -14.577 -54.235  1.00  0.00           C  
ATOM   2051  HB2 SER   140      50.866 -15.581 -53.887  1.00  0.00           H  
ATOM   2052  HB3 SER   140      52.178 -14.473 -54.062  1.00  0.00           H  
ATOM   2053  OG  SER   140      50.267 -13.623 -53.525  1.00  0.00           O  
ATOM   2054  HG  SER   140      50.658 -13.636 -52.649  1.00  0.00           H  
ATOM   2055  C   SER   140      49.069 -14.521 -55.986  1.00  0.00           C  
ATOM   2056  O   SER   140      48.702 -15.444 -56.666  1.00  0.00           O  
ATOM   2057  N   ALA   141      48.276 -13.593 -55.457  1.00  0.00           N  
ATOM   2058  H   ALA   141      48.785 -12.880 -54.947  1.00  0.00           H  
ATOM   2059  CA  ALA   141      46.843 -13.541 -55.745  1.00  0.00           C  
ATOM   2060  HA  ALA   141      46.536 -14.576 -55.592  1.00  0.00           H  
ATOM   2061  CB  ALA   141      46.137 -12.585 -54.720  1.00  0.00           C  
ATOM   2062  HB1 ALA   141      46.047 -12.955 -53.691  1.00  0.00           H  
ATOM   2063  HB2 ALA   141      46.528 -11.560 -54.694  1.00  0.00           H  
ATOM   2064  HB3 ALA   141      45.066 -12.431 -54.900  1.00  0.00           H  
ATOM   2065  C   ALA   141      46.593 -13.132 -57.293  1.00  0.00           C  
ATOM   2066  O   ALA   141      45.619 -13.531 -57.946  1.00  0.00           O  
ATOM   2067  N   THR   142      47.552 -12.408 -57.899  1.00  0.00           N  
ATOM   2068  H   THR   142      48.255 -12.040 -57.269  1.00  0.00           H  
ATOM   2069  CA  THR   142      47.307 -11.989 -59.296  1.00  0.00           C  
ATOM   2070  HA  THR   142      46.243 -11.783 -59.415  1.00  0.00           H  
ATOM   2071  CB  THR   142      48.209 -10.801 -59.610  1.00  0.00           C  
ATOM   2072  HB  THR   142      49.279 -11.008 -59.607  1.00  0.00           H  
ATOM   2073  CG2 THR   142      48.041 -10.245 -60.996  1.00  0.00           C  
ATOM   2074 HG21 THR   142      48.742 -10.775 -61.653  1.00  0.00           H  
ATOM   2075 HG22 THR   142      47.035 -10.338 -61.423  1.00  0.00           H  
ATOM   2076 HG23 THR   142      48.411  -9.219 -61.119  1.00  0.00           H  
ATOM   2077  OG1 THR   142      47.852  -9.734 -58.756  1.00  0.00           O  
ATOM   2078  HG1 THR   142      48.183  -9.789 -57.856  1.00  0.00           H  
ATOM   2079  C   THR   142      47.534 -13.156 -60.167  1.00  0.00           C  
ATOM   2080  O   THR   142      46.734 -13.371 -61.055  1.00  0.00           O  
ATOM   2081  N   ARG   143      48.469 -14.034 -59.957  1.00  0.00           N  
ATOM   2082  H   ARG   143      49.202 -13.780 -59.306  1.00  0.00           H  
ATOM   2083  CA  ARG   143      48.655 -15.363 -60.580  1.00  0.00           C  
ATOM   2084  HA  ARG   143      48.685 -15.332 -61.669  1.00  0.00           H  
ATOM   2085  CB  ARG   143      49.952 -15.992 -60.136  1.00  0.00           C  
ATOM   2086  HB2 ARG   143      49.944 -15.993 -59.046  1.00  0.00           H  
ATOM   2087  HB3 ARG   143      49.937 -17.046 -60.415  1.00  0.00           H  
ATOM   2088  CG  ARG   143      51.292 -15.374 -60.625  1.00  0.00           C  
ATOM   2089  HG2 ARG   143      51.456 -15.481 -61.697  1.00  0.00           H  
ATOM   2090  HG3 ARG   143      51.189 -14.312 -60.403  1.00  0.00           H  
ATOM   2091  CD  ARG   143      52.486 -15.975 -59.874  1.00  0.00           C  
ATOM   2092  HD2 ARG   143      53.448 -15.581 -60.201  1.00  0.00           H  
ATOM   2093  HD3 ARG   143      52.392 -15.752 -58.811  1.00  0.00           H  
ATOM   2094  NE  ARG   143      52.587 -17.444 -59.989  1.00  0.00           N  
ATOM   2095  HE  ARG   143      52.117 -17.963 -59.261  1.00  0.00           H  
ATOM   2096  CZ  ARG   143      52.966 -18.139 -61.044  1.00  0.00           C  
ATOM   2097  NH1 ARG   143      53.383 -17.541 -62.126  1.00  0.00           N  
ATOM   2098 HH11 ARG   143      53.512 -16.539 -62.109  1.00  0.00           H  
ATOM   2099 HH12 ARG   143      53.537 -18.104 -62.950  1.00  0.00           H  
ATOM   2100  NH2 ARG   143      52.912 -19.440 -61.162  1.00  0.00           N  
ATOM   2101 HH21 ARG   143      53.004 -19.885 -60.260  1.00  0.00           H  
ATOM   2102 HH22 ARG   143      53.370 -19.853 -61.962  1.00  0.00           H  
ATOM   2103  C   ARG   143      47.482 -16.270 -60.271  1.00  0.00           C  
ATOM   2104  O   ARG   143      46.877 -16.850 -61.216  1.00  0.00           O  
ATOM   2105  N   ALA   144      46.901 -16.313 -59.056  1.00  0.00           N  
ATOM   2106  H   ALA   144      47.263 -15.722 -58.317  1.00  0.00           H  
ATOM   2107  CA  ALA   144      45.724 -17.107 -58.708  1.00  0.00           C  
ATOM   2108  HA  ALA   144      45.897 -18.115 -59.086  1.00  0.00           H  
ATOM   2109  CB  ALA   144      45.669 -17.282 -57.170  1.00  0.00           C  
ATOM   2110  HB1 ALA   144      44.725 -17.687 -56.786  1.00  0.00           H  
ATOM   2111  HB2 ALA   144      46.472 -17.949 -56.831  1.00  0.00           H  
ATOM   2112  HB3 ALA   144      45.777 -16.332 -56.633  1.00  0.00           H  
ATOM   2113  C   ALA   144      44.446 -16.771 -59.356  1.00  0.00           C  
ATOM   2114  O   ALA   144      43.818 -17.560 -59.987  1.00  0.00           O  
ATOM   2115  N   ALA   145      44.075 -15.455 -59.448  1.00  0.00           N  
ATOM   2116  H   ALA   145      44.768 -14.808 -59.092  1.00  0.00           H  
ATOM   2117  CA  ALA   145      42.927 -14.961 -60.180  1.00  0.00           C  
ATOM   2118  HA  ALA   145      42.016 -15.230 -59.646  1.00  0.00           H  
ATOM   2119  CB  ALA   145      42.918 -13.462 -60.117  1.00  0.00           C  
ATOM   2120  HB1 ALA   145      43.169 -13.200 -59.082  1.00  0.00           H  
ATOM   2121  HB2 ALA   145      43.669 -13.021 -60.785  1.00  0.00           H  
ATOM   2122  HB3 ALA   145      41.940 -13.037 -60.375  1.00  0.00           H  
ATOM   2123  C   ALA   145      42.877 -15.523 -61.612  1.00  0.00           C  
ATOM   2124  O   ALA   145      41.878 -16.122 -62.004  1.00  0.00           O  
ATOM   2125  N   MET   146      44.067 -15.433 -62.274  1.00  0.00           N  
ATOM   2126  H   MET   146      44.870 -14.984 -61.850  1.00  0.00           H  
ATOM   2127  CA  MET   146      44.270 -15.917 -63.683  1.00  0.00           C  
ATOM   2128  HA  MET   146      43.576 -15.406 -64.349  1.00  0.00           H  
ATOM   2129  CB  MET   146      45.764 -15.611 -64.167  1.00  0.00           C  
ATOM   2130  HB2 MET   146      46.522 -15.892 -63.436  1.00  0.00           H  
ATOM   2131  HB3 MET   146      45.976 -16.011 -65.159  1.00  0.00           H  
ATOM   2132  CG  MET   146      45.850 -14.083 -64.331  1.00  0.00           C  
ATOM   2133  HG2 MET   146      45.056 -13.760 -65.005  1.00  0.00           H  
ATOM   2134  HG3 MET   146      45.654 -13.522 -63.417  1.00  0.00           H  
ATOM   2135  SD  MET   146      47.542 -13.444 -64.818  1.00  0.00           S  
ATOM   2136  CE  MET   146      47.539 -13.952 -66.589  1.00  0.00           C  
ATOM   2137  HE1 MET   146      46.671 -13.533 -67.114  1.00  0.00           H  
ATOM   2138  HE2 MET   146      48.481 -13.576 -67.007  1.00  0.00           H  
ATOM   2139  HE3 MET   146      47.463 -15.033 -66.758  1.00  0.00           H  
ATOM   2140  C   MET   146      43.909 -17.407 -63.914  1.00  0.00           C  
ATOM   2141  O   MET   146      43.061 -17.720 -64.754  1.00  0.00           O  
ATOM   2142  N   LEU   147      44.618 -18.278 -63.158  1.00  0.00           N  
ATOM   2143  H   LEU   147      45.251 -17.809 -62.521  1.00  0.00           H  
ATOM   2144  CA  LEU   147      44.349 -19.700 -63.052  1.00  0.00           C  
ATOM   2145  HA  LEU   147      44.428 -20.112 -64.058  1.00  0.00           H  
ATOM   2146  CB  LEU   147      45.357 -20.231 -62.028  1.00  0.00           C  
ATOM   2147  HB2 LEU   147      46.327 -19.876 -62.375  1.00  0.00           H  
ATOM   2148  HB3 LEU   147      45.130 -19.649 -61.135  1.00  0.00           H  
ATOM   2149  CG  LEU   147      45.223 -21.785 -61.835  1.00  0.00           C  
ATOM   2150  HG  LEU   147      44.160 -22.008 -61.748  1.00  0.00           H  
ATOM   2151  CD1 LEU   147      45.969 -22.526 -62.959  1.00  0.00           C  
ATOM   2152 HD11 LEU   147      47.062 -22.563 -62.885  1.00  0.00           H  
ATOM   2153 HD12 LEU   147      45.527 -23.520 -63.101  1.00  0.00           H  
ATOM   2154 HD13 LEU   147      45.759 -22.050 -63.925  1.00  0.00           H  
ATOM   2155  CD2 LEU   147      45.640 -22.252 -60.432  1.00  0.00           C  
ATOM   2156 HD21 LEU   147      46.688 -22.033 -60.194  1.00  0.00           H  
ATOM   2157 HD22 LEU   147      45.054 -21.763 -59.644  1.00  0.00           H  
ATOM   2158 HD23 LEU   147      45.391 -23.318 -60.364  1.00  0.00           H  
ATOM   2159  C   LEU   147      42.921 -19.973 -62.766  1.00  0.00           C  
ATOM   2160  O   LEU   147      42.386 -20.856 -63.477  1.00  0.00           O  
ATOM   2161  N   VAL   148      42.302 -19.343 -61.782  1.00  0.00           N  
ATOM   2162  H   VAL   148      42.843 -18.628 -61.311  1.00  0.00           H  
ATOM   2163  CA  VAL   148      40.891 -19.784 -61.533  1.00  0.00           C  
ATOM   2164  HA  VAL   148      40.862 -20.874 -61.544  1.00  0.00           H  
ATOM   2165  CB  VAL   148      40.465 -19.236 -60.163  1.00  0.00           C  
ATOM   2166  HB  VAL   148      40.492 -18.148 -60.205  1.00  0.00           H  
ATOM   2167  CG1 VAL   148      39.097 -19.692 -59.682  1.00  0.00           C  
ATOM   2168 HG11 VAL   148      39.087 -20.788 -59.732  1.00  0.00           H  
ATOM   2169 HG12 VAL   148      38.998 -19.252 -58.682  1.00  0.00           H  
ATOM   2170 HG13 VAL   148      38.266 -19.299 -60.281  1.00  0.00           H  
ATOM   2171  CG2 VAL   148      41.373 -19.755 -59.000  1.00  0.00           C  
ATOM   2172 HG21 VAL   148      41.008 -19.173 -58.145  1.00  0.00           H  
ATOM   2173 HG22 VAL   148      41.211 -20.836 -58.911  1.00  0.00           H  
ATOM   2174 HG23 VAL   148      42.422 -19.466 -59.142  1.00  0.00           H  
ATOM   2175  C   VAL   148      39.932 -19.324 -62.591  1.00  0.00           C  
ATOM   2176  O   VAL   148      38.998 -20.039 -62.896  1.00  0.00           O  
ATOM   2177  N   ARG   149      40.224 -18.103 -63.231  1.00  0.00           N  
ATOM   2178  H   ARG   149      41.061 -17.550 -63.090  1.00  0.00           H  
ATOM   2179  CA  ARG   149      39.345 -17.702 -64.368  1.00  0.00           C  
ATOM   2180  HA  ARG   149      38.306 -17.814 -64.057  1.00  0.00           H  
ATOM   2181  CB  ARG   149      39.620 -16.163 -64.746  1.00  0.00           C  
ATOM   2182  HB2 ARG   149      39.627 -15.535 -63.855  1.00  0.00           H  
ATOM   2183  HB3 ARG   149      40.491 -15.966 -65.371  1.00  0.00           H  
ATOM   2184  CG  ARG   149      38.375 -15.622 -65.569  1.00  0.00           C  
ATOM   2185  HG2 ARG   149      38.706 -14.716 -66.077  1.00  0.00           H  
ATOM   2186  HG3 ARG   149      38.113 -16.287 -66.392  1.00  0.00           H  
ATOM   2187  CD  ARG   149      37.145 -15.312 -64.763  1.00  0.00           C  
ATOM   2188  HD2 ARG   149      36.930 -16.176 -64.133  1.00  0.00           H  
ATOM   2189  HD3 ARG   149      37.457 -14.490 -64.120  1.00  0.00           H  
ATOM   2190  NE  ARG   149      36.027 -14.864 -65.661  1.00  0.00           N  
ATOM   2191  HE  ARG   149      36.313 -14.347 -66.480  1.00  0.00           H  
ATOM   2192  CZ  ARG   149      34.725 -14.865 -65.415  1.00  0.00           C  
ATOM   2193  NH1 ARG   149      34.219 -15.374 -64.294  1.00  0.00           N  
ATOM   2194 HH11 ARG   149      34.867 -15.629 -63.562  1.00  0.00           H  
ATOM   2195 HH12 ARG   149      33.298 -14.981 -64.166  1.00  0.00           H  
ATOM   2196  NH2 ARG   149      33.941 -14.347 -66.270  1.00  0.00           N  
ATOM   2197 HH21 ARG   149      34.264 -13.934 -67.133  1.00  0.00           H  
ATOM   2198 HH22 ARG   149      33.077 -13.913 -65.979  1.00  0.00           H  
ATOM   2199  C   ARG   149      39.562 -18.654 -65.577  1.00  0.00           C  
ATOM   2200  O   ARG   149      38.540 -18.914 -66.221  1.00  0.00           O  
ATOM   2201  N   ILE   150      40.731 -19.226 -65.831  1.00  0.00           N  
ATOM   2202  H   ILE   150      41.534 -19.035 -65.244  1.00  0.00           H  
ATOM   2203  CA  ILE   150      40.816 -20.291 -66.796  1.00  0.00           C  
ATOM   2204  HA  ILE   150      40.393 -19.900 -67.721  1.00  0.00           H  
ATOM   2205  CB  ILE   150      42.212 -20.995 -66.958  1.00  0.00           C  
ATOM   2206  HB  ILE   150      42.405 -21.496 -66.010  1.00  0.00           H  
ATOM   2207  CG2 ILE   150      42.223 -22.110 -68.023  1.00  0.00           C  
ATOM   2208 HG21 ILE   150      42.111 -21.742 -69.050  1.00  0.00           H  
ATOM   2209 HG22 ILE   150      43.211 -22.581 -67.961  1.00  0.00           H  
ATOM   2210 HG23 ILE   150      41.534 -22.932 -67.793  1.00  0.00           H  
ATOM   2211  CG1 ILE   150      43.491 -20.055 -67.250  1.00  0.00           C  
ATOM   2212 HG12 ILE   150      43.521 -19.692 -68.277  1.00  0.00           H  
ATOM   2213 HG13 ILE   150      43.442 -19.233 -66.536  1.00  0.00           H  
ATOM   2214  CD1 ILE   150      44.842 -20.752 -66.957  1.00  0.00           C  
ATOM   2215 HD11 ILE   150      44.797 -21.285 -65.999  1.00  0.00           H  
ATOM   2216 HD12 ILE   150      45.117 -21.384 -67.810  1.00  0.00           H  
ATOM   2217 HD13 ILE   150      45.639 -20.005 -66.852  1.00  0.00           H  
ATOM   2218  C   ILE   150      39.890 -21.419 -66.362  1.00  0.00           C  
ATOM   2219  O   ILE   150      39.104 -21.761 -67.190  1.00  0.00           O  
ATOM   2220  N   ASN   151      39.837 -21.928 -65.106  1.00  0.00           N  
ATOM   2221  H   ASN   151      40.445 -21.510 -64.411  1.00  0.00           H  
ATOM   2222  CA  ASN   151      38.984 -22.979 -64.688  1.00  0.00           C  
ATOM   2223  HA  ASN   151      39.245 -23.815 -65.336  1.00  0.00           H  
ATOM   2224  CB  ASN   151      39.538 -23.419 -63.340  1.00  0.00           C  
ATOM   2225  HB2 ASN   151      40.625 -23.427 -63.257  1.00  0.00           H  
ATOM   2226  HB3 ASN   151      39.219 -22.803 -62.499  1.00  0.00           H  
ATOM   2227  CG  ASN   151      39.182 -24.864 -62.934  1.00  0.00           C  
ATOM   2228  OD1 ASN   151      39.645 -25.811 -63.510  1.00  0.00           O  
ATOM   2229  ND2 ASN   151      38.395 -24.948 -61.863  1.00  0.00           N  
ATOM   2230 HD21 ASN   151      38.015 -25.846 -61.587  1.00  0.00           H  
ATOM   2231 HD22 ASN   151      38.297 -24.144 -61.254  1.00  0.00           H  
ATOM   2232  C   ASN   151      37.475 -22.686 -64.633  1.00  0.00           C  
ATOM   2233  O   ASN   151      36.664 -23.582 -64.704  1.00  0.00           O  
ATOM   2234  N   THR   152      37.153 -21.395 -64.633  1.00  0.00           N  
ATOM   2235  H   THR   152      37.905 -20.721 -64.561  1.00  0.00           H  
ATOM   2236  CA  THR   152      35.773 -20.946 -64.855  1.00  0.00           C  
ATOM   2237  HA  THR   152      35.074 -21.638 -64.385  1.00  0.00           H  
ATOM   2238  CB  THR   152      35.606 -19.538 -64.308  1.00  0.00           C  
ATOM   2239  HB  THR   152      36.380 -18.962 -64.815  1.00  0.00           H  
ATOM   2240  CG2 THR   152      34.236 -18.972 -64.489  1.00  0.00           C  
ATOM   2241 HG21 THR   152      34.120 -17.990 -64.015  1.00  0.00           H  
ATOM   2242 HG22 THR   152      33.958 -18.896 -65.547  1.00  0.00           H  
ATOM   2243 HG23 THR   152      33.555 -19.682 -64.004  1.00  0.00           H  
ATOM   2244  OG1 THR   152      35.947 -19.592 -62.957  1.00  0.00           O  
ATOM   2245  HG1 THR   152      36.395 -20.436 -62.869  1.00  0.00           H  
ATOM   2246  C   THR   152      35.394 -20.946 -66.367  1.00  0.00           C  
ATOM   2247  O   THR   152      34.320 -21.436 -66.784  1.00  0.00           O  
ATOM   2248  N   LEU   153      36.310 -20.459 -67.185  1.00  0.00           N  
ATOM   2249  H   LEU   153      37.246 -20.181 -66.916  1.00  0.00           H  
ATOM   2250  CA  LEU   153      35.944 -20.087 -68.614  1.00  0.00           C  
ATOM   2251  HA  LEU   153      34.904 -19.767 -68.665  1.00  0.00           H  
ATOM   2252  CB  LEU   153      36.828 -19.005 -69.263  1.00  0.00           C  
ATOM   2253  HB2 LEU   153      37.871 -19.315 -69.335  1.00  0.00           H  
ATOM   2254  HB3 LEU   153      36.549 -18.805 -70.298  1.00  0.00           H  
ATOM   2255  CG  LEU   153      36.696 -17.622 -68.614  1.00  0.00           C  
ATOM   2256  HG  LEU   153      36.789 -17.797 -67.543  1.00  0.00           H  
ATOM   2257  CD1 LEU   153      37.792 -16.674 -69.040  1.00  0.00           C  
ATOM   2258 HD11 LEU   153      37.738 -15.659 -68.627  1.00  0.00           H  
ATOM   2259 HD12 LEU   153      38.763 -17.033 -68.679  1.00  0.00           H  
ATOM   2260 HD13 LEU   153      37.872 -16.634 -70.133  1.00  0.00           H  
ATOM   2261  CD2 LEU   153      35.407 -16.882 -68.784  1.00  0.00           C  
ATOM   2262 HD21 LEU   153      35.354 -15.910 -68.277  1.00  0.00           H  
ATOM   2263 HD22 LEU   153      35.219 -16.800 -69.861  1.00  0.00           H  
ATOM   2264 HD23 LEU   153      34.522 -17.366 -68.352  1.00  0.00           H  
ATOM   2265  C   LEU   153      36.216 -21.277 -69.546  1.00  0.00           C  
ATOM   2266  O   LEU   153      35.781 -21.275 -70.708  1.00  0.00           O  
ATOM   2267  N   LEU   154      37.054 -22.289 -69.131  1.00  0.00           N  
ATOM   2268  H   LEU   154      37.462 -22.232 -68.206  1.00  0.00           H  
ATOM   2269  CA  LEU   154      37.316 -23.603 -69.746  1.00  0.00           C  
ATOM   2270  HA  LEU   154      37.477 -23.302 -70.781  1.00  0.00           H  
ATOM   2271  CB  LEU   154      38.645 -24.110 -69.089  1.00  0.00           C  
ATOM   2272  HB2 LEU   154      39.411 -23.338 -69.164  1.00  0.00           H  
ATOM   2273  HB3 LEU   154      38.377 -24.409 -68.076  1.00  0.00           H  
ATOM   2274  CG  LEU   154      39.176 -25.321 -69.862  1.00  0.00           C  
ATOM   2275  HG  LEU   154      38.409 -26.096 -69.871  1.00  0.00           H  
ATOM   2276  CD1 LEU   154      39.599 -25.133 -71.351  1.00  0.00           C  
ATOM   2277 HD11 LEU   154      40.075 -24.158 -71.515  1.00  0.00           H  
ATOM   2278 HD12 LEU   154      40.219 -25.904 -71.824  1.00  0.00           H  
ATOM   2279 HD13 LEU   154      38.678 -25.144 -71.947  1.00  0.00           H  
ATOM   2280  CD2 LEU   154      40.289 -25.921 -69.028  1.00  0.00           C  
ATOM   2281 HD21 LEU   154      40.715 -26.772 -69.573  1.00  0.00           H  
ATOM   2282 HD22 LEU   154      41.195 -25.303 -69.034  1.00  0.00           H  
ATOM   2283 HD23 LEU   154      39.984 -26.017 -67.979  1.00  0.00           H  
ATOM   2284  C   LEU   154      36.085 -24.551 -69.638  1.00  0.00           C  
ATOM   2285  O   LEU   154      36.025 -25.558 -70.314  1.00  0.00           O  
ATOM   2286  N   GLN   155      35.026 -24.070 -68.883  1.00  0.00           N  
ATOM   2287  H   GLN   155      35.108 -23.241 -68.307  1.00  0.00           H  
ATOM   2288  CA  GLN   155      33.745 -24.841 -68.803  1.00  0.00           C  
ATOM   2289  HA  GLN   155      34.059 -25.874 -68.954  1.00  0.00           H  
ATOM   2290  CB  GLN   155      33.177 -24.709 -67.367  1.00  0.00           C  
ATOM   2291  HB2 GLN   155      32.637 -23.768 -67.267  1.00  0.00           H  
ATOM   2292  HB3 GLN   155      32.462 -25.496 -67.127  1.00  0.00           H  
ATOM   2293  CG  GLN   155      34.094 -24.669 -66.228  1.00  0.00           C  
ATOM   2294  HG2 GLN   155      34.899 -25.379 -66.422  1.00  0.00           H  
ATOM   2295  HG3 GLN   155      34.638 -23.725 -66.254  1.00  0.00           H  
ATOM   2296  CD  GLN   155      33.562 -24.943 -64.841  1.00  0.00           C  
ATOM   2297  OE1 GLN   155      32.462 -25.412 -64.682  1.00  0.00           O  
ATOM   2298  NE2 GLN   155      34.367 -24.664 -63.869  1.00  0.00           N  
ATOM   2299 HE21 GLN   155      33.936 -24.725 -62.955  1.00  0.00           H  
ATOM   2300 HE22 GLN   155      35.292 -24.293 -64.050  1.00  0.00           H  
ATOM   2301  C   GLN   155      32.770 -24.633 -70.026  1.00  0.00           C  
ATOM   2302  O   GLN   155      31.648 -25.040 -69.984  1.00  0.00           O  
ATOM   2303  N   GLY   156      33.259 -24.041 -71.138  1.00  0.00           N  
ATOM   2304  H   GLY   156      34.156 -23.577 -71.209  1.00  0.00           H  
ATOM   2305  CA  GLY   156      32.537 -24.128 -72.395  1.00  0.00           C  
ATOM   2306  HA2 GLY   156      33.151 -24.081 -73.295  1.00  0.00           H  
ATOM   2307  HA3 GLY   156      32.124 -25.136 -72.409  1.00  0.00           H  
ATOM   2308  C   GLY   156      31.428 -23.078 -72.615  1.00  0.00           C  
ATOM   2309  O   GLY   156      31.186 -22.586 -73.662  1.00  0.00           O  
ATOM   2310  N   TYR   157      30.771 -22.650 -71.535  1.00  0.00           N  
ATOM   2311  H   TYR   157      30.898 -23.051 -70.613  1.00  0.00           H  
ATOM   2312  CA  TYR   157      29.644 -21.644 -71.557  1.00  0.00           C  
ATOM   2313  HA  TYR   157      28.822 -22.057 -72.142  1.00  0.00           H  
ATOM   2314  CB  TYR   157      29.007 -21.432 -70.183  1.00  0.00           C  
ATOM   2315  HB2 TYR   157      29.800 -21.073 -69.515  1.00  0.00           H  
ATOM   2316  HB3 TYR   157      28.224 -20.665 -70.146  1.00  0.00           H  
ATOM   2317  CG  TYR   157      28.247 -22.694 -69.658  1.00  0.00           C  
ATOM   2318  CD1 TYR   157      26.913 -22.877 -70.031  1.00  0.00           C  
ATOM   2319  HD1 TYR   157      26.393 -22.178 -70.669  1.00  0.00           H  
ATOM   2320  CE1 TYR   157      26.307 -24.080 -69.747  1.00  0.00           C  
ATOM   2321  HE1 TYR   157      25.286 -24.324 -69.998  1.00  0.00           H  
ATOM   2322  CZ  TYR   157      26.891 -25.009 -68.862  1.00  0.00           C  
ATOM   2323  OH  TYR   157      26.275 -26.207 -68.492  1.00  0.00           O  
ATOM   2324  HH  TYR   157      25.403 -26.247 -68.891  1.00  0.00           H  
ATOM   2325  CE2 TYR   157      28.171 -24.733 -68.332  1.00  0.00           C  
ATOM   2326  HE2 TYR   157      28.593 -25.495 -67.693  1.00  0.00           H  
ATOM   2327  CD2 TYR   157      28.847 -23.568 -68.761  1.00  0.00           C  
ATOM   2328  HD2 TYR   157      29.869 -23.397 -68.455  1.00  0.00           H  
ATOM   2329  C   TYR   157      30.019 -20.207 -72.101  1.00  0.00           C  
ATOM   2330  O   TYR   157      29.132 -19.463 -72.487  1.00  0.00           O  
ATOM   2331  N   SER   158      31.248 -19.739 -71.982  1.00  0.00           N  
ATOM   2332  H   SER   158      31.865 -20.425 -71.563  1.00  0.00           H  
ATOM   2333  CA  SER   158      31.445 -18.352 -71.642  1.00  0.00           C  
ATOM   2334  HA  SER   158      30.564 -18.016 -71.096  1.00  0.00           H  
ATOM   2335  CB  SER   158      32.653 -18.280 -70.654  1.00  0.00           C  
ATOM   2336  HB2 SER   158      33.515 -18.693 -71.178  1.00  0.00           H  
ATOM   2337  HB3 SER   158      32.770 -17.201 -70.551  1.00  0.00           H  
ATOM   2338  OG  SER   158      32.515 -18.838 -69.432  1.00  0.00           O  
ATOM   2339  HG  SER   158      31.882 -18.292 -68.960  1.00  0.00           H  
ATOM   2340  C   SER   158      31.532 -17.383 -72.848  1.00  0.00           C  
ATOM   2341  O   SER   158      31.762 -16.202 -72.640  1.00  0.00           O  
ATOM   2342  N   GLY   159      31.251 -17.907 -74.036  1.00  0.00           N  
ATOM   2343  H   GLY   159      30.876 -18.848 -74.012  1.00  0.00           H  
ATOM   2344  CA  GLY   159      31.197 -17.161 -75.263  1.00  0.00           C  
ATOM   2345  HA2 GLY   159      30.497 -17.713 -75.890  1.00  0.00           H  
ATOM   2346  HA3 GLY   159      30.761 -16.190 -75.029  1.00  0.00           H  
ATOM   2347  C   GLY   159      32.532 -16.920 -75.955  1.00  0.00           C  
ATOM   2348  O   GLY   159      32.549 -16.290 -76.965  1.00  0.00           O  
ATOM   2349  N   ILE   160      33.658 -17.472 -75.437  1.00  0.00           N  
ATOM   2350  H   ILE   160      33.520 -18.048 -74.614  1.00  0.00           H  
ATOM   2351  CA  ILE   160      35.022 -16.938 -75.608  1.00  0.00           C  
ATOM   2352  HA  ILE   160      35.099 -16.068 -76.260  1.00  0.00           H  
ATOM   2353  CB  ILE   160      35.556 -16.526 -74.181  1.00  0.00           C  
ATOM   2354  HB  ILE   160      34.745 -15.954 -73.730  1.00  0.00           H  
ATOM   2355  CG2 ILE   160      35.628 -17.821 -73.287  1.00  0.00           C  
ATOM   2356 HG21 ILE   160      34.605 -18.210 -73.219  1.00  0.00           H  
ATOM   2357 HG22 ILE   160      36.250 -18.560 -73.807  1.00  0.00           H  
ATOM   2358 HG23 ILE   160      35.944 -17.587 -72.263  1.00  0.00           H  
ATOM   2359  CG1 ILE   160      36.813 -15.604 -74.302  1.00  0.00           C  
ATOM   2360 HG12 ILE   160      37.675 -16.259 -74.432  1.00  0.00           H  
ATOM   2361 HG13 ILE   160      36.684 -14.921 -75.142  1.00  0.00           H  
ATOM   2362  CD1 ILE   160      37.034 -14.780 -73.014  1.00  0.00           C  
ATOM   2363 HD11 ILE   160      37.200 -15.447 -72.159  1.00  0.00           H  
ATOM   2364 HD12 ILE   160      37.909 -14.127 -73.116  1.00  0.00           H  
ATOM   2365 HD13 ILE   160      36.110 -14.263 -72.727  1.00  0.00           H  
ATOM   2366  C   ILE   160      35.883 -17.888 -76.451  1.00  0.00           C  
ATOM   2367  O   ILE   160      35.686 -19.097 -76.303  1.00  0.00           O  
ATOM   2368  N   ARG   161      36.878 -17.359 -77.194  1.00  0.00           N  
ATOM   2369  H   ARG   161      36.981 -16.352 -77.155  1.00  0.00           H  
ATOM   2370  CA  ARG   161      38.004 -18.058 -77.838  1.00  0.00           C  
ATOM   2371  HA  ARG   161      37.532 -18.800 -78.482  1.00  0.00           H  
ATOM   2372  CB  ARG   161      38.650 -17.033 -78.809  1.00  0.00           C  
ATOM   2373  HB2 ARG   161      38.907 -16.161 -78.208  1.00  0.00           H  
ATOM   2374  HB3 ARG   161      39.532 -17.531 -79.211  1.00  0.00           H  
ATOM   2375  CG  ARG   161      37.822 -16.503 -80.012  1.00  0.00           C  
ATOM   2376  HG2 ARG   161      37.441 -17.278 -80.678  1.00  0.00           H  
ATOM   2377  HG3 ARG   161      36.971 -16.081 -79.476  1.00  0.00           H  
ATOM   2378  CD  ARG   161      38.619 -15.410 -80.777  1.00  0.00           C  
ATOM   2379  HD2 ARG   161      39.640 -15.792 -80.785  1.00  0.00           H  
ATOM   2380  HD3 ARG   161      38.200 -15.365 -81.782  1.00  0.00           H  
ATOM   2381  NE  ARG   161      38.453 -14.121 -80.099  1.00  0.00           N  
ATOM   2382  HE  ARG   161      37.799 -14.029 -79.335  1.00  0.00           H  
ATOM   2383  CZ  ARG   161      39.004 -12.967 -80.446  1.00  0.00           C  
ATOM   2384  NH1 ARG   161      39.927 -12.946 -81.316  1.00  0.00           N  
ATOM   2385 HH11 ARG   161      40.241 -13.795 -81.763  1.00  0.00           H  
ATOM   2386 HH12 ARG   161      40.325 -12.055 -81.578  1.00  0.00           H  
ATOM   2387  NH2 ARG   161      38.654 -11.809 -79.862  1.00  0.00           N  
ATOM   2388 HH21 ARG   161      37.862 -11.882 -79.239  1.00  0.00           H  
ATOM   2389 HH22 ARG   161      38.938 -10.929 -80.268  1.00  0.00           H  
ATOM   2390  C   ARG   161      38.904 -18.704 -76.778  1.00  0.00           C  
ATOM   2391  O   ARG   161      39.113 -18.167 -75.661  1.00  0.00           O  
ATOM   2392  N   PHE   162      39.470 -19.915 -77.114  1.00  0.00           N  
ATOM   2393  H   PHE   162      39.150 -20.249 -78.015  1.00  0.00           H  
ATOM   2394  CA  PHE   162      40.382 -20.650 -76.311  1.00  0.00           C  
ATOM   2395  HA  PHE   162      40.104 -20.633 -75.258  1.00  0.00           H  
ATOM   2396  CB  PHE   162      40.202 -22.067 -76.904  1.00  0.00           C  
ATOM   2397  HB2 PHE   162      39.135 -22.316 -76.858  1.00  0.00           H  
ATOM   2398  HB3 PHE   162      40.592 -22.180 -77.923  1.00  0.00           H  
ATOM   2399  CG  PHE   162      40.778 -23.101 -76.087  1.00  0.00           C  
ATOM   2400  CD1 PHE   162      42.155 -23.449 -76.305  1.00  0.00           C  
ATOM   2401  HD1 PHE   162      42.898 -22.810 -76.759  1.00  0.00           H  
ATOM   2402  CE1 PHE   162      42.616 -24.709 -75.847  1.00  0.00           C  
ATOM   2403  HE1 PHE   162      43.656 -24.949 -76.012  1.00  0.00           H  
ATOM   2404  CZ  PHE   162      41.679 -25.615 -75.241  1.00  0.00           C  
ATOM   2405  HZ  PHE   162      41.985 -26.598 -74.914  1.00  0.00           H  
ATOM   2406  CE2 PHE   162      40.417 -25.181 -74.945  1.00  0.00           C  
ATOM   2407  HE2 PHE   162      39.791 -25.921 -74.468  1.00  0.00           H  
ATOM   2408  CD2 PHE   162      39.977 -23.929 -75.255  1.00  0.00           C  
ATOM   2409  HD2 PHE   162      38.976 -23.638 -74.969  1.00  0.00           H  
ATOM   2410  C   PHE   162      41.852 -20.173 -76.410  1.00  0.00           C  
ATOM   2411  O   PHE   162      42.670 -20.518 -75.589  1.00  0.00           O  
ATOM   2412  N   GLU   163      42.069 -19.372 -77.419  1.00  0.00           N  
ATOM   2413  H   GLU   163      41.348 -19.214 -78.113  1.00  0.00           H  
ATOM   2414  CA  GLU   163      43.376 -18.816 -77.774  1.00  0.00           C  
ATOM   2415  HA  GLU   163      44.157 -19.575 -77.817  1.00  0.00           H  
ATOM   2416  CB  GLU   163      43.284 -18.273 -79.177  1.00  0.00           C  
ATOM   2417  HB2 GLU   163      42.407 -17.627 -79.159  1.00  0.00           H  
ATOM   2418  HB3 GLU   163      44.198 -17.726 -79.410  1.00  0.00           H  
ATOM   2419  CG  GLU   163      42.995 -19.359 -80.268  1.00  0.00           C  
ATOM   2420  HG2 GLU   163      42.205 -20.017 -79.907  1.00  0.00           H  
ATOM   2421  HG3 GLU   163      42.642 -18.836 -81.156  1.00  0.00           H  
ATOM   2422  CD  GLU   163      44.311 -20.130 -80.479  1.00  0.00           C  
ATOM   2423  OE1 GLU   163      44.281 -21.423 -80.524  1.00  0.00           O  
ATOM   2424  OE2 GLU   163      45.401 -19.553 -80.559  1.00  0.00           O  
ATOM   2425  C   GLU   163      43.804 -17.749 -76.749  1.00  0.00           C  
ATOM   2426  O   GLU   163      44.991 -17.590 -76.482  1.00  0.00           O  
ATOM   2427  N   ILE   164      42.864 -17.040 -76.129  1.00  0.00           N  
ATOM   2428  H   ILE   164      41.957 -17.384 -76.421  1.00  0.00           H  
ATOM   2429  CA  ILE   164      42.908 -16.144 -74.958  1.00  0.00           C  
ATOM   2430  HA  ILE   164      43.672 -15.368 -75.000  1.00  0.00           H  
ATOM   2431  CB  ILE   164      41.559 -15.374 -74.888  1.00  0.00           C  
ATOM   2432  HB  ILE   164      40.813 -16.158 -74.764  1.00  0.00           H  
ATOM   2433  CG2 ILE   164      41.661 -14.539 -73.557  1.00  0.00           C  
ATOM   2434 HG21 ILE   164      40.740 -13.973 -73.372  1.00  0.00           H  
ATOM   2435 HG22 ILE   164      41.770 -15.177 -72.671  1.00  0.00           H  
ATOM   2436 HG23 ILE   164      42.352 -13.688 -73.541  1.00  0.00           H  
ATOM   2437  CG1 ILE   164      41.247 -14.440 -76.107  1.00  0.00           C  
ATOM   2438 HG12 ILE   164      41.860 -13.539 -76.075  1.00  0.00           H  
ATOM   2439 HG13 ILE   164      41.383 -14.955 -77.058  1.00  0.00           H  
ATOM   2440  CD1 ILE   164      39.752 -14.014 -76.072  1.00  0.00           C  
ATOM   2441 HD11 ILE   164      39.139 -14.911 -75.919  1.00  0.00           H  
ATOM   2442 HD12 ILE   164      39.497 -13.279 -75.298  1.00  0.00           H  
ATOM   2443 HD13 ILE   164      39.429 -13.644 -77.053  1.00  0.00           H  
ATOM   2444  C   ILE   164      43.265 -16.993 -73.687  1.00  0.00           C  
ATOM   2445  O   ILE   164      44.127 -16.533 -72.881  1.00  0.00           O  
ATOM   2446  N   LEU   165      42.700 -18.230 -73.593  1.00  0.00           N  
ATOM   2447  H   LEU   165      42.125 -18.594 -74.343  1.00  0.00           H  
ATOM   2448  CA  LEU   165      42.894 -19.218 -72.530  1.00  0.00           C  
ATOM   2449  HA  LEU   165      42.777 -18.766 -71.546  1.00  0.00           H  
ATOM   2450  CB  LEU   165      41.877 -20.433 -72.516  1.00  0.00           C  
ATOM   2451  HB2 LEU   165      42.056 -20.992 -73.434  1.00  0.00           H  
ATOM   2452  HB3 LEU   165      42.083 -21.117 -71.693  1.00  0.00           H  
ATOM   2453  CG  LEU   165      40.446 -19.890 -72.445  1.00  0.00           C  
ATOM   2454  HG  LEU   165      40.167 -19.326 -73.336  1.00  0.00           H  
ATOM   2455  CD1 LEU   165      39.486 -21.074 -72.238  1.00  0.00           C  
ATOM   2456 HD11 LEU   165      39.749 -21.670 -71.355  1.00  0.00           H  
ATOM   2457 HD12 LEU   165      38.436 -20.789 -72.101  1.00  0.00           H  
ATOM   2458 HD13 LEU   165      39.647 -21.803 -73.042  1.00  0.00           H  
ATOM   2459  CD2 LEU   165      40.159 -18.856 -71.341  1.00  0.00           C  
ATOM   2460 HD21 LEU   165      40.466 -19.300 -70.386  1.00  0.00           H  
ATOM   2461 HD22 LEU   165      40.638 -17.889 -71.538  1.00  0.00           H  
ATOM   2462 HD23 LEU   165      39.093 -18.600 -71.381  1.00  0.00           H  
ATOM   2463  C   LEU   165      44.391 -19.746 -72.576  1.00  0.00           C  
ATOM   2464  O   LEU   165      45.147 -19.840 -71.615  1.00  0.00           O  
ATOM   2465  N   GLU   166      44.878 -19.908 -73.818  1.00  0.00           N  
ATOM   2466  H   GLU   166      44.227 -20.029 -74.584  1.00  0.00           H  
ATOM   2467  CA  GLU   166      46.312 -20.107 -74.064  1.00  0.00           C  
ATOM   2468  HA  GLU   166      46.714 -20.938 -73.484  1.00  0.00           H  
ATOM   2469  CB  GLU   166      46.697 -20.456 -75.516  1.00  0.00           C  
ATOM   2470  HB2 GLU   166      46.325 -19.618 -76.105  1.00  0.00           H  
ATOM   2471  HB3 GLU   166      47.755 -20.667 -75.676  1.00  0.00           H  
ATOM   2472  CG  GLU   166      45.986 -21.772 -75.925  1.00  0.00           C  
ATOM   2473  HG2 GLU   166      45.952 -22.583 -75.198  1.00  0.00           H  
ATOM   2474  HG3 GLU   166      44.917 -21.574 -76.007  1.00  0.00           H  
ATOM   2475  CD  GLU   166      46.468 -22.173 -77.339  1.00  0.00           C  
ATOM   2476  OE1 GLU   166      47.316 -21.561 -78.023  1.00  0.00           O  
ATOM   2477  OE2 GLU   166      46.034 -23.288 -77.776  1.00  0.00           O  
ATOM   2478  C   GLU   166      47.202 -18.852 -73.554  1.00  0.00           C  
ATOM   2479  O   GLU   166      48.159 -19.028 -72.796  1.00  0.00           O  
ATOM   2480  N   ALA   167      46.845 -17.579 -73.866  1.00  0.00           N  
ATOM   2481  H   ALA   167      46.048 -17.415 -74.469  1.00  0.00           H  
ATOM   2482  CA  ALA   167      47.621 -16.421 -73.428  1.00  0.00           C  
ATOM   2483  HA  ALA   167      48.668 -16.568 -73.695  1.00  0.00           H  
ATOM   2484  CB  ALA   167      47.033 -15.182 -74.099  1.00  0.00           C  
ATOM   2485  HB1 ALA   167      47.189 -15.395 -75.164  1.00  0.00           H  
ATOM   2486  HB2 ALA   167      45.948 -15.159 -73.944  1.00  0.00           H  
ATOM   2487  HB3 ALA   167      47.593 -14.320 -73.716  1.00  0.00           H  
ATOM   2488  C   ALA   167      47.554 -16.262 -71.930  1.00  0.00           C  
ATOM   2489  O   ALA   167      48.561 -16.068 -71.268  1.00  0.00           O  
ATOM   2490  N   ILE   168      46.425 -16.484 -71.217  1.00  0.00           N  
ATOM   2491  H   ILE   168      45.563 -16.659 -71.719  1.00  0.00           H  
ATOM   2492  CA  ILE   168      46.327 -16.616 -69.784  1.00  0.00           C  
ATOM   2493  HA  ILE   168      46.720 -15.692 -69.357  1.00  0.00           H  
ATOM   2494  CB  ILE   168      44.804 -16.684 -69.366  1.00  0.00           C  
ATOM   2495  HB  ILE   168      44.430 -17.592 -69.838  1.00  0.00           H  
ATOM   2496  CG2 ILE   168      44.630 -16.804 -67.808  1.00  0.00           C  
ATOM   2497 HG21 ILE   168      45.360 -17.497 -67.373  1.00  0.00           H  
ATOM   2498 HG22 ILE   168      44.848 -15.836 -67.340  1.00  0.00           H  
ATOM   2499 HG23 ILE   168      43.571 -17.026 -67.626  1.00  0.00           H  
ATOM   2500  CG1 ILE   168      44.020 -15.459 -69.844  1.00  0.00           C  
ATOM   2501 HG12 ILE   168      44.149 -14.639 -69.138  1.00  0.00           H  
ATOM   2502 HG13 ILE   168      44.331 -15.233 -70.864  1.00  0.00           H  
ATOM   2503  CD1 ILE   168      42.474 -15.781 -69.885  1.00  0.00           C  
ATOM   2504 HD11 ILE   168      41.919 -14.865 -70.123  1.00  0.00           H  
ATOM   2505 HD12 ILE   168      42.283 -16.493 -70.696  1.00  0.00           H  
ATOM   2506 HD13 ILE   168      42.141 -16.222 -68.938  1.00  0.00           H  
ATOM   2507  C   ILE   168      47.224 -17.724 -69.244  1.00  0.00           C  
ATOM   2508  O   ILE   168      47.754 -17.555 -68.148  1.00  0.00           O  
ATOM   2509  N   THR   169      47.465 -18.829 -69.944  1.00  0.00           N  
ATOM   2510  H   THR   169      47.015 -18.973 -70.840  1.00  0.00           H  
ATOM   2511  CA  THR   169      48.301 -19.953 -69.431  1.00  0.00           C  
ATOM   2512  HA  THR   169      48.052 -20.119 -68.384  1.00  0.00           H  
ATOM   2513  CB  THR   169      47.835 -21.261 -70.129  1.00  0.00           C  
ATOM   2514  HB  THR   169      47.966 -21.183 -71.208  1.00  0.00           H  
ATOM   2515  CG2 THR   169      48.592 -22.552 -69.820  1.00  0.00           C  
ATOM   2516 HG21 THR   169      48.038 -23.325 -70.367  1.00  0.00           H  
ATOM   2517 HG22 THR   169      49.672 -22.469 -69.994  1.00  0.00           H  
ATOM   2518 HG23 THR   169      48.468 -22.650 -68.735  1.00  0.00           H  
ATOM   2519  OG1 THR   169      46.511 -21.515 -69.840  1.00  0.00           O  
ATOM   2520  HG1 THR   169      45.995 -20.904 -70.372  1.00  0.00           H  
ATOM   2521  C   THR   169      49.819 -19.698 -69.609  1.00  0.00           C  
ATOM   2522  O   THR   169      50.625 -20.063 -68.784  1.00  0.00           O  
ATOM   2523  N   LYS   170      50.112 -18.987 -70.738  1.00  0.00           N  
ATOM   2524  H   LYS   170      49.316 -18.873 -71.354  1.00  0.00           H  
ATOM   2525  CA  LYS   170      51.414 -18.432 -71.139  1.00  0.00           C  
ATOM   2526  HA  LYS   170      52.113 -19.262 -71.032  1.00  0.00           H  
ATOM   2527  CB  LYS   170      51.507 -17.941 -72.617  1.00  0.00           C  
ATOM   2528  HB2 LYS   170      50.677 -17.264 -72.819  1.00  0.00           H  
ATOM   2529  HB3 LYS   170      52.433 -17.375 -72.725  1.00  0.00           H  
ATOM   2530  CG  LYS   170      51.393 -19.066 -73.657  1.00  0.00           C  
ATOM   2531  HG2 LYS   170      52.266 -19.691 -73.472  1.00  0.00           H  
ATOM   2532  HG3 LYS   170      50.453 -19.596 -73.504  1.00  0.00           H  
ATOM   2533  CD  LYS   170      51.474 -18.518 -75.104  1.00  0.00           C  
ATOM   2534  HD2 LYS   170      50.705 -17.766 -75.284  1.00  0.00           H  
ATOM   2535  HD3 LYS   170      52.499 -18.150 -75.159  1.00  0.00           H  
ATOM   2536  CE  LYS   170      51.284 -19.628 -76.075  1.00  0.00           C  
ATOM   2537  HE2 LYS   170      51.965 -20.449 -75.854  1.00  0.00           H  
ATOM   2538  HE3 LYS   170      50.244 -19.951 -76.125  1.00  0.00           H  
ATOM   2539  NZ  LYS   170      51.768 -19.150 -77.359  1.00  0.00           N  
ATOM   2540  HZ1 LYS   170      52.739 -18.925 -77.196  1.00  0.00           H  
ATOM   2541  HZ2 LYS   170      51.798 -19.966 -77.955  1.00  0.00           H  
ATOM   2542  HZ3 LYS   170      51.240 -18.392 -77.766  1.00  0.00           H  
ATOM   2543  C   LYS   170      51.855 -17.324 -70.209  1.00  0.00           C  
ATOM   2544  O   LYS   170      52.910 -17.421 -69.654  1.00  0.00           O  
ATOM   2545  N   PHE   171      51.056 -16.311 -69.874  1.00  0.00           N  
ATOM   2546  H   PHE   171      50.156 -16.298 -70.338  1.00  0.00           H  
ATOM   2547  CA  PHE   171      51.540 -15.200 -68.979  1.00  0.00           C  
ATOM   2548  HA  PHE   171      52.413 -14.769 -69.470  1.00  0.00           H  
ATOM   2549  CB  PHE   171      50.450 -14.160 -68.816  1.00  0.00           C  
ATOM   2550  HB2 PHE   171      49.480 -14.659 -68.691  1.00  0.00           H  
ATOM   2551  HB3 PHE   171      50.476 -13.629 -67.856  1.00  0.00           H  
ATOM   2552  CG  PHE   171      50.372 -13.191 -70.021  1.00  0.00           C  
ATOM   2553  CD1 PHE   171      49.178 -12.874 -70.660  1.00  0.00           C  
ATOM   2554  HD1 PHE   171      48.255 -13.380 -70.420  1.00  0.00           H  
ATOM   2555  CE1 PHE   171      49.202 -11.965 -71.733  1.00  0.00           C  
ATOM   2556  HE1 PHE   171      48.303 -11.851 -72.320  1.00  0.00           H  
ATOM   2557  CZ  PHE   171      50.380 -11.293 -72.068  1.00  0.00           C  
ATOM   2558  HZ  PHE   171      50.393 -10.498 -72.798  1.00  0.00           H  
ATOM   2559  CE2 PHE   171      51.583 -11.483 -71.407  1.00  0.00           C  
ATOM   2560  HE2 PHE   171      52.479 -10.891 -71.522  1.00  0.00           H  
ATOM   2561  CD2 PHE   171      51.561 -12.517 -70.404  1.00  0.00           C  
ATOM   2562  HD2 PHE   171      52.430 -12.625 -69.772  1.00  0.00           H  
ATOM   2563  C   PHE   171      51.764 -15.705 -67.545  1.00  0.00           C  
ATOM   2564  O   PHE   171      52.702 -15.303 -66.865  1.00  0.00           O  
ATOM   2565  N   LEU   172      51.079 -16.832 -67.234  1.00  0.00           N  
ATOM   2566  H   LEU   172      50.318 -17.087 -67.852  1.00  0.00           H  
ATOM   2567  CA  LEU   172      51.095 -17.603 -66.013  1.00  0.00           C  
ATOM   2568  HA  LEU   172      51.149 -16.912 -65.172  1.00  0.00           H  
ATOM   2569  CB  LEU   172      49.859 -18.434 -65.849  1.00  0.00           C  
ATOM   2570  HB2 LEU   172      49.362 -18.537 -66.814  1.00  0.00           H  
ATOM   2571  HB3 LEU   172      50.264 -19.428 -65.659  1.00  0.00           H  
ATOM   2572  CG  LEU   172      48.973 -17.895 -64.695  1.00  0.00           C  
ATOM   2573  HG  LEU   172      48.825 -16.816 -64.739  1.00  0.00           H  
ATOM   2574  CD1 LEU   172      47.612 -18.555 -64.814  1.00  0.00           C  
ATOM   2575 HD11 LEU   172      47.593 -19.647 -64.714  1.00  0.00           H  
ATOM   2576 HD12 LEU   172      46.931 -18.118 -64.072  1.00  0.00           H  
ATOM   2577 HD13 LEU   172      47.223 -18.333 -65.815  1.00  0.00           H  
ATOM   2578  CD2 LEU   172      49.621 -18.228 -63.357  1.00  0.00           C  
ATOM   2579 HD21 LEU   172      49.813 -19.300 -63.222  1.00  0.00           H  
ATOM   2580 HD22 LEU   172      50.603 -17.758 -63.218  1.00  0.00           H  
ATOM   2581 HD23 LEU   172      48.897 -17.906 -62.599  1.00  0.00           H  
ATOM   2582  C   LEU   172      52.366 -18.457 -65.911  1.00  0.00           C  
ATOM   2583  O   LEU   172      53.059 -18.256 -64.914  1.00  0.00           O  
ATOM   2584  N   ASN   173      52.662 -19.469 -66.794  1.00  0.00           N  
ATOM   2585  H   ASN   173      52.058 -19.631 -67.591  1.00  0.00           H  
ATOM   2586  CA  ASN   173      53.861 -20.306 -66.653  1.00  0.00           C  
ATOM   2587  HA  ASN   173      53.916 -20.774 -65.670  1.00  0.00           H  
ATOM   2588  CB  ASN   173      53.866 -21.407 -67.771  1.00  0.00           C  
ATOM   2589  HB2 ASN   173      53.546 -20.945 -68.705  1.00  0.00           H  
ATOM   2590  HB3 ASN   173      54.875 -21.788 -67.927  1.00  0.00           H  
ATOM   2591  CG  ASN   173      52.998 -22.642 -67.393  1.00  0.00           C  
ATOM   2592  OD1 ASN   173      52.993 -23.214 -66.355  1.00  0.00           O  
ATOM   2593  ND2 ASN   173      52.041 -22.978 -68.229  1.00  0.00           N  
ATOM   2594 HD21 ASN   173      51.319 -23.619 -67.920  1.00  0.00           H  
ATOM   2595 HD22 ASN   173      52.073 -22.839 -69.232  1.00  0.00           H  
ATOM   2596  C   ASN   173      55.101 -19.434 -66.810  1.00  0.00           C  
ATOM   2597  O   ASN   173      56.089 -19.691 -66.142  1.00  0.00           O  
ATOM   2598  N   GLN   174      55.172 -18.470 -67.735  1.00  0.00           N  
ATOM   2599  H   GLN   174      54.343 -18.318 -68.298  1.00  0.00           H  
ATOM   2600  CA  GLN   174      56.266 -17.509 -67.883  1.00  0.00           C  
ATOM   2601  HA  GLN   174      57.202 -18.066 -67.902  1.00  0.00           H  
ATOM   2602  CB  GLN   174      56.132 -16.755 -69.131  1.00  0.00           C  
ATOM   2603  HB2 GLN   174      55.138 -16.309 -69.113  1.00  0.00           H  
ATOM   2604  HB3 GLN   174      56.889 -15.985 -69.278  1.00  0.00           H  
ATOM   2605  CG  GLN   174      56.329 -17.555 -70.391  1.00  0.00           C  
ATOM   2606  HG2 GLN   174      55.378 -18.042 -70.607  1.00  0.00           H  
ATOM   2607  HG3 GLN   174      56.587 -16.826 -71.160  1.00  0.00           H  
ATOM   2608  CD  GLN   174      57.281 -18.693 -70.456  1.00  0.00           C  
ATOM   2609  OE1 GLN   174      57.054 -19.745 -69.972  1.00  0.00           O  
ATOM   2610  NE2 GLN   174      58.482 -18.501 -70.960  1.00  0.00           N  
ATOM   2611 HE21 GLN   174      59.071 -19.319 -71.061  1.00  0.00           H  
ATOM   2612 HE22 GLN   174      58.819 -17.573 -71.185  1.00  0.00           H  
ATOM   2613  C   GLN   174      56.488 -16.572 -66.650  1.00  0.00           C  
ATOM   2614  O   GLN   174      57.566 -16.048 -66.416  1.00  0.00           O  
ATOM   2615  N   ASN   175      55.359 -16.278 -65.926  1.00  0.00           N  
ATOM   2616  H   ASN   175      54.468 -16.614 -66.269  1.00  0.00           H  
ATOM   2617  CA  ASN   175      55.435 -15.505 -64.649  1.00  0.00           C  
ATOM   2618  HA  ASN   175      54.453 -15.611 -64.188  1.00  0.00           H  
ATOM   2619  CB  ASN   175      56.359 -16.167 -63.608  1.00  0.00           C  
ATOM   2620  HB2 ASN   175      56.192 -17.244 -63.567  1.00  0.00           H  
ATOM   2621  HB3 ASN   175      57.408 -15.984 -63.841  1.00  0.00           H  
ATOM   2622  CG  ASN   175      56.179 -15.733 -62.192  1.00  0.00           C  
ATOM   2623  OD1 ASN   175      55.136 -15.210 -61.803  1.00  0.00           O  
ATOM   2624  ND2 ASN   175      57.187 -15.866 -61.437  1.00  0.00           N  
ATOM   2625 HD21 ASN   175      57.073 -15.750 -60.437  1.00  0.00           H  
ATOM   2626 HD22 ASN   175      58.016 -16.258 -61.866  1.00  0.00           H  
ATOM   2627  C   ASN   175      55.698 -14.029 -64.924  1.00  0.00           C  
ATOM   2628  O   ASN   175      56.306 -13.375 -64.118  1.00  0.00           O  
ATOM   2629  N   ILE   176      55.274 -13.534 -66.105  1.00  0.00           N  
ATOM   2630  H   ILE   176      54.727 -14.192 -66.646  1.00  0.00           H  
ATOM   2631  CA  ILE   176      55.345 -12.127 -66.595  1.00  0.00           C  
ATOM   2632  HA  ILE   176      55.821 -11.576 -65.784  1.00  0.00           H  
ATOM   2633  CB  ILE   176      56.018 -11.884 -68.008  1.00  0.00           C  
ATOM   2634  HB  ILE   176      55.665 -12.591 -68.759  1.00  0.00           H  
ATOM   2635  CG2 ILE   176      55.717 -10.466 -68.475  1.00  0.00           C  
ATOM   2636 HG21 ILE   176      54.653 -10.388 -68.729  1.00  0.00           H  
ATOM   2637 HG22 ILE   176      55.993  -9.752 -67.690  1.00  0.00           H  
ATOM   2638 HG23 ILE   176      56.202 -10.293 -69.444  1.00  0.00           H  
ATOM   2639  CG1 ILE   176      57.533 -12.092 -67.934  1.00  0.00           C  
ATOM   2640 HG12 ILE   176      57.996 -11.139 -67.678  1.00  0.00           H  
ATOM   2641 HG13 ILE   176      57.866 -12.815 -67.189  1.00  0.00           H  
ATOM   2642  CD1 ILE   176      58.056 -12.633 -69.229  1.00  0.00           C  
ATOM   2643 HD11 ILE   176      58.098 -11.879 -70.024  1.00  0.00           H  
ATOM   2644 HD12 ILE   176      59.115 -12.911 -69.146  1.00  0.00           H  
ATOM   2645 HD13 ILE   176      57.521 -13.533 -69.555  1.00  0.00           H  
ATOM   2646  C   ILE   176      53.826 -11.637 -66.577  1.00  0.00           C  
ATOM   2647  O   ILE   176      53.054 -11.920 -67.492  1.00  0.00           O  
ATOM   2648  N   THR   177      53.378 -11.115 -65.425  1.00  0.00           N  
ATOM   2649  H   THR   177      54.077 -10.903 -64.724  1.00  0.00           H  
ATOM   2650  CA  THR   177      51.999 -10.982 -64.978  1.00  0.00           C  
ATOM   2651  HA  THR   177      51.342 -11.425 -65.727  1.00  0.00           H  
ATOM   2652  CB  THR   177      51.850 -11.762 -63.712  1.00  0.00           C  
ATOM   2653  HB  THR   177      50.903 -11.580 -63.205  1.00  0.00           H  
ATOM   2654  CG2 THR   177      51.718 -13.273 -63.976  1.00  0.00           C  
ATOM   2655 HG21 THR   177      50.906 -13.526 -64.670  1.00  0.00           H  
ATOM   2656 HG22 THR   177      52.670 -13.597 -64.414  1.00  0.00           H  
ATOM   2657 HG23 THR   177      51.610 -13.850 -63.049  1.00  0.00           H  
ATOM   2658  OG1 THR   177      52.880 -11.577 -62.830  1.00  0.00           O  
ATOM   2659  HG1 THR   177      52.615 -10.944 -62.159  1.00  0.00           H  
ATOM   2660  C   THR   177      51.607  -9.544 -64.760  1.00  0.00           C  
ATOM   2661  O   THR   177      52.380  -8.671 -64.453  1.00  0.00           O  
ATOM   2662  N   PRO   178      50.276  -9.171 -64.865  1.00  0.00           N  
ATOM   2663  CD  PRO   178      49.069 -10.032 -65.047  1.00  0.00           C  
ATOM   2664  HD2 PRO   178      49.173 -10.911 -64.400  1.00  0.00           H  
ATOM   2665  HD3 PRO   178      49.071 -10.424 -66.072  1.00  0.00           H  
ATOM   2666  CG  PRO   178      47.805  -9.170 -64.751  1.00  0.00           C  
ATOM   2667  HG2 PRO   178      47.369  -9.316 -63.755  1.00  0.00           H  
ATOM   2668  HG3 PRO   178      47.041  -9.359 -65.516  1.00  0.00           H  
ATOM   2669  CB  PRO   178      48.387  -7.734 -64.925  1.00  0.00           C  
ATOM   2670  HB2 PRO   178      47.856  -7.068 -64.234  1.00  0.00           H  
ATOM   2671  HB3 PRO   178      48.142  -7.401 -65.941  1.00  0.00           H  
ATOM   2672  CA  PRO   178      49.845  -7.838 -64.567  1.00  0.00           C  
ATOM   2673  HA  PRO   178      50.439  -7.189 -65.210  1.00  0.00           H  
ATOM   2674  C   PRO   178      50.121  -7.347 -63.160  1.00  0.00           C  
ATOM   2675  O   PRO   178      50.235  -8.027 -62.170  1.00  0.00           O  
ATOM   2676  N   CYS   179      50.115  -5.990 -63.110  1.00  0.00           N  
ATOM   2677  H   CYS   179      50.006  -5.556 -64.019  1.00  0.00           H  
ATOM   2678  CA  CYS   179      49.975  -5.207 -61.862  1.00  0.00           C  
ATOM   2679  HA  CYS   179      50.361  -5.749 -60.999  1.00  0.00           H  
ATOM   2680  CB  CYS   179      50.637  -3.793 -62.004  1.00  0.00           C  
ATOM   2681  HB2 CYS   179      50.244  -3.213 -62.839  1.00  0.00           H  
ATOM   2682  HB3 CYS   179      50.530  -3.271 -61.054  1.00  0.00           H  
ATOM   2683  SG  CYS   179      52.430  -4.063 -62.255  1.00  0.00           S  
ATOM   2684  HG  CYS   179      52.307  -4.273 -63.568  1.00  0.00           H  
ATOM   2685  C   CYS   179      48.462  -4.878 -61.617  1.00  0.00           C  
ATOM   2686  O   CYS   179      47.789  -4.335 -62.492  1.00  0.00           O  
ATOM   2687  N   LEU   180      47.936  -5.316 -60.446  1.00  0.00           N  
ATOM   2688  H   LEU   180      48.637  -5.601 -59.772  1.00  0.00           H  
ATOM   2689  CA  LEU   180      46.514  -5.225 -59.999  1.00  0.00           C  
ATOM   2690  HA  LEU   180      45.910  -4.829 -60.816  1.00  0.00           H  
ATOM   2691  CB  LEU   180      45.949  -6.635 -59.697  1.00  0.00           C  
ATOM   2692  HB2 LEU   180      46.748  -7.367 -59.583  1.00  0.00           H  
ATOM   2693  HB3 LEU   180      45.326  -6.538 -58.807  1.00  0.00           H  
ATOM   2694  CG  LEU   180      44.966  -7.114 -60.833  1.00  0.00           C  
ATOM   2695  HG  LEU   180      44.237  -6.304 -60.842  1.00  0.00           H  
ATOM   2696  CD1 LEU   180      45.643  -7.088 -62.165  1.00  0.00           C  
ATOM   2697 HD11 LEU   180      46.088  -6.111 -62.395  1.00  0.00           H  
ATOM   2698 HD12 LEU   180      46.505  -7.767 -62.176  1.00  0.00           H  
ATOM   2699 HD13 LEU   180      44.985  -7.312 -63.013  1.00  0.00           H  
ATOM   2700  CD2 LEU   180      44.266  -8.389 -60.564  1.00  0.00           C  
ATOM   2701 HD21 LEU   180      44.903  -9.245 -60.818  1.00  0.00           H  
ATOM   2702 HD22 LEU   180      43.847  -8.473 -59.554  1.00  0.00           H  
ATOM   2703 HD23 LEU   180      43.427  -8.349 -61.269  1.00  0.00           H  
ATOM   2704  C   LEU   180      46.347  -4.315 -58.730  1.00  0.00           C  
ATOM   2705  O   LEU   180      47.297  -4.329 -57.928  1.00  0.00           O  
ATOM   2706  N   PRO   181      45.238  -3.635 -58.533  1.00  0.00           N  
ATOM   2707  CD  PRO   181      44.269  -3.245 -59.602  1.00  0.00           C  
ATOM   2708  HD2 PRO   181      43.581  -4.074 -59.810  1.00  0.00           H  
ATOM   2709  HD3 PRO   181      44.797  -2.891 -60.496  1.00  0.00           H  
ATOM   2710  CG  PRO   181      43.454  -2.151 -58.962  1.00  0.00           C  
ATOM   2711  HG2 PRO   181      42.597  -2.562 -58.416  1.00  0.00           H  
ATOM   2712  HG3 PRO   181      43.285  -1.315 -59.653  1.00  0.00           H  
ATOM   2713  CB  PRO   181      44.254  -1.592 -57.797  1.00  0.00           C  
ATOM   2714  HB2 PRO   181      43.590  -1.260 -56.989  1.00  0.00           H  
ATOM   2715  HB3 PRO   181      44.927  -0.843 -58.232  1.00  0.00           H  
ATOM   2716  CA  PRO   181      44.946  -2.842 -57.306  1.00  0.00           C  
ATOM   2717  HA  PRO   181      45.936  -2.496 -57.011  1.00  0.00           H  
ATOM   2718  C   PRO   181      44.269  -3.617 -56.125  1.00  0.00           C  
ATOM   2719  O   PRO   181      43.348  -4.262 -56.434  1.00  0.00           O  
ATOM   2720  N   LEU   182      44.499  -3.343 -54.910  1.00  0.00           N  
ATOM   2721  H   LEU   182      45.244  -2.673 -54.764  1.00  0.00           H  
ATOM   2722  CA  LEU   182      43.880  -3.839 -53.640  1.00  0.00           C  
ATOM   2723  HA  LEU   182      43.860  -4.928 -53.610  1.00  0.00           H  
ATOM   2724  CB  LEU   182      44.953  -3.397 -52.531  1.00  0.00           C  
ATOM   2725  HB2 LEU   182      45.951  -3.551 -52.941  1.00  0.00           H  
ATOM   2726  HB3 LEU   182      44.866  -2.315 -52.428  1.00  0.00           H  
ATOM   2727  CG  LEU   182      44.875  -4.163 -51.141  1.00  0.00           C  
ATOM   2728  HG  LEU   182      43.864  -4.451 -50.852  1.00  0.00           H  
ATOM   2729  CD1 LEU   182      45.638  -5.456 -51.137  1.00  0.00           C  
ATOM   2730 HD11 LEU   182      45.262  -6.105 -51.938  1.00  0.00           H  
ATOM   2731 HD12 LEU   182      46.662  -5.211 -51.447  1.00  0.00           H  
ATOM   2732 HD13 LEU   182      45.670  -5.971 -50.170  1.00  0.00           H  
ATOM   2733  CD2 LEU   182      45.493  -3.297 -50.016  1.00  0.00           C  
ATOM   2734 HD21 LEU   182      46.557  -3.086 -50.180  1.00  0.00           H  
ATOM   2735 HD22 LEU   182      44.939  -2.354 -50.094  1.00  0.00           H  
ATOM   2736 HD23 LEU   182      45.286  -3.582 -48.977  1.00  0.00           H  
ATOM   2737  C   LEU   182      42.461  -3.383 -53.205  1.00  0.00           C  
ATOM   2738  O   LEU   182      41.815  -4.000 -52.357  1.00  0.00           O  
ATOM   2739  N   ARG   183      42.070  -2.243 -53.817  1.00  0.00           N  
ATOM   2740  H   ARG   183      42.571  -2.051 -54.676  1.00  0.00           H  
ATOM   2741  CA  ARG   183      40.742  -1.691 -53.505  1.00  0.00           C  
ATOM   2742  HA  ARG   183      40.073  -2.374 -52.980  1.00  0.00           H  
ATOM   2743  CB  ARG   183      40.983  -0.613 -52.475  1.00  0.00           C  
ATOM   2744  HB2 ARG   183      41.543   0.215 -52.911  1.00  0.00           H  
ATOM   2745  HB3 ARG   183      40.008  -0.198 -52.222  1.00  0.00           H  
ATOM   2746  CG  ARG   183      41.673  -1.139 -51.254  1.00  0.00           C  
ATOM   2747  HG2 ARG   183      41.062  -1.920 -50.802  1.00  0.00           H  
ATOM   2748  HG3 ARG   183      42.676  -1.526 -51.430  1.00  0.00           H  
ATOM   2749  CD  ARG   183      41.896  -0.044 -50.147  1.00  0.00           C  
ATOM   2750  HD2 ARG   183      42.703   0.557 -50.564  1.00  0.00           H  
ATOM   2751  HD3 ARG   183      41.002   0.568 -50.030  1.00  0.00           H  
ATOM   2752  NE  ARG   183      42.255  -0.561 -48.921  1.00  0.00           N  
ATOM   2753  HE  ARG   183      41.510  -0.826 -48.292  1.00  0.00           H  
ATOM   2754  CZ  ARG   183      43.410  -0.519 -48.331  1.00  0.00           C  
ATOM   2755  NH1 ARG   183      44.470   0.042 -48.863  1.00  0.00           N  
ATOM   2756 HH11 ARG   183      44.417   0.359 -49.821  1.00  0.00           H  
ATOM   2757 HH12 ARG   183      45.330  -0.241 -48.416  1.00  0.00           H  
ATOM   2758  NH2 ARG   183      43.492  -1.051 -47.161  1.00  0.00           N  
ATOM   2759 HH21 ARG   183      42.629  -1.225 -46.665  1.00  0.00           H  
ATOM   2760 HH22 ARG   183      44.381  -1.112 -46.687  1.00  0.00           H  
ATOM   2761  C   ARG   183      40.128  -1.092 -54.787  1.00  0.00           C  
ATOM   2762  O   ARG   183      40.866  -0.885 -55.745  1.00  0.00           O  
ATOM   2763  N   GLY   184      38.786  -0.864 -54.767  1.00  0.00           N  
ATOM   2764  H   GLY   184      38.460  -0.955 -53.813  1.00  0.00           H  
ATOM   2765  CA  GLY   184      37.885  -0.400 -55.774  1.00  0.00           C  
ATOM   2766  HA2 GLY   184      37.472   0.572 -55.505  1.00  0.00           H  
ATOM   2767  HA3 GLY   184      38.479  -0.176 -56.660  1.00  0.00           H  
ATOM   2768  C   GLY   184      36.744  -1.297 -56.193  1.00  0.00           C  
ATOM   2769  O   GLY   184      36.000  -0.901 -57.000  1.00  0.00           O  
ATOM   2770  N   THR   185      36.548  -2.418 -55.474  1.00  0.00           N  
ATOM   2771  H   THR   185      37.242  -2.671 -54.782  1.00  0.00           H  
ATOM   2772  CA  THR   185      35.556  -3.454 -55.813  1.00  0.00           C  
ATOM   2773  HA  THR   185      34.701  -3.049 -56.355  1.00  0.00           H  
ATOM   2774  CB  THR   185      36.091  -4.552 -56.770  1.00  0.00           C  
ATOM   2775  HB  THR   185      36.270  -4.079 -57.736  1.00  0.00           H  
ATOM   2776  CG2 THR   185      37.364  -5.235 -56.255  1.00  0.00           C  
ATOM   2777 HG21 THR   185      37.073  -5.822 -55.375  1.00  0.00           H  
ATOM   2778 HG22 THR   185      37.689  -5.977 -56.995  1.00  0.00           H  
ATOM   2779 HG23 THR   185      38.171  -4.527 -56.029  1.00  0.00           H  
ATOM   2780  OG1 THR   185      35.048  -5.531 -56.916  1.00  0.00           O  
ATOM   2781  HG1 THR   185      35.377  -6.050 -57.654  1.00  0.00           H  
ATOM   2782  C   THR   185      34.909  -4.121 -54.617  1.00  0.00           C  
ATOM   2783  O   THR   185      35.591  -4.458 -53.663  1.00  0.00           O  
ATOM   2784  N   ILE   186      33.562  -4.243 -54.758  1.00  0.00           N  
ATOM   2785  H   ILE   186      33.160  -4.064 -55.670  1.00  0.00           H  
ATOM   2786  CA  ILE   186      32.668  -5.014 -53.862  1.00  0.00           C  
ATOM   2787  HA  ILE   186      33.078  -4.868 -52.863  1.00  0.00           H  
ATOM   2788  CB  ILE   186      31.262  -4.295 -53.862  1.00  0.00           C  
ATOM   2789  HB  ILE   186      30.663  -5.048 -53.350  1.00  0.00           H  
ATOM   2790  CG2 ILE   186      31.295  -2.910 -53.240  1.00  0.00           C  
ATOM   2791 HG21 ILE   186      31.798  -2.168 -53.873  1.00  0.00           H  
ATOM   2792 HG22 ILE   186      30.256  -2.603 -53.065  1.00  0.00           H  
ATOM   2793 HG23 ILE   186      31.777  -2.976 -52.257  1.00  0.00           H  
ATOM   2794  CG1 ILE   186      30.617  -4.051 -55.238  1.00  0.00           C  
ATOM   2795 HG12 ILE   186      29.543  -3.867 -55.287  1.00  0.00           H  
ATOM   2796 HG13 ILE   186      31.126  -3.144 -55.565  1.00  0.00           H  
ATOM   2797  CD1 ILE   186      30.850  -5.255 -56.179  1.00  0.00           C  
ATOM   2798 HD11 ILE   186      30.210  -5.061 -57.048  1.00  0.00           H  
ATOM   2799 HD12 ILE   186      31.904  -5.422 -56.434  1.00  0.00           H  
ATOM   2800 HD13 ILE   186      30.297  -6.064 -55.684  1.00  0.00           H  
ATOM   2801  C   ILE   186      32.572  -6.607 -54.041  1.00  0.00           C  
ATOM   2802  O   ILE   186      31.805  -7.183 -53.309  1.00  0.00           O  
ATOM   2803  N   THR   187      33.401  -7.175 -54.938  1.00  0.00           N  
ATOM   2804  H   THR   187      33.904  -6.492 -55.492  1.00  0.00           H  
ATOM   2805  CA  THR   187      33.404  -8.605 -55.306  1.00  0.00           C  
ATOM   2806  HA  THR   187      33.897  -8.773 -56.264  1.00  0.00           H  
ATOM   2807  CB  THR   187      34.145  -9.500 -54.269  1.00  0.00           C  
ATOM   2808  HB  THR   187      33.610  -9.363 -53.329  1.00  0.00           H  
ATOM   2809  CG2 THR   187      34.339 -11.053 -54.527  1.00  0.00           C  
ATOM   2810 HG21 THR   187      34.668 -11.301 -55.543  1.00  0.00           H  
ATOM   2811 HG22 THR   187      35.037 -11.494 -53.804  1.00  0.00           H  
ATOM   2812 HG23 THR   187      33.378 -11.545 -54.332  1.00  0.00           H  
ATOM   2813  OG1 THR   187      35.466  -9.013 -54.031  1.00  0.00           O  
ATOM   2814  HG1 THR   187      35.992  -9.174 -54.817  1.00  0.00           H  
ATOM   2815  C   THR   187      31.958  -9.141 -55.552  1.00  0.00           C  
ATOM   2816  O   THR   187      31.465  -9.976 -54.869  1.00  0.00           O  
ATOM   2817  N1  MIO   188      31.221  -8.557 -56.561  1.00  0.00           N  
ATOM   2818  H8  MIO   188      31.640  -7.772 -57.045  1.00  0.00           H  
ATOM   2819  C1  MIO   188      30.115  -9.299 -57.133  1.00  0.00           C  
ATOM   2820  C5  MIO   188      28.847  -8.779 -56.402  1.00  0.00           C  
ATOM   2821  H4  MIO   188      27.876  -9.212 -56.670  1.00  0.00           H  
ATOM   2822  H5  MIO   188      28.725  -7.705 -56.589  1.00  0.00           H  
ATOM   2823  H7  MIO   188      29.132  -8.925 -55.353  1.00  0.00           H  
ATOM   2824  H1  MIO   188      30.131 -10.360 -56.856  1.00  0.00           H  
ATOM   2825  C7  MIO   188      30.096  -9.187 -58.672  1.00  0.00           C  
ATOM   2826  N2  MIO   188      29.009  -8.748 -59.403  1.00  0.00           N  
ATOM   2827  C2  MIO   188      29.464  -9.130 -60.670  1.00  0.00           C  
ATOM   2828  C6  MIO   188      28.790  -8.738 -61.927  1.00  0.00           C  
ATOM   2829  H6  MIO   188      29.261  -7.776 -62.167  1.00  0.00           H  
ATOM   2830  H9  MIO   188      28.830  -9.504 -62.711  1.00  0.00           H  
ATOM   2831  N4  MIO   188      27.397  -8.531 -61.581  1.00  0.00           N  
ATOM   2832  H10 MIO   188      27.421  -8.599 -60.565  1.00  0.00           H  
ATOM   2833  H11 MIO   188      26.987  -9.447 -61.756  1.00  0.00           H  
ATOM   2834  C8  MIO   188      30.785  -9.720 -60.728  1.00  0.00           C  
ATOM   2835  O2  MIO   188      31.495 -10.126 -61.656  1.00  0.00           O  
ATOM   2836  N3  MIO   188      31.168  -9.743 -59.442  1.00  0.00           N  
ATOM   2837  C3  MIO   188      32.447 -10.270 -58.979  1.00  0.00           C  
ATOM   2838  H2  MIO   188      32.787 -11.055 -59.665  1.00  0.00           H  
ATOM   2839  H3  MIO   188      32.090 -10.743 -58.056  1.00  0.00           H  
ATOM   2840  C4  MIO   188      33.478  -9.196 -58.791  1.00  0.00           C  
ATOM   2841  O1  MIO   188      33.218  -8.087 -58.457  1.00  0.00           O  
ATOM   2842  N   ASP   189      34.717  -9.654 -58.805  1.00  0.00           N  
ATOM   2843  H   ASP   189      34.912 -10.626 -59.008  1.00  0.00           H  
ATOM   2844  CA  ASP   189      35.822  -8.801 -58.613  1.00  0.00           C  
ATOM   2845  HA  ASP   189      35.780  -8.418 -57.593  1.00  0.00           H  
ATOM   2846  CB  ASP   189      37.005  -9.693 -58.569  1.00  0.00           C  
ATOM   2847  HB2 ASP   189      37.085 -10.173 -59.545  1.00  0.00           H  
ATOM   2848  HB3 ASP   189      37.961  -9.170 -58.569  1.00  0.00           H  
ATOM   2849  CG  ASP   189      37.002 -10.609 -57.366  1.00  0.00           C  
ATOM   2850  OD1 ASP   189      37.177 -10.070 -56.240  1.00  0.00           O  
ATOM   2851  OD2 ASP   189      36.997 -11.832 -57.510  1.00  0.00           O  
ATOM   2852  C   ASP   189      36.007  -7.580 -59.535  1.00  0.00           C  
ATOM   2853  O   ASP   189      36.438  -6.504 -59.118  1.00  0.00           O  
ATOM   2854  N   LEU   190      35.635  -7.692 -60.816  1.00  0.00           N  
ATOM   2855  H   LEU   190      35.155  -8.544 -61.082  1.00  0.00           H  
ATOM   2856  CA  LEU   190      35.362  -6.505 -61.663  1.00  0.00           C  
ATOM   2857  HA  LEU   190      35.065  -6.793 -62.671  1.00  0.00           H  
ATOM   2858  CB  LEU   190      34.051  -5.795 -61.219  1.00  0.00           C  
ATOM   2859  HB2 LEU   190      34.083  -5.839 -60.130  1.00  0.00           H  
ATOM   2860  HB3 LEU   190      34.058  -4.776 -61.606  1.00  0.00           H  
ATOM   2861  CG  LEU   190      32.756  -6.465 -61.731  1.00  0.00           C  
ATOM   2862  HG  LEU   190      32.950  -7.535 -61.662  1.00  0.00           H  
ATOM   2863  CD1 LEU   190      31.640  -5.963 -60.863  1.00  0.00           C  
ATOM   2864 HD11 LEU   190      31.595  -4.870 -60.935  1.00  0.00           H  
ATOM   2865 HD12 LEU   190      30.629  -6.262 -61.164  1.00  0.00           H  
ATOM   2866 HD13 LEU   190      31.679  -6.168 -59.786  1.00  0.00           H  
ATOM   2867  CD2 LEU   190      32.401  -6.247 -63.209  1.00  0.00           C  
ATOM   2868 HD21 LEU   190      33.244  -6.454 -63.880  1.00  0.00           H  
ATOM   2869 HD22 LEU   190      31.618  -6.978 -63.446  1.00  0.00           H  
ATOM   2870 HD23 LEU   190      31.986  -5.233 -63.258  1.00  0.00           H  
ATOM   2871  C   LEU   190      36.628  -5.600 -61.940  1.00  0.00           C  
ATOM   2872  O   LEU   190      37.417  -5.902 -62.854  1.00  0.00           O  
ATOM   2873  N   VAL   191      36.902  -4.633 -61.100  1.00  0.00           N  
ATOM   2874  H   VAL   191      36.215  -4.557 -60.359  1.00  0.00           H  
ATOM   2875  CA  VAL   191      37.879  -3.523 -61.267  1.00  0.00           C  
ATOM   2876  HA  VAL   191      37.718  -2.993 -62.205  1.00  0.00           H  
ATOM   2877  CB  VAL   191      37.688  -2.480 -60.128  1.00  0.00           C  
ATOM   2878  HB  VAL   191      37.615  -2.985 -59.164  1.00  0.00           H  
ATOM   2879  CG1 VAL   191      38.894  -1.586 -59.971  1.00  0.00           C  
ATOM   2880 HG11 VAL   191      39.267  -1.091 -60.876  1.00  0.00           H  
ATOM   2881 HG12 VAL   191      38.570  -0.734 -59.361  1.00  0.00           H  
ATOM   2882 HG13 VAL   191      39.745  -2.041 -59.449  1.00  0.00           H  
ATOM   2883  CG2 VAL   191      36.428  -1.721 -60.275  1.00  0.00           C  
ATOM   2884 HG21 VAL   191      35.641  -2.448 -60.508  1.00  0.00           H  
ATOM   2885 HG22 VAL   191      36.140  -1.073 -59.437  1.00  0.00           H  
ATOM   2886 HG23 VAL   191      36.486  -0.990 -61.091  1.00  0.00           H  
ATOM   2887  C   VAL   191      39.303  -4.159 -61.439  1.00  0.00           C  
ATOM   2888  O   VAL   191      39.861  -3.756 -62.412  1.00  0.00           O  
ATOM   2889  N   PRO   192      39.834  -4.972 -60.490  1.00  0.00           N  
ATOM   2890  CD  PRO   192      39.350  -5.269 -59.138  1.00  0.00           C  
ATOM   2891  HD2 PRO   192      38.292  -5.518 -58.989  1.00  0.00           H  
ATOM   2892  HD3 PRO   192      39.712  -4.465 -58.485  1.00  0.00           H  
ATOM   2893  CG  PRO   192      40.162  -6.417 -58.658  1.00  0.00           C  
ATOM   2894  HG2 PRO   192      39.663  -7.352 -58.939  1.00  0.00           H  
ATOM   2895  HG3 PRO   192      40.387  -6.312 -57.589  1.00  0.00           H  
ATOM   2896  CB  PRO   192      41.430  -6.390 -59.427  1.00  0.00           C  
ATOM   2897  HB2 PRO   192      41.833  -7.387 -59.646  1.00  0.00           H  
ATOM   2898  HB3 PRO   192      42.194  -5.782 -58.926  1.00  0.00           H  
ATOM   2899  CA  PRO   192      41.113  -5.728 -60.738  1.00  0.00           C  
ATOM   2900  HA  PRO   192      41.910  -5.023 -60.973  1.00  0.00           H  
ATOM   2901  C   PRO   192      41.119  -6.715 -61.917  1.00  0.00           C  
ATOM   2902  O   PRO   192      42.141  -6.920 -62.563  1.00  0.00           O  
ATOM   2903  N   LEU   193      40.010  -7.371 -62.278  1.00  0.00           N  
ATOM   2904  H   LEU   193      39.128  -7.166 -61.824  1.00  0.00           H  
ATOM   2905  CA  LEU   193      39.980  -8.191 -63.512  1.00  0.00           C  
ATOM   2906  HA  LEU   193      40.845  -8.833 -63.346  1.00  0.00           H  
ATOM   2907  CB  LEU   193      38.718  -9.091 -63.476  1.00  0.00           C  
ATOM   2908  HB2 LEU   193      37.865  -8.440 -63.285  1.00  0.00           H  
ATOM   2909  HB3 LEU   193      38.578  -9.577 -64.442  1.00  0.00           H  
ATOM   2910  CG  LEU   193      38.530 -10.108 -62.316  1.00  0.00           C  
ATOM   2911  HG  LEU   193      38.695  -9.617 -61.356  1.00  0.00           H  
ATOM   2912  CD1 LEU   193      37.237 -10.844 -62.337  1.00  0.00           C  
ATOM   2913 HD11 LEU   193      37.150 -11.473 -61.442  1.00  0.00           H  
ATOM   2914 HD12 LEU   193      36.436 -10.098 -62.255  1.00  0.00           H  
ATOM   2915 HD13 LEU   193      37.060 -11.493 -63.203  1.00  0.00           H  
ATOM   2916  CD2 LEU   193      39.716 -11.060 -62.374  1.00  0.00           C  
ATOM   2917 HD21 LEU   193      39.639 -11.698 -63.263  1.00  0.00           H  
ATOM   2918 HD22 LEU   193      40.694 -10.576 -62.259  1.00  0.00           H  
ATOM   2919 HD23 LEU   193      39.683 -11.734 -61.508  1.00  0.00           H  
ATOM   2920  C   LEU   193      40.165  -7.413 -64.842  1.00  0.00           C  
ATOM   2921  O   LEU   193      40.996  -7.699 -65.703  1.00  0.00           O  
ATOM   2922  N   SER   194      39.693  -6.171 -64.855  1.00  0.00           N  
ATOM   2923  H   SER   194      39.249  -5.855 -64.001  1.00  0.00           H  
ATOM   2924  CA  SER   194      39.848  -5.219 -65.930  1.00  0.00           C  
ATOM   2925  HA  SER   194      39.615  -5.871 -66.772  1.00  0.00           H  
ATOM   2926  CB  SER   194      38.703  -4.143 -65.795  1.00  0.00           C  
ATOM   2927  HB2 SER   194      38.488  -3.727 -66.780  1.00  0.00           H  
ATOM   2928  HB3 SER   194      37.720  -4.504 -65.490  1.00  0.00           H  
ATOM   2929  OG  SER   194      39.091  -3.083 -64.896  1.00  0.00           O  
ATOM   2930  HG  SER   194      39.363  -3.410 -64.035  1.00  0.00           H  
ATOM   2931  C   SER   194      41.210  -4.692 -66.159  1.00  0.00           C  
ATOM   2932  O   SER   194      41.514  -4.382 -67.280  1.00  0.00           O  
ATOM   2933  N   TYR   195      42.158  -4.787 -65.126  1.00  0.00           N  
ATOM   2934  H   TYR   195      41.798  -5.093 -64.230  1.00  0.00           H  
ATOM   2935  CA  TYR   195      43.589  -4.715 -65.341  1.00  0.00           C  
ATOM   2936  HA  TYR   195      43.720  -3.914 -66.068  1.00  0.00           H  
ATOM   2937  CB  TYR   195      44.391  -4.280 -64.108  1.00  0.00           C  
ATOM   2938  HB2 TYR   195      44.235  -4.990 -63.287  1.00  0.00           H  
ATOM   2939  HB3 TYR   195      45.458  -4.309 -64.362  1.00  0.00           H  
ATOM   2940  CG  TYR   195      43.954  -2.950 -63.617  1.00  0.00           C  
ATOM   2941  CD1 TYR   195      44.630  -1.805 -64.052  1.00  0.00           C  
ATOM   2942  HD1 TYR   195      45.605  -1.906 -64.503  1.00  0.00           H  
ATOM   2943  CE1 TYR   195      44.150  -0.541 -63.699  1.00  0.00           C  
ATOM   2944  HE1 TYR   195      44.717   0.352 -63.915  1.00  0.00           H  
ATOM   2945  CZ  TYR   195      43.045  -0.481 -62.811  1.00  0.00           C  
ATOM   2946  OH  TYR   195      42.567   0.738 -62.499  1.00  0.00           O  
ATOM   2947  HH  TYR   195      43.276   1.353 -62.699  1.00  0.00           H  
ATOM   2948  CE2 TYR   195      42.395  -1.591 -62.347  1.00  0.00           C  
ATOM   2949  HE2 TYR   195      41.457  -1.347 -61.871  1.00  0.00           H  
ATOM   2950  CD2 TYR   195      42.853  -2.859 -62.770  1.00  0.00           C  
ATOM   2951  HD2 TYR   195      42.245  -3.707 -62.492  1.00  0.00           H  
ATOM   2952  C   TYR   195      44.229  -5.962 -65.960  1.00  0.00           C  
ATOM   2953  O   TYR   195      44.968  -5.889 -66.939  1.00  0.00           O  
ATOM   2954  N   ILE   196      43.812  -7.208 -65.653  1.00  0.00           N  
ATOM   2955  H   ILE   196      43.043  -7.294 -64.998  1.00  0.00           H  
ATOM   2956  CA  ILE   196      44.168  -8.445 -66.401  1.00  0.00           C  
ATOM   2957  HA  ILE   196      45.255  -8.505 -66.442  1.00  0.00           H  
ATOM   2958  CB  ILE   196      43.681  -9.775 -65.695  1.00  0.00           C  
ATOM   2959  HB  ILE   196      42.591  -9.782 -65.723  1.00  0.00           H  
ATOM   2960  CG2 ILE   196      44.187 -11.039 -66.455  1.00  0.00           C  
ATOM   2961 HG21 ILE   196      45.261 -11.223 -66.327  1.00  0.00           H  
ATOM   2962 HG22 ILE   196      43.595 -11.884 -66.082  1.00  0.00           H  
ATOM   2963 HG23 ILE   196      44.071 -10.965 -67.543  1.00  0.00           H  
ATOM   2964  CG1 ILE   196      43.990  -9.979 -64.215  1.00  0.00           C  
ATOM   2965 HG12 ILE   196      45.061 -10.117 -64.069  1.00  0.00           H  
ATOM   2966 HG13 ILE   196      43.738  -9.035 -63.732  1.00  0.00           H  
ATOM   2967  CD1 ILE   196      43.315 -11.131 -63.414  1.00  0.00           C  
ATOM   2968 HD11 ILE   196      43.417 -10.985 -62.332  1.00  0.00           H  
ATOM   2969 HD12 ILE   196      42.252 -11.316 -63.611  1.00  0.00           H  
ATOM   2970 HD13 ILE   196      43.782 -12.080 -63.703  1.00  0.00           H  
ATOM   2971  C   ILE   196      43.683  -8.332 -67.823  1.00  0.00           C  
ATOM   2972  O   ILE   196      44.356  -8.678 -68.725  1.00  0.00           O  
ATOM   2973  N   ALA   197      42.453  -7.921 -68.083  1.00  0.00           N  
ATOM   2974  H   ALA   197      41.873  -7.806 -67.260  1.00  0.00           H  
ATOM   2975  CA  ALA   197      41.971  -7.640 -69.483  1.00  0.00           C  
ATOM   2976  HA  ALA   197      42.084  -8.611 -69.966  1.00  0.00           H  
ATOM   2977  CB  ALA   197      40.459  -7.425 -69.371  1.00  0.00           C  
ATOM   2978  HB1 ALA   197      39.882  -8.141 -68.774  1.00  0.00           H  
ATOM   2979  HB2 ALA   197      40.270  -6.542 -68.748  1.00  0.00           H  
ATOM   2980  HB3 ALA   197      39.900  -7.260 -70.301  1.00  0.00           H  
ATOM   2981  C   ALA   197      42.735  -6.538 -70.244  1.00  0.00           C  
ATOM   2982  O   ALA   197      42.968  -6.604 -71.445  1.00  0.00           O  
ATOM   2983  N   GLY   198      43.226  -5.569 -69.536  1.00  0.00           N  
ATOM   2984  H   GLY   198      43.006  -5.624 -68.549  1.00  0.00           H  
ATOM   2985  CA  GLY   198      44.027  -4.430 -70.052  1.00  0.00           C  
ATOM   2986  HA2 GLY   198      43.523  -3.980 -70.907  1.00  0.00           H  
ATOM   2987  HA3 GLY   198      44.094  -3.677 -69.267  1.00  0.00           H  
ATOM   2988  C   GLY   198      45.446  -4.802 -70.559  1.00  0.00           C  
ATOM   2989  O   GLY   198      45.781  -4.098 -71.478  1.00  0.00           O  
ATOM   2990  N   LEU   199      46.021  -5.806 -69.964  1.00  0.00           N  
ATOM   2991  H   LEU   199      45.581  -6.189 -69.136  1.00  0.00           H  
ATOM   2992  CA  LEU   199      47.185  -6.508 -70.528  1.00  0.00           C  
ATOM   2993  HA  LEU   199      47.945  -5.803 -70.865  1.00  0.00           H  
ATOM   2994  CB  LEU   199      47.878  -7.274 -69.353  1.00  0.00           C  
ATOM   2995  HB2 LEU   199      48.225  -6.513 -68.654  1.00  0.00           H  
ATOM   2996  HB3 LEU   199      47.092  -7.862 -68.879  1.00  0.00           H  
ATOM   2997  CG  LEU   199      49.067  -8.249 -69.619  1.00  0.00           C  
ATOM   2998  HG  LEU   199      48.823  -9.081 -70.280  1.00  0.00           H  
ATOM   2999  CD1 LEU   199      50.333  -7.661 -70.142  1.00  0.00           C  
ATOM   3000 HD11 LEU   199      50.580  -6.821 -69.481  1.00  0.00           H  
ATOM   3001 HD12 LEU   199      51.089  -8.435 -70.322  1.00  0.00           H  
ATOM   3002 HD13 LEU   199      50.104  -7.277 -71.144  1.00  0.00           H  
ATOM   3003  CD2 LEU   199      49.481  -8.894 -68.332  1.00  0.00           C  
ATOM   3004 HD21 LEU   199      48.624  -9.438 -67.917  1.00  0.00           H  
ATOM   3005 HD22 LEU   199      50.229  -9.656 -68.584  1.00  0.00           H  
ATOM   3006 HD23 LEU   199      49.883  -8.141 -67.642  1.00  0.00           H  
ATOM   3007  C   LEU   199      46.850  -7.478 -71.734  1.00  0.00           C  
ATOM   3008  O   LEU   199      47.633  -7.685 -72.633  1.00  0.00           O  
ATOM   3009  N   LEU   200      45.718  -8.111 -71.818  1.00  0.00           N  
ATOM   3010  H   LEU   200      45.108  -8.136 -71.010  1.00  0.00           H  
ATOM   3011  CA  LEU   200      45.298  -8.923 -72.993  1.00  0.00           C  
ATOM   3012  HA  LEU   200      45.999  -9.693 -73.314  1.00  0.00           H  
ATOM   3013  CB  LEU   200      44.301  -9.964 -72.540  1.00  0.00           C  
ATOM   3014  HB2 LEU   200      43.556  -9.386 -71.994  1.00  0.00           H  
ATOM   3015  HB3 LEU   200      43.838 -10.457 -73.396  1.00  0.00           H  
ATOM   3016  CG  LEU   200      44.909 -11.056 -71.600  1.00  0.00           C  
ATOM   3017  HG  LEU   200      45.694 -10.693 -70.936  1.00  0.00           H  
ATOM   3018  CD1 LEU   200      43.753 -11.578 -70.780  1.00  0.00           C  
ATOM   3019 HD11 LEU   200      43.997 -12.489 -70.220  1.00  0.00           H  
ATOM   3020 HD12 LEU   200      43.564 -10.861 -69.972  1.00  0.00           H  
ATOM   3021 HD13 LEU   200      42.854 -11.825 -71.357  1.00  0.00           H  
ATOM   3022  CD2 LEU   200      45.537 -12.176 -72.479  1.00  0.00           C  
ATOM   3023 HD21 LEU   200      46.361 -11.759 -73.073  1.00  0.00           H  
ATOM   3024 HD22 LEU   200      45.998 -12.985 -71.899  1.00  0.00           H  
ATOM   3025 HD23 LEU   200      44.787 -12.664 -73.113  1.00  0.00           H  
ATOM   3026  C   LEU   200      44.864  -8.120 -74.235  1.00  0.00           C  
ATOM   3027  O   LEU   200      45.089  -8.449 -75.372  1.00  0.00           O  
ATOM   3028  N   THR   201      44.233  -6.954 -73.994  1.00  0.00           N  
ATOM   3029  H   THR   201      44.026  -6.648 -73.051  1.00  0.00           H  
ATOM   3030  CA  THR   201      43.770  -5.970 -75.023  1.00  0.00           C  
ATOM   3031  HA  THR   201      43.863  -6.433 -76.005  1.00  0.00           H  
ATOM   3032  CB  THR   201      42.330  -5.519 -74.673  1.00  0.00           C  
ATOM   3033  HB  THR   201      41.933  -4.852 -75.437  1.00  0.00           H  
ATOM   3034  CG2 THR   201      41.262  -6.611 -74.463  1.00  0.00           C  
ATOM   3035 HG21 THR   201      41.344  -7.353 -75.266  1.00  0.00           H  
ATOM   3036 HG22 THR   201      41.512  -7.161 -73.547  1.00  0.00           H  
ATOM   3037 HG23 THR   201      40.273  -6.135 -74.444  1.00  0.00           H  
ATOM   3038  OG1 THR   201      42.197  -4.745 -73.529  1.00  0.00           O  
ATOM   3039  HG1 THR   201      42.424  -5.317 -72.792  1.00  0.00           H  
ATOM   3040  C   THR   201      44.725  -4.747 -75.163  1.00  0.00           C  
ATOM   3041  O   THR   201      44.447  -3.813 -75.922  1.00  0.00           O  
ATOM   3042  N   GLY   202      45.945  -4.811 -74.568  1.00  0.00           N  
ATOM   3043  H   GLY   202      46.137  -5.615 -73.983  1.00  0.00           H  
ATOM   3044  CA  GLY   202      46.957  -3.756 -74.776  1.00  0.00           C  
ATOM   3045  HA2 GLY   202      47.851  -3.976 -74.193  1.00  0.00           H  
ATOM   3046  HA3 GLY   202      47.317  -3.728 -75.804  1.00  0.00           H  
ATOM   3047  C   GLY   202      46.589  -2.328 -74.465  1.00  0.00           C  
ATOM   3048  O   GLY   202      46.968  -1.448 -75.221  1.00  0.00           O  
ATOM   3049  N   ARG   203      45.847  -2.058 -73.382  1.00  0.00           N  
ATOM   3050  H   ARG   203      45.735  -2.825 -72.730  1.00  0.00           H  
ATOM   3051  CA  ARG   203      45.392  -0.714 -73.012  1.00  0.00           C  
ATOM   3052  HA  ARG   203      44.807  -0.483 -73.903  1.00  0.00           H  
ATOM   3053  CB  ARG   203      44.433  -0.906 -71.830  1.00  0.00           C  
ATOM   3054  HB2 ARG   203      44.918  -1.590 -71.134  1.00  0.00           H  
ATOM   3055  HB3 ARG   203      44.328   0.064 -71.345  1.00  0.00           H  
ATOM   3056  CG  ARG   203      43.004  -1.357 -72.128  1.00  0.00           C  
ATOM   3057  HG2 ARG   203      42.495  -0.626 -72.756  1.00  0.00           H  
ATOM   3058  HG3 ARG   203      42.988  -2.373 -72.522  1.00  0.00           H  
ATOM   3059  CD  ARG   203      42.128  -1.265 -70.903  1.00  0.00           C  
ATOM   3060  HD2 ARG   203      41.120  -1.509 -71.236  1.00  0.00           H  
ATOM   3061  HD3 ARG   203      42.470  -2.076 -70.260  1.00  0.00           H  
ATOM   3062  NE  ARG   203      42.064   0.023 -70.072  1.00  0.00           N  
ATOM   3063  HE  ARG   203      42.622   0.148 -69.239  1.00  0.00           H  
ATOM   3064  CZ  ARG   203      41.622   1.158 -70.543  1.00  0.00           C  
ATOM   3065  NH1 ARG   203      40.815   1.298 -71.559  1.00  0.00           N  
ATOM   3066 HH11 ARG   203      40.605   0.539 -72.192  1.00  0.00           H  
ATOM   3067 HH12 ARG   203      40.659   2.173 -72.040  1.00  0.00           H  
ATOM   3068  NH2 ARG   203      42.043   2.280 -70.066  1.00  0.00           N  
ATOM   3069 HH21 ARG   203      42.762   2.331 -69.358  1.00  0.00           H  
ATOM   3070 HH22 ARG   203      41.839   3.120 -70.587  1.00  0.00           H  
ATOM   3071  C   ARG   203      46.506   0.302 -72.739  1.00  0.00           C  
ATOM   3072  O   ARG   203      47.640  -0.068 -72.370  1.00  0.00           O  
ATOM   3073  N   PRO   204      46.177   1.567 -72.981  1.00  0.00           N  
ATOM   3074  CD  PRO   204      44.963   2.082 -73.520  1.00  0.00           C  
ATOM   3075  HD2 PRO   204      44.029   1.714 -73.079  1.00  0.00           H  
ATOM   3076  HD3 PRO   204      45.002   1.949 -74.609  1.00  0.00           H  
ATOM   3077  CG  PRO   204      44.968   3.628 -73.364  1.00  0.00           C  
ATOM   3078  HG2 PRO   204      44.635   3.953 -72.370  1.00  0.00           H  
ATOM   3079  HG3 PRO   204      44.419   4.051 -74.214  1.00  0.00           H  
ATOM   3080  CB  PRO   204      46.530   3.906 -73.349  1.00  0.00           C  
ATOM   3081  HB2 PRO   204      46.800   4.712 -72.655  1.00  0.00           H  
ATOM   3082  HB3 PRO   204      46.887   4.338 -74.292  1.00  0.00           H  
ATOM   3083  CA  PRO   204      47.206   2.606 -73.005  1.00  0.00           C  
ATOM   3084  HA  PRO   204      47.952   2.357 -73.759  1.00  0.00           H  
ATOM   3085  C   PRO   204      47.911   2.841 -71.687  1.00  0.00           C  
ATOM   3086  O   PRO   204      49.095   3.199 -71.775  1.00  0.00           O  
ATOM   3087  N   ASN   205      47.182   2.573 -70.628  1.00  0.00           N  
ATOM   3088  H   ASN   205      46.221   2.373 -70.879  1.00  0.00           H  
ATOM   3089  CA  ASN   205      47.603   2.627 -69.277  1.00  0.00           C  
ATOM   3090  HA  ASN   205      48.292   3.468 -69.202  1.00  0.00           H  
ATOM   3091  CB  ASN   205      46.433   3.059 -68.425  1.00  0.00           C  
ATOM   3092  HB2 ASN   205      46.835   3.315 -67.445  1.00  0.00           H  
ATOM   3093  HB3 ASN   205      45.964   3.981 -68.770  1.00  0.00           H  
ATOM   3094  CG  ASN   205      45.292   1.981 -68.391  1.00  0.00           C  
ATOM   3095  OD1 ASN   205      44.845   1.524 -69.452  1.00  0.00           O  
ATOM   3096  ND2 ASN   205      44.896   1.522 -67.270  1.00  0.00           N  
ATOM   3097 HD21 ASN   205      44.140   0.848 -67.265  1.00  0.00           H  
ATOM   3098 HD22 ASN   205      45.119   1.958 -66.383  1.00  0.00           H  
ATOM   3099  C   ASN   205      48.254   1.385 -68.784  1.00  0.00           C  
ATOM   3100  O   ASN   205      48.742   1.368 -67.641  1.00  0.00           O  
ATOM   3101  N   SER   206      48.150   0.205 -69.491  1.00  0.00           N  
ATOM   3102  H   SER   206      47.802   0.297 -70.437  1.00  0.00           H  
ATOM   3103  CA  SER   206      48.537  -1.134 -69.061  1.00  0.00           C  
ATOM   3104  HA  SER   206      47.835  -1.347 -68.255  1.00  0.00           H  
ATOM   3105  CB  SER   206      48.227  -2.182 -70.089  1.00  0.00           C  
ATOM   3106  HB2 SER   206      47.159  -2.103 -70.291  1.00  0.00           H  
ATOM   3107  HB3 SER   206      48.769  -2.012 -71.019  1.00  0.00           H  
ATOM   3108  OG  SER   206      48.552  -3.459 -69.621  1.00  0.00           O  
ATOM   3109  HG  SER   206      48.104  -3.685 -68.803  1.00  0.00           H  
ATOM   3110  C   SER   206      50.006  -1.239 -68.582  1.00  0.00           C  
ATOM   3111  O   SER   206      50.820  -0.428 -68.913  1.00  0.00           O  
ATOM   3112  N   LYS   207      50.311  -2.347 -67.779  1.00  0.00           N  
ATOM   3113  H   LYS   207      49.509  -2.901 -67.504  1.00  0.00           H  
ATOM   3114  CA  LYS   207      51.619  -2.636 -67.124  1.00  0.00           C  
ATOM   3115  HA  LYS   207      52.446  -2.314 -67.757  1.00  0.00           H  
ATOM   3116  CB  LYS   207      51.487  -1.966 -65.699  1.00  0.00           C  
ATOM   3117  HB2 LYS   207      50.606  -2.234 -65.115  1.00  0.00           H  
ATOM   3118  HB3 LYS   207      52.382  -2.320 -65.187  1.00  0.00           H  
ATOM   3119  CG  LYS   207      51.645  -0.400 -65.709  1.00  0.00           C  
ATOM   3120  HG2 LYS   207      52.373  -0.086 -66.457  1.00  0.00           H  
ATOM   3121  HG3 LYS   207      50.677  -0.002 -66.016  1.00  0.00           H  
ATOM   3122  CD  LYS   207      51.991   0.131 -64.303  1.00  0.00           C  
ATOM   3123  HD2 LYS   207      51.289  -0.272 -63.574  1.00  0.00           H  
ATOM   3124  HD3 LYS   207      52.998  -0.153 -64.000  1.00  0.00           H  
ATOM   3125  CE  LYS   207      51.858   1.668 -64.263  1.00  0.00           C  
ATOM   3126  HE2 LYS   207      52.268   2.039 -65.203  1.00  0.00           H  
ATOM   3127  HE3 LYS   207      50.813   1.976 -64.231  1.00  0.00           H  
ATOM   3128  NZ  LYS   207      52.547   2.355 -63.101  1.00  0.00           N  
ATOM   3129  HZ1 LYS   207      52.382   3.352 -63.115  1.00  0.00           H  
ATOM   3130  HZ2 LYS   207      52.204   2.041 -62.205  1.00  0.00           H  
ATOM   3131  HZ3 LYS   207      53.535   2.364 -63.312  1.00  0.00           H  
ATOM   3132  C   LYS   207      51.729  -4.115 -66.824  1.00  0.00           C  
ATOM   3133  O   LYS   207      50.795  -4.688 -66.338  1.00  0.00           O  
ATOM   3134  N   ALA   208      52.895  -4.702 -67.025  1.00  0.00           N  
ATOM   3135  H   ALA   208      53.695  -4.303 -67.500  1.00  0.00           H  
ATOM   3136  CA  ALA   208      53.199  -5.905 -66.332  1.00  0.00           C  
ATOM   3137  HA  ALA   208      52.514  -6.153 -65.521  1.00  0.00           H  
ATOM   3138  CB  ALA   208      53.246  -7.051 -67.417  1.00  0.00           C  
ATOM   3139  HB1 ALA   208      53.378  -8.008 -66.898  1.00  0.00           H  
ATOM   3140  HB2 ALA   208      52.264  -7.126 -67.899  1.00  0.00           H  
ATOM   3141  HB3 ALA   208      54.115  -6.886 -68.065  1.00  0.00           H  
ATOM   3142  C   ALA   208      54.439  -5.907 -65.529  1.00  0.00           C  
ATOM   3143  O   ALA   208      55.258  -5.043 -65.766  1.00  0.00           O  
ATOM   3144  N   VAL   209      54.629  -6.919 -64.707  1.00  0.00           N  
ATOM   3145  H   VAL   209      53.888  -7.607 -64.644  1.00  0.00           H  
ATOM   3146  CA  VAL   209      55.783  -7.244 -63.883  1.00  0.00           C  
ATOM   3147  HA  VAL   209      56.495  -6.444 -64.086  1.00  0.00           H  
ATOM   3148  CB  VAL   209      55.467  -7.160 -62.369  1.00  0.00           C  
ATOM   3149  HB  VAL   209      54.854  -6.281 -62.169  1.00  0.00           H  
ATOM   3150  CG1 VAL   209      54.760  -8.386 -61.841  1.00  0.00           C  
ATOM   3151 HG11 VAL   209      54.023  -8.714 -62.584  1.00  0.00           H  
ATOM   3152 HG12 VAL   209      55.387  -9.264 -61.645  1.00  0.00           H  
ATOM   3153 HG13 VAL   209      54.235  -8.187 -60.898  1.00  0.00           H  
ATOM   3154  CG2 VAL   209      56.719  -7.001 -61.573  1.00  0.00           C  
ATOM   3155 HG21 VAL   209      57.251  -6.119 -61.949  1.00  0.00           H  
ATOM   3156 HG22 VAL   209      56.509  -6.679 -60.545  1.00  0.00           H  
ATOM   3157 HG23 VAL   209      57.475  -7.792 -61.660  1.00  0.00           H  
ATOM   3158  C   VAL   209      56.351  -8.610 -64.287  1.00  0.00           C  
ATOM   3159  O   VAL   209      55.627  -9.534 -64.600  1.00  0.00           O  
ATOM   3160  N   GLY   210      57.682  -8.795 -64.178  1.00  0.00           N  
ATOM   3161  H   GLY   210      58.287  -8.018 -63.939  1.00  0.00           H  
ATOM   3162  CA  GLY   210      58.286 -10.066 -64.260  1.00  0.00           C  
ATOM   3163  HA2 GLY   210      57.666 -10.831 -64.727  1.00  0.00           H  
ATOM   3164  HA3 GLY   210      59.233  -9.906 -64.775  1.00  0.00           H  
ATOM   3165  C   GLY   210      58.750 -10.732 -62.927  1.00  0.00           C  
ATOM   3166  O   GLY   210      58.725 -10.108 -61.872  1.00  0.00           O  
ATOM   3167  N   PRO   211      59.468 -11.890 -62.997  1.00  0.00           N  
ATOM   3168  CD  PRO   211      59.850 -12.550 -64.246  1.00  0.00           C  
ATOM   3169  HD2 PRO   211      60.800 -12.185 -64.656  1.00  0.00           H  
ATOM   3170  HD3 PRO   211      59.093 -12.528 -65.040  1.00  0.00           H  
ATOM   3171  CG  PRO   211      59.991 -14.008 -63.986  1.00  0.00           C  
ATOM   3172  HG2 PRO   211      60.719 -14.584 -64.571  1.00  0.00           H  
ATOM   3173  HG3 PRO   211      58.967 -14.401 -63.981  1.00  0.00           H  
ATOM   3174  CB  PRO   211      60.438 -13.895 -62.537  1.00  0.00           C  
ATOM   3175  HB2 PRO   211      61.525 -13.751 -62.523  1.00  0.00           H  
ATOM   3176  HB3 PRO   211      60.154 -14.831 -62.040  1.00  0.00           H  
ATOM   3177  CA  PRO   211      59.876 -12.727 -61.907  1.00  0.00           C  
ATOM   3178  HA  PRO   211      59.029 -12.972 -61.266  1.00  0.00           H  
ATOM   3179  C   PRO   211      60.875 -12.089 -60.944  1.00  0.00           C  
ATOM   3180  O   PRO   211      60.888 -12.462 -59.822  1.00  0.00           O  
ATOM   3181  N   THR   212      61.657 -11.048 -61.331  1.00  0.00           N  
ATOM   3182  H   THR   212      61.402 -10.580 -62.193  1.00  0.00           H  
ATOM   3183  CA  THR   212      62.455 -10.271 -60.407  1.00  0.00           C  
ATOM   3184  HA  THR   212      62.577 -10.749 -59.434  1.00  0.00           H  
ATOM   3185  CB  THR   212      63.898 -10.100 -60.910  1.00  0.00           C  
ATOM   3186  HB  THR   212      64.483  -9.579 -60.152  1.00  0.00           H  
ATOM   3187  CG2 THR   212      64.605 -11.439 -61.207  1.00  0.00           C  
ATOM   3188 HG21 THR   212      64.843 -11.901 -60.241  1.00  0.00           H  
ATOM   3189 HG22 THR   212      63.999 -12.064 -61.874  1.00  0.00           H  
ATOM   3190 HG23 THR   212      65.584 -11.165 -61.619  1.00  0.00           H  
ATOM   3191  OG1 THR   212      63.899  -9.335 -62.078  1.00  0.00           O  
ATOM   3192  HG1 THR   212      64.607  -8.699 -61.951  1.00  0.00           H  
ATOM   3193  C   THR   212      61.870  -8.919 -59.957  1.00  0.00           C  
ATOM   3194  O   THR   212      62.507  -7.995 -59.477  1.00  0.00           O  
ATOM   3195  N   GLY   213      60.535  -8.701 -60.115  1.00  0.00           N  
ATOM   3196  H   GLY   213      60.116  -9.471 -60.623  1.00  0.00           H  
ATOM   3197  CA  GLY   213      59.947  -7.436 -59.716  1.00  0.00           C  
ATOM   3198  HA2 GLY   213      58.864  -7.508 -59.616  1.00  0.00           H  
ATOM   3199  HA3 GLY   213      60.384  -7.124 -58.767  1.00  0.00           H  
ATOM   3200  C   GLY   213      60.239  -6.245 -60.580  1.00  0.00           C  
ATOM   3201  O   GLY   213      59.654  -5.190 -60.321  1.00  0.00           O  
ATOM   3202  N   VAL   214      61.006  -6.398 -61.681  1.00  0.00           N  
ATOM   3203  H   VAL   214      61.501  -7.269 -61.834  1.00  0.00           H  
ATOM   3204  CA  VAL   214      61.138  -5.519 -62.773  1.00  0.00           C  
ATOM   3205  HA  VAL   214      61.546  -4.596 -62.360  1.00  0.00           H  
ATOM   3206  CB  VAL   214      62.253  -6.011 -63.738  1.00  0.00           C  
ATOM   3207  HB  VAL   214      63.085  -6.332 -63.112  1.00  0.00           H  
ATOM   3208  CG1 VAL   214      61.841  -7.202 -64.638  1.00  0.00           C  
ATOM   3209 HG11 VAL   214      61.368  -6.916 -65.585  1.00  0.00           H  
ATOM   3210 HG12 VAL   214      62.785  -7.671 -64.941  1.00  0.00           H  
ATOM   3211 HG13 VAL   214      61.307  -8.026 -64.148  1.00  0.00           H  
ATOM   3212  CG2 VAL   214      62.797  -4.850 -64.536  1.00  0.00           C  
ATOM   3213 HG21 VAL   214      63.312  -4.202 -63.816  1.00  0.00           H  
ATOM   3214 HG22 VAL   214      63.472  -5.291 -65.280  1.00  0.00           H  
ATOM   3215 HG23 VAL   214      61.953  -4.332 -65.007  1.00  0.00           H  
ATOM   3216  C   VAL   214      59.817  -5.275 -63.455  1.00  0.00           C  
ATOM   3217  O   VAL   214      59.152  -6.198 -63.909  1.00  0.00           O  
ATOM   3218  N   ILE   215      59.461  -4.007 -63.698  1.00  0.00           N  
ATOM   3219  H   ILE   215      60.132  -3.311 -63.396  1.00  0.00           H  
ATOM   3220  CA  ILE   215      58.379  -3.586 -64.542  1.00  0.00           C  
ATOM   3221  HA  ILE   215      57.492  -4.172 -64.302  1.00  0.00           H  
ATOM   3222  CB  ILE   215      57.881  -2.125 -64.409  1.00  0.00           C  
ATOM   3223  HB  ILE   215      58.790  -1.527 -64.471  1.00  0.00           H  
ATOM   3224  CG2 ILE   215      56.846  -1.565 -65.449  1.00  0.00           C  
ATOM   3225 HG21 ILE   215      55.859  -2.037 -65.372  1.00  0.00           H  
ATOM   3226 HG22 ILE   215      56.765  -0.481 -65.298  1.00  0.00           H  
ATOM   3227 HG23 ILE   215      57.266  -1.585 -66.462  1.00  0.00           H  
ATOM   3228  CG1 ILE   215      57.302  -1.892 -62.958  1.00  0.00           C  
ATOM   3229 HG12 ILE   215      58.093  -1.930 -62.208  1.00  0.00           H  
ATOM   3230 HG13 ILE   215      56.974  -0.853 -62.948  1.00  0.00           H  
ATOM   3231  CD1 ILE   215      56.195  -2.774 -62.403  1.00  0.00           C  
ATOM   3232 HD11 ILE   215      56.475  -3.832 -62.329  1.00  0.00           H  
ATOM   3233 HD12 ILE   215      55.915  -2.379 -61.418  1.00  0.00           H  
ATOM   3234 HD13 ILE   215      55.277  -2.631 -62.985  1.00  0.00           H  
ATOM   3235  C   ILE   215      58.806  -3.738 -66.072  1.00  0.00           C  
ATOM   3236  O   ILE   215      59.946  -3.399 -66.436  1.00  0.00           O  
ATOM   3237  N   LEU   216      57.871  -4.118 -66.937  1.00  0.00           N  
ATOM   3238  H   LEU   216      56.947  -4.405 -66.637  1.00  0.00           H  
ATOM   3239  CA  LEU   216      57.859  -4.239 -68.431  1.00  0.00           C  
ATOM   3240  HA  LEU   216      58.800  -3.841 -68.810  1.00  0.00           H  
ATOM   3241  CB  LEU   216      57.766  -5.710 -68.783  1.00  0.00           C  
ATOM   3242  HB2 LEU   216      56.858  -6.051 -68.286  1.00  0.00           H  
ATOM   3243  HB3 LEU   216      57.552  -5.746 -69.852  1.00  0.00           H  
ATOM   3244  CG  LEU   216      58.959  -6.596 -68.397  1.00  0.00           C  
ATOM   3245  HG  LEU   216      59.125  -6.466 -67.327  1.00  0.00           H  
ATOM   3246  CD1 LEU   216      58.504  -8.048 -68.687  1.00  0.00           C  
ATOM   3247 HD11 LEU   216      59.343  -8.626 -69.092  1.00  0.00           H  
ATOM   3248 HD12 LEU   216      58.116  -8.497 -67.763  1.00  0.00           H  
ATOM   3249 HD13 LEU   216      57.613  -8.095 -69.325  1.00  0.00           H  
ATOM   3250  CD2 LEU   216      60.217  -6.299 -69.142  1.00  0.00           C  
ATOM   3251 HD21 LEU   216      60.480  -5.242 -69.008  1.00  0.00           H  
ATOM   3252 HD22 LEU   216      61.035  -6.967 -68.845  1.00  0.00           H  
ATOM   3253 HD23 LEU   216      60.118  -6.489 -70.218  1.00  0.00           H  
ATOM   3254  C   LEU   216      56.738  -3.454 -69.097  1.00  0.00           C  
ATOM   3255  O   LEU   216      55.611  -3.331 -68.626  1.00  0.00           O  
ATOM   3256  N   SER   217      57.014  -2.852 -70.234  1.00  0.00           N  
ATOM   3257  H   SER   217      57.949  -2.879 -70.622  1.00  0.00           H  
ATOM   3258  CA  SER   217      56.010  -2.390 -71.236  1.00  0.00           C  
ATOM   3259  HA  SER   217      55.398  -1.582 -70.836  1.00  0.00           H  
ATOM   3260  CB  SER   217      56.795  -1.858 -72.561  1.00  0.00           C  
ATOM   3261  HB2 SER   217      57.708  -1.315 -72.316  1.00  0.00           H  
ATOM   3262  HB3 SER   217      57.054  -2.717 -73.180  1.00  0.00           H  
ATOM   3263  OG  SER   217      55.954  -0.911 -73.201  1.00  0.00           O  
ATOM   3264  HG  SER   217      55.521  -1.361 -73.930  1.00  0.00           H  
ATOM   3265  C   SER   217      55.010  -3.448 -71.630  1.00  0.00           C  
ATOM   3266  O   SER   217      55.345  -4.630 -71.743  1.00  0.00           O  
ATOM   3267  N   PRO   218      53.698  -3.222 -71.726  1.00  0.00           N  
ATOM   3268  CD  PRO   218      52.932  -2.004 -71.497  1.00  0.00           C  
ATOM   3269  HD2 PRO   218      53.293  -1.083 -71.971  1.00  0.00           H  
ATOM   3270  HD3 PRO   218      52.853  -1.960 -70.403  1.00  0.00           H  
ATOM   3271  CG  PRO   218      51.484  -2.199 -72.027  1.00  0.00           C  
ATOM   3272  HG2 PRO   218      51.334  -2.159 -73.113  1.00  0.00           H  
ATOM   3273  HG3 PRO   218      50.818  -1.474 -71.543  1.00  0.00           H  
ATOM   3274  CB  PRO   218      51.285  -3.687 -71.676  1.00  0.00           C  
ATOM   3275  HB2 PRO   218      50.470  -4.113 -72.275  1.00  0.00           H  
ATOM   3276  HB3 PRO   218      51.072  -3.832 -70.610  1.00  0.00           H  
ATOM   3277  CA  PRO   218      52.726  -4.271 -71.950  1.00  0.00           C  
ATOM   3278  HA  PRO   218      52.810  -5.095 -71.242  1.00  0.00           H  
ATOM   3279  C   PRO   218      52.703  -5.054 -73.224  1.00  0.00           C  
ATOM   3280  O   PRO   218      52.598  -6.299 -73.252  1.00  0.00           O  
ATOM   3281  N   GLU   219      53.011  -4.416 -74.363  1.00  0.00           N  
ATOM   3282  H   GLU   219      53.137  -3.412 -74.325  1.00  0.00           H  
ATOM   3283  CA  GLU   219      53.123  -5.108 -75.636  1.00  0.00           C  
ATOM   3284  HA  GLU   219      52.293  -5.804 -75.752  1.00  0.00           H  
ATOM   3285  CB  GLU   219      53.081  -3.939 -76.774  1.00  0.00           C  
ATOM   3286  HB2 GLU   219      52.724  -4.284 -77.744  1.00  0.00           H  
ATOM   3287  HB3 GLU   219      52.356  -3.167 -76.519  1.00  0.00           H  
ATOM   3288  CG  GLU   219      54.406  -3.326 -77.119  1.00  0.00           C  
ATOM   3289  HG2 GLU   219      55.186  -4.086 -77.079  1.00  0.00           H  
ATOM   3290  HG3 GLU   219      54.434  -3.096 -78.185  1.00  0.00           H  
ATOM   3291  CD  GLU   219      54.853  -2.149 -76.162  1.00  0.00           C  
ATOM   3292  OE1 GLU   219      54.558  -2.091 -74.987  1.00  0.00           O  
ATOM   3293  OE2 GLU   219      55.441  -1.243 -76.704  1.00  0.00           O  
ATOM   3294  C   GLU   219      54.411  -5.966 -75.574  1.00  0.00           C  
ATOM   3295  O   GLU   219      54.500  -7.099 -76.108  1.00  0.00           O  
ATOM   3296  N   GLU   220      55.455  -5.453 -74.940  1.00  0.00           N  
ATOM   3297  H   GLU   220      55.431  -4.564 -74.455  1.00  0.00           H  
ATOM   3298  CA  GLU   220      56.648  -6.295 -74.772  1.00  0.00           C  
ATOM   3299  HA  GLU   220      56.929  -6.766 -75.714  1.00  0.00           H  
ATOM   3300  CB  GLU   220      57.864  -5.427 -74.395  1.00  0.00           C  
ATOM   3301  HB2 GLU   220      58.092  -4.678 -75.153  1.00  0.00           H  
ATOM   3302  HB3 GLU   220      57.636  -5.005 -73.416  1.00  0.00           H  
ATOM   3303  CG  GLU   220      59.160  -6.280 -74.361  1.00  0.00           C  
ATOM   3304  HG2 GLU   220      59.180  -6.622 -73.326  1.00  0.00           H  
ATOM   3305  HG3 GLU   220      59.070  -7.092 -75.083  1.00  0.00           H  
ATOM   3306  CD  GLU   220      60.369  -5.395 -74.665  1.00  0.00           C  
ATOM   3307  OE1 GLU   220      61.331  -5.846 -75.348  1.00  0.00           O  
ATOM   3308  OE2 GLU   220      60.425  -4.292 -74.139  1.00  0.00           O  
ATOM   3309  C   GLU   220      56.386  -7.467 -73.828  1.00  0.00           C  
ATOM   3310  O   GLU   220      56.984  -8.526 -74.112  1.00  0.00           O  
ATOM   3311  N   ALA   221      55.675  -7.280 -72.759  1.00  0.00           N  
ATOM   3312  H   ALA   221      55.369  -6.322 -72.641  1.00  0.00           H  
ATOM   3313  CA  ALA   221      55.354  -8.367 -71.738  1.00  0.00           C  
ATOM   3314  HA  ALA   221      56.321  -8.812 -71.502  1.00  0.00           H  
ATOM   3315  CB  ALA   221      54.599  -7.641 -70.573  1.00  0.00           C  
ATOM   3316  HB1 ALA   221      53.565  -7.358 -70.806  1.00  0.00           H  
ATOM   3317  HB2 ALA   221      54.461  -8.371 -69.765  1.00  0.00           H  
ATOM   3318  HB3 ALA   221      55.121  -6.739 -70.232  1.00  0.00           H  
ATOM   3319  C   ALA   221      54.609  -9.502 -72.456  1.00  0.00           C  
ATOM   3320  O   ALA   221      54.835 -10.723 -72.272  1.00  0.00           O  
ATOM   3321  N   PHE   222      53.794  -9.101 -73.510  1.00  0.00           N  
ATOM   3322  H   PHE   222      53.575  -8.119 -73.625  1.00  0.00           H  
ATOM   3323  CA  PHE   222      53.153 -10.071 -74.420  1.00  0.00           C  
ATOM   3324  HA  PHE   222      52.667 -10.873 -73.864  1.00  0.00           H  
ATOM   3325  CB  PHE   222      52.062  -9.215 -75.094  1.00  0.00           C  
ATOM   3326  HB2 PHE   222      51.547  -8.651 -74.307  1.00  0.00           H  
ATOM   3327  HB3 PHE   222      52.581  -8.412 -75.632  1.00  0.00           H  
ATOM   3328  CG  PHE   222      51.121  -9.899 -76.013  1.00  0.00           C  
ATOM   3329  CD1 PHE   222      51.501 -10.232 -77.322  1.00  0.00           C  
ATOM   3330  HD1 PHE   222      52.511 -10.062 -77.665  1.00  0.00           H  
ATOM   3331  CE1 PHE   222      50.511 -10.688 -78.174  1.00  0.00           C  
ATOM   3332  HE1 PHE   222      50.835 -10.925 -79.176  1.00  0.00           H  
ATOM   3333  CZ  PHE   222      49.207 -10.921 -77.794  1.00  0.00           C  
ATOM   3334  HZ  PHE   222      48.440 -11.280 -78.465  1.00  0.00           H  
ATOM   3335  CE2 PHE   222      48.833 -10.425 -76.506  1.00  0.00           C  
ATOM   3336  HE2 PHE   222      47.791 -10.394 -76.224  1.00  0.00           H  
ATOM   3337  CD2 PHE   222      49.780  -9.994 -75.599  1.00  0.00           C  
ATOM   3338  HD2 PHE   222      49.451  -9.706 -74.612  1.00  0.00           H  
ATOM   3339  C   PHE   222      54.136 -10.803 -75.411  1.00  0.00           C  
ATOM   3340  O   PHE   222      54.089 -12.003 -75.561  1.00  0.00           O  
ATOM   3341  N   LYS   223      55.109 -10.076 -76.010  1.00  0.00           N  
ATOM   3342  H   LYS   223      54.986  -9.074 -76.088  1.00  0.00           H  
ATOM   3343  CA  LYS   223      56.178 -10.623 -76.859  1.00  0.00           C  
ATOM   3344  HA  LYS   223      55.821 -11.213 -77.703  1.00  0.00           H  
ATOM   3345  CB  LYS   223      56.927  -9.496 -77.605  1.00  0.00           C  
ATOM   3346  HB2 LYS   223      56.228  -8.684 -77.804  1.00  0.00           H  
ATOM   3347  HB3 LYS   223      57.700  -9.126 -76.931  1.00  0.00           H  
ATOM   3348  CG  LYS   223      57.603  -9.854 -78.961  1.00  0.00           C  
ATOM   3349  HG2 LYS   223      58.320 -10.637 -78.714  1.00  0.00           H  
ATOM   3350  HG3 LYS   223      56.866 -10.153 -79.707  1.00  0.00           H  
ATOM   3351  CD  LYS   223      58.307  -8.651 -79.456  1.00  0.00           C  
ATOM   3352  HD2 LYS   223      57.591  -7.836 -79.565  1.00  0.00           H  
ATOM   3353  HD3 LYS   223      58.971  -8.344 -78.648  1.00  0.00           H  
ATOM   3354  CE  LYS   223      59.108  -8.789 -80.798  1.00  0.00           C  
ATOM   3355  HE2 LYS   223      58.449  -8.974 -81.646  1.00  0.00           H  
ATOM   3356  HE3 LYS   223      59.608  -7.854 -81.053  1.00  0.00           H  
ATOM   3357  NZ  LYS   223      60.083  -9.870 -80.535  1.00  0.00           N  
ATOM   3358  HZ1 LYS   223      60.558  -9.852 -81.426  1.00  0.00           H  
ATOM   3359  HZ2 LYS   223      60.620  -9.688 -79.699  1.00  0.00           H  
ATOM   3360  HZ3 LYS   223      59.637 -10.772 -80.442  1.00  0.00           H  
ATOM   3361  C   LYS   223      57.141 -11.514 -76.063  1.00  0.00           C  
ATOM   3362  O   LYS   223      57.543 -12.582 -76.586  1.00  0.00           O  
ATOM   3363  N   LEU   224      57.489 -11.171 -74.850  1.00  0.00           N  
ATOM   3364  H   LEU   224      57.097 -10.302 -74.509  1.00  0.00           H  
ATOM   3365  CA  LEU   224      58.329 -12.020 -73.969  1.00  0.00           C  
ATOM   3366  HA  LEU   224      59.153 -12.348 -74.602  1.00  0.00           H  
ATOM   3367  CB  LEU   224      58.849 -11.108 -72.806  1.00  0.00           C  
ATOM   3368  HB2 LEU   224      57.979 -10.553 -72.454  1.00  0.00           H  
ATOM   3369  HB3 LEU   224      59.308 -11.693 -72.010  1.00  0.00           H  
ATOM   3370  CG  LEU   224      59.941 -10.233 -73.416  1.00  0.00           C  
ATOM   3371  HG  LEU   224      59.552  -9.630 -74.236  1.00  0.00           H  
ATOM   3372  CD1 LEU   224      60.346  -9.270 -72.229  1.00  0.00           C  
ATOM   3373 HD11 LEU   224      59.559  -8.512 -72.127  1.00  0.00           H  
ATOM   3374 HD12 LEU   224      60.389  -9.831 -71.288  1.00  0.00           H  
ATOM   3375 HD13 LEU   224      61.260  -8.684 -72.388  1.00  0.00           H  
ATOM   3376  CD2 LEU   224      61.256 -10.821 -73.918  1.00  0.00           C  
ATOM   3377 HD21 LEU   224      61.077 -11.609 -74.660  1.00  0.00           H  
ATOM   3378 HD22 LEU   224      61.816 -10.042 -74.451  1.00  0.00           H  
ATOM   3379 HD23 LEU   224      61.923 -11.308 -73.196  1.00  0.00           H  
ATOM   3380  C   LEU   224      57.541 -13.260 -73.451  1.00  0.00           C  
ATOM   3381  O   LEU   224      58.123 -14.339 -73.254  1.00  0.00           O  
ATOM   3382  N   ALA   225      56.206 -13.142 -73.269  1.00  0.00           N  
ATOM   3383  H   ALA   225      55.830 -12.236 -73.521  1.00  0.00           H  
ATOM   3384  CA  ALA   225      55.332 -14.269 -73.036  1.00  0.00           C  
ATOM   3385  HA  ALA   225      55.663 -14.840 -72.169  1.00  0.00           H  
ATOM   3386  CB  ALA   225      54.051 -13.743 -72.434  1.00  0.00           C  
ATOM   3387  HB1 ALA   225      54.346 -13.143 -71.564  1.00  0.00           H  
ATOM   3388  HB2 ALA   225      53.393 -13.110 -73.042  1.00  0.00           H  
ATOM   3389  HB3 ALA   225      53.507 -14.562 -71.948  1.00  0.00           H  
ATOM   3390  C   ALA   225      55.099 -15.198 -74.210  1.00  0.00           C  
ATOM   3391  O   ALA   225      54.338 -16.180 -74.148  1.00  0.00           O  
ATOM   3392  N   GLY   226      55.677 -14.837 -75.377  1.00  0.00           N  
ATOM   3393  H   GLY   226      56.139 -13.939 -75.447  1.00  0.00           H  
ATOM   3394  CA  GLY   226      55.519 -15.617 -76.618  1.00  0.00           C  
ATOM   3395  HA2 GLY   226      55.903 -15.121 -77.509  1.00  0.00           H  
ATOM   3396  HA3 GLY   226      55.993 -16.588 -76.473  1.00  0.00           H  
ATOM   3397  C   GLY   226      54.070 -15.759 -76.993  1.00  0.00           C  
ATOM   3398  O   GLY   226      53.663 -16.794 -77.489  1.00  0.00           O  
ATOM   3399  N   VAL   227      53.229 -14.691 -76.786  1.00  0.00           N  
ATOM   3400  H   VAL   227      53.645 -13.950 -76.234  1.00  0.00           H  
ATOM   3401  CA  VAL   227      51.864 -14.657 -77.152  1.00  0.00           C  
ATOM   3402  HA  VAL   227      51.520 -15.691 -77.172  1.00  0.00           H  
ATOM   3403  CB  VAL   227      50.910 -13.867 -76.254  1.00  0.00           C  
ATOM   3404  HB  VAL   227      51.206 -12.818 -76.272  1.00  0.00           H  
ATOM   3405  CG1 VAL   227      49.456 -14.242 -76.699  1.00  0.00           C  
ATOM   3406 HG11 VAL   227      48.778 -13.757 -75.986  1.00  0.00           H  
ATOM   3407 HG12 VAL   227      49.272 -13.976 -77.747  1.00  0.00           H  
ATOM   3408 HG13 VAL   227      49.238 -15.282 -76.424  1.00  0.00           H  
ATOM   3409  CG2 VAL   227      51.038 -14.184 -74.782  1.00  0.00           C  
ATOM   3410 HG21 VAL   227      50.446 -13.416 -74.268  1.00  0.00           H  
ATOM   3411 HG22 VAL   227      50.763 -15.229 -74.593  1.00  0.00           H  
ATOM   3412 HG23 VAL   227      52.021 -13.958 -74.351  1.00  0.00           H  
ATOM   3413  C   VAL   227      51.811 -14.156 -78.585  1.00  0.00           C  
ATOM   3414  O   VAL   227      52.265 -13.058 -78.949  1.00  0.00           O  
ATOM   3415  N   GLU   228      51.422 -15.079 -79.466  1.00  0.00           N  
ATOM   3416  H   GLU   228      50.973 -15.882 -79.042  1.00  0.00           H  
ATOM   3417  CA  GLU   228      51.553 -15.044 -80.902  1.00  0.00           C  
ATOM   3418  HA  GLU   228      52.496 -14.584 -81.196  1.00  0.00           H  
ATOM   3419  CB  GLU   228      51.382 -16.373 -81.558  1.00  0.00           C  
ATOM   3420  HB2 GLU   228      50.366 -16.655 -81.283  1.00  0.00           H  
ATOM   3421  HB3 GLU   228      51.364 -16.394 -82.647  1.00  0.00           H  
ATOM   3422  CG  GLU   228      52.283 -17.480 -81.100  1.00  0.00           C  
ATOM   3423  HG2 GLU   228      52.378 -17.434 -80.015  1.00  0.00           H  
ATOM   3424  HG3 GLU   228      51.835 -18.458 -81.277  1.00  0.00           H  
ATOM   3425  CD  GLU   228      53.719 -17.359 -81.700  1.00  0.00           C  
ATOM   3426  OE1 GLU   228      54.515 -18.314 -81.623  1.00  0.00           O  
ATOM   3427  OE2 GLU   228      54.037 -16.244 -82.188  1.00  0.00           O  
ATOM   3428  C   GLU   228      50.471 -14.142 -81.530  1.00  0.00           C  
ATOM   3429  O   GLU   228      49.436 -13.951 -80.968  1.00  0.00           O  
ATOM   3430  N   GLY   229      50.708 -13.556 -82.681  1.00  0.00           N  
ATOM   3431  H   GLY   229      51.395 -13.962 -83.305  1.00  0.00           H  
ATOM   3432  CA  GLY   229      49.868 -12.496 -83.295  1.00  0.00           C  
ATOM   3433  HA2 GLY   229      50.170 -12.387 -84.337  1.00  0.00           H  
ATOM   3434  HA3 GLY   229      48.811 -12.764 -83.281  1.00  0.00           H  
ATOM   3435  C   GLY   229      50.089 -11.087 -82.674  1.00  0.00           C  
ATOM   3436  O   GLY   229      51.142 -10.671 -82.247  1.00  0.00           O  
ATOM   3437  N   GLY   230      48.955 -10.410 -82.593  1.00  0.00           N  
ATOM   3438  H   GLY   230      48.081 -10.830 -82.884  1.00  0.00           H  
ATOM   3439  CA  GLY   230      48.835  -9.168 -81.800  1.00  0.00           C  
ATOM   3440  HA2 GLY   230      49.743  -9.042 -81.210  1.00  0.00           H  
ATOM   3441  HA3 GLY   230      48.807  -8.273 -82.422  1.00  0.00           H  
ATOM   3442  C   GLY   230      47.772  -9.175 -80.675  1.00  0.00           C  
ATOM   3443  O   GLY   230      47.104 -10.171 -80.499  1.00  0.00           O  
ATOM   3444  N   PHE   231      47.707  -8.106 -79.876  1.00  0.00           N  
ATOM   3445  H   PHE   231      48.458  -7.452 -80.058  1.00  0.00           H  
ATOM   3446  CA  PHE   231      46.724  -7.913 -78.819  1.00  0.00           C  
ATOM   3447  HA  PHE   231      47.047  -8.475 -77.943  1.00  0.00           H  
ATOM   3448  CB  PHE   231      46.594  -6.400 -78.404  1.00  0.00           C  
ATOM   3449  HB2 PHE   231      46.494  -5.828 -79.335  1.00  0.00           H  
ATOM   3450  HB3 PHE   231      45.752  -6.387 -77.701  1.00  0.00           H  
ATOM   3451  CG  PHE   231      47.776  -5.848 -77.622  1.00  0.00           C  
ATOM   3452  CD1 PHE   231      48.117  -6.529 -76.468  1.00  0.00           C  
ATOM   3453  HD1 PHE   231      47.572  -7.404 -76.147  1.00  0.00           H  
ATOM   3454  CE1 PHE   231      49.199  -6.064 -75.717  1.00  0.00           C  
ATOM   3455  HE1 PHE   231      49.451  -6.573 -74.798  1.00  0.00           H  
ATOM   3456  CZ  PHE   231      49.914  -4.929 -76.085  1.00  0.00           C  
ATOM   3457  HZ  PHE   231      50.682  -4.483 -75.472  1.00  0.00           H  
ATOM   3458  CE2 PHE   231      49.678  -4.458 -77.376  1.00  0.00           C  
ATOM   3459  HE2 PHE   231      50.393  -3.732 -77.733  1.00  0.00           H  
ATOM   3460  CD2 PHE   231      48.514  -4.847 -78.154  1.00  0.00           C  
ATOM   3461  HD2 PHE   231      48.323  -4.383 -79.110  1.00  0.00           H  
ATOM   3462  C   PHE   231      45.277  -8.452 -79.246  1.00  0.00           C  
ATOM   3463  O   PHE   231      44.894  -8.344 -80.397  1.00  0.00           O  
ATOM   3464  N   PHE   232      44.517  -9.092 -78.363  1.00  0.00           N  
ATOM   3465  H   PHE   232      44.797  -9.283 -77.408  1.00  0.00           H  
ATOM   3466  CA  PHE   232      43.200  -9.604 -78.725  1.00  0.00           C  
ATOM   3467  HA  PHE   232      43.192 -10.159 -79.663  1.00  0.00           H  
ATOM   3468  CB  PHE   232      42.775 -10.571 -77.693  1.00  0.00           C  
ATOM   3469  HB2 PHE   232      42.899 -10.161 -76.683  1.00  0.00           H  
ATOM   3470  HB3 PHE   232      41.694 -10.730 -77.795  1.00  0.00           H  
ATOM   3471  CG  PHE   232      43.517 -11.848 -77.824  1.00  0.00           C  
ATOM   3472  CD1 PHE   232      43.423 -12.657 -78.959  1.00  0.00           C  
ATOM   3473  HD1 PHE   232      42.729 -12.477 -79.768  1.00  0.00           H  
ATOM   3474  CE1 PHE   232      44.076 -13.954 -79.023  1.00  0.00           C  
ATOM   3475  HE1 PHE   232      43.880 -14.557 -79.898  1.00  0.00           H  
ATOM   3476  CZ  PHE   232      44.691 -14.419 -77.859  1.00  0.00           C  
ATOM   3477  HZ  PHE   232      45.195 -15.374 -77.868  1.00  0.00           H  
ATOM   3478  CE2 PHE   232      44.965 -13.472 -76.762  1.00  0.00           C  
ATOM   3479  HE2 PHE   232      45.633 -13.628 -75.928  1.00  0.00           H  
ATOM   3480  CD2 PHE   232      44.291 -12.198 -76.691  1.00  0.00           C  
ATOM   3481  HD2 PHE   232      44.287 -11.625 -75.775  1.00  0.00           H  
ATOM   3482  C   PHE   232      42.196  -8.411 -78.948  1.00  0.00           C  
ATOM   3483  O   PHE   232      42.031  -7.608 -78.080  1.00  0.00           O  
ATOM   3484  N   GLU   233      41.567  -8.300 -80.108  1.00  0.00           N  
ATOM   3485  H   GLU   233      41.859  -9.034 -80.743  1.00  0.00           H  
ATOM   3486  CA  GLU   233      40.403  -7.462 -80.461  1.00  0.00           C  
ATOM   3487  HA  GLU   233      40.346  -6.636 -79.753  1.00  0.00           H  
ATOM   3488  CB  GLU   233      40.593  -7.014 -81.935  1.00  0.00           C  
ATOM   3489  HB2 GLU   233      41.612  -6.662 -82.094  1.00  0.00           H  
ATOM   3490  HB3 GLU   233      40.510  -7.678 -82.795  1.00  0.00           H  
ATOM   3491  CG  GLU   233      39.613  -5.905 -82.342  1.00  0.00           C  
ATOM   3492  HG2 GLU   233      39.953  -5.451 -83.273  1.00  0.00           H  
ATOM   3493  HG3 GLU   233      38.625  -6.351 -82.458  1.00  0.00           H  
ATOM   3494  CD  GLU   233      39.656  -4.772 -81.318  1.00  0.00           C  
ATOM   3495  OE1 GLU   233      38.806  -4.679 -80.400  1.00  0.00           O  
ATOM   3496  OE2 GLU   233      40.407  -3.827 -81.627  1.00  0.00           O  
ATOM   3497  C   GLU   233      39.154  -8.284 -80.198  1.00  0.00           C  
ATOM   3498  O   GLU   233      38.897  -9.232 -80.890  1.00  0.00           O  
ATOM   3499  N   LEU   234      38.432  -7.955 -79.107  1.00  0.00           N  
ATOM   3500  H   LEU   234      38.625  -7.109 -78.586  1.00  0.00           H  
ATOM   3501  CA  LEU   234      37.521  -8.905 -78.435  1.00  0.00           C  
ATOM   3502  HA  LEU   234      37.893  -9.926 -78.514  1.00  0.00           H  
ATOM   3503  CB  LEU   234      37.437  -8.539 -76.945  1.00  0.00           C  
ATOM   3504  HB2 LEU   234      37.365  -7.458 -76.822  1.00  0.00           H  
ATOM   3505  HB3 LEU   234      36.577  -9.038 -76.498  1.00  0.00           H  
ATOM   3506  CG  LEU   234      38.661  -9.046 -76.179  1.00  0.00           C  
ATOM   3507  HG  LEU   234      39.540  -8.532 -76.568  1.00  0.00           H  
ATOM   3508  CD1 LEU   234      38.396  -8.642 -74.757  1.00  0.00           C  
ATOM   3509 HD11 LEU   234      39.227  -8.933 -74.102  1.00  0.00           H  
ATOM   3510 HD12 LEU   234      38.312  -7.551 -74.690  1.00  0.00           H  
ATOM   3511 HD13 LEU   234      37.439  -9.038 -74.397  1.00  0.00           H  
ATOM   3512  CD2 LEU   234      39.062 -10.501 -76.236  1.00  0.00           C  
ATOM   3513 HD21 LEU   234      38.318 -11.127 -75.729  1.00  0.00           H  
ATOM   3514 HD22 LEU   234      39.372 -10.789 -77.248  1.00  0.00           H  
ATOM   3515 HD23 LEU   234      39.976 -10.681 -75.656  1.00  0.00           H  
ATOM   3516  C   LEU   234      36.112  -8.893 -79.142  1.00  0.00           C  
ATOM   3517  O   LEU   234      35.530  -7.907 -79.474  1.00  0.00           O  
ATOM   3518  N   GLN   235      35.612 -10.097 -79.317  1.00  0.00           N  
ATOM   3519  H   GLN   235      36.058 -10.902 -78.892  1.00  0.00           H  
ATOM   3520  CA  GLN   235      34.307 -10.414 -79.844  1.00  0.00           C  
ATOM   3521  HA  GLN   235      34.291  -9.749 -80.707  1.00  0.00           H  
ATOM   3522  CB  GLN   235      34.129 -11.929 -80.370  1.00  0.00           C  
ATOM   3523  HB2 GLN   235      33.995 -12.485 -79.443  1.00  0.00           H  
ATOM   3524  HB3 GLN   235      33.139 -12.077 -80.803  1.00  0.00           H  
ATOM   3525  CG  GLN   235      35.170 -12.462 -81.319  1.00  0.00           C  
ATOM   3526  HG2 GLN   235      36.121 -12.361 -80.796  1.00  0.00           H  
ATOM   3527  HG3 GLN   235      35.103 -13.549 -81.378  1.00  0.00           H  
ATOM   3528  CD  GLN   235      35.258 -11.829 -82.680  1.00  0.00           C  
ATOM   3529  OE1 GLN   235      36.316 -11.471 -83.212  1.00  0.00           O  
ATOM   3530  NE2 GLN   235      34.083 -11.511 -83.198  1.00  0.00           N  
ATOM   3531 HE21 GLN   235      34.105 -11.126 -84.135  1.00  0.00           H  
ATOM   3532 HE22 GLN   235      33.230 -11.797 -82.732  1.00  0.00           H  
ATOM   3533  C   GLN   235      33.255 -10.039 -78.814  1.00  0.00           C  
ATOM   3534  O   GLN   235      33.573  -9.866 -77.650  1.00  0.00           O  
ATOM   3535  N   PRO   236      31.993  -9.876 -79.192  1.00  0.00           N  
ATOM   3536  CD  PRO   236      31.491  -9.995 -80.571  1.00  0.00           C  
ATOM   3537  HD2 PRO   236      31.284 -11.068 -80.668  1.00  0.00           H  
ATOM   3538  HD3 PRO   236      32.120  -9.596 -81.375  1.00  0.00           H  
ATOM   3539  CG  PRO   236      30.190  -9.213 -80.487  1.00  0.00           C  
ATOM   3540  HG2 PRO   236      29.516  -9.521 -81.296  1.00  0.00           H  
ATOM   3541  HG3 PRO   236      30.525  -8.176 -80.615  1.00  0.00           H  
ATOM   3542  CB  PRO   236      29.614  -9.445 -79.069  1.00  0.00           C  
ATOM   3543  HB2 PRO   236      29.076 -10.396 -78.980  1.00  0.00           H  
ATOM   3544  HB3 PRO   236      28.963  -8.599 -78.817  1.00  0.00           H  
ATOM   3545  CA  PRO   236      30.951  -9.518 -78.272  1.00  0.00           C  
ATOM   3546  HA  PRO   236      31.170  -8.512 -77.912  1.00  0.00           H  
ATOM   3547  C   PRO   236      30.812 -10.478 -77.087  1.00  0.00           C  
ATOM   3548  O   PRO   236      30.997 -11.697 -77.263  1.00  0.00           O  
ATOM   3549  N   LYS   237      30.532  -9.934 -75.928  1.00  0.00           N  
ATOM   3550  H   LYS   237      30.352  -8.937 -75.940  1.00  0.00           H  
ATOM   3551  CA  LYS   237      30.544 -10.598 -74.573  1.00  0.00           C  
ATOM   3552  HA  LYS   237      30.493  -9.757 -73.882  1.00  0.00           H  
ATOM   3553  CB  LYS   237      29.329 -11.523 -74.452  1.00  0.00           C  
ATOM   3554  HB2 LYS   237      28.545 -10.866 -74.828  1.00  0.00           H  
ATOM   3555  HB3 LYS   237      29.491 -12.437 -75.023  1.00  0.00           H  
ATOM   3556  CG  LYS   237      28.868 -11.935 -73.016  1.00  0.00           C  
ATOM   3557  HG2 LYS   237      29.350 -11.222 -72.347  1.00  0.00           H  
ATOM   3558  HG3 LYS   237      27.794 -11.746 -73.029  1.00  0.00           H  
ATOM   3559  CD  LYS   237      29.286 -13.349 -72.608  1.00  0.00           C  
ATOM   3560  HD2 LYS   237      28.450 -14.037 -72.733  1.00  0.00           H  
ATOM   3561  HD3 LYS   237      30.137 -13.616 -73.235  1.00  0.00           H  
ATOM   3562  CE  LYS   237      29.832 -13.416 -71.160  1.00  0.00           C  
ATOM   3563  HE2 LYS   237      30.761 -12.847 -71.184  1.00  0.00           H  
ATOM   3564  HE3 LYS   237      29.072 -12.908 -70.567  1.00  0.00           H  
ATOM   3565  NZ  LYS   237      30.083 -14.727 -70.635  1.00  0.00           N  
ATOM   3566  HZ1 LYS   237      30.538 -14.620 -69.740  1.00  0.00           H  
ATOM   3567  HZ2 LYS   237      29.228 -15.227 -70.435  1.00  0.00           H  
ATOM   3568  HZ3 LYS   237      30.616 -15.375 -71.197  1.00  0.00           H  
ATOM   3569  C   LYS   237      31.903 -11.137 -74.123  1.00  0.00           C  
ATOM   3570  O   LYS   237      32.025 -11.494 -72.981  1.00  0.00           O  
ATOM   3571  N   GLU   238      32.946 -11.066 -74.921  1.00  0.00           N  
ATOM   3572  H   GLU   238      32.661 -10.816 -75.860  1.00  0.00           H  
ATOM   3573  CA  GLU   238      34.364 -11.458 -74.488  1.00  0.00           C  
ATOM   3574  HA  GLU   238      34.302 -12.417 -73.975  1.00  0.00           H  
ATOM   3575  CB  GLU   238      35.361 -11.681 -75.613  1.00  0.00           C  
ATOM   3576  HB2 GLU   238      35.587 -10.758 -76.146  1.00  0.00           H  
ATOM   3577  HB3 GLU   238      36.286 -12.043 -75.163  1.00  0.00           H  
ATOM   3578  CG  GLU   238      34.905 -12.906 -76.442  1.00  0.00           C  
ATOM   3579  HG2 GLU   238      34.782 -13.767 -75.785  1.00  0.00           H  
ATOM   3580  HG3 GLU   238      33.873 -12.807 -76.776  1.00  0.00           H  
ATOM   3581  CD  GLU   238      35.984 -13.353 -77.476  1.00  0.00           C  
ATOM   3582  OE1 GLU   238      36.276 -14.548 -77.604  1.00  0.00           O  
ATOM   3583  OE2 GLU   238      36.520 -12.439 -78.158  1.00  0.00           O  
ATOM   3584  C   GLU   238      35.000 -10.538 -73.429  1.00  0.00           C  
ATOM   3585  O   GLU   238      35.579 -10.929 -72.400  1.00  0.00           O  
ATOM   3586  N   GLY   239      34.650  -9.236 -73.627  1.00  0.00           N  
ATOM   3587  H   GLY   239      34.345  -8.979 -74.558  1.00  0.00           H  
ATOM   3588  CA  GLY   239      34.818  -8.210 -72.631  1.00  0.00           C  
ATOM   3589  HA2 GLY   239      35.856  -7.931 -72.446  1.00  0.00           H  
ATOM   3590  HA3 GLY   239      34.200  -7.341 -72.852  1.00  0.00           H  
ATOM   3591  C   GLY   239      34.314  -8.696 -71.243  1.00  0.00           C  
ATOM   3592  O   GLY   239      35.017  -8.488 -70.282  1.00  0.00           O  
ATOM   3593  N   VAL   240      33.045  -9.094 -71.263  1.00  0.00           N  
ATOM   3594  H   VAL   240      32.555  -9.178 -72.146  1.00  0.00           H  
ATOM   3595  CA  VAL   240      32.378  -9.309 -69.984  1.00  0.00           C  
ATOM   3596  HA  VAL   240      32.534  -8.463 -69.314  1.00  0.00           H  
ATOM   3597  CB  VAL   240      30.902  -9.518 -70.084  1.00  0.00           C  
ATOM   3598  HB  VAL   240      30.723 -10.546 -70.401  1.00  0.00           H  
ATOM   3599  CG1 VAL   240      30.213  -9.353 -68.715  1.00  0.00           C  
ATOM   3600 HG11 VAL   240      30.583 -10.104 -68.006  1.00  0.00           H  
ATOM   3601 HG12 VAL   240      30.236  -8.322 -68.342  1.00  0.00           H  
ATOM   3602 HG13 VAL   240      29.192  -9.746 -68.793  1.00  0.00           H  
ATOM   3603  CG2 VAL   240      30.181  -8.517 -71.047  1.00  0.00           C  
ATOM   3604 HG21 VAL   240      30.373  -7.483 -70.734  1.00  0.00           H  
ATOM   3605 HG22 VAL   240      30.562  -8.711 -72.057  1.00  0.00           H  
ATOM   3606 HG23 VAL   240      29.114  -8.770 -71.052  1.00  0.00           H  
ATOM   3607  C   VAL   240      33.015 -10.494 -69.196  1.00  0.00           C  
ATOM   3608  O   VAL   240      33.225 -10.463 -67.985  1.00  0.00           O  
ATOM   3609  N   ALA   241      33.352 -11.450 -70.030  1.00  0.00           N  
ATOM   3610  H   ALA   241      33.191 -11.301 -71.019  1.00  0.00           H  
ATOM   3611  CA  ALA   241      34.003 -12.713 -69.582  1.00  0.00           C  
ATOM   3612  HA  ALA   241      33.317 -13.190 -68.881  1.00  0.00           H  
ATOM   3613  CB  ALA   241      34.053 -13.788 -70.759  1.00  0.00           C  
ATOM   3614  HB1 ALA   241      34.120 -13.331 -71.754  1.00  0.00           H  
ATOM   3615  HB2 ALA   241      35.000 -14.341 -70.722  1.00  0.00           H  
ATOM   3616  HB3 ALA   241      33.131 -14.381 -70.745  1.00  0.00           H  
ATOM   3617  C   ALA   241      35.433 -12.563 -68.937  1.00  0.00           C  
ATOM   3618  O   ALA   241      35.736 -13.391 -68.115  1.00  0.00           O  
ATOM   3619  N   LEU   242      36.190 -11.574 -69.310  1.00  0.00           N  
ATOM   3620  H   LEU   242      35.927 -11.078 -70.153  1.00  0.00           H  
ATOM   3621  CA  LEU   242      37.519 -11.241 -68.795  1.00  0.00           C  
ATOM   3622  HA  LEU   242      38.069 -12.098 -68.406  1.00  0.00           H  
ATOM   3623  CB  LEU   242      38.336 -10.716 -69.947  1.00  0.00           C  
ATOM   3624  HB2 LEU   242      37.932  -9.846 -70.464  1.00  0.00           H  
ATOM   3625  HB3 LEU   242      39.257 -10.360 -69.484  1.00  0.00           H  
ATOM   3626  CG  LEU   242      38.646 -11.802 -71.090  1.00  0.00           C  
ATOM   3627  HG  LEU   242      37.715 -12.313 -71.336  1.00  0.00           H  
ATOM   3628  CD1 LEU   242      39.219 -11.167 -72.327  1.00  0.00           C  
ATOM   3629 HD11 LEU   242      38.342 -10.631 -72.710  1.00  0.00           H  
ATOM   3630 HD12 LEU   242      40.055 -10.508 -72.063  1.00  0.00           H  
ATOM   3631 HD13 LEU   242      39.614 -11.857 -73.083  1.00  0.00           H  
ATOM   3632  CD2 LEU   242      39.626 -12.884 -70.632  1.00  0.00           C  
ATOM   3633 HD21 LEU   242      39.792 -13.632 -71.417  1.00  0.00           H  
ATOM   3634 HD22 LEU   242      40.589 -12.444 -70.344  1.00  0.00           H  
ATOM   3635 HD23 LEU   242      39.182 -13.465 -69.814  1.00  0.00           H  
ATOM   3636  C   LEU   242      37.462 -10.283 -67.567  1.00  0.00           C  
ATOM   3637  O   LEU   242      38.345 -10.363 -66.738  1.00  0.00           O  
ATOM   3638  N   VAL   243      36.442  -9.428 -67.516  1.00  0.00           N  
ATOM   3639  H   VAL   243      35.695  -9.426 -68.200  1.00  0.00           H  
ATOM   3640  CA  VAL   243      36.294  -8.477 -66.393  1.00  0.00           C  
ATOM   3641  HA  VAL   243      37.186  -8.319 -65.787  1.00  0.00           H  
ATOM   3642  CB  VAL   243      35.879  -7.072 -66.821  1.00  0.00           C  
ATOM   3643  HB  VAL   243      36.067  -6.480 -65.926  1.00  0.00           H  
ATOM   3644  CG1 VAL   243      36.915  -6.591 -67.908  1.00  0.00           C  
ATOM   3645 HG11 VAL   243      37.954  -6.669 -67.563  1.00  0.00           H  
ATOM   3646 HG12 VAL   243      36.793  -7.283 -68.750  1.00  0.00           H  
ATOM   3647 HG13 VAL   243      36.672  -5.582 -68.261  1.00  0.00           H  
ATOM   3648  CG2 VAL   243      34.410  -7.010 -67.317  1.00  0.00           C  
ATOM   3649 HG21 VAL   243      33.714  -7.293 -66.517  1.00  0.00           H  
ATOM   3650 HG22 VAL   243      34.163  -5.984 -67.614  1.00  0.00           H  
ATOM   3651 HG23 VAL   243      34.267  -7.689 -68.167  1.00  0.00           H  
ATOM   3652  C   VAL   243      35.423  -9.022 -65.263  1.00  0.00           C  
ATOM   3653  O   VAL   243      35.569  -8.506 -64.121  1.00  0.00           O  
ATOM   3654  N   ASN   244      34.557 -10.030 -65.435  1.00  0.00           N  
ATOM   3655  H   ASN   244      34.355 -10.354 -66.374  1.00  0.00           H  
ATOM   3656  CA  ASN   244      33.682 -10.476 -64.327  1.00  0.00           C  
ATOM   3657  HA  ASN   244      33.546  -9.592 -63.704  1.00  0.00           H  
ATOM   3658  CB  ASN   244      32.253 -10.665 -64.886  1.00  0.00           C  
ATOM   3659  HB2 ASN   244      31.596  -9.987 -64.342  1.00  0.00           H  
ATOM   3660  HB3 ASN   244      32.192 -10.490 -65.961  1.00  0.00           H  
ATOM   3661  CG  ASN   244      31.638 -12.023 -64.594  1.00  0.00           C  
ATOM   3662  OD1 ASN   244      31.883 -13.004 -65.241  1.00  0.00           O  
ATOM   3663  ND2 ASN   244      30.882 -12.174 -63.491  1.00  0.00           N  
ATOM   3664 HD21 ASN   244      30.608 -13.096 -63.173  1.00  0.00           H  
ATOM   3665 HD22 ASN   244      30.949 -11.432 -62.805  1.00  0.00           H  
ATOM   3666  C   ASN   244      34.267 -11.578 -63.525  1.00  0.00           C  
ATOM   3667  O   ASN   244      34.916 -12.472 -64.038  1.00  0.00           O  
ATOM   3668  N   GLY   245      33.699 -11.757 -62.316  1.00  0.00           N  
ATOM   3669  H   GLY   245      33.057 -11.030 -62.025  1.00  0.00           H  
ATOM   3670  CA  GLY   245      33.748 -13.060 -61.597  1.00  0.00           C  
ATOM   3671  HA2 GLY   245      32.753 -13.449 -61.384  1.00  0.00           H  
ATOM   3672  HA3 GLY   245      34.227 -13.817 -62.219  1.00  0.00           H  
ATOM   3673  C   GLY   245      34.466 -13.055 -60.204  1.00  0.00           C  
ATOM   3674  O   GLY   245      35.169 -12.197 -59.841  1.00  0.00           O  
ATOM   3675  N   THR   246      34.197 -14.070 -59.398  1.00  0.00           N  
ATOM   3676  H   THR   246      33.506 -14.747 -59.700  1.00  0.00           H  
ATOM   3677  CA  THR   246      34.605 -14.286 -57.955  1.00  0.00           C  
ATOM   3678  HA  THR   246      34.444 -13.354 -57.413  1.00  0.00           H  
ATOM   3679  CB  THR   246      33.701 -15.267 -57.305  1.00  0.00           C  
ATOM   3680  HB  THR   246      34.033 -15.414 -56.277  1.00  0.00           H  
ATOM   3681  CG2 THR   246      32.272 -14.675 -57.233  1.00  0.00           C  
ATOM   3682 HG21 THR   246      32.257 -13.716 -56.701  1.00  0.00           H  
ATOM   3683 HG22 THR   246      31.764 -14.424 -58.172  1.00  0.00           H  
ATOM   3684 HG23 THR   246      31.640 -15.429 -56.749  1.00  0.00           H  
ATOM   3685  OG1 THR   246      33.522 -16.435 -58.010  1.00  0.00           O  
ATOM   3686  HG1 THR   246      32.998 -17.033 -57.472  1.00  0.00           H  
ATOM   3687  C   THR   246      36.151 -14.722 -57.910  1.00  0.00           C  
ATOM   3688  O   THR   246      36.561 -15.335 -56.909  1.00  0.00           O  
ATOM   3689  N   ALA   247      36.929 -14.418 -58.924  1.00  0.00           N  
ATOM   3690  H   ALA   247      36.599 -13.790 -59.646  1.00  0.00           H  
ATOM   3691  CA  ALA   247      38.249 -15.066 -59.207  1.00  0.00           C  
ATOM   3692  HA  ALA   247      38.079 -16.133 -59.057  1.00  0.00           H  
ATOM   3693  CB  ALA   247      38.694 -15.052 -60.686  1.00  0.00           C  
ATOM   3694  HB1 ALA   247      39.688 -15.442 -60.938  1.00  0.00           H  
ATOM   3695  HB2 ALA   247      37.961 -15.638 -61.252  1.00  0.00           H  
ATOM   3696  HB3 ALA   247      38.728 -14.041 -61.112  1.00  0.00           H  
ATOM   3697  C   ALA   247      39.390 -14.613 -58.338  1.00  0.00           C  
ATOM   3698  O   ALA   247      40.225 -15.403 -57.921  1.00  0.00           O  
ATOM   3699  N   VAL   248      39.407 -13.301 -57.980  1.00  0.00           N  
ATOM   3700  H   VAL   248      38.603 -12.694 -58.084  1.00  0.00           H  
ATOM   3701  CA  VAL   248      40.502 -12.682 -57.141  1.00  0.00           C  
ATOM   3702  HA  VAL   248      41.442 -13.113 -57.485  1.00  0.00           H  
ATOM   3703  CB  VAL   248      40.576 -11.176 -57.258  1.00  0.00           C  
ATOM   3704  HB  VAL   248      39.861 -10.746 -56.557  1.00  0.00           H  
ATOM   3705  CG1 VAL   248      41.989 -10.799 -56.809  1.00  0.00           C  
ATOM   3706 HG11 VAL   248      42.791 -11.291 -57.374  1.00  0.00           H  
ATOM   3707 HG12 VAL   248      42.215  -9.729 -56.895  1.00  0.00           H  
ATOM   3708 HG13 VAL   248      42.138 -11.085 -55.761  1.00  0.00           H  
ATOM   3709  CG2 VAL   248      40.519 -10.635 -58.712  1.00  0.00           C  
ATOM   3710 HG21 VAL   248      39.611 -10.937 -59.248  1.00  0.00           H  
ATOM   3711 HG22 VAL   248      40.717  -9.565 -58.851  1.00  0.00           H  
ATOM   3712 HG23 VAL   248      41.317 -11.100 -59.305  1.00  0.00           H  
ATOM   3713  C   VAL   248      40.250 -13.123 -55.700  1.00  0.00           C  
ATOM   3714  O   VAL   248      41.197 -13.535 -55.015  1.00  0.00           O  
ATOM   3715  N   GLY   249      38.980 -12.965 -55.276  1.00  0.00           N  
ATOM   3716  H   GLY   249      38.313 -12.405 -55.793  1.00  0.00           H  
ATOM   3717  CA  GLY   249      38.438 -13.567 -54.063  1.00  0.00           C  
ATOM   3718  HA2 GLY   249      38.830 -13.062 -53.179  1.00  0.00           H  
ATOM   3719  HA3 GLY   249      37.359 -13.431 -54.128  1.00  0.00           H  
ATOM   3720  C   GLY   249      38.814 -15.015 -53.850  1.00  0.00           C  
ATOM   3721  O   GLY   249      39.732 -15.407 -53.184  1.00  0.00           O  
ATOM   3722  N   SER   250      38.150 -15.950 -54.581  1.00  0.00           N  
ATOM   3723  H   SER   250      37.474 -15.573 -55.235  1.00  0.00           H  
ATOM   3724  CA  SER   250      38.239 -17.422 -54.339  1.00  0.00           C  
ATOM   3725  HA  SER   250      38.008 -17.754 -53.327  1.00  0.00           H  
ATOM   3726  CB  SER   250      37.264 -18.069 -55.341  1.00  0.00           C  
ATOM   3727  HB2 SER   250      37.334 -19.154 -55.264  1.00  0.00           H  
ATOM   3728  HB3 SER   250      36.254 -17.691 -55.185  1.00  0.00           H  
ATOM   3729  OG  SER   250      37.729 -17.791 -56.623  1.00  0.00           O  
ATOM   3730  HG  SER   250      37.266 -17.031 -56.984  1.00  0.00           H  
ATOM   3731  C   SER   250      39.734 -17.887 -54.555  1.00  0.00           C  
ATOM   3732  O   SER   250      40.191 -18.720 -53.798  1.00  0.00           O  
ATOM   3733  N   GLY   251      40.466 -17.177 -55.418  1.00  0.00           N  
ATOM   3734  H   GLY   251      39.999 -16.540 -56.052  1.00  0.00           H  
ATOM   3735  CA  GLY   251      41.881 -17.321 -55.623  1.00  0.00           C  
ATOM   3736  HA2 GLY   251      42.150 -18.280 -56.065  1.00  0.00           H  
ATOM   3737  HA3 GLY   251      42.082 -16.510 -56.323  1.00  0.00           H  
ATOM   3738  C   GLY   251      42.720 -17.105 -54.338  1.00  0.00           C  
ATOM   3739  O   GLY   251      43.466 -17.949 -53.870  1.00  0.00           O  
ATOM   3740  N   MET   252      42.648 -15.928 -53.736  1.00  0.00           N  
ATOM   3741  H   MET   252      41.972 -15.253 -54.073  1.00  0.00           H  
ATOM   3742  CA  MET   252      43.236 -15.590 -52.383  1.00  0.00           C  
ATOM   3743  HA  MET   252      44.307 -15.764 -52.284  1.00  0.00           H  
ATOM   3744  CB  MET   252      42.949 -14.100 -52.160  1.00  0.00           C  
ATOM   3745  HB2 MET   252      43.227 -13.507 -53.031  1.00  0.00           H  
ATOM   3746  HB3 MET   252      41.881 -14.011 -51.957  1.00  0.00           H  
ATOM   3747  CG  MET   252      43.633 -13.499 -50.925  1.00  0.00           C  
ATOM   3748  HG2 MET   252      43.322 -13.993 -50.004  1.00  0.00           H  
ATOM   3749  HG3 MET   252      44.694 -13.691 -51.079  1.00  0.00           H  
ATOM   3750  SD  MET   252      43.544 -11.669 -50.807  1.00  0.00           S  
ATOM   3751  CE  MET   252      45.244 -11.240 -50.190  1.00  0.00           C  
ATOM   3752  HE1 MET   252      45.436 -12.010 -49.432  1.00  0.00           H  
ATOM   3753  HE2 MET   252      45.935 -11.323 -51.038  1.00  0.00           H  
ATOM   3754  HE3 MET   252      45.297 -10.247 -49.726  1.00  0.00           H  
ATOM   3755  C   MET   252      42.662 -16.463 -51.196  1.00  0.00           C  
ATOM   3756  O   MET   252      43.360 -16.702 -50.208  1.00  0.00           O  
ATOM   3757  N   ALA   253      41.380 -16.890 -51.286  1.00  0.00           N  
ATOM   3758  H   ALA   253      40.822 -16.480 -52.026  1.00  0.00           H  
ATOM   3759  CA  ALA   253      40.649 -17.672 -50.330  1.00  0.00           C  
ATOM   3760  HA  ALA   253      40.803 -17.221 -49.349  1.00  0.00           H  
ATOM   3761  CB  ALA   253      39.142 -17.724 -50.559  1.00  0.00           C  
ATOM   3762  HB1 ALA   253      38.632 -16.777 -50.775  1.00  0.00           H  
ATOM   3763  HB2 ALA   253      38.939 -18.524 -51.282  1.00  0.00           H  
ATOM   3764  HB3 ALA   253      38.703 -18.155 -49.651  1.00  0.00           H  
ATOM   3765  C   ALA   253      41.305 -19.053 -50.273  1.00  0.00           C  
ATOM   3766  O   ALA   253      41.566 -19.551 -49.183  1.00  0.00           O  
ATOM   3767  N   SER   254      41.772 -19.616 -51.354  1.00  0.00           N  
ATOM   3768  H   SER   254      41.506 -19.187 -52.232  1.00  0.00           H  
ATOM   3769  CA  SER   254      42.550 -20.855 -51.565  1.00  0.00           C  
ATOM   3770  HA  SER   254      42.068 -21.756 -51.186  1.00  0.00           H  
ATOM   3771  CB  SER   254      42.781 -21.190 -53.050  1.00  0.00           C  
ATOM   3772  HB2 SER   254      43.332 -20.341 -53.456  1.00  0.00           H  
ATOM   3773  HB3 SER   254      43.335 -22.118 -53.191  1.00  0.00           H  
ATOM   3774  OG  SER   254      41.530 -21.147 -53.702  1.00  0.00           O  
ATOM   3775  HG  SER   254      41.085 -20.297 -53.746  1.00  0.00           H  
ATOM   3776  C   SER   254      43.849 -20.810 -50.888  1.00  0.00           C  
ATOM   3777  O   SER   254      44.219 -21.748 -50.218  1.00  0.00           O  
ATOM   3778  N   MET   255      44.628 -19.682 -51.095  1.00  0.00           N  
ATOM   3779  H   MET   255      44.199 -18.970 -51.675  1.00  0.00           H  
ATOM   3780  CA  MET   255      45.907 -19.353 -50.461  1.00  0.00           C  
ATOM   3781  HA  MET   255      46.626 -20.129 -50.722  1.00  0.00           H  
ATOM   3782  CB  MET   255      46.337 -18.042 -50.974  1.00  0.00           C  
ATOM   3783  HB2 MET   255      45.467 -17.387 -50.934  1.00  0.00           H  
ATOM   3784  HB3 MET   255      47.061 -17.668 -50.250  1.00  0.00           H  
ATOM   3785  CG  MET   255      46.973 -17.936 -52.364  1.00  0.00           C  
ATOM   3786  HG2 MET   255      48.047 -18.076 -52.240  1.00  0.00           H  
ATOM   3787  HG3 MET   255      46.625 -18.646 -53.114  1.00  0.00           H  
ATOM   3788  SD  MET   255      46.855 -16.270 -53.068  1.00  0.00           S  
ATOM   3789  CE  MET   255      47.875 -15.396 -51.907  1.00  0.00           C  
ATOM   3790  HE1 MET   255      47.486 -15.466 -50.883  1.00  0.00           H  
ATOM   3791  HE2 MET   255      48.848 -15.894 -52.000  1.00  0.00           H  
ATOM   3792  HE3 MET   255      48.003 -14.382 -52.307  1.00  0.00           H  
ATOM   3793  C   MET   255      45.820 -19.448 -48.966  1.00  0.00           C  
ATOM   3794  O   MET   255      46.616 -20.073 -48.307  1.00  0.00           O  
ATOM   3795  N   VAL   256      44.868 -18.708 -48.407  1.00  0.00           N  
ATOM   3796  H   VAL   256      44.271 -18.225 -49.067  1.00  0.00           H  
ATOM   3797  CA  VAL   256      44.527 -18.710 -47.020  1.00  0.00           C  
ATOM   3798  HA  VAL   256      45.427 -18.518 -46.436  1.00  0.00           H  
ATOM   3799  CB  VAL   256      43.630 -17.518 -46.592  1.00  0.00           C  
ATOM   3800  HB  VAL   256      42.777 -17.490 -47.270  1.00  0.00           H  
ATOM   3801  CG1 VAL   256      43.079 -17.553 -45.197  1.00  0.00           C  
ATOM   3802 HG11 VAL   256      42.343 -18.362 -45.106  1.00  0.00           H  
ATOM   3803 HG12 VAL   256      43.812 -17.625 -44.385  1.00  0.00           H  
ATOM   3804 HG13 VAL   256      42.516 -16.635 -44.987  1.00  0.00           H  
ATOM   3805  CG2 VAL   256      44.334 -16.205 -46.882  1.00  0.00           C  
ATOM   3806 HG21 VAL   256      44.589 -16.200 -47.949  1.00  0.00           H  
ATOM   3807 HG22 VAL   256      43.631 -15.374 -46.743  1.00  0.00           H  
ATOM   3808 HG23 VAL   256      45.225 -16.058 -46.260  1.00  0.00           H  
ATOM   3809  C   VAL   256      44.064 -20.092 -46.488  1.00  0.00           C  
ATOM   3810  O   VAL   256      44.600 -20.465 -45.449  1.00  0.00           O  
ATOM   3811  N   LEU   257      43.206 -20.775 -47.284  1.00  0.00           N  
ATOM   3812  H   LEU   257      42.876 -20.367 -48.151  1.00  0.00           H  
ATOM   3813  CA  LEU   257      42.692 -22.049 -46.793  1.00  0.00           C  
ATOM   3814  HA  LEU   257      42.598 -21.873 -45.722  1.00  0.00           H  
ATOM   3815  CB  LEU   257      41.326 -22.325 -47.347  1.00  0.00           C  
ATOM   3816  HB2 LEU   257      41.321 -22.235 -48.434  1.00  0.00           H  
ATOM   3817  HB3 LEU   257      41.085 -23.383 -47.237  1.00  0.00           H  
ATOM   3818  CG  LEU   257      40.234 -21.517 -46.642  1.00  0.00           C  
ATOM   3819  HG  LEU   257      40.696 -20.553 -46.430  1.00  0.00           H  
ATOM   3820  CD1 LEU   257      39.112 -21.391 -47.634  1.00  0.00           C  
ATOM   3821 HD11 LEU   257      38.294 -20.814 -47.187  1.00  0.00           H  
ATOM   3822 HD12 LEU   257      39.573 -20.920 -48.511  1.00  0.00           H  
ATOM   3823 HD13 LEU   257      38.714 -22.358 -47.966  1.00  0.00           H  
ATOM   3824  CD2 LEU   257      39.918 -22.173 -45.280  1.00  0.00           C  
ATOM   3825 HD21 LEU   257      40.767 -22.275 -44.593  1.00  0.00           H  
ATOM   3826 HD22 LEU   257      39.123 -21.555 -44.845  1.00  0.00           H  
ATOM   3827 HD23 LEU   257      39.444 -23.147 -45.454  1.00  0.00           H  
ATOM   3828  C   LEU   257      43.668 -23.244 -46.815  1.00  0.00           C  
ATOM   3829  O   LEU   257      43.478 -24.128 -46.004  1.00  0.00           O  
ATOM   3830  N   PHE   258      44.622 -23.395 -47.739  1.00  0.00           N  
ATOM   3831  H   PHE   258      44.656 -22.741 -48.511  1.00  0.00           H  
ATOM   3832  CA  PHE   258      45.736 -24.304 -47.563  1.00  0.00           C  
ATOM   3833  HA  PHE   258      45.394 -25.334 -47.660  1.00  0.00           H  
ATOM   3834  CB  PHE   258      46.619 -23.998 -48.797  1.00  0.00           C  
ATOM   3835  HB2 PHE   258      46.055 -23.967 -49.738  1.00  0.00           H  
ATOM   3836  HB3 PHE   258      47.014 -22.981 -48.686  1.00  0.00           H  
ATOM   3837  CG  PHE   258      47.703 -24.986 -48.829  1.00  0.00           C  
ATOM   3838  CD1 PHE   258      48.904 -24.731 -48.074  1.00  0.00           C  
ATOM   3839  HD1 PHE   258      48.999 -23.809 -47.519  1.00  0.00           H  
ATOM   3840  CE1 PHE   258      49.956 -25.675 -48.116  1.00  0.00           C  
ATOM   3841  HE1 PHE   258      50.923 -25.466 -47.683  1.00  0.00           H  
ATOM   3842  CZ  PHE   258      49.744 -26.843 -48.847  1.00  0.00           C  
ATOM   3843  HZ  PHE   258      50.443 -27.661 -48.756  1.00  0.00           H  
ATOM   3844  CE2 PHE   258      48.532 -27.117 -49.498  1.00  0.00           C  
ATOM   3845  HE2 PHE   258      48.466 -27.991 -50.129  1.00  0.00           H  
ATOM   3846  CD2 PHE   258      47.515 -26.216 -49.521  1.00  0.00           C  
ATOM   3847  HD2 PHE   258      46.602 -26.347 -50.084  1.00  0.00           H  
ATOM   3848  C   PHE   258      46.473 -24.044 -46.293  1.00  0.00           C  
ATOM   3849  O   PHE   258      46.775 -24.975 -45.582  1.00  0.00           O  
ATOM   3850  N   GLU   259      46.747 -22.769 -46.026  1.00  0.00           N  
ATOM   3851  H   GLU   259      46.428 -22.146 -46.758  1.00  0.00           H  
ATOM   3852  CA  GLU   259      47.663 -22.413 -44.940  1.00  0.00           C  
ATOM   3853  HA  GLU   259      48.511 -23.092 -44.843  1.00  0.00           H  
ATOM   3854  CB  GLU   259      48.192 -20.982 -45.102  1.00  0.00           C  
ATOM   3855  HB2 GLU   259      48.448 -20.820 -46.149  1.00  0.00           H  
ATOM   3856  HB3 GLU   259      47.346 -20.365 -44.798  1.00  0.00           H  
ATOM   3857  CG  GLU   259      49.357 -20.759 -44.198  1.00  0.00           C  
ATOM   3858  HG2 GLU   259      48.917 -20.507 -43.233  1.00  0.00           H  
ATOM   3859  HG3 GLU   259      49.956 -21.667 -44.125  1.00  0.00           H  
ATOM   3860  CD  GLU   259      50.174 -19.564 -44.770  1.00  0.00           C  
ATOM   3861  OE1 GLU   259      51.310 -19.771 -45.308  1.00  0.00           O  
ATOM   3862  OE2 GLU   259      49.791 -18.358 -44.718  1.00  0.00           O  
ATOM   3863  C   GLU   259      46.929 -22.633 -43.570  1.00  0.00           C  
ATOM   3864  O   GLU   259      47.514 -23.187 -42.630  1.00  0.00           O  
ATOM   3865  N   ALA   260      45.669 -22.194 -43.470  1.00  0.00           N  
ATOM   3866  H   ALA   260      45.221 -21.782 -44.280  1.00  0.00           H  
ATOM   3867  CA  ALA   260      44.958 -22.327 -42.201  1.00  0.00           C  
ATOM   3868  HA  ALA   260      45.610 -21.850 -41.470  1.00  0.00           H  
ATOM   3869  CB  ALA   260      43.707 -21.553 -42.198  1.00  0.00           C  
ATOM   3870  HB1 ALA   260      44.063 -20.534 -42.393  1.00  0.00           H  
ATOM   3871  HB2 ALA   260      43.027 -21.865 -43.001  1.00  0.00           H  
ATOM   3872  HB3 ALA   260      43.123 -21.596 -41.271  1.00  0.00           H  
ATOM   3873  C   ALA   260      44.870 -23.790 -41.720  1.00  0.00           C  
ATOM   3874  O   ALA   260      44.943 -24.089 -40.551  1.00  0.00           O  
ATOM   3875  N   ASN   261      44.610 -24.692 -42.693  1.00  0.00           N  
ATOM   3876  H   ASN   261      44.482 -24.374 -43.646  1.00  0.00           H  
ATOM   3877  CA  ASN   261      44.595 -26.099 -42.416  1.00  0.00           C  
ATOM   3878  HA  ASN   261      43.791 -26.385 -41.738  1.00  0.00           H  
ATOM   3879  CB  ASN   261      44.205 -26.861 -43.726  1.00  0.00           C  
ATOM   3880  HB2 ASN   261      44.686 -26.438 -44.608  1.00  0.00           H  
ATOM   3881  HB3 ASN   261      44.622 -27.860 -43.598  1.00  0.00           H  
ATOM   3882  CG  ASN   261      42.749 -26.904 -43.913  1.00  0.00           C  
ATOM   3883  OD1 ASN   261      42.126 -27.757 -43.290  1.00  0.00           O  
ATOM   3884  ND2 ASN   261      42.137 -26.224 -44.879  1.00  0.00           N  
ATOM   3885 HD21 ASN   261      41.133 -26.297 -44.991  1.00  0.00           H  
ATOM   3886 HD22 ASN   261      42.605 -25.492 -45.400  1.00  0.00           H  
ATOM   3887  C   ASN   261      45.901 -26.573 -41.891  1.00  0.00           C  
ATOM   3888  O   ASN   261      45.908 -27.288 -40.879  1.00  0.00           O  
ATOM   3889  N   ILE   262      47.025 -26.279 -42.535  1.00  0.00           N  
ATOM   3890  H   ILE   262      46.943 -25.810 -43.429  1.00  0.00           H  
ATOM   3891  CA  ILE   262      48.334 -26.476 -41.942  1.00  0.00           C  
ATOM   3892  HA  ILE   262      48.460 -27.558 -41.922  1.00  0.00           H  
ATOM   3893  CB  ILE   262      49.393 -25.937 -42.928  1.00  0.00           C  
ATOM   3894  HB  ILE   262      49.206 -24.878 -43.104  1.00  0.00           H  
ATOM   3895  CG2 ILE   262      50.722 -26.263 -42.300  1.00  0.00           C  
ATOM   3896 HG21 ILE   262      50.963 -27.306 -42.061  1.00  0.00           H  
ATOM   3897 HG22 ILE   262      51.487 -25.867 -42.978  1.00  0.00           H  
ATOM   3898 HG23 ILE   262      50.863 -25.715 -41.360  1.00  0.00           H  
ATOM   3899  CG1 ILE   262      49.418 -26.512 -44.410  1.00  0.00           C  
ATOM   3900 HG12 ILE   262      48.500 -26.318 -44.966  1.00  0.00           H  
ATOM   3901 HG13 ILE   262      50.251 -26.074 -44.960  1.00  0.00           H  
ATOM   3902  CD1 ILE   262      49.587 -28.049 -44.451  1.00  0.00           C  
ATOM   3903 HD11 ILE   262      48.775 -28.573 -43.931  1.00  0.00           H  
ATOM   3904 HD12 ILE   262      49.605 -28.426 -45.480  1.00  0.00           H  
ATOM   3905 HD13 ILE   262      50.584 -28.322 -44.083  1.00  0.00           H  
ATOM   3906  C   ILE   262      48.548 -26.064 -40.477  1.00  0.00           C  
ATOM   3907  O   ILE   262      49.059 -26.894 -39.741  1.00  0.00           O  
ATOM   3908  N   LEU   263      48.413 -24.771 -40.165  1.00  0.00           N  
ATOM   3909  H   LEU   263      47.966 -24.115 -40.795  1.00  0.00           H  
ATOM   3910  CA  LEU   263      48.535 -24.225 -38.820  1.00  0.00           C  
ATOM   3911  HA  LEU   263      49.539 -24.467 -38.474  1.00  0.00           H  
ATOM   3912  CB  LEU   263      48.301 -22.668 -38.872  1.00  0.00           C  
ATOM   3913  HB2 LEU   263      47.332 -22.555 -39.359  1.00  0.00           H  
ATOM   3914  HB3 LEU   263      48.344 -22.423 -37.811  1.00  0.00           H  
ATOM   3915  CG  LEU   263      49.351 -22.054 -39.692  1.00  0.00           C  
ATOM   3916  HG  LEU   263      49.487 -22.600 -40.626  1.00  0.00           H  
ATOM   3917  CD1 LEU   263      48.928 -20.597 -39.947  1.00  0.00           C  
ATOM   3918 HD11 LEU   263      49.677 -20.112 -40.585  1.00  0.00           H  
ATOM   3919 HD12 LEU   263      47.972 -20.335 -40.419  1.00  0.00           H  
ATOM   3920 HD13 LEU   263      48.924 -20.013 -39.019  1.00  0.00           H  
ATOM   3921  CD2 LEU   263      50.730 -21.946 -38.939  1.00  0.00           C  
ATOM   3922 HD21 LEU   263      51.187 -22.932 -38.795  1.00  0.00           H  
ATOM   3923 HD22 LEU   263      51.460 -21.322 -39.469  1.00  0.00           H  
ATOM   3924 HD23 LEU   263      50.561 -21.416 -37.993  1.00  0.00           H  
ATOM   3925  C   LEU   263      47.648 -25.008 -37.813  1.00  0.00           C  
ATOM   3926  O   LEU   263      48.075 -25.173 -36.689  1.00  0.00           O  
ATOM   3927  N   ALA   264      46.510 -25.539 -38.241  1.00  0.00           N  
ATOM   3928  H   ALA   264      46.403 -25.504 -39.248  1.00  0.00           H  
ATOM   3929  CA  ALA   264      45.578 -26.414 -37.447  1.00  0.00           C  
ATOM   3930  HA  ALA   264      45.413 -25.891 -36.505  1.00  0.00           H  
ATOM   3931  CB  ALA   264      44.232 -26.414 -38.081  1.00  0.00           C  
ATOM   3932  HB1 ALA   264      44.191 -27.108 -38.929  1.00  0.00           H  
ATOM   3933  HB2 ALA   264      43.519 -26.797 -37.341  1.00  0.00           H  
ATOM   3934  HB3 ALA   264      43.991 -25.382 -38.365  1.00  0.00           H  
ATOM   3935  C   ALA   264      46.222 -27.720 -36.987  1.00  0.00           C  
ATOM   3936  O   ALA   264      46.446 -27.952 -35.779  1.00  0.00           O  
ATOM   3937  N   VAL   265      46.752 -28.446 -37.974  1.00  0.00           N  
ATOM   3938  H   VAL   265      46.277 -28.357 -38.864  1.00  0.00           H  
ATOM   3939  CA  VAL   265      47.600 -29.636 -37.788  1.00  0.00           C  
ATOM   3940  HA  VAL   265      46.994 -30.303 -37.175  1.00  0.00           H  
ATOM   3941  CB  VAL   265      47.879 -30.422 -39.107  1.00  0.00           C  
ATOM   3942  HB  VAL   265      48.665 -29.965 -39.708  1.00  0.00           H  
ATOM   3943  CG1 VAL   265      48.489 -31.849 -38.800  1.00  0.00           C  
ATOM   3944 HG11 VAL   265      48.814 -32.389 -39.698  1.00  0.00           H  
ATOM   3945 HG12 VAL   265      49.372 -31.688 -38.169  1.00  0.00           H  
ATOM   3946 HG13 VAL   265      47.742 -32.484 -38.307  1.00  0.00           H  
ATOM   3947  CG2 VAL   265      46.737 -30.664 -40.050  1.00  0.00           C  
ATOM   3948 HG21 VAL   265      45.886 -31.015 -39.455  1.00  0.00           H  
ATOM   3949 HG22 VAL   265      46.437 -29.785 -40.634  1.00  0.00           H  
ATOM   3950 HG23 VAL   265      46.940 -31.470 -40.766  1.00  0.00           H  
ATOM   3951  C   VAL   265      48.808 -29.276 -36.873  1.00  0.00           C  
ATOM   3952  O   VAL   265      49.079 -29.964 -35.899  1.00  0.00           O  
ATOM   3953  N   LEU   266      49.427 -28.160 -37.148  1.00  0.00           N  
ATOM   3954  H   LEU   266      49.192 -27.763 -38.050  1.00  0.00           H  
ATOM   3955  CA  LEU   266      50.522 -27.699 -36.311  1.00  0.00           C  
ATOM   3956  HA  LEU   266      51.212 -28.542 -36.271  1.00  0.00           H  
ATOM   3957  CB  LEU   266      51.132 -26.514 -37.033  1.00  0.00           C  
ATOM   3958  HB2 LEU   266      51.333 -26.765 -38.075  1.00  0.00           H  
ATOM   3959  HB3 LEU   266      50.339 -25.765 -37.051  1.00  0.00           H  
ATOM   3960  CG  LEU   266      52.408 -25.995 -36.444  1.00  0.00           C  
ATOM   3961  HG  LEU   266      52.157 -25.525 -35.493  1.00  0.00           H  
ATOM   3962  CD1 LEU   266      53.512 -27.035 -36.281  1.00  0.00           C  
ATOM   3963 HD11 LEU   266      54.391 -26.518 -35.878  1.00  0.00           H  
ATOM   3964 HD12 LEU   266      53.133 -27.685 -35.482  1.00  0.00           H  
ATOM   3965 HD13 LEU   266      53.771 -27.664 -37.142  1.00  0.00           H  
ATOM   3966  CD2 LEU   266      52.925 -24.881 -37.308  1.00  0.00           C  
ATOM   3967 HD21 LEU   266      52.202 -24.058 -37.245  1.00  0.00           H  
ATOM   3968 HD22 LEU   266      53.942 -24.599 -37.006  1.00  0.00           H  
ATOM   3969 HD23 LEU   266      52.997 -25.157 -38.367  1.00  0.00           H  
ATOM   3970  C   LEU   266      50.076 -27.416 -34.902  1.00  0.00           C  
ATOM   3971  O   LEU   266      50.828 -27.631 -33.974  1.00  0.00           O  
ATOM   3972  N   ALA   267      48.824 -26.926 -34.646  1.00  0.00           N  
ATOM   3973  H   ALA   267      48.353 -26.656 -35.501  1.00  0.00           H  
ATOM   3974  CA  ALA   267      48.317 -26.510 -33.353  1.00  0.00           C  
ATOM   3975  HA  ALA   267      49.121 -26.020 -32.803  1.00  0.00           H  
ATOM   3976  CB  ALA   267      47.245 -25.401 -33.534  1.00  0.00           C  
ATOM   3977  HB1 ALA   267      46.607 -25.235 -32.657  1.00  0.00           H  
ATOM   3978  HB2 ALA   267      47.736 -24.485 -33.887  1.00  0.00           H  
ATOM   3979  HB3 ALA   267      46.656 -25.676 -34.417  1.00  0.00           H  
ATOM   3980  C   ALA   267      47.814 -27.662 -32.517  1.00  0.00           C  
ATOM   3981  O   ALA   267      48.079 -27.724 -31.345  1.00  0.00           O  
ATOM   3982  N   GLU   268      47.201 -28.719 -33.173  1.00  0.00           N  
ATOM   3983  H   GLU   268      47.039 -28.703 -34.173  1.00  0.00           H  
ATOM   3984  CA  GLU   268      46.853 -29.935 -32.283  1.00  0.00           C  
ATOM   3985  HA  GLU   268      46.504 -29.715 -31.274  1.00  0.00           H  
ATOM   3986  CB  GLU   268      45.726 -30.662 -32.947  1.00  0.00           C  
ATOM   3987  HB2 GLU   268      45.369 -31.438 -32.270  1.00  0.00           H  
ATOM   3988  HB3 GLU   268      44.913 -29.992 -33.228  1.00  0.00           H  
ATOM   3989  CG  GLU   268      46.169 -31.572 -34.165  1.00  0.00           C  
ATOM   3990  HG2 GLU   268      47.108 -31.275 -34.632  1.00  0.00           H  
ATOM   3991  HG3 GLU   268      46.355 -32.560 -33.745  1.00  0.00           H  
ATOM   3992  CD  GLU   268      45.103 -31.586 -35.271  1.00  0.00           C  
ATOM   3993  OE1 GLU   268      45.458 -31.778 -36.446  1.00  0.00           O  
ATOM   3994  OE2 GLU   268      43.904 -31.360 -35.049  1.00  0.00           O  
ATOM   3995  C   GLU   268      48.117 -30.736 -32.010  1.00  0.00           C  
ATOM   3996  O   GLU   268      48.255 -31.205 -30.916  1.00  0.00           O  
ATOM   3997  N   VAL   269      49.141 -30.767 -32.916  1.00  0.00           N  
ATOM   3998  H   VAL   269      49.007 -30.398 -33.850  1.00  0.00           H  
ATOM   3999  CA  VAL   269      50.466 -31.337 -32.516  1.00  0.00           C  
ATOM   4000  HA  VAL   269      50.346 -32.290 -31.999  1.00  0.00           H  
ATOM   4001  CB  VAL   269      51.256 -31.755 -33.705  1.00  0.00           C  
ATOM   4002  HB  VAL   269      51.286 -30.925 -34.410  1.00  0.00           H  
ATOM   4003  CG1 VAL   269      52.730 -32.256 -33.282  1.00  0.00           C  
ATOM   4004 HG11 VAL   269      52.701 -32.936 -32.422  1.00  0.00           H  
ATOM   4005 HG12 VAL   269      53.305 -32.672 -34.118  1.00  0.00           H  
ATOM   4006 HG13 VAL   269      53.308 -31.347 -33.072  1.00  0.00           H  
ATOM   4007  CG2 VAL   269      50.526 -32.907 -34.429  1.00  0.00           C  
ATOM   4008 HG21 VAL   269      49.523 -32.591 -34.741  1.00  0.00           H  
ATOM   4009 HG22 VAL   269      51.005 -33.313 -35.328  1.00  0.00           H  
ATOM   4010 HG23 VAL   269      50.430 -33.808 -33.811  1.00  0.00           H  
ATOM   4011  C   VAL   269      51.192 -30.546 -31.423  1.00  0.00           C  
ATOM   4012  O   VAL   269      51.657 -31.038 -30.417  1.00  0.00           O  
ATOM   4013  N   MET   270      51.305 -29.216 -31.619  1.00  0.00           N  
ATOM   4014  H   MET   270      51.038 -28.853 -32.526  1.00  0.00           H  
ATOM   4015  CA  MET   270      52.032 -28.309 -30.645  1.00  0.00           C  
ATOM   4016  HA  MET   270      53.003 -28.706 -30.347  1.00  0.00           H  
ATOM   4017  CB  MET   270      52.113 -26.835 -31.121  1.00  0.00           C  
ATOM   4018  HB2 MET   270      51.217 -26.437 -31.595  1.00  0.00           H  
ATOM   4019  HB3 MET   270      52.398 -26.123 -30.347  1.00  0.00           H  
ATOM   4020  CG  MET   270      53.260 -26.562 -32.139  1.00  0.00           C  
ATOM   4021  HG2 MET   270      54.162 -26.916 -31.642  1.00  0.00           H  
ATOM   4022  HG3 MET   270      53.096 -27.173 -33.027  1.00  0.00           H  
ATOM   4023  SD  MET   270      53.467 -24.883 -32.632  1.00  0.00           S  
ATOM   4024  CE  MET   270      51.783 -24.305 -33.122  1.00  0.00           C  
ATOM   4025  HE1 MET   270      51.799 -23.397 -33.738  1.00  0.00           H  
ATOM   4026  HE2 MET   270      51.188 -25.075 -33.628  1.00  0.00           H  
ATOM   4027  HE3 MET   270      51.237 -24.176 -32.179  1.00  0.00           H  
ATOM   4028  C   MET   270      51.351 -28.360 -29.271  1.00  0.00           C  
ATOM   4029  O   MET   270      52.012 -28.372 -28.257  1.00  0.00           O  
ATOM   4030  N   SER   271      49.964 -28.396 -29.168  1.00  0.00           N  
ATOM   4031  H   SER   271      49.408 -28.323 -30.012  1.00  0.00           H  
ATOM   4032  CA  SER   271      49.237 -28.863 -27.983  1.00  0.00           C  
ATOM   4033  HA  SER   271      49.440 -28.074 -27.259  1.00  0.00           H  
ATOM   4034  CB  SER   271      47.769 -28.881 -28.241  1.00  0.00           C  
ATOM   4035  HB2 SER   271      47.505 -27.940 -28.723  1.00  0.00           H  
ATOM   4036  HB3 SER   271      47.537 -29.722 -28.894  1.00  0.00           H  
ATOM   4037  OG  SER   271      47.053 -29.085 -26.957  1.00  0.00           O  
ATOM   4038  HG  SER   271      46.693 -29.972 -27.022  1.00  0.00           H  
ATOM   4039  C   SER   271      49.661 -30.184 -27.280  1.00  0.00           C  
ATOM   4040  O   SER   271      49.819 -30.159 -26.083  1.00  0.00           O  
ATOM   4041  N   ALA   272      49.904 -31.201 -28.124  1.00  0.00           N  
ATOM   4042  H   ALA   272      49.475 -31.265 -29.040  1.00  0.00           H  
ATOM   4043  CA  ALA   272      50.499 -32.471 -27.558  1.00  0.00           C  
ATOM   4044  HA  ALA   272      49.888 -32.927 -26.778  1.00  0.00           H  
ATOM   4045  CB  ALA   272      50.345 -33.471 -28.650  1.00  0.00           C  
ATOM   4046  HB1 ALA   272      49.312 -33.616 -28.990  1.00  0.00           H  
ATOM   4047  HB2 ALA   272      50.866 -33.263 -29.594  1.00  0.00           H  
ATOM   4048  HB3 ALA   272      50.524 -34.486 -28.275  1.00  0.00           H  
ATOM   4049  C   ALA   272      51.869 -32.285 -27.005  1.00  0.00           C  
ATOM   4050  O   ALA   272      52.234 -32.828 -25.984  1.00  0.00           O  
ATOM   4051  N   ILE   273      52.692 -31.476 -27.693  1.00  0.00           N  
ATOM   4052  H   ILE   273      52.366 -31.077 -28.565  1.00  0.00           H  
ATOM   4053  CA  ILE   273      54.075 -31.096 -27.332  1.00  0.00           C  
ATOM   4054  HA  ILE   273      54.566 -32.016 -27.016  1.00  0.00           H  
ATOM   4055  CB  ILE   273      54.932 -30.655 -28.457  1.00  0.00           C  
ATOM   4056  HB  ILE   273      54.579 -29.707 -28.861  1.00  0.00           H  
ATOM   4057  CG2 ILE   273      56.354 -30.217 -27.941  1.00  0.00           C  
ATOM   4058 HG21 ILE   273      56.234 -29.537 -27.089  1.00  0.00           H  
ATOM   4059 HG22 ILE   273      56.876 -31.069 -27.489  1.00  0.00           H  
ATOM   4060 HG23 ILE   273      56.865 -29.647 -28.728  1.00  0.00           H  
ATOM   4061  CG1 ILE   273      55.180 -31.808 -29.427  1.00  0.00           C  
ATOM   4062 HG12 ILE   273      55.643 -32.616 -28.861  1.00  0.00           H  
ATOM   4063 HG13 ILE   273      54.232 -32.262 -29.715  1.00  0.00           H  
ATOM   4064  CD1 ILE   273      55.975 -31.464 -30.672  1.00  0.00           C  
ATOM   4065 HD11 ILE   273      56.979 -31.106 -30.414  1.00  0.00           H  
ATOM   4066 HD12 ILE   273      56.097 -32.357 -31.298  1.00  0.00           H  
ATOM   4067 HD13 ILE   273      55.448 -30.669 -31.213  1.00  0.00           H  
ATOM   4068  C   ILE   273      54.134 -30.302 -26.035  1.00  0.00           C  
ATOM   4069  O   ILE   273      55.007 -30.525 -25.253  1.00  0.00           O  
ATOM   4070  N   PHE   274      53.222 -29.425 -25.729  1.00  0.00           N  
ATOM   4071  H   PHE   274      52.643 -29.144 -26.511  1.00  0.00           H  
ATOM   4072  CA  PHE   274      53.129 -28.690 -24.494  1.00  0.00           C  
ATOM   4073  HA  PHE   274      54.076 -28.207 -24.251  1.00  0.00           H  
ATOM   4074  CB  PHE   274      52.098 -27.535 -24.687  1.00  0.00           C  
ATOM   4075  HB2 PHE   274      52.505 -26.789 -25.381  1.00  0.00           H  
ATOM   4076  HB3 PHE   274      51.382 -27.924 -25.421  1.00  0.00           H  
ATOM   4077  CG  PHE   274      51.315 -27.024 -23.501  1.00  0.00           C  
ATOM   4078  CD1 PHE   274      49.945 -27.166 -23.472  1.00  0.00           C  
ATOM   4079  HD1 PHE   274      49.405 -27.596 -24.303  1.00  0.00           H  
ATOM   4080  CE1 PHE   274      49.168 -26.820 -22.384  1.00  0.00           C  
ATOM   4081  HE1 PHE   274      48.109 -27.024 -22.422  1.00  0.00           H  
ATOM   4082  CZ  PHE   274      49.704 -26.000 -21.405  1.00  0.00           C  
ATOM   4083  HZ  PHE   274      49.104 -25.723 -20.551  1.00  0.00           H  
ATOM   4084  CE2 PHE   274      51.097 -25.731 -21.509  1.00  0.00           C  
ATOM   4085  HE2 PHE   274      51.580 -25.062 -20.811  1.00  0.00           H  
ATOM   4086  CD2 PHE   274      51.877 -26.218 -22.521  1.00  0.00           C  
ATOM   4087  HD2 PHE   274      52.926 -25.964 -22.566  1.00  0.00           H  
ATOM   4088  C   PHE   274      52.876 -29.718 -23.352  1.00  0.00           C  
ATOM   4089  O   PHE   274      53.594 -29.812 -22.363  1.00  0.00           O  
ATOM   4090  N   ALA   275      51.810 -30.506 -23.586  1.00  0.00           N  
ATOM   4091  H   ALA   275      51.304 -30.492 -24.464  1.00  0.00           H  
ATOM   4092  CA  ALA   275      51.372 -31.504 -22.537  1.00  0.00           C  
ATOM   4093  HA  ALA   275      51.227 -30.976 -21.595  1.00  0.00           H  
ATOM   4094  CB  ALA   275      50.055 -32.199 -23.014  1.00  0.00           C  
ATOM   4095  HB1 ALA   275      49.206 -31.519 -23.156  1.00  0.00           H  
ATOM   4096  HB2 ALA   275      50.171 -32.692 -23.986  1.00  0.00           H  
ATOM   4097  HB3 ALA   275      49.792 -32.920 -22.230  1.00  0.00           H  
ATOM   4098  C   ALA   275      52.533 -32.544 -22.242  1.00  0.00           C  
ATOM   4099  O   ALA   275      52.660 -32.993 -21.139  1.00  0.00           O  
ATOM   4100  N   GLU   276      53.444 -32.793 -23.234  1.00  0.00           N  
ATOM   4101  H   GLU   276      53.308 -32.468 -24.184  1.00  0.00           H  
ATOM   4102  CA  GLU   276      54.736 -33.530 -23.026  1.00  0.00           C  
ATOM   4103  HA  GLU   276      54.445 -34.391 -22.425  1.00  0.00           H  
ATOM   4104  CB  GLU   276      55.244 -34.026 -24.337  1.00  0.00           C  
ATOM   4105  HB2 GLU   276      54.553 -34.708 -24.833  1.00  0.00           H  
ATOM   4106  HB3 GLU   276      55.399 -33.151 -24.968  1.00  0.00           H  
ATOM   4107  CG  GLU   276      56.610 -34.674 -24.319  1.00  0.00           C  
ATOM   4108  HG2 GLU   276      56.994 -34.705 -25.338  1.00  0.00           H  
ATOM   4109  HG3 GLU   276      57.344 -34.033 -23.831  1.00  0.00           H  
ATOM   4110  CD  GLU   276      56.633 -36.133 -23.677  1.00  0.00           C  
ATOM   4111  OE1 GLU   276      55.788 -36.550 -22.826  1.00  0.00           O  
ATOM   4112  OE2 GLU   276      57.652 -36.783 -23.936  1.00  0.00           O  
ATOM   4113  C   GLU   276      55.737 -32.752 -22.181  1.00  0.00           C  
ATOM   4114  O   GLU   276      56.213 -33.233 -21.171  1.00  0.00           O  
ATOM   4115  N   VAL   277      56.137 -31.533 -22.552  1.00  0.00           N  
ATOM   4116  H   VAL   277      55.873 -31.182 -23.465  1.00  0.00           H  
ATOM   4117  CA  VAL   277      57.134 -30.740 -21.798  1.00  0.00           C  
ATOM   4118  HA  VAL   277      57.981 -31.397 -21.599  1.00  0.00           H  
ATOM   4119  CB  VAL   277      57.642 -29.532 -22.596  1.00  0.00           C  
ATOM   4120  HB  VAL   277      58.495 -29.050 -22.119  1.00  0.00           H  
ATOM   4121  CG1 VAL   277      58.206 -29.844 -24.033  1.00  0.00           C  
ATOM   4122 HG11 VAL   277      58.973 -29.156 -24.411  1.00  0.00           H  
ATOM   4123 HG12 VAL   277      58.550 -30.885 -24.005  1.00  0.00           H  
ATOM   4124 HG13 VAL   277      57.388 -29.705 -24.751  1.00  0.00           H  
ATOM   4125  CG2 VAL   277      56.671 -28.363 -22.782  1.00  0.00           C  
ATOM   4126 HG21 VAL   277      56.465 -27.904 -21.807  1.00  0.00           H  
ATOM   4127 HG22 VAL   277      56.973 -27.637 -23.547  1.00  0.00           H  
ATOM   4128 HG23 VAL   277      55.717 -28.748 -23.163  1.00  0.00           H  
ATOM   4129  C   VAL   277      56.593 -30.287 -20.415  1.00  0.00           C  
ATOM   4130  O   VAL   277      57.345 -29.920 -19.511  1.00  0.00           O  
ATOM   4131  N   MET   278      55.260 -30.243 -20.247  1.00  0.00           N  
ATOM   4132  H   MET   278      54.623 -30.278 -21.034  1.00  0.00           H  
ATOM   4133  CA  MET   278      54.549 -30.019 -18.942  1.00  0.00           C  
ATOM   4134  HA  MET   278      55.106 -29.311 -18.328  1.00  0.00           H  
ATOM   4135  CB  MET   278      53.193 -29.449 -19.113  1.00  0.00           C  
ATOM   4136  HB2 MET   278      52.547 -30.140 -19.655  1.00  0.00           H  
ATOM   4137  HB3 MET   278      52.624 -29.391 -18.186  1.00  0.00           H  
ATOM   4138  CG  MET   278      53.128 -28.120 -19.888  1.00  0.00           C  
ATOM   4139  HG2 MET   278      53.939 -28.078 -20.615  1.00  0.00           H  
ATOM   4140  HG3 MET   278      52.237 -28.057 -20.512  1.00  0.00           H  
ATOM   4141  SD  MET   278      53.261 -26.740 -18.726  1.00  0.00           S  
ATOM   4142  CE  MET   278      51.627 -26.715 -18.091  1.00  0.00           C  
ATOM   4143  HE1 MET   278      51.408 -25.788 -17.547  1.00  0.00           H  
ATOM   4144  HE2 MET   278      50.790 -26.646 -18.797  1.00  0.00           H  
ATOM   4145  HE3 MET   278      51.457 -27.538 -17.386  1.00  0.00           H  
ATOM   4146  C   MET   278      54.538 -31.301 -18.058  1.00  0.00           C  
ATOM   4147  O   MET   278      54.249 -31.238 -16.812  1.00  0.00           O  
ATOM   4148  N   GLN   279      54.750 -32.468 -18.595  1.00  0.00           N  
ATOM   4149  H   GLN   279      55.133 -32.532 -19.531  1.00  0.00           H  
ATOM   4150  CA  GLN   279      54.550 -33.740 -17.920  1.00  0.00           C  
ATOM   4151  HA  GLN   279      54.634 -34.503 -18.693  1.00  0.00           H  
ATOM   4152  CB  GLN   279      55.599 -34.075 -16.939  1.00  0.00           C  
ATOM   4153  HB2 GLN   279      55.576 -33.364 -16.113  1.00  0.00           H  
ATOM   4154  HB3 GLN   279      55.305 -35.014 -16.470  1.00  0.00           H  
ATOM   4155  CG  GLN   279      57.067 -34.124 -17.460  1.00  0.00           C  
ATOM   4156  HG2 GLN   279      57.083 -34.826 -18.293  1.00  0.00           H  
ATOM   4157  HG3 GLN   279      57.324 -33.119 -17.796  1.00  0.00           H  
ATOM   4158  CD  GLN   279      57.952 -34.457 -16.342  1.00  0.00           C  
ATOM   4159  OE1 GLN   279      58.277 -33.628 -15.489  1.00  0.00           O  
ATOM   4160  NE2 GLN   279      58.366 -35.688 -16.158  1.00  0.00           N  
ATOM   4161 HE21 GLN   279      58.916 -35.900 -15.334  1.00  0.00           H  
ATOM   4162 HE22 GLN   279      57.950 -36.490 -16.614  1.00  0.00           H  
ATOM   4163  C   GLN   279      53.136 -33.997 -17.395  1.00  0.00           C  
ATOM   4164  O   GLN   279      52.956 -34.590 -16.317  1.00  0.00           O  
ATOM   4165  N   GLY   280      52.156 -33.523 -18.114  1.00  0.00           N  
ATOM   4166  H   GLY   280      52.476 -33.087 -18.971  1.00  0.00           H  
ATOM   4167  CA  GLY   280      50.734 -33.526 -17.787  1.00  0.00           C  
ATOM   4168  HA2 GLY   280      50.609 -32.853 -16.939  1.00  0.00           H  
ATOM   4169  HA3 GLY   280      50.155 -33.066 -18.588  1.00  0.00           H  
ATOM   4170  C   GLY   280      50.073 -34.855 -17.412  1.00  0.00           C  
ATOM   4171  O   GLY   280      50.538 -35.882 -17.904  1.00  0.00           O  
ATOM   4172  N   LYS   281      48.977 -34.759 -16.665  1.00  0.00           N  
ATOM   4173  H   LYS   281      48.760 -33.798 -16.428  1.00  0.00           H  
ATOM   4174  CA  LYS   281      48.032 -35.839 -16.471  1.00  0.00           C  
ATOM   4175  HA  LYS   281      48.443 -36.683 -15.918  1.00  0.00           H  
ATOM   4176  CB  LYS   281      46.937 -35.208 -15.732  1.00  0.00           C  
ATOM   4177  HB2 LYS   281      46.773 -34.284 -16.286  1.00  0.00           H  
ATOM   4178  HB3 LYS   281      46.001 -35.762 -15.669  1.00  0.00           H  
ATOM   4179  CG  LYS   281      47.335 -34.866 -14.262  1.00  0.00           C  
ATOM   4180  HG2 LYS   281      47.554 -35.797 -13.739  1.00  0.00           H  
ATOM   4181  HG3 LYS   281      48.251 -34.277 -14.224  1.00  0.00           H  
ATOM   4182  CD  LYS   281      46.201 -34.106 -13.624  1.00  0.00           C  
ATOM   4183  HD2 LYS   281      45.244 -34.624 -13.569  1.00  0.00           H  
ATOM   4184  HD3 LYS   281      46.463 -34.007 -12.571  1.00  0.00           H  
ATOM   4185  CE  LYS   281      45.969 -32.687 -14.138  1.00  0.00           C  
ATOM   4186  HE2 LYS   281      45.941 -32.723 -15.227  1.00  0.00           H  
ATOM   4187  HE3 LYS   281      45.004 -32.322 -13.784  1.00  0.00           H  
ATOM   4188  NZ  LYS   281      47.092 -31.746 -13.761  1.00  0.00           N  
ATOM   4189  HZ1 LYS   281      48.052 -32.008 -13.938  1.00  0.00           H  
ATOM   4190  HZ2 LYS   281      47.020 -30.877 -14.272  1.00  0.00           H  
ATOM   4191  HZ3 LYS   281      47.067 -31.432 -12.802  1.00  0.00           H  
ATOM   4192  C   LYS   281      47.533 -36.290 -17.847  1.00  0.00           C  
ATOM   4193  O   LYS   281      47.128 -35.477 -18.628  1.00  0.00           O  
ATOM   4194  N   PRO   282      47.601 -37.620 -18.217  1.00  0.00           N  
ATOM   4195  CD  PRO   282      48.399 -38.670 -17.583  1.00  0.00           C  
ATOM   4196  HD2 PRO   282      48.353 -38.642 -16.488  1.00  0.00           H  
ATOM   4197  HD3 PRO   282      49.434 -38.469 -17.887  1.00  0.00           H  
ATOM   4198  CG  PRO   282      47.912 -39.970 -18.268  1.00  0.00           C  
ATOM   4199  HG2 PRO   282      46.911 -40.146 -17.855  1.00  0.00           H  
ATOM   4200  HG3 PRO   282      48.557 -40.849 -18.146  1.00  0.00           H  
ATOM   4201  CB  PRO   282      47.834 -39.451 -19.737  1.00  0.00           C  
ATOM   4202  HB2 PRO   282      47.297 -40.198 -20.334  1.00  0.00           H  
ATOM   4203  HB3 PRO   282      48.871 -39.375 -20.086  1.00  0.00           H  
ATOM   4204  CA  PRO   282      47.163 -38.070 -19.588  1.00  0.00           C  
ATOM   4205  HA  PRO   282      47.505 -37.315 -20.296  1.00  0.00           H  
ATOM   4206  C   PRO   282      45.665 -38.078 -19.759  1.00  0.00           C  
ATOM   4207  O   PRO   282      45.180 -38.275 -20.838  1.00  0.00           O  
ATOM   4208  N   GLU   283      44.903 -37.884 -18.667  1.00  0.00           N  
ATOM   4209  H   GLU   283      45.331 -37.891 -17.749  1.00  0.00           H  
ATOM   4210  CA  GLU   283      43.477 -38.056 -18.703  1.00  0.00           C  
ATOM   4211  HA  GLU   283      43.288 -39.067 -19.063  1.00  0.00           H  
ATOM   4212  CB  GLU   283      42.891 -38.013 -17.280  1.00  0.00           C  
ATOM   4213  HB2 GLU   283      43.262 -37.242 -16.605  1.00  0.00           H  
ATOM   4214  HB3 GLU   283      41.805 -37.966 -17.358  1.00  0.00           H  
ATOM   4215  CG  GLU   283      43.143 -39.293 -16.455  1.00  0.00           C  
ATOM   4216  HG2 GLU   283      42.452 -39.301 -15.612  1.00  0.00           H  
ATOM   4217  HG3 GLU   283      42.906 -40.178 -17.046  1.00  0.00           H  
ATOM   4218  CD  GLU   283      44.498 -39.478 -15.773  1.00  0.00           C  
ATOM   4219  OE1 GLU   283      44.668 -40.584 -15.149  1.00  0.00           O  
ATOM   4220  OE2 GLU   283      45.398 -38.675 -15.897  1.00  0.00           O  
ATOM   4221  C   GLU   283      42.732 -37.035 -19.621  1.00  0.00           C  
ATOM   4222  O   GLU   283      41.543 -37.196 -19.794  1.00  0.00           O  
ATOM   4223  N   PHE   284      43.415 -36.011 -20.118  1.00  0.00           N  
ATOM   4224  H   PHE   284      44.349 -35.895 -19.743  1.00  0.00           H  
ATOM   4225  CA  PHE   284      42.888 -35.011 -21.004  1.00  0.00           C  
ATOM   4226  HA  PHE   284      41.836 -34.801 -20.811  1.00  0.00           H  
ATOM   4227  CB  PHE   284      43.725 -33.756 -20.879  1.00  0.00           C  
ATOM   4228  HB2 PHE   284      42.993 -32.948 -20.998  1.00  0.00           H  
ATOM   4229  HB3 PHE   284      44.100 -33.652 -19.853  1.00  0.00           H  
ATOM   4230  CG  PHE   284      44.833 -33.615 -21.920  1.00  0.00           C  
ATOM   4231  CD1 PHE   284      45.938 -34.495 -21.912  1.00  0.00           C  
ATOM   4232  HD1 PHE   284      45.936 -35.290 -21.180  1.00  0.00           H  
ATOM   4233  CE1 PHE   284      47.060 -34.366 -22.737  1.00  0.00           C  
ATOM   4234  HE1 PHE   284      47.778 -35.168 -22.644  1.00  0.00           H  
ATOM   4235  CZ  PHE   284      47.137 -33.374 -23.687  1.00  0.00           C  
ATOM   4236  HZ  PHE   284      47.935 -33.423 -24.413  1.00  0.00           H  
ATOM   4237  CE2 PHE   284      46.022 -32.459 -23.769  1.00  0.00           C  
ATOM   4238  HE2 PHE   284      45.999 -31.605 -24.430  1.00  0.00           H  
ATOM   4239  CD2 PHE   284      44.870 -32.607 -22.924  1.00  0.00           C  
ATOM   4240  HD2 PHE   284      44.005 -31.981 -23.089  1.00  0.00           H  
ATOM   4241  C   PHE   284      42.764 -35.459 -22.498  1.00  0.00           C  
ATOM   4242  O   PHE   284      42.012 -34.805 -23.162  1.00  0.00           O  
ATOM   4243  N   THR   285      43.390 -36.584 -22.970  1.00  0.00           N  
ATOM   4244  H   THR   285      43.989 -37.068 -22.312  1.00  0.00           H  
ATOM   4245  CA  THR   285      43.218 -37.201 -24.303  1.00  0.00           C  
ATOM   4246  HA  THR   285      42.839 -36.506 -25.052  1.00  0.00           H  
ATOM   4247  CB  THR   285      44.568 -37.607 -24.947  1.00  0.00           C  
ATOM   4248  HB  THR   285      44.337 -38.028 -25.926  1.00  0.00           H  
ATOM   4249  CG2 THR   285      45.441 -36.476 -25.251  1.00  0.00           C  
ATOM   4250 HG21 THR   285      45.851 -36.058 -24.324  1.00  0.00           H  
ATOM   4251 HG22 THR   285      46.221 -36.819 -25.943  1.00  0.00           H  
ATOM   4252 HG23 THR   285      44.954 -35.618 -25.730  1.00  0.00           H  
ATOM   4253  OG1 THR   285      45.266 -38.583 -24.134  1.00  0.00           O  
ATOM   4254  HG1 THR   285      45.013 -39.456 -24.444  1.00  0.00           H  
ATOM   4255  C   THR   285      42.214 -38.325 -24.308  1.00  0.00           C  
ATOM   4256  O   THR   285      42.128 -38.937 -25.348  1.00  0.00           O  
ATOM   4257  N   ASP   286      41.499 -38.583 -23.190  1.00  0.00           N  
ATOM   4258  H   ASP   286      41.497 -37.948 -22.402  1.00  0.00           H  
ATOM   4259  CA  ASP   286      40.699 -39.779 -23.099  1.00  0.00           C  
ATOM   4260  HA  ASP   286      41.426 -40.590 -23.125  1.00  0.00           H  
ATOM   4261  CB  ASP   286      40.085 -39.806 -21.643  1.00  0.00           C  
ATOM   4262  HB2 ASP   286      40.870 -39.507 -20.948  1.00  0.00           H  
ATOM   4263  HB3 ASP   286      39.275 -39.076 -21.636  1.00  0.00           H  
ATOM   4264  CG  ASP   286      39.601 -41.248 -21.418  1.00  0.00           C  
ATOM   4265  OD1 ASP   286      40.163 -42.280 -21.891  1.00  0.00           O  
ATOM   4266  OD2 ASP   286      38.577 -41.338 -20.652  1.00  0.00           O  
ATOM   4267  C   ASP   286      39.619 -39.972 -24.137  1.00  0.00           C  
ATOM   4268  O   ASP   286      38.632 -39.231 -24.124  1.00  0.00           O  
ATOM   4269  N   HIE   287      39.824 -40.921 -25.060  1.00  0.00           N  
ATOM   4270  H   HIE   287      40.689 -41.437 -24.953  1.00  0.00           H  
ATOM   4271  CA  HIE   287      38.791 -41.109 -26.126  1.00  0.00           C  
ATOM   4272  HA  HIE   287      38.639 -40.215 -26.730  1.00  0.00           H  
ATOM   4273  CB  HIE   287      39.157 -42.401 -26.896  1.00  0.00           C  
ATOM   4274  HB2 HIE   287      40.181 -42.464 -27.283  1.00  0.00           H  
ATOM   4275  HB3 HIE   287      39.173 -43.171 -26.115  1.00  0.00           H  
ATOM   4276  CG  HIE   287      38.183 -42.693 -27.930  1.00  0.00           C  
ATOM   4277  ND1 HIE   287      38.031 -41.904 -29.002  1.00  0.00           N  
ATOM   4278  CE1 HIE   287      37.141 -42.465 -29.808  1.00  0.00           C  
ATOM   4279  HE1 HIE   287      36.828 -42.171 -30.799  1.00  0.00           H  
ATOM   4280  NE2 HIE   287      36.727 -43.630 -29.324  1.00  0.00           N  
ATOM   4281  HE2 HIE   287      36.010 -44.220 -29.724  1.00  0.00           H  
ATOM   4282  CD2 HIE   287      37.367 -43.824 -28.140  1.00  0.00           C  
ATOM   4283  HD2 HIE   287      37.194 -44.595 -27.404  1.00  0.00           H  
ATOM   4284  C   HIE   287      37.397 -41.364 -25.571  1.00  0.00           C  
ATOM   4285  O   HIE   287      36.528 -40.853 -26.161  1.00  0.00           O  
ATOM   4286  N   LEU   288      37.173 -42.103 -24.445  1.00  0.00           N  
ATOM   4287  H   LEU   288      37.909 -42.629 -23.990  1.00  0.00           H  
ATOM   4288  CA  LEU   288      35.861 -42.219 -23.934  1.00  0.00           C  
ATOM   4289  HA  LEU   288      35.334 -42.738 -24.734  1.00  0.00           H  
ATOM   4290  CB  LEU   288      35.841 -43.313 -22.873  1.00  0.00           C  
ATOM   4291  HB2 LEU   288      36.311 -44.194 -23.308  1.00  0.00           H  
ATOM   4292  HB3 LEU   288      36.432 -42.890 -22.061  1.00  0.00           H  
ATOM   4293  CG  LEU   288      34.358 -43.613 -22.427  1.00  0.00           C  
ATOM   4294  HG  LEU   288      33.871 -42.665 -22.198  1.00  0.00           H  
ATOM   4295  CD1 LEU   288      33.596 -44.214 -23.627  1.00  0.00           C  
ATOM   4296 HD11 LEU   288      34.143 -45.085 -24.009  1.00  0.00           H  
ATOM   4297 HD12 LEU   288      32.574 -44.578 -23.466  1.00  0.00           H  
ATOM   4298 HD13 LEU   288      33.531 -43.472 -24.433  1.00  0.00           H  
ATOM   4299  CD2 LEU   288      34.204 -44.556 -21.235  1.00  0.00           C  
ATOM   4300 HD21 LEU   288      34.640 -44.080 -20.348  1.00  0.00           H  
ATOM   4301 HD22 LEU   288      33.156 -44.696 -20.942  1.00  0.00           H  
ATOM   4302 HD23 LEU   288      34.628 -45.568 -21.220  1.00  0.00           H  
ATOM   4303  C   LEU   288      35.075 -40.945 -23.600  1.00  0.00           C  
ATOM   4304  O   LEU   288      33.910 -40.778 -23.831  1.00  0.00           O  
ATOM   4305  N   THR   289      35.773 -39.993 -22.976  1.00  0.00           N  
ATOM   4306  H   THR   289      36.772 -40.148 -22.919  1.00  0.00           H  
ATOM   4307  CA  THR   289      35.329 -38.693 -22.693  1.00  0.00           C  
ATOM   4308  HA  THR   289      34.477 -38.826 -22.026  1.00  0.00           H  
ATOM   4309  CB  THR   289      36.375 -37.860 -21.862  1.00  0.00           C  
ATOM   4310  HB  THR   289      37.314 -37.973 -22.404  1.00  0.00           H  
ATOM   4311  CG2 THR   289      36.120 -36.411 -21.776  1.00  0.00           C  
ATOM   4312 HG21 THR   289      36.202 -35.881 -22.733  1.00  0.00           H  
ATOM   4313 HG22 THR   289      35.101 -36.224 -21.417  1.00  0.00           H  
ATOM   4314 HG23 THR   289      36.911 -35.970 -21.157  1.00  0.00           H  
ATOM   4315  OG1 THR   289      36.570 -38.355 -20.559  1.00  0.00           O  
ATOM   4316  HG1 THR   289      37.224 -39.049 -20.668  1.00  0.00           H  
ATOM   4317  C   THR   289      34.987 -37.908 -23.976  1.00  0.00           C  
ATOM   4318  O   THR   289      33.922 -37.296 -24.110  1.00  0.00           O  
ATOM   4319  N   HIE   290      35.899 -37.944 -24.962  1.00  0.00           N  
ATOM   4320  H   HIE   290      36.746 -38.479 -24.812  1.00  0.00           H  
ATOM   4321  CA  HIE   290      35.875 -37.149 -26.200  1.00  0.00           C  
ATOM   4322  HA  HIE   290      35.573 -36.131 -25.952  1.00  0.00           H  
ATOM   4323  CB  HIE   290      37.268 -37.152 -26.824  1.00  0.00           C  
ATOM   4324  HB2 HIE   290      37.703 -38.145 -26.656  1.00  0.00           H  
ATOM   4325  HB3 HIE   290      37.320 -36.817 -27.867  1.00  0.00           H  
ATOM   4326  CG  HIE   290      38.180 -36.202 -26.077  1.00  0.00           C  
ATOM   4327  ND1 HIE   290      37.869 -34.916 -25.812  1.00  0.00           N  
ATOM   4328  CE1 HIE   290      38.893 -34.498 -25.018  1.00  0.00           C  
ATOM   4329  HE1 HIE   290      38.899 -33.514 -24.573  1.00  0.00           H  
ATOM   4330  NE2 HIE   290      39.830 -35.415 -24.777  1.00  0.00           N  
ATOM   4331  HE2 HIE   290      40.546 -35.259 -24.083  1.00  0.00           H  
ATOM   4332  CD2 HIE   290      39.368 -36.572 -25.341  1.00  0.00           C  
ATOM   4333  HD2 HIE   290      39.728 -37.578 -25.185  1.00  0.00           H  
ATOM   4334  C   HIE   290      34.831 -37.672 -27.221  1.00  0.00           C  
ATOM   4335  O   HIE   290      33.967 -36.993 -27.719  1.00  0.00           O  
ATOM   4336  N   LYS   291      34.826 -38.982 -27.468  1.00  0.00           N  
ATOM   4337  H   LYS   291      35.591 -39.539 -27.104  1.00  0.00           H  
ATOM   4338  CA  LYS   291      33.720 -39.704 -28.199  1.00  0.00           C  
ATOM   4339  HA  LYS   291      33.867 -39.694 -29.279  1.00  0.00           H  
ATOM   4340  CB  LYS   291      33.787 -41.222 -27.715  1.00  0.00           C  
ATOM   4341  HB2 LYS   291      34.818 -41.504 -27.926  1.00  0.00           H  
ATOM   4342  HB3 LYS   291      33.601 -41.160 -26.642  1.00  0.00           H  
ATOM   4343  CG  LYS   291      32.780 -42.128 -28.350  1.00  0.00           C  
ATOM   4344  HG2 LYS   291      31.811 -41.637 -28.266  1.00  0.00           H  
ATOM   4345  HG3 LYS   291      32.954 -42.300 -29.413  1.00  0.00           H  
ATOM   4346  CD  LYS   291      32.825 -43.525 -27.699  1.00  0.00           C  
ATOM   4347  HD2 LYS   291      33.807 -43.992 -27.765  1.00  0.00           H  
ATOM   4348  HD3 LYS   291      32.444 -43.436 -26.681  1.00  0.00           H  
ATOM   4349  CE  LYS   291      31.742 -44.280 -28.506  1.00  0.00           C  
ATOM   4350  HE2 LYS   291      31.420 -45.158 -27.945  1.00  0.00           H  
ATOM   4351  HE3 LYS   291      30.832 -43.702 -28.667  1.00  0.00           H  
ATOM   4352  NZ  LYS   291      32.254 -44.753 -29.848  1.00  0.00           N  
ATOM   4353  HZ1 LYS   291      31.561 -45.108 -30.491  1.00  0.00           H  
ATOM   4354  HZ2 LYS   291      32.636 -43.927 -30.287  1.00  0.00           H  
ATOM   4355  HZ3 LYS   291      33.045 -45.376 -29.925  1.00  0.00           H  
ATOM   4356  C   LYS   291      32.303 -39.219 -27.802  1.00  0.00           C  
ATOM   4357  O   LYS   291      31.479 -38.924 -28.676  1.00  0.00           O  
ATOM   4358  N   LEU   292      32.064 -39.172 -26.493  1.00  0.00           N  
ATOM   4359  H   LEU   292      32.878 -39.329 -25.910  1.00  0.00           H  
ATOM   4360  CA  LEU   292      30.815 -38.738 -25.843  1.00  0.00           C  
ATOM   4361  HA  LEU   292      30.030 -39.247 -26.402  1.00  0.00           H  
ATOM   4362  CB  LEU   292      30.764 -39.265 -24.420  1.00  0.00           C  
ATOM   4363  HB2 LEU   292      31.705 -38.913 -23.998  1.00  0.00           H  
ATOM   4364  HB3 LEU   292      29.932 -38.763 -23.926  1.00  0.00           H  
ATOM   4365  CG  LEU   292      30.621 -40.740 -24.152  1.00  0.00           C  
ATOM   4366  HG  LEU   292      31.317 -41.233 -24.831  1.00  0.00           H  
ATOM   4367  CD1 LEU   292      30.893 -41.090 -22.694  1.00  0.00           C  
ATOM   4368 HD11 LEU   292      30.162 -40.722 -21.964  1.00  0.00           H  
ATOM   4369 HD12 LEU   292      30.831 -42.179 -22.578  1.00  0.00           H  
ATOM   4370 HD13 LEU   292      31.932 -40.805 -22.488  1.00  0.00           H  
ATOM   4371  CD2 LEU   292      29.332 -41.379 -24.643  1.00  0.00           C  
ATOM   4372 HD21 LEU   292      28.464 -40.957 -24.120  1.00  0.00           H  
ATOM   4373 HD22 LEU   292      29.091 -41.061 -25.665  1.00  0.00           H  
ATOM   4374 HD23 LEU   292      29.415 -42.472 -24.649  1.00  0.00           H  
ATOM   4375  C   LEU   292      30.530 -37.247 -25.979  1.00  0.00           C  
ATOM   4376  O   LEU   292      29.485 -36.835 -25.467  1.00  0.00           O  
ATOM   4377  N   LYS   293      31.416 -36.412 -26.481  1.00  0.00           N  
ATOM   4378  H   LYS   293      32.292 -36.783 -26.830  1.00  0.00           H  
ATOM   4379  CA  LYS   293      31.028 -35.005 -26.895  1.00  0.00           C  
ATOM   4380  HA  LYS   293      30.125 -34.803 -26.318  1.00  0.00           H  
ATOM   4381  CB  LYS   293      32.018 -33.934 -26.390  1.00  0.00           C  
ATOM   4382  HB2 LYS   293      32.665 -34.410 -25.653  1.00  0.00           H  
ATOM   4383  HB3 LYS   293      32.686 -33.760 -27.234  1.00  0.00           H  
ATOM   4384  CG  LYS   293      31.320 -32.587 -26.038  1.00  0.00           C  
ATOM   4385  HG2 LYS   293      30.643 -32.426 -26.877  1.00  0.00           H  
ATOM   4386  HG3 LYS   293      30.726 -32.655 -25.126  1.00  0.00           H  
ATOM   4387  CD  LYS   293      32.284 -31.471 -25.801  1.00  0.00           C  
ATOM   4388  HD2 LYS   293      32.777 -31.616 -24.840  1.00  0.00           H  
ATOM   4389  HD3 LYS   293      33.034 -31.619 -26.578  1.00  0.00           H  
ATOM   4390  CE  LYS   293      31.730 -30.081 -25.829  1.00  0.00           C  
ATOM   4391  HE2 LYS   293      32.573 -29.446 -25.557  1.00  0.00           H  
ATOM   4392  HE3 LYS   293      31.423 -29.908 -26.861  1.00  0.00           H  
ATOM   4393  NZ  LYS   293      30.625 -29.887 -24.896  1.00  0.00           N  
ATOM   4394  HZ1 LYS   293      30.849 -29.986 -23.917  1.00  0.00           H  
ATOM   4395  HZ2 LYS   293      30.270 -28.968 -25.120  1.00  0.00           H  
ATOM   4396  HZ3 LYS   293      29.860 -30.503 -25.130  1.00  0.00           H  
ATOM   4397  C   LYS   293      30.625 -34.945 -28.369  1.00  0.00           C  
ATOM   4398  O   LYS   293      30.068 -33.952 -28.765  1.00  0.00           O  
ATOM   4399  N   HIE   294      30.883 -35.998 -29.160  1.00  0.00           N  
ATOM   4400  H   HIE   294      31.248 -36.829 -28.710  1.00  0.00           H  
ATOM   4401  CA  HIE   294      30.407 -36.288 -30.498  1.00  0.00           C  
ATOM   4402  HA  HIE   294      30.853 -37.240 -30.787  1.00  0.00           H  
ATOM   4403  CB  HIE   294      28.845 -36.614 -30.606  1.00  0.00           C  
ATOM   4404  HB2 HIE   294      28.281 -35.734 -30.272  1.00  0.00           H  
ATOM   4405  HB3 HIE   294      28.484 -36.871 -31.609  1.00  0.00           H  
ATOM   4406  CG  HIE   294      28.382 -37.681 -29.592  1.00  0.00           C  
ATOM   4407  ND1 HIE   294      28.413 -39.040 -29.615  1.00  0.00           N  
ATOM   4408  CE1 HIE   294      27.789 -39.452 -28.451  1.00  0.00           C  
ATOM   4409  HE1 HIE   294      27.590 -40.463 -28.128  1.00  0.00           H  
ATOM   4410  NE2 HIE   294      27.279 -38.417 -27.772  1.00  0.00           N  
ATOM   4411  HE2 HIE   294      26.754 -38.321 -26.914  1.00  0.00           H  
ATOM   4412  CD2 HIE   294      27.566 -37.304 -28.497  1.00  0.00           C  
ATOM   4413  HD2 HIE   294      27.327 -36.261 -28.352  1.00  0.00           H  
ATOM   4414  C   HIE   294      30.772 -35.186 -31.575  1.00  0.00           C  
ATOM   4415  O   HIE   294      30.048 -34.926 -32.525  1.00  0.00           O  
ATOM   4416  N   HIE   295      32.026 -34.669 -31.401  1.00  0.00           N  
ATOM   4417  H   HIE   295      32.647 -35.001 -30.672  1.00  0.00           H  
ATOM   4418  CA  HIE   295      32.580 -33.628 -32.229  1.00  0.00           C  
ATOM   4419  HA  HIE   295      31.790 -33.459 -32.961  1.00  0.00           H  
ATOM   4420  CB  HIE   295      32.744 -32.434 -31.395  1.00  0.00           C  
ATOM   4421  HB2 HIE   295      33.405 -32.500 -30.522  1.00  0.00           H  
ATOM   4422  HB3 HIE   295      33.163 -31.693 -32.087  1.00  0.00           H  
ATOM   4423  CG  HIE   295      31.468 -31.818 -30.914  1.00  0.00           C  
ATOM   4424  ND1 HIE   295      30.257 -31.629 -31.609  1.00  0.00           N  
ATOM   4425  CE1 HIE   295      29.405 -31.010 -30.818  1.00  0.00           C  
ATOM   4426  HE1 HIE   295      28.398 -30.694 -31.046  1.00  0.00           H  
ATOM   4427  NE2 HIE   295      29.963 -30.908 -29.574  1.00  0.00           N  
ATOM   4428  HE2 HIE   295      29.491 -30.592 -28.738  1.00  0.00           H  
ATOM   4429  CD2 HIE   295      31.207 -31.414 -29.596  1.00  0.00           C  
ATOM   4430  HD2 HIE   295      31.944 -31.469 -28.809  1.00  0.00           H  
ATOM   4431  C   HIE   295      33.831 -34.130 -32.939  1.00  0.00           C  
ATOM   4432  O   HIE   295      34.936 -34.204 -32.340  1.00  0.00           O  
ATOM   4433  N   PRO   296      33.740 -34.648 -34.197  1.00  0.00           N  
ATOM   4434  CD  PRO   296      32.469 -34.846 -34.947  1.00  0.00           C  
ATOM   4435  HD2 PRO   296      31.976 -33.888 -35.156  1.00  0.00           H  
ATOM   4436  HD3 PRO   296      31.667 -35.380 -34.422  1.00  0.00           H  
ATOM   4437  CG  PRO   296      32.748 -35.486 -36.329  1.00  0.00           C  
ATOM   4438  HG2 PRO   296      32.231 -34.959 -37.140  1.00  0.00           H  
ATOM   4439  HG3 PRO   296      32.508 -36.555 -36.382  1.00  0.00           H  
ATOM   4440  CB  PRO   296      34.282 -35.266 -36.450  1.00  0.00           C  
ATOM   4441  HB2 PRO   296      34.417 -34.326 -36.999  1.00  0.00           H  
ATOM   4442  HB3 PRO   296      34.794 -36.064 -37.001  1.00  0.00           H  
ATOM   4443  CA  PRO   296      34.815 -35.263 -34.987  1.00  0.00           C  
ATOM   4444  HA  PRO   296      34.980 -36.213 -34.480  1.00  0.00           H  
ATOM   4445  C   PRO   296      36.142 -34.531 -34.909  1.00  0.00           C  
ATOM   4446  O   PRO   296      37.119 -35.171 -34.584  1.00  0.00           O  
ATOM   4447  N   GLY   297      36.254 -33.216 -35.133  1.00  0.00           N  
ATOM   4448  H   GLY   297      35.405 -32.752 -35.434  1.00  0.00           H  
ATOM   4449  CA  GLY   297      37.498 -32.444 -35.109  1.00  0.00           C  
ATOM   4450  HA2 GLY   297      38.175 -32.734 -35.913  1.00  0.00           H  
ATOM   4451  HA3 GLY   297      37.155 -31.409 -35.122  1.00  0.00           H  
ATOM   4452  C   GLY   297      38.229 -32.615 -33.753  1.00  0.00           C  
ATOM   4453  O   GLY   297      39.363 -33.004 -33.700  1.00  0.00           O  
ATOM   4454  N   GLN   298      37.531 -32.501 -32.657  1.00  0.00           N  
ATOM   4455  H   GLN   298      36.519 -32.532 -32.671  1.00  0.00           H  
ATOM   4456  CA  GLN   298      38.007 -32.786 -31.247  1.00  0.00           C  
ATOM   4457  HA  GLN   298      38.886 -32.144 -31.184  1.00  0.00           H  
ATOM   4458  CB  GLN   298      36.886 -32.463 -30.201  1.00  0.00           C  
ATOM   4459  HB2 GLN   298      37.064 -31.403 -30.019  1.00  0.00           H  
ATOM   4460  HB3 GLN   298      35.896 -32.649 -30.617  1.00  0.00           H  
ATOM   4461  CG  GLN   298      36.880 -33.244 -28.822  1.00  0.00           C  
ATOM   4462  HG2 GLN   298      36.790 -34.322 -28.949  1.00  0.00           H  
ATOM   4463  HG3 GLN   298      37.779 -33.034 -28.241  1.00  0.00           H  
ATOM   4464  CD  GLN   298      35.615 -33.012 -28.010  1.00  0.00           C  
ATOM   4465  OE1 GLN   298      34.634 -32.450 -28.467  1.00  0.00           O  
ATOM   4466  NE2 GLN   298      35.576 -33.430 -26.827  1.00  0.00           N  
ATOM   4467 HE21 GLN   298      34.674 -33.520 -26.375  1.00  0.00           H  
ATOM   4468 HE22 GLN   298      36.365 -33.956 -26.470  1.00  0.00           H  
ATOM   4469  C   GLN   298      38.509 -34.220 -31.051  1.00  0.00           C  
ATOM   4470  O   GLN   298      39.515 -34.435 -30.375  1.00  0.00           O  
ATOM   4471  N   ILE   299      37.676 -35.165 -31.498  1.00  0.00           N  
ATOM   4472  H   ILE   299      36.816 -34.864 -31.940  1.00  0.00           H  
ATOM   4473  CA  ILE   299      37.841 -36.510 -31.032  1.00  0.00           C  
ATOM   4474  HA  ILE   299      37.920 -36.569 -29.946  1.00  0.00           H  
ATOM   4475  CB  ILE   299      36.568 -37.417 -31.412  1.00  0.00           C  
ATOM   4476  HB  ILE   299      36.397 -37.433 -32.489  1.00  0.00           H  
ATOM   4477  CG2 ILE   299      36.776 -38.860 -30.968  1.00  0.00           C  
ATOM   4478 HG21 ILE   299      35.825 -39.310 -31.278  1.00  0.00           H  
ATOM   4479 HG22 ILE   299      37.611 -39.391 -31.442  1.00  0.00           H  
ATOM   4480 HG23 ILE   299      36.845 -38.952 -29.877  1.00  0.00           H  
ATOM   4481  CG1 ILE   299      35.298 -36.926 -30.754  1.00  0.00           C  
ATOM   4482 HG12 ILE   299      35.096 -37.299 -29.750  1.00  0.00           H  
ATOM   4483 HG13 ILE   299      35.325 -35.843 -30.630  1.00  0.00           H  
ATOM   4484  CD1 ILE   299      33.977 -37.293 -31.482  1.00  0.00           C  
ATOM   4485 HD11 ILE   299      33.090 -37.040 -30.889  1.00  0.00           H  
ATOM   4486 HD12 ILE   299      33.873 -36.852 -32.481  1.00  0.00           H  
ATOM   4487 HD13 ILE   299      33.931 -38.365 -31.710  1.00  0.00           H  
ATOM   4488  C   ILE   299      39.146 -37.093 -31.737  1.00  0.00           C  
ATOM   4489  O   ILE   299      39.841 -37.951 -31.195  1.00  0.00           O  
ATOM   4490  N   GLU   300      39.412 -36.608 -32.948  1.00  0.00           N  
ATOM   4491  H   GLU   300      38.723 -36.036 -33.422  1.00  0.00           H  
ATOM   4492  CA  GLU   300      40.618 -36.876 -33.778  1.00  0.00           C  
ATOM   4493  HA  GLU   300      40.945 -37.893 -33.560  1.00  0.00           H  
ATOM   4494  CB  GLU   300      40.248 -36.933 -35.272  1.00  0.00           C  
ATOM   4495  HB2 GLU   300      39.611 -37.812 -35.372  1.00  0.00           H  
ATOM   4496  HB3 GLU   300      39.663 -36.064 -35.573  1.00  0.00           H  
ATOM   4497  CG  GLU   300      41.476 -37.051 -36.150  1.00  0.00           C  
ATOM   4498  HG2 GLU   300      41.989 -36.098 -36.280  1.00  0.00           H  
ATOM   4499  HG3 GLU   300      42.174 -37.738 -35.673  1.00  0.00           H  
ATOM   4500  CD  GLU   300      41.219 -37.641 -37.564  1.00  0.00           C  
ATOM   4501  OE1 GLU   300      40.200 -37.408 -38.162  1.00  0.00           O  
ATOM   4502  OE2 GLU   300      41.996 -38.472 -38.050  1.00  0.00           O  
ATOM   4503  C   GLU   300      41.846 -36.040 -33.442  1.00  0.00           C  
ATOM   4504  O   GLU   300      42.913 -36.645 -33.281  1.00  0.00           O  
ATOM   4505  N   ALA   301      41.735 -34.740 -33.029  1.00  0.00           N  
ATOM   4506  H   ALA   301      40.910 -34.248 -33.353  1.00  0.00           H  
ATOM   4507  CA  ALA   301      42.791 -33.934 -32.449  1.00  0.00           C  
ATOM   4508  HA  ALA   301      43.659 -33.972 -33.107  1.00  0.00           H  
ATOM   4509  CB  ALA   301      42.229 -32.495 -32.278  1.00  0.00           C  
ATOM   4510  HB1 ALA   301      42.908 -31.796 -31.775  1.00  0.00           H  
ATOM   4511  HB2 ALA   301      42.024 -31.998 -33.235  1.00  0.00           H  
ATOM   4512  HB3 ALA   301      41.280 -32.559 -31.732  1.00  0.00           H  
ATOM   4513  C   ALA   301      43.221 -34.463 -31.057  1.00  0.00           C  
ATOM   4514  O   ALA   301      44.381 -34.681 -30.743  1.00  0.00           O  
ATOM   4515  N   ALA   302      42.316 -34.895 -30.205  1.00  0.00           N  
ATOM   4516  H   ALA   302      41.333 -34.836 -30.443  1.00  0.00           H  
ATOM   4517  CA  ALA   302      42.630 -35.801 -29.090  1.00  0.00           C  
ATOM   4518  HA  ALA   302      43.304 -35.315 -28.384  1.00  0.00           H  
ATOM   4519  CB  ALA   302      41.396 -36.207 -28.303  1.00  0.00           C  
ATOM   4520  HB1 ALA   302      40.658 -36.692 -28.953  1.00  0.00           H  
ATOM   4521  HB2 ALA   302      41.628 -36.937 -27.518  1.00  0.00           H  
ATOM   4522  HB3 ALA   302      40.917 -35.316 -27.879  1.00  0.00           H  
ATOM   4523  C   ALA   302      43.323 -37.071 -29.510  1.00  0.00           C  
ATOM   4524  O   ALA   302      44.283 -37.450 -28.882  1.00  0.00           O  
ATOM   4525  N   ALA   303      42.975 -37.772 -30.619  1.00  0.00           N  
ATOM   4526  H   ALA   303      42.282 -37.365 -31.236  1.00  0.00           H  
ATOM   4527  CA  ALA   303      43.608 -39.041 -30.995  1.00  0.00           C  
ATOM   4528  HA  ALA   303      43.547 -39.744 -30.165  1.00  0.00           H  
ATOM   4529  CB  ALA   303      42.790 -39.754 -32.127  1.00  0.00           C  
ATOM   4530  HB1 ALA   303      43.074 -39.179 -33.017  1.00  0.00           H  
ATOM   4531  HB2 ALA   303      43.087 -40.809 -32.162  1.00  0.00           H  
ATOM   4532  HB3 ALA   303      41.735 -39.993 -31.945  1.00  0.00           H  
ATOM   4533  C   ALA   303      45.098 -38.793 -31.395  1.00  0.00           C  
ATOM   4534  O   ALA   303      45.956 -39.613 -31.222  1.00  0.00           O  
ATOM   4535  N   ILE   304      45.289 -37.641 -31.977  1.00  0.00           N  
ATOM   4536  H   ILE   304      44.499 -37.097 -32.302  1.00  0.00           H  
ATOM   4537  CA  ILE   304      46.547 -37.094 -32.463  1.00  0.00           C  
ATOM   4538  HA  ILE   304      47.076 -37.883 -32.997  1.00  0.00           H  
ATOM   4539  CB  ILE   304      46.307 -35.837 -33.385  1.00  0.00           C  
ATOM   4540  HB  ILE   304      45.615 -35.139 -32.915  1.00  0.00           H  
ATOM   4541  CG2 ILE   304      47.609 -35.064 -33.513  1.00  0.00           C  
ATOM   4542 HG21 ILE   304      47.663 -34.374 -32.663  1.00  0.00           H  
ATOM   4543 HG22 ILE   304      48.426 -35.792 -33.597  1.00  0.00           H  
ATOM   4544 HG23 ILE   304      47.507 -34.372 -34.358  1.00  0.00           H  
ATOM   4545  CG1 ILE   304      45.737 -36.352 -34.800  1.00  0.00           C  
ATOM   4546 HG12 ILE   304      46.422 -37.021 -35.321  1.00  0.00           H  
ATOM   4547 HG13 ILE   304      44.966 -37.103 -34.629  1.00  0.00           H  
ATOM   4548  CD1 ILE   304      45.251 -35.176 -35.692  1.00  0.00           C  
ATOM   4549 HD11 ILE   304      45.081 -34.276 -35.089  1.00  0.00           H  
ATOM   4550 HD12 ILE   304      45.981 -35.058 -36.502  1.00  0.00           H  
ATOM   4551 HD13 ILE   304      44.301 -35.425 -36.181  1.00  0.00           H  
ATOM   4552  C   ILE   304      47.388 -36.757 -31.257  1.00  0.00           C  
ATOM   4553  O   ILE   304      48.463 -37.263 -31.266  1.00  0.00           O  
ATOM   4554  N   MET   305      46.878 -36.123 -30.242  1.00  0.00           N  
ATOM   4555  H   MET   305      45.905 -35.855 -30.325  1.00  0.00           H  
ATOM   4556  CA  MET   305      47.653 -35.881 -29.050  1.00  0.00           C  
ATOM   4557  HA  MET   305      48.640 -35.517 -29.337  1.00  0.00           H  
ATOM   4558  CB  MET   305      46.937 -34.846 -28.152  1.00  0.00           C  
ATOM   4559  HB2 MET   305      46.025 -35.231 -27.696  1.00  0.00           H  
ATOM   4560  HB3 MET   305      47.606 -34.554 -27.342  1.00  0.00           H  
ATOM   4561  CG  MET   305      46.484 -33.501 -28.746  1.00  0.00           C  
ATOM   4562  HG2 MET   305      47.093 -33.342 -29.636  1.00  0.00           H  
ATOM   4563  HG3 MET   305      45.483 -33.600 -29.167  1.00  0.00           H  
ATOM   4564  SD  MET   305      46.462 -32.160 -27.526  1.00  0.00           S  
ATOM   4565  CE  MET   305      44.903 -31.495 -28.125  1.00  0.00           C  
ATOM   4566  HE1 MET   305      44.996 -31.232 -29.186  1.00  0.00           H  
ATOM   4567  HE2 MET   305      44.129 -32.250 -27.941  1.00  0.00           H  
ATOM   4568  HE3 MET   305      44.603 -30.638 -27.510  1.00  0.00           H  
ATOM   4569  C   MET   305      47.866 -37.189 -28.266  1.00  0.00           C  
ATOM   4570  O   MET   305      48.908 -37.297 -27.668  1.00  0.00           O  
ATOM   4571  N   GLU   306      46.960 -38.189 -28.249  1.00  0.00           N  
ATOM   4572  H   GLU   306      46.125 -38.014 -28.794  1.00  0.00           H  
ATOM   4573  CA  GLU   306      47.139 -39.482 -27.671  1.00  0.00           C  
ATOM   4574  HA  GLU   306      47.367 -39.248 -26.631  1.00  0.00           H  
ATOM   4575  CB  GLU   306      45.813 -40.335 -27.651  1.00  0.00           C  
ATOM   4576  HB2 GLU   306      45.003 -39.760 -27.204  1.00  0.00           H  
ATOM   4577  HB3 GLU   306      45.408 -40.420 -28.660  1.00  0.00           H  
ATOM   4578  CG  GLU   306      45.891 -41.656 -26.900  1.00  0.00           C  
ATOM   4579  HG2 GLU   306      45.050 -42.286 -27.191  1.00  0.00           H  
ATOM   4580  HG3 GLU   306      46.777 -42.215 -27.201  1.00  0.00           H  
ATOM   4581  CD  GLU   306      45.774 -41.401 -25.423  1.00  0.00           C  
ATOM   4582  OE1 GLU   306      46.721 -41.716 -24.670  1.00  0.00           O  
ATOM   4583  OE2 GLU   306      44.726 -40.926 -24.953  1.00  0.00           O  
ATOM   4584  C   GLU   306      48.341 -40.226 -28.283  1.00  0.00           C  
ATOM   4585  O   GLU   306      49.112 -40.799 -27.563  1.00  0.00           O  
ATOM   4586  N   HIE   307      48.422 -40.204 -29.648  1.00  0.00           N  
ATOM   4587  H   HIE   307      47.770 -39.642 -30.182  1.00  0.00           H  
ATOM   4588  CA  HIE   307      49.426 -40.802 -30.567  1.00  0.00           C  
ATOM   4589  HA  HIE   307      49.600 -41.859 -30.369  1.00  0.00           H  
ATOM   4590  CB  HIE   307      48.945 -40.597 -31.955  1.00  0.00           C  
ATOM   4591  HB2 HIE   307      48.094 -41.233 -32.226  1.00  0.00           H  
ATOM   4592  HB3 HIE   307      48.634 -39.545 -31.985  1.00  0.00           H  
ATOM   4593  CG  HIE   307      50.085 -40.887 -32.950  1.00  0.00           C  
ATOM   4594  ND1 HIE   307      50.885 -42.007 -33.176  1.00  0.00           N  
ATOM   4595  CE1 HIE   307      51.781 -41.686 -34.142  1.00  0.00           C  
ATOM   4596  HE1 HIE   307      52.532 -42.316 -34.595  1.00  0.00           H  
ATOM   4597  NE2 HIE   307      51.687 -40.369 -34.476  1.00  0.00           N  
ATOM   4598  HE2 HIE   307      52.405 -39.940 -35.042  1.00  0.00           H  
ATOM   4599  CD2 HIE   307      50.713 -39.844 -33.708  1.00  0.00           C  
ATOM   4600  HD2 HIE   307      50.415 -38.808 -33.646  1.00  0.00           H  
ATOM   4601  C   HIE   307      50.786 -40.095 -30.300  1.00  0.00           C  
ATOM   4602  O   HIE   307      51.715 -40.818 -30.088  1.00  0.00           O  
ATOM   4603  N   ILE   308      50.877 -38.758 -30.167  1.00  0.00           N  
ATOM   4604  H   ILE   308      50.046 -38.254 -30.453  1.00  0.00           H  
ATOM   4605  CA  ILE   308      52.104 -38.100 -29.758  1.00  0.00           C  
ATOM   4606  HA  ILE   308      52.893 -38.454 -30.422  1.00  0.00           H  
ATOM   4607  CB  ILE   308      52.034 -36.527 -29.828  1.00  0.00           C  
ATOM   4608  HB  ILE   308      51.203 -36.186 -29.211  1.00  0.00           H  
ATOM   4609  CG2 ILE   308      53.290 -35.999 -29.204  1.00  0.00           C  
ATOM   4610 HG21 ILE   308      53.168 -36.187 -28.130  1.00  0.00           H  
ATOM   4611 HG22 ILE   308      54.224 -36.451 -29.561  1.00  0.00           H  
ATOM   4612 HG23 ILE   308      53.358 -34.914 -29.351  1.00  0.00           H  
ATOM   4613  CG1 ILE   308      51.873 -36.012 -31.303  1.00  0.00           C  
ATOM   4614 HG12 ILE   308      50.868 -36.289 -31.622  1.00  0.00           H  
ATOM   4615 HG13 ILE   308      51.950 -34.925 -31.264  1.00  0.00           H  
ATOM   4616  CD1 ILE   308      52.871 -36.543 -32.319  1.00  0.00           C  
ATOM   4617 HD11 ILE   308      53.927 -36.442 -32.038  1.00  0.00           H  
ATOM   4618 HD12 ILE   308      52.799 -37.637 -32.334  1.00  0.00           H  
ATOM   4619 HD13 ILE   308      52.838 -36.126 -33.333  1.00  0.00           H  
ATOM   4620  C   ILE   308      52.489 -38.585 -28.373  1.00  0.00           C  
ATOM   4621  O   ILE   308      53.634 -38.905 -28.181  1.00  0.00           O  
ATOM   4622  N   LEU   309      51.586 -38.746 -27.329  1.00  0.00           N  
ATOM   4623  H   LEU   309      50.644 -38.442 -27.547  1.00  0.00           H  
ATOM   4624  CA  LEU   309      51.847 -39.182 -25.957  1.00  0.00           C  
ATOM   4625  HA  LEU   309      52.798 -38.766 -25.623  1.00  0.00           H  
ATOM   4626  CB  LEU   309      50.910 -38.688 -24.859  1.00  0.00           C  
ATOM   4627  HB2 LEU   309      49.971 -39.212 -25.034  1.00  0.00           H  
ATOM   4628  HB3 LEU   309      51.235 -38.995 -23.865  1.00  0.00           H  
ATOM   4629  CG  LEU   309      50.853 -37.126 -24.914  1.00  0.00           C  
ATOM   4630  HG  LEU   309      50.595 -36.739 -25.900  1.00  0.00           H  
ATOM   4631  CD1 LEU   309      49.779 -36.761 -23.978  1.00  0.00           C  
ATOM   4632 HD11 LEU   309      48.809 -37.114 -24.348  1.00  0.00           H  
ATOM   4633 HD12 LEU   309      50.009 -37.062 -22.948  1.00  0.00           H  
ATOM   4634 HD13 LEU   309      49.628 -35.675 -23.953  1.00  0.00           H  
ATOM   4635  CD2 LEU   309      52.150 -36.530 -24.364  1.00  0.00           C  
ATOM   4636 HD21 LEU   309      52.930 -36.555 -25.135  1.00  0.00           H  
ATOM   4637 HD22 LEU   309      52.030 -35.444 -24.258  1.00  0.00           H  
ATOM   4638 HD23 LEU   309      52.494 -36.955 -23.413  1.00  0.00           H  
ATOM   4639  C   LEU   309      52.166 -40.689 -25.911  1.00  0.00           C  
ATOM   4640  O   LEU   309      52.906 -41.074 -25.037  1.00  0.00           O  
ATOM   4641  N   ASP   310      51.738 -41.579 -26.842  1.00  0.00           N  
ATOM   4642  H   ASP   310      51.170 -41.252 -27.614  1.00  0.00           H  
ATOM   4643  CA  ASP   310      52.271 -42.915 -27.004  1.00  0.00           C  
ATOM   4644  HA  ASP   310      52.312 -43.462 -26.062  1.00  0.00           H  
ATOM   4645  CB  ASP   310      51.420 -43.671 -28.006  1.00  0.00           C  
ATOM   4646  HB2 ASP   310      50.345 -43.632 -27.830  1.00  0.00           H  
ATOM   4647  HB3 ASP   310      51.662 -43.328 -29.012  1.00  0.00           H  
ATOM   4648  CG  ASP   310      51.689 -45.173 -27.945  1.00  0.00           C  
ATOM   4649  OD1 ASP   310      52.354 -45.834 -28.786  1.00  0.00           O  
ATOM   4650  OD2 ASP   310      51.204 -45.844 -26.985  1.00  0.00           O  
ATOM   4651  C   ASP   310      53.792 -42.932 -27.414  1.00  0.00           C  
ATOM   4652  O   ASP   310      54.554 -43.845 -27.066  1.00  0.00           O  
ATOM   4653  N   GLY   311      54.189 -41.812 -28.049  1.00  0.00           N  
ATOM   4654  H   GLY   311      53.579 -41.004 -28.080  1.00  0.00           H  
ATOM   4655  CA  GLY   311      55.530 -41.582 -28.462  1.00  0.00           C  
ATOM   4656  HA2 GLY   311      56.089 -42.518 -28.445  1.00  0.00           H  
ATOM   4657  HA3 GLY   311      55.566 -41.171 -29.471  1.00  0.00           H  
ATOM   4658  C   GLY   311      56.345 -40.725 -27.487  1.00  0.00           C  
ATOM   4659  O   GLY   311      57.330 -40.090 -27.843  1.00  0.00           O  
ATOM   4660  N   SER   312      55.943 -40.775 -26.254  1.00  0.00           N  
ATOM   4661  H   SER   312      55.222 -41.436 -25.992  1.00  0.00           H  
ATOM   4662  CA  SER   312      56.500 -39.893 -25.171  1.00  0.00           C  
ATOM   4663  HA  SER   312      56.698 -38.913 -25.604  1.00  0.00           H  
ATOM   4664  CB  SER   312      55.458 -39.747 -24.109  1.00  0.00           C  
ATOM   4665  HB2 SER   312      54.604 -39.199 -24.506  1.00  0.00           H  
ATOM   4666  HB3 SER   312      55.125 -40.772 -23.949  1.00  0.00           H  
ATOM   4667  OG  SER   312      55.987 -39.221 -22.925  1.00  0.00           O  
ATOM   4668  HG  SER   312      56.215 -38.343 -23.240  1.00  0.00           H  
ATOM   4669  C   SER   312      57.860 -40.323 -24.593  1.00  0.00           C  
ATOM   4670  O   SER   312      58.135 -41.455 -24.590  1.00  0.00           O  
ATOM   4671  N   ALA   313      58.549 -39.432 -23.948  1.00  0.00           N  
ATOM   4672  H   ALA   313      58.077 -38.543 -23.827  1.00  0.00           H  
ATOM   4673  CA  ALA   313      59.567 -39.679 -22.942  1.00  0.00           C  
ATOM   4674  HA  ALA   313      59.839 -40.734 -22.918  1.00  0.00           H  
ATOM   4675  CB  ALA   313      60.819 -38.856 -23.288  1.00  0.00           C  
ATOM   4676  HB1 ALA   313      60.656 -37.777 -23.178  1.00  0.00           H  
ATOM   4677  HB2 ALA   313      61.572 -39.112 -22.533  1.00  0.00           H  
ATOM   4678  HB3 ALA   313      61.151 -38.948 -24.329  1.00  0.00           H  
ATOM   4679  C   ALA   313      59.152 -39.166 -21.521  1.00  0.00           C  
ATOM   4680  O   ALA   313      59.523 -39.793 -20.530  1.00  0.00           O  
ATOM   4681  N   TYR   314      58.445 -38.042 -21.398  1.00  0.00           N  
ATOM   4682  H   TYR   314      58.308 -37.530 -22.261  1.00  0.00           H  
ATOM   4683  CA  TYR   314      58.425 -37.336 -20.106  1.00  0.00           C  
ATOM   4684  HA  TYR   314      59.016 -37.858 -19.353  1.00  0.00           H  
ATOM   4685  CB  TYR   314      58.943 -35.867 -20.252  1.00  0.00           C  
ATOM   4686  HB2 TYR   314      58.161 -35.321 -20.794  1.00  0.00           H  
ATOM   4687  HB3 TYR   314      59.025 -35.346 -19.290  1.00  0.00           H  
ATOM   4688  CG  TYR   314      60.297 -35.674 -20.972  1.00  0.00           C  
ATOM   4689  CD1 TYR   314      61.456 -36.263 -20.481  1.00  0.00           C  
ATOM   4690  HD1 TYR   314      61.526 -36.823 -19.560  1.00  0.00           H  
ATOM   4691  CE1 TYR   314      62.661 -36.244 -21.173  1.00  0.00           C  
ATOM   4692  HE1 TYR   314      63.503 -36.794 -20.780  1.00  0.00           H  
ATOM   4693  CZ  TYR   314      62.708 -35.557 -22.409  1.00  0.00           C  
ATOM   4694  OH  TYR   314      63.853 -35.493 -23.045  1.00  0.00           O  
ATOM   4695  HH  TYR   314      64.472 -35.174 -22.384  1.00  0.00           H  
ATOM   4696  CE2 TYR   314      61.505 -35.005 -22.970  1.00  0.00           C  
ATOM   4697  HE2 TYR   314      61.559 -34.609 -23.973  1.00  0.00           H  
ATOM   4698  CD2 TYR   314      60.285 -35.085 -22.268  1.00  0.00           C  
ATOM   4699  HD2 TYR   314      59.344 -34.749 -22.676  1.00  0.00           H  
ATOM   4700  C   TYR   314      57.089 -37.389 -19.388  1.00  0.00           C  
ATOM   4701  O   TYR   314      56.960 -37.576 -18.186  1.00  0.00           O  
ATOM   4702  N   VAL   315      56.045 -37.540 -20.166  1.00  0.00           N  
ATOM   4703  H   VAL   315      56.168 -37.507 -21.171  1.00  0.00           H  
ATOM   4704  CA  VAL   315      54.736 -38.063 -19.596  1.00  0.00           C  
ATOM   4705  HA  VAL   315      54.521 -37.593 -18.637  1.00  0.00           H  
ATOM   4706  CB  VAL   315      53.540 -37.747 -20.558  1.00  0.00           C  
ATOM   4707  HB  VAL   315      53.916 -37.888 -21.572  1.00  0.00           H  
ATOM   4708  CG1 VAL   315      52.250 -38.597 -20.388  1.00  0.00           C  
ATOM   4709 HG11 VAL   315      51.606 -38.269 -21.213  1.00  0.00           H  
ATOM   4710 HG12 VAL   315      52.380 -39.613 -20.781  1.00  0.00           H  
ATOM   4711 HG13 VAL   315      51.742 -38.542 -19.417  1.00  0.00           H  
ATOM   4712  CG2 VAL   315      53.200 -36.251 -20.395  1.00  0.00           C  
ATOM   4713 HG21 VAL   315      54.122 -35.669 -20.514  1.00  0.00           H  
ATOM   4714 HG22 VAL   315      52.566 -35.959 -21.242  1.00  0.00           H  
ATOM   4715 HG23 VAL   315      52.664 -36.077 -19.454  1.00  0.00           H  
ATOM   4716  C   VAL   315      54.783 -39.575 -19.426  1.00  0.00           C  
ATOM   4717  O   VAL   315      54.325 -40.078 -18.420  1.00  0.00           O  
ATOM   4718  N   LYS   316      55.492 -40.340 -20.314  1.00  0.00           N  
ATOM   4719  H   LYS   316      55.891 -39.779 -21.058  1.00  0.00           H  
ATOM   4720  CA  LYS   316      55.887 -41.713 -20.176  1.00  0.00           C  
ATOM   4721  HA  LYS   316      55.022 -42.375 -20.234  1.00  0.00           H  
ATOM   4722  CB  LYS   316      57.049 -42.186 -21.112  1.00  0.00           C  
ATOM   4723  HB2 LYS   316      56.659 -41.906 -22.090  1.00  0.00           H  
ATOM   4724  HB3 LYS   316      57.933 -41.631 -20.800  1.00  0.00           H  
ATOM   4725  CG  LYS   316      57.362 -43.706 -21.146  1.00  0.00           C  
ATOM   4726  HG2 LYS   316      57.638 -44.240 -20.236  1.00  0.00           H  
ATOM   4727  HG3 LYS   316      56.459 -44.257 -21.409  1.00  0.00           H  
ATOM   4728  CD  LYS   316      58.282 -44.014 -22.427  1.00  0.00           C  
ATOM   4729  HD2 LYS   316      57.718 -44.210 -23.339  1.00  0.00           H  
ATOM   4730  HD3 LYS   316      58.957 -43.177 -22.608  1.00  0.00           H  
ATOM   4731  CE  LYS   316      59.124 -45.328 -22.325  1.00  0.00           C  
ATOM   4732  HE2 LYS   316      59.611 -45.220 -21.355  1.00  0.00           H  
ATOM   4733  HE3 LYS   316      58.401 -46.142 -22.273  1.00  0.00           H  
ATOM   4734  NZ  LYS   316      60.169 -45.551 -23.447  1.00  0.00           N  
ATOM   4735  HZ1 LYS   316      59.966 -45.106 -24.331  1.00  0.00           H  
ATOM   4736  HZ2 LYS   316      60.943 -45.030 -23.059  1.00  0.00           H  
ATOM   4737  HZ3 LYS   316      60.472 -46.510 -23.532  1.00  0.00           H  
ATOM   4738  C   LYS   316      56.399 -41.874 -18.669  1.00  0.00           C  
ATOM   4739  O   LYS   316      55.883 -42.623 -17.894  1.00  0.00           O  
ATOM   4740  N   ALA   317      57.424 -41.132 -18.273  1.00  0.00           N  
ATOM   4741  H   ALA   317      57.864 -40.554 -18.979  1.00  0.00           H  
ATOM   4742  CA  ALA   317      58.081 -41.075 -16.990  1.00  0.00           C  
ATOM   4743  HA  ALA   317      58.455 -42.087 -16.832  1.00  0.00           H  
ATOM   4744  CB  ALA   317      59.337 -40.151 -17.051  1.00  0.00           C  
ATOM   4745  HB1 ALA   317      59.841 -40.071 -16.080  1.00  0.00           H  
ATOM   4746  HB2 ALA   317      59.984 -40.408 -17.899  1.00  0.00           H  
ATOM   4747  HB3 ALA   317      58.825 -39.200 -17.245  1.00  0.00           H  
ATOM   4748  C   ALA   317      57.165 -40.726 -15.845  1.00  0.00           C  
ATOM   4749  O   ALA   317      57.716 -40.838 -14.721  1.00  0.00           O  
ATOM   4750  N   ALA   318      55.910 -40.255 -16.058  1.00  0.00           N  
ATOM   4751  H   ALA   318      55.497 -40.388 -16.974  1.00  0.00           H  
ATOM   4752  CA  ALA   318      55.033 -39.601 -15.018  1.00  0.00           C  
ATOM   4753  HA  ALA   318      55.622 -39.158 -14.215  1.00  0.00           H  
ATOM   4754  CB  ALA   318      54.424 -38.416 -15.759  1.00  0.00           C  
ATOM   4755  HB1 ALA   318      53.637 -38.694 -16.471  1.00  0.00           H  
ATOM   4756  HB2 ALA   318      53.842 -38.030 -14.914  1.00  0.00           H  
ATOM   4757  HB3 ALA   318      55.035 -37.681 -16.298  1.00  0.00           H  
ATOM   4758  C   ALA   318      54.080 -40.491 -14.175  1.00  0.00           C  
ATOM   4759  O   ALA   318      53.049 -40.103 -13.717  1.00  0.00           O  
ATOM   4760  N   GLN   319      54.306 -41.816 -14.116  1.00  0.00           N  
ATOM   4761  H   GLN   319      55.210 -42.178 -14.395  1.00  0.00           H  
ATOM   4762  CA  GLN   319      53.301 -42.830 -13.618  1.00  0.00           C  
ATOM   4763  HA  GLN   319      52.425 -42.646 -14.241  1.00  0.00           H  
ATOM   4764  CB  GLN   319      53.829 -44.242 -13.890  1.00  0.00           C  
ATOM   4765  HB2 GLN   319      53.021 -44.970 -13.813  1.00  0.00           H  
ATOM   4766  HB3 GLN   319      54.166 -44.252 -14.927  1.00  0.00           H  
ATOM   4767  CG  GLN   319      55.006 -44.666 -13.129  1.00  0.00           C  
ATOM   4768  HG2 GLN   319      54.702 -44.615 -12.083  1.00  0.00           H  
ATOM   4769  HG3 GLN   319      55.178 -45.731 -13.282  1.00  0.00           H  
ATOM   4770  CD  GLN   319      56.335 -44.090 -13.349  1.00  0.00           C  
ATOM   4771  OE1 GLN   319      56.776 -43.807 -14.424  1.00  0.00           O  
ATOM   4772  NE2 GLN   319      57.034 -43.831 -12.295  1.00  0.00           N  
ATOM   4773 HE21 GLN   319      58.005 -43.566 -12.411  1.00  0.00           H  
ATOM   4774 HE22 GLN   319      56.708 -44.031 -11.357  1.00  0.00           H  
ATOM   4775  C   GLN   319      52.964 -42.714 -12.108  1.00  0.00           C  
ATOM   4776  O   GLN   319      51.959 -43.302 -11.734  1.00  0.00           O  
ATOM   4777  N   LYS   320      53.691 -41.926 -11.300  1.00  0.00           N  
ATOM   4778  H   LYS   320      54.486 -41.466 -11.728  1.00  0.00           H  
ATOM   4779  CA  LYS   320      53.277 -41.490  -9.889  1.00  0.00           C  
ATOM   4780  HA  LYS   320      52.229 -41.745  -9.731  1.00  0.00           H  
ATOM   4781  CB  LYS   320      54.152 -42.179  -8.917  1.00  0.00           C  
ATOM   4782  HB2 LYS   320      55.068 -42.479  -9.425  1.00  0.00           H  
ATOM   4783  HB3 LYS   320      54.493 -41.492  -8.144  1.00  0.00           H  
ATOM   4784  CG  LYS   320      53.415 -43.400  -8.318  1.00  0.00           C  
ATOM   4785  HG2 LYS   320      52.440 -43.109  -7.928  1.00  0.00           H  
ATOM   4786  HG3 LYS   320      53.114 -44.123  -9.076  1.00  0.00           H  
ATOM   4787  CD  LYS   320      54.407 -43.941  -7.248  1.00  0.00           C  
ATOM   4788  HD2 LYS   320      55.383 -44.180  -7.670  1.00  0.00           H  
ATOM   4789  HD3 LYS   320      54.581 -43.371  -6.335  1.00  0.00           H  
ATOM   4790  CE  LYS   320      53.901 -45.290  -6.764  1.00  0.00           C  
ATOM   4791  HE2 LYS   320      52.922 -45.013  -6.374  1.00  0.00           H  
ATOM   4792  HE3 LYS   320      53.774 -45.992  -7.589  1.00  0.00           H  
ATOM   4793  NZ  LYS   320      54.705 -45.886  -5.644  1.00  0.00           N  
ATOM   4794  HZ1 LYS   320      55.676 -46.119  -5.793  1.00  0.00           H  
ATOM   4795  HZ2 LYS   320      54.543 -45.288  -4.846  1.00  0.00           H  
ATOM   4796  HZ3 LYS   320      54.268 -46.733  -5.310  1.00  0.00           H  
ATOM   4797  C   LYS   320      53.336 -39.986  -9.657  1.00  0.00           C  
ATOM   4798  O   LYS   320      52.943 -39.529  -8.588  1.00  0.00           O  
ATOM   4799  N   LEU   321      53.777 -39.131 -10.678  1.00  0.00           N  
ATOM   4800  H   LEU   321      54.125 -39.547 -11.534  1.00  0.00           H  
ATOM   4801  CA  LEU   321      53.814 -37.635 -10.630  1.00  0.00           C  
ATOM   4802  HA  LEU   321      54.559 -37.335  -9.893  1.00  0.00           H  
ATOM   4803  CB  LEU   321      54.297 -37.159 -12.004  1.00  0.00           C  
ATOM   4804  HB2 LEU   321      55.177 -37.755 -12.247  1.00  0.00           H  
ATOM   4805  HB3 LEU   321      53.432 -37.360 -12.636  1.00  0.00           H  
ATOM   4806  CG  LEU   321      54.495 -35.689 -12.330  1.00  0.00           C  
ATOM   4807  HG  LEU   321      53.664 -35.052 -12.029  1.00  0.00           H  
ATOM   4808  CD1 LEU   321      55.693 -35.310 -11.551  1.00  0.00           C  
ATOM   4809 HD11 LEU   321      56.526 -35.970 -11.822  1.00  0.00           H  
ATOM   4810 HD12 LEU   321      55.989 -34.261 -11.675  1.00  0.00           H  
ATOM   4811 HD13 LEU   321      55.442 -35.453 -10.493  1.00  0.00           H  
ATOM   4812  CD2 LEU   321      54.663 -35.492 -13.812  1.00  0.00           C  
ATOM   4813 HD21 LEU   321      55.689 -35.761 -14.093  1.00  0.00           H  
ATOM   4814 HD22 LEU   321      53.833 -35.988 -14.331  1.00  0.00           H  
ATOM   4815 HD23 LEU   321      54.634 -34.413 -14.003  1.00  0.00           H  
ATOM   4816  C   LEU   321      52.571 -36.910 -10.136  1.00  0.00           C  
ATOM   4817  O   LEU   321      52.710 -35.825  -9.549  1.00  0.00           O  
ATOM   4818  N   HIE   322      51.366 -37.465 -10.297  1.00  0.00           N  
ATOM   4819  H   HIE   322      51.397 -38.350 -10.789  1.00  0.00           H  
ATOM   4820  CA  HIE   322      50.073 -36.855 -10.020  1.00  0.00           C  
ATOM   4821  HA  HIE   322      50.176 -35.780  -9.871  1.00  0.00           H  
ATOM   4822  CB  HIE   322      49.236 -37.036 -11.299  1.00  0.00           C  
ATOM   4823  HB2 HIE   322      48.958 -38.084 -11.468  1.00  0.00           H  
ATOM   4824  HB3 HIE   322      48.374 -36.394 -11.080  1.00  0.00           H  
ATOM   4825  CG  HIE   322      49.882 -36.584 -12.580  1.00  0.00           C  
ATOM   4826  ND1 HIE   322      50.197 -37.379 -13.677  1.00  0.00           N  
ATOM   4827  CE1 HIE   322      50.838 -36.576 -14.496  1.00  0.00           C  
ATOM   4828  HE1 HIE   322      51.188 -36.835 -15.484  1.00  0.00           H  
ATOM   4829  NE2 HIE   322      50.911 -35.287 -14.048  1.00  0.00           N  
ATOM   4830  HE2 HIE   322      51.416 -34.543 -14.509  1.00  0.00           H  
ATOM   4831  CD2 HIE   322      50.353 -35.253 -12.748  1.00  0.00           C  
ATOM   4832  HD2 HIE   322      50.249 -34.457 -12.025  1.00  0.00           H  
ATOM   4833  C   HIE   322      49.374 -37.404  -8.788  1.00  0.00           C  
ATOM   4834  O   HIE   322      48.276 -36.914  -8.502  1.00  0.00           O  
ATOM   4835  N   GLU   323      49.883 -38.364  -8.073  1.00  0.00           N  
ATOM   4836  H   GLU   323      50.700 -38.829  -8.449  1.00  0.00           H  
ATOM   4837  CA  GLU   323      49.244 -39.095  -6.915  1.00  0.00           C  
ATOM   4838  HA  GLU   323      48.460 -38.453  -6.512  1.00  0.00           H  
ATOM   4839  CB  GLU   323      48.553 -40.369  -7.364  1.00  0.00           C  
ATOM   4840  HB2 GLU   323      49.306 -41.061  -7.739  1.00  0.00           H  
ATOM   4841  HB3 GLU   323      47.945 -40.685  -6.516  1.00  0.00           H  
ATOM   4842  CG  GLU   323      47.579 -40.287  -8.481  1.00  0.00           C  
ATOM   4843  HG2 GLU   323      47.992 -39.910  -9.417  1.00  0.00           H  
ATOM   4844  HG3 GLU   323      47.376 -41.325  -8.744  1.00  0.00           H  
ATOM   4845  CD  GLU   323      46.239 -39.627  -8.203  1.00  0.00           C  
ATOM   4846  OE1 GLU   323      45.604 -38.910  -9.055  1.00  0.00           O  
ATOM   4847  OE2 GLU   323      45.702 -39.807  -7.025  1.00  0.00           O  
ATOM   4848  C   GLU   323      50.195 -39.482  -5.737  1.00  0.00           C  
ATOM   4849  O   GLU   323      49.751 -39.612  -4.649  1.00  0.00           O  
ATOM   4850  N   MET   324      51.500 -39.512  -5.938  1.00  0.00           N  
ATOM   4851  H   MET   324      51.843 -39.538  -6.891  1.00  0.00           H  
ATOM   4852  CA  MET   324      52.485 -39.804  -4.842  1.00  0.00           C  
ATOM   4853  HA  MET   324      52.257 -40.688  -4.246  1.00  0.00           H  
ATOM   4854  CB  MET   324      53.748 -40.090  -5.590  1.00  0.00           C  
ATOM   4855  HB2 MET   324      53.542 -40.872  -6.322  1.00  0.00           H  
ATOM   4856  HB3 MET   324      53.997 -39.216  -6.191  1.00  0.00           H  
ATOM   4857  CG  MET   324      54.868 -40.560  -4.741  1.00  0.00           C  
ATOM   4858  HG2 MET   324      55.178 -39.941  -3.899  1.00  0.00           H  
ATOM   4859  HG3 MET   324      54.556 -41.458  -4.206  1.00  0.00           H  
ATOM   4860  SD  MET   324      56.322 -41.109  -5.722  1.00  0.00           S  
ATOM   4861  CE  MET   324      56.687 -39.477  -6.531  1.00  0.00           C  
ATOM   4862  HE1 MET   324      57.717 -39.542  -6.902  1.00  0.00           H  
ATOM   4863  HE2 MET   324      56.043 -39.347  -7.409  1.00  0.00           H  
ATOM   4864  HE3 MET   324      56.465 -38.595  -5.918  1.00  0.00           H  
ATOM   4865  C   MET   324      52.694 -38.695  -3.853  1.00  0.00           C  
ATOM   4866  O   MET   324      52.545 -38.957  -2.659  1.00  0.00           O  
ATOM   4867  N   ASP   325      52.703 -37.413  -4.271  1.00  0.00           N  
ATOM   4868  H   ASP   325      52.665 -37.169  -5.253  1.00  0.00           H  
ATOM   4869  CA  ASP   325      52.852 -36.360  -3.331  1.00  0.00           C  
ATOM   4870  HA  ASP   325      52.406 -36.667  -2.385  1.00  0.00           H  
ATOM   4871  CB  ASP   325      54.364 -36.042  -3.155  1.00  0.00           C  
ATOM   4872  HB2 ASP   325      54.907 -36.953  -2.905  1.00  0.00           H  
ATOM   4873  HB3 ASP   325      54.843 -35.633  -4.044  1.00  0.00           H  
ATOM   4874  CG  ASP   325      54.680 -35.086  -1.978  1.00  0.00           C  
ATOM   4875  OD1 ASP   325      53.841 -34.866  -1.118  1.00  0.00           O  
ATOM   4876  OD2 ASP   325      55.821 -34.530  -1.829  1.00  0.00           O  
ATOM   4877  C   ASP   325      52.077 -35.115  -3.785  1.00  0.00           C  
ATOM   4878  O   ASP   325      52.580 -34.033  -4.152  1.00  0.00           O  
ATOM   4879  N   PRO   326      50.757 -35.224  -3.893  1.00  0.00           N  
ATOM   4880  CD  PRO   326      49.850 -36.424  -3.479  1.00  0.00           C  
ATOM   4881  HD2 PRO   326      49.716 -36.516  -2.394  1.00  0.00           H  
ATOM   4882  HD3 PRO   326      50.372 -37.306  -3.870  1.00  0.00           H  
ATOM   4883  CG  PRO   326      48.467 -36.237  -4.053  1.00  0.00           C  
ATOM   4884  HG2 PRO   326      47.801 -35.697  -3.369  1.00  0.00           H  
ATOM   4885  HG3 PRO   326      48.063 -37.213  -4.348  1.00  0.00           H  
ATOM   4886  CB  PRO   326      48.800 -35.281  -5.259  1.00  0.00           C  
ATOM   4887  HB2 PRO   326      47.878 -34.755  -5.537  1.00  0.00           H  
ATOM   4888  HB3 PRO   326      49.077 -35.640  -6.258  1.00  0.00           H  
ATOM   4889  CA  PRO   326      49.889 -34.349  -4.692  1.00  0.00           C  
ATOM   4890  HA  PRO   326      50.546 -33.910  -5.443  1.00  0.00           H  
ATOM   4891  C   PRO   326      49.250 -33.267  -3.882  1.00  0.00           C  
ATOM   4892  O   PRO   326      48.577 -32.426  -4.405  1.00  0.00           O  
ATOM   4893  N   LEU   327      49.383 -33.250  -2.558  1.00  0.00           N  
ATOM   4894  H   LEU   327      50.027 -33.905  -2.131  1.00  0.00           H  
ATOM   4895  CA  LEU   327      48.626 -32.320  -1.620  1.00  0.00           C  
ATOM   4896  HA  LEU   327      47.584 -32.318  -1.939  1.00  0.00           H  
ATOM   4897  CB  LEU   327      48.733 -32.774  -0.131  1.00  0.00           C  
ATOM   4898  HB2 LEU   327      48.292 -33.760   0.018  1.00  0.00           H  
ATOM   4899  HB3 LEU   327      49.744 -32.925   0.248  1.00  0.00           H  
ATOM   4900  CG  LEU   327      47.892 -31.957   0.966  1.00  0.00           C  
ATOM   4901  HG  LEU   327      48.201 -30.912   0.968  1.00  0.00           H  
ATOM   4902  CD1 LEU   327      46.402 -32.004   0.615  1.00  0.00           C  
ATOM   4903 HD11 LEU   327      45.974 -33.008   0.723  1.00  0.00           H  
ATOM   4904 HD12 LEU   327      45.800 -31.480   1.368  1.00  0.00           H  
ATOM   4905 HD13 LEU   327      46.137 -31.477  -0.311  1.00  0.00           H  
ATOM   4906  CD2 LEU   327      48.016 -32.579   2.399  1.00  0.00           C  
ATOM   4907 HD21 LEU   327      47.732 -33.636   2.321  1.00  0.00           H  
ATOM   4908 HD22 LEU   327      49.062 -32.559   2.730  1.00  0.00           H  
ATOM   4909 HD23 LEU   327      47.402 -32.019   3.115  1.00  0.00           H  
ATOM   4910  C   LEU   327      49.126 -30.844  -1.702  1.00  0.00           C  
ATOM   4911  O   LEU   327      48.359 -29.942  -1.506  1.00  0.00           O  
ATOM   4912  N   GLN   328      50.328 -30.552  -2.210  1.00  0.00           N  
ATOM   4913  H   GLN   328      50.973 -31.295  -2.455  1.00  0.00           H  
ATOM   4914  CA  GLN   328      50.688 -29.165  -2.515  1.00  0.00           C  
ATOM   4915  HA  GLN   328      50.242 -28.474  -1.799  1.00  0.00           H  
ATOM   4916  CB  GLN   328      52.231 -29.095  -2.534  1.00  0.00           C  
ATOM   4917  HB2 GLN   328      52.622 -29.501  -1.601  1.00  0.00           H  
ATOM   4918  HB3 GLN   328      52.619 -29.701  -3.353  1.00  0.00           H  
ATOM   4919  CG  GLN   328      52.635 -27.615  -2.855  1.00  0.00           C  
ATOM   4920  HG2 GLN   328      53.715 -27.563  -2.723  1.00  0.00           H  
ATOM   4921  HG3 GLN   328      52.496 -27.221  -3.861  1.00  0.00           H  
ATOM   4922  CD  GLN   328      52.060 -26.612  -1.790  1.00  0.00           C  
ATOM   4923  OE1 GLN   328      51.878 -26.775  -0.628  1.00  0.00           O  
ATOM   4924  NE2 GLN   328      52.131 -25.410  -2.179  1.00  0.00           N  
ATOM   4925 HE21 GLN   328      51.718 -24.681  -1.609  1.00  0.00           H  
ATOM   4926 HE22 GLN   328      52.223 -25.241  -3.173  1.00  0.00           H  
ATOM   4927  C   GLN   328      50.072 -28.706  -3.810  1.00  0.00           C  
ATOM   4928  O   GLN   328      49.733 -27.544  -3.879  1.00  0.00           O  
ATOM   4929  N   LYS   329      50.079 -29.431  -4.900  1.00  0.00           N  
ATOM   4930  H   LYS   329      50.304 -30.418  -4.870  1.00  0.00           H  
ATOM   4931  CA  LYS   329      49.543 -29.008  -6.216  1.00  0.00           C  
ATOM   4932  HA  LYS   329      50.020 -28.058  -6.458  1.00  0.00           H  
ATOM   4933  CB  LYS   329      49.901 -30.103  -7.280  1.00  0.00           C  
ATOM   4934  HB2 LYS   329      49.926 -31.035  -6.716  1.00  0.00           H  
ATOM   4935  HB3 LYS   329      49.096 -30.193  -8.009  1.00  0.00           H  
ATOM   4936  CG  LYS   329      51.213 -29.857  -8.151  1.00  0.00           C  
ATOM   4937  HG2 LYS   329      52.089 -29.597  -7.558  1.00  0.00           H
[truncated: 15,237,139 more chars]
