# Supplementary material for: Direct asymmetric synthesis of β-branched aromatic α-amino acids using engineered phenylalanine ammonia lyases
Source: Nat Commun. 2024 Sep 26;15:8264. doi: 10.1038/s41467-024-52613-x (PMC11427684; doi:10.1038/s41467-024-52613-x)
Supplement: Supplementary file 7 — Source data 4 [file 41467_2024_52613_MOESM7_ESM.zip › Umbrella sampling starting point/PcPAL-L256V-I460V(a┬MeCA)/equil_rest3.pdb]

CRYST1  135.886  135.886  135.886 109.47 109.47 109.47 P 1           1
ATOM      1  N   GLY     1      15.021 -38.947 -61.621  1.00  0.00           N  
ATOM      2  H1  GLY     1      15.651 -38.585 -60.920  1.00  0.00           H  
ATOM      3  H2  GLY     1      15.378 -38.775 -62.550  1.00  0.00           H  
ATOM      4  H3  GLY     1      14.894 -39.933 -61.440  1.00  0.00           H  
ATOM      5  CA  GLY     1      13.797 -38.133 -61.559  1.00  0.00           C  
ATOM      6  HA2 GLY     1      13.953 -37.084 -61.812  1.00  0.00           H  
ATOM      7  HA3 GLY     1      13.042 -38.494 -62.258  1.00  0.00           H  
ATOM      8  C   GLY     1      13.222 -38.000 -60.168  1.00  0.00           C  
ATOM      9  O   GLY     1      13.922 -38.079 -59.186  1.00  0.00           O  
ATOM     10  N   ASN     2      11.936 -37.792 -60.109  1.00  0.00           N  
ATOM     11  H   ASN     2      11.433 -37.627 -60.973  1.00  0.00           H  
ATOM     12  CA  ASN     2      11.048 -37.796 -58.959  1.00  0.00           C  
ATOM     13  HA  ASN     2      11.463 -37.113 -58.218  1.00  0.00           H  
ATOM     14  CB  ASN     2       9.620 -37.285 -59.295  1.00  0.00           C  
ATOM     15  HB2 ASN     2       9.256 -37.999 -60.035  1.00  0.00           H  
ATOM     16  HB3 ASN     2       9.040 -37.330 -58.373  1.00  0.00           H  
ATOM     17  CG  ASN     2       9.721 -35.834 -59.889  1.00  0.00           C  
ATOM     18  OD1 ASN     2      10.435 -34.970 -59.429  1.00  0.00           O  
ATOM     19  ND2 ASN     2       9.003 -35.649 -61.008  1.00  0.00           N  
ATOM     20 HD21 ASN     2       8.960 -34.760 -61.491  1.00  0.00           H  
ATOM     21 HD22 ASN     2       8.415 -36.389 -61.374  1.00  0.00           H  
ATOM     22  C   ASN     2      11.002 -39.172 -58.189  1.00  0.00           C  
ATOM     23  O   ASN     2      10.151 -39.423 -57.342  1.00  0.00           O  
ATOM     24  N   GLY     3      11.787 -40.214 -58.570  1.00  0.00           N  
ATOM     25  H   GLY     3      12.582 -40.020 -59.167  1.00  0.00           H  
ATOM     26  CA  GLY     3      11.597 -41.574 -58.034  1.00  0.00           C  
ATOM     27  HA2 GLY     3      10.531 -41.786 -57.957  1.00  0.00           H  
ATOM     28  HA3 GLY     3      12.136 -42.211 -58.735  1.00  0.00           H  
ATOM     29  C   GLY     3      12.223 -41.820 -56.650  1.00  0.00           C  
ATOM     30  O   GLY     3      12.410 -40.986 -55.768  1.00  0.00           O  
ATOM     31  N   MET     4      12.588 -43.055 -56.509  1.00  0.00           N  
ATOM     32  H   MET     4      12.404 -43.678 -57.286  1.00  0.00           H  
ATOM     33  CA  MET     4      13.575 -43.421 -55.466  1.00  0.00           C  
ATOM     34  HA  MET     4      13.073 -43.160 -54.535  1.00  0.00           H  
ATOM     35  CB  MET     4      13.769 -44.938 -55.406  1.00  0.00           C  
ATOM     36  HB2 MET     4      12.795 -45.382 -55.200  1.00  0.00           H  
ATOM     37  HB3 MET     4      14.032 -45.243 -56.419  1.00  0.00           H  
ATOM     38  CG  MET     4      14.738 -45.417 -54.302  1.00  0.00           C  
ATOM     39  HG2 MET     4      14.892 -46.467 -54.552  1.00  0.00           H  
ATOM     40  HG3 MET     4      15.674 -44.859 -54.339  1.00  0.00           H  
ATOM     41  SD  MET     4      14.127 -45.435 -52.619  1.00  0.00           S  
ATOM     42  CE  MET     4      13.098 -46.972 -52.623  1.00  0.00           C  
ATOM     43  HE1 MET     4      13.610 -47.848 -53.039  1.00  0.00           H  
ATOM     44  HE2 MET     4      13.000 -47.275 -51.573  1.00  0.00           H  
ATOM     45  HE3 MET     4      12.139 -46.793 -53.124  1.00  0.00           H  
ATOM     46  C   MET     4      14.934 -42.575 -55.459  1.00  0.00           C  
ATOM     47  O   MET     4      15.442 -42.328 -54.414  1.00  0.00           O  
ATOM     48  N   ASP     5      15.394 -42.084 -56.588  1.00  0.00           N  
ATOM     49  H   ASP     5      14.707 -42.081 -57.333  1.00  0.00           H  
ATOM     50  CA  ASP     5      16.478 -41.069 -56.598  1.00  0.00           C  
ATOM     51  HA  ASP     5      17.359 -41.488 -56.112  1.00  0.00           H  
ATOM     52  CB  ASP     5      17.010 -40.819 -58.041  1.00  0.00           C  
ATOM     53  HB2 ASP     5      16.154 -40.853 -58.715  1.00  0.00           H  
ATOM     54  HB3 ASP     5      17.375 -39.809 -58.227  1.00  0.00           H  
ATOM     55  CG  ASP     5      18.123 -41.763 -58.626  1.00  0.00           C  
ATOM     56  OD1 ASP     5      18.153 -41.937 -59.848  1.00  0.00           O  
ATOM     57  OD2 ASP     5      18.819 -42.470 -57.813  1.00  0.00           O  
ATOM     58  C   ASP     5      16.130 -39.685 -55.908  1.00  0.00           C  
ATOM     59  O   ASP     5      16.936 -39.072 -55.306  1.00  0.00           O  
ATOM     60  N   PHE     6      14.884 -39.283 -55.981  1.00  0.00           N  
ATOM     61  H   PHE     6      14.218 -39.908 -56.420  1.00  0.00           H  
ATOM     62  CA  PHE     6      14.355 -38.162 -55.251  1.00  0.00           C  
ATOM     63  HA  PHE     6      15.033 -37.315 -55.353  1.00  0.00           H  
ATOM     64  CB  PHE     6      13.001 -37.752 -55.859  1.00  0.00           C  
ATOM     65  HB2 PHE     6      13.197 -37.540 -56.917  1.00  0.00           H  
ATOM     66  HB3 PHE     6      12.197 -38.497 -55.884  1.00  0.00           H  
ATOM     67  CG  PHE     6      12.261 -36.520 -55.316  1.00  0.00           C  
ATOM     68  CD1 PHE     6      12.398 -35.270 -55.911  1.00  0.00           C  
ATOM     69  HD1 PHE     6      13.074 -35.112 -56.738  1.00  0.00           H  
ATOM     70  CE1 PHE     6      11.721 -34.099 -55.503  1.00  0.00           C  
ATOM     71  HE1 PHE     6      11.911 -33.165 -56.010  1.00  0.00           H  
ATOM     72  CZ  PHE     6      10.858 -34.311 -54.407  1.00  0.00           C  
ATOM     73  HZ  PHE     6      10.270 -33.495 -54.012  1.00  0.00           H  
ATOM     74  CE2 PHE     6      10.699 -35.535 -53.779  1.00  0.00           C  
ATOM     75  HE2 PHE     6      10.020 -35.582 -52.939  1.00  0.00           H  
ATOM     76  CD2 PHE     6      11.308 -36.647 -54.255  1.00  0.00           C  
ATOM     77  HD2 PHE     6      11.146 -37.598 -53.769  1.00  0.00           H  
ATOM     78  C   PHE     6      14.065 -38.395 -53.757  1.00  0.00           C  
ATOM     79  O   PHE     6      14.464 -37.610 -52.869  1.00  0.00           O  
ATOM     80  N   CYS     7      13.615 -39.642 -53.443  1.00  0.00           N  
ATOM     81  H   CYS     7      13.364 -40.278 -54.191  1.00  0.00           H  
ATOM     82  CA  CYS     7      13.675 -40.076 -52.075  1.00  0.00           C  
ATOM     83  HA  CYS     7      13.075 -39.387 -51.482  1.00  0.00           H  
ATOM     84  CB  CYS     7      12.970 -41.486 -51.907  1.00  0.00           C  
ATOM     85  HB2 CYS     7      13.566 -42.332 -52.248  1.00  0.00           H  
ATOM     86  HB3 CYS     7      12.760 -41.727 -50.865  1.00  0.00           H  
ATOM     87  SG  CYS     7      11.390 -41.509 -52.807  1.00  0.00           S  
ATOM     88  HG  CYS     7      10.597 -41.242 -51.765  1.00  0.00           H  
ATOM     89  C   CYS     7      15.006 -40.058 -51.418  1.00  0.00           C  
ATOM     90  O   CYS     7      15.086 -39.745 -50.251  1.00  0.00           O  
ATOM     91  N   MET     8      16.079 -40.395 -52.137  1.00  0.00           N  
ATOM     92  H   MET     8      15.892 -40.563 -53.118  1.00  0.00           H  
ATOM     93  CA  MET     8      17.416 -40.406 -51.642  1.00  0.00           C  
ATOM     94  HA  MET     8      17.353 -40.856 -50.651  1.00  0.00           H  
ATOM     95  CB  MET     8      18.326 -41.076 -52.617  1.00  0.00           C  
ATOM     96  HB2 MET     8      17.674 -41.896 -52.917  1.00  0.00           H  
ATOM     97  HB3 MET     8      18.376 -40.439 -53.501  1.00  0.00           H  
ATOM     98  CG  MET     8      19.662 -41.591 -52.215  1.00  0.00           C  
ATOM     99  HG2 MET     8      20.172 -42.171 -52.984  1.00  0.00           H  
ATOM    100  HG3 MET     8      20.297 -40.731 -52.003  1.00  0.00           H  
ATOM    101  SD  MET     8      19.554 -42.473 -50.570  1.00  0.00           S  
ATOM    102  CE  MET     8      18.551 -43.852 -50.985  1.00  0.00           C  
ATOM    103  HE1 MET     8      18.407 -44.470 -50.090  1.00  0.00           H  
ATOM    104  HE2 MET     8      17.611 -43.579 -51.480  1.00  0.00           H  
ATOM    105  HE3 MET     8      19.091 -44.399 -51.768  1.00  0.00           H  
ATOM    106  C   MET     8      17.767 -38.883 -51.363  1.00  0.00           C  
ATOM    107  O   MET     8      18.340 -38.586 -50.358  1.00  0.00           O  
ATOM    108  N   LYS     9      17.476 -37.951 -52.252  1.00  0.00           N  
ATOM    109  H   LYS     9      16.880 -38.280 -53.002  1.00  0.00           H  
ATOM    110  CA  LYS     9      17.612 -36.524 -52.029  1.00  0.00           C  
ATOM    111  HA  LYS     9      18.698 -36.444 -51.991  1.00  0.00           H  
ATOM    112  CB  LYS     9      17.279 -35.736 -53.315  1.00  0.00           C  
ATOM    113  HB2 LYS     9      17.529 -36.388 -54.152  1.00  0.00           H  
ATOM    114  HB3 LYS     9      16.217 -35.509 -53.223  1.00  0.00           H  
ATOM    115  CG  LYS     9      18.104 -34.445 -53.372  1.00  0.00           C  
ATOM    116  HG2 LYS     9      17.876 -33.850 -52.487  1.00  0.00           H  
ATOM    117  HG3 LYS     9      19.143 -34.768 -53.316  1.00  0.00           H  
ATOM    118  CD  LYS     9      17.785 -33.625 -54.628  1.00  0.00           C  
ATOM    119  HD2 LYS     9      16.726 -33.368 -54.638  1.00  0.00           H  
ATOM    120  HD3 LYS     9      18.373 -32.707 -54.647  1.00  0.00           H  
ATOM    121  CE  LYS     9      18.080 -34.394 -55.912  1.00  0.00           C  
ATOM    122  HE2 LYS     9      17.396 -35.233 -56.038  1.00  0.00           H  
ATOM    123  HE3 LYS     9      17.807 -33.836 -56.808  1.00  0.00           H  
ATOM    124  NZ  LYS     9      19.496 -34.905 -56.000  1.00  0.00           N  
ATOM    125  HZ1 LYS     9      19.625 -35.291 -56.925  1.00  0.00           H  
ATOM    126  HZ2 LYS     9      20.162 -34.155 -55.878  1.00  0.00           H  
ATOM    127  HZ3 LYS     9      19.729 -35.761 -55.517  1.00  0.00           H  
ATOM    128  C   LYS     9      16.963 -35.958 -50.709  1.00  0.00           C  
ATOM    129  O   LYS     9      17.567 -35.144 -50.022  1.00  0.00           O  
ATOM    130  N   THR    10      15.739 -36.426 -50.389  1.00  0.00           N  
ATOM    131  H   THR    10      15.294 -37.097 -51.004  1.00  0.00           H  
ATOM    132  CA  THR    10      14.903 -35.846 -49.268  1.00  0.00           C  
ATOM    133  HA  THR    10      14.829 -34.777 -49.466  1.00  0.00           H  
ATOM    134  CB  THR    10      13.441 -36.450 -49.410  1.00  0.00           C  
ATOM    135  HB  THR    10      13.444 -37.539 -49.362  1.00  0.00           H  
ATOM    136  CG2 THR    10      12.483 -35.935 -48.365  1.00  0.00           C  
ATOM    137 HG21 THR    10      12.715 -36.315 -47.362  1.00  0.00           H  
ATOM    138 HG22 THR    10      12.495 -34.839 -48.341  1.00  0.00           H  
ATOM    139 HG23 THR    10      11.440 -36.135 -48.639  1.00  0.00           H  
ATOM    140  OG1 THR    10      12.918 -36.029 -50.655  1.00  0.00           O  
ATOM    141  HG1 THR    10      13.423 -36.500 -51.322  1.00  0.00           H  
ATOM    142  C   THR    10      15.525 -36.124 -47.901  1.00  0.00           C  
ATOM    143  O   THR    10      15.358 -35.437 -46.920  1.00  0.00           O  
ATOM    144  N   GLU    11      16.443 -37.117 -47.728  1.00  0.00           N  
ATOM    145  H   GLU    11      16.538 -37.781 -48.487  1.00  0.00           H  
ATOM    146  CA  GLU    11      17.180 -37.344 -46.481  1.00  0.00           C  
ATOM    147  HA  GLU    11      16.502 -37.710 -45.711  1.00  0.00           H  
ATOM    148  CB  GLU    11      18.261 -38.447 -46.743  1.00  0.00           C  
ATOM    149  HB2 GLU    11      18.831 -38.193 -47.636  1.00  0.00           H  
ATOM    150  HB3 GLU    11      18.845 -38.550 -45.828  1.00  0.00           H  
ATOM    151  CG  GLU    11      17.743 -39.890 -47.008  1.00  0.00           C  
ATOM    152  HG2 GLU    11      17.355 -39.902 -48.027  1.00  0.00           H  
ATOM    153  HG3 GLU    11      18.663 -40.471 -46.945  1.00  0.00           H  
ATOM    154  CD  GLU    11      16.552 -40.384 -46.110  1.00  0.00           C  
ATOM    155  OE1 GLU    11      15.565 -40.977 -46.559  1.00  0.00           O  
ATOM    156  OE2 GLU    11      16.558 -40.270 -44.859  1.00  0.00           O  
ATOM    157  C   GLU    11      17.963 -36.058 -46.001  1.00  0.00           C  
ATOM    158  O   GLU    11      18.186 -35.937 -44.776  1.00  0.00           O  
ATOM    159  N   ASP    12      18.384 -35.195 -46.914  1.00  0.00           N  
ATOM    160  H   ASP    12      18.118 -35.295 -47.886  1.00  0.00           H  
ATOM    161  CA  ASP    12      19.265 -34.095 -46.538  1.00  0.00           C  
ATOM    162  HA  ASP    12      18.829 -33.665 -45.637  1.00  0.00           H  
ATOM    163  CB  ASP    12      20.705 -34.593 -46.538  1.00  0.00           C  
ATOM    164  HB2 ASP    12      20.773 -35.523 -45.974  1.00  0.00           H  
ATOM    165  HB3 ASP    12      21.039 -34.874 -47.537  1.00  0.00           H  
ATOM    166  CG  ASP    12      21.725 -33.658 -45.781  1.00  0.00           C  
ATOM    167  OD1 ASP    12      21.253 -32.796 -44.982  1.00  0.00           O  
ATOM    168  OD2 ASP    12      22.923 -33.733 -45.981  1.00  0.00           O  
ATOM    169  C   ASP    12      19.184 -32.908 -47.531  1.00  0.00           C  
ATOM    170  O   ASP    12      20.135 -32.645 -48.257  1.00  0.00           O  
ATOM    171  N   PRO    13      17.998 -32.295 -47.627  1.00  0.00           N  
ATOM    172  CD  PRO    13      16.823 -32.436 -46.798  1.00  0.00           C  
ATOM    173  HD2 PRO    13      16.796 -31.711 -45.976  1.00  0.00           H  
ATOM    174  HD3 PRO    13      16.652 -33.428 -46.362  1.00  0.00           H  
ATOM    175  CG  PRO    13      15.636 -32.056 -47.700  1.00  0.00           C  
ATOM    176  HG2 PRO    13      14.831 -31.552 -47.150  1.00  0.00           H  
ATOM    177  HG3 PRO    13      15.251 -32.927 -48.244  1.00  0.00           H  
ATOM    178  CB  PRO    13      16.257 -31.121 -48.790  1.00  0.00           C  
ATOM    179  HB2 PRO    13      16.026 -30.103 -48.452  1.00  0.00           H  
ATOM    180  HB3 PRO    13      15.913 -31.321 -49.812  1.00  0.00           H  
ATOM    181  CA  PRO    13      17.775 -31.409 -48.795  1.00  0.00           C  
ATOM    182  HA  PRO    13      17.923 -31.963 -49.722  1.00  0.00           H  
ATOM    183  C   PRO    13      18.642 -30.165 -48.723  1.00  0.00           C  
ATOM    184  O   PRO    13      18.600 -29.476 -49.702  1.00  0.00           O  
ATOM    185  N   LEU    14      19.413 -29.772 -47.702  1.00  0.00           N  
ATOM    186  H   LEU    14      19.431 -30.411 -46.916  1.00  0.00           H  
ATOM    187  CA  LEU    14      20.031 -28.456 -47.431  1.00  0.00           C  
ATOM    188  HA  LEU    14      19.745 -27.775 -48.232  1.00  0.00           H  
ATOM    189  CB  LEU    14      19.454 -27.849 -46.150  1.00  0.00           C  
ATOM    190  HB2 LEU    14      19.953 -28.213 -45.252  1.00  0.00           H  
ATOM    191  HB3 LEU    14      19.766 -26.806 -46.101  1.00  0.00           H  
ATOM    192  CG  LEU    14      17.981 -27.989 -45.926  1.00  0.00           C  
ATOM    193  HG  LEU    14      17.697 -29.032 -45.789  1.00  0.00           H  
ATOM    194  CD1 LEU    14      17.478 -27.234 -44.710  1.00  0.00           C  
ATOM    195 HD11 LEU    14      17.899 -26.223 -44.766  1.00  0.00           H  
ATOM    196 HD12 LEU    14      16.416 -27.028 -44.889  1.00  0.00           H  
ATOM    197 HD13 LEU    14      17.636 -27.667 -43.714  1.00  0.00           H  
ATOM    198  CD2 LEU    14      17.240 -27.199 -47.062  1.00  0.00           C  
ATOM    199 HD21 LEU    14      17.525 -26.140 -47.060  1.00  0.00           H  
ATOM    200 HD22 LEU    14      17.301 -27.573 -48.092  1.00  0.00           H  
ATOM    201 HD23 LEU    14      16.150 -27.188 -46.935  1.00  0.00           H  
ATOM    202  C   LEU    14      21.568 -28.528 -47.253  1.00  0.00           C  
ATOM    203  O   LEU    14      22.183 -27.565 -46.889  1.00  0.00           O  
ATOM    204  N   TYR    15      22.100 -29.761 -47.199  1.00  0.00           N  
ATOM    205  H   TYR    15      21.480 -30.527 -47.433  1.00  0.00           H  
ATOM    206  CA  TYR    15      23.529 -30.092 -46.878  1.00  0.00           C  
ATOM    207  HA  TYR    15      23.555 -31.124 -47.226  1.00  0.00           H  
ATOM    208  CB  TYR    15      24.517 -29.376 -47.657  1.00  0.00           C  
ATOM    209  HB2 TYR    15      24.694 -28.456 -47.086  1.00  0.00           H  
ATOM    210  HB3 TYR    15      25.480 -29.868 -47.476  1.00  0.00           H  
ATOM    211  CG  TYR    15      24.363 -29.132 -49.148  1.00  0.00           C  
ATOM    212  CD1 TYR    15      24.930 -27.901 -49.640  1.00  0.00           C  
ATOM    213  HD1 TYR    15      25.358 -27.156 -48.986  1.00  0.00           H  
ATOM    214  CE1 TYR    15      24.680 -27.601 -50.975  1.00  0.00           C  
ATOM    215  HE1 TYR    15      24.987 -26.644 -51.372  1.00  0.00           H  
ATOM    216  CZ  TYR    15      24.040 -28.503 -51.878  1.00  0.00           C  
ATOM    217  OH  TYR    15      23.819 -28.091 -53.188  1.00  0.00           O  
ATOM    218  HH  TYR    15      23.043 -28.495 -53.584  1.00  0.00           H  
ATOM    219  CE2 TYR    15      23.670 -29.760 -51.426  1.00  0.00           C  
ATOM    220  HE2 TYR    15      23.195 -30.382 -52.170  1.00  0.00           H  
ATOM    221  CD2 TYR    15      23.803 -30.076 -50.062  1.00  0.00           C  
ATOM    222  HD2 TYR    15      23.301 -30.977 -49.742  1.00  0.00           H  
ATOM    223  C   TYR    15      23.955 -30.118 -45.345  1.00  0.00           C  
ATOM    224  O   TYR    15      25.139 -30.128 -45.004  1.00  0.00           O  
ATOM    225  N   TRP    16      22.917 -30.114 -44.426  1.00  0.00           N  
ATOM    226  H   TRP    16      22.012 -30.436 -44.749  1.00  0.00           H  
ATOM    227  CA  TRP    16      23.284 -30.288 -42.972  1.00  0.00           C  
ATOM    228  HA  TRP    16      23.895 -29.432 -42.685  1.00  0.00           H  
ATOM    229  CB  TRP    16      22.028 -30.167 -42.127  1.00  0.00           C  
ATOM    230  HB2 TRP    16      21.327 -30.996 -42.287  1.00  0.00           H  
ATOM    231  HB3 TRP    16      22.368 -30.266 -41.088  1.00  0.00           H  
ATOM    232  CG  TRP    16      21.307 -28.801 -41.993  1.00  0.00           C  
ATOM    233  CD1 TRP    16      20.153 -28.398 -42.536  1.00  0.00           C  
ATOM    234  HD1 TRP    16      19.539 -28.971 -43.215  1.00  0.00           H  
ATOM    235  NE1 TRP    16      19.836 -27.037 -42.204  1.00  0.00           N  
ATOM    236  HE1 TRP    16      19.061 -26.562 -42.644  1.00  0.00           H  
ATOM    237  CE2 TRP    16      20.815 -26.537 -41.427  1.00  0.00           C  
ATOM    238  CZ2 TRP    16      21.026 -25.284 -40.833  1.00  0.00           C  
ATOM    239  HZ2 TRP    16      20.290 -24.496 -40.900  1.00  0.00           H  
ATOM    240  CH2 TRP    16      22.160 -25.008 -40.032  1.00  0.00           C  
ATOM    241  HH2 TRP    16      22.389 -23.986 -39.768  1.00  0.00           H  
ATOM    242  CZ3 TRP    16      23.167 -26.015 -39.954  1.00  0.00           C  
ATOM    243  HZ3 TRP    16      24.051 -25.797 -39.374  1.00  0.00           H  
ATOM    244  CE3 TRP    16      22.938 -27.270 -40.541  1.00  0.00           C  
ATOM    245  HE3 TRP    16      23.714 -28.016 -40.451  1.00  0.00           H  
ATOM    246  CD2 TRP    16      21.784 -27.564 -41.331  1.00  0.00           C  
ATOM    247  C   TRP    16      24.072 -31.553 -42.634  1.00  0.00           C  
ATOM    248  O   TRP    16      25.007 -31.574 -41.854  1.00  0.00           O  
ATOM    249  N   GLY    17      23.749 -32.666 -43.328  1.00  0.00           N  
ATOM    250  H   GLY    17      22.986 -32.664 -43.994  1.00  0.00           H  
ATOM    251  CA  GLY    17      24.418 -33.974 -43.106  1.00  0.00           C  
ATOM    252  HA2 GLY    17      24.262 -34.366 -42.101  1.00  0.00           H  
ATOM    253  HA3 GLY    17      23.899 -34.728 -43.697  1.00  0.00           H  
ATOM    254  C   GLY    17      25.933 -33.828 -43.453  1.00  0.00           C  
ATOM    255  O   GLY    17      26.739 -34.198 -42.628  1.00  0.00           O  
ATOM    256  N   ILE    18      26.152 -33.418 -44.683  1.00  0.00           N  
ATOM    257  H   ILE    18      25.321 -33.097 -45.166  1.00  0.00           H  
ATOM    258  CA  ILE    18      27.481 -33.277 -45.281  1.00  0.00           C  
ATOM    259  HA  ILE    18      27.980 -34.245 -45.334  1.00  0.00           H  
ATOM    260  CB  ILE    18      27.292 -32.802 -46.704  1.00  0.00           C  
ATOM    261  HB  ILE    18      26.428 -32.138 -46.662  1.00  0.00           H  
ATOM    262  CG2 ILE    18      28.469 -32.102 -47.352  1.00  0.00           C  
ATOM    263 HG21 ILE    18      29.003 -31.341 -46.769  1.00  0.00           H  
ATOM    264 HG22 ILE    18      29.232 -32.811 -47.697  1.00  0.00           H  
ATOM    265 HG23 ILE    18      28.121 -31.571 -48.247  1.00  0.00           H  
ATOM    266  CG1 ILE    18      26.793 -33.853 -47.751  1.00  0.00           C  
ATOM    267 HG12 ILE    18      27.549 -34.637 -47.716  1.00  0.00           H  
ATOM    268 HG13 ILE    18      25.943 -34.442 -47.406  1.00  0.00           H  
ATOM    269  CD1 ILE    18      26.589 -33.515 -49.259  1.00  0.00           C  
ATOM    270 HD11 ILE    18      25.577 -33.094 -49.285  1.00  0.00           H  
ATOM    271 HD12 ILE    18      27.214 -32.703 -49.651  1.00  0.00           H  
ATOM    272 HD13 ILE    18      26.611 -34.436 -49.854  1.00  0.00           H  
ATOM    273  C   ILE    18      28.360 -32.344 -44.380  1.00  0.00           C  
ATOM    274  O   ILE    18      29.476 -32.653 -44.001  1.00  0.00           O  
ATOM    275  N   ALA    19      27.828 -31.216 -43.881  1.00  0.00           N  
ATOM    276  H   ALA    19      26.823 -31.106 -43.957  1.00  0.00           H  
ATOM    277  CA  ALA    19      28.492 -30.256 -43.032  1.00  0.00           C  
ATOM    278  HA  ALA    19      29.420 -29.931 -43.503  1.00  0.00           H  
ATOM    279  CB  ALA    19      27.474 -29.100 -42.743  1.00  0.00           C  
ATOM    280  HB1 ALA    19      27.367 -28.450 -43.620  1.00  0.00           H  
ATOM    281  HB2 ALA    19      26.509 -29.527 -42.443  1.00  0.00           H  
ATOM    282  HB3 ALA    19      27.826 -28.433 -41.946  1.00  0.00           H  
ATOM    283  C   ALA    19      28.945 -30.861 -41.691  1.00  0.00           C  
ATOM    284  O   ALA    19      29.968 -30.431 -41.205  1.00  0.00           O  
ATOM    285  N   ALA    20      28.158 -31.755 -41.112  1.00  0.00           N  
ATOM    286  H   ALA    20      27.224 -31.995 -41.424  1.00  0.00           H  
ATOM    287  CA  ALA    20      28.575 -32.328 -39.849  1.00  0.00           C  
ATOM    288  HA  ALA    20      29.019 -31.524 -39.263  1.00  0.00           H  
ATOM    289  CB  ALA    20      27.404 -32.873 -39.105  1.00  0.00           C  
ATOM    290  HB1 ALA    20      26.701 -32.055 -38.909  1.00  0.00           H  
ATOM    291  HB2 ALA    20      26.860 -33.483 -39.837  1.00  0.00           H  
ATOM    292  HB3 ALA    20      27.655 -33.404 -38.178  1.00  0.00           H  
ATOM    293  C   ALA    20      29.554 -33.518 -40.123  1.00  0.00           C  
ATOM    294  O   ALA    20      30.461 -33.732 -39.363  1.00  0.00           O  
ATOM    295  N   GLU    21      29.550 -34.171 -41.315  1.00  0.00           N  
ATOM    296  H   GLU    21      28.926 -33.855 -42.047  1.00  0.00           H  
ATOM    297  CA  GLU    21      30.568 -35.168 -41.524  1.00  0.00           C  
ATOM    298  HA  GLU    21      30.597 -35.853 -40.676  1.00  0.00           H  
ATOM    299  CB  GLU    21      30.243 -35.983 -42.777  1.00  0.00           C  
ATOM    300  HB2 GLU    21      29.245 -36.368 -42.570  1.00  0.00           H  
ATOM    301  HB3 GLU    21      29.960 -35.301 -43.579  1.00  0.00           H  
ATOM    302  CG  GLU    21      31.211 -37.137 -43.169  1.00  0.00           C  
ATOM    303  HG2 GLU    21      31.660 -37.430 -42.220  1.00  0.00           H  
ATOM    304  HG3 GLU    21      30.612 -37.956 -43.568  1.00  0.00           H  
ATOM    305  CD  GLU    21      32.403 -36.588 -44.084  1.00  0.00           C  
ATOM    306  OE1 GLU    21      33.543 -37.058 -43.896  1.00  0.00           O  
ATOM    307  OE2 GLU    21      32.206 -35.749 -44.999  1.00  0.00           O  
ATOM    308  C   GLU    21      31.922 -34.521 -41.662  1.00  0.00           C  
ATOM    309  O   GLU    21      32.934 -35.093 -41.252  1.00  0.00           O  
ATOM    310  N   ALA    22      32.010 -33.258 -42.135  1.00  0.00           N  
ATOM    311  H   ALA    22      31.183 -32.821 -42.524  1.00  0.00           H  
ATOM    312  CA  ALA    22      33.193 -32.493 -42.278  1.00  0.00           C  
ATOM    313  HA  ALA    22      33.845 -33.228 -42.749  1.00  0.00           H  
ATOM    314  CB  ALA    22      32.859 -31.366 -43.211  1.00  0.00           C  
ATOM    315  HB1 ALA    22      32.524 -31.645 -44.217  1.00  0.00           H  
ATOM    316  HB2 ALA    22      32.030 -30.765 -42.819  1.00  0.00           H  
ATOM    317  HB3 ALA    22      33.814 -30.848 -43.362  1.00  0.00           H  
ATOM    318  C   ALA    22      33.785 -32.023 -40.888  1.00  0.00           C  
ATOM    319  O   ALA    22      34.697 -31.215 -40.917  1.00  0.00           O  
ATOM    320  N   MET    23      33.116 -32.407 -39.771  1.00  0.00           N  
ATOM    321  H   MET    23      32.359 -33.080 -39.757  1.00  0.00           H  
ATOM    322  CA  MET    23      33.619 -31.967 -38.457  1.00  0.00           C  
ATOM    323  HA  MET    23      34.667 -31.678 -38.541  1.00  0.00           H  
ATOM    324  CB  MET    23      32.736 -30.781 -37.906  1.00  0.00           C  
ATOM    325  HB2 MET    23      32.478 -30.181 -38.779  1.00  0.00           H  
ATOM    326  HB3 MET    23      31.788 -31.199 -37.567  1.00  0.00           H  
ATOM    327  CG  MET    23      33.427 -29.897 -36.845  1.00  0.00           C  
ATOM    328  HG2 MET    23      32.878 -30.043 -35.915  1.00  0.00           H  
ATOM    329  HG3 MET    23      34.469 -30.187 -36.709  1.00  0.00           H  
ATOM    330  SD  MET    23      33.458 -28.157 -37.239  1.00  0.00           S  
ATOM    331  CE  MET    23      32.828 -27.546 -35.686  1.00  0.00           C  
ATOM    332  HE1 MET    23      32.981 -26.466 -35.572  1.00  0.00           H  
ATOM    333  HE2 MET    23      31.745 -27.716 -35.649  1.00  0.00           H  
ATOM    334  HE3 MET    23      33.245 -28.034 -34.796  1.00  0.00           H  
ATOM    335  C   MET    23      33.759 -33.148 -37.419  1.00  0.00           C  
ATOM    336  O   MET    23      33.804 -32.948 -36.234  1.00  0.00           O  
ATOM    337  N   THR    24      33.695 -34.379 -37.949  1.00  0.00           N  
ATOM    338  H   THR    24      33.930 -34.554 -38.919  1.00  0.00           H  
ATOM    339  CA  THR    24      34.010 -35.528 -37.131  1.00  0.00           C  
ATOM    340  HA  THR    24      33.672 -35.393 -36.104  1.00  0.00           H  
ATOM    341  CB  THR    24      33.425 -36.843 -37.715  1.00  0.00           C  
ATOM    342  HB  THR    24      33.724 -37.752 -37.193  1.00  0.00           H  
ATOM    343  CG2 THR    24      31.867 -36.806 -37.627  1.00  0.00           C  
ATOM    344 HG21 THR    24      31.528 -36.915 -36.590  1.00  0.00           H  
ATOM    345 HG22 THR    24      31.604 -35.805 -37.991  1.00  0.00           H  
ATOM    346 HG23 THR    24      31.357 -37.630 -38.142  1.00  0.00           H  
ATOM    347  OG1 THR    24      33.774 -36.949 -39.064  1.00  0.00           O  
ATOM    348  HG1 THR    24      33.370 -36.203 -39.513  1.00  0.00           H  
ATOM    349  C   THR    24      35.479 -35.731 -37.021  1.00  0.00           C  
ATOM    350  O   THR    24      36.197 -35.437 -37.979  1.00  0.00           O  
ATOM    351  N   GLY    25      35.954 -36.417 -35.949  1.00  0.00           N  
ATOM    352  H   GLY    25      35.314 -36.672 -35.206  1.00  0.00           H  
ATOM    353  CA  GLY    25      37.306 -36.805 -35.821  1.00  0.00           C  
ATOM    354  HA2 GLY    25      37.370 -37.604 -35.082  1.00  0.00           H  
ATOM    355  HA3 GLY    25      37.718 -37.114 -36.781  1.00  0.00           H  
ATOM    356  C   GLY    25      38.150 -35.675 -35.211  1.00  0.00           C  
ATOM    357  O   GLY    25      37.801 -34.495 -35.177  1.00  0.00           O  
ATOM    358  N   SER    26      39.393 -36.024 -34.823  1.00  0.00           N  
ATOM    359  H   SER    26      39.610 -37.012 -34.878  1.00  0.00           H  
ATOM    360  CA  SER    26      40.413 -35.063 -34.298  1.00  0.00           C  
ATOM    361  HA  SER    26      40.010 -34.690 -33.356  1.00  0.00           H  
ATOM    362  CB  SER    26      41.632 -35.870 -33.808  1.00  0.00           C  
ATOM    363  HB2 SER    26      41.506 -36.284 -32.807  1.00  0.00           H  
ATOM    364  HB3 SER    26      41.899 -36.678 -34.489  1.00  0.00           H  
ATOM    365  OG  SER    26      42.828 -35.119 -33.774  1.00  0.00           O  
ATOM    366  HG  SER    26      42.810 -34.483 -33.056  1.00  0.00           H  
ATOM    367  C   SER    26      40.788 -33.796 -35.184  1.00  0.00           C  
ATOM    368  O   SER    26      41.127 -33.942 -36.351  1.00  0.00           O  
ATOM    369  N   HIE    27      40.765 -32.642 -34.538  1.00  0.00           N  
ATOM    370  H   HIE    27      40.607 -32.763 -33.545  1.00  0.00           H  
ATOM    371  CA  HIE    27      41.180 -31.361 -35.101  1.00  0.00           C  
ATOM    372  HA  HIE    27      40.702 -31.106 -36.047  1.00  0.00           H  
ATOM    373  CB  HIE    27      40.887 -30.192 -34.065  1.00  0.00           C  
ATOM    374  HB2 HIE    27      39.823 -30.092 -33.814  1.00  0.00           H  
ATOM    375  HB3 HIE    27      41.338 -30.539 -33.127  1.00  0.00           H  
ATOM    376  CG  HIE    27      41.328 -28.801 -34.516  1.00  0.00           C  
ATOM    377  ND1 HIE    27      40.598 -27.973 -35.300  1.00  0.00           N  
ATOM    378  CE1 HIE    27      41.269 -26.810 -35.234  1.00  0.00           C  
ATOM    379  HE1 HIE    27      40.961 -25.847 -35.614  1.00  0.00           H  
ATOM    380  NE2 HIE    27      42.451 -26.994 -34.561  1.00  0.00           N  
ATOM    381  HE2 HIE    27      43.184 -26.299 -34.532  1.00  0.00           H  
ATOM    382  CD2 HIE    27      42.463 -28.199 -33.948  1.00  0.00           C  
ATOM    383  HD2 HIE    27      43.102 -28.636 -33.196  1.00  0.00           H  
ATOM    384  C   HIE    27      42.654 -31.545 -35.301  1.00  0.00           C  
ATOM    385  O   HIE    27      43.145 -31.058 -36.359  1.00  0.00           O  
ATOM    386  N   LEU    28      43.397 -32.200 -34.436  1.00  0.00           N  
ATOM    387  H   LEU    28      43.035 -32.586 -33.573  1.00  0.00           H  
ATOM    388  CA  LEU    28      44.828 -32.397 -34.811  1.00  0.00           C  
ATOM    389  HA  LEU    28      45.260 -31.452 -35.139  1.00  0.00           H  
ATOM    390  CB  LEU    28      45.596 -32.891 -33.534  1.00  0.00           C  
ATOM    391  HB2 LEU    28      45.385 -32.126 -32.786  1.00  0.00           H  
ATOM    392  HB3 LEU    28      45.115 -33.765 -33.093  1.00  0.00           H  
ATOM    393  CG  LEU    28      47.103 -33.153 -33.742  1.00  0.00           C  
ATOM    394  HG  LEU    28      47.175 -34.040 -34.371  1.00  0.00           H  
ATOM    395  CD1 LEU    28      47.882 -31.961 -34.405  1.00  0.00           C  
ATOM    396 HD11 LEU    28      47.409 -31.727 -35.367  1.00  0.00           H  
ATOM    397 HD12 LEU    28      47.828 -31.121 -33.702  1.00  0.00           H  
ATOM    398 HD13 LEU    28      48.909 -32.322 -34.536  1.00  0.00           H  
ATOM    399  CD2 LEU    28      47.760 -33.616 -32.432  1.00  0.00           C  
ATOM    400 HD21 LEU    28      47.197 -34.361 -31.856  1.00  0.00           H  
ATOM    401 HD22 LEU    28      48.713 -34.137 -32.591  1.00  0.00           H  
ATOM    402 HD23 LEU    28      48.022 -32.773 -31.781  1.00  0.00           H  
ATOM    403  C   LEU    28      45.027 -33.328 -36.008  1.00  0.00           C  
ATOM    404  O   LEU    28      45.989 -33.097 -36.707  1.00  0.00           O  
ATOM    405  N   ASP    29      44.262 -34.358 -36.226  1.00  0.00           N  
ATOM    406  H   ASP    29      43.546 -34.565 -35.541  1.00  0.00           H  
ATOM    407  CA  ASP    29      44.295 -35.199 -37.512  1.00  0.00           C  
ATOM    408  HA  ASP    29      45.319 -35.543 -37.660  1.00  0.00           H  
ATOM    409  CB  ASP    29      43.278 -36.337 -37.263  1.00  0.00           C  
ATOM    410  HB2 ASP    29      42.379 -35.924 -36.807  1.00  0.00           H  
ATOM    411  HB3 ASP    29      42.945 -36.742 -38.219  1.00  0.00           H  
ATOM    412  CG  ASP    29      43.848 -37.440 -36.402  1.00  0.00           C  
ATOM    413  OD1 ASP    29      45.057 -37.447 -36.075  1.00  0.00           O  
ATOM    414  OD2 ASP    29      43.134 -38.357 -36.006  1.00  0.00           O  
ATOM    415  C   ASP    29      43.916 -34.265 -38.704  1.00  0.00           C  
ATOM    416  O   ASP    29      44.473 -34.534 -39.747  1.00  0.00           O  
ATOM    417  N   GLU    30      43.104 -33.272 -38.571  1.00  0.00           N  
ATOM    418  H   GLU    30      42.876 -33.009 -37.620  1.00  0.00           H  
ATOM    419  CA  GLU    30      42.762 -32.324 -39.603  1.00  0.00           C  
ATOM    420  HA  GLU    30      42.474 -33.010 -40.400  1.00  0.00           H  
ATOM    421  CB  GLU    30      41.424 -31.545 -39.250  1.00  0.00           C  
ATOM    422  HB2 GLU    30      40.651 -32.144 -38.769  1.00  0.00           H  
ATOM    423  HB3 GLU    30      41.666 -30.742 -38.555  1.00  0.00           H  
ATOM    424  CG  GLU    30      40.851 -30.733 -40.352  1.00  0.00           C  
ATOM    425  HG2 GLU    30      40.015 -30.108 -40.039  1.00  0.00           H  
ATOM    426  HG3 GLU    30      41.630 -30.066 -40.722  1.00  0.00           H  
ATOM    427  CD  GLU    30      40.220 -31.575 -41.411  1.00  0.00           C  
ATOM    428  OE1 GLU    30      40.889 -32.207 -42.204  1.00  0.00           O  
ATOM    429  OE2 GLU    30      39.006 -31.493 -41.542  1.00  0.00           O  
ATOM    430  C   GLU    30      44.007 -31.475 -39.974  1.00  0.00           C  
ATOM    431  O   GLU    30      44.303 -31.165 -41.093  1.00  0.00           O  
ATOM    432  N   VAL    31      44.773 -31.173 -38.886  1.00  0.00           N  
ATOM    433  H   VAL    31      44.479 -31.399 -37.943  1.00  0.00           H  
ATOM    434  CA  VAL    31      45.878 -30.240 -38.984  1.00  0.00           C  
ATOM    435  HA  VAL    31      45.589 -29.574 -39.797  1.00  0.00           H  
ATOM    436  CB  VAL    31      46.084 -29.304 -37.752  1.00  0.00           C  
ATOM    437  HB  VAL    31      46.073 -29.987 -36.903  1.00  0.00           H  
ATOM    438  CG1 VAL    31      47.330 -28.447 -37.837  1.00  0.00           C  
ATOM    439 HG11 VAL    31      48.271 -28.979 -37.652  1.00  0.00           H  
ATOM    440 HG12 VAL    31      47.336 -27.988 -38.833  1.00  0.00           H  
ATOM    441 HG13 VAL    31      47.136 -27.563 -37.215  1.00  0.00           H  
ATOM    442  CG2 VAL    31      44.905 -28.389 -37.494  1.00  0.00           C  
ATOM    443 HG21 VAL    31      44.898 -27.827 -36.552  1.00  0.00           H  
ATOM    444 HG22 VAL    31      44.778 -27.635 -38.280  1.00  0.00           H  
ATOM    445 HG23 VAL    31      43.989 -28.989 -37.423  1.00  0.00           H  
ATOM    446  C   VAL    31      47.170 -30.903 -39.528  1.00  0.00           C  
ATOM    447  O   VAL    31      47.931 -30.318 -40.254  1.00  0.00           O  
ATOM    448  N   LYS    32      47.398 -32.155 -39.155  1.00  0.00           N  
ATOM    449  H   LYS    32      46.831 -32.441 -38.366  1.00  0.00           H  
ATOM    450  CA  LYS    32      48.383 -33.079 -39.816  1.00  0.00           C  
ATOM    451  HA  LYS    32      49.366 -32.612 -39.765  1.00  0.00           H  
ATOM    452  CB  LYS    32      48.433 -34.468 -39.028  1.00  0.00           C  
ATOM    453  HB2 LYS    32      47.439 -34.797 -38.724  1.00  0.00           H  
ATOM    454  HB3 LYS    32      48.844 -35.208 -39.714  1.00  0.00           H  
ATOM    455  CG  LYS    32      49.307 -34.467 -37.796  1.00  0.00           C  
ATOM    456  HG2 LYS    32      50.358 -34.464 -38.088  1.00  0.00           H  
ATOM    457  HG3 LYS    32      48.926 -33.568 -37.311  1.00  0.00           H  
ATOM    458  CD  LYS    32      49.136 -35.751 -36.945  1.00  0.00           C  
ATOM    459  HD2 LYS    32      49.396 -36.587 -37.594  1.00  0.00           H  
ATOM    460  HD3 LYS    32      49.826 -35.722 -36.102  1.00  0.00           H  
ATOM    461  CE  LYS    32      47.772 -35.982 -36.409  1.00  0.00           C  
ATOM    462  HE2 LYS    32      47.199 -35.077 -36.207  1.00  0.00           H  
ATOM    463  HE3 LYS    32      47.193 -36.379 -37.243  1.00  0.00           H  
ATOM    464  NZ  LYS    32      47.682 -36.860 -35.207  1.00  0.00           N  
ATOM    465  HZ1 LYS    32      46.694 -37.020 -35.074  1.00  0.00           H  
ATOM    466  HZ2 LYS    32      48.310 -37.640 -35.341  1.00  0.00           H  
ATOM    467  HZ3 LYS    32      48.079 -36.393 -34.403  1.00  0.00           H  
ATOM    468  C   LYS    32      48.104 -33.285 -41.356  1.00  0.00           C  
ATOM    469  O   LYS    32      49.094 -33.304 -42.028  1.00  0.00           O  
ATOM    470  N   LYS    33      46.820 -33.397 -41.670  1.00  0.00           N  
ATOM    471  H   LYS    33      46.188 -33.334 -40.881  1.00  0.00           H  
ATOM    472  CA  LYS    33      46.236 -33.500 -43.045  1.00  0.00           C  
ATOM    473  HA  LYS    33      46.969 -34.124 -43.556  1.00  0.00           H  
ATOM    474  CB  LYS    33      44.803 -34.089 -42.998  1.00  0.00           C  
ATOM    475  HB2 LYS    33      44.890 -35.036 -42.464  1.00  0.00           H  
ATOM    476  HB3 LYS    33      44.185 -33.431 -42.387  1.00  0.00           H  
ATOM    477  CG  LYS    33      44.223 -34.461 -44.387  1.00  0.00           C  
ATOM    478  HG2 LYS    33      44.109 -33.562 -44.992  1.00  0.00           H  
ATOM    479  HG3 LYS    33      44.889 -35.249 -44.739  1.00  0.00           H  
ATOM    480  CD  LYS    33      42.873 -35.000 -44.116  1.00  0.00           C  
ATOM    481  HD2 LYS    33      42.926 -35.955 -43.594  1.00  0.00           H  
ATOM    482  HD3 LYS    33      42.244 -34.237 -43.656  1.00  0.00           H  
ATOM    483  CE  LYS    33      42.312 -35.364 -45.514  1.00  0.00           C  
ATOM    484  HE2 LYS    33      42.357 -34.473 -46.140  1.00  0.00           H  
ATOM    485  HE3 LYS    33      42.973 -36.187 -45.784  1.00  0.00           H  
ATOM    486  NZ  LYS    33      40.905 -35.900 -45.405  1.00  0.00           N  
ATOM    487  HZ1 LYS    33      40.267 -35.291 -44.912  1.00  0.00           H  
ATOM    488  HZ2 LYS    33      40.530 -36.046 -46.332  1.00  0.00           H  
ATOM    489  HZ3 LYS    33      40.886 -36.853 -45.072  1.00  0.00           H  
ATOM    490  C   LYS    33      46.399 -32.210 -43.804  1.00  0.00           C  
ATOM    491  O   LYS    33      46.806 -32.201 -44.964  1.00  0.00           O  
ATOM    492  N   MET    34      46.167 -31.043 -43.168  1.00  0.00           N  
ATOM    493  H   MET    34      45.637 -31.177 -42.315  1.00  0.00           H  
ATOM    494  CA  MET    34      46.207 -29.745 -43.676  1.00  0.00           C  
ATOM    495  HA  MET    34      45.629 -29.849 -44.595  1.00  0.00           H  
ATOM    496  CB  MET    34      45.503 -28.718 -42.733  1.00  0.00           C  
ATOM    497  HB2 MET    34      44.496 -29.061 -42.495  1.00  0.00           H  
ATOM    498  HB3 MET    34      46.008 -28.697 -41.768  1.00  0.00           H  
ATOM    499  CG  MET    34      45.409 -27.277 -43.115  1.00  0.00           C  
ATOM    500  HG2 MET    34      46.369 -26.948 -43.513  1.00  0.00           H  
ATOM    501  HG3 MET    34      44.658 -27.075 -43.879  1.00  0.00           H  
ATOM    502  SD  MET    34      45.026 -26.288 -41.629  1.00  0.00           S  
ATOM    503  CE  MET    34      46.743 -25.912 -41.022  1.00  0.00           C  
ATOM    504  HE1 MET    34      46.618 -25.961 -39.933  1.00  0.00           H  
ATOM    505  HE2 MET    34      47.329 -26.817 -41.226  1.00  0.00           H  
ATOM    506  HE3 MET    34      47.225 -25.021 -41.444  1.00  0.00           H  
ATOM    507  C   MET    34      47.657 -29.319 -44.028  1.00  0.00           C  
ATOM    508  O   MET    34      47.850 -28.738 -45.067  1.00  0.00           O  
ATOM    509  N   VAL    35      48.664 -29.617 -43.173  1.00  0.00           N  
ATOM    510  H   VAL    35      48.418 -30.065 -42.298  1.00  0.00           H  
ATOM    511  CA  VAL    35      50.055 -29.534 -43.620  1.00  0.00           C  
ATOM    512  HA  VAL    35      50.283 -28.536 -43.993  1.00  0.00           H  
ATOM    513  CB  VAL    35      51.006 -29.835 -42.442  1.00  0.00           C  
ATOM    514  HB  VAL    35      50.620 -30.685 -41.878  1.00  0.00           H  
ATOM    515  CG1 VAL    35      52.506 -29.980 -42.878  1.00  0.00           C  
ATOM    516 HG11 VAL    35      52.920 -29.169 -43.489  1.00  0.00           H  
ATOM    517 HG12 VAL    35      53.247 -29.925 -42.071  1.00  0.00           H  
ATOM    518 HG13 VAL    35      52.751 -30.909 -43.408  1.00  0.00           H  
ATOM    519  CG2 VAL    35      51.014 -28.564 -41.569  1.00  0.00           C  
ATOM    520 HG21 VAL    35      49.978 -28.409 -41.245  1.00  0.00           H  
ATOM    521 HG22 VAL    35      51.653 -28.789 -40.707  1.00  0.00           H  
ATOM    522 HG23 VAL    35      51.434 -27.717 -42.126  1.00  0.00           H  
ATOM    523  C   VAL    35      50.451 -30.526 -44.731  1.00  0.00           C  
ATOM    524  O   VAL    35      51.151 -30.155 -45.693  1.00  0.00           O  
ATOM    525  N   ALA    36      49.973 -31.795 -44.649  1.00  0.00           N  
ATOM    526  H   ALA    36      49.453 -32.134 -43.849  1.00  0.00           H  
ATOM    527  CA  ALA    36      50.295 -32.695 -45.748  1.00  0.00           C  
ATOM    528  HA  ALA    36      51.354 -32.880 -45.928  1.00  0.00           H  
ATOM    529  CB  ALA    36      49.658 -34.071 -45.470  1.00  0.00           C  
ATOM    530  HB1 ALA    36      48.750 -33.947 -44.866  1.00  0.00           H  
ATOM    531  HB2 ALA    36      49.306 -34.570 -46.381  1.00  0.00           H  
ATOM    532  HB3 ALA    36      50.267 -34.713 -44.822  1.00  0.00           H  
ATOM    533  C   ALA    36      49.861 -32.180 -47.090  1.00  0.00           C  
ATOM    534  O   ALA    36      50.592 -32.251 -48.108  1.00  0.00           O  
ATOM    535  N   GLU    37      48.646 -31.558 -47.145  1.00  0.00           N  
ATOM    536  H   GLU    37      48.060 -31.613 -46.321  1.00  0.00           H  
ATOM    537  CA  GLU    37      48.083 -30.967 -48.349  1.00  0.00           C  
ATOM    538  HA  GLU    37      48.023 -31.732 -49.124  1.00  0.00           H  
ATOM    539  CB  GLU    37      46.585 -30.593 -48.086  1.00  0.00           C  
ATOM    540  HB2 GLU    37      46.002 -31.104 -47.319  1.00  0.00           H  
ATOM    541  HB3 GLU    37      46.546 -29.567 -47.719  1.00  0.00           H  
ATOM    542  CG  GLU    37      45.761 -30.464 -49.316  1.00  0.00           C  
ATOM    543  HG2 GLU    37      44.870 -29.905 -49.029  1.00  0.00           H  
ATOM    544  HG3 GLU    37      46.199 -29.752 -50.015  1.00  0.00           H  
ATOM    545  CD  GLU    37      45.482 -31.796 -50.115  1.00  0.00           C  
ATOM    546  OE1 GLU    37      45.744 -32.890 -49.546  1.00  0.00           O  
ATOM    547  OE2 GLU    37      44.907 -31.729 -51.222  1.00  0.00           O  
ATOM    548  C   GLU    37      48.879 -29.736 -48.751  1.00  0.00           C  
ATOM    549  O   GLU    37      48.974 -29.522 -49.942  1.00  0.00           O  
ATOM    550  N   TYR    38      49.413 -28.945 -47.841  1.00  0.00           N  
ATOM    551  H   TYR    38      49.394 -29.117 -46.842  1.00  0.00           H  
ATOM    552  CA  TYR    38      50.160 -27.755 -48.207  1.00  0.00           C  
ATOM    553  HA  TYR    38      49.619 -27.157 -48.940  1.00  0.00           H  
ATOM    554  CB  TYR    38      50.586 -26.984 -46.954  1.00  0.00           C  
ATOM    555  HB2 TYR    38      49.626 -26.715 -46.498  1.00  0.00           H  
ATOM    556  HB3 TYR    38      51.069 -27.621 -46.203  1.00  0.00           H  
ATOM    557  CG  TYR    38      51.314 -25.743 -47.068  1.00  0.00           C  
ATOM    558  CD1 TYR    38      52.744 -25.862 -47.109  1.00  0.00           C  
ATOM    559  HD1 TYR    38      53.122 -26.873 -47.138  1.00  0.00           H  
ATOM    560  CE1 TYR    38      53.496 -24.695 -46.931  1.00  0.00           C  
ATOM    561  HE1 TYR    38      54.567 -24.830 -46.904  1.00  0.00           H  
ATOM    562  CZ  TYR    38      52.849 -23.420 -46.903  1.00  0.00           C  
ATOM    563  OH  TYR    38      53.564 -22.222 -46.862  1.00  0.00           O  
ATOM    564  HH  TYR    38      54.407 -22.403 -46.441  1.00  0.00           H  
ATOM    565  CE2 TYR    38      51.439 -23.337 -46.978  1.00  0.00           C  
ATOM    566  HE2 TYR    38      50.917 -22.393 -47.030  1.00  0.00           H  
ATOM    567  CD2 TYR    38      50.686 -24.481 -47.075  1.00  0.00           C  
ATOM    568  HD2 TYR    38      49.618 -24.379 -46.951  1.00  0.00           H  
ATOM    569  C   TYR    38      51.461 -28.109 -48.941  1.00  0.00           C  
ATOM    570  O   TYR    38      51.856 -27.494 -49.900  1.00  0.00           O  
ATOM    571  N   ARG    39      52.115 -29.201 -48.496  1.00  0.00           N  
ATOM    572  H   ARG    39      51.735 -29.619 -47.655  1.00  0.00           H  
ATOM    573  CA  ARG    39      53.311 -29.730 -49.058  1.00  0.00           C  
ATOM    574  HA  ARG    39      54.073 -28.962 -49.194  1.00  0.00           H  
ATOM    575  CB  ARG    39      53.860 -30.851 -48.092  1.00  0.00           C  
ATOM    576  HB2 ARG    39      53.128 -31.633 -47.893  1.00  0.00           H  
ATOM    577  HB3 ARG    39      54.669 -31.346 -48.629  1.00  0.00           H  
ATOM    578  CG  ARG    39      54.397 -30.261 -46.734  1.00  0.00           C  
ATOM    579  HG2 ARG    39      55.243 -29.605 -46.939  1.00  0.00           H  
ATOM    580  HG3 ARG    39      53.550 -29.645 -46.433  1.00  0.00           H  
ATOM    581  CD  ARG    39      54.737 -31.304 -45.687  1.00  0.00           C  
ATOM    582  HD2 ARG    39      53.840 -31.852 -45.397  1.00  0.00           H  
ATOM    583  HD3 ARG    39      55.342 -32.158 -45.992  1.00  0.00           H  
ATOM    584  NE  ARG    39      55.321 -30.708 -44.509  1.00  0.00           N  
ATOM    585  HE  ARG    39      55.369 -29.710 -44.365  1.00  0.00           H  
ATOM    586  CZ  ARG    39      56.035 -31.353 -43.574  1.00  0.00           C  
ATOM    587  NH1 ARG    39      56.021 -32.635 -43.330  1.00  0.00           N  
ATOM    588 HH11 ARG    39      55.560 -33.278 -43.958  1.00  0.00           H  
ATOM    589 HH12 ARG    39      56.572 -32.946 -42.542  1.00  0.00           H  
ATOM    590  NH2 ARG    39      56.756 -30.666 -42.751  1.00  0.00           N  
ATOM    591 HH21 ARG    39      56.787 -29.676 -42.944  1.00  0.00           H  
ATOM    592 HH22 ARG    39      57.378 -31.048 -42.052  1.00  0.00           H  
ATOM    593  C   ARG    39      53.181 -30.358 -50.415  1.00  0.00           C  
ATOM    594  O   ARG    39      54.198 -30.894 -50.920  1.00  0.00           O  
ATOM    595  N   LYS    40      51.988 -30.511 -50.956  1.00  0.00           N  
ATOM    596  H   LYS    40      51.166 -30.242 -50.428  1.00  0.00           H  
ATOM    597  CA  LYS    40      51.730 -31.175 -52.241  1.00  0.00           C  
ATOM    598  HA  LYS    40      52.402 -32.027 -52.341  1.00  0.00           H  
ATOM    599  CB  LYS    40      50.276 -31.629 -52.187  1.00  0.00           C  
ATOM    600  HB2 LYS    40      50.145 -32.553 -51.625  1.00  0.00           H  
ATOM    601  HB3 LYS    40      49.624 -30.863 -51.766  1.00  0.00           H  
ATOM    602  CG  LYS    40      49.840 -32.056 -53.593  1.00  0.00           C  
ATOM    603  HG2 LYS    40      49.963 -31.277 -54.345  1.00  0.00           H  
ATOM    604  HG3 LYS    40      50.445 -32.924 -53.855  1.00  0.00           H  
ATOM    605  CD  LYS    40      48.387 -32.532 -53.646  1.00  0.00           C  
ATOM    606  HD2 LYS    40      48.247 -33.117 -54.555  1.00  0.00           H  
ATOM    607  HD3 LYS    40      48.220 -33.234 -52.829  1.00  0.00           H  
ATOM    608  CE  LYS    40      47.331 -31.356 -53.595  1.00  0.00           C  
ATOM    609  HE2 LYS    40      47.502 -30.794 -52.677  1.00  0.00           H  
ATOM    610  HE3 LYS    40      47.602 -30.831 -54.511  1.00  0.00           H  
ATOM    611  NZ  LYS    40      46.023 -31.987 -53.618  1.00  0.00           N  
ATOM    612  HZ1 LYS    40      45.491 -31.672 -54.416  1.00  0.00           H  
ATOM    613  HZ2 LYS    40      46.038 -32.997 -53.624  1.00  0.00           H  
ATOM    614  HZ3 LYS    40      45.454 -31.745 -52.820  1.00  0.00           H  
ATOM    615  C   LYS    40      52.100 -30.269 -53.420  1.00  0.00           C  
ATOM    616  O   LYS    40      51.738 -29.100 -53.400  1.00  0.00           O  
ATOM    617  N   PRO    41      52.955 -30.662 -54.329  1.00  0.00           N  
ATOM    618  CD  PRO    41      53.341 -32.064 -54.483  1.00  0.00           C  
ATOM    619  HD2 PRO    41      52.459 -32.715 -54.423  1.00  0.00           H  
ATOM    620  HD3 PRO    41      53.907 -32.464 -53.633  1.00  0.00           H  
ATOM    621  CG  PRO    41      54.070 -32.071 -55.847  1.00  0.00           C  
ATOM    622  HG2 PRO    41      53.308 -32.319 -56.597  1.00  0.00           H  
ATOM    623  HG3 PRO    41      54.854 -32.832 -55.941  1.00  0.00           H  
ATOM    624  CB  PRO    41      54.561 -30.545 -55.982  1.00  0.00           C  
ATOM    625  HB2 PRO    41      54.664 -30.254 -57.034  1.00  0.00           H  
ATOM    626  HB3 PRO    41      55.549 -30.544 -55.506  1.00  0.00           H  
ATOM    627  CA  PRO    41      53.445 -29.758 -55.361  1.00  0.00           C  
ATOM    628  HA  PRO    41      53.870 -28.824 -54.993  1.00  0.00           H  
ATOM    629  C   PRO    41      52.442 -29.355 -56.500  1.00  0.00           C  
ATOM    630  O   PRO    41      52.723 -28.400 -57.193  1.00  0.00           O  
ATOM    631  N   VAL    42      51.272 -29.992 -56.688  1.00  0.00           N  
ATOM    632  H   VAL    42      50.988 -30.797 -56.143  1.00  0.00           H  
ATOM    633  CA  VAL    42      50.373 -29.803 -57.787  1.00  0.00           C  
ATOM    634  HA  VAL    42      50.486 -28.814 -58.231  1.00  0.00           H  
ATOM    635  CB  VAL    42      50.725 -30.724 -59.023  1.00  0.00           C  
ATOM    636  HB  VAL    42      50.518 -31.729 -58.653  1.00  0.00           H  
ATOM    637  CG1 VAL    42      49.750 -30.507 -60.225  1.00  0.00           C  
ATOM    638 HG11 VAL    42      49.631 -29.457 -60.519  1.00  0.00           H  
ATOM    639 HG12 VAL    42      50.017 -31.003 -61.166  1.00  0.00           H  
ATOM    640 HG13 VAL    42      48.730 -30.728 -59.887  1.00  0.00           H  
ATOM    641  CG2 VAL    42      52.184 -30.736 -59.439  1.00  0.00           C  
ATOM    642 HG21 VAL    42      52.452 -29.759 -59.860  1.00  0.00           H  
ATOM    643 HG22 VAL    42      52.872 -31.040 -58.640  1.00  0.00           H  
ATOM    644 HG23 VAL    42      52.382 -31.435 -60.260  1.00  0.00           H  
ATOM    645  C   VAL    42      48.925 -29.832 -57.435  1.00  0.00           C  
ATOM    646  O   VAL    42      48.522 -30.552 -56.510  1.00  0.00           O  
ATOM    647  N   VAL    43      48.034 -29.058 -58.132  1.00  0.00           N  
ATOM    648  H   VAL    43      48.396 -28.501 -58.897  1.00  0.00           H  
ATOM    649  CA  VAL    43      46.598 -28.887 -57.812  1.00  0.00           C  
ATOM    650  HA  VAL    43      46.203 -29.770 -57.311  1.00  0.00           H  
ATOM    651  CB  VAL    43      46.305 -27.652 -56.915  1.00  0.00           C  
ATOM    652  HB  VAL    43      46.932 -26.805 -57.192  1.00  0.00           H  
ATOM    653  CG1 VAL    43      44.854 -27.238 -56.867  1.00  0.00           C  
ATOM    654 HG11 VAL    43      44.714 -26.328 -56.272  1.00  0.00           H  
ATOM    655 HG12 VAL    43      44.575 -26.799 -57.833  1.00  0.00           H  
ATOM    656 HG13 VAL    43      44.104 -27.992 -56.597  1.00  0.00           H  
ATOM    657  CG2 VAL    43      46.697 -27.927 -55.511  1.00  0.00           C  
ATOM    658 HG21 VAL    43      47.742 -28.223 -55.354  1.00  0.00           H  
ATOM    659 HG22 VAL    43      46.474 -27.047 -54.895  1.00  0.00           H  
ATOM    660 HG23 VAL    43      46.107 -28.766 -55.123  1.00  0.00           H  
ATOM    661  C   VAL    43      45.808 -28.879 -59.079  1.00  0.00           C  
ATOM    662  O   VAL    43      45.937 -27.923 -59.830  1.00  0.00           O  
ATOM    663  N   LYS    44      44.907 -29.888 -59.305  1.00  0.00           N  
ATOM    664  H   LYS    44      44.871 -30.562 -58.549  1.00  0.00           H  
ATOM    665  CA  LYS    44      44.100 -29.956 -60.528  1.00  0.00           C  
ATOM    666  HA  LYS    44      44.590 -29.366 -61.302  1.00  0.00           H  
ATOM    667  CB  LYS    44      43.944 -31.408 -61.016  1.00  0.00           C  
ATOM    668  HB2 LYS    44      43.601 -32.053 -60.207  1.00  0.00           H  
ATOM    669  HB3 LYS    44      43.159 -31.386 -61.772  1.00  0.00           H  
ATOM    670  CG  LYS    44      45.187 -32.018 -61.739  1.00  0.00           C  
ATOM    671  HG2 LYS    44      45.488 -31.305 -62.506  1.00  0.00           H  
ATOM    672  HG3 LYS    44      46.042 -32.179 -61.081  1.00  0.00           H  
ATOM    673  CD  LYS    44      44.815 -33.310 -62.441  1.00  0.00           C  
ATOM    674  HD2 LYS    44      43.917 -33.251 -63.056  1.00  0.00           H  
ATOM    675  HD3 LYS    44      45.641 -33.485 -63.130  1.00  0.00           H  
ATOM    676  CE  LYS    44      44.765 -34.473 -61.460  1.00  0.00           C  
ATOM    677  HE2 LYS    44      45.726 -34.552 -60.950  1.00  0.00           H  
ATOM    678  HE3 LYS    44      43.932 -34.465 -60.758  1.00  0.00           H  
ATOM    679  NZ  LYS    44      44.761 -35.781 -62.305  1.00  0.00           N  
ATOM    680  HZ1 LYS    44      45.507 -35.931 -62.970  1.00  0.00           H  
ATOM    681  HZ2 LYS    44      44.759 -36.608 -61.724  1.00  0.00           H  
ATOM    682  HZ3 LYS    44      43.904 -35.988 -62.796  1.00  0.00           H  
ATOM    683  C   LYS    44      42.731 -29.243 -60.271  1.00  0.00           C  
ATOM    684  O   LYS    44      41.919 -29.778 -59.558  1.00  0.00           O  
ATOM    685  N   LEU    45      42.551 -28.004 -60.682  1.00  0.00           N  
ATOM    686  H   LEU    45      43.292 -27.456 -61.102  1.00  0.00           H  
ATOM    687  CA  LEU    45      41.262 -27.280 -60.394  1.00  0.00           C  
ATOM    688  HA  LEU    45      40.883 -27.472 -59.390  1.00  0.00           H  
ATOM    689  CB  LEU    45      41.528 -25.799 -60.565  1.00  0.00           C  
ATOM    690  HB2 LEU    45      42.181 -25.557 -61.404  1.00  0.00           H  
ATOM    691  HB3 LEU    45      40.568 -25.292 -60.662  1.00  0.00           H  
ATOM    692  CG  LEU    45      42.250 -25.106 -59.332  1.00  0.00           C  
ATOM    693  HG  LEU    45      43.070 -25.715 -58.951  1.00  0.00           H  
ATOM    694  CD1 LEU    45      42.827 -23.776 -59.775  1.00  0.00           C  
ATOM    695 HD11 LEU    45      43.475 -23.342 -59.003  1.00  0.00           H  
ATOM    696 HD12 LEU    45      43.456 -23.819 -60.673  1.00  0.00           H  
ATOM    697 HD13 LEU    45      41.980 -23.142 -60.064  1.00  0.00           H  
ATOM    698  CD2 LEU    45      41.296 -24.862 -58.090  1.00  0.00           C  
ATOM    699 HD21 LEU    45      41.822 -24.501 -57.197  1.00  0.00           H  
ATOM    700 HD22 LEU    45      40.498 -24.150 -58.335  1.00  0.00           H  
ATOM    701 HD23 LEU    45      40.846 -25.827 -57.829  1.00  0.00           H  
ATOM    702  C   LEU    45      40.036 -27.839 -61.164  1.00  0.00           C  
ATOM    703  O   LEU    45      40.116 -27.970 -62.380  1.00  0.00           O  
ATOM    704  N   GLY    46      38.935 -28.141 -60.453  1.00  0.00           N  
ATOM    705  H   GLY    46      38.893 -28.097 -59.442  1.00  0.00           H  
ATOM    706  CA  GLY    46      37.745 -28.816 -61.089  1.00  0.00           C  
ATOM    707  HA2 GLY    46      37.095 -28.130 -61.632  1.00  0.00           H  
ATOM    708  HA3 GLY    46      38.124 -29.540 -61.810  1.00  0.00           H  
ATOM    709  C   GLY    46      36.890 -29.533 -59.990  1.00  0.00           C  
ATOM    710  O   GLY    46      37.549 -30.211 -59.143  1.00  0.00           O  
ATOM    711  N   GLY    47      35.590 -29.466 -59.848  1.00  0.00           N  
ATOM    712  H   GLY    47      35.032 -29.073 -60.596  1.00  0.00           H  
ATOM    713  CA  GLY    47      34.846 -29.708 -58.588  1.00  0.00           C  
ATOM    714  HA2 GLY    47      33.791 -29.525 -58.793  1.00  0.00           H  
ATOM    715  HA3 GLY    47      34.975 -30.720 -58.205  1.00  0.00           H  
ATOM    716  C   GLY    47      35.116 -28.710 -57.379  1.00  0.00           C  
ATOM    717  O   GLY    47      36.116 -27.988 -57.315  1.00  0.00           O  
ATOM    718  N   GLU    48      34.103 -28.701 -56.477  1.00  0.00           N  
ATOM    719  H   GLU    48      33.333 -29.328 -56.675  1.00  0.00           H  
ATOM    720  CA  GLU    48      34.122 -28.000 -55.183  1.00  0.00           C  
ATOM    721  HA  GLU    48      34.381 -26.952 -55.336  1.00  0.00           H  
ATOM    722  CB  GLU    48      32.748 -27.947 -54.678  1.00  0.00           C  
ATOM    723  HB2 GLU    48      32.361 -28.932 -54.416  1.00  0.00           H  
ATOM    724  HB3 GLU    48      32.782 -27.352 -53.765  1.00  0.00           H  
ATOM    725  CG  GLU    48      31.639 -27.252 -55.447  1.00  0.00           C  
ATOM    726  HG2 GLU    48      30.874 -26.762 -54.846  1.00  0.00           H  
ATOM    727  HG3 GLU    48      32.023 -26.470 -56.102  1.00  0.00           H  
ATOM    728  CD  GLU    48      30.882 -28.271 -56.250  1.00  0.00           C  
ATOM    729  OE1 GLU    48      29.664 -28.072 -56.381  1.00  0.00           O  
ATOM    730  OE2 GLU    48      31.395 -29.345 -56.679  1.00  0.00           O  
ATOM    731  C   GLU    48      35.163 -28.506 -54.115  1.00  0.00           C  
ATOM    732  O   GLU    48      34.887 -28.497 -52.915  1.00  0.00           O  
ATOM    733  N   THR    49      36.372 -28.957 -54.509  1.00  0.00           N  
ATOM    734  H   THR    49      36.630 -28.746 -55.466  1.00  0.00           H  
ATOM    735  CA  THR    49      37.394 -29.695 -53.635  1.00  0.00           C  
ATOM    736  HA  THR    49      36.804 -30.174 -52.853  1.00  0.00           H  
ATOM    737  CB  THR    49      38.055 -30.922 -54.338  1.00  0.00           C  
ATOM    738  HB  THR    49      38.706 -31.359 -53.580  1.00  0.00           H  
ATOM    739  CG2 THR    49      37.007 -31.952 -54.761  1.00  0.00           C  
ATOM    740 HG21 THR    49      37.273 -32.601 -55.604  1.00  0.00           H  
ATOM    741 HG22 THR    49      36.748 -32.597 -53.912  1.00  0.00           H  
ATOM    742 HG23 THR    49      36.069 -31.498 -55.104  1.00  0.00           H  
ATOM    743  OG1 THR    49      38.792 -30.631 -55.533  1.00  0.00           O  
ATOM    744  HG1 THR    49      39.337 -29.844 -55.466  1.00  0.00           H  
ATOM    745  C   THR    49      38.540 -28.822 -53.090  1.00  0.00           C  
ATOM    746  O   THR    49      39.537 -29.387 -52.576  1.00  0.00           O  
ATOM    747  N   LEU    50      38.562 -27.478 -53.201  1.00  0.00           N  
ATOM    748  H   LEU    50      37.764 -27.027 -53.633  1.00  0.00           H  
ATOM    749  CA  LEU    50      39.654 -26.687 -52.715  1.00  0.00           C  
ATOM    750  HA  LEU    50      40.589 -27.156 -53.020  1.00  0.00           H  
ATOM    751  CB  LEU    50      39.577 -25.312 -53.440  1.00  0.00           C  
ATOM    752  HB2 LEU    50      39.463 -25.381 -54.522  1.00  0.00           H  
ATOM    753  HB3 LEU    50      38.751 -24.757 -52.996  1.00  0.00           H  
ATOM    754  CG  LEU    50      40.860 -24.485 -53.242  1.00  0.00           C  
ATOM    755  HG  LEU    50      41.168 -24.361 -52.204  1.00  0.00           H  
ATOM    756  CD1 LEU    50      42.091 -25.078 -53.983  1.00  0.00           C  
ATOM    757 HD11 LEU    50      42.002 -26.171 -54.011  1.00  0.00           H  
ATOM    758 HD12 LEU    50      42.097 -24.764 -55.034  1.00  0.00           H  
ATOM    759 HD13 LEU    50      42.956 -24.749 -53.393  1.00  0.00           H  
ATOM    760  CD2 LEU    50      40.702 -23.063 -53.821  1.00  0.00           C  
ATOM    761 HD21 LEU    50      40.456 -23.242 -54.875  1.00  0.00           H  
ATOM    762 HD22 LEU    50      39.900 -22.570 -53.258  1.00  0.00           H  
ATOM    763 HD23 LEU    50      41.657 -22.526 -53.769  1.00  0.00           H  
ATOM    764  C   LEU    50      39.574 -26.800 -51.154  1.00  0.00           C  
ATOM    765  O   LEU    50      38.483 -26.945 -50.564  1.00  0.00           O  
ATOM    766  N   THR    51      40.697 -26.468 -50.531  1.00  0.00           N  
ATOM    767  H   THR    51      41.463 -26.168 -51.122  1.00  0.00           H  
ATOM    768  CA  THR    51      40.861 -26.161 -49.087  1.00  0.00           C  
ATOM    769  HA  THR    51      39.903 -25.900 -48.636  1.00  0.00           H  
ATOM    770  CB  THR    51      41.570 -27.305 -48.386  1.00  0.00           C  
ATOM    771  HB  THR    51      41.909 -26.971 -47.406  1.00  0.00           H  
ATOM    772  CG2 THR    51      40.738 -28.586 -48.390  1.00  0.00           C  
ATOM    773 HG21 THR    51      40.684 -29.118 -49.348  1.00  0.00           H  
ATOM    774 HG22 THR    51      41.181 -29.192 -47.590  1.00  0.00           H  
ATOM    775 HG23 THR    51      39.682 -28.400 -48.157  1.00  0.00           H  
ATOM    776  OG1 THR    51      42.790 -27.658 -49.049  1.00  0.00           O  
ATOM    777  HG1 THR    51      43.377 -27.744 -48.294  1.00  0.00           H  
ATOM    778  C   THR    51      41.621 -24.810 -48.932  1.00  0.00           C  
ATOM    779  O   THR    51      42.279 -24.386 -49.841  1.00  0.00           O  
ATOM    780  N   ILE    52      41.485 -24.240 -47.727  1.00  0.00           N  
ATOM    781  H   ILE    52      40.891 -24.689 -47.040  1.00  0.00           H  
ATOM    782  CA  ILE    52      42.372 -23.218 -47.248  1.00  0.00           C  
ATOM    783  HA  ILE    52      42.185 -22.409 -47.954  1.00  0.00           H  
ATOM    784  CB  ILE    52      41.856 -22.694 -45.921  1.00  0.00           C  
ATOM    785  HB  ILE    52      42.528 -21.871 -45.676  1.00  0.00           H  
ATOM    786  CG2 ILE    52      40.350 -22.202 -45.930  1.00  0.00           C  
ATOM    787 HG21 ILE    52      40.213 -21.568 -46.815  1.00  0.00           H  
ATOM    788 HG22 ILE    52      39.724 -23.091 -46.070  1.00  0.00           H  
ATOM    789 HG23 ILE    52      40.024 -21.641 -45.045  1.00  0.00           H  
ATOM    790  CG1 ILE    52      41.916 -23.822 -44.819  1.00  0.00           C  
ATOM    791 HG12 ILE    52      40.918 -24.032 -44.432  1.00  0.00           H  
ATOM    792 HG13 ILE    52      42.243 -24.803 -45.166  1.00  0.00           H  
ATOM    793  CD1 ILE    52      42.829 -23.415 -43.626  1.00  0.00           C  
ATOM    794 HD11 ILE    52      42.461 -22.443 -43.276  1.00  0.00           H  
ATOM    795 HD12 ILE    52      42.831 -24.246 -42.909  1.00  0.00           H  
ATOM    796 HD13 ILE    52      43.841 -23.238 -44.012  1.00  0.00           H  
ATOM    797  C   ILE    52      43.884 -23.675 -47.319  1.00  0.00           C  
ATOM    798  O   ILE    52      44.666 -22.864 -47.760  1.00  0.00           O  
ATOM    799  N   SER    53      44.250 -24.932 -47.103  1.00  0.00           N  
ATOM    800  H   SER    53      43.555 -25.545 -46.694  1.00  0.00           H  
ATOM    801  CA  SER    53      45.608 -25.456 -47.253  1.00  0.00           C  
ATOM    802  HA  SER    53      46.229 -24.752 -46.698  1.00  0.00           H  
ATOM    803  CB  SER    53      45.818 -26.853 -46.693  1.00  0.00           C  
ATOM    804  HB2 SER    53      46.679 -27.311 -47.178  1.00  0.00           H  
ATOM    805  HB3 SER    53      45.943 -26.744 -45.615  1.00  0.00           H  
ATOM    806  OG  SER    53      44.666 -27.634 -46.926  1.00  0.00           O  
ATOM    807  HG  SER    53      44.813 -28.533 -46.622  1.00  0.00           H  
ATOM    808  C   SER    53      46.215 -25.434 -48.689  1.00  0.00           C  
ATOM    809  O   SER    53      47.385 -25.238 -48.837  1.00  0.00           O  
ATOM    810  N   GLN    54      45.346 -25.558 -49.690  1.00  0.00           N  
ATOM    811  H   GLN    54      44.342 -25.640 -49.587  1.00  0.00           H  
ATOM    812  CA  GLN    54      45.783 -25.453 -51.108  1.00  0.00           C  
ATOM    813  HA  GLN    54      46.793 -25.856 -51.191  1.00  0.00           H  
ATOM    814  CB  GLN    54      44.766 -26.249 -52.001  1.00  0.00           C  
ATOM    815  HB2 GLN    54      43.772 -26.006 -51.628  1.00  0.00           H  
ATOM    816  HB3 GLN    54      44.901 -26.001 -53.054  1.00  0.00           H  
ATOM    817  CG  GLN    54      44.839 -27.846 -51.939  1.00  0.00           C  
ATOM    818  HG2 GLN    54      45.713 -28.088 -52.543  1.00  0.00           H  
ATOM    819  HG3 GLN    54      45.057 -28.133 -50.911  1.00  0.00           H  
ATOM    820  CD  GLN    54      43.561 -28.427 -52.535  1.00  0.00           C  
ATOM    821  OE1 GLN    54      43.456 -28.788 -53.706  1.00  0.00           O  
ATOM    822  NE2 GLN    54      42.571 -28.717 -51.665  1.00  0.00           N  
ATOM    823 HE21 GLN    54      41.630 -28.796 -52.033  1.00  0.00           H  
ATOM    824 HE22 GLN    54      42.724 -28.687 -50.664  1.00  0.00           H  
ATOM    825  C   GLN    54      45.939 -24.016 -51.484  1.00  0.00           C  
ATOM    826  O   GLN    54      46.862 -23.611 -52.137  1.00  0.00           O  
ATOM    827  N   VAL    55      44.986 -23.150 -51.054  1.00  0.00           N  
ATOM    828  H   VAL    55      44.311 -23.621 -50.464  1.00  0.00           H  
ATOM    829  CA  VAL    55      45.020 -21.660 -51.044  1.00  0.00           C  
ATOM    830  HA  VAL    55      45.151 -21.404 -52.095  1.00  0.00           H  
ATOM    831  CB  VAL    55      43.771 -20.933 -50.420  1.00  0.00           C  
ATOM    832  HB  VAL    55      43.725 -21.199 -49.364  1.00  0.00           H  
ATOM    833  CG1 VAL    55      43.927 -19.465 -50.665  1.00  0.00           C  
ATOM    834 HG11 VAL    55      44.677 -18.942 -50.060  1.00  0.00           H  
ATOM    835 HG12 VAL    55      44.279 -19.212 -51.673  1.00  0.00           H  
ATOM    836 HG13 VAL    55      42.991 -18.917 -50.500  1.00  0.00           H  
ATOM    837  CG2 VAL    55      42.558 -21.195 -51.228  1.00  0.00           C  
ATOM    838 HG21 VAL    55      42.193 -22.208 -51.017  1.00  0.00           H  
ATOM    839 HG22 VAL    55      41.669 -20.575 -51.059  1.00  0.00           H  
ATOM    840 HG23 VAL    55      42.712 -21.099 -52.310  1.00  0.00           H  
ATOM    841  C   VAL    55      46.315 -21.125 -50.443  1.00  0.00           C  
ATOM    842  O   VAL    55      47.102 -20.512 -51.128  1.00  0.00           O  
ATOM    843  N   ALA    56      46.599 -21.460 -49.154  1.00  0.00           N  
ATOM    844  H   ALA    56      45.903 -21.840 -48.524  1.00  0.00           H  
ATOM    845  CA  ALA    56      47.844 -20.974 -48.479  1.00  0.00           C  
ATOM    846  HA  ALA    56      47.862 -19.890 -48.366  1.00  0.00           H  
ATOM    847  CB  ALA    56      47.767 -21.500 -47.046  1.00  0.00           C  
ATOM    848  HB1 ALA    56      46.906 -20.998 -46.588  1.00  0.00           H  
ATOM    849  HB2 ALA    56      47.583 -22.580 -46.993  1.00  0.00           H  
ATOM    850  HB3 ALA    56      48.702 -21.230 -46.540  1.00  0.00           H  
ATOM    851  C   ALA    56      49.123 -21.517 -49.192  1.00  0.00           C  
ATOM    852  O   ALA    56      50.085 -20.745 -49.375  1.00  0.00           O  
ATOM    853  N   ALA    57      49.072 -22.697 -49.788  1.00  0.00           N  
ATOM    854  H   ALA    57      48.315 -23.358 -49.652  1.00  0.00           H  
ATOM    855  CA  ALA    57      50.205 -23.174 -50.615  1.00  0.00           C  
ATOM    856  HA  ALA    57      51.070 -23.008 -49.972  1.00  0.00           H  
ATOM    857  CB  ALA    57      49.988 -24.646 -50.786  1.00  0.00           C  
ATOM    858  HB1 ALA    57      49.860 -25.120 -49.805  1.00  0.00           H  
ATOM    859  HB2 ALA    57      49.080 -24.819 -51.378  1.00  0.00           H  
ATOM    860  HB3 ALA    57      50.852 -25.098 -51.287  1.00  0.00           H  
ATOM    861  C   ALA    57      50.339 -22.407 -51.932  1.00  0.00           C  
ATOM    862  O   ALA    57      51.460 -22.285 -52.332  1.00  0.00           O  
ATOM    863  N   ILE    58      49.220 -22.110 -52.682  1.00  0.00           N  
ATOM    864  H   ILE    58      48.321 -22.437 -52.348  1.00  0.00           H  
ATOM    865  CA  ILE    58      49.301 -21.385 -53.944  1.00  0.00           C  
ATOM    866  HA  ILE    58      50.153 -21.843 -54.447  1.00  0.00           H  
ATOM    867  CB  ILE    58      48.169 -21.690 -54.910  1.00  0.00           C  
ATOM    868  HB  ILE    58      47.288 -21.419 -54.328  1.00  0.00           H  
ATOM    869  CG2 ILE    58      48.275 -20.770 -56.195  1.00  0.00           C  
ATOM    870 HG21 ILE    58      47.523 -21.140 -56.902  1.00  0.00           H  
ATOM    871 HG22 ILE    58      47.987 -19.732 -55.985  1.00  0.00           H  
ATOM    872 HG23 ILE    58      49.284 -20.858 -56.618  1.00  0.00           H  
ATOM    873  CG1 ILE    58      47.919 -23.187 -55.275  1.00  0.00           C  
ATOM    874 HG12 ILE    58      48.566 -23.283 -56.147  1.00  0.00           H  
ATOM    875 HG13 ILE    58      48.255 -23.809 -54.446  1.00  0.00           H  
ATOM    876  CD1 ILE    58      46.490 -23.600 -55.522  1.00  0.00           C  
ATOM    877 HD11 ILE    58      46.083 -23.044 -56.375  1.00  0.00           H  
ATOM    878 HD12 ILE    58      46.499 -24.675 -55.740  1.00  0.00           H  
ATOM    879 HD13 ILE    58      45.786 -23.435 -54.697  1.00  0.00           H  
ATOM    880  C   ILE    58      49.526 -19.847 -53.829  1.00  0.00           C  
ATOM    881  O   ILE    58      50.280 -19.273 -54.618  1.00  0.00           O  
ATOM    882  N   SER    59      48.974 -19.201 -52.807  1.00  0.00           N  
ATOM    883  H   SER    59      48.249 -19.723 -52.329  1.00  0.00           H  
ATOM    884  CA  SER    59      49.160 -17.782 -52.459  1.00  0.00           C  
ATOM    885  HA  SER    59      48.957 -17.295 -53.413  1.00  0.00           H  
ATOM    886  CB  SER    59      48.209 -17.304 -51.338  1.00  0.00           C  
ATOM    887  HB2 SER    59      48.541 -16.324 -50.995  1.00  0.00           H  
ATOM    888  HB3 SER    59      47.195 -17.250 -51.735  1.00  0.00           H  
ATOM    889  OG  SER    59      48.250 -18.250 -50.300  1.00  0.00           O  
ATOM    890  HG  SER    59      47.730 -19.028 -50.514  1.00  0.00           H  
ATOM    891  C   SER    59      50.571 -17.442 -52.052  1.00  0.00           C  
ATOM    892  O   SER    59      50.848 -16.239 -52.047  1.00  0.00           O  
ATOM    893  N   ALA    60      51.490 -18.356 -51.698  1.00  0.00           N  
ATOM    894  H   ALA    60      51.212 -19.306 -51.483  1.00  0.00           H  
ATOM    895  CA  ALA    60      52.916 -18.028 -51.557  1.00  0.00           C  
ATOM    896  HA  ALA    60      52.995 -17.246 -50.802  1.00  0.00           H  
ATOM    897  CB  ALA    60      53.680 -19.238 -51.003  1.00  0.00           C  
ATOM    898  HB1 ALA    60      53.505 -19.263 -49.920  1.00  0.00           H  
ATOM    899  HB2 ALA    60      53.532 -20.227 -51.455  1.00  0.00           H  
ATOM    900  HB3 ALA    60      54.766 -19.130 -51.118  1.00  0.00           H  
ATOM    901  C   ALA    60      53.576 -17.337 -52.744  1.00  0.00           C  
ATOM    902  O   ALA    60      53.284 -17.754 -53.849  1.00  0.00           O  
ATOM    903  N   ARG    61      54.430 -16.334 -52.511  1.00  0.00           N  
ATOM    904  H   ARG    61      54.767 -16.163 -51.571  1.00  0.00           H  
ATOM    905  CA  ARG    61      54.680 -15.183 -53.370  1.00  0.00           C  
ATOM    906  HA  ARG    61      54.120 -15.368 -54.286  1.00  0.00           H  
ATOM    907  CB  ARG    61      53.896 -13.973 -52.801  1.00  0.00           C  
ATOM    908  HB2 ARG    61      52.826 -14.138 -52.933  1.00  0.00           H  
ATOM    909  HB3 ARG    61      54.135 -13.971 -51.737  1.00  0.00           H  
ATOM    910  CG  ARG    61      54.372 -12.688 -53.469  1.00  0.00           C  
ATOM    911  HG2 ARG    61      53.810 -11.950 -52.897  1.00  0.00           H  
ATOM    912  HG3 ARG    61      55.432 -12.519 -53.277  1.00  0.00           H  
ATOM    913  CD  ARG    61      53.930 -12.622 -54.943  1.00  0.00           C  
ATOM    914  HD2 ARG    61      54.138 -13.590 -55.398  1.00  0.00           H  
ATOM    915  HD3 ARG    61      52.890 -12.310 -55.041  1.00  0.00           H  
ATOM    916  NE  ARG    61      54.803 -11.590 -55.547  1.00  0.00           N  
ATOM    917  HE  ARG    61      55.150 -10.902 -54.894  1.00  0.00           H  
ATOM    918  CZ  ARG    61      55.138 -11.444 -56.776  1.00  0.00           C  
ATOM    919  NH1 ARG    61      54.825 -12.313 -57.605  1.00  0.00           N  
ATOM    920 HH11 ARG    61      54.291 -13.131 -57.348  1.00  0.00           H  
ATOM    921 HH12 ARG    61      54.947 -12.203 -58.601  1.00  0.00           H  
ATOM    922  NH2 ARG    61      55.795 -10.406 -57.215  1.00  0.00           N  
ATOM    923 HH21 ARG    61      55.986  -9.684 -56.535  1.00  0.00           H  
ATOM    924 HH22 ARG    61      56.211 -10.338 -58.132  1.00  0.00           H  
ATOM    925  C   ARG    61      56.184 -14.930 -53.721  1.00  0.00           C  
ATOM    926  O   ARG    61      56.523 -14.406 -54.742  1.00  0.00           O  
ATOM    927  N   ASP    62      57.017 -15.488 -52.883  1.00  0.00           N  
ATOM    928  H   ASP    62      56.583 -16.165 -52.268  1.00  0.00           H  
ATOM    929  CA  ASP    62      58.491 -15.594 -53.044  1.00  0.00           C  
ATOM    930  HA  ASP    62      59.026 -14.687 -53.323  1.00  0.00           H  
ATOM    931  CB  ASP    62      59.101 -15.923 -51.666  1.00  0.00           C  
ATOM    932  HB2 ASP    62      60.186 -15.919 -51.772  1.00  0.00           H  
ATOM    933  HB3 ASP    62      58.747 -15.164 -50.968  1.00  0.00           H  
ATOM    934  CG  ASP    62      58.675 -17.352 -51.054  1.00  0.00           C  
ATOM    935  OD1 ASP    62      57.899 -18.126 -51.725  1.00  0.00           O  
ATOM    936  OD2 ASP    62      59.108 -17.637 -49.905  1.00  0.00           O  
ATOM    937  C   ASP    62      58.922 -16.533 -54.249  1.00  0.00           C  
ATOM    938  O   ASP    62      60.069 -16.468 -54.652  1.00  0.00           O  
ATOM    939  N   GLY    63      58.065 -17.447 -54.758  1.00  0.00           N  
ATOM    940  H   GLY    63      57.108 -17.484 -54.429  1.00  0.00           H  
ATOM    941  CA  GLY    63      58.356 -18.521 -55.759  1.00  0.00           C  
ATOM    942  HA2 GLY    63      57.765 -18.433 -56.671  1.00  0.00           H  
ATOM    943  HA3 GLY    63      59.388 -18.285 -56.016  1.00  0.00           H  
ATOM    944  C   GLY    63      58.218 -19.866 -55.237  1.00  0.00           C  
ATOM    945  O   GLY    63      58.324 -20.778 -56.043  1.00  0.00           O  
ATOM    946  N   SER    64      57.974 -20.055 -53.893  1.00  0.00           N  
ATOM    947  H   SER    64      57.998 -19.198 -53.352  1.00  0.00           H  
ATOM    948  CA  SER    64      57.682 -21.424 -53.353  1.00  0.00           C  
ATOM    949  HA  SER    64      58.195 -22.087 -54.049  1.00  0.00           H  
ATOM    950  CB  SER    64      58.288 -21.418 -51.937  1.00  0.00           C  
ATOM    951  HB2 SER    64      58.393 -22.432 -51.552  1.00  0.00           H  
ATOM    952  HB3 SER    64      59.333 -21.135 -52.061  1.00  0.00           H  
ATOM    953  OG  SER    64      57.716 -20.575 -51.016  1.00  0.00           O  
ATOM    954  HG  SER    64      57.788 -19.684 -51.364  1.00  0.00           H  
ATOM    955  C   SER    64      56.183 -21.728 -53.470  1.00  0.00           C  
ATOM    956  O   SER    64      55.747 -22.771 -53.035  1.00  0.00           O  
ATOM    957  N   GLY    65      55.398 -20.807 -54.093  1.00  0.00           N  
ATOM    958  H   GLY    65      55.760 -19.925 -54.436  1.00  0.00           H  
ATOM    959  CA  GLY    65      53.892 -21.040 -54.329  1.00  0.00           C  
ATOM    960  HA2 GLY    65      53.393 -21.224 -53.377  1.00  0.00           H  
ATOM    961  HA3 GLY    65      53.479 -20.139 -54.783  1.00  0.00           H  
ATOM    962  C   GLY    65      53.499 -22.237 -55.251  1.00  0.00           C  
ATOM    963  O   GLY    65      53.923 -22.258 -56.388  1.00  0.00           O  
ATOM    964  N   VAL    66      52.604 -23.165 -54.885  1.00  0.00           N  
ATOM    965  H   VAL    66      52.287 -23.097 -53.925  1.00  0.00           H  
ATOM    966  CA  VAL    66      52.263 -24.451 -55.652  1.00  0.00           C  
ATOM    967  HA  VAL    66      53.150 -25.059 -55.830  1.00  0.00           H  
ATOM    968  CB  VAL    66      51.240 -25.271 -54.865  1.00  0.00           C  
ATOM    969  HB  VAL    66      50.558 -24.612 -54.328  1.00  0.00           H  
ATOM    970  CG1 VAL    66      50.358 -26.298 -55.512  1.00  0.00           C  
ATOM    971 HG11 VAL    66      50.985 -27.122 -55.875  1.00  0.00           H  
ATOM    972 HG12 VAL    66      49.619 -26.723 -54.822  1.00  0.00           H  
ATOM    973 HG13 VAL    66      49.777 -25.771 -56.279  1.00  0.00           H  
ATOM    974  CG2 VAL    66      52.178 -25.975 -53.790  1.00  0.00           C  
ATOM    975 HG21 VAL    66      52.833 -25.309 -53.214  1.00  0.00           H  
ATOM    976 HG22 VAL    66      51.611 -26.664 -53.152  1.00  0.00           H  
ATOM    977 HG23 VAL    66      52.894 -26.664 -54.254  1.00  0.00           H  
ATOM    978  C   VAL    66      51.687 -24.144 -57.033  1.00  0.00           C  
ATOM    979  O   VAL    66      50.986 -23.170 -57.270  1.00  0.00           O  
ATOM    980  N   THR    67      51.975 -25.088 -57.877  1.00  0.00           N  
ATOM    981  H   THR    67      52.482 -25.831 -57.412  1.00  0.00           H  
ATOM    982  CA  THR    67      51.498 -25.203 -59.271  1.00  0.00           C  
ATOM    983  HA  THR    67      51.746 -24.235 -59.708  1.00  0.00           H  
ATOM    984  CB  THR    67      52.319 -26.250 -60.009  1.00  0.00           C  
ATOM    985  HB  THR    67      52.334 -27.194 -59.464  1.00  0.00           H  
ATOM    986  CG2 THR    67      51.800 -26.453 -61.379  1.00  0.00           C  
ATOM    987 HG21 THR    67      50.963 -27.163 -61.373  1.00  0.00           H  
ATOM    988 HG22 THR    67      51.490 -25.462 -61.732  1.00  0.00           H  
ATOM    989 HG23 THR    67      52.562 -26.868 -62.050  1.00  0.00           H  
ATOM    990  OG1 THR    67      53.654 -25.762 -59.983  1.00  0.00           O  
ATOM    991  HG1 THR    67      53.926 -25.837 -59.065  1.00  0.00           H  
ATOM    992  C   THR    67      50.051 -25.515 -59.445  1.00  0.00           C  
ATOM    993  O   THR    67      49.405 -26.425 -58.912  1.00  0.00           O  
ATOM    994  N   VAL    68      49.441 -24.660 -60.265  1.00  0.00           N  
ATOM    995  H   VAL    68      49.957 -23.893 -60.679  1.00  0.00           H  
ATOM    996  CA  VAL    68      48.022 -24.845 -60.717  1.00  0.00           C  
ATOM    997  HA  VAL    68      47.447 -25.524 -60.087  1.00  0.00           H  
ATOM    998  CB  VAL    68      47.216 -23.443 -60.689  1.00  0.00           C  
ATOM    999  HB  VAL    68      46.226 -23.584 -61.122  1.00  0.00           H  
ATOM   1000  CG1 VAL    68      47.014 -23.144 -59.196  1.00  0.00           C  
ATOM   1001 HG11 VAL    68      47.937 -23.099 -58.604  1.00  0.00           H  
ATOM   1002 HG12 VAL    68      46.458 -22.200 -59.163  1.00  0.00           H  
ATOM   1003 HG13 VAL    68      46.505 -24.015 -58.765  1.00  0.00           H  
ATOM   1004  CG2 VAL    68      48.023 -22.233 -61.203  1.00  0.00           C  
ATOM   1005 HG21 VAL    68      47.303 -21.461 -61.502  1.00  0.00           H  
ATOM   1006 HG22 VAL    68      48.765 -21.868 -60.483  1.00  0.00           H  
ATOM   1007 HG23 VAL    68      48.598 -22.542 -62.084  1.00  0.00           H  
ATOM   1008  C   VAL    68      47.900 -25.452 -62.142  1.00  0.00           C  
ATOM   1009  O   VAL    68      48.579 -25.128 -63.080  1.00  0.00           O  
ATOM   1010  N   GLU    69      46.823 -26.282 -62.319  1.00  0.00           N  
ATOM   1011  H   GLU    69      46.299 -26.388 -61.459  1.00  0.00           H  
ATOM   1012  CA  GLU    69      46.405 -26.984 -63.565  1.00  0.00           C  
ATOM   1013  HA  GLU    69      46.798 -26.457 -64.435  1.00  0.00           H  
ATOM   1014  CB  GLU    69      46.900 -28.392 -63.481  1.00  0.00           C  
ATOM   1015  HB2 GLU    69      47.985 -28.292 -63.428  1.00  0.00           H  
ATOM   1016  HB3 GLU    69      46.323 -28.749 -62.628  1.00  0.00           H  
ATOM   1017  CG  GLU    69      46.603 -29.242 -64.714  1.00  0.00           C  
ATOM   1018  HG2 GLU    69      46.876 -30.250 -64.399  1.00  0.00           H  
ATOM   1019  HG3 GLU    69      45.514 -29.275 -64.739  1.00  0.00           H  
ATOM   1020  CD  GLU    69      47.298 -28.946 -66.037  1.00  0.00           C  
ATOM   1021  OE1 GLU    69      47.754 -29.914 -66.609  1.00  0.00           O  
ATOM   1022  OE2 GLU    69      47.438 -27.803 -66.510  1.00  0.00           O  
ATOM   1023  C   GLU    69      44.852 -26.950 -63.564  1.00  0.00           C  
ATOM   1024  O   GLU    69      44.241 -26.890 -62.566  1.00  0.00           O  
ATOM   1025  N   LEU    70      44.198 -26.739 -64.736  1.00  0.00           N  
ATOM   1026  H   LEU    70      44.677 -26.777 -65.628  1.00  0.00           H  
ATOM   1027  CA  LEU    70      42.737 -26.852 -64.958  1.00  0.00           C  
ATOM   1028  HA  LEU    70      42.236 -26.783 -63.993  1.00  0.00           H  
ATOM   1029  CB  LEU    70      42.325 -25.750 -66.023  1.00  0.00           C  
ATOM   1030  HB2 LEU    70      42.686 -26.013 -67.018  1.00  0.00           H  
ATOM   1031  HB3 LEU    70      41.236 -25.729 -65.996  1.00  0.00           H  
ATOM   1032  CG  LEU    70      42.830 -24.319 -65.733  1.00  0.00           C  
ATOM   1033  HG  LEU    70      43.868 -24.136 -66.012  1.00  0.00           H  
ATOM   1034  CD1 LEU    70      41.991 -23.337 -66.566  1.00  0.00           C  
ATOM   1035 HD11 LEU    70      42.435 -22.362 -66.325  1.00  0.00           H  
ATOM   1036 HD12 LEU    70      42.106 -23.519 -67.641  1.00  0.00           H  
ATOM   1037 HD13 LEU    70      40.904 -23.323 -66.422  1.00  0.00           H  
ATOM   1038  CD2 LEU    70      42.520 -23.936 -64.311  1.00  0.00           C  
ATOM   1039 HD21 LEU    70      41.428 -24.046 -64.320  1.00  0.00           H  
ATOM   1040 HD22 LEU    70      43.040 -24.582 -63.592  1.00  0.00           H  
ATOM   1041 HD23 LEU    70      42.804 -22.886 -64.168  1.00  0.00           H  
ATOM   1042  C   LEU    70      42.355 -28.283 -65.520  1.00  0.00           C  
ATOM   1043  O   LEU    70      43.106 -28.814 -66.286  1.00  0.00           O  
ATOM   1044  N   SER    71      41.250 -28.752 -64.996  1.00  0.00           N  
ATOM   1045  H   SER    71      40.851 -28.182 -64.259  1.00  0.00           H  
ATOM   1046  CA  SER    71      40.583 -30.049 -65.387  1.00  0.00           C  
ATOM   1047  HA  SER    71      41.283 -30.884 -65.373  1.00  0.00           H  
ATOM   1048  CB  SER    71      39.477 -30.430 -64.362  1.00  0.00           C  
ATOM   1049  HB2 SER    71      39.990 -30.495 -63.402  1.00  0.00           H  
ATOM   1050  HB3 SER    71      38.737 -29.646 -64.203  1.00  0.00           H  
ATOM   1051  OG  SER    71      38.814 -31.623 -64.706  1.00  0.00           O  
ATOM   1052  HG  SER    71      37.934 -31.596 -64.323  1.00  0.00           H  
ATOM   1053  C   SER    71      39.935 -29.791 -66.735  1.00  0.00           C  
ATOM   1054  O   SER    71      39.119 -28.885 -66.921  1.00  0.00           O  
ATOM   1055  N   GLU    72      40.369 -30.439 -67.818  1.00  0.00           N  
ATOM   1056  H   GLU    72      41.211 -30.989 -67.695  1.00  0.00           H  
ATOM   1057  CA  GLU    72      39.878 -30.281 -69.174  1.00  0.00           C  
ATOM   1058  HA  GLU    72      39.901 -29.238 -69.488  1.00  0.00           H  
ATOM   1059  CB  GLU    72      40.775 -31.087 -70.162  1.00  0.00           C  
ATOM   1060  HB2 GLU    72      41.751 -30.606 -70.113  1.00  0.00           H  
ATOM   1061  HB3 GLU    72      40.822 -32.128 -69.842  1.00  0.00           H  
ATOM   1062  CG  GLU    72      40.403 -30.968 -71.620  1.00  0.00           C  
ATOM   1063  HG2 GLU    72      41.125 -31.597 -72.140  1.00  0.00           H  
ATOM   1064  HG3 GLU    72      39.519 -31.559 -71.859  1.00  0.00           H  
ATOM   1065  CD  GLU    72      40.315 -29.580 -72.238  1.00  0.00           C  
ATOM   1066  OE1 GLU    72      41.075 -28.606 -71.876  1.00  0.00           O  
ATOM   1067  OE2 GLU    72      39.619 -29.432 -73.266  1.00  0.00           O  
ATOM   1068  C   GLU    72      38.390 -30.659 -69.238  1.00  0.00           C  
ATOM   1069  O   GLU    72      37.655 -29.993 -69.903  1.00  0.00           O  
ATOM   1070  N   ALA    73      37.973 -31.695 -68.539  1.00  0.00           N  
ATOM   1071  H   ALA    73      38.739 -32.051 -67.981  1.00  0.00           H  
ATOM   1072  CA  ALA    73      36.545 -32.087 -68.467  1.00  0.00           C  
ATOM   1073  HA  ALA    73      36.176 -32.447 -69.428  1.00  0.00           H  
ATOM   1074  CB  ALA    73      36.529 -33.201 -67.526  1.00  0.00           C  
ATOM   1075  HB1 ALA    73      37.003 -32.830 -66.609  1.00  0.00           H  
ATOM   1076  HB2 ALA    73      35.533 -33.625 -67.352  1.00  0.00           H  
ATOM   1077  HB3 ALA    73      37.156 -34.047 -67.836  1.00  0.00           H  
ATOM   1078  C   ALA    73      35.695 -30.896 -67.863  1.00  0.00           C  
ATOM   1079  O   ALA    73      34.482 -30.936 -68.015  1.00  0.00           O  
ATOM   1080  N   ALA    74      36.245 -29.864 -67.246  1.00  0.00           N  
ATOM   1081  H   ALA    74      37.255 -29.832 -67.179  1.00  0.00           H  
ATOM   1082  CA  ALA    74      35.437 -28.707 -66.819  1.00  0.00           C  
ATOM   1083  HA  ALA    74      34.522 -29.133 -66.407  1.00  0.00           H  
ATOM   1084  CB  ALA    74      36.224 -27.823 -65.826  1.00  0.00           C  
ATOM   1085  HB1 ALA    74      35.517 -27.020 -65.585  1.00  0.00           H  
ATOM   1086  HB2 ALA    74      36.369 -28.346 -64.873  1.00  0.00           H  
ATOM   1087  HB3 ALA    74      37.181 -27.478 -66.236  1.00  0.00           H  
ATOM   1088  C   ALA    74      35.020 -27.763 -68.025  1.00  0.00           C  
ATOM   1089  O   ALA    74      34.206 -26.830 -67.894  1.00  0.00           O  
ATOM   1090  N   ARG    75      35.682 -27.847 -69.189  1.00  0.00           N  
ATOM   1091  H   ARG    75      36.290 -28.644 -69.337  1.00  0.00           H  
ATOM   1092  CA  ARG    75      35.371 -26.949 -70.328  1.00  0.00           C  
ATOM   1093  HA  ARG    75      35.599 -25.908 -70.099  1.00  0.00           H  
ATOM   1094  CB  ARG    75      36.483 -27.270 -71.400  1.00  0.00           C  
ATOM   1095  HB2 ARG    75      37.515 -27.318 -71.053  1.00  0.00           H  
ATOM   1096  HB3 ARG    75      36.212 -28.206 -71.890  1.00  0.00           H  
ATOM   1097  CG  ARG    75      36.469 -26.199 -72.522  1.00  0.00           C  
ATOM   1098  HG2 ARG    75      35.459 -25.964 -72.856  1.00  0.00           H  
ATOM   1099  HG3 ARG    75      36.894 -25.301 -72.072  1.00  0.00           H  
ATOM   1100  CD  ARG    75      37.320 -26.503 -73.773  1.00  0.00           C  
ATOM   1101  HD2 ARG    75      36.978 -27.503 -74.041  1.00  0.00           H  
ATOM   1102  HD3 ARG    75      37.112 -25.816 -74.594  1.00  0.00           H  
ATOM   1103  NE  ARG    75      38.749 -26.711 -73.474  1.00  0.00           N  
ATOM   1104  HE  ARG    75      39.007 -27.632 -73.149  1.00  0.00           H  
ATOM   1105  CZ  ARG    75      39.764 -25.861 -73.431  1.00  0.00           C  
ATOM   1106  NH1 ARG    75      39.692 -24.605 -73.692  1.00  0.00           N  
ATOM   1107 HH11 ARG    75      38.793 -24.188 -73.889  1.00  0.00           H  
ATOM   1108 HH12 ARG    75      40.523 -24.032 -73.697  1.00  0.00           H  
ATOM   1109  NH2 ARG    75      40.957 -26.230 -73.164  1.00  0.00           N  
ATOM   1110 HH21 ARG    75      41.058 -27.197 -72.891  1.00  0.00           H  
ATOM   1111 HH22 ARG    75      41.674 -25.525 -73.071  1.00  0.00           H  
ATOM   1112  C   ARG    75      33.948 -26.956 -70.796  1.00  0.00           C  
ATOM   1113  O   ARG    75      33.401 -25.873 -70.965  1.00  0.00           O  
ATOM   1114  N   ALA    76      33.314 -28.109 -71.018  1.00  0.00           N  
ATOM   1115  H   ALA    76      33.851 -28.935 -70.783  1.00  0.00           H  
ATOM   1116  CA  ALA    76      32.039 -28.179 -71.741  1.00  0.00           C  
ATOM   1117  HA  ALA    76      32.299 -27.655 -72.661  1.00  0.00           H  
ATOM   1118  CB  ALA    76      31.752 -29.638 -71.911  1.00  0.00           C  
ATOM   1119  HB1 ALA    76      30.760 -29.676 -72.379  1.00  0.00           H  
ATOM   1120  HB2 ALA    76      32.560 -30.111 -72.482  1.00  0.00           H  
ATOM   1121  HB3 ALA    76      31.714 -30.127 -70.930  1.00  0.00           H  
ATOM   1122  C   ALA    76      30.996 -27.442 -70.818  1.00  0.00           C  
ATOM   1123  O   ALA    76      30.107 -26.833 -71.375  1.00  0.00           O  
ATOM   1124  N   GLY    77      31.198 -27.366 -69.488  1.00  0.00           N  
ATOM   1125  H   GLY    77      32.022 -27.784 -69.073  1.00  0.00           H  
ATOM   1126  CA  GLY    77      30.181 -26.677 -68.648  1.00  0.00           C  
ATOM   1127  HA2 GLY    77      29.171 -26.922 -68.977  1.00  0.00           H  
ATOM   1128  HA3 GLY    77      30.487 -26.946 -67.638  1.00  0.00           H  
ATOM   1129  C   GLY    77      30.227 -25.190 -68.777  1.00  0.00           C  
ATOM   1130  O   GLY    77      29.189 -24.557 -68.785  1.00  0.00           O  
ATOM   1131  N   VAL    78      31.449 -24.634 -68.748  1.00  0.00           N  
ATOM   1132  H   VAL    78      32.284 -25.206 -68.709  1.00  0.00           H  
ATOM   1133  CA  VAL    78      31.572 -23.155 -68.940  1.00  0.00           C  
ATOM   1134  HA  VAL    78      30.775 -22.734 -68.328  1.00  0.00           H  
ATOM   1135  CB  VAL    78      32.915 -22.496 -68.513  1.00  0.00           C  
ATOM   1136  HB  VAL    78      32.915 -21.432 -68.751  1.00  0.00           H  
ATOM   1137  CG1 VAL    78      33.084 -22.749 -67.030  1.00  0.00           C  
ATOM   1138 HG11 VAL    78      34.037 -22.375 -66.634  1.00  0.00           H  
ATOM   1139 HG12 VAL    78      32.309 -22.120 -66.576  1.00  0.00           H  
ATOM   1140 HG13 VAL    78      33.052 -23.809 -66.752  1.00  0.00           H  
ATOM   1141  CG2 VAL    78      34.130 -23.193 -69.226  1.00  0.00           C  
ATOM   1142 HG21 VAL    78      34.143 -24.235 -68.881  1.00  0.00           H  
ATOM   1143 HG22 VAL    78      34.119 -23.081 -70.317  1.00  0.00           H  
ATOM   1144 HG23 VAL    78      35.050 -22.716 -68.867  1.00  0.00           H  
ATOM   1145  C   VAL    78      31.258 -22.758 -70.361  1.00  0.00           C  
ATOM   1146  O   VAL    78      30.531 -21.832 -70.517  1.00  0.00           O  
ATOM   1147  N   LYS    79      31.672 -23.552 -71.395  1.00  0.00           N  
ATOM   1148  H   LYS    79      32.258 -24.339 -71.143  1.00  0.00           H  
ATOM   1149  CA  LYS    79      31.445 -23.189 -72.836  1.00  0.00           C  
ATOM   1150  HA  LYS    79      31.770 -22.162 -73.001  1.00  0.00           H  
ATOM   1151  CB  LYS    79      32.285 -24.152 -73.631  1.00  0.00           C  
ATOM   1152  HB2 LYS    79      33.341 -24.009 -73.404  1.00  0.00           H  
ATOM   1153  HB3 LYS    79      31.943 -25.146 -73.340  1.00  0.00           H  
ATOM   1154  CG  LYS    79      32.073 -24.018 -75.181  1.00  0.00           C  
ATOM   1155  HG2 LYS    79      31.000 -24.108 -75.354  1.00  0.00           H  
ATOM   1156  HG3 LYS    79      32.433 -23.078 -75.600  1.00  0.00           H  
ATOM   1157  CD  LYS    79      32.712 -25.132 -76.002  1.00  0.00           C  
ATOM   1158  HD2 LYS    79      33.792 -25.094 -75.862  1.00  0.00           H  
ATOM   1159  HD3 LYS    79      32.308 -26.084 -75.660  1.00  0.00           H  
ATOM   1160  CE  LYS    79      32.481 -24.959 -77.474  1.00  0.00           C  
ATOM   1161  HE2 LYS    79      32.916 -24.009 -77.783  1.00  0.00           H  
ATOM   1162  HE3 LYS    79      32.999 -25.803 -77.929  1.00  0.00           H  
ATOM   1163  NZ  LYS    79      31.059 -24.946 -77.844  1.00  0.00           N  
ATOM   1164  HZ1 LYS    79      30.567 -24.152 -77.460  1.00  0.00           H  
ATOM   1165  HZ2 LYS    79      30.951 -25.074 -78.840  1.00  0.00           H  
ATOM   1166  HZ3 LYS    79      30.592 -25.769 -77.490  1.00  0.00           H  
ATOM   1167  C   LYS    79      29.941 -23.191 -73.181  1.00  0.00           C  
ATOM   1168  O   LYS    79      29.539 -22.295 -73.915  1.00  0.00           O  
ATOM   1169  N   ALA    80      29.139 -24.090 -72.648  1.00  0.00           N  
ATOM   1170  H   ALA    80      29.554 -24.851 -72.123  1.00  0.00           H  
ATOM   1171  CA  ALA    80      27.715 -23.920 -72.719  1.00  0.00           C  
ATOM   1172  HA  ALA    80      27.488 -23.898 -73.785  1.00  0.00           H  
ATOM   1173  CB  ALA    80      27.052 -25.221 -72.160  1.00  0.00           C  
ATOM   1174  HB1 ALA    80      26.052 -25.366 -72.587  1.00  0.00           H  
ATOM   1175  HB2 ALA    80      27.738 -26.008 -72.496  1.00  0.00           H  
ATOM   1176  HB3 ALA    80      26.881 -25.222 -71.076  1.00  0.00           H  
ATOM   1177  C   ALA    80      27.121 -22.577 -72.152  1.00  0.00           C  
ATOM   1178  O   ALA    80      26.238 -21.968 -72.717  1.00  0.00           O  
ATOM   1179  N   SER    81      27.646 -22.025 -71.078  1.00  0.00           N  
ATOM   1180  H   SER    81      28.531 -22.411 -70.770  1.00  0.00           H  
ATOM   1181  CA  SER    81      27.267 -20.726 -70.528  1.00  0.00           C  
ATOM   1182  HA  SER    81      26.182 -20.630 -70.570  1.00  0.00           H  
ATOM   1183  CB  SER    81      27.707 -20.513 -69.127  1.00  0.00           C  
ATOM   1184  HB2 SER    81      27.058 -19.647 -68.998  1.00  0.00           H  
ATOM   1185  HB3 SER    81      27.340 -21.218 -68.381  1.00  0.00           H  
ATOM   1186  OG  SER    81      29.051 -20.239 -68.855  1.00  0.00           O  
ATOM   1187  HG  SER    81      29.622 -20.835 -69.345  1.00  0.00           H  
ATOM   1188  C   SER    81      27.723 -19.608 -71.407  1.00  0.00           C  
ATOM   1189  O   SER    81      26.950 -18.690 -71.594  1.00  0.00           O  
ATOM   1190  N   SER    82      28.875 -19.623 -72.011  1.00  0.00           N  
ATOM   1191  H   SER    82      29.544 -20.364 -71.842  1.00  0.00           H  
ATOM   1192  CA  SER    82      29.364 -18.560 -72.888  1.00  0.00           C  
ATOM   1193  HA  SER    82      29.096 -17.608 -72.429  1.00  0.00           H  
ATOM   1194  CB  SER    82      30.889 -18.618 -73.102  1.00  0.00           C  
ATOM   1195  HB2 SER    82      31.122 -17.660 -73.568  1.00  0.00           H  
ATOM   1196  HB3 SER    82      31.301 -18.655 -72.094  1.00  0.00           H  
ATOM   1197  OG  SER    82      31.446 -19.676 -73.830  1.00  0.00           O  
ATOM   1198  HG  SER    82      31.080 -19.567 -74.710  1.00  0.00           H  
ATOM   1199  C   SER    82      28.704 -18.585 -74.279  1.00  0.00           C  
ATOM   1200  O   SER    82      28.263 -17.564 -74.739  1.00  0.00           O  
ATOM   1201  N   ASP    83      28.426 -19.804 -74.837  1.00  0.00           N  
ATOM   1202  H   ASP    83      28.793 -20.542 -74.248  1.00  0.00           H  
ATOM   1203  CA  ASP    83      27.588 -20.003 -75.999  1.00  0.00           C  
ATOM   1204  HA  ASP    83      28.000 -19.412 -76.816  1.00  0.00           H  
ATOM   1205  CB  ASP    83      27.581 -21.496 -76.412  1.00  0.00           C  
ATOM   1206  HB2 ASP    83      27.151 -22.000 -75.546  1.00  0.00           H  
ATOM   1207  HB3 ASP    83      26.919 -21.606 -77.270  1.00  0.00           H  
ATOM   1208  CG  ASP    83      28.938 -22.109 -76.739  1.00  0.00           C  
ATOM   1209  OD1 ASP    83      29.803 -21.355 -77.145  1.00  0.00           O  
ATOM   1210  OD2 ASP    83      29.034 -23.389 -76.711  1.00  0.00           O  
ATOM   1211  C   ASP    83      26.128 -19.465 -75.659  1.00  0.00           C  
ATOM   1212  O   ASP    83      25.529 -18.976 -76.578  1.00  0.00           O  
ATOM   1213  N   TRP    84      25.594 -19.643 -74.467  1.00  0.00           N  
ATOM   1214  H   TRP    84      26.012 -20.234 -73.758  1.00  0.00           H  
ATOM   1215  CA  TRP    84      24.257 -19.054 -74.134  1.00  0.00           C  
ATOM   1216  HA  TRP    84      23.557 -19.475 -74.855  1.00  0.00           H  
ATOM   1217  CB  TRP    84      23.879 -19.550 -72.718  1.00  0.00           C  
ATOM   1218  HB2 TRP    84      24.017 -20.639 -72.721  1.00  0.00           H  
ATOM   1219  HB3 TRP    84      24.472 -19.056 -71.939  1.00  0.00           H  
ATOM   1220  CG  TRP    84      22.484 -19.156 -72.335  1.00  0.00           C  
ATOM   1221  CD1 TRP    84      21.396 -19.897 -72.390  1.00  0.00           C  
ATOM   1222  HD1 TRP    84      21.352 -20.892 -72.809  1.00  0.00           H  
ATOM   1223  NE1 TRP    84      20.343 -19.115 -72.028  1.00  0.00           N  
ATOM   1224  HE1 TRP    84      19.399 -19.430 -72.202  1.00  0.00           H  
ATOM   1225  CE2 TRP    84      20.682 -17.903 -71.497  1.00  0.00           C  
ATOM   1226  CZ2 TRP    84      19.985 -16.803 -70.956  1.00  0.00           C  
ATOM   1227  HZ2 TRP    84      18.912 -16.847 -70.840  1.00  0.00           H  
ATOM   1228  CH2 TRP    84      20.721 -15.624 -70.579  1.00  0.00           C  
ATOM   1229  HH2 TRP    84      20.125 -14.793 -70.229  1.00  0.00           H  
ATOM   1230  CZ3 TRP    84      22.076 -15.574 -70.806  1.00  0.00           C  
ATOM   1231  HZ3 TRP    84      22.631 -14.681 -70.559  1.00  0.00           H  
ATOM   1232  CE3 TRP    84      22.690 -16.609 -71.472  1.00  0.00           C  
ATOM   1233  HE3 TRP    84      23.754 -16.618 -71.658  1.00  0.00           H  
ATOM   1234  CD2 TRP    84      22.093 -17.861 -71.738  1.00  0.00           C  
ATOM   1235  C   TRP    84      24.276 -17.512 -74.284  1.00  0.00           C  
ATOM   1236  O   TRP    84      23.376 -16.932 -74.873  1.00  0.00           O  
ATOM   1237  N   VAL    85      25.356 -16.814 -73.808  1.00  0.00           N  
ATOM   1238  H   VAL    85      26.015 -17.302 -73.214  1.00  0.00           H  
ATOM   1239  CA  VAL    85      25.395 -15.312 -73.848  1.00  0.00           C  
ATOM   1240  HA  VAL    85      24.423 -15.023 -73.448  1.00  0.00           H  
ATOM   1241  CB  VAL    85      26.516 -14.727 -72.948  1.00  0.00           C  
ATOM   1242  HB  VAL    85      27.472 -14.971 -73.413  1.00  0.00           H  
ATOM   1243  CG1 VAL    85      26.530 -13.198 -72.910  1.00  0.00           C  
ATOM   1244 HG11 VAL    85      27.453 -12.809 -72.463  1.00  0.00           H  
ATOM   1245 HG12 VAL    85      26.648 -12.801 -73.926  1.00  0.00           H  
ATOM   1246 HG13 VAL    85      25.658 -12.863 -72.336  1.00  0.00           H  
ATOM   1247  CG2 VAL    85      26.543 -15.048 -71.445  1.00  0.00           C  
ATOM   1248 HG21 VAL    85      26.499 -16.140 -71.348  1.00  0.00           H  
ATOM   1249 HG22 VAL    85      27.454 -14.734 -70.919  1.00  0.00           H  
ATOM   1250 HG23 VAL    85      25.594 -14.725 -70.999  1.00  0.00           H  
ATOM   1251  C   VAL    85      25.506 -14.926 -75.344  1.00  0.00           C  
ATOM   1252  O   VAL    85      24.783 -14.056 -75.821  1.00  0.00           O  
ATOM   1253  N   MET    86      26.375 -15.682 -76.088  1.00  0.00           N  
ATOM   1254  H   MET    86      26.803 -16.446 -75.579  1.00  0.00           H  
ATOM   1255  CA  MET    86      26.549 -15.566 -77.533  1.00  0.00           C  
ATOM   1256  HA  MET    86      26.840 -14.531 -77.711  1.00  0.00           H  
ATOM   1257  CB  MET    86      27.737 -16.505 -77.989  1.00  0.00           C  
ATOM   1258  HB2 MET    86      28.605 -16.426 -77.334  1.00  0.00           H  
ATOM   1259  HB3 MET    86      27.509 -17.569 -78.048  1.00  0.00           H  
ATOM   1260  CG  MET    86      28.234 -16.268 -79.396  1.00  0.00           C  
ATOM   1261  HG2 MET    86      27.409 -16.567 -80.042  1.00  0.00           H  
ATOM   1262  HG3 MET    86      28.312 -15.184 -79.471  1.00  0.00           H  
ATOM   1263  SD  MET    86      29.665 -17.283 -79.865  1.00  0.00           S  
ATOM   1264  CE  MET    86      30.145 -16.449 -81.284  1.00  0.00           C  
ATOM   1265  HE1 MET    86      30.444 -15.439 -80.977  1.00  0.00           H  
ATOM   1266  HE2 MET    86      31.027 -16.966 -81.684  1.00  0.00           H  
ATOM   1267  HE3 MET    86      29.337 -16.496 -82.024  1.00  0.00           H  
ATOM   1268  C   MET    86      25.323 -15.821 -78.421  1.00  0.00           C  
ATOM   1269  O   MET    86      25.116 -15.009 -79.339  1.00  0.00           O  
ATOM   1270  N   ASP    87      24.453 -16.814 -78.078  1.00  0.00           N  
ATOM   1271  H   ASP    87      24.641 -17.414 -77.284  1.00  0.00           H  
ATOM   1272  CA  ASP    87      23.160 -16.987 -78.712  1.00  0.00           C  
ATOM   1273  HA  ASP    87      23.206 -16.874 -79.795  1.00  0.00           H  
ATOM   1274  CB  ASP    87      22.553 -18.267 -78.205  1.00  0.00           C  
ATOM   1275  HB2 ASP    87      23.345 -19.015 -78.168  1.00  0.00           H  
ATOM   1276  HB3 ASP    87      22.160 -18.275 -77.189  1.00  0.00           H  
ATOM   1277  CG  ASP    87      21.402 -18.706 -79.144  1.00  0.00           C  
ATOM   1278  OD1 ASP    87      20.473 -19.410 -78.687  1.00  0.00           O  
ATOM   1279  OD2 ASP    87      21.460 -18.395 -80.380  1.00  0.00           O  
ATOM   1280  C   ASP    87      22.208 -15.824 -78.300  1.00  0.00           C  
ATOM   1281  O   ASP    87      21.586 -15.233 -79.162  1.00  0.00           O  
ATOM   1282  N   SER    88      22.224 -15.400 -77.023  1.00  0.00           N  
ATOM   1283  H   SER    88      22.884 -15.821 -76.379  1.00  0.00           H  
ATOM   1284  CA  SER    88      21.318 -14.352 -76.537  1.00  0.00           C  
ATOM   1285  HA  SER    88      20.257 -14.568 -76.655  1.00  0.00           H  
ATOM   1286  CB  SER    88      21.519 -14.241 -75.049  1.00  0.00           C  
ATOM   1287  HB2 SER    88      22.574 -14.144 -74.791  1.00  0.00           H  
ATOM   1288  HB3 SER    88      20.977 -13.370 -74.682  1.00  0.00           H  
ATOM   1289  OG  SER    88      20.956 -15.367 -74.380  1.00  0.00           O  
ATOM   1290  HG  SER    88      21.595 -16.068 -74.523  1.00  0.00           H  
ATOM   1291  C   SER    88      21.708 -12.993 -77.177  1.00  0.00           C  
ATOM   1292  O   SER    88      20.873 -12.241 -77.655  1.00  0.00           O  
ATOM   1293  N   MET    89      23.000 -12.752 -77.347  1.00  0.00           N  
ATOM   1294  H   MET    89      23.680 -13.431 -77.027  1.00  0.00           H  
ATOM   1295  CA  MET    89      23.617 -11.447 -77.880  1.00  0.00           C  
ATOM   1296  HA  MET    89      23.170 -10.655 -77.278  1.00  0.00           H  
ATOM   1297  CB  MET    89      25.184 -11.344 -77.785  1.00  0.00           C  
ATOM   1298  HB2 MET    89      25.596 -11.665 -76.828  1.00  0.00           H  
ATOM   1299  HB3 MET    89      25.655 -12.059 -78.459  1.00  0.00           H  
ATOM   1300  CG  MET    89      25.695  -9.900 -78.007  1.00  0.00           C  
ATOM   1301  HG2 MET    89      26.782  -9.889 -77.926  1.00  0.00           H  
ATOM   1302  HG3 MET    89      25.479  -9.557 -79.019  1.00  0.00           H  
ATOM   1303  SD  MET    89      25.272  -8.619 -76.806  1.00  0.00           S  
ATOM   1304  CE  MET    89      23.741  -7.993 -77.592  1.00  0.00           C  
ATOM   1305  HE1 MET    89      23.694  -8.236 -78.660  1.00  0.00           H  
ATOM   1306  HE2 MET    89      22.894  -8.467 -77.081  1.00  0.00           H  
ATOM   1307  HE3 MET    89      23.730  -6.901 -77.480  1.00  0.00           H  
ATOM   1308  C   MET    89      23.184 -11.295 -79.379  1.00  0.00           C  
ATOM   1309  O   MET    89      22.601 -10.253 -79.775  1.00  0.00           O  
ATOM   1310  N   ASN    90      23.217 -12.372 -80.168  1.00  0.00           N  
ATOM   1311  H   ASN    90      23.736 -13.197 -79.892  1.00  0.00           H  
ATOM   1312  CA  ASN    90      22.739 -12.415 -81.521  1.00  0.00           C  
ATOM   1313  HA  ASN    90      23.292 -11.697 -82.127  1.00  0.00           H  
ATOM   1314  CB  ASN    90      22.901 -13.815 -82.124  1.00  0.00           C  
ATOM   1315  HB2 ASN    90      23.924 -14.161 -81.977  1.00  0.00           H  
ATOM   1316  HB3 ASN    90      22.163 -14.366 -81.542  1.00  0.00           H  
ATOM   1317  CG  ASN    90      22.499 -13.827 -83.589  1.00  0.00           C  
ATOM   1318  OD1 ASN    90      22.775 -12.832 -84.246  1.00  0.00           O  
ATOM   1319  ND2 ASN    90      22.114 -14.898 -84.208  1.00  0.00           N  
ATOM   1320 HD21 ASN    90      22.166 -14.898 -85.220  1.00  0.00           H  
ATOM   1321 HD22 ASN    90      22.127 -15.805 -83.759  1.00  0.00           H  
ATOM   1322  C   ASN    90      21.282 -12.059 -81.613  1.00  0.00           C  
ATOM   1323  O   ASN    90      20.937 -11.269 -82.476  1.00  0.00           O  
ATOM   1324  N   LYS    91      20.455 -12.506 -80.674  1.00  0.00           N  
ATOM   1325  H   LYS    91      20.941 -13.048 -79.970  1.00  0.00           H  
ATOM   1326  CA  LYS    91      18.948 -12.306 -80.591  1.00  0.00           C  
ATOM   1327  HA  LYS    91      18.542 -12.098 -81.581  1.00  0.00           H  
ATOM   1328  CB  LYS    91      18.300 -13.631 -80.034  1.00  0.00           C  
ATOM   1329  HB2 LYS    91      18.751 -13.807 -79.057  1.00  0.00           H  
ATOM   1330  HB3 LYS    91      17.212 -13.578 -80.026  1.00  0.00           H  
ATOM   1331  CG  LYS    91      18.697 -14.826 -80.933  1.00  0.00           C  
ATOM   1332  HG2 LYS    91      18.449 -14.581 -81.965  1.00  0.00           H  
ATOM   1333  HG3 LYS    91      19.786 -14.881 -80.953  1.00  0.00           H  
ATOM   1334  CD  LYS    91      18.102 -16.118 -80.360  1.00  0.00           C  
ATOM   1335  HD2 LYS    91      18.505 -16.254 -79.356  1.00  0.00           H  
ATOM   1336  HD3 LYS    91      17.014 -16.104 -80.422  1.00  0.00           H  
ATOM   1337  CE  LYS    91      18.605 -17.246 -81.200  1.00  0.00           C  
ATOM   1338  HE2 LYS    91      18.029 -17.215 -82.125  1.00  0.00           H  
ATOM   1339  HE3 LYS    91      19.678 -17.094 -81.314  1.00  0.00           H  
ATOM   1340  NZ  LYS    91      18.387 -18.569 -80.462  1.00  0.00           N  
ATOM   1341  HZ1 LYS    91      18.399 -19.279 -81.180  1.00  0.00           H  
ATOM   1342  HZ2 LYS    91      19.080 -18.716 -79.742  1.00  0.00           H  
ATOM   1343  HZ3 LYS    91      17.485 -18.550 -80.008  1.00  0.00           H  
ATOM   1344  C   LYS    91      18.537 -11.015 -79.834  1.00  0.00           C  
ATOM   1345  O   LYS    91      17.424 -10.903 -79.436  1.00  0.00           O  
ATOM   1346  N   GLY    92      19.469 -10.121 -79.723  1.00  0.00           N  
ATOM   1347  H   GLY    92      20.340 -10.288 -80.213  1.00  0.00           H  
ATOM   1348  CA  GLY    92      19.153  -8.781 -79.169  1.00  0.00           C  
ATOM   1349  HA2 GLY    92      19.961  -8.053 -79.229  1.00  0.00           H  
ATOM   1350  HA3 GLY    92      18.335  -8.380 -79.768  1.00  0.00           H  
ATOM   1351  C   GLY    92      18.687  -8.836 -77.732  1.00  0.00           C  
ATOM   1352  O   GLY    92      17.642  -8.305 -77.371  1.00  0.00           O  
ATOM   1353  N   THR    93      19.342  -9.598 -76.866  1.00  0.00           N  
ATOM   1354  H   THR    93      20.146 -10.124 -77.186  1.00  0.00           H  
ATOM   1355  CA  THR    93      18.873  -9.847 -75.449  1.00  0.00           C  
ATOM   1356  HA  THR    93      17.900 -10.302 -75.630  1.00  0.00           H  
ATOM   1357  CB  THR    93      19.818 -10.811 -74.756  1.00  0.00           C  
ATOM   1358  HB  THR    93      19.784 -11.705 -75.379  1.00  0.00           H  
ATOM   1359  CG2 THR    93      21.316 -10.337 -74.740  1.00  0.00           C  
ATOM   1360 HG21 THR    93      21.919 -11.224 -74.971  1.00  0.00           H  
ATOM   1361 HG22 THR    93      21.518  -9.561 -75.488  1.00  0.00           H  
ATOM   1362 HG23 THR    93      21.655  -9.837 -73.824  1.00  0.00           H  
ATOM   1363  OG1 THR    93      19.495 -11.066 -73.393  1.00  0.00           O  
ATOM   1364  HG1 THR    93      18.589 -11.378 -73.331  1.00  0.00           H  
ATOM   1365  C   THR    93      18.678  -8.607 -74.553  1.00  0.00           C  
ATOM   1366  O   THR    93      19.481  -7.673 -74.721  1.00  0.00           O  
ATOM   1367  N   ASP    94      17.790  -8.589 -73.579  1.00  0.00           N  
ATOM   1368  H   ASP    94      17.127  -9.355 -73.547  1.00  0.00           H  
ATOM   1369  CA  ASP    94      17.578  -7.543 -72.508  1.00  0.00           C  
ATOM   1370  HA  ASP    94      17.906  -6.607 -72.960  1.00  0.00           H  
ATOM   1371  CB  ASP    94      16.074  -7.437 -72.168  1.00  0.00           C  
ATOM   1372  HB2 ASP    94      15.455  -7.720 -73.019  1.00  0.00           H  
ATOM   1373  HB3 ASP    94      15.880  -8.068 -71.300  1.00  0.00           H  
ATOM   1374  CG  ASP    94      15.796  -5.981 -71.779  1.00  0.00           C  
ATOM   1375  OD1 ASP    94      15.518  -5.714 -70.578  1.00  0.00           O  
ATOM   1376  OD2 ASP    94      15.924  -5.073 -72.664  1.00  0.00           O  
ATOM   1377  C   ASP    94      18.453  -7.726 -71.190  1.00  0.00           C  
ATOM   1378  O   ASP    94      18.347  -6.929 -70.260  1.00  0.00           O  
ATOM   1379  N   SER    95      19.309  -8.751 -71.184  1.00  0.00           N  
ATOM   1380  H   SER    95      19.498  -9.269 -72.034  1.00  0.00           H  
ATOM   1381  CA  SER    95      20.003  -9.145 -70.013  1.00  0.00           C  
ATOM   1382  HA  SER    95      19.231  -9.368 -69.276  1.00  0.00           H  
ATOM   1383  CB  SER    95      20.707 -10.486 -70.165  1.00  0.00           C  
ATOM   1384  HB2 SER    95      21.622 -10.253 -70.710  1.00  0.00           H  
ATOM   1385  HB3 SER    95      21.011 -10.874 -69.193  1.00  0.00           H  
ATOM   1386  OG  SER    95      19.958 -11.618 -70.727  1.00  0.00           O  
ATOM   1387  HG  SER    95      19.834 -11.444 -71.663  1.00  0.00           H  
ATOM   1388  C   SER    95      20.994  -8.145 -69.344  1.00  0.00           C  
ATOM   1389  O   SER    95      21.722  -7.420 -69.956  1.00  0.00           O  
ATOM   1390  N   TYR    96      21.105  -8.254 -68.026  1.00  0.00           N  
ATOM   1391  H   TYR    96      20.634  -9.044 -67.601  1.00  0.00           H  
ATOM   1392  CA  TYR    96      22.096  -7.520 -67.151  1.00  0.00           C  
ATOM   1393  HA  TYR    96      21.856  -6.469 -67.313  1.00  0.00           H  
ATOM   1394  CB  TYR    96      21.677  -7.777 -65.741  1.00  0.00           C  
ATOM   1395  HB2 TYR    96      20.631  -7.498 -65.563  1.00  0.00           H  
ATOM   1396  HB3 TYR    96      21.712  -8.853 -65.532  1.00  0.00           H  
ATOM   1397  CG  TYR    96      22.521  -7.004 -64.687  1.00  0.00           C  
ATOM   1398  CD1 TYR    96      23.609  -7.724 -64.113  1.00  0.00           C  
ATOM   1399  HD1 TYR    96      23.970  -8.700 -64.400  1.00  0.00           H  
ATOM   1400  CE1 TYR    96      24.318  -7.052 -63.102  1.00  0.00           C  
ATOM   1401  HE1 TYR    96      25.169  -7.490 -62.601  1.00  0.00           H  
ATOM   1402  CZ  TYR    96      24.023  -5.722 -62.758  1.00  0.00           C  
ATOM   1403  OH  TYR    96      24.877  -5.053 -61.897  1.00  0.00           O  
ATOM   1404  HH  TYR    96      24.971  -5.534 -61.071  1.00  0.00           H  
ATOM   1405  CE2 TYR    96      23.014  -5.021 -63.338  1.00  0.00           C  
ATOM   1406  HE2 TYR    96      22.846  -3.986 -63.082  1.00  0.00           H  
ATOM   1407  CD2 TYR    96      22.263  -5.650 -64.320  1.00  0.00           C  
ATOM   1408  HD2 TYR    96      21.522  -5.066 -64.845  1.00  0.00           H  
ATOM   1409  C   TYR    96      23.593  -7.844 -67.370  1.00  0.00           C  
ATOM   1410  O   TYR    96      23.962  -9.008 -67.357  1.00  0.00           O  
ATOM   1411  N   GLY    97      24.370  -6.724 -67.572  1.00  0.00           N  
ATOM   1412  H   GLY    97      24.022  -5.780 -67.455  1.00  0.00           H  
ATOM   1413  CA  GLY    97      25.789  -6.766 -68.030  1.00  0.00           C  
ATOM   1414  HA2 GLY    97      26.138  -5.734 -68.005  1.00  0.00           H  
ATOM   1415  HA3 GLY    97      26.422  -7.331 -67.346  1.00  0.00           H  
ATOM   1416  C   GLY    97      26.065  -7.333 -69.471  1.00  0.00           C  
ATOM   1417  O   GLY    97      27.224  -7.392 -69.876  1.00  0.00           O  
ATOM   1418  N   VAL    98      25.016  -7.889 -70.116  1.00  0.00           N  
ATOM   1419  H   VAL    98      24.160  -7.971 -69.582  1.00  0.00           H  
ATOM   1420  CA  VAL    98      24.976  -8.175 -71.566  1.00  0.00           C  
ATOM   1421  HA  VAL    98      26.020  -8.350 -71.826  1.00  0.00           H  
ATOM   1422  CB  VAL    98      24.144  -9.416 -71.916  1.00  0.00           C  
ATOM   1423  HB  VAL    98      23.097  -9.123 -71.987  1.00  0.00           H  
ATOM   1424  CG1 VAL    98      24.469  -9.906 -73.290  1.00  0.00           C  
ATOM   1425 HG11 VAL    98      24.264  -9.107 -74.013  1.00  0.00           H  
ATOM   1426 HG12 VAL    98      25.519 -10.223 -73.279  1.00  0.00           H  
ATOM   1427 HG13 VAL    98      23.877 -10.816 -73.448  1.00  0.00           H  
ATOM   1428  CG2 VAL    98      24.098 -10.538 -70.885  1.00  0.00           C  
ATOM   1429 HG21 VAL    98      23.686 -10.156 -69.944  1.00  0.00           H  
ATOM   1430 HG22 VAL    98      23.496 -11.371 -71.269  1.00  0.00           H  
ATOM   1431 HG23 VAL    98      25.119 -10.749 -70.544  1.00  0.00           H  
ATOM   1432  C   VAL    98      24.515  -6.931 -72.348  1.00  0.00           C  
ATOM   1433  O   VAL    98      25.229  -6.591 -73.206  1.00  0.00           O  
ATOM   1434  N   THR    99      23.405  -6.327 -72.008  1.00  0.00           N  
ATOM   1435  H   THR    99      22.735  -6.666 -71.328  1.00  0.00           H  
ATOM   1436  CA  THR    99      23.027  -5.081 -72.680  1.00  0.00           C  
ATOM   1437  HA  THR    99      23.806  -4.487 -73.157  1.00  0.00           H  
ATOM   1438  CB  THR    99      21.933  -5.492 -73.637  1.00  0.00           C  
ATOM   1439  HB  THR    99      21.421  -4.591 -73.974  1.00  0.00           H  
ATOM   1440  CG2 THR    99      22.420  -6.339 -74.870  1.00  0.00           C  
ATOM   1441 HG21 THR    99      22.451  -7.397 -74.582  1.00  0.00           H  
ATOM   1442 HG22 THR    99      21.745  -6.134 -75.710  1.00  0.00           H  
ATOM   1443 HG23 THR    99      23.424  -6.003 -75.157  1.00  0.00           H  
ATOM   1444  OG1 THR    99      20.950  -6.288 -73.032  1.00  0.00           O  
ATOM   1445  HG1 THR    99      20.571  -6.866 -73.698  1.00  0.00           H  
ATOM   1446  C   THR    99      22.434  -4.079 -71.569  1.00  0.00           C  
ATOM   1447  O   THR    99      22.800  -2.905 -71.637  1.00  0.00           O  
ATOM   1448  N   THR   100      21.701  -4.547 -70.583  1.00  0.00           N  
ATOM   1449  H   THR   100      21.250  -5.455 -70.588  1.00  0.00           H  
ATOM   1450  CA  THR   100      21.303  -3.661 -69.443  1.00  0.00           C  
ATOM   1451  HA  THR   100      21.090  -2.675 -69.855  1.00  0.00           H  
ATOM   1452  CB  THR   100      20.020  -4.188 -68.828  1.00  0.00           C  
ATOM   1453  HB  THR   100      20.164  -5.212 -68.483  1.00  0.00           H  
ATOM   1454  CG2 THR   100      19.506  -3.420 -67.656  1.00  0.00           C  
ATOM   1455 HG21 THR   100      20.136  -3.573 -66.771  1.00  0.00           H  
ATOM   1456 HG22 THR   100      19.421  -2.358 -67.918  1.00  0.00           H  
ATOM   1457 HG23 THR   100      18.500  -3.782 -67.411  1.00  0.00           H  
ATOM   1458  OG1 THR   100      19.012  -4.170 -69.831  1.00  0.00           O  
ATOM   1459  HG1 THR   100      18.800  -5.059 -70.125  1.00  0.00           H  
ATOM   1460  C   THR   100      22.438  -3.394 -68.506  1.00  0.00           C  
ATOM   1461  O   THR   100      23.205  -4.319 -68.131  1.00  0.00           O  
ATOM   1462  N   GLY   101      22.569  -2.138 -68.058  1.00  0.00           N  
ATOM   1463  H   GLY   101      22.036  -1.440 -68.563  1.00  0.00           H  
ATOM   1464  CA  GLY   101      23.688  -1.657 -67.333  1.00  0.00           C  
ATOM   1465  HA2 GLY   101      24.543  -2.197 -67.739  1.00  0.00           H  
ATOM   1466  HA3 GLY   101      23.715  -0.572 -67.425  1.00  0.00           H  
ATOM   1467  C   GLY   101      23.603  -1.944 -65.802  1.00  0.00           C  
ATOM   1468  O   GLY   101      22.703  -2.606 -65.346  1.00  0.00           O  
ATOM   1469  N   PHE   102      24.654  -1.492 -65.120  1.00  0.00           N  
ATOM   1470  H   PHE   102      25.431  -1.113 -65.647  1.00  0.00           H  
ATOM   1471  CA  PHE   102      25.061  -2.035 -63.825  1.00  0.00           C  
ATOM   1472  HA  PHE   102      24.922  -3.112 -63.921  1.00  0.00           H  
ATOM   1473  CB  PHE   102      26.608  -1.849 -63.682  1.00  0.00           C  
ATOM   1474  HB2 PHE   102      26.881  -0.814 -63.438  1.00  0.00           H  
ATOM   1475  HB3 PHE   102      27.030  -2.251 -62.753  1.00  0.00           H  
ATOM   1476  CG  PHE   102      27.461  -2.196 -64.929  1.00  0.00           C  
ATOM   1477  CD1 PHE   102      27.741  -3.563 -65.221  1.00  0.00           C  
ATOM   1478  HD1 PHE   102      27.278  -4.312 -64.595  1.00  0.00           H  
ATOM   1479  CE1 PHE   102      28.398  -3.929 -66.399  1.00  0.00           C  
ATOM   1480  HE1 PHE   102      28.473  -4.983 -66.620  1.00  0.00           H  
ATOM   1481  CZ  PHE   102      28.923  -2.908 -67.208  1.00  0.00           C  
ATOM   1482  HZ  PHE   102      29.567  -3.084 -68.057  1.00  0.00           H  
ATOM   1483  CE2 PHE   102      28.760  -1.560 -66.892  1.00  0.00           C  
ATOM   1484  HE2 PHE   102      29.201  -0.704 -67.381  1.00  0.00           H  
ATOM   1485  CD2 PHE   102      28.059  -1.253 -65.680  1.00  0.00           C  
ATOM   1486  HD2 PHE   102      27.976  -0.225 -65.360  1.00  0.00           H  
ATOM   1487  C   PHE   102      24.335  -1.416 -62.657  1.00  0.00           C  
ATOM   1488  O   PHE   102      23.967  -0.256 -62.721  1.00  0.00           O  
ATOM   1489  N   GLY   103      24.242  -2.127 -61.457  1.00  0.00           N  
ATOM   1490  H   GLY   103      24.644  -3.045 -61.310  1.00  0.00           H  
ATOM   1491  CA  GLY   103      23.743  -1.580 -60.183  1.00  0.00           C  
ATOM   1492  HA2 GLY   103      23.872  -2.355 -59.427  1.00  0.00           H  
ATOM   1493  HA3 GLY   103      24.299  -0.671 -59.953  1.00  0.00           H  
ATOM   1494  C   GLY   103      22.242  -1.173 -60.196  1.00  0.00           C  
ATOM   1495  O   GLY   103      21.442  -1.670 -60.932  1.00  0.00           O  
ATOM   1496  N   ALA   104      21.870  -0.057 -59.428  1.00  0.00           N  
ATOM   1497  H   ALA   104      22.503   0.253 -58.700  1.00  0.00           H  
ATOM   1498  CA  ALA   104      20.496   0.526 -59.444  1.00  0.00           C  
ATOM   1499  HA  ALA   104      19.815  -0.248 -59.088  1.00  0.00           H  
ATOM   1500  CB  ALA   104      20.603   1.609 -58.440  1.00  0.00           C  
ATOM   1501  HB1 ALA   104      20.649   1.215 -57.418  1.00  0.00           H  
ATOM   1502  HB2 ALA   104      21.506   2.227 -58.522  1.00  0.00           H  
ATOM   1503  HB3 ALA   104      19.700   2.230 -58.389  1.00  0.00           H  
ATOM   1504  C   ALA   104      20.076   1.168 -60.775  1.00  0.00           C  
ATOM   1505  O   ALA   104      18.913   1.125 -61.093  1.00  0.00           O  
ATOM   1506  N   THR   105      21.086   1.670 -61.457  1.00  0.00           N  
ATOM   1507  H   THR   105      22.025   1.742 -61.086  1.00  0.00           H  
ATOM   1508  CA  THR   105      21.088   2.092 -62.794  1.00  0.00           C  
ATOM   1509  HA  THR   105      20.266   2.799 -62.899  1.00  0.00           H  
ATOM   1510  CB  THR   105      22.361   2.994 -63.066  1.00  0.00           C  
ATOM   1511  HB  THR   105      22.482   3.170 -64.135  1.00  0.00           H  
ATOM   1512  CG2 THR   105      22.047   4.359 -62.431  1.00  0.00           C  
ATOM   1513 HG21 THR   105      21.109   4.878 -62.664  1.00  0.00           H  
ATOM   1514 HG22 THR   105      22.047   4.394 -61.334  1.00  0.00           H  
ATOM   1515 HG23 THR   105      22.905   4.989 -62.693  1.00  0.00           H  
ATOM   1516  OG1 THR   105      23.583   2.485 -62.550  1.00  0.00           O  
ATOM   1517  HG1 THR   105      23.695   1.552 -62.746  1.00  0.00           H  
ATOM   1518  C   THR   105      20.817   0.935 -63.831  1.00  0.00           C  
ATOM   1519  O   THR   105      21.037   1.215 -65.019  1.00  0.00           O  
ATOM   1520  N   SER   106      20.367  -0.204 -63.465  1.00  0.00           N  
ATOM   1521  H   SER   106      20.336  -0.455 -62.484  1.00  0.00           H  
ATOM   1522  CA  SER   106      19.961  -1.294 -64.424  1.00  0.00           C  
ATOM   1523  HA  SER   106      20.732  -1.362 -65.192  1.00  0.00           H  
ATOM   1524  CB  SER   106      19.983  -2.630 -63.643  1.00  0.00           C  
ATOM   1525  HB2 SER   106      19.667  -3.470 -64.262  1.00  0.00           H  
ATOM   1526  HB3 SER   106      21.031  -2.830 -63.422  1.00  0.00           H  
ATOM   1527  OG  SER   106      19.268  -2.752 -62.363  1.00  0.00           O  
ATOM   1528  HG  SER   106      19.868  -2.611 -61.627  1.00  0.00           H  
ATOM   1529  C   SER   106      18.626  -1.041 -65.138  1.00  0.00           C  
ATOM   1530  O   SER   106      17.796  -1.948 -65.420  1.00  0.00           O  
ATOM   1531  N   HIE   107      18.476   0.222 -65.567  1.00  0.00           N  
ATOM   1532  H   HIE   107      19.157   0.853 -65.159  1.00  0.00           H  
ATOM   1533  CA  HIE   107      17.432   0.766 -66.404  1.00  0.00           C  
ATOM   1534  HA  HIE   107      16.855  -0.095 -66.744  1.00  0.00           H  
ATOM   1535  CB  HIE   107      16.530   1.723 -65.680  1.00  0.00           C  
ATOM   1536  HB2 HIE   107      15.974   2.264 -66.456  1.00  0.00           H  
ATOM   1537  HB3 HIE   107      15.796   1.214 -65.044  1.00  0.00           H  
ATOM   1538  CG  HIE   107      17.249   2.830 -64.989  1.00  0.00           C  
ATOM   1539  ND1 HIE   107      18.175   3.690 -65.505  1.00  0.00           N  
ATOM   1540  CE1 HIE   107      18.431   4.508 -64.520  1.00  0.00           C  
ATOM   1541  HE1 HIE   107      19.092   5.350 -64.669  1.00  0.00           H  
ATOM   1542  NE2 HIE   107      18.006   4.109 -63.308  1.00  0.00           N  
ATOM   1543  HE2 HIE   107      18.123   4.580 -62.423  1.00  0.00           H  
ATOM   1544  CD2 HIE   107      17.141   3.075 -63.596  1.00  0.00           C  
ATOM   1545  HD2 HIE   107      16.510   2.593 -62.864  1.00  0.00           H  
ATOM   1546  C   HIE   107      18.165   1.343 -67.649  1.00  0.00           C  
ATOM   1547  O   HIE   107      17.562   1.226 -68.778  1.00  0.00           O  
ATOM   1548  N   ARG   108      19.372   1.910 -67.493  1.00  0.00           N  
ATOM   1549  H   ARG   108      19.964   1.806 -66.678  1.00  0.00           H  
ATOM   1550  CA  ARG   108      20.123   2.318 -68.654  1.00  0.00           C  
ATOM   1551  HA  ARG   108      19.539   3.010 -69.261  1.00  0.00           H  
ATOM   1552  CB  ARG   108      21.308   3.078 -67.974  1.00  0.00           C  
ATOM   1553  HB2 ARG   108      21.943   2.349 -67.470  1.00  0.00           H  
ATOM   1554  HB3 ARG   108      21.840   3.410 -68.866  1.00  0.00           H  
ATOM   1555  CG  ARG   108      21.031   4.270 -67.036  1.00  0.00           C  
ATOM   1556  HG2 ARG   108      20.310   4.852 -67.611  1.00  0.00           H  
ATOM   1557  HG3 ARG   108      20.745   3.835 -66.079  1.00  0.00           H  
ATOM   1558  CD  ARG   108      22.452   4.885 -66.820  1.00  0.00           C  
ATOM   1559  HD2 ARG   108      23.077   4.036 -66.542  1.00  0.00           H  
ATOM   1560  HD3 ARG   108      22.766   5.249 -67.798  1.00  0.00           H  
ATOM   1561  NE  ARG   108      22.516   6.020 -65.844  1.00  0.00           N  
ATOM   1562  HE  ARG   108      21.598   6.393 -65.650  1.00  0.00           H  
ATOM   1563  CZ  ARG   108      23.474   6.346 -65.059  1.00  0.00           C  
ATOM   1564  NH1 ARG   108      24.738   5.946 -65.161  1.00  0.00           N  
ATOM   1565 HH11 ARG   108      25.004   5.502 -66.028  1.00  0.00           H  
ATOM   1566 HH12 ARG   108      25.467   6.175 -64.499  1.00  0.00           H  
ATOM   1567  NH2 ARG   108      23.201   7.240 -64.101  1.00  0.00           N  
ATOM   1568 HH21 ARG   108      22.263   7.540 -63.876  1.00  0.00           H  
ATOM   1569 HH22 ARG   108      23.872   7.479 -63.386  1.00  0.00           H  
ATOM   1570  C   ARG   108      20.465   1.176 -69.607  1.00  0.00           C  
ATOM   1571  O   ARG   108      20.888   0.129 -69.127  1.00  0.00           O  
ATOM   1572  N   ARG   109      20.345   1.427 -70.953  1.00  0.00           N  
ATOM   1573  H   ARG   109      20.238   2.394 -71.235  1.00  0.00           H  
ATOM   1574  CA  ARG   109      20.644   0.292 -71.953  1.00  0.00           C  
ATOM   1575  HA  ARG   109      21.231  -0.462 -71.428  1.00  0.00           H  
ATOM   1576  CB  ARG   109      19.375  -0.410 -72.356  1.00  0.00           C  
ATOM   1577  HB2 ARG   109      18.744   0.342 -72.829  1.00  0.00           H  
ATOM   1578  HB3 ARG   109      19.525  -1.116 -73.173  1.00  0.00           H  
ATOM   1579  CG  ARG   109      18.490  -1.035 -71.321  1.00  0.00           C  
ATOM   1580  HG2 ARG   109      19.083  -1.898 -71.017  1.00  0.00           H  
ATOM   1581  HG3 ARG   109      18.343  -0.389 -70.456  1.00  0.00           H  
ATOM   1582  CD  ARG   109      17.010  -1.376 -71.897  1.00  0.00           C  
ATOM   1583  HD2 ARG   109      16.499  -0.414 -71.898  1.00  0.00           H  
ATOM   1584  HD3 ARG   109      16.985  -1.639 -72.955  1.00  0.00           H  
ATOM   1585  NE  ARG   109      16.377  -2.386 -71.094  1.00  0.00           N  
ATOM   1586  HE  ARG   109      16.042  -3.141 -71.675  1.00  0.00           H  
ATOM   1587  CZ  ARG   109      15.999  -2.285 -69.840  1.00  0.00           C  
ATOM   1588  NH1 ARG   109      16.188  -1.266 -69.103  1.00  0.00           N  
ATOM   1589 HH11 ARG   109      16.775  -0.514 -69.435  1.00  0.00           H  
ATOM   1590 HH12 ARG   109      15.608  -1.218 -68.278  1.00  0.00           H  
ATOM   1591  NH2 ARG   109      15.304  -3.273 -69.381  1.00  0.00           N  
ATOM   1592 HH21 ARG   109      15.209  -4.080 -69.980  1.00  0.00           H  
ATOM   1593 HH22 ARG   109      15.020  -3.221 -68.413  1.00  0.00           H  
ATOM   1594  C   ARG   109      21.453   0.666 -73.152  1.00  0.00           C  
ATOM   1595  O   ARG   109      21.348   1.711 -73.738  1.00  0.00           O  
ATOM   1596  N   THR   110      22.308  -0.316 -73.539  1.00  0.00           N  
ATOM   1597  H   THR   110      22.440  -1.138 -72.961  1.00  0.00           H  
ATOM   1598  CA  THR   110      23.101  -0.147 -74.776  1.00  0.00           C  
ATOM   1599  HA  THR   110      22.497   0.374 -75.519  1.00  0.00           H  
ATOM   1600  CB  THR   110      24.409   0.596 -74.548  1.00  0.00           C  
ATOM   1601  HB  THR   110      24.153   1.581 -74.158  1.00  0.00           H  
ATOM   1602  CG2 THR   110      25.415   0.053 -73.512  1.00  0.00           C  
ATOM   1603 HG21 THR   110      24.894   0.117 -72.549  1.00  0.00           H  
ATOM   1604 HG22 THR   110      25.802  -0.927 -73.817  1.00  0.00           H  
ATOM   1605 HG23 THR   110      26.183   0.811 -73.310  1.00  0.00           H  
ATOM   1606  OG1 THR   110      25.161   0.722 -75.745  1.00  0.00           O  
ATOM   1607  HG1 THR   110      24.886   1.585 -76.062  1.00  0.00           H  
ATOM   1608  C   THR   110      23.324  -1.530 -75.394  1.00  0.00           C  
ATOM   1609  O   THR   110      23.317  -2.524 -74.712  1.00  0.00           O  
ATOM   1610  N   LYS   111      23.525  -1.595 -76.738  1.00  0.00           N  
ATOM   1611  H   LYS   111      23.605  -0.714 -77.230  1.00  0.00           H  
ATOM   1612  CA  LYS   111      23.822  -2.831 -77.427  1.00  0.00           C  
ATOM   1613  HA  LYS   111      23.443  -3.647 -76.812  1.00  0.00           H  
ATOM   1614  CB  LYS   111      22.949  -3.100 -78.722  1.00  0.00           C  
ATOM   1615  HB2 LYS   111      22.865  -4.165 -78.936  1.00  0.00           H  
ATOM   1616  HB3 LYS   111      21.913  -2.791 -78.580  1.00  0.00           H  
ATOM   1617  CG  LYS   111      23.367  -2.359 -80.045  1.00  0.00           C  
ATOM   1618  HG2 LYS   111      23.181  -1.285 -80.023  1.00  0.00           H  
ATOM   1619  HG3 LYS   111      24.421  -2.588 -80.203  1.00  0.00           H  
ATOM   1620  CD  LYS   111      22.581  -2.872 -81.275  1.00  0.00           C  
ATOM   1621  HD2 LYS   111      22.540  -3.960 -81.220  1.00  0.00           H  
ATOM   1622  HD3 LYS   111      21.576  -2.449 -81.264  1.00  0.00           H  
ATOM   1623  CE  LYS   111      23.353  -2.392 -82.516  1.00  0.00           C  
ATOM   1624  HE2 LYS   111      23.293  -1.313 -82.663  1.00  0.00           H  
ATOM   1625  HE3 LYS   111      24.408  -2.644 -82.419  1.00  0.00           H  
ATOM   1626  NZ  LYS   111      22.835  -3.091 -83.766  1.00  0.00           N  
ATOM   1627  HZ1 LYS   111      22.784  -4.083 -83.580  1.00  0.00           H  
ATOM   1628  HZ2 LYS   111      21.894  -2.802 -83.994  1.00  0.00           H  
ATOM   1629  HZ3 LYS   111      23.400  -2.910 -84.583  1.00  0.00           H  
ATOM   1630  C   LYS   111      25.281  -3.192 -77.718  1.00  0.00           C  
ATOM   1631  O   LYS   111      25.612  -4.122 -78.378  1.00  0.00           O  
ATOM   1632  N   GLN   112      26.209  -2.295 -77.344  1.00  0.00           N  
ATOM   1633  H   GLN   112      25.769  -1.500 -76.896  1.00  0.00           H  
ATOM   1634  CA  GLN   112      27.613  -2.301 -77.415  1.00  0.00           C  
ATOM   1635  HA  GLN   112      27.944  -2.785 -78.334  1.00  0.00           H  
ATOM   1636  CB  GLN   112      27.941  -0.844 -77.390  1.00  0.00           C  
ATOM   1637  HB2 GLN   112      27.600  -0.303 -76.508  1.00  0.00           H  
ATOM   1638  HB3 GLN   112      29.012  -0.912 -77.202  1.00  0.00           H  
ATOM   1639  CG  GLN   112      27.666   0.096 -78.592  1.00  0.00           C  
ATOM   1640  HG2 GLN   112      26.584   0.029 -78.706  1.00  0.00           H  
ATOM   1641  HG3 GLN   112      27.930   1.136 -78.400  1.00  0.00           H  
ATOM   1642  CD  GLN   112      28.364  -0.303 -79.830  1.00  0.00           C  
ATOM   1643  OE1 GLN   112      28.447  -1.441 -80.282  1.00  0.00           O  
ATOM   1644  NE2 GLN   112      28.900   0.583 -80.673  1.00  0.00           N  
ATOM   1645 HE21 GLN   112      29.536   0.361 -81.429  1.00  0.00           H  
ATOM   1646 HE22 GLN   112      28.933   1.558 -80.397  1.00  0.00           H  
ATOM   1647  C   GLN   112      28.195  -3.108 -76.217  1.00  0.00           C  
ATOM   1648  O   GLN   112      28.942  -2.623 -75.443  1.00  0.00           O  
ATOM   1649  N   GLY   113      27.884  -4.382 -76.075  1.00  0.00           N  
ATOM   1650  H   GLY   113      27.341  -4.846 -76.794  1.00  0.00           H  
ATOM   1651  CA  GLY   113      28.181  -5.239 -74.931  1.00  0.00           C  
ATOM   1652  HA2 GLY   113      27.612  -4.959 -74.045  1.00  0.00           H  
ATOM   1653  HA3 GLY   113      27.980  -6.231 -75.335  1.00  0.00           H  
ATOM   1654  C   GLY   113      29.589  -5.352 -74.564  1.00  0.00           C  
ATOM   1655  O   GLY   113      29.890  -5.522 -73.442  1.00  0.00           O  
ATOM   1656  N   GLY   114      30.563  -5.394 -75.480  1.00  0.00           N  
ATOM   1657  H   GLY   114      30.202  -5.332 -76.424  1.00  0.00           H  
ATOM   1658  CA  GLY   114      32.045  -5.362 -75.208  1.00  0.00           C  
ATOM   1659  HA2 GLY   114      32.420  -6.052 -74.452  1.00  0.00           H  
ATOM   1660  HA3 GLY   114      32.723  -5.488 -76.052  1.00  0.00           H  
ATOM   1661  C   GLY   114      32.403  -3.981 -74.595  1.00  0.00           C  
ATOM   1662  O   GLY   114      33.062  -3.955 -73.598  1.00  0.00           O  
ATOM   1663  N   ALA   115      31.857  -2.889 -75.229  1.00  0.00           N  
ATOM   1664  H   ALA   115      31.264  -3.049 -76.035  1.00  0.00           H  
ATOM   1665  CA  ALA   115      32.211  -1.515 -74.864  1.00  0.00           C  
ATOM   1666  HA  ALA   115      33.297  -1.428 -74.909  1.00  0.00           H  
ATOM   1667  CB  ALA   115      31.713  -0.461 -75.867  1.00  0.00           C  
ATOM   1668  HB1 ALA   115      31.767  -0.831 -76.899  1.00  0.00           H  
ATOM   1669  HB2 ALA   115      30.663  -0.164 -75.754  1.00  0.00           H  
ATOM   1670  HB3 ALA   115      32.293   0.449 -75.675  1.00  0.00           H  
ATOM   1671  C   ALA   115      31.554  -1.144 -73.490  1.00  0.00           C  
ATOM   1672  O   ALA   115      32.172  -0.467 -72.687  1.00  0.00           O  
ATOM   1673  N   LEU   116      30.445  -1.785 -73.098  1.00  0.00           N  
ATOM   1674  H   LEU   116      29.843  -2.188 -73.805  1.00  0.00           H  
ATOM   1675  CA  LEU   116      29.868  -1.741 -71.738  1.00  0.00           C  
ATOM   1676  HA  LEU   116      29.968  -0.716 -71.381  1.00  0.00           H  
ATOM   1677  CB  LEU   116      28.340  -2.106 -71.802  1.00  0.00           C  
ATOM   1678  HB2 LEU   116      27.877  -1.429 -72.521  1.00  0.00           H  
ATOM   1679  HB3 LEU   116      28.234  -3.095 -72.248  1.00  0.00           H  
ATOM   1680  CG  LEU   116      27.557  -2.091 -70.488  1.00  0.00           C  
ATOM   1681  HG  LEU   116      28.128  -2.638 -69.738  1.00  0.00           H  
ATOM   1682  CD1 LEU   116      27.321  -0.711 -69.969  1.00  0.00           C  
ATOM   1683 HD11 LEU   116      26.831  -0.084 -70.724  1.00  0.00           H  
ATOM   1684 HD12 LEU   116      26.786  -0.590 -69.019  1.00  0.00           H  
ATOM   1685 HD13 LEU   116      28.279  -0.219 -69.758  1.00  0.00           H  
ATOM   1686  CD2 LEU   116      26.117  -2.775 -70.667  1.00  0.00           C  
ATOM   1687 HD21 LEU   116      25.994  -3.781 -71.088  1.00  0.00           H  
ATOM   1688 HD22 LEU   116      25.627  -2.844 -69.688  1.00  0.00           H  
ATOM   1689 HD23 LEU   116      25.523  -2.212 -71.398  1.00  0.00           H  
ATOM   1690  C   LEU   116      30.743  -2.399 -70.640  1.00  0.00           C  
ATOM   1691  O   LEU   116      30.842  -1.844 -69.556  1.00  0.00           O  
ATOM   1692  N   GLN   117      31.639  -3.357 -70.942  1.00  0.00           N  
ATOM   1693  H   GLN   117      31.609  -3.614 -71.921  1.00  0.00           H  
ATOM   1694  CA  GLN   117      32.687  -3.924 -70.072  1.00  0.00           C  
ATOM   1695  HA  GLN   117      32.492  -4.019 -69.004  1.00  0.00           H  
ATOM   1696  CB  GLN   117      33.254  -5.287 -70.492  1.00  0.00           C  
ATOM   1697  HB2 GLN   117      34.034  -5.228 -71.250  1.00  0.00           H  
ATOM   1698  HB3 GLN   117      33.581  -5.665 -69.523  1.00  0.00           H  
ATOM   1699  CG  GLN   117      32.233  -6.283 -71.067  1.00  0.00           C  
ATOM   1700  HG2 GLN   117      32.014  -6.012 -72.099  1.00  0.00           H  
ATOM   1701  HG3 GLN   117      32.669  -7.281 -71.084  1.00  0.00           H  
ATOM   1702  CD  GLN   117      31.059  -6.604 -70.137  1.00  0.00           C  
ATOM   1703  OE1 GLN   117      31.099  -7.200 -69.024  1.00  0.00           O  
ATOM   1704  NE2 GLN   117      29.918  -6.177 -70.528  1.00  0.00           N  
ATOM   1705 HE21 GLN   117      29.101  -6.485 -70.015  1.00  0.00           H  
ATOM   1706 HE22 GLN   117      29.800  -5.833 -71.473  1.00  0.00           H  
ATOM   1707  C   GLN   117      33.912  -2.973 -70.029  1.00  0.00           C  
ATOM   1708  O   GLN   117      34.353  -2.800 -68.903  1.00  0.00           O  
ATOM   1709  N   LYS   118      34.401  -2.419 -71.144  1.00  0.00           N  
ATOM   1710  H   LYS   118      34.127  -2.745 -72.063  1.00  0.00           H  
ATOM   1711  CA  LYS   118      35.473  -1.390 -71.180  1.00  0.00           C  
ATOM   1712  HA  LYS   118      36.409  -1.872 -70.897  1.00  0.00           H  
ATOM   1713  CB  LYS   118      35.685  -0.879 -72.615  1.00  0.00           C  
ATOM   1714  HB2 LYS   118      35.621  -1.607 -73.424  1.00  0.00           H  
ATOM   1715  HB3 LYS   118      34.939  -0.129 -72.881  1.00  0.00           H  
ATOM   1716  CG  LYS   118      37.088  -0.319 -72.775  1.00  0.00           C  
ATOM   1717  HG2 LYS   118      36.990   0.742 -72.546  1.00  0.00           H  
ATOM   1718  HG3 LYS   118      37.817  -0.764 -72.098  1.00  0.00           H  
ATOM   1719  CD  LYS   118      37.494  -0.373 -74.244  1.00  0.00           C  
ATOM   1720  HD2 LYS   118      36.675   0.001 -74.858  1.00  0.00           H  
ATOM   1721  HD3 LYS   118      38.343   0.276 -74.463  1.00  0.00           H  
ATOM   1722  CE  LYS   118      37.842  -1.768 -74.594  1.00  0.00           C  
ATOM   1723  HE2 LYS   118      38.589  -2.072 -73.860  1.00  0.00           H  
ATOM   1724  HE3 LYS   118      37.004  -2.451 -74.462  1.00  0.00           H  
ATOM   1725  NZ  LYS   118      38.306  -1.944 -75.966  1.00  0.00           N  
ATOM   1726  HZ1 LYS   118      38.479  -2.931 -76.098  1.00  0.00           H  
ATOM   1727  HZ2 LYS   118      37.553  -1.729 -76.603  1.00  0.00           H  
ATOM   1728  HZ3 LYS   118      39.125  -1.395 -76.187  1.00  0.00           H  
ATOM   1729  C   LYS   118      35.099  -0.203 -70.224  1.00  0.00           C  
ATOM   1730  O   LYS   118      35.800   0.165 -69.327  1.00  0.00           O  
ATOM   1731  N   GLU   119      33.854   0.264 -70.381  1.00  0.00           N  
ATOM   1732  H   GLU   119      33.420  -0.079 -71.230  1.00  0.00           H  
ATOM   1733  CA  GLU   119      33.247   1.204 -69.443  1.00  0.00           C  
ATOM   1734  HA  GLU   119      33.751   2.169 -69.495  1.00  0.00           H  
ATOM   1735  CB  GLU   119      31.799   1.527 -69.811  1.00  0.00           C  
ATOM   1736  HB2 GLU   119      31.814   2.055 -70.764  1.00  0.00           H  
ATOM   1737  HB3 GLU   119      31.262   0.586 -69.937  1.00  0.00           H  
ATOM   1738  CG  GLU   119      31.006   2.377 -68.873  1.00  0.00           C  
ATOM   1739  HG2 GLU   119      30.038   2.558 -69.342  1.00  0.00           H  
ATOM   1740  HG3 GLU   119      30.943   1.703 -68.019  1.00  0.00           H  
ATOM   1741  CD  GLU   119      31.578   3.685 -68.401  1.00  0.00           C  
ATOM   1742  OE1 GLU   119      31.129   4.090 -67.317  1.00  0.00           O  
ATOM   1743  OE2 GLU   119      32.351   4.327 -69.123  1.00  0.00           O  
ATOM   1744  C   GLU   119      33.236   0.726 -67.948  1.00  0.00           C  
ATOM   1745  O   GLU   119      33.665   1.493 -67.064  1.00  0.00           O  
ATOM   1746  N   LEU   120      33.029  -0.606 -67.595  1.00  0.00           N  
ATOM   1747  H   LEU   120      32.567  -1.191 -68.281  1.00  0.00           H  
ATOM   1748  CA  LEU   120      32.987  -1.014 -66.237  1.00  0.00           C  
ATOM   1749  HA  LEU   120      32.255  -0.485 -65.627  1.00  0.00           H  
ATOM   1750  CB  LEU   120      32.571  -2.526 -66.180  1.00  0.00           C  
ATOM   1751  HB2 LEU   120      31.564  -2.596 -66.593  1.00  0.00           H  
ATOM   1752  HB3 LEU   120      33.251  -3.117 -66.793  1.00  0.00           H  
ATOM   1753  CG  LEU   120      32.547  -3.108 -64.741  1.00  0.00           C  
ATOM   1754  HG  LEU   120      33.561  -3.086 -64.342  1.00  0.00           H  
ATOM   1755  CD1 LEU   120      31.644  -2.297 -63.869  1.00  0.00           C  
ATOM   1756 HD11 LEU   120      32.040  -1.328 -63.540  1.00  0.00           H  
ATOM   1757 HD12 LEU   120      30.723  -1.988 -64.379  1.00  0.00           H  
ATOM   1758 HD13 LEU   120      31.271  -2.832 -62.987  1.00  0.00           H  
ATOM   1759  CD2 LEU   120      32.096  -4.580 -64.787  1.00  0.00           C  
ATOM   1760 HD21 LEU   120      32.998  -5.174 -64.980  1.00  0.00           H  
ATOM   1761 HD22 LEU   120      31.658  -4.929 -63.844  1.00  0.00           H  
ATOM   1762 HD23 LEU   120      31.301  -4.660 -65.538  1.00  0.00           H  
ATOM   1763  C   LEU   120      34.336  -0.849 -65.511  1.00  0.00           C  
ATOM   1764  O   LEU   120      34.400  -0.295 -64.445  1.00  0.00           O  
ATOM   1765  N   ILE   121      35.458  -1.148 -66.184  1.00  0.00           N  
ATOM   1766  H   ILE   121      35.418  -1.527 -67.123  1.00  0.00           H  
ATOM   1767  CA  ILE   121      36.795  -1.105 -65.647  1.00  0.00           C  
ATOM   1768  HA  ILE   121      36.805  -1.606 -64.679  1.00  0.00           H  
ATOM   1769  CB  ILE   121      37.861  -1.911 -66.450  1.00  0.00           C  
ATOM   1770  HB  ILE   121      38.118  -1.374 -67.364  1.00  0.00           H  
ATOM   1771  CG2 ILE   121      39.220  -1.968 -65.694  1.00  0.00           C  
ATOM   1772 HG21 ILE   121      39.672  -0.979 -65.547  1.00  0.00           H  
ATOM   1773 HG22 ILE   121      39.049  -2.404 -64.702  1.00  0.00           H  
ATOM   1774 HG23 ILE   121      39.891  -2.672 -66.202  1.00  0.00           H  
ATOM   1775  CG1 ILE   121      37.526  -3.366 -66.836  1.00  0.00           C  
ATOM   1776 HG12 ILE   121      37.922  -4.002 -66.044  1.00  0.00           H  
ATOM   1777 HG13 ILE   121      36.449  -3.516 -66.769  1.00  0.00           H  
ATOM   1778  CD1 ILE   121      38.039  -3.835 -68.163  1.00  0.00           C  
ATOM   1779 HD11 ILE   121      39.077  -4.189 -68.173  1.00  0.00           H  
ATOM   1780 HD12 ILE   121      37.424  -4.719 -68.375  1.00  0.00           H  
ATOM   1781 HD13 ILE   121      37.731  -3.089 -68.907  1.00  0.00           H  
ATOM   1782  C   ILE   121      37.119   0.360 -65.458  1.00  0.00           C  
ATOM   1783  O   ILE   121      37.734   0.730 -64.415  1.00  0.00           O  
ATOM   1784  N   ARG   122      36.650   1.273 -66.285  1.00  0.00           N  
ATOM   1785  H   ARG   122      36.072   0.888 -67.022  1.00  0.00           H  
ATOM   1786  CA  ARG   122      36.791   2.700 -66.163  1.00  0.00           C  
ATOM   1787  HA  ARG   122      37.860   2.887 -66.259  1.00  0.00           H  
ATOM   1788  CB  ARG   122      36.188   3.464 -67.331  1.00  0.00           C  
ATOM   1789  HB2 ARG   122      36.368   2.918 -68.257  1.00  0.00           H  
ATOM   1790  HB3 ARG   122      35.103   3.431 -67.225  1.00  0.00           H  
ATOM   1791  CG  ARG   122      36.675   4.907 -67.384  1.00  0.00           C  
ATOM   1792  HG2 ARG   122      36.614   5.378 -66.403  1.00  0.00           H  
ATOM   1793  HG3 ARG   122      37.713   4.899 -67.718  1.00  0.00           H  
ATOM   1794  CD  ARG   122      35.764   5.695 -68.310  1.00  0.00           C  
ATOM   1795  HD2 ARG   122      36.096   6.722 -68.460  1.00  0.00           H  
ATOM   1796  HD3 ARG   122      35.746   5.407 -69.361  1.00  0.00           H  
ATOM   1797  NE  ARG   122      34.385   5.714 -67.877  1.00  0.00           N  
ATOM   1798  HE  ARG   122      33.812   4.973 -68.252  1.00  0.00           H  
ATOM   1799  CZ  ARG   122      33.840   6.611 -67.088  1.00  0.00           C  
ATOM   1800  NH1 ARG   122      34.529   7.427 -66.390  1.00  0.00           N  
ATOM   1801 HH11 ARG   122      35.529   7.384 -66.523  1.00  0.00           H  
ATOM   1802 HH12 ARG   122      34.113   8.004 -65.673  1.00  0.00           H  
ATOM   1803  NH2 ARG   122      32.491   6.617 -67.005  1.00  0.00           N  
ATOM   1804 HH21 ARG   122      31.954   5.849 -67.380  1.00  0.00           H  
ATOM   1805 HH22 ARG   122      31.915   7.415 -66.777  1.00  0.00           H  
ATOM   1806  C   ARG   122      36.278   3.251 -64.892  1.00  0.00           C  
ATOM   1807  O   ARG   122      37.067   3.791 -64.097  1.00  0.00           O  
ATOM   1808  N   PHE   123      35.027   3.085 -64.583  1.00  0.00           N  
ATOM   1809  H   PHE   123      34.389   2.565 -65.173  1.00  0.00           H  
ATOM   1810  CA  PHE   123      34.458   3.566 -63.256  1.00  0.00           C  
ATOM   1811  HA  PHE   123      34.922   4.531 -63.051  1.00  0.00           H  
ATOM   1812  CB  PHE   123      32.998   3.820 -63.254  1.00  0.00           C  
ATOM   1813  HB2 PHE   123      32.777   4.371 -62.332  1.00  0.00           H  
ATOM   1814  HB3 PHE   123      32.761   4.512 -64.072  1.00  0.00           H  
ATOM   1815  CG  PHE   123      32.100   2.631 -63.208  1.00  0.00           C  
ATOM   1816  CD1 PHE   123      31.702   2.008 -64.407  1.00  0.00           C  
ATOM   1817  HD1 PHE   123      32.161   2.423 -65.293  1.00  0.00           H  
ATOM   1818  CE1 PHE   123      30.726   0.999 -64.561  1.00  0.00           C  
ATOM   1819  HE1 PHE   123      30.310   0.679 -65.505  1.00  0.00           H  
ATOM   1820  CZ  PHE   123      30.102   0.528 -63.335  1.00  0.00           C  
ATOM   1821  HZ  PHE   123      29.222  -0.097 -63.378  1.00  0.00           H  
ATOM   1822  CE2 PHE   123      30.426   1.123 -62.142  1.00  0.00           C  
ATOM   1823  HE2 PHE   123      29.971   0.881 -61.193  1.00  0.00           H  
ATOM   1824  CD2 PHE   123      31.502   2.084 -62.039  1.00  0.00           C  
ATOM   1825  HD2 PHE   123      31.809   2.565 -61.122  1.00  0.00           H  
ATOM   1826  C   PHE   123      34.871   2.818 -62.004  1.00  0.00           C  
ATOM   1827  O   PHE   123      34.928   3.452 -60.935  1.00  0.00           O  
ATOM   1828  N   LEU   124      35.122   1.524 -62.116  1.00  0.00           N  
ATOM   1829  H   LEU   124      34.929   1.013 -62.969  1.00  0.00           H  
ATOM   1830  CA  LEU   124      35.434   0.695 -60.900  1.00  0.00           C  
ATOM   1831  HA  LEU   124      34.896   0.908 -59.977  1.00  0.00           H  
ATOM   1832  CB  LEU   124      35.144  -0.777 -61.072  1.00  0.00           C  
ATOM   1833  HB2 LEU   124      35.725  -1.140 -61.920  1.00  0.00           H  
ATOM   1834  HB3 LEU   124      35.539  -1.289 -60.195  1.00  0.00           H  
ATOM   1835  CG  LEU   124      33.632  -1.174 -61.160  1.00  0.00           C  
ATOM   1836  HG  LEU   124      33.134  -0.690 -62.000  1.00  0.00           H  
ATOM   1837  CD1 LEU   124      33.717  -2.708 -61.349  1.00  0.00           C  
ATOM   1838 HD11 LEU   124      34.364  -3.148 -60.581  1.00  0.00           H  
ATOM   1839 HD12 LEU   124      32.736  -3.197 -61.297  1.00  0.00           H  
ATOM   1840 HD13 LEU   124      34.206  -2.940 -62.303  1.00  0.00           H  
ATOM   1841  CD2 LEU   124      32.931  -0.976 -59.795  1.00  0.00           C  
ATOM   1842 HD21 LEU   124      33.375  -1.611 -59.018  1.00  0.00           H  
ATOM   1843 HD22 LEU   124      32.983   0.045 -59.398  1.00  0.00           H  
ATOM   1844 HD23 LEU   124      31.866  -1.206 -59.921  1.00  0.00           H  
ATOM   1845  C   LEU   124      36.909   0.815 -60.473  1.00  0.00           C  
ATOM   1846  O   LEU   124      37.326   0.389 -59.405  1.00  0.00           O  
ATOM   1847  N   ASN   125      37.697   1.285 -61.429  1.00  0.00           N  
ATOM   1848  H   ASN   125      37.251   1.537 -62.303  1.00  0.00           H  
ATOM   1849  CA  ASN   125      39.067   1.749 -61.098  1.00  0.00           C  
ATOM   1850  HA  ASN   125      39.550   1.008 -60.461  1.00  0.00           H  
ATOM   1851  CB  ASN   125      39.797   2.017 -62.431  1.00  0.00           C  
ATOM   1852  HB2 ASN   125      39.121   2.430 -63.180  1.00  0.00           H  
ATOM   1853  HB3 ASN   125      40.444   2.875 -62.248  1.00  0.00           H  
ATOM   1854  CG  ASN   125      40.616   0.897 -63.022  1.00  0.00           C  
ATOM   1855  OD1 ASN   125      41.516   1.031 -63.845  1.00  0.00           O  
ATOM   1856  ND2 ASN   125      40.365  -0.350 -62.673  1.00  0.00           N  
ATOM   1857 HD21 ASN   125      40.970  -1.036 -63.107  1.00  0.00           H  
ATOM   1858 HD22 ASN   125      39.652  -0.542 -61.980  1.00  0.00           H  
ATOM   1859  C   ASN   125      39.014   3.025 -60.222  1.00  0.00           C  
ATOM   1860  O   ASN   125      39.187   4.119 -60.755  1.00  0.00           O  
ATOM   1861  N   ALA   126      38.523   2.953 -58.933  1.00  0.00           N  
ATOM   1862  H   ALA   126      38.270   2.028 -58.605  1.00  0.00           H  
ATOM   1863  CA  ALA   126      38.367   4.067 -57.964  1.00  0.00           C  
ATOM   1864  HA  ALA   126      38.718   4.968 -58.468  1.00  0.00           H  
ATOM   1865  CB  ALA   126      36.949   4.208 -57.654  1.00  0.00           C  
ATOM   1866  HB1 ALA   126      36.580   3.203 -57.415  1.00  0.00           H  
ATOM   1867  HB2 ALA   126      36.816   4.905 -56.816  1.00  0.00           H  
ATOM   1868  HB3 ALA   126      36.356   4.503 -58.528  1.00  0.00           H  
ATOM   1869  C   ALA   126      39.288   3.918 -56.762  1.00  0.00           C  
ATOM   1870  O   ALA   126      39.437   4.820 -56.063  1.00  0.00           O  
ATOM   1871  N   GLY   127      39.805   2.735 -56.495  1.00  0.00           N  
ATOM   1872  H   GLY   127      39.576   1.963 -57.109  1.00  0.00           H  
ATOM   1873  CA  GLY   127      40.765   2.436 -55.403  1.00  0.00           C  
ATOM   1874  HA2 GLY   127      40.198   2.494 -54.474  1.00  0.00           H  
ATOM   1875  HA3 GLY   127      41.045   1.392 -55.545  1.00  0.00           H  
ATOM   1876  C   GLY   127      42.144   3.171 -55.408  1.00  0.00           C  
ATOM   1877  O   GLY   127      43.027   2.787 -56.164  1.00  0.00           O  
ATOM   1878  N   ILE   128      42.445   4.065 -54.499  1.00  0.00           N  
ATOM   1879  H   ILE   128      41.902   4.413 -53.718  1.00  0.00           H  
ATOM   1880  CA  ILE   128      43.676   5.000 -54.569  1.00  0.00           C  
ATOM   1881  HA  ILE   128      43.918   5.274 -55.595  1.00  0.00           H  
ATOM   1882  CB  ILE   128      43.358   6.262 -53.672  1.00  0.00           C  
ATOM   1883  HB  ILE   128      42.932   5.888 -52.741  1.00  0.00           H  
ATOM   1884  CG2 ILE   128      44.501   7.209 -53.307  1.00  0.00           C  
ATOM   1885 HG21 ILE   128      44.142   8.048 -52.697  1.00  0.00           H  
ATOM   1886 HG22 ILE   128      45.293   6.698 -52.747  1.00  0.00           H  
ATOM   1887 HG23 ILE   128      44.953   7.635 -54.211  1.00  0.00           H  
ATOM   1888  CG1 ILE   128      42.337   7.111 -54.513  1.00  0.00           C  
ATOM   1889 HG12 ILE   128      42.859   7.702 -55.266  1.00  0.00           H  
ATOM   1890 HG13 ILE   128      41.599   6.438 -54.948  1.00  0.00           H  
ATOM   1891  CD1 ILE   128      41.491   8.078 -53.684  1.00  0.00           C  
ATOM   1892 HD11 ILE   128      41.316   7.729 -52.659  1.00  0.00           H  
ATOM   1893 HD12 ILE   128      42.188   8.925 -53.663  1.00  0.00           H  
ATOM   1894 HD13 ILE   128      40.625   8.508 -54.203  1.00  0.00           H  
ATOM   1895  C   ILE   128      44.903   4.331 -53.893  1.00  0.00           C  
ATOM   1896  O   ILE   128      44.886   3.700 -52.871  1.00  0.00           O  
ATOM   1897  N   PHE   129      46.131   4.555 -54.480  1.00  0.00           N  
ATOM   1898  H   PHE   129      46.129   5.332 -55.130  1.00  0.00           H  
ATOM   1899  CA  PHE   129      47.447   4.058 -54.038  1.00  0.00           C  
ATOM   1900  HA  PHE   129      47.303   3.129 -53.487  1.00  0.00           H  
ATOM   1901  CB  PHE   129      48.152   3.589 -55.318  1.00  0.00           C  
ATOM   1902  HB2 PHE   129      48.353   4.499 -55.896  1.00  0.00           H  
ATOM   1903  HB3 PHE   129      49.146   3.152 -55.158  1.00  0.00           H  
ATOM   1904  CG  PHE   129      47.357   2.503 -56.080  1.00  0.00           C  
ATOM   1905  CD1 PHE   129      47.798   1.205 -55.925  1.00  0.00           C  
ATOM   1906  HD1 PHE   129      48.470   0.914 -55.132  1.00  0.00           H  
ATOM   1907  CE1 PHE   129      47.239   0.078 -56.553  1.00  0.00           C  
ATOM   1908  HE1 PHE   129      47.592  -0.930 -56.393  1.00  0.00           H  
ATOM   1909  CZ  PHE   129      46.218   0.277 -57.445  1.00  0.00           C  
ATOM   1910  HZ  PHE   129      45.795  -0.490 -58.077  1.00  0.00           H  
ATOM   1911  CE2 PHE   129      45.680   1.581 -57.661  1.00  0.00           C  
ATOM   1912  HE2 PHE   129      44.974   1.780 -58.453  1.00  0.00           H  
ATOM   1913  CD2 PHE   129      46.273   2.708 -56.951  1.00  0.00           C  
ATOM   1914  HD2 PHE   129      46.014   3.733 -57.170  1.00  0.00           H  
ATOM   1915  C   PHE   129      48.298   5.078 -53.262  1.00  0.00           C  
ATOM   1916  O   PHE   129      48.806   4.701 -52.274  1.00  0.00           O  
ATOM   1917  N   GLY   130      48.249   6.362 -53.515  1.00  0.00           N  
ATOM   1918  H   GLY   130      47.821   6.600 -54.402  1.00  0.00           H  
ATOM   1919  CA  GLY   130      48.838   7.485 -52.687  1.00  0.00           C  
ATOM   1920  HA2 GLY   130      48.420   8.443 -52.996  1.00  0.00           H  
ATOM   1921  HA3 GLY   130      48.398   7.363 -51.697  1.00  0.00           H  
ATOM   1922  C   GLY   130      50.342   7.487 -52.570  1.00  0.00           C  
ATOM   1923  O   GLY   130      50.984   6.742 -53.345  1.00  0.00           O  
ATOM   1924  N   ASN   131      50.902   8.165 -51.578  1.00  0.00           N  
ATOM   1925  H   ASN   131      50.342   8.667 -50.900  1.00  0.00           H  
ATOM   1926  CA  ASN   131      52.346   8.027 -51.332  1.00  0.00           C  
ATOM   1927  HA  ASN   131      52.780   8.104 -52.329  1.00  0.00           H  
ATOM   1928  CB  ASN   131      52.901   9.153 -50.403  1.00  0.00           C  
ATOM   1929  HB2 ASN   131      52.857  10.125 -50.894  1.00  0.00           H  
ATOM   1930  HB3 ASN   131      52.339   9.025 -49.478  1.00  0.00           H  
ATOM   1931  CG  ASN   131      54.339   8.891 -49.974  1.00  0.00           C  
ATOM   1932  OD1 ASN   131      55.270   9.257 -50.711  1.00  0.00           O  
ATOM   1933  ND2 ASN   131      54.634   8.265 -48.877  1.00  0.00           N  
ATOM   1934 HD21 ASN   131      55.591   7.988 -48.694  1.00  0.00           H  
ATOM   1935 HD22 ASN   131      53.928   8.052 -48.182  1.00  0.00           H  
ATOM   1936  C   ASN   131      52.679   6.633 -50.777  1.00  0.00           C  
ATOM   1937  O   ASN   131      51.958   6.084 -49.989  1.00  0.00           O  
ATOM   1938  N   GLY   132      53.890   6.070 -51.115  1.00  0.00           N  
ATOM   1939  H   GLY   132      54.507   6.578 -51.738  1.00  0.00           H  
ATOM   1940  CA  GLY   132      54.397   4.815 -50.591  1.00  0.00           C  
ATOM   1941  HA2 GLY   132      55.482   4.826 -50.691  1.00  0.00           H  
ATOM   1942  HA3 GLY   132      54.277   4.916 -49.513  1.00  0.00           H  
ATOM   1943  C   GLY   132      53.537   3.584 -51.000  1.00  0.00           C  
ATOM   1944  O   GLY   132      52.523   3.673 -51.694  1.00  0.00           O  
ATOM   1945  N   SER   133      53.980   2.419 -50.615  1.00  0.00           N  
ATOM   1946  H   SER   133      54.711   2.357 -49.916  1.00  0.00           H  
ATOM   1947  CA  SER   133      53.284   1.125 -50.790  1.00  0.00           C  
ATOM   1948  HA  SER   133      52.762   1.215 -51.743  1.00  0.00           H  
ATOM   1949  CB  SER   133      54.194  -0.122 -51.009  1.00  0.00           C  
ATOM   1950  HB2 SER   133      54.980  -0.125 -50.254  1.00  0.00           H  
ATOM   1951  HB3 SER   133      53.562  -1.006 -51.086  1.00  0.00           H  
ATOM   1952  OG  SER   133      54.871   0.187 -52.152  1.00  0.00           O  
ATOM   1953  HG  SER   133      54.752   1.039 -52.578  1.00  0.00           H  
ATOM   1954  C   SER   133      52.210   0.958 -49.677  1.00  0.00           C  
ATOM   1955  O   SER   133      51.624  -0.160 -49.565  1.00  0.00           O  
ATOM   1956  N   ASP   134      51.837   1.969 -48.893  1.00  0.00           N  
ATOM   1957  H   ASP   134      52.429   2.783 -49.006  1.00  0.00           H  
ATOM   1958  CA  ASP   134      50.889   2.004 -47.748  1.00  0.00           C  
ATOM   1959  HA  ASP   134      51.360   1.444 -46.940  1.00  0.00           H  
ATOM   1960  CB  ASP   134      50.821   3.461 -47.318  1.00  0.00           C  
ATOM   1961  HB2 ASP   134      50.597   4.180 -48.106  1.00  0.00           H  
ATOM   1962  HB3 ASP   134      49.973   3.565 -46.640  1.00  0.00           H  
ATOM   1963  CG  ASP   134      52.053   3.977 -46.560  1.00  0.00           C  
ATOM   1964  OD1 ASP   134      53.240   3.817 -46.980  1.00  0.00           O  
ATOM   1965  OD2 ASP   134      51.968   4.789 -45.603  1.00  0.00           O  
ATOM   1966  C   ASP   134      49.520   1.347 -48.027  1.00  0.00           C  
ATOM   1967  O   ASP   134      48.959   0.578 -47.222  1.00  0.00           O  
ATOM   1968  N   ASN   135      48.959   1.693 -49.222  1.00  0.00           N  
ATOM   1969  H   ASN   135      49.567   2.129 -49.906  1.00  0.00           H  
ATOM   1970  CA  ASN   135      47.572   1.247 -49.695  1.00  0.00           C  
ATOM   1971  HA  ASN   135      47.221   0.654 -48.851  1.00  0.00           H  
ATOM   1972  CB  ASN   135      46.505   2.356 -49.952  1.00  0.00           C  
ATOM   1973  HB2 ASN   135      46.581   3.170 -49.230  1.00  0.00           H  
ATOM   1974  HB3 ASN   135      46.657   2.817 -50.928  1.00  0.00           H  
ATOM   1975  CG  ASN   135      45.022   1.861 -49.761  1.00  0.00           C  
ATOM   1976  OD1 ASN   135      44.660   1.518 -48.656  1.00  0.00           O  
ATOM   1977  ND2 ASN   135      44.235   1.992 -50.816  1.00  0.00           N  
ATOM   1978 HD21 ASN   135      43.285   2.088 -50.478  1.00  0.00           H  
ATOM   1979 HD22 ASN   135      44.441   2.484 -51.677  1.00  0.00           H  
ATOM   1980  C   ASN   135      47.608   0.318 -50.934  1.00  0.00           C  
ATOM   1981  O   ASN   135      46.631   0.034 -51.611  1.00  0.00           O  
ATOM   1982  N   THR   136      48.759  -0.334 -51.126  1.00  0.00           N  
ATOM   1983  H   THR   136      49.485  -0.173 -50.438  1.00  0.00           H  
ATOM   1984  CA  THR   136      48.953  -1.435 -52.107  1.00  0.00           C  
ATOM   1985  HA  THR   136      48.195  -1.378 -52.888  1.00  0.00           H  
ATOM   1986  CB  THR   136      50.267  -1.225 -52.811  1.00  0.00           C  
ATOM   1987  HB  THR   136      50.968  -1.316 -51.981  1.00  0.00           H  
ATOM   1988  CG2 THR   136      50.534  -2.243 -53.964  1.00  0.00           C  
ATOM   1989 HG21 THR   136      51.600  -2.202 -54.218  1.00  0.00           H  
ATOM   1990 HG22 THR   136      50.357  -3.307 -53.765  1.00  0.00           H  
ATOM   1991 HG23 THR   136      49.944  -1.988 -54.853  1.00  0.00           H  
ATOM   1992  OG1 THR   136      50.430   0.039 -53.336  1.00  0.00           O  
ATOM   1993  HG1 THR   136      50.269   0.627 -52.595  1.00  0.00           H  
ATOM   1994  C   THR   136      48.778  -2.823 -51.483  1.00  0.00           C  
ATOM   1995  O   THR   136      49.301  -3.103 -50.370  1.00  0.00           O  
ATOM   1996  N   LEU   137      47.998  -3.713 -52.106  1.00  0.00           N  
ATOM   1997  H   LEU   137      47.711  -3.496 -53.053  1.00  0.00           H  
ATOM   1998  CA  LEU   137      47.478  -4.939 -51.569  1.00  0.00           C  
ATOM   1999  HA  LEU   137      47.234  -4.833 -50.512  1.00  0.00           H  
ATOM   2000  CB  LEU   137      46.239  -5.436 -52.314  1.00  0.00           C  
ATOM   2001  HB2 LEU   137      45.482  -4.664 -52.172  1.00  0.00           H  
ATOM   2002  HB3 LEU   137      46.454  -5.501 -53.381  1.00  0.00           H  
ATOM   2003  CG  LEU   137      45.606  -6.798 -51.903  1.00  0.00           C  
ATOM   2004  HG  LEU   137      46.426  -7.482 -51.682  1.00  0.00           H  
ATOM   2005  CD1 LEU   137      44.944  -6.658 -50.527  1.00  0.00           C  
ATOM   2006 HD11 LEU   137      44.540  -7.618 -50.183  1.00  0.00           H  
ATOM   2007 HD12 LEU   137      45.721  -6.296 -49.843  1.00  0.00           H  
ATOM   2008 HD13 LEU   137      44.133  -5.919 -50.506  1.00  0.00           H  
ATOM   2009  CD2 LEU   137      44.592  -7.197 -52.840  1.00  0.00           C  
ATOM   2010 HD21 LEU   137      45.003  -7.435 -53.829  1.00  0.00           H  
ATOM   2011 HD22 LEU   137      44.150  -8.158 -52.549  1.00  0.00           H  
ATOM   2012 HD23 LEU   137      43.777  -6.488 -53.034  1.00  0.00           H  
ATOM   2013  C   LEU   137      48.643  -6.000 -51.627  1.00  0.00           C  
ATOM   2014  O   LEU   137      49.334  -6.036 -52.661  1.00  0.00           O  
ATOM   2015  N   PRO   138      48.922  -6.782 -50.557  1.00  0.00           N  
ATOM   2016  CD  PRO   138      48.489  -6.602 -49.138  1.00  0.00           C  
ATOM   2017  HD2 PRO   138      47.462  -6.952 -48.975  1.00  0.00           H  
ATOM   2018  HD3 PRO   138      48.521  -5.517 -48.976  1.00  0.00           H  
ATOM   2019  CG  PRO   138      49.408  -7.341 -48.263  1.00  0.00           C  
ATOM   2020  HG2 PRO   138      48.799  -7.792 -47.470  1.00  0.00           H  
ATOM   2021  HG3 PRO   138      50.158  -6.609 -47.938  1.00  0.00           H  
ATOM   2022  CB  PRO   138      49.934  -8.457 -49.237  1.00  0.00           C  
ATOM   2023  HB2 PRO   138      49.376  -9.399 -49.179  1.00  0.00           H  
ATOM   2024  HB3 PRO   138      50.953  -8.703 -48.916  1.00  0.00           H  
ATOM   2025  CA  PRO   138      49.947  -7.817 -50.642  1.00  0.00           C  
ATOM   2026  HA  PRO   138      50.918  -7.329 -50.729  1.00  0.00           H  
ATOM   2027  C   PRO   138      49.745  -8.821 -51.783  1.00  0.00           C  
ATOM   2028  O   PRO   138      48.720  -9.371 -51.927  1.00  0.00           O  
ATOM   2029  N   HIE   139      50.809  -8.986 -52.560  1.00  0.00           N  
ATOM   2030  H   HIE   139      51.678  -8.487 -52.406  1.00  0.00           H  
ATOM   2031  CA  HIE   139      50.661  -9.812 -53.762  1.00  0.00           C  
ATOM   2032  HA  HIE   139      49.736  -9.494 -54.242  1.00  0.00           H  
ATOM   2033  CB  HIE   139      51.853  -9.680 -54.608  1.00  0.00           C  
ATOM   2034  HB2 HIE   139      52.741  -9.855 -53.988  1.00  0.00           H  
ATOM   2035  HB3 HIE   139      51.754 -10.412 -55.420  1.00  0.00           H  
ATOM   2036  CG  HIE   139      51.960  -8.346 -55.201  1.00  0.00           C  
ATOM   2037  ND1 HIE   139      51.251  -7.928 -56.278  1.00  0.00           N  
ATOM   2038  CE1 HIE   139      51.664  -6.685 -56.570  1.00  0.00           C  
ATOM   2039  HE1 HIE   139      51.475  -6.099 -57.458  1.00  0.00           H  
ATOM   2040  NE2 HIE   139      52.546  -6.288 -55.682  1.00  0.00           N  
ATOM   2041  HE2 HIE   139      52.943  -5.366 -55.569  1.00  0.00           H  
ATOM   2042  CD2 HIE   139      52.861  -7.351 -54.839  1.00  0.00           C  
ATOM   2043  HD2 HIE   139      53.440  -7.310 -53.928  1.00  0.00           H  
ATOM   2044  C   HIE   139      50.436 -11.290 -53.410  1.00  0.00           C  
ATOM   2045  O   HIE   139      49.775 -11.933 -54.193  1.00  0.00           O  
ATOM   2046  N   SER   140      50.783 -11.767 -52.183  1.00  0.00           N  
ATOM   2047  H   SER   140      51.347 -11.160 -51.601  1.00  0.00           H  
ATOM   2048  CA  SER   140      50.364 -13.076 -51.725  1.00  0.00           C  
ATOM   2049  HA  SER   140      50.692 -13.759 -52.509  1.00  0.00           H  
ATOM   2050  CB  SER   140      50.931 -13.620 -50.429  1.00  0.00           C  
ATOM   2051  HB2 SER   140      50.445 -14.534 -50.089  1.00  0.00           H  
ATOM   2052  HB3 SER   140      52.017 -13.608 -50.523  1.00  0.00           H  
ATOM   2053  OG  SER   140      50.724 -12.598 -49.456  1.00  0.00           O  
ATOM   2054  HG  SER   140      51.608 -12.243 -49.341  1.00  0.00           H  
ATOM   2055  C   SER   140      48.821 -13.105 -51.696  1.00  0.00           C  
ATOM   2056  O   SER   140      48.216 -14.058 -52.189  1.00  0.00           O  
ATOM   2057  N   ALA   141      48.137 -12.109 -51.240  1.00  0.00           N  
ATOM   2058  H   ALA   141      48.654 -11.317 -50.875  1.00  0.00           H  
ATOM   2059  CA  ALA   141      46.681 -12.060 -51.264  1.00  0.00           C  
ATOM   2060  HA  ALA   141      46.392 -13.085 -51.032  1.00  0.00           H  
ATOM   2061  CB  ALA   141      46.168 -11.161 -50.120  1.00  0.00           C  
ATOM   2062  HB1 ALA   141      45.153 -11.505 -49.887  1.00  0.00           H  
ATOM   2063  HB2 ALA   141      46.799 -11.272 -49.229  1.00  0.00           H  
ATOM   2064  HB3 ALA   141      46.136 -10.100 -50.398  1.00  0.00           H  
ATOM   2065  C   ALA   141      46.178 -11.886 -52.684  1.00  0.00           C  
ATOM   2066  O   ALA   141      45.103 -12.432 -53.029  1.00  0.00           O  
ATOM   2067  N   THR   142      46.825 -11.093 -53.568  1.00  0.00           N  
ATOM   2068  H   THR   142      47.706 -10.652 -53.334  1.00  0.00           H  
ATOM   2069  CA  THR   142      46.453 -10.950 -55.006  1.00  0.00           C  
ATOM   2070  HA  THR   142      45.405 -10.657 -55.066  1.00  0.00           H  
ATOM   2071  CB  THR   142      47.197  -9.829 -55.712  1.00  0.00           C  
ATOM   2072  HB  THR   142      48.240 -10.130 -55.608  1.00  0.00           H  
ATOM   2073  CG2 THR   142      47.054  -9.739 -57.260  1.00  0.00           C  
ATOM   2074 HG21 THR   142      47.218  -8.696 -57.557  1.00  0.00           H  
ATOM   2075 HG22 THR   142      47.775 -10.349 -57.818  1.00  0.00           H  
ATOM   2076 HG23 THR   142      46.082 -10.034 -57.674  1.00  0.00           H  
ATOM   2077  OG1 THR   142      46.739  -8.548 -55.286  1.00  0.00           O  
ATOM   2078  HG1 THR   142      47.466  -7.924 -55.333  1.00  0.00           H  
ATOM   2079  C   THR   142      46.498 -12.325 -55.751  1.00  0.00           C  
ATOM   2080  O   THR   142      45.576 -12.596 -56.502  1.00  0.00           O  
ATOM   2081  N   ARG   143      47.518 -13.192 -55.468  1.00  0.00           N  
ATOM   2082  H   ARG   143      48.249 -12.880 -54.839  1.00  0.00           H  
ATOM   2083  CA  ARG   143      47.533 -14.585 -55.994  1.00  0.00           C  
ATOM   2084  HA  ARG   143      47.359 -14.455 -57.062  1.00  0.00           H  
ATOM   2085  CB  ARG   143      48.819 -15.367 -55.620  1.00  0.00           C  
ATOM   2086  HB2 ARG   143      48.948 -15.256 -54.543  1.00  0.00           H  
ATOM   2087  HB3 ARG   143      48.689 -16.440 -55.757  1.00  0.00           H  
ATOM   2088  CG  ARG   143      50.130 -14.937 -56.291  1.00  0.00           C  
ATOM   2089  HG2 ARG   143      50.150 -14.889 -57.380  1.00  0.00           H  
ATOM   2090  HG3 ARG   143      50.360 -13.914 -55.994  1.00  0.00           H  
ATOM   2091  CD  ARG   143      51.349 -15.672 -55.711  1.00  0.00           C  
ATOM   2092  HD2 ARG   143      52.248 -15.183 -56.087  1.00  0.00           H  
ATOM   2093  HD3 ARG   143      51.408 -15.475 -54.641  1.00  0.00           H  
ATOM   2094  NE  ARG   143      51.403 -17.124 -56.047  1.00  0.00           N  
ATOM   2095  HE  ARG   143      51.165 -17.744 -55.285  1.00  0.00           H  
ATOM   2096  CZ  ARG   143      51.798 -17.700 -57.138  1.00  0.00           C  
ATOM   2097  NH1 ARG   143      52.250 -17.078 -58.156  1.00  0.00           N  
ATOM   2098 HH11 ARG   143      52.280 -16.071 -58.227  1.00  0.00           H  
ATOM   2099 HH12 ARG   143      52.357 -17.681 -58.960  1.00  0.00           H  
ATOM   2100  NH2 ARG   143      51.534 -18.971 -57.372  1.00  0.00           N  
ATOM   2101 HH21 ARG   143      51.194 -19.450 -56.550  1.00  0.00           H  
ATOM   2102 HH22 ARG   143      52.001 -19.484 -58.106  1.00  0.00           H  
ATOM   2103  C   ARG   143      46.332 -15.416 -55.402  1.00  0.00           C  
ATOM   2104  O   ARG   143      45.715 -16.128 -56.183  1.00  0.00           O  
ATOM   2105  N   ALA   144      46.103 -15.313 -54.106  1.00  0.00           N  
ATOM   2106  H   ALA   144      46.744 -14.798 -53.514  1.00  0.00           H  
ATOM   2107  CA  ALA   144      44.929 -15.867 -53.408  1.00  0.00           C  
ATOM   2108  HA  ALA   144      44.970 -16.954 -53.486  1.00  0.00           H  
ATOM   2109  CB  ALA   144      44.795 -15.418 -51.933  1.00  0.00           C  
ATOM   2110  HB1 ALA   144      44.440 -14.393 -51.768  1.00  0.00           H  
ATOM   2111  HB2 ALA   144      44.125 -16.191 -51.538  1.00  0.00           H  
ATOM   2112  HB3 ALA   144      45.722 -15.606 -51.378  1.00  0.00           H  
ATOM   2113  C   ALA   144      43.605 -15.508 -54.130  1.00  0.00           C  
ATOM   2114  O   ALA   144      42.756 -16.363 -54.369  1.00  0.00           O  
ATOM   2115  N   ALA   145      43.467 -14.209 -54.547  1.00  0.00           N  
ATOM   2116  H   ALA   145      44.197 -13.531 -54.367  1.00  0.00           H  
ATOM   2117  CA  ALA   145      42.254 -13.761 -55.238  1.00  0.00           C  
ATOM   2118  HA  ALA   145      41.343 -14.146 -54.780  1.00  0.00           H  
ATOM   2119  CB  ALA   145      42.263 -12.264 -55.141  1.00  0.00           C  
ATOM   2120  HB1 ALA   145      42.298 -11.801 -54.147  1.00  0.00           H  
ATOM   2121  HB2 ALA   145      43.116 -11.771 -55.623  1.00  0.00           H  
ATOM   2122  HB3 ALA   145      41.322 -11.963 -55.619  1.00  0.00           H  
ATOM   2123  C   ALA   145      42.219 -14.138 -56.770  1.00  0.00           C  
ATOM   2124  O   ALA   145      41.155 -14.455 -57.296  1.00  0.00           O  
ATOM   2125  N   MET   146      43.389 -14.374 -57.425  1.00  0.00           N  
ATOM   2126  H   MET   146      44.239 -14.112 -56.941  1.00  0.00           H  
ATOM   2127  CA  MET   146      43.521 -14.880 -58.791  1.00  0.00           C  
ATOM   2128  HA  MET   146      42.967 -14.375 -59.581  1.00  0.00           H  
ATOM   2129  CB  MET   146      44.997 -14.879 -59.183  1.00  0.00           C  
ATOM   2130  HB2 MET   146      45.615 -15.213 -58.350  1.00  0.00           H  
ATOM   2131  HB3 MET   146      45.183 -15.453 -60.091  1.00  0.00           H  
ATOM   2132  CG  MET   146      45.443 -13.494 -59.623  1.00  0.00           C  
ATOM   2133  HG2 MET   146      44.892 -13.134 -60.492  1.00  0.00           H  
ATOM   2134  HG3 MET   146      45.082 -12.797 -58.867  1.00  0.00           H  
ATOM   2135  SD  MET   146      47.242 -13.158 -59.715  1.00  0.00           S  
ATOM   2136  CE  MET   146      47.596 -13.690 -61.420  1.00  0.00           C  
ATOM   2137  HE1 MET   146      47.011 -13.080 -62.120  1.00  0.00           H  
ATOM   2138  HE2 MET   146      48.661 -13.668 -61.681  1.00  0.00           H  
ATOM   2139  HE3 MET   146      47.311 -14.748 -61.382  1.00  0.00           H  
ATOM   2140  C   MET   146      42.969 -16.349 -58.805  1.00  0.00           C  
ATOM   2141  O   MET   146      42.170 -16.765 -59.617  1.00  0.00           O  
ATOM   2142  N   LEU   147      43.297 -17.167 -57.764  1.00  0.00           N  
ATOM   2143  H   LEU   147      43.929 -16.703 -57.122  1.00  0.00           H  
ATOM   2144  CA  LEU   147      42.966 -18.551 -57.582  1.00  0.00           C  
ATOM   2145  HA  LEU   147      43.196 -19.036 -58.531  1.00  0.00           H  
ATOM   2146  CB  LEU   147      43.877 -19.117 -56.508  1.00  0.00           C  
ATOM   2147  HB2 LEU   147      44.947 -19.041 -56.706  1.00  0.00           H  
ATOM   2148  HB3 LEU   147      43.668 -18.438 -55.682  1.00  0.00           H  
ATOM   2149  CG  LEU   147      43.495 -20.504 -55.923  1.00  0.00           C  
ATOM   2150  HG  LEU   147      42.468 -20.518 -55.559  1.00  0.00           H  
ATOM   2151  CD1 LEU   147      43.749 -21.529 -56.995  1.00  0.00           C  
ATOM   2152 HD11 LEU   147      44.760 -21.402 -57.401  1.00  0.00           H  
ATOM   2153 HD12 LEU   147      43.599 -22.554 -56.634  1.00  0.00           H  
ATOM   2154 HD13 LEU   147      43.043 -21.391 -57.823  1.00  0.00           H  
ATOM   2155  CD2 LEU   147      44.325 -20.828 -54.785  1.00  0.00           C  
ATOM   2156 HD21 LEU   147      43.980 -20.302 -53.886  1.00  0.00           H  
ATOM   2157 HD22 LEU   147      44.229 -21.877 -54.479  1.00  0.00           H  
ATOM   2158 HD23 LEU   147      45.388 -20.577 -54.886  1.00  0.00           H  
ATOM   2159  C   LEU   147      41.499 -18.820 -57.294  1.00  0.00           C  
ATOM   2160  O   LEU   147      40.825 -19.672 -57.849  1.00  0.00           O  
ATOM   2161  N   VAL   148      40.889 -18.044 -56.380  1.00  0.00           N  
ATOM   2162  H   VAL   148      41.436 -17.300 -55.964  1.00  0.00           H  
ATOM   2163  CA  VAL   148      39.505 -18.237 -56.037  1.00  0.00           C  
ATOM   2164  HA  VAL   148      39.326 -19.292 -55.827  1.00  0.00           H  
ATOM   2165  CB  VAL   148      39.097 -17.456 -54.781  1.00  0.00           C  
ATOM   2166  HB  VAL   148      39.215 -16.386 -54.952  1.00  0.00           H  
ATOM   2167  CG1 VAL   148      37.676 -17.824 -54.355  1.00  0.00           C  
ATOM   2168 HG11 VAL   148      37.399 -17.422 -53.372  1.00  0.00           H  
ATOM   2169 HG12 VAL   148      36.987 -17.283 -55.015  1.00  0.00           H  
ATOM   2170 HG13 VAL   148      37.524 -18.904 -54.471  1.00  0.00           H  
ATOM   2171  CG2 VAL   148      39.897 -17.876 -53.553  1.00  0.00           C  
ATOM   2172 HG21 VAL   148      39.596 -18.883 -53.238  1.00  0.00           H  
ATOM   2173 HG22 VAL   148      40.973 -17.947 -53.752  1.00  0.00           H  
ATOM   2174 HG23 VAL   148      39.895 -17.166 -52.718  1.00  0.00           H  
ATOM   2175  C   VAL   148      38.623 -17.817 -57.247  1.00  0.00           C  
ATOM   2176  O   VAL   148      37.583 -18.389 -57.554  1.00  0.00           O  
ATOM   2177  N   ARG   149      39.160 -16.900 -58.097  1.00  0.00           N  
ATOM   2178  H   ARG   149      39.904 -16.311 -57.742  1.00  0.00           H  
ATOM   2179  CA  ARG   149      38.367 -16.313 -59.236  1.00  0.00           C  
ATOM   2180  HA  ARG   149      37.308 -16.284 -58.978  1.00  0.00           H  
ATOM   2181  CB  ARG   149      38.672 -14.879 -59.684  1.00  0.00           C  
ATOM   2182  HB2 ARG   149      38.814 -14.134 -58.901  1.00  0.00           H  
ATOM   2183  HB3 ARG   149      39.577 -14.764 -60.282  1.00  0.00           H  
ATOM   2184  CG  ARG   149      37.537 -14.140 -60.444  1.00  0.00           C  
ATOM   2185  HG2 ARG   149      37.950 -13.352 -61.073  1.00  0.00           H  
ATOM   2186  HG3 ARG   149      37.040 -14.867 -61.087  1.00  0.00           H  
ATOM   2187  CD  ARG   149      36.496 -13.448 -59.470  1.00  0.00           C  
ATOM   2188  HD2 ARG   149      36.397 -14.019 -58.546  1.00  0.00           H  
ATOM   2189  HD3 ARG   149      36.757 -12.415 -59.239  1.00  0.00           H  
ATOM   2190  NE  ARG   149      35.224 -13.402 -60.118  1.00  0.00           N  
ATOM   2191  HE  ARG   149      35.198 -12.928 -61.009  1.00  0.00           H  
ATOM   2192  CZ  ARG   149      34.035 -13.631 -59.575  1.00  0.00           C  
ATOM   2193  NH1 ARG   149      33.907 -14.188 -58.390  1.00  0.00           N  
ATOM   2194 HH11 ARG   149      34.739 -14.562 -57.956  1.00  0.00           H  
ATOM   2195 HH12 ARG   149      32.979 -14.335 -58.018  1.00  0.00           H  
ATOM   2196  NH2 ARG   149      32.928 -13.372 -60.206  1.00  0.00           N  
ATOM   2197 HH21 ARG   149      32.879 -13.026 -61.153  1.00  0.00           H  
ATOM   2198 HH22 ARG   149      32.098 -13.309 -59.633  1.00  0.00           H  
ATOM   2199  C   ARG   149      38.299 -17.181 -60.497  1.00  0.00           C  
ATOM   2200  O   ARG   149      37.292 -17.232 -61.168  1.00  0.00           O  
ATOM   2201  N   ILE   150      39.319 -18.056 -60.543  1.00  0.00           N  
ATOM   2202  H   ILE   150      40.084 -18.005 -59.881  1.00  0.00           H  
ATOM   2203  CA  ILE   150      39.390 -19.329 -61.291  1.00  0.00           C  
ATOM   2204  HA  ILE   150      38.978 -19.196 -62.291  1.00  0.00           H  
ATOM   2205  CB  ILE   150      40.826 -19.977 -61.420  1.00  0.00           C  
ATOM   2206  HB  ILE   150      41.253 -19.936 -60.419  1.00  0.00           H  
ATOM   2207  CG2 ILE   150      40.870 -21.429 -62.046  1.00  0.00           C  
ATOM   2208 HG21 ILE   150      40.900 -21.360 -63.140  1.00  0.00           H  
ATOM   2209 HG22 ILE   150      41.889 -21.807 -61.897  1.00  0.00           H  
ATOM   2210 HG23 ILE   150      40.122 -22.156 -61.707  1.00  0.00           H  
ATOM   2211  CG1 ILE   150      41.694 -19.046 -62.283  1.00  0.00           C  
ATOM   2212 HG12 ILE   150      41.472 -19.180 -63.342  1.00  0.00           H  
ATOM   2213 HG13 ILE   150      41.320 -18.049 -62.047  1.00  0.00           H  
ATOM   2214  CD1 ILE   150      43.274 -19.043 -62.001  1.00  0.00           C  
ATOM   2215 HD11 ILE   150      43.871 -18.348 -62.604  1.00  0.00           H  
ATOM   2216 HD12 ILE   150      43.543 -18.710 -60.991  1.00  0.00           H  
ATOM   2217 HD13 ILE   150      43.680 -20.045 -62.185  1.00  0.00           H  
ATOM   2218  C   ILE   150      38.465 -20.342 -60.650  1.00  0.00           C  
ATOM   2219  O   ILE   150      37.622 -20.856 -61.337  1.00  0.00           O  
ATOM   2220  N   ASN   151      38.548 -20.586 -59.341  1.00  0.00           N  
ATOM   2221  H   ASN   151      39.125 -20.009 -58.741  1.00  0.00           H  
ATOM   2222  CA  ASN   151      37.758 -21.658 -58.702  1.00  0.00           C  
ATOM   2223  HA  ASN   151      38.024 -22.531 -59.297  1.00  0.00           H  
ATOM   2224  CB  ASN   151      38.232 -21.856 -57.297  1.00  0.00           C  
ATOM   2225  HB2 ASN   151      39.314 -21.798 -57.177  1.00  0.00           H  
ATOM   2226  HB3 ASN   151      37.822 -21.058 -56.679  1.00  0.00           H  
ATOM   2227  CG  ASN   151      37.814 -23.193 -56.783  1.00  0.00           C  
ATOM   2228  OD1 ASN   151      37.984 -24.236 -57.362  1.00  0.00           O  
ATOM   2229  ND2 ASN   151      37.211 -23.133 -55.635  1.00  0.00           N  
ATOM   2230 HD21 ASN   151      36.966 -24.053 -55.289  1.00  0.00           H  
ATOM   2231 HD22 ASN   151      36.988 -22.290 -55.120  1.00  0.00           H  
ATOM   2232  C   ASN   151      36.269 -21.489 -58.861  1.00  0.00           C  
ATOM   2233  O   ASN   151      35.565 -22.399 -59.343  1.00  0.00           O  
ATOM   2234  N   THR   152      35.856 -20.225 -58.639  1.00  0.00           N  
ATOM   2235  H   THR   152      36.457 -19.590 -58.126  1.00  0.00           H  
ATOM   2236  CA  THR   152      34.457 -19.811 -58.835  1.00  0.00           C  
ATOM   2237  HA  THR   152      33.785 -20.535 -58.375  1.00  0.00           H  
ATOM   2238  CB  THR   152      34.177 -18.386 -58.264  1.00  0.00           C  
ATOM   2239  HB  THR   152      35.060 -17.798 -58.516  1.00  0.00           H  
ATOM   2240  CG2 THR   152      32.933 -17.608 -58.816  1.00  0.00           C  
ATOM   2241 HG21 THR   152      33.060 -17.587 -59.906  1.00  0.00           H  
ATOM   2242 HG22 THR   152      32.029 -18.229 -58.779  1.00  0.00           H  
ATOM   2243 HG23 THR   152      32.851 -16.616 -58.356  1.00  0.00           H  
ATOM   2244  OG1 THR   152      34.210 -18.549 -56.886  1.00  0.00           O  
ATOM   2245  HG1 THR   152      33.412 -19.019 -56.631  1.00  0.00           H  
ATOM   2246  C   THR   152      34.093 -19.851 -60.319  1.00  0.00           C  
ATOM   2247  O   THR   152      33.096 -20.552 -60.498  1.00  0.00           O  
ATOM   2248  N   LEU   153      34.760 -19.215 -61.272  1.00  0.00           N  
ATOM   2249  H   LEU   153      35.510 -18.590 -61.003  1.00  0.00           H  
ATOM   2250  CA  LEU   153      34.327 -19.123 -62.708  1.00  0.00           C  
ATOM   2251  HA  LEU   153      33.275 -18.837 -62.742  1.00  0.00           H  
ATOM   2252  CB  LEU   153      35.161 -17.989 -63.372  1.00  0.00           C  
ATOM   2253  HB2 LEU   153      36.227 -18.198 -63.279  1.00  0.00           H  
ATOM   2254  HB3 LEU   153      35.078 -18.031 -64.458  1.00  0.00           H  
ATOM   2255  CG  LEU   153      34.783 -16.549 -62.955  1.00  0.00           C  
ATOM   2256  HG  LEU   153      34.871 -16.381 -61.882  1.00  0.00           H  
ATOM   2257  CD1 LEU   153      35.829 -15.561 -63.571  1.00  0.00           C  
ATOM   2258 HD11 LEU   153      35.900 -14.580 -63.086  1.00  0.00           H  
ATOM   2259 HD12 LEU   153      36.834 -15.998 -63.543  1.00  0.00           H  
ATOM   2260 HD13 LEU   153      35.433 -15.439 -64.587  1.00  0.00           H  
ATOM   2261  CD2 LEU   153      33.359 -16.042 -63.261  1.00  0.00           C  
ATOM   2262 HD21 LEU   153      33.251 -16.258 -64.331  1.00  0.00           H  
ATOM   2263 HD22 LEU   153      32.567 -16.558 -62.704  1.00  0.00           H  
ATOM   2264 HD23 LEU   153      33.305 -14.956 -63.120  1.00  0.00           H  
ATOM   2265  C   LEU   153      34.496 -20.317 -63.570  1.00  0.00           C  
ATOM   2266  O   LEU   153      33.880 -20.369 -64.548  1.00  0.00           O  
ATOM   2267  N   LEU   154      35.295 -21.340 -63.134  1.00  0.00           N  
ATOM   2268  H   LEU   154      35.806 -21.191 -62.272  1.00  0.00           H  
ATOM   2269  CA  LEU   154      35.450 -22.641 -63.846  1.00  0.00           C  
ATOM   2270  HA  LEU   154      35.607 -22.530 -64.919  1.00  0.00           H  
ATOM   2271  CB  LEU   154      36.579 -23.380 -63.174  1.00  0.00           C  
ATOM   2272  HB2 LEU   154      37.448 -22.750 -62.982  1.00  0.00           H  
ATOM   2273  HB3 LEU   154      36.204 -23.715 -62.207  1.00  0.00           H  
ATOM   2274  CG  LEU   154      37.095 -24.657 -63.910  1.00  0.00           C  
ATOM   2275  HG  LEU   154      36.332 -25.429 -64.006  1.00  0.00           H  
ATOM   2276  CD1 LEU   154      37.600 -24.284 -65.281  1.00  0.00           C  
ATOM   2277 HD11 LEU   154      38.088 -23.305 -65.364  1.00  0.00           H  
ATOM   2278 HD12 LEU   154      38.228 -25.089 -65.683  1.00  0.00           H  
ATOM   2279 HD13 LEU   154      36.734 -24.167 -65.944  1.00  0.00           H  
ATOM   2280  CD2 LEU   154      38.240 -25.372 -63.089  1.00  0.00           C  
ATOM   2281 HD21 LEU   154      38.751 -26.213 -63.572  1.00  0.00           H  
ATOM   2282 HD22 LEU   154      39.042 -24.704 -62.750  1.00  0.00           H  
ATOM   2283 HD23 LEU   154      37.858 -25.873 -62.191  1.00  0.00           H  
ATOM   2284  C   LEU   154      34.105 -23.502 -63.756  1.00  0.00           C  
ATOM   2285  O   LEU   154      34.003 -24.481 -64.489  1.00  0.00           O  
ATOM   2286  N   GLN   155      33.101 -23.216 -62.917  1.00  0.00           N  
ATOM   2287  H   GLN   155      33.221 -22.413 -62.311  1.00  0.00           H  
ATOM   2288  CA  GLN   155      31.825 -23.940 -62.848  1.00  0.00           C  
ATOM   2289  HA  GLN   155      31.894 -24.990 -63.132  1.00  0.00           H  
ATOM   2290  CB  GLN   155      31.238 -23.745 -61.420  1.00  0.00           C  
ATOM   2291  HB2 GLN   155      30.956 -22.696 -61.332  1.00  0.00           H  
ATOM   2292  HB3 GLN   155      30.291 -24.282 -61.371  1.00  0.00           H  
ATOM   2293  CG  GLN   155      32.239 -24.209 -60.359  1.00  0.00           C  
ATOM   2294  HG2 GLN   155      32.471 -25.230 -60.659  1.00  0.00           H  
ATOM   2295  HG3 GLN   155      33.157 -23.637 -60.498  1.00  0.00           H  
ATOM   2296  CD  GLN   155      31.718 -24.215 -58.912  1.00  0.00           C  
ATOM   2297  OE1 GLN   155      30.636 -24.663 -58.645  1.00  0.00           O  
ATOM   2298  NE2 GLN   155      32.496 -23.658 -58.038  1.00  0.00           N  
ATOM   2299 HE21 GLN   155      32.147 -23.670 -57.087  1.00  0.00           H  
ATOM   2300 HE22 GLN   155      33.302 -23.120 -58.335  1.00  0.00           H  
ATOM   2301  C   GLN   155      30.898 -23.393 -63.973  1.00  0.00           C  
ATOM   2302  O   GLN   155      31.087 -22.337 -64.547  1.00  0.00           O  
ATOM   2303  N   GLY   156      30.005 -24.288 -64.418  1.00  0.00           N  
ATOM   2304  H   GLY   156      29.849 -25.135 -63.885  1.00  0.00           H  
ATOM   2305  CA  GLY   156      29.238 -24.185 -65.614  1.00  0.00           C  
ATOM   2306  HA2 GLY   156      29.974 -23.983 -66.392  1.00  0.00           H  
ATOM   2307  HA3 GLY   156      28.761 -25.150 -65.785  1.00  0.00           H  
ATOM   2308  C   GLY   156      28.118 -23.100 -65.712  1.00  0.00           C  
ATOM   2309  O   GLY   156      27.030 -23.371 -66.172  1.00  0.00           O  
ATOM   2310  N   TYR   157      28.296 -21.971 -65.126  1.00  0.00           N  
ATOM   2311  H   TYR   157      29.230 -21.787 -64.779  1.00  0.00           H  
ATOM   2312  CA  TYR   157      27.250 -20.913 -64.814  1.00  0.00           C  
ATOM   2313  HA  TYR   157      26.312 -21.179 -65.300  1.00  0.00           H  
ATOM   2314  CB  TYR   157      26.888 -20.847 -63.281  1.00  0.00           C  
ATOM   2315  HB2 TYR   157      27.788 -20.475 -62.774  1.00  0.00           H  
ATOM   2316  HB3 TYR   157      26.044 -20.162 -63.135  1.00  0.00           H  
ATOM   2317  CG  TYR   157      26.446 -22.153 -62.640  1.00  0.00           C  
ATOM   2318  CD1 TYR   157      25.098 -22.529 -62.642  1.00  0.00           C  
ATOM   2319  HD1 TYR   157      24.343 -21.844 -63.000  1.00  0.00           H  
ATOM   2320  CE1 TYR   157      24.620 -23.825 -62.177  1.00  0.00           C  
ATOM   2321  HE1 TYR   157      23.630 -24.162 -62.446  1.00  0.00           H  
ATOM   2322  CZ  TYR   157      25.621 -24.684 -61.656  1.00  0.00           C  
ATOM   2323  OH  TYR   157      25.135 -25.946 -61.357  1.00  0.00           O  
ATOM   2324  HH  TYR   157      25.805 -26.477 -60.920  1.00  0.00           H  
ATOM   2325  CE2 TYR   157      27.019 -24.346 -61.773  1.00  0.00           C  
ATOM   2326  HE2 TYR   157      27.730 -25.121 -61.526  1.00  0.00           H  
ATOM   2327  CD2 TYR   157      27.443 -23.099 -62.259  1.00  0.00           C  
ATOM   2328  HD2 TYR   157      28.495 -22.858 -62.291  1.00  0.00           H  
ATOM   2329  C   TYR   157      27.779 -19.539 -65.175  1.00  0.00           C  
ATOM   2330  O   TYR   157      27.140 -18.526 -64.965  1.00  0.00           O  
ATOM   2331  N   SER   158      29.039 -19.484 -65.770  1.00  0.00           N  
ATOM   2332  H   SER   158      29.641 -20.298 -65.821  1.00  0.00           H  
ATOM   2333  CA  SER   158      29.884 -18.295 -65.595  1.00  0.00           C  
ATOM   2334  HA  SER   158      29.456 -17.833 -64.705  1.00  0.00           H  
ATOM   2335  CB  SER   158      31.258 -18.777 -65.271  1.00  0.00           C  
ATOM   2336  HB2 SER   158      32.067 -18.046 -65.267  1.00  0.00           H  
ATOM   2337  HB3 SER   158      31.211 -19.205 -64.270  1.00  0.00           H  
ATOM   2338  OG  SER   158      31.674 -19.702 -66.204  1.00  0.00           O  
ATOM   2339  HG  SER   158      32.341 -20.179 -65.705  1.00  0.00           H  
ATOM   2340  C   SER   158      30.003 -17.235 -66.674  1.00  0.00           C  
ATOM   2341  O   SER   158      30.338 -16.136 -66.425  1.00  0.00           O  
ATOM   2342  N   GLY   159      29.644 -17.671 -67.886  1.00  0.00           N  
ATOM   2343  H   GLY   159      29.317 -18.626 -67.971  1.00  0.00           H  
ATOM   2344  CA  GLY   159      29.598 -16.861 -69.145  1.00  0.00           C  
ATOM   2345  HA2 GLY   159      29.053 -17.425 -69.901  1.00  0.00           H  
ATOM   2346  HA3 GLY   159      28.992 -16.008 -68.839  1.00  0.00           H  
ATOM   2347  C   GLY   159      31.005 -16.353 -69.753  1.00  0.00           C  
ATOM   2348  O   GLY   159      31.046 -15.845 -70.861  1.00  0.00           O  
ATOM   2349  N   ILE   160      32.123 -16.594 -69.071  1.00  0.00           N  
ATOM   2350  H   ILE   160      32.114 -17.114 -68.201  1.00  0.00           H  
ATOM   2351  CA  ILE   160      33.471 -16.190 -69.521  1.00  0.00           C  
ATOM   2352  HA  ILE   160      33.501 -15.357 -70.223  1.00  0.00           H  
ATOM   2353  CB  ILE   160      34.233 -15.743 -68.278  1.00  0.00           C  
ATOM   2354  HB  ILE   160      33.582 -14.993 -67.829  1.00  0.00           H  
ATOM   2355  CG2 ILE   160      34.434 -16.759 -67.238  1.00  0.00           C  
ATOM   2356 HG21 ILE   160      35.327 -17.386 -67.352  1.00  0.00           H  
ATOM   2357 HG22 ILE   160      34.625 -16.304 -66.258  1.00  0.00           H  
ATOM   2358 HG23 ILE   160      33.520 -17.350 -67.100  1.00  0.00           H  
ATOM   2359  CG1 ILE   160      35.618 -15.055 -68.687  1.00  0.00           C  
ATOM   2360 HG12 ILE   160      36.290 -15.882 -68.916  1.00  0.00           H  
ATOM   2361 HG13 ILE   160      35.531 -14.546 -69.647  1.00  0.00           H  
ATOM   2362  CD1 ILE   160      36.342 -14.233 -67.614  1.00  0.00           C  
ATOM   2363 HD11 ILE   160      36.799 -14.904 -66.877  1.00  0.00           H  
ATOM   2364 HD12 ILE   160      37.201 -13.660 -67.982  1.00  0.00           H  
ATOM   2365 HD13 ILE   160      35.606 -13.593 -67.112  1.00  0.00           H  
ATOM   2366  C   ILE   160      34.210 -17.305 -70.241  1.00  0.00           C  
ATOM   2367  O   ILE   160      33.992 -18.480 -69.984  1.00  0.00           O  
ATOM   2368  N   ARG   161      35.157 -17.008 -71.140  1.00  0.00           N  
ATOM   2369  H   ARG   161      35.298 -16.023 -71.330  1.00  0.00           H  
ATOM   2370  CA  ARG   161      36.112 -17.908 -71.786  1.00  0.00           C  
ATOM   2371  HA  ARG   161      35.442 -18.569 -72.337  1.00  0.00           H  
ATOM   2372  CB  ARG   161      36.973 -17.059 -72.772  1.00  0.00           C  
ATOM   2373  HB2 ARG   161      37.057 -16.082 -72.297  1.00  0.00           H  
ATOM   2374  HB3 ARG   161      37.947 -17.531 -72.896  1.00  0.00           H  
ATOM   2375  CG  ARG   161      36.288 -16.841 -74.152  1.00  0.00           C  
ATOM   2376  HG2 ARG   161      36.338 -17.784 -74.696  1.00  0.00           H  
ATOM   2377  HG3 ARG   161      35.285 -16.447 -73.992  1.00  0.00           H  
ATOM   2378  CD  ARG   161      36.996 -15.807 -75.039  1.00  0.00           C  
ATOM   2379  HD2 ARG   161      38.028 -16.155 -75.064  1.00  0.00           H  
ATOM   2380  HD3 ARG   161      36.583 -15.856 -76.047  1.00  0.00           H  
ATOM   2381  NE  ARG   161      36.972 -14.502 -74.417  1.00  0.00           N  
ATOM   2382  HE  ARG   161      36.233 -14.295 -73.760  1.00  0.00           H  
ATOM   2383  CZ  ARG   161      37.650 -13.451 -74.866  1.00  0.00           C  
ATOM   2384  NH1 ARG   161      38.523 -13.562 -75.850  1.00  0.00           N  
ATOM   2385 HH11 ARG   161      38.711 -14.396 -76.388  1.00  0.00           H  
ATOM   2386 HH12 ARG   161      39.061 -12.755 -76.130  1.00  0.00           H  
ATOM   2387  NH2 ARG   161      37.562 -12.322 -74.281  1.00  0.00           N  
ATOM   2388 HH21 ARG   161      36.856 -12.307 -73.559  1.00  0.00           H  
ATOM   2389 HH22 ARG   161      37.944 -11.495 -74.716  1.00  0.00           H  
ATOM   2390  C   ARG   161      36.950 -18.641 -70.761  1.00  0.00           C  
ATOM   2391  O   ARG   161      37.558 -18.039 -69.847  1.00  0.00           O  
ATOM   2392  N   PHE   162      37.123 -19.943 -71.005  1.00  0.00           N  
ATOM   2393  H   PHE   162      36.570 -20.488 -71.656  1.00  0.00           H  
ATOM   2394  CA  PHE   162      38.249 -20.610 -70.294  1.00  0.00           C  
ATOM   2395  HA  PHE   162      38.169 -20.572 -69.208  1.00  0.00           H  
ATOM   2396  CB  PHE   162      38.041 -22.099 -70.713  1.00  0.00           C  
ATOM   2397  HB2 PHE   162      37.027 -22.513 -70.646  1.00  0.00           H  
ATOM   2398  HB3 PHE   162      38.280 -22.261 -71.771  1.00  0.00           H  
ATOM   2399  CG  PHE   162      38.896 -23.264 -70.022  1.00  0.00           C  
ATOM   2400  CD1 PHE   162      40.198 -23.536 -70.369  1.00  0.00           C  
ATOM   2401  HD1 PHE   162      40.690 -22.936 -71.120  1.00  0.00           H  
ATOM   2402  CE1 PHE   162      40.986 -24.568 -69.831  1.00  0.00           C  
ATOM   2403  HE1 PHE   162      41.965 -24.656 -70.279  1.00  0.00           H  
ATOM   2404  CZ  PHE   162      40.326 -25.545 -69.113  1.00  0.00           C  
ATOM   2405  HZ  PHE   162      40.751 -26.508 -68.871  1.00  0.00           H  
ATOM   2406  CE2 PHE   162      38.955 -25.304 -68.735  1.00  0.00           C  
ATOM   2407  HE2 PHE   162      38.387 -26.133 -68.342  1.00  0.00           H  
ATOM   2408  CD2 PHE   162      38.220 -24.182 -69.199  1.00  0.00           C  
ATOM   2409  HD2 PHE   162      37.234 -24.047 -68.779  1.00  0.00           H  
ATOM   2410  C   PHE   162      39.692 -20.139 -70.610  1.00  0.00           C  
ATOM   2411  O   PHE   162      40.431 -20.087 -69.698  1.00  0.00           O  
ATOM   2412  N   GLU   163      39.976 -19.616 -71.826  1.00  0.00           N  
ATOM   2413  H   GLU   163      39.305 -19.929 -72.518  1.00  0.00           H  
ATOM   2414  CA  GLU   163      41.200 -19.045 -72.216  1.00  0.00           C  
ATOM   2415  HA  GLU   163      41.976 -19.806 -72.139  1.00  0.00           H  
ATOM   2416  CB  GLU   163      41.009 -18.519 -73.628  1.00  0.00           C  
ATOM   2417  HB2 GLU   163      40.083 -17.947 -73.698  1.00  0.00           H  
ATOM   2418  HB3 GLU   163      41.890 -17.904 -73.808  1.00  0.00           H  
ATOM   2419  CG  GLU   163      41.013 -19.619 -74.798  1.00  0.00           C  
ATOM   2420  HG2 GLU   163      40.667 -19.033 -75.650  1.00  0.00           H  
ATOM   2421  HG3 GLU   163      42.053 -19.920 -74.921  1.00  0.00           H  
ATOM   2422  CD  GLU   163      40.187 -20.881 -74.575  1.00  0.00           C  
ATOM   2423  OE1 GLU   163      40.711 -21.993 -74.902  1.00  0.00           O  
ATOM   2424  OE2 GLU   163      39.015 -20.799 -74.062  1.00  0.00           O  
ATOM   2425  C   GLU   163      41.642 -17.913 -71.234  1.00  0.00           C  
ATOM   2426  O   GLU   163      42.792 -17.740 -71.070  1.00  0.00           O  
ATOM   2427  N   ILE   164      40.705 -17.212 -70.526  1.00  0.00           N  
ATOM   2428  H   ILE   164      39.746 -17.537 -70.493  1.00  0.00           H  
ATOM   2429  CA  ILE   164      41.121 -16.304 -69.532  1.00  0.00           C  
ATOM   2430  HA  ILE   164      41.960 -15.706 -69.888  1.00  0.00           H  
ATOM   2431  CB  ILE   164      40.030 -15.275 -69.418  1.00  0.00           C  
ATOM   2432  HB  ILE   164      39.141 -15.829 -69.116  1.00  0.00           H  
ATOM   2433  CG2 ILE   164      40.364 -14.221 -68.403  1.00  0.00           C  
ATOM   2434 HG21 ILE   164      39.658 -13.404 -68.212  1.00  0.00           H  
ATOM   2435 HG22 ILE   164      40.533 -14.736 -67.449  1.00  0.00           H  
ATOM   2436 HG23 ILE   164      41.325 -13.739 -68.623  1.00  0.00           H  
ATOM   2437  CG1 ILE   164      39.846 -14.624 -70.820  1.00  0.00           C  
ATOM   2438 HG12 ILE   164      40.774 -14.226 -71.230  1.00  0.00           H  
ATOM   2439 HG13 ILE   164      39.402 -15.309 -71.541  1.00  0.00           H  
ATOM   2440  CD1 ILE   164      38.787 -13.519 -70.845  1.00  0.00           C  
ATOM   2441 HD11 ILE   164      38.492 -13.313 -71.882  1.00  0.00           H  
ATOM   2442 HD12 ILE   164      37.837 -13.692 -70.325  1.00  0.00           H  
ATOM   2443 HD13 ILE   164      39.116 -12.570 -70.403  1.00  0.00           H  
ATOM   2444  C   ILE   164      41.557 -16.943 -68.184  1.00  0.00           C  
ATOM   2445  O   ILE   164      42.564 -16.497 -67.595  1.00  0.00           O  
ATOM   2446  N   LEU   165      40.860 -17.989 -67.676  1.00  0.00           N  
ATOM   2447  H   LEU   165      40.011 -18.315 -68.122  1.00  0.00           H  
ATOM   2448  CA  LEU   165      41.166 -18.579 -66.421  1.00  0.00           C  
ATOM   2449  HA  LEU   165      41.219 -17.895 -65.574  1.00  0.00           H  
ATOM   2450  CB  LEU   165      39.977 -19.579 -66.031  1.00  0.00           C  
ATOM   2451  HB2 LEU   165      39.725 -20.025 -66.993  1.00  0.00           H  
ATOM   2452  HB3 LEU   165      40.338 -20.321 -65.319  1.00  0.00           H  
ATOM   2453  CG  LEU   165      38.599 -19.093 -65.433  1.00  0.00           C  
ATOM   2454  HG  LEU   165      38.756 -18.729 -64.418  1.00  0.00           H  
ATOM   2455  CD1 LEU   165      37.953 -17.875 -66.248  1.00  0.00           C  
ATOM   2456 HD11 LEU   165      38.691 -17.064 -66.235  1.00  0.00           H  
ATOM   2457 HD12 LEU   165      37.781 -18.348 -67.223  1.00  0.00           H  
ATOM   2458 HD13 LEU   165      37.033 -17.485 -65.795  1.00  0.00           H  
ATOM   2459  CD2 LEU   165      37.582 -20.297 -65.357  1.00  0.00           C  
ATOM   2460 HD21 LEU   165      36.562 -19.942 -65.165  1.00  0.00           H  
ATOM   2461 HD22 LEU   165      37.483 -20.721 -66.364  1.00  0.00           H  
ATOM   2462 HD23 LEU   165      37.867 -21.016 -64.579  1.00  0.00           H  
ATOM   2463  C   LEU   165      42.470 -19.397 -66.535  1.00  0.00           C  
ATOM   2464  O   LEU   165      43.213 -19.252 -65.541  1.00  0.00           O  
ATOM   2465  N   GLU   166      42.739 -19.980 -67.690  1.00  0.00           N  
ATOM   2466  H   GLU   166      42.028 -19.744 -68.373  1.00  0.00           H  
ATOM   2467  CA  GLU   166      44.052 -20.484 -68.175  1.00  0.00           C  
ATOM   2468  HA  GLU   166      44.370 -21.259 -67.478  1.00  0.00           H  
ATOM   2469  CB  GLU   166      43.849 -21.225 -69.526  1.00  0.00           C  
ATOM   2470  HB2 GLU   166      43.286 -22.140 -69.343  1.00  0.00           H  
ATOM   2471  HB3 GLU   166      43.349 -20.654 -70.308  1.00  0.00           H  
ATOM   2472  CG  GLU   166      45.122 -21.721 -70.232  1.00  0.00           C  
ATOM   2473  HG2 GLU   166      45.805 -20.886 -70.386  1.00  0.00           H  
ATOM   2474  HG3 GLU   166      45.627 -22.374 -69.520  1.00  0.00           H  
ATOM   2475  CD  GLU   166      44.838 -22.449 -71.527  1.00  0.00           C  
ATOM   2476  OE1 GLU   166      45.342 -23.560 -71.684  1.00  0.00           O  
ATOM   2477  OE2 GLU   166      44.027 -21.979 -72.375  1.00  0.00           O  
ATOM   2478  C   GLU   166      45.081 -19.363 -68.237  1.00  0.00           C  
ATOM   2479  O   GLU   166      46.231 -19.627 -67.919  1.00  0.00           O  
ATOM   2480  N   ALA   167      44.720 -18.097 -68.651  1.00  0.00           N  
ATOM   2481  H   ALA   167      43.787 -18.007 -69.036  1.00  0.00           H  
ATOM   2482  CA  ALA   167      45.713 -16.951 -68.498  1.00  0.00           C  
ATOM   2483  HA  ALA   167      46.651 -17.269 -68.953  1.00  0.00           H  
ATOM   2484  CB  ALA   167      45.219 -15.764 -69.272  1.00  0.00           C  
ATOM   2485  HB1 ALA   167      44.267 -15.357 -68.912  1.00  0.00           H  
ATOM   2486  HB2 ALA   167      45.890 -14.922 -69.481  1.00  0.00           H  
ATOM   2487  HB3 ALA   167      45.013 -16.005 -70.322  1.00  0.00           H  
ATOM   2488  C   ALA   167      46.074 -16.584 -67.057  1.00  0.00           C  
ATOM   2489  O   ALA   167      47.236 -16.385 -66.756  1.00  0.00           O  
ATOM   2490  N   ILE   168      45.094 -16.580 -66.195  1.00  0.00           N  
ATOM   2491  H   ILE   168      44.146 -16.706 -66.527  1.00  0.00           H  
ATOM   2492  CA  ILE   168      45.438 -16.161 -64.812  1.00  0.00           C  
ATOM   2493  HA  ILE   168      46.064 -15.270 -64.830  1.00  0.00           H  
ATOM   2494  CB  ILE   168      44.119 -15.812 -64.076  1.00  0.00           C  
ATOM   2495  HB  ILE   168      43.423 -16.649 -64.129  1.00  0.00           H  
ATOM   2496  CG2 ILE   168      44.348 -15.417 -62.602  1.00  0.00           C  
ATOM   2497 HG21 ILE   168      43.499 -14.951 -62.086  1.00  0.00           H  
ATOM   2498 HG22 ILE   168      44.580 -16.301 -61.996  1.00  0.00           H  
ATOM   2499 HG23 ILE   168      45.276 -14.857 -62.432  1.00  0.00           H  
ATOM   2500  CG1 ILE   168      43.468 -14.640 -64.860  1.00  0.00           C  
ATOM   2501 HG12 ILE   168      44.117 -13.765 -64.884  1.00  0.00           H  
ATOM   2502 HG13 ILE   168      43.349 -14.895 -65.914  1.00  0.00           H  
ATOM   2503  CD1 ILE   168      42.111 -14.256 -64.319  1.00  0.00           C  
ATOM   2504 HD11 ILE   168      41.622 -15.196 -64.037  1.00  0.00           H  
ATOM   2505 HD12 ILE   168      42.192 -13.582 -63.457  1.00  0.00           H  
ATOM   2506 HD13 ILE   168      41.524 -13.826 -65.140  1.00  0.00           H  
ATOM   2507  C   ILE   168      46.230 -17.251 -64.076  1.00  0.00           C  
ATOM   2508  O   ILE   168      47.081 -16.997 -63.258  1.00  0.00           O  
ATOM   2509  N   THR   169      45.974 -18.519 -64.451  1.00  0.00           N  
ATOM   2510  H   THR   169      45.196 -18.680 -65.080  1.00  0.00           H  
ATOM   2511  CA  THR   169      46.768 -19.743 -64.117  1.00  0.00           C  
ATOM   2512  HA  THR   169      46.891 -19.885 -63.043  1.00  0.00           H  
ATOM   2513  CB  THR   169      46.085 -20.931 -64.680  1.00  0.00           C  
ATOM   2514  HB  THR   169      46.044 -20.815 -65.763  1.00  0.00           H  
ATOM   2515  CG2 THR   169      46.693 -22.278 -64.471  1.00  0.00           C  
ATOM   2516 HG21 THR   169      46.373 -23.003 -65.229  1.00  0.00           H  
ATOM   2517 HG22 THR   169      47.778 -22.173 -64.598  1.00  0.00           H  
ATOM   2518 HG23 THR   169      46.497 -22.690 -63.473  1.00  0.00           H  
ATOM   2519  OG1 THR   169      44.770 -21.023 -64.163  1.00  0.00           O  
ATOM   2520  HG1 THR   169      44.195 -20.330 -64.497  1.00  0.00           H  
ATOM   2521  C   THR   169      48.200 -19.732 -64.638  1.00  0.00           C  
ATOM   2522  O   THR   169      49.124 -20.045 -63.897  1.00  0.00           O  
ATOM   2523  N   LYS   170      48.512 -19.233 -65.859  1.00  0.00           N  
ATOM   2524  H   LYS   170      47.743 -18.916 -66.437  1.00  0.00           H  
ATOM   2525  CA  LYS   170      49.831 -18.963 -66.331  1.00  0.00           C  
ATOM   2526  HA  LYS   170      50.417 -19.871 -66.182  1.00  0.00           H  
ATOM   2527  CB  LYS   170      49.808 -18.648 -67.821  1.00  0.00           C  
ATOM   2528  HB2 LYS   170      48.865 -18.166 -68.076  1.00  0.00           H  
ATOM   2529  HB3 LYS   170      50.616 -17.966 -68.086  1.00  0.00           H  
ATOM   2530  CG  LYS   170      49.857 -19.996 -68.682  1.00  0.00           C  
ATOM   2531  HG2 LYS   170      50.932 -20.171 -68.738  1.00  0.00           H  
ATOM   2532  HG3 LYS   170      49.316 -20.746 -68.107  1.00  0.00           H  
ATOM   2533  CD  LYS   170      49.152 -19.904 -70.071  1.00  0.00           C  
ATOM   2534  HD2 LYS   170      48.066 -19.824 -70.021  1.00  0.00           H  
ATOM   2535  HD3 LYS   170      49.649 -19.102 -70.615  1.00  0.00           H  
ATOM   2536  CE  LYS   170      49.466 -21.245 -70.845  1.00  0.00           C  
ATOM   2537  HE2 LYS   170      50.524 -21.496 -70.769  1.00  0.00           H  
ATOM   2538  HE3 LYS   170      48.860 -22.013 -70.364  1.00  0.00           H  
ATOM   2539  NZ  LYS   170      49.053 -21.316 -72.275  1.00  0.00           N  
ATOM   2540  HZ1 LYS   170      49.778 -20.996 -72.901  1.00  0.00           H  
ATOM   2541  HZ2 LYS   170      48.893 -22.286 -72.508  1.00  0.00           H  
ATOM   2542  HZ3 LYS   170      48.185 -20.824 -72.429  1.00  0.00           H  
ATOM   2543  C   LYS   170      50.499 -17.768 -65.603  1.00  0.00           C  
ATOM   2544  O   LYS   170      51.651 -17.923 -65.130  1.00  0.00           O  
ATOM   2545  N   PHE   171      49.862 -16.602 -65.415  1.00  0.00           N  
ATOM   2546  H   PHE   171      48.979 -16.397 -65.865  1.00  0.00           H  
ATOM   2547  CA  PHE   171      50.357 -15.512 -64.455  1.00  0.00           C  
ATOM   2548  HA  PHE   171      51.261 -15.116 -64.919  1.00  0.00           H  
ATOM   2549  CB  PHE   171      49.304 -14.346 -64.362  1.00  0.00           C  
ATOM   2550  HB2 PHE   171      48.324 -14.800 -64.172  1.00  0.00           H  
ATOM   2551  HB3 PHE   171      49.560 -13.707 -63.508  1.00  0.00           H  
ATOM   2552  CG  PHE   171      49.157 -13.430 -65.563  1.00  0.00           C  
ATOM   2553  CD1 PHE   171      48.024 -13.458 -66.433  1.00  0.00           C  
ATOM   2554  HD1 PHE   171      47.226 -14.178 -66.321  1.00  0.00           H  
ATOM   2555  CE1 PHE   171      48.050 -12.658 -67.591  1.00  0.00           C  
ATOM   2556  HE1 PHE   171      47.271 -12.741 -68.334  1.00  0.00           H  
ATOM   2557  CZ  PHE   171      49.112 -11.736 -67.799  1.00  0.00           C  
ATOM   2558  HZ  PHE   171      49.120 -11.105 -68.675  1.00  0.00           H  
ATOM   2559  CE2 PHE   171      50.060 -11.574 -66.847  1.00  0.00           C  
ATOM   2560  HE2 PHE   171      50.814 -10.834 -67.073  1.00  0.00           H  
ATOM   2561  CD2 PHE   171      50.072 -12.386 -65.723  1.00  0.00           C  
ATOM   2562  HD2 PHE   171      50.883 -12.221 -65.030  1.00  0.00           H  
ATOM   2563  C   PHE   171      50.636 -16.020 -62.993  1.00  0.00           C  
ATOM   2564  O   PHE   171      51.582 -15.528 -62.466  1.00  0.00           O  
ATOM   2565  N   LEU   172      49.761 -16.934 -62.448  1.00  0.00           N  
ATOM   2566  H   LEU   172      48.891 -17.160 -62.917  1.00  0.00           H  
ATOM   2567  CA  LEU   172      50.035 -17.709 -61.175  1.00  0.00           C  
ATOM   2568  HA  LEU   172      50.255 -17.014 -60.365  1.00  0.00           H  
ATOM   2569  CB  LEU   172      48.734 -18.482 -60.714  1.00  0.00           C  
ATOM   2570  HB2 LEU   172      48.267 -18.855 -61.626  1.00  0.00           H  
ATOM   2571  HB3 LEU   172      48.953 -19.380 -60.136  1.00  0.00           H  
ATOM   2572  CG  LEU   172      47.752 -17.615 -59.884  1.00  0.00           C  
ATOM   2573  HG  LEU   172      47.511 -16.743 -60.493  1.00  0.00           H  
ATOM   2574  CD1 LEU   172      46.480 -18.332 -59.523  1.00  0.00           C  
ATOM   2575 HD11 LEU   172      45.835 -17.655 -58.950  1.00  0.00           H  
ATOM   2576 HD12 LEU   172      45.870 -18.694 -60.360  1.00  0.00           H  
ATOM   2577 HD13 LEU   172      46.643 -19.200 -58.871  1.00  0.00           H  
ATOM   2578  CD2 LEU   172      48.408 -17.201 -58.561  1.00  0.00           C  
ATOM   2579 HD21 LEU   172      48.840 -18.054 -58.024  1.00  0.00           H  
ATOM   2580 HD22 LEU   172      49.199 -16.462 -58.739  1.00  0.00           H  
ATOM   2581 HD23 LEU   172      47.647 -16.735 -57.923  1.00  0.00           H  
ATOM   2582  C   LEU   172      51.337 -18.551 -61.305  1.00  0.00           C  
ATOM   2583  O   LEU   172      52.307 -18.398 -60.541  1.00  0.00           O  
ATOM   2584  N   ASN   173      51.358 -19.493 -62.262  1.00  0.00           N  
ATOM   2585  H   ASN   173      50.644 -19.571 -62.977  1.00  0.00           H  
ATOM   2586  CA  ASN   173      52.576 -20.367 -62.443  1.00  0.00           C  
ATOM   2587  HA  ASN   173      52.627 -20.933 -61.513  1.00  0.00           H  
ATOM   2588  CB  ASN   173      52.216 -21.395 -63.573  1.00  0.00           C  
ATOM   2589  HB2 ASN   173      51.736 -20.806 -64.355  1.00  0.00           H  
ATOM   2590  HB3 ASN   173      53.142 -21.747 -64.027  1.00  0.00           H  
ATOM   2591  CG  ASN   173      51.314 -22.534 -63.074  1.00  0.00           C  
ATOM   2592  OD1 ASN   173      51.172 -22.875 -61.931  1.00  0.00           O  
ATOM   2593  ND2 ASN   173      50.564 -23.189 -63.930  1.00  0.00           N  
ATOM   2594 HD21 ASN   173      50.016 -23.978 -63.609  1.00  0.00           H  
ATOM   2595 HD22 ASN   173      50.459 -22.819 -64.868  1.00  0.00           H  
ATOM   2596  C   ASN   173      53.894 -19.604 -62.692  1.00  0.00           C  
ATOM   2597  O   ASN   173      54.953 -20.064 -62.206  1.00  0.00           O  
ATOM   2598  N   GLN   174      53.879 -18.423 -63.427  1.00  0.00           N  
ATOM   2599  H   GLN   174      53.087 -18.140 -63.992  1.00  0.00           H  
ATOM   2600  CA  GLN   174      55.001 -17.547 -63.668  1.00  0.00           C  
ATOM   2601  HA  GLN   174      55.969 -18.039 -63.759  1.00  0.00           H  
ATOM   2602  CB  GLN   174      54.775 -16.924 -65.050  1.00  0.00           C  
ATOM   2603  HB2 GLN   174      53.893 -16.288 -64.972  1.00  0.00           H  
ATOM   2604  HB3 GLN   174      55.628 -16.276 -65.250  1.00  0.00           H  
ATOM   2605  CG  GLN   174      54.686 -17.920 -66.249  1.00  0.00           C  
ATOM   2606  HG2 GLN   174      53.915 -18.683 -66.141  1.00  0.00           H  
ATOM   2607  HG3 GLN   174      54.478 -17.308 -67.126  1.00  0.00           H  
ATOM   2608  CD  GLN   174      55.836 -18.780 -66.664  1.00  0.00           C  
ATOM   2609  OE1 GLN   174      56.092 -19.723 -65.937  1.00  0.00           O  
ATOM   2610  NE2 GLN   174      56.470 -18.599 -67.829  1.00  0.00           N  
ATOM   2611 HE21 GLN   174      57.256 -19.192 -68.065  1.00  0.00           H  
ATOM   2612 HE22 GLN   174      56.217 -17.760 -68.337  1.00  0.00           H  
ATOM   2613  C   GLN   174      55.246 -16.455 -62.569  1.00  0.00           C  
ATOM   2614  O   GLN   174      56.396 -15.990 -62.462  1.00  0.00           O  
ATOM   2615  N   ASN   175      54.290 -16.170 -61.668  1.00  0.00           N  
ATOM   2616  H   ASN   175      53.581 -16.891 -61.724  1.00  0.00           H  
ATOM   2617  CA  ASN   175      54.292 -15.298 -60.486  1.00  0.00           C  
ATOM   2618  HA  ASN   175      53.304 -15.352 -60.029  1.00  0.00           H  
ATOM   2619  CB  ASN   175      55.270 -15.913 -59.486  1.00  0.00           C  
ATOM   2620  HB2 ASN   175      55.198 -17.001 -59.506  1.00  0.00           H  
ATOM   2621  HB3 ASN   175      56.307 -15.708 -59.754  1.00  0.00           H  
ATOM   2622  CG  ASN   175      55.027 -15.347 -58.069  1.00  0.00           C  
ATOM   2623  OD1 ASN   175      53.966 -14.839 -57.715  1.00  0.00           O  
ATOM   2624  ND2 ASN   175      56.069 -15.330 -57.293  1.00  0.00           N  
ATOM   2625 HD21 ASN   175      56.048 -14.943 -56.358  1.00  0.00           H  
ATOM   2626 HD22 ASN   175      56.913 -15.812 -57.580  1.00  0.00           H  
ATOM   2627  C   ASN   175      54.371 -13.799 -60.775  1.00  0.00           C  
ATOM   2628  O   ASN   175      55.083 -13.070 -60.153  1.00  0.00           O  
ATOM   2629  N   ILE   176      53.623 -13.374 -61.844  1.00  0.00           N  
ATOM   2630  H   ILE   176      53.018 -14.042 -62.307  1.00  0.00           H  
ATOM   2631  CA  ILE   176      53.381 -11.955 -62.108  1.00  0.00           C  
ATOM   2632  HA  ILE   176      54.214 -11.384 -61.698  1.00  0.00           H  
ATOM   2633  CB  ILE   176      53.506 -11.780 -63.650  1.00  0.00           C  
ATOM   2634  HB  ILE   176      52.661 -12.357 -64.025  1.00  0.00           H  
ATOM   2635  CG2 ILE   176      53.218 -10.298 -63.977  1.00  0.00           C  
ATOM   2636 HG21 ILE   176      52.243  -9.974 -63.593  1.00  0.00           H  
ATOM   2637 HG22 ILE   176      54.068  -9.671 -63.680  1.00  0.00           H  
ATOM   2638 HG23 ILE   176      53.304 -10.191 -65.066  1.00  0.00           H  
ATOM   2639  CG1 ILE   176      54.888 -12.154 -64.320  1.00  0.00           C  
ATOM   2640 HG12 ILE   176      55.629 -11.360 -64.234  1.00  0.00           H  
ATOM   2641 HG13 ILE   176      55.305 -13.026 -63.818  1.00  0.00           H  
ATOM   2642  CD1 ILE   176      54.647 -12.502 -65.804  1.00  0.00           C  
ATOM   2643 HD11 ILE   176      54.027 -11.712 -66.245  1.00  0.00           H  
ATOM   2644 HD12 ILE   176      55.533 -12.586 -66.445  1.00  0.00           H  
ATOM   2645 HD13 ILE   176      54.039 -13.412 -65.879  1.00  0.00           H  
ATOM   2646  C   ILE   176      51.956 -11.534 -61.669  1.00  0.00           C  
ATOM   2647  O   ILE   176      50.956 -12.092 -62.047  1.00  0.00           O  
ATOM   2648  N   THR   177      51.921 -10.514 -60.845  1.00  0.00           N  
ATOM   2649  H   THR   177      52.833 -10.200 -60.535  1.00  0.00           H  
ATOM   2650  CA  THR   177      50.758 -10.180 -60.032  1.00  0.00           C  
ATOM   2651  HA  THR   177      49.913 -10.809 -60.312  1.00  0.00           H  
ATOM   2652  CB  THR   177      51.025 -10.730 -58.591  1.00  0.00           C  
ATOM   2653  HB  THR   177      50.139 -10.643 -57.962  1.00  0.00           H  
ATOM   2654  CG2 THR   177      51.438 -12.251 -58.693  1.00  0.00           C  
ATOM   2655 HG21 THR   177      51.350 -12.780 -57.736  1.00  0.00           H  
ATOM   2656 HG22 THR   177      50.837 -12.768 -59.451  1.00  0.00           H  
ATOM   2657 HG23 THR   177      52.486 -12.405 -58.979  1.00  0.00           H  
ATOM   2658  OG1 THR   177      52.164  -9.955 -58.025  1.00  0.00           O  
ATOM   2659  HG1 THR   177      51.883  -9.037 -58.036  1.00  0.00           H  
ATOM   2660  C   THR   177      50.406  -8.702 -59.998  1.00  0.00           C  
ATOM   2661  O   THR   177      51.319  -7.909 -59.767  1.00  0.00           O  
ATOM   2662  N   PRO   178      49.149  -8.296 -60.400  1.00  0.00           N  
ATOM   2663  CD  PRO   178      48.007  -9.094 -60.697  1.00  0.00           C  
ATOM   2664  HD2 PRO   178      47.805  -9.787 -59.870  1.00  0.00           H  
ATOM   2665  HD3 PRO   178      48.176  -9.734 -61.572  1.00  0.00           H  
ATOM   2666  CG  PRO   178      46.793  -8.196 -60.876  1.00  0.00           C  
ATOM   2667  HG2 PRO   178      46.213  -8.293 -59.950  1.00  0.00           H  
ATOM   2668  HG3 PRO   178      46.118  -8.390 -61.719  1.00  0.00           H  
ATOM   2669  CB  PRO   178      47.386  -6.814 -61.003  1.00  0.00           C  
ATOM   2670  HB2 PRO   178      46.685  -6.038 -60.671  1.00  0.00           H  
ATOM   2671  HB3 PRO   178      47.587  -6.609 -62.061  1.00  0.00           H  
ATOM   2672  CA  PRO   178      48.856  -6.836 -60.445  1.00  0.00           C  
ATOM   2673  HA  PRO   178      49.447  -6.306 -61.191  1.00  0.00           H  
ATOM   2674  C   PRO   178      48.912  -6.144 -59.101  1.00  0.00           C  
ATOM   2675  O   PRO   178      48.647  -6.762 -58.109  1.00  0.00           O  
ATOM   2676  N   CYS   179      49.269  -4.859 -59.091  1.00  0.00           N  
ATOM   2677  H   CYS   179      49.378  -4.346 -59.957  1.00  0.00           H  
ATOM   2678  CA  CYS   179      49.298  -4.090 -57.834  1.00  0.00           C  
ATOM   2679  HA  CYS   179      49.531  -4.618 -56.910  1.00  0.00           H  
ATOM   2680  CB  CYS   179      50.261  -2.849 -58.080  1.00  0.00           C  
ATOM   2681  HB2 CYS   179      49.870  -2.290 -58.930  1.00  0.00           H  
ATOM   2682  HB3 CYS   179      50.452  -2.198 -57.226  1.00  0.00           H  
ATOM   2683  SG  CYS   179      51.879  -3.476 -58.521  1.00  0.00           S  
ATOM   2684  HG  CYS   179      52.498  -3.085 -57.404  1.00  0.00           H  
ATOM   2685  C   CYS   179      47.846  -3.611 -57.648  1.00  0.00           C  
ATOM   2686  O   CYS   179      47.479  -2.649 -58.264  1.00  0.00           O  
ATOM   2687  N   LEU   180      47.046  -4.202 -56.779  1.00  0.00           N  
ATOM   2688  H   LEU   180      47.417  -5.022 -56.314  1.00  0.00           H  
ATOM   2689  CA  LEU   180      45.657  -3.837 -56.335  1.00  0.00           C  
ATOM   2690  HA  LEU   180      45.053  -3.506 -57.179  1.00  0.00           H  
ATOM   2691  CB  LEU   180      44.933  -5.114 -55.870  1.00  0.00           C  
ATOM   2692  HB2 LEU   180      45.637  -5.811 -55.415  1.00  0.00           H  
ATOM   2693  HB3 LEU   180      44.142  -4.954 -55.138  1.00  0.00           H  
ATOM   2694  CG  LEU   180      44.213  -5.940 -56.975  1.00  0.00           C  
ATOM   2695  HG  LEU   180      43.433  -5.316 -57.413  1.00  0.00           H  
ATOM   2696  CD1 LEU   180      45.063  -6.430 -58.087  1.00  0.00           C  
ATOM   2697 HD11 LEU   180      45.950  -6.946 -57.700  1.00  0.00           H  
ATOM   2698 HD12 LEU   180      44.462  -7.111 -58.703  1.00  0.00           H  
ATOM   2699 HD13 LEU   180      45.425  -5.637 -58.752  1.00  0.00           H  
ATOM   2700  CD2 LEU   180      43.438  -7.182 -56.515  1.00  0.00           C  
ATOM   2701 HD21 LEU   180      42.671  -7.531 -57.217  1.00  0.00           H  
ATOM   2702 HD22 LEU   180      44.106  -8.037 -56.350  1.00  0.00           H  
ATOM   2703 HD23 LEU   180      42.917  -7.105 -55.552  1.00  0.00           H  
ATOM   2704  C   LEU   180      45.757  -2.720 -55.238  1.00  0.00           C  
ATOM   2705  O   LEU   180      46.699  -2.693 -54.478  1.00  0.00           O  
ATOM   2706  N   PRO   181      44.754  -1.784 -55.169  1.00  0.00           N  
ATOM   2707  CD  PRO   181      43.520  -1.868 -55.999  1.00  0.00           C  
ATOM   2708  HD2 PRO   181      43.120  -2.886 -56.082  1.00  0.00           H  
ATOM   2709  HD3 PRO   181      43.737  -1.587 -57.037  1.00  0.00           H  
ATOM   2710  CG  PRO   181      42.499  -0.943 -55.385  1.00  0.00           C  
ATOM   2711  HG2 PRO   181      41.738  -1.502 -54.828  1.00  0.00           H  
ATOM   2712  HG3 PRO   181      42.001  -0.448 -56.228  1.00  0.00           H  
ATOM   2713  CB  PRO   181      43.197  -0.143 -54.311  1.00  0.00           C  
ATOM   2714  HB2 PRO   181      42.475  -0.179 -53.487  1.00  0.00           H  
ATOM   2715  HB3 PRO   181      43.428   0.912 -54.506  1.00  0.00           H  
ATOM   2716  CA  PRO   181      44.368  -1.105 -53.983  1.00  0.00           C  
ATOM   2717  HA  PRO   181      45.243  -0.548 -53.646  1.00  0.00           H  
ATOM   2718  C   PRO   181      44.022  -2.080 -52.832  1.00  0.00           C  
ATOM   2719  O   PRO   181      43.416  -3.109 -53.076  1.00  0.00           O  
ATOM   2720  N   LEU   182      44.476  -1.726 -51.631  1.00  0.00           N  
ATOM   2721  H   LEU   182      45.173  -0.993 -51.572  1.00  0.00           H  
ATOM   2722  CA  LEU   182      44.202  -2.375 -50.374  1.00  0.00           C  
ATOM   2723  HA  LEU   182      44.089  -3.458 -50.350  1.00  0.00           H  
ATOM   2724  CB  LEU   182      45.392  -1.918 -49.374  1.00  0.00           C  
ATOM   2725  HB2 LEU   182      46.286  -2.287 -49.877  1.00  0.00           H  
ATOM   2726  HB3 LEU   182      45.405  -0.837 -49.233  1.00  0.00           H  
ATOM   2727  CG  LEU   182      45.484  -2.565 -47.933  1.00  0.00           C  
ATOM   2728  HG  LEU   182      44.530  -2.362 -47.446  1.00  0.00           H  
ATOM   2729  CD1 LEU   182      45.527  -4.061 -47.843  1.00  0.00           C  
ATOM   2730 HD11 LEU   182      45.406  -4.440 -46.821  1.00  0.00           H  
ATOM   2731 HD12 LEU   182      44.788  -4.507 -48.520  1.00  0.00           H  
ATOM   2732 HD13 LEU   182      46.545  -4.376 -48.106  1.00  0.00           H  
ATOM   2733  CD2 LEU   182      46.557  -1.943 -47.062  1.00  0.00           C  
ATOM   2734 HD21 LEU   182      46.194  -0.953 -46.758  1.00  0.00           H  
ATOM   2735 HD22 LEU   182      46.722  -2.503 -46.134  1.00  0.00           H  
ATOM   2736 HD23 LEU   182      47.502  -1.824 -47.606  1.00  0.00           H  
ATOM   2737  C   LEU   182      42.823  -2.003 -49.756  1.00  0.00           C  
ATOM   2738  O   LEU   182      42.451  -2.667 -48.806  1.00  0.00           O  
ATOM   2739  N   ARG   183      42.075  -1.018 -50.351  1.00  0.00           N  
ATOM   2740  H   ARG   183      42.432  -0.548 -51.174  1.00  0.00           H  
ATOM   2741  CA  ARG   183      40.747  -0.503 -49.911  1.00  0.00           C  
ATOM   2742  HA  ARG   183      40.198  -1.251 -49.341  1.00  0.00           H  
ATOM   2743  CB  ARG   183      41.038   0.729 -49.131  1.00  0.00           C  
ATOM   2744  HB2 ARG   183      41.681   1.381 -49.721  1.00  0.00           H  
ATOM   2745  HB3 ARG   183      40.032   1.142 -49.064  1.00  0.00           H  
ATOM   2746  CG  ARG   183      41.564   0.445 -47.735  1.00  0.00           C  
ATOM   2747  HG2 ARG   183      40.755   0.027 -47.137  1.00  0.00           H  
ATOM   2748  HG3 ARG   183      42.469  -0.162 -47.698  1.00  0.00           H  
ATOM   2749  CD  ARG   183      41.810   1.842 -47.027  1.00  0.00           C  
ATOM   2750  HD2 ARG   183      42.454   2.559 -47.536  1.00  0.00           H  
ATOM   2751  HD3 ARG   183      40.829   2.309 -46.939  1.00  0.00           H  
ATOM   2752  NE  ARG   183      42.285   1.685 -45.641  1.00  0.00           N  
ATOM   2753  HE  ARG   183      41.625   1.517 -44.895  1.00  0.00           H  
ATOM   2754  CZ  ARG   183      43.472   1.768 -45.115  1.00  0.00           C  
ATOM   2755  NH1 ARG   183      44.503   1.966 -45.831  1.00  0.00           N  
ATOM   2756 HH11 ARG   183      44.382   1.921 -46.833  1.00  0.00           H  
ATOM   2757 HH12 ARG   183      45.442   1.903 -45.466  1.00  0.00           H  
ATOM   2758  NH2 ARG   183      43.662   1.661 -43.866  1.00  0.00           N  
ATOM   2759 HH21 ARG   183      42.925   1.522 -43.189  1.00  0.00           H  
ATOM   2760 HH22 ARG   183      44.600   1.568 -43.503  1.00  0.00           H  
ATOM   2761  C   ARG   183      39.845  -0.104 -51.057  1.00  0.00           C  
ATOM   2762  O   ARG   183      40.343   0.042 -52.193  1.00  0.00           O  
ATOM   2763  N   GLY   184      38.550   0.065 -50.815  1.00  0.00           N  
ATOM   2764  H   GLY   184      38.177  -0.098 -49.887  1.00  0.00           H  
ATOM   2765  CA  GLY   184      37.530   0.501 -51.784  1.00  0.00           C  
ATOM   2766  HA2 GLY   184      37.018   1.394 -51.423  1.00  0.00           H  
ATOM   2767  HA3 GLY   184      38.005   0.672 -52.750  1.00  0.00           H  
ATOM   2768  C   GLY   184      36.392  -0.471 -52.042  1.00  0.00           C  
ATOM   2769  O   GLY   184      35.702  -0.120 -53.022  1.00  0.00           O  
ATOM   2770  N   THR   185      36.249  -1.517 -51.282  1.00  0.00           N  
ATOM   2771  H   THR   185      36.848  -1.645 -50.474  1.00  0.00           H  
ATOM   2772  CA  THR   185      35.164  -2.492 -51.426  1.00  0.00           C  
ATOM   2773  HA  THR   185      34.352  -1.979 -51.942  1.00  0.00           H  
ATOM   2774  CB  THR   185      35.578  -3.754 -52.200  1.00  0.00           C  
ATOM   2775  HB  THR   185      35.840  -3.537 -53.235  1.00  0.00           H  
ATOM   2776  CG2 THR   185      36.720  -4.612 -51.512  1.00  0.00           C  
ATOM   2777 HG21 THR   185      36.361  -4.823 -50.498  1.00  0.00           H  
ATOM   2778 HG22 THR   185      36.975  -5.528 -52.058  1.00  0.00           H  
ATOM   2779 HG23 THR   185      37.611  -3.978 -51.436  1.00  0.00           H  
ATOM   2780  OG1 THR   185      34.443  -4.518 -52.264  1.00  0.00           O  
ATOM   2781  HG1 THR   185      34.514  -5.191 -52.945  1.00  0.00           H  
ATOM   2782  C   THR   185      34.690  -2.896 -50.007  1.00  0.00           C  
ATOM   2783  O   THR   185      35.453  -2.891 -49.072  1.00  0.00           O  
ATOM   2784  N   ILE   186      33.365  -3.053 -49.949  1.00  0.00           N  
ATOM   2785  H   ILE   186      32.933  -2.836 -50.839  1.00  0.00           H  
ATOM   2786  CA  ILE   186      32.475  -3.567 -48.986  1.00  0.00           C  
ATOM   2787  HA  ILE   186      32.941  -3.396 -48.015  1.00  0.00           H  
ATOM   2788  CB  ILE   186      31.117  -2.873 -49.030  1.00  0.00           C  
ATOM   2789  HB  ILE   186      30.654  -3.150 -48.083  1.00  0.00           H  
ATOM   2790  CG2 ILE   186      31.163  -1.298 -49.069  1.00  0.00           C  
ATOM   2791 HG21 ILE   186      30.145  -0.931 -48.890  1.00  0.00           H  
ATOM   2792 HG22 ILE   186      31.756  -0.919 -48.228  1.00  0.00           H  
ATOM   2793 HG23 ILE   186      31.668  -1.009 -49.998  1.00  0.00           H  
ATOM   2794  CG1 ILE   186      30.281  -3.473 -50.255  1.00  0.00           C  
ATOM   2795 HG12 ILE   186      30.121  -4.543 -50.123  1.00  0.00           H  
ATOM   2796 HG13 ILE   186      29.255  -3.109 -50.207  1.00  0.00           H  
ATOM   2797  CD1 ILE   186      30.786  -3.160 -51.687  1.00  0.00           C  
ATOM   2798 HD11 ILE   186      30.827  -2.093 -51.940  1.00  0.00           H  
ATOM   2799 HD12 ILE   186      31.717  -3.671 -51.960  1.00  0.00           H  
ATOM   2800 HD13 ILE   186      29.981  -3.494 -52.352  1.00  0.00           H  
ATOM   2801  C   ILE   186      32.384  -5.062 -49.122  1.00  0.00           C  
ATOM   2802  O   ILE   186      31.656  -5.605 -48.302  1.00  0.00           O  
ATOM   2803  N   THR   187      33.076  -5.691 -50.032  1.00  0.00           N  
ATOM   2804  H   THR   187      33.698  -5.101 -50.573  1.00  0.00           H  
ATOM   2805  CA  THR   187      33.033  -7.150 -50.191  1.00  0.00           C  
ATOM   2806  HA  THR   187      33.585  -7.370 -51.105  1.00  0.00           H  
ATOM   2807  CB  THR   187      33.824  -7.761 -49.068  1.00  0.00           C  
ATOM   2808  HB  THR   187      33.288  -7.619 -48.130  1.00  0.00           H  
ATOM   2809  CG2 THR   187      34.065  -9.269 -49.132  1.00  0.00           C  
ATOM   2810 HG21 THR   187      33.951  -9.692 -50.137  1.00  0.00           H  
ATOM   2811 HG22 THR   187      35.074  -9.457 -48.745  1.00  0.00           H  
ATOM   2812 HG23 THR   187      33.287  -9.700 -48.490  1.00  0.00           H  
ATOM   2813  OG1 THR   187      35.121  -7.125 -49.005  1.00  0.00           O  
ATOM   2814  HG1 THR   187      35.522  -7.215 -49.873  1.00  0.00           H  
ATOM   2815  C   THR   187      31.592  -7.634 -50.418  1.00  0.00           C  
ATOM   2816  O   THR   187      31.104  -8.641 -49.947  1.00  0.00           O  
ATOM   2817  N1  MIO   188      30.892  -6.908 -51.235  1.00  0.00           N  
ATOM   2818  H8  MIO   188      31.409  -6.222 -51.771  1.00  0.00           H  
ATOM   2819  C1  MIO   188      29.554  -7.282 -51.849  1.00  0.00           C  
ATOM   2820  C5  MIO   188      28.403  -6.539 -51.113  1.00  0.00           C  
ATOM   2821  H4  MIO   188      27.444  -6.992 -51.394  1.00  0.00           H  
ATOM   2822  H5  MIO   188      28.334  -5.451 -51.232  1.00  0.00           H  
ATOM   2823  H7  MIO   188      28.530  -6.630 -50.028  1.00  0.00           H  
ATOM   2824  H1  MIO   188      29.338  -8.357 -51.820  1.00  0.00           H  
ATOM   2825  C7  MIO   188      29.596  -7.022 -53.364  1.00  0.00           C  
ATOM   2826  N2  MIO   188      28.455  -6.507 -53.936  1.00  0.00           N  
ATOM   2827  C2  MIO   188      28.794  -6.748 -55.230  1.00  0.00           C  
ATOM   2828  C6  MIO   188      28.059  -6.129 -56.363  1.00  0.00           C  
ATOM   2829  H6  MIO   188      27.905  -5.058 -56.184  1.00  0.00           H  
ATOM   2830  H9  MIO   188      28.685  -6.212 -57.261  1.00  0.00           H  
ATOM   2831  N4  MIO   188      26.797  -6.869 -56.391  1.00  0.00           N  
ATOM   2832  H10 MIO   188      27.072  -7.731 -55.923  1.00  0.00           H  
ATOM   2833  H11 MIO   188      26.548  -6.939 -57.377  1.00  0.00           H  
ATOM   2834  C8  MIO   188      30.103  -7.355 -55.415  1.00  0.00           C  
ATOM   2835  O2  MIO   188      30.585  -7.744 -56.511  1.00  0.00           O  
ATOM   2836  N3  MIO   188      30.620  -7.448 -54.202  1.00  0.00           N  
ATOM   2837  C3  MIO   188      31.794  -8.246 -53.849  1.00  0.00           C  
ATOM   2838  H2  MIO   188      31.857  -8.909 -54.721  1.00  0.00           H  
ATOM   2839  H3  MIO   188      31.719  -8.876 -52.955  1.00  0.00           H  
ATOM   2840  C4  MIO   188      32.985  -7.253 -53.853  1.00  0.00           C  
ATOM   2841  O1  MIO   188      32.831  -6.077 -53.680  1.00  0.00           O  
ATOM   2842  N   ASP   189      34.209  -7.783 -54.049  1.00  0.00           N  
ATOM   2843  H   ASP   189      34.171  -8.778 -54.232  1.00  0.00           H  
ATOM   2844  CA  ASP   189      35.486  -7.052 -54.038  1.00  0.00           C  
ATOM   2845  HA  ASP   189      35.419  -6.372 -53.189  1.00  0.00           H  
ATOM   2846  CB  ASP   189      36.555  -8.123 -53.696  1.00  0.00           C  
ATOM   2847  HB2 ASP   189      36.686  -8.820 -54.524  1.00  0.00           H  
ATOM   2848  HB3 ASP   189      37.451  -7.512 -53.585  1.00  0.00           H  
ATOM   2849  CG  ASP   189      36.432  -8.871 -52.355  1.00  0.00           C  
ATOM   2850  OD1 ASP   189      35.785  -8.384 -51.414  1.00  0.00           O  
ATOM   2851  OD2 ASP   189      37.107  -9.883 -52.196  1.00  0.00           O  
ATOM   2852  C   ASP   189      35.800  -6.297 -55.373  1.00  0.00           C  
ATOM   2853  O   ASP   189      36.935  -6.011 -55.645  1.00  0.00           O  
ATOM   2854  N   LEU   190      34.681  -5.822 -56.035  1.00  0.00           N  
ATOM   2855  H   LEU   190      33.767  -6.085 -55.686  1.00  0.00           H  
ATOM   2856  CA  LEU   190      34.676  -5.324 -57.416  1.00  0.00           C  
ATOM   2857  HA  LEU   190      35.142  -6.162 -57.933  1.00  0.00           H  
ATOM   2858  CB  LEU   190      33.197  -5.127 -57.846  1.00  0.00           C  
ATOM   2859  HB2 LEU   190      33.210  -4.450 -58.701  1.00  0.00           H  
ATOM   2860  HB3 LEU   190      32.792  -6.088 -58.164  1.00  0.00           H  
ATOM   2861  CG  LEU   190      32.165  -4.528 -56.834  1.00  0.00           C  
ATOM   2862  HG  LEU   190      31.996  -5.310 -56.094  1.00  0.00           H  
ATOM   2863  CD1 LEU   190      32.484  -3.150 -56.241  1.00  0.00           C  
ATOM   2864 HD11 LEU   190      32.716  -2.451 -57.054  1.00  0.00           H  
ATOM   2865 HD12 LEU   190      31.558  -2.835 -55.743  1.00  0.00           H  
ATOM   2866 HD13 LEU   190      33.298  -3.176 -55.506  1.00  0.00           H  
ATOM   2867  CD2 LEU   190      30.887  -4.527 -57.585  1.00  0.00           C  
ATOM   2868 HD21 LEU   190      30.907  -3.840 -58.440  1.00  0.00           H  
ATOM   2869 HD22 LEU   190      30.575  -5.515 -57.946  1.00  0.00           H  
ATOM   2870 HD23 LEU   190      30.082  -4.220 -56.905  1.00  0.00           H  
ATOM   2871  C   LEU   190      35.575  -4.126 -57.732  1.00  0.00           C  
ATOM   2872  O   LEU   190      36.015  -3.953 -58.876  1.00  0.00           O  
ATOM   2873  N   VAL   191      35.910  -3.259 -56.752  1.00  0.00           N  
ATOM   2874  H   VAL   191      35.597  -3.374 -55.796  1.00  0.00           H  
ATOM   2875  CA  VAL   191      36.843  -2.164 -57.066  1.00  0.00           C  
ATOM   2876  HA  VAL   191      36.552  -1.806 -58.054  1.00  0.00           H  
ATOM   2877  CB  VAL   191      36.747  -0.975 -56.015  1.00  0.00           C  
ATOM   2878  HB  VAL   191      36.854  -1.414 -55.022  1.00  0.00           H  
ATOM   2879  CG1 VAL   191      37.753   0.106 -56.295  1.00  0.00           C  
ATOM   2880 HG11 VAL   191      37.504   0.741 -57.154  1.00  0.00           H  
ATOM   2881 HG12 VAL   191      37.831   0.806 -55.454  1.00  0.00           H  
ATOM   2882 HG13 VAL   191      38.724  -0.394 -56.397  1.00  0.00           H  
ATOM   2883  CG2 VAL   191      35.384  -0.302 -56.221  1.00  0.00           C  
ATOM   2884 HG21 VAL   191      35.133  -0.396 -57.284  1.00  0.00           H  
ATOM   2885 HG22 VAL   191      34.605  -0.791 -55.622  1.00  0.00           H  
ATOM   2886 HG23 VAL   191      35.336   0.735 -55.866  1.00  0.00           H  
ATOM   2887  C   VAL   191      38.221  -2.786 -57.236  1.00  0.00           C  
ATOM   2888  O   VAL   191      38.591  -2.809 -58.399  1.00  0.00           O  
ATOM   2889  N   PRO   192      38.880  -3.451 -56.248  1.00  0.00           N  
ATOM   2890  CD  PRO   192      38.704  -3.461 -54.818  1.00  0.00           C  
ATOM   2891  HD2 PRO   192      37.652  -3.674 -54.588  1.00  0.00           H  
ATOM   2892  HD3 PRO   192      38.771  -2.488 -54.316  1.00  0.00           H  
ATOM   2893  CG  PRO   192      39.587  -4.407 -54.000  1.00  0.00           C  
ATOM   2894  HG2 PRO   192      39.006  -5.222 -53.552  1.00  0.00           H  
ATOM   2895  HG3 PRO   192      40.308  -3.914 -53.336  1.00  0.00           H  
ATOM   2896  CB  PRO   192      40.356  -5.039 -55.141  1.00  0.00           C  
ATOM   2897  HB2 PRO   192      40.090  -6.096 -55.266  1.00  0.00           H  
ATOM   2898  HB3 PRO   192      41.423  -4.979 -54.893  1.00  0.00           H  
ATOM   2899  CA  PRO   192      40.175  -4.184 -56.413  1.00  0.00           C  
ATOM   2900  HA  PRO   192      41.004  -3.480 -56.489  1.00  0.00           H  
ATOM   2901  C   PRO   192      40.248  -5.094 -57.610  1.00  0.00           C  
ATOM   2902  O   PRO   192      41.186  -5.066 -58.361  1.00  0.00           O  
ATOM   2903  N   LEU   193      39.184  -5.934 -57.850  1.00  0.00           N  
ATOM   2904  H   LEU   193      38.570  -6.041 -57.052  1.00  0.00           H  
ATOM   2905  CA  LEU   193      39.164  -6.925 -58.989  1.00  0.00           C  
ATOM   2906  HA  LEU   193      40.153  -7.382 -58.975  1.00  0.00           H  
ATOM   2907  CB  LEU   193      38.063  -7.937 -58.652  1.00  0.00           C  
ATOM   2908  HB2 LEU   193      37.136  -7.370 -58.564  1.00  0.00           H  
ATOM   2909  HB3 LEU   193      37.948  -8.781 -59.333  1.00  0.00           H  
ATOM   2910  CG  LEU   193      38.353  -8.775 -57.308  1.00  0.00           C  
ATOM   2911  HG  LEU   193      38.485  -8.096 -56.466  1.00  0.00           H  
ATOM   2912  CD1 LEU   193      37.228  -9.713 -57.162  1.00  0.00           C  
ATOM   2913 HD11 LEU   193      36.319  -9.100 -57.194  1.00  0.00           H  
ATOM   2914 HD12 LEU   193      37.223 -10.566 -57.852  1.00  0.00           H  
ATOM   2915 HD13 LEU   193      37.393 -10.109 -56.152  1.00  0.00           H  
ATOM   2916  CD2 LEU   193      39.600  -9.668 -57.427  1.00  0.00           C  
ATOM   2917 HD21 LEU   193      39.599 -10.225 -56.481  1.00  0.00           H  
ATOM   2918 HD22 LEU   193      39.583 -10.240 -58.363  1.00  0.00           H  
ATOM   2919 HD23 LEU   193      40.519  -9.090 -57.271  1.00  0.00           H  
ATOM   2920  C   LEU   193      39.009  -6.307 -60.409  1.00  0.00           C  
ATOM   2921  O   LEU   193      39.228  -6.949 -61.440  1.00  0.00           O  
ATOM   2922  N   SER   194      38.691  -4.983 -60.446  1.00  0.00           N  
ATOM   2923  H   SER   194      38.399  -4.487 -59.612  1.00  0.00           H  
ATOM   2924  CA  SER   194      38.723  -4.160 -61.693  1.00  0.00           C  
ATOM   2925  HA  SER   194      38.259  -4.688 -62.526  1.00  0.00           H  
ATOM   2926  CB  SER   194      37.962  -2.869 -61.552  1.00  0.00           C  
ATOM   2927  HB2 SER   194      37.951  -2.472 -62.567  1.00  0.00           H  
ATOM   2928  HB3 SER   194      36.983  -3.024 -61.099  1.00  0.00           H  
ATOM   2929  OG  SER   194      38.639  -1.888 -60.829  1.00  0.00           O  
ATOM   2930  HG  SER   194      38.435  -2.000 -59.898  1.00  0.00           H  
ATOM   2931  C   SER   194      40.175  -3.922 -62.109  1.00  0.00           C  
ATOM   2932  O   SER   194      40.386  -3.914 -63.286  1.00  0.00           O  
ATOM   2933  N   TYR   195      41.130  -3.890 -61.171  1.00  0.00           N  
ATOM   2934  H   TYR   195      40.691  -3.932 -60.259  1.00  0.00           H  
ATOM   2935  CA  TYR   195      42.563  -3.788 -61.386  1.00  0.00           C  
ATOM   2936  HA  TYR   195      42.766  -3.074 -62.184  1.00  0.00           H  
ATOM   2937  CB  TYR   195      43.279  -3.233 -60.175  1.00  0.00           C  
ATOM   2938  HB2 TYR   195      43.040  -3.858 -59.306  1.00  0.00           H  
ATOM   2939  HB3 TYR   195      44.372  -3.199 -60.255  1.00  0.00           H  
ATOM   2940  CG  TYR   195      42.864  -1.780 -59.916  1.00  0.00           C  
ATOM   2941  CD1 TYR   195      43.374  -0.654 -60.566  1.00  0.00           C  
ATOM   2942  HD1 TYR   195      44.018  -0.771 -61.425  1.00  0.00           H  
ATOM   2943  CE1 TYR   195      43.024   0.675 -60.253  1.00  0.00           C  
ATOM   2944  HE1 TYR   195      43.525   1.551 -60.637  1.00  0.00           H  
ATOM   2945  CZ  TYR   195      41.973   0.824 -59.325  1.00  0.00           C  
ATOM   2946  OH  TYR   195      41.476   2.035 -58.981  1.00  0.00           O  
ATOM   2947  HH  TYR   195      42.054   2.789 -59.115  1.00  0.00           H  
ATOM   2948  CE2 TYR   195      41.407  -0.303 -58.795  1.00  0.00           C  
ATOM   2949  HE2 TYR   195      40.542  -0.038 -58.206  1.00  0.00           H  
ATOM   2950  CD2 TYR   195      41.893  -1.604 -58.943  1.00  0.00           C  
ATOM   2951  HD2 TYR   195      41.406  -2.393 -58.389  1.00  0.00           H  
ATOM   2952  C   TYR   195      43.170  -5.132 -61.948  1.00  0.00           C  
ATOM   2953  O   TYR   195      44.062  -5.161 -62.736  1.00  0.00           O  
ATOM   2954  N   ILE   196      42.534  -6.286 -61.687  1.00  0.00           N  
ATOM   2955  H   ILE   196      41.814  -6.289 -60.974  1.00  0.00           H  
ATOM   2956  CA  ILE   196      42.779  -7.481 -62.431  1.00  0.00           C  
ATOM   2957  HA  ILE   196      43.862  -7.609 -62.430  1.00  0.00           H  
ATOM   2958  CB  ILE   196      42.233  -8.821 -61.720  1.00  0.00           C  
ATOM   2959  HB  ILE   196      41.150  -8.845 -61.839  1.00  0.00           H  
ATOM   2960  CG2 ILE   196      42.825  -9.977 -62.425  1.00  0.00           C  
ATOM   2961 HG21 ILE   196      43.902  -9.796 -62.530  1.00  0.00           H  
ATOM   2962 HG22 ILE   196      42.548 -10.966 -62.038  1.00  0.00           H  
ATOM   2963 HG23 ILE   196      42.601 -10.033 -63.497  1.00  0.00           H  
ATOM   2964  CG1 ILE   196      42.711  -8.949 -60.209  1.00  0.00           C  
ATOM   2965 HG12 ILE   196      43.714  -8.526 -60.150  1.00  0.00           H  
ATOM   2966 HG13 ILE   196      42.097  -8.383 -59.509  1.00  0.00           H  
ATOM   2967  CD1 ILE   196      42.887 -10.303 -59.573  1.00  0.00           C  
ATOM   2968 HD11 ILE   196      43.376 -10.225 -58.594  1.00  0.00           H  
ATOM   2969 HD12 ILE   196      41.908 -10.797 -59.534  1.00  0.00           H  
ATOM   2970 HD13 ILE   196      43.715 -10.747 -60.138  1.00  0.00           H  
ATOM   2971  C   ILE   196      42.260  -7.448 -63.882  1.00  0.00           C  
ATOM   2972  O   ILE   196      42.983  -7.826 -64.797  1.00  0.00           O  
ATOM   2973  N   ALA   197      40.963  -7.054 -64.092  1.00  0.00           N  
ATOM   2974  H   ALA   197      40.361  -6.823 -63.311  1.00  0.00           H  
ATOM   2975  CA  ALA   197      40.281  -6.904 -65.378  1.00  0.00           C  
ATOM   2976  HA  ALA   197      40.454  -7.791 -65.987  1.00  0.00           H  
ATOM   2977  CB  ALA   197      38.811  -6.560 -65.171  1.00  0.00           C  
ATOM   2978  HB1 ALA   197      38.263  -7.273 -64.542  1.00  0.00           H  
ATOM   2979  HB2 ALA   197      38.538  -5.597 -64.722  1.00  0.00           H  
ATOM   2980  HB3 ALA   197      38.235  -6.506 -66.103  1.00  0.00           H  
ATOM   2981  C   ALA   197      41.053  -5.783 -66.231  1.00  0.00           C  
ATOM   2982  O   ALA   197      41.058  -5.793 -67.487  1.00  0.00           O  
ATOM   2983  N   GLY   198      41.826  -4.873 -65.599  1.00  0.00           N  
ATOM   2984  H   GLY   198      41.697  -4.908 -64.595  1.00  0.00           H  
ATOM   2985  CA  GLY   198      42.686  -3.785 -66.180  1.00  0.00           C  
ATOM   2986  HA2 GLY   198      42.222  -3.287 -67.031  1.00  0.00           H  
ATOM   2987  HA3 GLY   198      42.893  -3.242 -65.258  1.00  0.00           H  
ATOM   2988  C   GLY   198      44.114  -4.359 -66.692  1.00  0.00           C  
ATOM   2989  O   GLY   198      44.415  -4.275 -67.832  1.00  0.00           O  
ATOM   2990  N   LEU   199      44.787  -5.134 -65.832  1.00  0.00           N  
ATOM   2991  H   LEU   199      44.531  -5.200 -64.854  1.00  0.00           H  
ATOM   2992  CA  LEU   199      45.979  -5.880 -66.261  1.00  0.00           C  
ATOM   2993  HA  LEU   199      46.642  -5.108 -66.651  1.00  0.00           H  
ATOM   2994  CB  LEU   199      46.638  -6.790 -65.146  1.00  0.00           C  
ATOM   2995  HB2 LEU   199      46.733  -6.174 -64.251  1.00  0.00           H  
ATOM   2996  HB3 LEU   199      46.090  -7.715 -64.964  1.00  0.00           H  
ATOM   2997  CG  LEU   199      48.026  -7.137 -65.742  1.00  0.00           C  
ATOM   2998  HG  LEU   199      47.930  -7.274 -66.819  1.00  0.00           H  
ATOM   2999  CD1 LEU   199      48.938  -5.922 -65.348  1.00  0.00           C  
ATOM   3000 HD11 LEU   199      48.566  -4.987 -65.784  1.00  0.00           H  
ATOM   3001 HD12 LEU   199      48.854  -5.839 -64.257  1.00  0.00           H  
ATOM   3002 HD13 LEU   199      49.967  -6.204 -65.604  1.00  0.00           H  
ATOM   3003  CD2 LEU   199      48.711  -8.431 -65.279  1.00  0.00           C  
ATOM   3004 HD21 LEU   199      49.571  -8.707 -65.901  1.00  0.00           H  
ATOM   3005 HD22 LEU   199      48.964  -8.425 -64.211  1.00  0.00           H  
ATOM   3006 HD23 LEU   199      47.995  -9.245 -65.448  1.00  0.00           H  
ATOM   3007  C   LEU   199      45.668  -6.735 -67.501  1.00  0.00           C  
ATOM   3008  O   LEU   199      46.341  -6.601 -68.478  1.00  0.00           O  
ATOM   3009  N   LEU   200      44.582  -7.478 -67.467  1.00  0.00           N  
ATOM   3010  H   LEU   200      44.091  -7.595 -66.589  1.00  0.00           H  
ATOM   3011  CA  LEU   200      44.115  -8.282 -68.614  1.00  0.00           C  
ATOM   3012  HA  LEU   200      44.995  -8.883 -68.840  1.00  0.00           H  
ATOM   3013  CB  LEU   200      43.082  -9.318 -68.175  1.00  0.00           C  
ATOM   3014  HB2 LEU   200      42.288  -8.724 -67.724  1.00  0.00           H  
ATOM   3015  HB3 LEU   200      42.785  -9.937 -69.021  1.00  0.00           H  
ATOM   3016  CG  LEU   200      43.602 -10.287 -67.001  1.00  0.00           C  
ATOM   3017  HG  LEU   200      44.071  -9.744 -66.181  1.00  0.00           H  
ATOM   3018  CD1 LEU   200      42.323 -11.073 -66.465  1.00  0.00           C  
ATOM   3019 HD11 LEU   200      41.578 -10.389 -66.041  1.00  0.00           H  
ATOM   3020 HD12 LEU   200      41.862 -11.563 -67.331  1.00  0.00           H  
ATOM   3021 HD13 LEU   200      42.576 -11.758 -65.646  1.00  0.00           H  
ATOM   3022  CD2 LEU   200      44.430 -11.407 -67.699  1.00  0.00           C  
ATOM   3023 HD21 LEU   200      43.895 -11.900 -68.520  1.00  0.00           H  
ATOM   3024 HD22 LEU   200      45.302 -10.989 -68.217  1.00  0.00           H  
ATOM   3025 HD23 LEU   200      44.807 -12.179 -67.015  1.00  0.00           H  
ATOM   3026  C   LEU   200      43.832  -7.553 -69.958  1.00  0.00           C  
ATOM   3027  O   LEU   200      43.954  -8.217 -70.971  1.00  0.00           O  
ATOM   3028  N   THR   201      43.519  -6.255 -69.937  1.00  0.00           N  
ATOM   3029  H   THR   201      43.484  -5.867 -69.002  1.00  0.00           H  
ATOM   3030  CA  THR   201      43.151  -5.375 -71.051  1.00  0.00           C  
ATOM   3031  HA  THR   201      43.132  -5.919 -71.996  1.00  0.00           H  
ATOM   3032  CB  THR   201      41.733  -4.878 -70.905  1.00  0.00           C  
ATOM   3033  HB  THR   201      41.379  -4.309 -71.765  1.00  0.00           H  
ATOM   3034  CG2 THR   201      40.728  -5.997 -70.907  1.00  0.00           C  
ATOM   3035 HG21 THR   201      41.007  -6.792 -70.205  1.00  0.00           H  
ATOM   3036 HG22 THR   201      39.728  -5.630 -70.643  1.00  0.00           H  
ATOM   3037 HG23 THR   201      40.654  -6.392 -71.927  1.00  0.00           H  
ATOM   3038  OG1 THR   201      41.573  -4.100 -69.752  1.00  0.00           O  
ATOM   3039  HG1 THR   201      41.471  -4.706 -69.014  1.00  0.00           H  
ATOM   3040  C   THR   201      44.173  -4.219 -71.274  1.00  0.00           C  
ATOM   3041  O   THR   201      43.908  -3.263 -71.997  1.00  0.00           O  
ATOM   3042  N   GLY   202      45.318  -4.300 -70.644  1.00  0.00           N  
ATOM   3043  H   GLY   202      45.441  -5.069 -69.996  1.00  0.00           H  
ATOM   3044  CA  GLY   202      46.449  -3.378 -70.884  1.00  0.00           C  
ATOM   3045  HA2 GLY   202      47.213  -3.780 -70.218  1.00  0.00           H  
ATOM   3046  HA3 GLY   202      46.839  -3.622 -71.872  1.00  0.00           H  
ATOM   3047  C   GLY   202      46.285  -1.865 -70.592  1.00  0.00           C  
ATOM   3048  O   GLY   202      46.978  -1.043 -71.185  1.00  0.00           O  
ATOM   3049  N   ARG   203      45.435  -1.485 -69.661  1.00  0.00           N  
ATOM   3050  H   ARG   203      44.917  -2.141 -69.089  1.00  0.00           H  
ATOM   3051  CA  ARG   203      44.977  -0.098 -69.558  1.00  0.00           C  
ATOM   3052  HA  ARG   203      44.648   0.291 -70.521  1.00  0.00           H  
ATOM   3053  CB  ARG   203      43.753  -0.098 -68.663  1.00  0.00           C  
ATOM   3054  HB2 ARG   203      44.094  -0.563 -67.738  1.00  0.00           H  
ATOM   3055  HB3 ARG   203      43.345   0.890 -68.448  1.00  0.00           H  
ATOM   3056  CG  ARG   203      42.605  -0.958 -69.294  1.00  0.00           C  
ATOM   3057  HG2 ARG   203      42.185  -0.627 -70.244  1.00  0.00           H  
ATOM   3058  HG3 ARG   203      42.941  -1.986 -69.432  1.00  0.00           H  
ATOM   3059  CD  ARG   203      41.416  -0.980 -68.264  1.00  0.00           C  
ATOM   3060  HD2 ARG   203      40.644  -1.620 -68.690  1.00  0.00           H  
ATOM   3061  HD3 ARG   203      41.825  -1.402 -67.346  1.00  0.00           H  
ATOM   3062  NE  ARG   203      40.817   0.380 -68.076  1.00  0.00           N  
ATOM   3063  HE  ARG   203      41.253   1.027 -67.435  1.00  0.00           H  
ATOM   3064  CZ  ARG   203      39.792   0.777 -68.756  1.00  0.00           C  
ATOM   3065  NH1 ARG   203      39.072  -0.018 -69.511  1.00  0.00           N  
ATOM   3066 HH11 ARG   203      39.392  -0.924 -69.823  1.00  0.00           H  
ATOM   3067 HH12 ARG   203      38.188   0.371 -69.806  1.00  0.00           H  
ATOM   3068  NH2 ARG   203      39.431   2.029 -68.607  1.00  0.00           N  
ATOM   3069 HH21 ARG   203      39.993   2.700 -68.103  1.00  0.00           H  
ATOM   3070 HH22 ARG   203      38.612   2.309 -69.128  1.00  0.00           H  
ATOM   3071  C   ARG   203      46.068   0.872 -69.111  1.00  0.00           C  
ATOM   3072  O   ARG   203      47.042   0.489 -68.418  1.00  0.00           O  
ATOM   3073  N   PRO   204      45.968   2.199 -69.472  1.00  0.00           N  
ATOM   3074  CD  PRO   204      44.924   2.853 -70.258  1.00  0.00           C  
ATOM   3075  HD2 PRO   204      44.151   3.153 -69.539  1.00  0.00           H  
ATOM   3076  HD3 PRO   204      44.532   2.265 -71.097  1.00  0.00           H  
ATOM   3077  CG  PRO   204      45.578   4.128 -70.861  1.00  0.00           C  
ATOM   3078  HG2 PRO   204      44.915   4.993 -70.991  1.00  0.00           H  
ATOM   3079  HG3 PRO   204      46.109   3.966 -71.807  1.00  0.00           H  
ATOM   3080  CB  PRO   204      46.579   4.425 -69.748  1.00  0.00           C  
ATOM   3081  HB2 PRO   204      45.959   4.868 -68.958  1.00  0.00           H  
ATOM   3082  HB3 PRO   204      47.368   5.120 -70.061  1.00  0.00           H  
ATOM   3083  CA  PRO   204      47.134   3.055 -69.276  1.00  0.00           C  
ATOM   3084  HA  PRO   204      47.894   2.567 -69.884  1.00  0.00           H  
ATOM   3085  C   PRO   204      47.570   3.250 -67.818  1.00  0.00           C  
ATOM   3086  O   PRO   204      48.725   3.496 -67.697  1.00  0.00           O  
ATOM   3087  N   ASN   205      46.718   3.075 -66.807  1.00  0.00           N  
ATOM   3088  H   ASN   205      45.751   2.934 -67.073  1.00  0.00           H  
ATOM   3089  CA  ASN   205      46.929   3.162 -65.349  1.00  0.00           C  
ATOM   3090  HA  ASN   205      47.716   3.880 -65.117  1.00  0.00           H  
ATOM   3091  CB  ASN   205      45.713   3.702 -64.656  1.00  0.00           C  
ATOM   3092  HB2 ASN   205      45.989   3.897 -63.619  1.00  0.00           H  
ATOM   3093  HB3 ASN   205      45.501   4.678 -65.092  1.00  0.00           H  
ATOM   3094  CG  ASN   205      44.545   2.700 -64.691  1.00  0.00           C  
ATOM   3095  OD1 ASN   205      44.289   2.010 -65.626  1.00  0.00           O  
ATOM   3096  ND2 ASN   205      43.899   2.611 -63.618  1.00  0.00           N  
ATOM   3097 HD21 ASN   205      43.133   1.949 -63.650  1.00  0.00           H  
ATOM   3098 HD22 ASN   205      43.977   3.358 -62.939  1.00  0.00           H  
ATOM   3099  C   ASN   205      47.360   1.837 -64.671  1.00  0.00           C  
ATOM   3100  O   ASN   205      47.673   1.851 -63.521  1.00  0.00           O  
ATOM   3101  N   SER   206      47.272   0.711 -65.390  1.00  0.00           N  
ATOM   3102  H   SER   206      46.984   0.757 -66.360  1.00  0.00           H  
ATOM   3103  CA  SER   206      47.662  -0.589 -64.908  1.00  0.00           C  
ATOM   3104  HA  SER   206      47.307  -0.724 -63.886  1.00  0.00           H  
ATOM   3105  CB  SER   206      47.078  -1.630 -65.824  1.00  0.00           C  
ATOM   3106  HB2 SER   206      46.000  -1.708 -65.682  1.00  0.00           H  
ATOM   3107  HB3 SER   206      47.241  -1.282 -66.844  1.00  0.00           H  
ATOM   3108  OG  SER   206      47.543  -2.878 -65.599  1.00  0.00           O  
ATOM   3109  HG  SER   206      47.070  -3.223 -64.838  1.00  0.00           H  
ATOM   3110  C   SER   206      49.209  -0.754 -64.767  1.00  0.00           C  
ATOM   3111  O   SER   206      49.979  -0.142 -65.515  1.00  0.00           O  
ATOM   3112  N   LYS   207      49.628  -1.631 -63.809  1.00  0.00           N  
ATOM   3113  H   LYS   207      48.979  -1.807 -63.051  1.00  0.00           H  
ATOM   3114  CA  LYS   207      51.028  -2.155 -63.581  1.00  0.00           C  
ATOM   3115  HA  LYS   207      51.490  -2.366 -64.546  1.00  0.00           H  
ATOM   3116  CB  LYS   207      51.993  -1.089 -62.990  1.00  0.00           C  
ATOM   3117  HB2 LYS   207      53.050  -1.280 -63.177  1.00  0.00           H  
ATOM   3118  HB3 LYS   207      51.815  -0.169 -63.547  1.00  0.00           H  
ATOM   3119  CG  LYS   207      51.870  -0.808 -61.432  1.00  0.00           C  
ATOM   3120  HG2 LYS   207      51.048  -1.378 -60.997  1.00  0.00           H  
ATOM   3121  HG3 LYS   207      52.780  -0.984 -60.859  1.00  0.00           H  
ATOM   3122  CD  LYS   207      51.545   0.669 -61.293  1.00  0.00           C  
ATOM   3123  HD2 LYS   207      52.466   1.204 -61.522  1.00  0.00           H  
ATOM   3124  HD3 LYS   207      50.721   0.952 -61.948  1.00  0.00           H  
ATOM   3125  CE  LYS   207      51.057   1.191 -59.941  1.00  0.00           C  
ATOM   3126  HE2 LYS   207      49.996   0.953 -59.864  1.00  0.00           H  
ATOM   3127  HE3 LYS   207      51.588   0.689 -59.132  1.00  0.00           H  
ATOM   3128  NZ  LYS   207      51.290   2.618 -59.800  1.00  0.00           N  
ATOM   3129  HZ1 LYS   207      50.858   2.980 -58.962  1.00  0.00           H  
ATOM   3130  HZ2 LYS   207      52.265   2.869 -59.722  1.00  0.00           H  
ATOM   3131  HZ3 LYS   207      50.903   3.079 -60.611  1.00  0.00           H  
ATOM   3132  C   LYS   207      51.073  -3.414 -62.721  1.00  0.00           C  
ATOM   3133  O   LYS   207      50.139  -3.832 -62.119  1.00  0.00           O  
ATOM   3134  N   ALA   208      52.240  -4.127 -62.878  1.00  0.00           N  
ATOM   3135  H   ALA   208      53.077  -3.816 -63.357  1.00  0.00           H  
ATOM   3136  CA  ALA   208      52.343  -5.473 -62.176  1.00  0.00           C  
ATOM   3137  HA  ALA   208      51.541  -5.459 -61.438  1.00  0.00           H  
ATOM   3138  CB  ALA   208      52.137  -6.666 -63.125  1.00  0.00           C  
ATOM   3139  HB1 ALA   208      52.040  -7.578 -62.524  1.00  0.00           H  
ATOM   3140  HB2 ALA   208      51.223  -6.465 -63.697  1.00  0.00           H  
ATOM   3141  HB3 ALA   208      53.042  -6.816 -63.726  1.00  0.00           H  
ATOM   3142  C   ALA   208      53.685  -5.679 -61.482  1.00  0.00           C  
ATOM   3143  O   ALA   208      54.608  -4.931 -61.667  1.00  0.00           O  
ATOM   3144  N   VAL   209      53.814  -6.783 -60.770  1.00  0.00           N  
ATOM   3145  H   VAL   209      52.978  -7.191 -60.369  1.00  0.00           H  
ATOM   3146  CA  VAL   209      55.113  -7.237 -60.235  1.00  0.00           C  
ATOM   3147  HA  VAL   209      55.863  -6.578 -60.673  1.00  0.00           H  
ATOM   3148  CB  VAL   209      55.228  -6.911 -58.729  1.00  0.00           C  
ATOM   3149  HB  VAL   209      54.680  -7.645 -58.139  1.00  0.00           H  
ATOM   3150  CG1 VAL   209      56.760  -6.822 -58.307  1.00  0.00           C  
ATOM   3151 HG11 VAL   209      56.791  -6.732 -57.214  1.00  0.00           H  
ATOM   3152 HG12 VAL   209      57.298  -7.758 -58.503  1.00  0.00           H  
ATOM   3153 HG13 VAL   209      57.310  -5.962 -58.709  1.00  0.00           H  
ATOM   3154  CG2 VAL   209      54.803  -5.493 -58.281  1.00  0.00           C  
ATOM   3155 HG21 VAL   209      55.043  -4.720 -59.021  1.00  0.00           H  
ATOM   3156 HG22 VAL   209      53.734  -5.561 -58.040  1.00  0.00           H  
ATOM   3157 HG23 VAL   209      55.333  -5.240 -57.354  1.00  0.00           H  
ATOM   3158  C   VAL   209      55.531  -8.654 -60.645  1.00  0.00           C  
ATOM   3159  O   VAL   209      54.758  -9.599 -60.472  1.00  0.00           O  
ATOM   3160  N   GLY   210      56.809  -8.756 -61.016  1.00  0.00           N  
ATOM   3161  H   GLY   210      57.371  -7.916 -60.937  1.00  0.00           H  
ATOM   3162  CA  GLY   210      57.335 -10.068 -61.462  1.00  0.00           C  
ATOM   3163  HA2 GLY   210      56.540 -10.599 -61.987  1.00  0.00           H  
ATOM   3164  HA3 GLY   210      58.073  -9.887 -62.243  1.00  0.00           H  
ATOM   3165  C   GLY   210      57.841 -11.009 -60.375  1.00  0.00           C  
ATOM   3166  O   GLY   210      57.739 -10.627 -59.219  1.00  0.00           O  
ATOM   3167  N   PRO   211      58.366 -12.158 -60.798  1.00  0.00           N  
ATOM   3168  CD  PRO   211      58.424 -12.568 -62.258  1.00  0.00           C  
ATOM   3169  HD2 PRO   211      58.845 -11.704 -62.788  1.00  0.00           H  
ATOM   3170  HD3 PRO   211      57.469 -12.846 -62.722  1.00  0.00           H  
ATOM   3171  CG  PRO   211      59.535 -13.631 -62.177  1.00  0.00           C  
ATOM   3172  HG2 PRO   211      60.479 -13.083 -62.293  1.00  0.00           H  
ATOM   3173  HG3 PRO   211      59.313 -14.252 -63.054  1.00  0.00           H  
ATOM   3174  CB  PRO   211      59.323 -14.308 -60.774  1.00  0.00           C  
ATOM   3175  HB2 PRO   211      60.246 -14.726 -60.354  1.00  0.00           H  
ATOM   3176  HB3 PRO   211      58.653 -15.164 -60.923  1.00  0.00           H  
ATOM   3177  CA  PRO   211      58.756 -13.209 -59.916  1.00  0.00           C  
ATOM   3178  HA  PRO   211      57.916 -13.582 -59.330  1.00  0.00           H  
ATOM   3179  C   PRO   211      59.817 -12.761 -58.911  1.00  0.00           C  
ATOM   3180  O   PRO   211      59.835 -13.347 -57.860  1.00  0.00           O  
ATOM   3181  N   THR   212      60.533 -11.757 -59.175  1.00  0.00           N  
ATOM   3182  H   THR   212      60.237 -11.264 -60.009  1.00  0.00           H  
ATOM   3183  CA  THR   212      61.690 -11.207 -58.462  1.00  0.00           C  
ATOM   3184  HA  THR   212      61.720 -11.747 -57.516  1.00  0.00           H  
ATOM   3185  CB  THR   212      62.988 -11.471 -59.198  1.00  0.00           C  
ATOM   3186  HB  THR   212      63.901 -11.084 -58.746  1.00  0.00           H  
ATOM   3187  CG2 THR   212      63.140 -12.980 -59.335  1.00  0.00           C  
ATOM   3188 HG21 THR   212      64.076 -13.132 -59.886  1.00  0.00           H  
ATOM   3189 HG22 THR   212      63.214 -13.421 -58.333  1.00  0.00           H  
ATOM   3190 HG23 THR   212      62.286 -13.496 -59.791  1.00  0.00           H  
ATOM   3191  OG1 THR   212      62.767 -10.920 -60.515  1.00  0.00           O  
ATOM   3192  HG1 THR   212      63.498 -11.129 -61.101  1.00  0.00           H  
ATOM   3193  C   THR   212      61.469  -9.708 -58.216  1.00  0.00           C  
ATOM   3194  O   THR   212      62.506  -8.966 -58.171  1.00  0.00           O  
ATOM   3195  N   GLY   213      60.230  -9.224 -57.992  1.00  0.00           N  
ATOM   3196  H   GLY   213      59.338  -9.698 -58.061  1.00  0.00           H  
ATOM   3197  CA  GLY   213      59.981  -7.914 -57.396  1.00  0.00           C  
ATOM   3198  HA2 GLY   213      59.019  -7.906 -56.885  1.00  0.00           H  
ATOM   3199  HA3 GLY   213      60.716  -7.837 -56.595  1.00  0.00           H  
ATOM   3200  C   GLY   213      60.146  -6.693 -58.321  1.00  0.00           C  
ATOM   3201  O   GLY   213      59.852  -5.563 -57.951  1.00  0.00           O  
ATOM   3202  N   VAL   214      60.440  -6.840 -59.638  1.00  0.00           N  
ATOM   3203  H   VAL   214      60.542  -7.820 -59.877  1.00  0.00           H  
ATOM   3204  CA  VAL   214      60.555  -5.856 -60.698  1.00  0.00           C  
ATOM   3205  HA  VAL   214      61.086  -4.975 -60.339  1.00  0.00           H  
ATOM   3206  CB  VAL   214      61.399  -6.384 -61.941  1.00  0.00           C  
ATOM   3207  HB  VAL   214      60.909  -7.243 -62.401  1.00  0.00           H  
ATOM   3208  CG1 VAL   214      61.511  -5.246 -62.955  1.00  0.00           C  
ATOM   3209 HG11 VAL   214      61.876  -4.372 -62.401  1.00  0.00           H  
ATOM   3210 HG12 VAL   214      62.329  -5.304 -63.683  1.00  0.00           H  
ATOM   3211 HG13 VAL   214      60.562  -5.002 -63.448  1.00  0.00           H  
ATOM   3212  CG2 VAL   214      62.788  -6.964 -61.578  1.00  0.00           C  
ATOM   3213 HG21 VAL   214      63.257  -6.203 -60.943  1.00  0.00           H  
ATOM   3214 HG22 VAL   214      62.736  -7.937 -61.073  1.00  0.00           H  
ATOM   3215 HG23 VAL   214      63.337  -7.108 -62.516  1.00  0.00           H  
ATOM   3216  C   VAL   214      59.129  -5.427 -61.116  1.00  0.00           C  
ATOM   3217  O   VAL   214      58.242  -6.228 -61.252  1.00  0.00           O  
ATOM   3218  N   ILE   215      58.919  -4.133 -61.404  1.00  0.00           N  
ATOM   3219  H   ILE   215      59.664  -3.470 -61.228  1.00  0.00           H  
ATOM   3220  CA  ILE   215      57.752  -3.426 -61.827  1.00  0.00           C  
ATOM   3221  HA  ILE   215      57.033  -4.044 -61.290  1.00  0.00           H  
ATOM   3222  CB  ILE   215      57.603  -1.990 -61.203  1.00  0.00           C  
ATOM   3223  HB  ILE   215      58.294  -1.398 -61.804  1.00  0.00           H  
ATOM   3224  CG2 ILE   215      56.183  -1.394 -61.474  1.00  0.00           C  
ATOM   3225 HG21 ILE   215      56.042  -1.249 -62.553  1.00  0.00           H  
ATOM   3226 HG22 ILE   215      55.461  -2.077 -61.010  1.00  0.00           H  
ATOM   3227 HG23 ILE   215      56.109  -0.378 -61.067  1.00  0.00           H  
ATOM   3228  CG1 ILE   215      58.016  -1.845 -59.712  1.00  0.00           C  
ATOM   3229 HG12 ILE   215      59.076  -2.091 -59.659  1.00  0.00           H  
ATOM   3230 HG13 ILE   215      57.858  -0.838 -59.325  1.00  0.00           H  
ATOM   3231  CD1 ILE   215      57.414  -2.783 -58.699  1.00  0.00           C  
ATOM   3232 HD11 ILE   215      57.319  -3.795 -59.111  1.00  0.00           H  
ATOM   3233 HD12 ILE   215      58.065  -2.823 -57.817  1.00  0.00           H  
ATOM   3234 HD13 ILE   215      56.392  -2.532 -58.390  1.00  0.00           H  
ATOM   3235  C   ILE   215      57.471  -3.506 -63.344  1.00  0.00           C  
ATOM   3236  O   ILE   215      58.284  -3.054 -64.070  1.00  0.00           O  
ATOM   3237  N   LEU   216      56.361  -4.177 -63.776  1.00  0.00           N  
ATOM   3238  H   LEU   216      55.758  -4.615 -63.089  1.00  0.00           H  
ATOM   3239  CA  LEU   216      56.078  -4.410 -65.171  1.00  0.00           C  
ATOM   3240  HA  LEU   216      56.931  -4.219 -65.822  1.00  0.00           H  
ATOM   3241  CB  LEU   216      55.838  -5.922 -65.343  1.00  0.00           C  
ATOM   3242  HB2 LEU   216      54.931  -6.289 -64.863  1.00  0.00           H  
ATOM   3243  HB3 LEU   216      55.630  -6.082 -66.401  1.00  0.00           H  
ATOM   3244  CG  LEU   216      56.963  -6.844 -64.840  1.00  0.00           C  
ATOM   3245  HG  LEU   216      57.113  -6.604 -63.788  1.00  0.00           H  
ATOM   3246  CD1 LEU   216      56.534  -8.306 -64.875  1.00  0.00           C  
ATOM   3247 HD11 LEU   216      56.138  -8.727 -65.807  1.00  0.00           H  
ATOM   3248 HD12 LEU   216      57.456  -8.854 -64.647  1.00  0.00           H  
ATOM   3249 HD13 LEU   216      55.756  -8.359 -64.103  1.00  0.00           H  
ATOM   3250  CD2 LEU   216      58.216  -6.565 -65.634  1.00  0.00           C  
ATOM   3251 HD21 LEU   216      59.059  -7.103 -65.183  1.00  0.00           H  
ATOM   3252 HD22 LEU   216      58.125  -6.754 -66.711  1.00  0.00           H  
ATOM   3253 HD23 LEU   216      58.553  -5.522 -65.603  1.00  0.00           H  
ATOM   3254  C   LEU   216      54.944  -3.594 -65.760  1.00  0.00           C  
ATOM   3255  O   LEU   216      53.978  -3.391 -65.061  1.00  0.00           O  
ATOM   3256  N   SER   217      55.023  -3.122 -67.002  1.00  0.00           N  
ATOM   3257  H   SER   217      55.835  -3.351 -67.563  1.00  0.00           H  
ATOM   3258  CA  SER   217      53.835  -2.690 -67.808  1.00  0.00           C  
ATOM   3259  HA  SER   217      53.141  -2.057 -67.255  1.00  0.00           H  
ATOM   3260  CB  SER   217      54.313  -1.978 -69.030  1.00  0.00           C  
ATOM   3261  HB2 SER   217      53.477  -1.580 -69.605  1.00  0.00           H  
ATOM   3262  HB3 SER   217      54.910  -1.147 -68.653  1.00  0.00           H  
ATOM   3263  OG  SER   217      55.075  -2.898 -69.842  1.00  0.00           O  
ATOM   3264  HG  SER   217      55.921  -3.024 -69.406  1.00  0.00           H  
ATOM   3265  C   SER   217      53.059  -3.904 -68.254  1.00  0.00           C  
ATOM   3266  O   SER   217      53.657  -4.932 -68.483  1.00  0.00           O  
ATOM   3267  N   PRO   218      51.729  -3.801 -68.634  1.00  0.00           N  
ATOM   3268  CD  PRO   218      50.832  -2.698 -68.373  1.00  0.00           C  
ATOM   3269  HD2 PRO   218      51.120  -1.986 -69.155  1.00  0.00           H  
ATOM   3270  HD3 PRO   218      50.870  -2.233 -67.380  1.00  0.00           H  
ATOM   3271  CG  PRO   218      49.402  -3.208 -68.640  1.00  0.00           C  
ATOM   3272  HG2 PRO   218      48.758  -2.533 -69.217  1.00  0.00           H  
ATOM   3273  HG3 PRO   218      48.905  -3.515 -67.711  1.00  0.00           H  
ATOM   3274  CB  PRO   218      49.611  -4.477 -69.489  1.00  0.00           C  
ATOM   3275  HB2 PRO   218      49.523  -4.307 -70.569  1.00  0.00           H  
ATOM   3276  HB3 PRO   218      48.843  -5.213 -69.220  1.00  0.00           H  
ATOM   3277  CA  PRO   218      51.008  -4.922 -69.162  1.00  0.00           C  
ATOM   3278  HA  PRO   218      51.061  -5.802 -68.520  1.00  0.00           H  
ATOM   3279  C   PRO   218      51.725  -5.484 -70.378  1.00  0.00           C  
ATOM   3280  O   PRO   218      51.853  -6.707 -70.474  1.00  0.00           O  
ATOM   3281  N   GLU   219      52.346  -4.776 -71.248  1.00  0.00           N  
ATOM   3282  H   GLU   219      52.346  -3.774 -71.093  1.00  0.00           H  
ATOM   3283  CA  GLU   219      53.120  -5.322 -72.379  1.00  0.00           C  
ATOM   3284  HA  GLU   219      52.481  -5.896 -73.049  1.00  0.00           H  
ATOM   3285  CB  GLU   219      53.683  -4.125 -73.174  1.00  0.00           C  
ATOM   3286  HB2 GLU   219      52.904  -3.633 -73.756  1.00  0.00           H  
ATOM   3287  HB3 GLU   219      54.058  -3.307 -72.559  1.00  0.00           H  
ATOM   3288  CG  GLU   219      54.750  -4.459 -74.234  1.00  0.00           C  
ATOM   3289  HG2 GLU   219      54.971  -3.467 -74.628  1.00  0.00           H  
ATOM   3290  HG3 GLU   219      55.689  -4.773 -73.779  1.00  0.00           H  
ATOM   3291  CD  GLU   219      54.204  -5.257 -75.480  1.00  0.00           C  
ATOM   3292  OE1 GLU   219      54.846  -5.141 -76.539  1.00  0.00           O  
ATOM   3293  OE2 GLU   219      53.067  -5.762 -75.476  1.00  0.00           O  
ATOM   3294  C   GLU   219      54.319  -6.283 -72.003  1.00  0.00           C  
ATOM   3295  O   GLU   219      54.378  -7.374 -72.521  1.00  0.00           O  
ATOM   3296  N   GLU   220      55.164  -5.870 -71.056  1.00  0.00           N  
ATOM   3297  H   GLU   220      55.080  -4.919 -70.718  1.00  0.00           H  
ATOM   3298  CA  GLU   220      56.226  -6.791 -70.535  1.00  0.00           C  
ATOM   3299  HA  GLU   220      56.645  -7.287 -71.410  1.00  0.00           H  
ATOM   3300  CB  GLU   220      57.367  -6.027 -69.887  1.00  0.00           C  
ATOM   3301  HB2 GLU   220      56.996  -5.337 -69.129  1.00  0.00           H  
ATOM   3302  HB3 GLU   220      58.024  -6.775 -69.442  1.00  0.00           H  
ATOM   3303  CG  GLU   220      58.033  -5.156 -70.960  1.00  0.00           C  
ATOM   3304  HG2 GLU   220      58.273  -5.691 -71.879  1.00  0.00           H  
ATOM   3305  HG3 GLU   220      57.320  -4.382 -71.245  1.00  0.00           H  
ATOM   3306  CD  GLU   220      59.206  -4.455 -70.390  1.00  0.00           C  
ATOM   3307  OE1 GLU   220      59.455  -4.588 -69.203  1.00  0.00           O  
ATOM   3308  OE2 GLU   220      59.941  -3.748 -71.101  1.00  0.00           O  
ATOM   3309  C   GLU   220      55.715  -7.958 -69.623  1.00  0.00           C  
ATOM   3310  O   GLU   220      56.434  -8.952 -69.399  1.00  0.00           O  
ATOM   3311  N   ALA   221      54.606  -7.762 -68.968  1.00  0.00           N  
ATOM   3312  H   ALA   221      54.258  -6.811 -68.965  1.00  0.00           H  
ATOM   3313  CA  ALA   221      53.935  -8.677 -68.117  1.00  0.00           C  
ATOM   3314  HA  ALA   221      54.716  -9.099 -67.485  1.00  0.00           H  
ATOM   3315  CB  ALA   221      53.036  -7.862 -67.222  1.00  0.00           C  
ATOM   3316  HB1 ALA   221      52.333  -7.377 -67.910  1.00  0.00           H  
ATOM   3317  HB2 ALA   221      52.474  -8.613 -66.652  1.00  0.00           H  
ATOM   3318  HB3 ALA   221      53.478  -6.999 -66.709  1.00  0.00           H  
ATOM   3319  C   ALA   221      53.244  -9.790 -68.859  1.00  0.00           C  
ATOM   3320  O   ALA   221      53.318 -10.916 -68.407  1.00  0.00           O  
ATOM   3321  N   PHE   222      52.618  -9.523 -70.021  1.00  0.00           N  
ATOM   3322  H   PHE   222      52.505  -8.554 -70.294  1.00  0.00           H  
ATOM   3323  CA  PHE   222      52.208 -10.545 -70.951  1.00  0.00           C  
ATOM   3324  HA  PHE   222      51.720 -11.318 -70.357  1.00  0.00           H  
ATOM   3325  CB  PHE   222      51.259 -10.146 -72.023  1.00  0.00           C  
ATOM   3326  HB2 PHE   222      51.566  -9.124 -72.276  1.00  0.00           H  
ATOM   3327  HB3 PHE   222      51.313 -10.861 -72.853  1.00  0.00           H  
ATOM   3328  CG  PHE   222      49.792 -10.041 -71.489  1.00  0.00           C  
ATOM   3329  CD1 PHE   222      48.875 -10.970 -71.988  1.00  0.00           C  
ATOM   3330  HD1 PHE   222      49.186 -11.843 -72.542  1.00  0.00           H  
ATOM   3331  CE1 PHE   222      47.583 -10.958 -71.567  1.00  0.00           C  
ATOM   3332  HE1 PHE   222      46.868 -11.640 -72.003  1.00  0.00           H  
ATOM   3333  CZ  PHE   222      47.094 -10.012 -70.681  1.00  0.00           C  
ATOM   3334  HZ  PHE   222      46.054  -9.964 -70.391  1.00  0.00           H  
ATOM   3335  CE2 PHE   222      48.005  -9.084 -70.159  1.00  0.00           C  
ATOM   3336  HE2 PHE   222      47.705  -8.369 -69.407  1.00  0.00           H  
ATOM   3337  CD2 PHE   222      49.353  -9.087 -70.551  1.00  0.00           C  
ATOM   3338  HD2 PHE   222      50.026  -8.318 -70.200  1.00  0.00           H  
ATOM   3339  C   PHE   222      53.392 -11.276 -71.531  1.00  0.00           C  
ATOM   3340  O   PHE   222      53.351 -12.531 -71.606  1.00  0.00           O  
ATOM   3341  N   LYS   223      54.512 -10.635 -71.834  1.00  0.00           N  
ATOM   3342  H   LYS   223      54.504  -9.635 -71.670  1.00  0.00           H  
ATOM   3343  CA  LYS   223      55.690 -11.187 -72.502  1.00  0.00           C  
ATOM   3344  HA  LYS   223      55.477 -12.003 -73.192  1.00  0.00           H  
ATOM   3345  CB  LYS   223      56.283 -10.086 -73.325  1.00  0.00           C  
ATOM   3346  HB2 LYS   223      56.386  -9.206 -72.690  1.00  0.00           H  
ATOM   3347  HB3 LYS   223      57.207 -10.511 -73.717  1.00  0.00           H  
ATOM   3348  CG  LYS   223      55.435  -9.677 -74.656  1.00  0.00           C  
ATOM   3349  HG2 LYS   223      55.435 -10.548 -75.311  1.00  0.00           H  
ATOM   3350  HG3 LYS   223      54.483  -9.352 -74.235  1.00  0.00           H  
ATOM   3351  CD  LYS   223      56.043  -8.509 -75.359  1.00  0.00           C  
ATOM   3352  HD2 LYS   223      56.096  -7.616 -74.737  1.00  0.00           H  
ATOM   3353  HD3 LYS   223      57.100  -8.745 -75.483  1.00  0.00           H  
ATOM   3354  CE  LYS   223      55.257  -8.175 -76.639  1.00  0.00           C  
ATOM   3355  HE2 LYS   223      54.204  -8.395 -76.463  1.00  0.00           H  
ATOM   3356  HE3 LYS   223      55.386  -7.115 -76.860  1.00  0.00           H  
ATOM   3357  NZ  LYS   223      55.847  -8.861 -77.812  1.00  0.00           N  
ATOM   3358  HZ1 LYS   223      55.327  -8.678 -78.658  1.00  0.00           H  
ATOM   3359  HZ2 LYS   223      56.831  -8.646 -77.882  1.00  0.00           H  
ATOM   3360  HZ3 LYS   223      55.842  -9.870 -77.770  1.00  0.00           H  
ATOM   3361  C   LYS   223      56.711 -11.942 -71.624  1.00  0.00           C  
ATOM   3362  O   LYS   223      57.585 -12.629 -72.186  1.00  0.00           O  
ATOM   3363  N   LEU   224      56.510 -12.069 -70.299  1.00  0.00           N  
ATOM   3364  H   LEU   224      55.990 -11.319 -69.859  1.00  0.00           H  
ATOM   3365  CA  LEU   224      57.034 -13.104 -69.412  1.00  0.00           C  
ATOM   3366  HA  LEU   224      57.868 -13.622 -69.885  1.00  0.00           H  
ATOM   3367  CB  LEU   224      57.664 -12.416 -68.201  1.00  0.00           C  
ATOM   3368  HB2 LEU   224      58.281 -11.600 -68.577  1.00  0.00           H  
ATOM   3369  HB3 LEU   224      56.997 -11.871 -67.533  1.00  0.00           H  
ATOM   3370  CG  LEU   224      58.497 -13.421 -67.287  1.00  0.00           C  
ATOM   3371  HG  LEU   224      57.859 -14.257 -66.999  1.00  0.00           H  
ATOM   3372  CD1 LEU   224      59.708 -14.031 -68.132  1.00  0.00           C  
ATOM   3373 HD11 LEU   224      59.293 -14.782 -68.814  1.00  0.00           H  
ATOM   3374 HD12 LEU   224      60.155 -13.164 -68.634  1.00  0.00           H  
ATOM   3375 HD13 LEU   224      60.450 -14.496 -67.471  1.00  0.00           H  
ATOM   3376  CD2 LEU   224      58.979 -12.563 -66.160  1.00  0.00           C  
ATOM   3377 HD21 LEU   224      59.519 -13.043 -65.335  1.00  0.00           H  
ATOM   3378 HD22 LEU   224      59.654 -11.748 -66.450  1.00  0.00           H  
ATOM   3379 HD23 LEU   224      58.146 -12.082 -65.634  1.00  0.00           H  
ATOM   3380  C   LEU   224      56.028 -14.211 -68.964  1.00  0.00           C  
ATOM   3381  O   LEU   224      56.412 -15.372 -68.637  1.00  0.00           O  
ATOM   3382  N   ALA   225      54.740 -13.920 -68.982  1.00  0.00           N  
ATOM   3383  H   ALA   225      54.518 -12.988 -69.310  1.00  0.00           H  
ATOM   3384  CA  ALA   225      53.651 -14.806 -68.615  1.00  0.00           C  
ATOM   3385  HA  ALA   225      53.923 -15.227 -67.648  1.00  0.00           H  
ATOM   3386  CB  ALA   225      52.346 -13.966 -68.498  1.00  0.00           C  
ATOM   3387  HB1 ALA   225      51.623 -14.667 -68.063  1.00  0.00           H  
ATOM   3388  HB2 ALA   225      52.492 -13.174 -67.753  1.00  0.00           H  
ATOM   3389  HB3 ALA   225      52.005 -13.511 -69.437  1.00  0.00           H  
ATOM   3390  C   ALA   225      53.527 -15.865 -69.663  1.00  0.00           C  
ATOM   3391  O   ALA   225      53.164 -16.965 -69.310  1.00  0.00           O  
ATOM   3392  N   GLY   226      53.799 -15.529 -70.927  1.00  0.00           N  
ATOM   3393  H   GLY   226      53.860 -14.539 -71.136  1.00  0.00           H  
ATOM   3394  CA  GLY   226      53.664 -16.432 -72.109  1.00  0.00           C  
ATOM   3395  HA2 GLY   226      54.351 -16.092 -72.884  1.00  0.00           H  
ATOM   3396  HA3 GLY   226      53.961 -17.456 -71.882  1.00  0.00           H  
ATOM   3397  C   GLY   226      52.301 -16.616 -72.707  1.00  0.00           C  
ATOM   3398  O   GLY   226      52.264 -17.481 -73.597  1.00  0.00           O  
ATOM   3399  N   VAL   227      51.234 -15.926 -72.353  1.00  0.00           N  
ATOM   3400  H   VAL   227      51.417 -15.315 -71.566  1.00  0.00           H  
ATOM   3401  CA  VAL   227      49.938 -15.846 -73.050  1.00  0.00           C  
ATOM   3402  HA  VAL   227      49.489 -16.838 -73.077  1.00  0.00           H  
ATOM   3403  CB  VAL   227      48.954 -14.971 -72.260  1.00  0.00           C  
ATOM   3404  HB  VAL   227      49.473 -14.022 -72.122  1.00  0.00           H  
ATOM   3405  CG1 VAL   227      47.590 -14.565 -72.867  1.00  0.00           C  
ATOM   3406 HG11 VAL   227      47.733 -13.700 -73.526  1.00  0.00           H  
ATOM   3407 HG12 VAL   227      47.072 -15.440 -73.279  1.00  0.00           H  
ATOM   3408 HG13 VAL   227      46.978 -14.231 -72.020  1.00  0.00           H  
ATOM   3409  CG2 VAL   227      48.487 -15.661 -70.944  1.00  0.00           C  
ATOM   3410 HG21 VAL   227      49.339 -15.976 -70.331  1.00  0.00           H  
ATOM   3411 HG22 VAL   227      48.101 -14.910 -70.244  1.00  0.00           H  
ATOM   3412 HG23 VAL   227      47.794 -16.501 -71.083  1.00  0.00           H  
ATOM   3413  C   VAL   227      50.093 -15.354 -74.517  1.00  0.00           C  
ATOM   3414  O   VAL   227      50.573 -14.281 -74.831  1.00  0.00           O  
ATOM   3415  N   GLU   228      49.561 -16.163 -75.440  1.00  0.00           N  
ATOM   3416  H   GLU   228      49.049 -16.994 -75.170  1.00  0.00           H  
ATOM   3417  CA  GLU   228      49.511 -15.881 -76.873  1.00  0.00           C  
ATOM   3418  HA  GLU   228      50.520 -15.581 -77.156  1.00  0.00           H  
ATOM   3419  CB  GLU   228      49.163 -17.088 -77.754  1.00  0.00           C  
ATOM   3420  HB2 GLU   228      49.123 -16.875 -78.823  1.00  0.00           H  
ATOM   3421  HB3 GLU   228      49.934 -17.847 -77.625  1.00  0.00           H  
ATOM   3422  CG  GLU   228      47.857 -17.782 -77.447  1.00  0.00           C  
ATOM   3423  HG2 GLU   228      47.145 -17.040 -77.085  1.00  0.00           H  
ATOM   3424  HG3 GLU   228      47.374 -18.130 -78.360  1.00  0.00           H  
ATOM   3425  CD  GLU   228      48.089 -19.021 -76.476  1.00  0.00           C  
ATOM   3426  OE1 GLU   228      47.960 -20.216 -76.923  1.00  0.00           O  
ATOM   3427  OE2 GLU   228      48.576 -18.777 -75.310  1.00  0.00           O  
ATOM   3428  C   GLU   228      48.593 -14.637 -77.140  1.00  0.00           C  
ATOM   3429  O   GLU   228      47.570 -14.396 -76.456  1.00  0.00           O  
ATOM   3430  N   GLY   229      48.899 -13.845 -78.176  1.00  0.00           N  
ATOM   3431  H   GLY   229      49.732 -14.101 -78.693  1.00  0.00           H  
ATOM   3432  CA  GLY   229      48.106 -12.622 -78.601  1.00  0.00           C  
ATOM   3433  HA2 GLY   229      48.446 -12.338 -79.596  1.00  0.00           H  
ATOM   3434  HA3 GLY   229      47.073 -12.895 -78.817  1.00  0.00           H  
ATOM   3435  C   GLY   229      48.140 -11.424 -77.731  1.00  0.00           C  
ATOM   3436  O   GLY   229      47.575 -10.447 -77.992  1.00  0.00           O  
ATOM   3437  N   GLY   230      48.817 -11.540 -76.546  1.00  0.00           N  
ATOM   3438  H   GLY   230      49.116 -12.482 -76.325  1.00  0.00           H  
ATOM   3439  CA  GLY   230      48.832 -10.522 -75.517  1.00  0.00           C  
ATOM   3440  HA2 GLY   230      49.476 -10.696 -74.656  1.00  0.00           H  
ATOM   3441  HA3 GLY   230      49.206  -9.597 -75.955  1.00  0.00           H  
ATOM   3442  C   GLY   230      47.461 -10.229 -74.915  1.00  0.00           C  
ATOM   3443  O   GLY   230      46.705 -11.126 -74.650  1.00  0.00           O  
ATOM   3444  N   PHE   231      47.102  -8.948 -74.733  1.00  0.00           N  
ATOM   3445  H   PHE   231      47.650  -8.177 -75.097  1.00  0.00           H  
ATOM   3446  CA  PHE   231      45.888  -8.433 -74.066  1.00  0.00           C  
ATOM   3447  HA  PHE   231      46.020  -8.741 -73.029  1.00  0.00           H  
ATOM   3448  CB  PHE   231      45.894  -6.939 -74.037  1.00  0.00           C  
ATOM   3449  HB2 PHE   231      45.488  -6.619 -75.005  1.00  0.00           H  
ATOM   3450  HB3 PHE   231      45.198  -6.445 -73.347  1.00  0.00           H  
ATOM   3451  CG  PHE   231      47.250  -6.242 -73.911  1.00  0.00           C  
ATOM   3452  CD1 PHE   231      48.338  -6.784 -73.214  1.00  0.00           C  
ATOM   3453  HD1 PHE   231      48.354  -7.837 -72.975  1.00  0.00           H  
ATOM   3454  CE1 PHE   231      49.499  -6.018 -72.960  1.00  0.00           C  
ATOM   3455  HE1 PHE   231      50.365  -6.411 -72.447  1.00  0.00           H  
ATOM   3456  CZ  PHE   231      49.551  -4.652 -73.360  1.00  0.00           C  
ATOM   3457  HZ  PHE   231      50.437  -4.038 -73.294  1.00  0.00           H  
ATOM   3458  CE2 PHE   231      48.438  -4.120 -74.082  1.00  0.00           C  
ATOM   3459  HE2 PHE   231      48.452  -3.126 -74.504  1.00  0.00           H  
ATOM   3460  CD2 PHE   231      47.322  -4.899 -74.294  1.00  0.00           C  
ATOM   3461  HD2 PHE   231      46.462  -4.499 -74.810  1.00  0.00           H  
ATOM   3462  C   PHE   231      44.459  -8.873 -74.565  1.00  0.00           C  
ATOM   3463  O   PHE   231      44.280  -8.901 -75.758  1.00  0.00           O  
ATOM   3464  N   PHE   232      43.599  -9.261 -73.651  1.00  0.00           N  
ATOM   3465  H   PHE   232      43.840  -8.992 -72.704  1.00  0.00           H  
ATOM   3466  CA  PHE   232      42.246  -9.668 -73.961  1.00  0.00           C  
ATOM   3467  HA  PHE   232      42.220 -10.303 -74.846  1.00  0.00           H  
ATOM   3468  CB  PHE   232      41.641 -10.464 -72.786  1.00  0.00           C  
ATOM   3469  HB2 PHE   232      41.677  -9.831 -71.891  1.00  0.00           H  
ATOM   3470  HB3 PHE   232      40.593 -10.731 -72.973  1.00  0.00           H  
ATOM   3471  CG  PHE   232      42.379 -11.751 -72.539  1.00  0.00           C  
ATOM   3472  CD1 PHE   232      42.068 -12.884 -73.285  1.00  0.00           C  
ATOM   3473  HD1 PHE   232      41.204 -12.926 -73.933  1.00  0.00           H  
ATOM   3474  CE1 PHE   232      42.824 -14.016 -73.230  1.00  0.00           C  
ATOM   3475  HE1 PHE   232      42.607 -14.893 -73.822  1.00  0.00           H  
ATOM   3476  CZ  PHE   232      43.913 -14.135 -72.345  1.00  0.00           C  
ATOM   3477  HZ  PHE   232      44.532 -15.020 -72.360  1.00  0.00           H  
ATOM   3478  CE2 PHE   232      44.164 -13.071 -71.469  1.00  0.00           C  
ATOM   3479  HE2 PHE   232      45.057 -13.050 -70.862  1.00  0.00           H  
ATOM   3480  CD2 PHE   232      43.469 -11.857 -71.681  1.00  0.00           C  
ATOM   3481  HD2 PHE   232      43.852 -11.007 -71.135  1.00  0.00           H  
ATOM   3482  C   PHE   232      41.360  -8.473 -74.326  1.00  0.00           C  
ATOM   3483  O   PHE   232      41.595  -7.339 -73.871  1.00  0.00           O  
ATOM   3484  N   GLU   233      40.323  -8.661 -75.123  1.00  0.00           N  
ATOM   3485  H   GLU   233      40.133  -9.607 -75.430  1.00  0.00           H  
ATOM   3486  CA  GLU   233      39.259  -7.765 -75.459  1.00  0.00           C  
ATOM   3487  HA  GLU   233      39.305  -6.932 -74.757  1.00  0.00           H  
ATOM   3488  CB  GLU   233      39.363  -7.236 -76.882  1.00  0.00           C  
ATOM   3489  HB2 GLU   233      40.359  -6.796 -76.938  1.00  0.00           H  
ATOM   3490  HB3 GLU   233      39.443  -8.109 -77.529  1.00  0.00           H  
ATOM   3491  CG  GLU   233      38.389  -6.121 -77.375  1.00  0.00           C  
ATOM   3492  HG2 GLU   233      38.801  -5.523 -78.187  1.00  0.00           H  
ATOM   3493  HG3 GLU   233      37.489  -6.589 -77.775  1.00  0.00           H  
ATOM   3494  CD  GLU   233      38.006  -5.117 -76.315  1.00  0.00           C  
ATOM   3495  OE1 GLU   233      38.903  -4.628 -75.607  1.00  0.00           O  
ATOM   3496  OE2 GLU   233      36.743  -4.887 -76.188  1.00  0.00           O  
ATOM   3497  C   GLU   233      37.930  -8.476 -75.145  1.00  0.00           C  
ATOM   3498  O   GLU   233      37.662  -9.530 -75.563  1.00  0.00           O  
ATOM   3499  N   LEU   234      37.098  -7.913 -74.279  1.00  0.00           N  
ATOM   3500  H   LEU   234      37.285  -6.950 -74.024  1.00  0.00           H  
ATOM   3501  CA  LEU   234      36.137  -8.625 -73.436  1.00  0.00           C  
ATOM   3502  HA  LEU   234      36.536  -9.619 -73.235  1.00  0.00           H  
ATOM   3503  CB  LEU   234      35.954  -7.892 -72.077  1.00  0.00           C  
ATOM   3504  HB2 LEU   234      35.561  -6.891 -72.257  1.00  0.00           H  
ATOM   3505  HB3 LEU   234      35.146  -8.357 -71.513  1.00  0.00           H  
ATOM   3506  CG  LEU   234      37.201  -7.899 -71.166  1.00  0.00           C  
ATOM   3507  HG  LEU   234      38.007  -7.284 -71.567  1.00  0.00           H  
ATOM   3508  CD1 LEU   234      36.982  -7.357 -69.717  1.00  0.00           C  
ATOM   3509 HD11 LEU   234      36.280  -8.039 -69.223  1.00  0.00           H  
ATOM   3510 HD12 LEU   234      37.893  -7.294 -69.109  1.00  0.00           H  
ATOM   3511 HD13 LEU   234      36.521  -6.362 -69.741  1.00  0.00           H  
ATOM   3512  CD2 LEU   234      37.570  -9.339 -70.937  1.00  0.00           C  
ATOM   3513 HD21 LEU   234      36.789 -10.089 -70.761  1.00  0.00           H  
ATOM   3514 HD22 LEU   234      38.125  -9.632 -71.837  1.00  0.00           H  
ATOM   3515 HD23 LEU   234      38.194  -9.407 -70.038  1.00  0.00           H  
ATOM   3516  C   LEU   234      34.817  -8.774 -74.186  1.00  0.00           C  
ATOM   3517  O   LEU   234      34.311  -7.725 -74.597  1.00  0.00           O  
ATOM   3518  N   GLN   235      34.278  -9.960 -74.235  1.00  0.00           N  
ATOM   3519  H   GLN   235      34.827 -10.642 -73.725  1.00  0.00           H  
ATOM   3520  CA  GLN   235      32.957 -10.298 -74.686  1.00  0.00           C  
ATOM   3521  HA  GLN   235      32.761  -9.642 -75.534  1.00  0.00           H  
ATOM   3522  CB  GLN   235      32.975 -11.772 -75.169  1.00  0.00           C  
ATOM   3523  HB2 GLN   235      33.041 -12.351 -74.248  1.00  0.00           H  
ATOM   3524  HB3 GLN   235      32.051 -11.986 -75.706  1.00  0.00           H  
ATOM   3525  CG  GLN   235      34.170 -12.196 -76.023  1.00  0.00           C  
ATOM   3526  HG2 GLN   235      35.073 -12.198 -75.412  1.00  0.00           H  
ATOM   3527  HG3 GLN   235      33.908 -13.199 -76.360  1.00  0.00           H  
ATOM   3528  CD  GLN   235      34.394 -11.212 -77.158  1.00  0.00           C  
ATOM   3529  OE1 GLN   235      33.642 -11.013 -78.086  1.00  0.00           O  
ATOM   3530  NE2 GLN   235      35.433 -10.410 -77.128  1.00  0.00           N  
ATOM   3531 HE21 GLN   235      35.585  -9.766 -77.895  1.00  0.00           H  
ATOM   3532 HE22 GLN   235      36.165 -10.475 -76.431  1.00  0.00           H  
ATOM   3533  C   GLN   235      31.900  -9.894 -73.635  1.00  0.00           C  
ATOM   3534  O   GLN   235      32.283  -9.660 -72.475  1.00  0.00           O  
ATOM   3535  N   PRO   236      30.616  -9.852 -73.984  1.00  0.00           N  
ATOM   3536  CD  PRO   236      30.154  -9.899 -75.391  1.00  0.00           C  
ATOM   3537  HD2 PRO   236      30.115 -10.965 -75.648  1.00  0.00           H  
ATOM   3538  HD3 PRO   236      30.766  -9.319 -76.092  1.00  0.00           H  
ATOM   3539  CG  PRO   236      28.690  -9.451 -75.391  1.00  0.00           C  
ATOM   3540  HG2 PRO   236      28.191  -9.983 -76.211  1.00  0.00           H  
ATOM   3541  HG3 PRO   236      28.548  -8.389 -75.626  1.00  0.00           H  
ATOM   3542  CB  PRO   236      28.253  -9.682 -73.924  1.00  0.00           C  
ATOM   3543  HB2 PRO   236      27.962 -10.729 -73.772  1.00  0.00           H  
ATOM   3544  HB3 PRO   236      27.531  -8.989 -73.475  1.00  0.00           H  
ATOM   3545  CA  PRO   236      29.534  -9.498 -73.076  1.00  0.00           C  
ATOM   3546  HA  PRO   236      29.617  -8.429 -72.883  1.00  0.00           H  
ATOM   3547  C   PRO   236      29.580 -10.264 -71.744  1.00  0.00           C  
ATOM   3548  O   PRO   236      30.060 -11.389 -71.652  1.00  0.00           O  
ATOM   3549  N   LYS   237      29.250  -9.555 -70.683  1.00  0.00           N  
ATOM   3550  H   LYS   237      28.989  -8.584 -70.807  1.00  0.00           H  
ATOM   3551  CA  LYS   237      29.356 -10.112 -69.311  1.00  0.00           C  
ATOM   3552  HA  LYS   237      28.958  -9.315 -68.683  1.00  0.00           H  
ATOM   3553  CB  LYS   237      28.262 -11.233 -69.119  1.00  0.00           C  
ATOM   3554  HB2 LYS   237      27.319 -10.907 -69.557  1.00  0.00           H  
ATOM   3555  HB3 LYS   237      28.607 -12.086 -69.703  1.00  0.00           H  
ATOM   3556  CG  LYS   237      28.013 -11.715 -67.720  1.00  0.00           C  
ATOM   3557  HG2 LYS   237      28.308 -10.859 -67.112  1.00  0.00           H  
ATOM   3558  HG3 LYS   237      26.964 -11.998 -67.636  1.00  0.00           H  
ATOM   3559  CD  LYS   237      28.857 -12.869 -67.154  1.00  0.00           C  
ATOM   3560  HD2 LYS   237      28.349 -13.816 -67.341  1.00  0.00           H  
ATOM   3561  HD3 LYS   237      29.893 -12.815 -67.488  1.00  0.00           H  
ATOM   3562  CE  LYS   237      28.841 -12.670 -65.655  1.00  0.00           C  
ATOM   3563  HE2 LYS   237      29.436 -11.849 -65.256  1.00  0.00           H  
ATOM   3564  HE3 LYS   237      27.806 -12.368 -65.497  1.00  0.00           H  
ATOM   3565  NZ  LYS   237      29.112 -13.962 -64.965  1.00  0.00           N  
ATOM   3566  HZ1 LYS   237      29.879 -14.445 -65.411  1.00  0.00           H  
ATOM   3567  HZ2 LYS   237      29.188 -13.737 -63.983  1.00  0.00           H  
ATOM   3568  HZ3 LYS   237      28.343 -14.614 -65.022  1.00  0.00           H  
ATOM   3569  C   LYS   237      30.785 -10.320 -68.760  1.00  0.00           C  
ATOM   3570  O   LYS   237      30.918 -10.367 -67.532  1.00  0.00           O  
ATOM   3571  N   GLU   238      31.847 -10.470 -69.498  1.00  0.00           N  
ATOM   3572  H   GLU   238      31.697 -10.438 -70.499  1.00  0.00           H  
ATOM   3573  CA  GLU   238      33.195 -10.988 -69.027  1.00  0.00           C  
ATOM   3574  HA  GLU   238      32.936 -11.892 -68.477  1.00  0.00           H  
ATOM   3575  CB  GLU   238      34.181 -11.406 -70.163  1.00  0.00           C  
ATOM   3576  HB2 GLU   238      34.457 -10.500 -70.703  1.00  0.00           H  
ATOM   3577  HB3 GLU   238      35.035 -11.845 -69.646  1.00  0.00           H  
ATOM   3578  CG  GLU   238      33.613 -12.422 -71.160  1.00  0.00           C  
ATOM   3579  HG2 GLU   238      33.244 -13.255 -70.561  1.00  0.00           H  
ATOM   3580  HG3 GLU   238      32.729 -12.014 -71.649  1.00  0.00           H  
ATOM   3581  CD  GLU   238      34.644 -13.010 -72.160  1.00  0.00           C  
ATOM   3582  OE1 GLU   238      34.826 -14.241 -72.224  1.00  0.00           O  
ATOM   3583  OE2 GLU   238      35.334 -12.171 -72.745  1.00  0.00           O  
ATOM   3584  C   GLU   238      33.889 -10.004 -68.035  1.00  0.00           C  
ATOM   3585  O   GLU   238      34.562 -10.489 -67.120  1.00  0.00           O  
ATOM   3586  N   GLY   239      33.689  -8.612 -68.196  1.00  0.00           N  
ATOM   3587  H   GLY   239      33.036  -8.289 -68.900  1.00  0.00           H  
ATOM   3588  CA  GLY   239      34.128  -7.711 -67.061  1.00  0.00           C  
ATOM   3589  HA2 GLY   239      35.200  -7.786 -66.877  1.00  0.00           H  
ATOM   3590  HA3 GLY   239      33.973  -6.665 -67.327  1.00  0.00           H  
ATOM   3591  C   GLY   239      33.289  -7.941 -65.800  1.00  0.00           C  
ATOM   3592  O   GLY   239      33.931  -7.968 -64.774  1.00  0.00           O  
ATOM   3593  N   VAL   240      31.991  -8.239 -65.766  1.00  0.00           N  
ATOM   3594  H   VAL   240      31.498  -8.264 -66.651  1.00  0.00           H  
ATOM   3595  CA  VAL   240      31.241  -8.560 -64.499  1.00  0.00           C  
ATOM   3596  HA  VAL   240      31.364  -7.811 -63.717  1.00  0.00           H  
ATOM   3597  CB  VAL   240      29.700  -8.663 -64.649  1.00  0.00           C  
ATOM   3598  HB  VAL   240      29.380  -9.498 -65.272  1.00  0.00           H  
ATOM   3599  CG1 VAL   240      29.095  -8.835 -63.227  1.00  0.00           C  
ATOM   3600 HG11 VAL   240      29.088  -9.892 -62.936  1.00  0.00           H  
ATOM   3601 HG12 VAL   240      29.762  -8.360 -62.497  1.00  0.00           H  
ATOM   3602 HG13 VAL   240      28.040  -8.541 -63.155  1.00  0.00           H  
ATOM   3603  CG2 VAL   240      29.148  -7.388 -65.347  1.00  0.00           C  
ATOM   3604 HG21 VAL   240      29.569  -7.150 -66.332  1.00  0.00           H  
ATOM   3605 HG22 VAL   240      28.059  -7.522 -65.334  1.00  0.00           H  
ATOM   3606 HG23 VAL   240      29.331  -6.497 -64.734  1.00  0.00           H  
ATOM   3607  C   VAL   240      31.808  -9.861 -63.895  1.00  0.00           C  
ATOM   3608  O   VAL   240      32.186  -9.846 -62.759  1.00  0.00           O  
ATOM   3609  N   ALA   241      31.896 -10.881 -64.726  1.00  0.00           N  
ATOM   3610  H   ALA   241      31.598 -10.634 -65.662  1.00  0.00           H  
ATOM   3611  CA  ALA   241      32.563 -12.136 -64.358  1.00  0.00           C  
ATOM   3612  HA  ALA   241      31.900 -12.625 -63.644  1.00  0.00           H  
ATOM   3613  CB  ALA   241      32.737 -12.979 -65.684  1.00  0.00           C  
ATOM   3614  HB1 ALA   241      33.670 -12.691 -66.184  1.00  0.00           H  
ATOM   3615  HB2 ALA   241      32.875 -14.049 -65.488  1.00  0.00           H  
ATOM   3616  HB3 ALA   241      31.927 -12.816 -66.405  1.00  0.00           H  
ATOM   3617  C   ALA   241      33.979 -12.046 -63.699  1.00  0.00           C  
ATOM   3618  O   ALA   241      34.279 -12.646 -62.750  1.00  0.00           O  
ATOM   3619  N   LEU   242      34.805 -11.089 -64.184  1.00  0.00           N  
ATOM   3620  H   LEU   242      34.555 -10.614 -65.043  1.00  0.00           H  
ATOM   3621  CA  LEU   242      36.044 -10.789 -63.477  1.00  0.00           C  
ATOM   3622  HA  LEU   242      36.471 -11.765 -63.246  1.00  0.00           H  
ATOM   3623  CB  LEU   242      36.962 -10.059 -64.476  1.00  0.00           C  
ATOM   3624  HB2 LEU   242      36.331  -9.279 -64.903  1.00  0.00           H  
ATOM   3625  HB3 LEU   242      37.836  -9.643 -63.975  1.00  0.00           H  
ATOM   3626  CG  LEU   242      37.419 -10.984 -65.629  1.00  0.00           C  
ATOM   3627  HG  LEU   242      36.593 -11.673 -65.810  1.00  0.00           H  
ATOM   3628  CD1 LEU   242      37.763 -10.150 -66.890  1.00  0.00           C  
ATOM   3629 HD11 LEU   242      37.990 -10.928 -67.629  1.00  0.00           H  
ATOM   3630 HD12 LEU   242      36.847  -9.611 -67.163  1.00  0.00           H  
ATOM   3631 HD13 LEU   242      38.557  -9.424 -66.675  1.00  0.00           H  
ATOM   3632  CD2 LEU   242      38.587 -11.859 -65.260  1.00  0.00           C  
ATOM   3633 HD21 LEU   242      38.266 -12.387 -64.354  1.00  0.00           H  
ATOM   3634 HD22 LEU   242      38.683 -12.638 -66.027  1.00  0.00           H  
ATOM   3635 HD23 LEU   242      39.548 -11.344 -65.137  1.00  0.00           H  
ATOM   3636  C   LEU   242      35.823  -9.957 -62.176  1.00  0.00           C  
ATOM   3637  O   LEU   242      36.655 -10.128 -61.317  1.00  0.00           O  
ATOM   3638  N   VAL   243      34.728  -9.216 -61.939  1.00  0.00           N  
ATOM   3639  H   VAL   243      33.947  -9.010 -62.550  1.00  0.00           H  
ATOM   3640  CA  VAL   243      34.775  -8.386 -60.689  1.00  0.00           C  
ATOM   3641  HA  VAL   243      35.750  -8.436 -60.206  1.00  0.00           H  
ATOM   3642  CB  VAL   243      34.615  -6.891 -61.103  1.00  0.00           C  
ATOM   3643  HB  VAL   243      34.705  -6.152 -60.307  1.00  0.00           H  
ATOM   3644  CG1 VAL   243      35.599  -6.368 -62.119  1.00  0.00           C  
ATOM   3645 HG11 VAL   243      35.124  -6.390 -63.107  1.00  0.00           H  
ATOM   3646 HG12 VAL   243      35.870  -5.306 -62.052  1.00  0.00           H  
ATOM   3647 HG13 VAL   243      36.510  -6.968 -61.997  1.00  0.00           H  
ATOM   3648  CG2 VAL   243      33.186  -6.665 -61.599  1.00  0.00           C  
ATOM   3649 HG21 VAL   243      32.514  -6.940 -60.777  1.00  0.00           H  
ATOM   3650 HG22 VAL   243      33.011  -5.599 -61.789  1.00  0.00           H  
ATOM   3651 HG23 VAL   243      32.923  -7.114 -62.565  1.00  0.00           H  
ATOM   3652  C   VAL   243      33.731  -8.748 -59.572  1.00  0.00           C  
ATOM   3653  O   VAL   243      33.934  -8.277 -58.429  1.00  0.00           O  
ATOM   3654  N   ASN   244      32.610  -9.441 -59.959  1.00  0.00           N  
ATOM   3655  H   ASN   244      32.365  -9.546 -60.936  1.00  0.00           H  
ATOM   3656  CA  ASN   244      31.493  -9.538 -59.036  1.00  0.00           C  
ATOM   3657  HA  ASN   244      31.524  -8.632 -58.431  1.00  0.00           H  
ATOM   3658  CB  ASN   244      30.315  -9.274 -59.950  1.00  0.00           C  
ATOM   3659  HB2 ASN   244      30.464  -8.363 -60.530  1.00  0.00           H  
ATOM   3660  HB3 ASN   244      30.279 -10.155 -60.591  1.00  0.00           H  
ATOM   3661  CG  ASN   244      29.008  -9.465 -59.314  1.00  0.00           C  
ATOM   3662  OD1 ASN   244      28.194 -10.184 -59.838  1.00  0.00           O  
ATOM   3663  ND2 ASN   244      28.682  -8.841 -58.268  1.00  0.00           N  
ATOM   3664 HD21 ASN   244      27.716  -8.941 -57.981  1.00  0.00           H  
ATOM   3665 HD22 ASN   244      29.358  -8.290 -57.753  1.00  0.00           H  
ATOM   3666  C   ASN   244      31.481 -10.821 -58.143  1.00  0.00           C  
ATOM   3667  O   ASN   244      31.065 -11.815 -58.629  1.00  0.00           O  
ATOM   3668  N   GLY   245      31.964 -10.695 -56.899  1.00  0.00           N  
ATOM   3669  H   GLY   245      32.324  -9.775 -56.674  1.00  0.00           H  
ATOM   3670  CA  GLY   245      32.265 -11.805 -55.998  1.00  0.00           C  
ATOM   3671  HA2 GLY   245      31.310 -12.087 -55.554  1.00  0.00           H  
ATOM   3672  HA3 GLY   245      32.535 -12.669 -56.607  1.00  0.00           H  
ATOM   3673  C   GLY   245      33.266 -11.514 -54.877  1.00  0.00           C  
ATOM   3674  O   GLY   245      33.898 -10.436 -54.878  1.00  0.00           O  
ATOM   3675  N   THR   246      33.546 -12.515 -54.119  1.00  0.00           N  
ATOM   3676  H   THR   246      33.198 -13.427 -54.387  1.00  0.00           H  
ATOM   3677  CA  THR   246      34.145 -12.410 -52.720  1.00  0.00           C  
ATOM   3678  HA  THR   246      34.042 -11.337 -52.552  1.00  0.00           H  
ATOM   3679  CB  THR   246      33.380 -13.287 -51.707  1.00  0.00           C  
ATOM   3680  HB  THR   246      33.766 -13.132 -50.700  1.00  0.00           H  
ATOM   3681  CG2 THR   246      31.841 -12.979 -51.779  1.00  0.00           C  
ATOM   3682 HG21 THR   246      31.848 -11.892 -51.634  1.00  0.00           H  
ATOM   3683 HG22 THR   246      31.437 -13.124 -52.788  1.00  0.00           H  
ATOM   3684 HG23 THR   246      31.298 -13.537 -51.006  1.00  0.00           H  
ATOM   3685  OG1 THR   246      33.647 -14.586 -52.045  1.00  0.00           O  
ATOM   3686  HG1 THR   246      33.110 -15.137 -51.471  1.00  0.00           H  
ATOM   3687  C   THR   246      35.664 -12.749 -52.616  1.00  0.00           C  
ATOM   3688  O   THR   246      36.172 -13.116 -51.574  1.00  0.00           O  
ATOM   3689  N   ALA   247      36.327 -12.865 -53.774  1.00  0.00           N  
ATOM   3690  H   ALA   247      35.711 -12.767 -54.572  1.00  0.00           H  
ATOM   3691  CA  ALA   247      37.611 -13.567 -53.957  1.00  0.00           C  
ATOM   3692  HA  ALA   247      37.422 -14.609 -53.702  1.00  0.00           H  
ATOM   3693  CB  ALA   247      38.042 -13.501 -55.462  1.00  0.00           C  
ATOM   3694  HB1 ALA   247      37.393 -14.162 -56.050  1.00  0.00           H  
ATOM   3695  HB2 ALA   247      37.935 -12.479 -55.845  1.00  0.00           H  
ATOM   3696  HB3 ALA   247      39.074 -13.809 -55.673  1.00  0.00           H  
ATOM   3697  C   ALA   247      38.755 -13.116 -53.020  1.00  0.00           C  
ATOM   3698  O   ALA   247      39.589 -13.945 -52.585  1.00  0.00           O  
ATOM   3699  N   VAL   248      38.992 -11.849 -52.945  1.00  0.00           N  
ATOM   3700  H   VAL   248      38.235 -11.213 -53.168  1.00  0.00           H  
ATOM   3701  CA  VAL   248      40.184 -11.304 -52.185  1.00  0.00           C  
ATOM   3702  HA  VAL   248      41.057 -11.913 -52.424  1.00  0.00           H  
ATOM   3703  CB  VAL   248      40.406  -9.780 -52.435  1.00  0.00           C  
ATOM   3704  HB  VAL   248      39.693  -9.242 -51.811  1.00  0.00           H  
ATOM   3705  CG1 VAL   248      41.795  -9.394 -51.978  1.00  0.00           C  
ATOM   3706 HG11 VAL   248      41.861  -8.299 -51.990  1.00  0.00           H  
ATOM   3707 HG12 VAL   248      42.045  -9.789 -50.986  1.00  0.00           H  
ATOM   3708 HG13 VAL   248      42.554  -9.761 -52.680  1.00  0.00           H  
ATOM   3709  CG2 VAL   248      40.250  -9.315 -53.840  1.00  0.00           C  
ATOM   3710 HG21 VAL   248      40.677  -8.306 -53.884  1.00  0.00           H  
ATOM   3711 HG22 VAL   248      40.870  -9.976 -54.458  1.00  0.00           H  
ATOM   3712 HG23 VAL   248      39.204  -9.313 -54.173  1.00  0.00           H  
ATOM   3713  C   VAL   248      39.919 -11.464 -50.664  1.00  0.00           C  
ATOM   3714  O   VAL   248      40.795 -12.059 -49.987  1.00  0.00           O  
ATOM   3715  N   GLY   249      38.762 -11.047 -50.094  1.00  0.00           N  
ATOM   3716  H   GLY   249      38.152 -10.432 -50.618  1.00  0.00           H  
ATOM   3717  CA  GLY   249      38.512 -11.407 -48.713  1.00  0.00           C  
ATOM   3718  HA2 GLY   249      39.201 -10.896 -48.040  1.00  0.00           H  
ATOM   3719  HA3 GLY   249      37.491 -11.067 -48.540  1.00  0.00           H  
ATOM   3720  C   GLY   249      38.476 -12.948 -48.366  1.00  0.00           C  
ATOM   3721  O   GLY   249      39.215 -13.368 -47.480  1.00  0.00           O  
ATOM   3722  N   SER   250      37.753 -13.800 -49.138  1.00  0.00           N  
ATOM   3723  H   SER   250      37.247 -13.491 -49.960  1.00  0.00           H  
ATOM   3724  CA  SER   250      37.842 -15.273 -49.018  1.00  0.00           C  
ATOM   3725  HA  SER   250      37.648 -15.463 -47.963  1.00  0.00           H  
ATOM   3726  CB  SER   250      36.759 -15.959 -49.747  1.00  0.00           C  
ATOM   3727  HB2 SER   250      36.944 -17.003 -49.493  1.00  0.00           H  
ATOM   3728  HB3 SER   250      35.830 -15.536 -49.363  1.00  0.00           H  
ATOM   3729  OG  SER   250      36.732 -15.569 -51.143  1.00  0.00           O  
ATOM   3730  HG  SER   250      36.310 -14.717 -51.271  1.00  0.00           H  
ATOM   3731  C   SER   250      39.274 -15.880 -49.357  1.00  0.00           C  
ATOM   3732  O   SER   250      39.646 -16.857 -48.719  1.00  0.00           O  
ATOM   3733  N   GLY   251      40.105 -15.305 -50.290  1.00  0.00           N  
ATOM   3734  H   GLY   251      39.762 -14.509 -50.816  1.00  0.00           H  
ATOM   3735  CA  GLY   251      41.545 -15.653 -50.415  1.00  0.00           C  
ATOM   3736  HA2 GLY   251      41.664 -16.724 -50.581  1.00  0.00           H  
ATOM   3737  HA3 GLY   251      41.985 -15.251 -51.328  1.00  0.00           H  
ATOM   3738  C   GLY   251      42.438 -15.305 -49.214  1.00  0.00           C  
ATOM   3739  O   GLY   251      43.205 -16.129 -48.791  1.00  0.00           O  
ATOM   3740  N   MET   252      42.369 -14.048 -48.673  1.00  0.00           N  
ATOM   3741  H   MET   252      41.734 -13.421 -49.152  1.00  0.00           H  
ATOM   3742  CA  MET   252      43.060 -13.571 -47.452  1.00  0.00           C  
ATOM   3743  HA  MET   252      44.132 -13.767 -47.430  1.00  0.00           H  
ATOM   3744  CB  MET   252      42.887 -12.054 -47.363  1.00  0.00           C  
ATOM   3745  HB2 MET   252      43.168 -11.619 -48.322  1.00  0.00           H  
ATOM   3746  HB3 MET   252      41.845 -11.734 -47.332  1.00  0.00           H  
ATOM   3747  CG  MET   252      43.636 -11.463 -46.191  1.00  0.00           C  
ATOM   3748  HG2 MET   252      43.375 -11.967 -45.260  1.00  0.00           H  
ATOM   3749  HG3 MET   252      44.681 -11.666 -46.423  1.00  0.00           H  
ATOM   3750  SD  MET   252      43.519  -9.631 -46.142  1.00  0.00           S  
ATOM   3751  CE  MET   252      44.224  -9.039 -47.701  1.00  0.00           C  
ATOM   3752  HE1 MET   252      43.585  -9.343 -48.539  1.00  0.00           H  
ATOM   3753  HE2 MET   252      44.171  -7.948 -47.593  1.00  0.00           H  
ATOM   3754  HE3 MET   252      45.254  -9.354 -47.911  1.00  0.00           H  
ATOM   3755  C   MET   252      42.629 -14.280 -46.136  1.00  0.00           C  
ATOM   3756  O   MET   252      43.542 -14.523 -45.328  1.00  0.00           O  
ATOM   3757  N   ALA   253      41.337 -14.443 -45.819  1.00  0.00           N  
ATOM   3758  H   ALA   253      40.624 -13.946 -46.340  1.00  0.00           H  
ATOM   3759  CA  ALA   253      40.952 -15.227 -44.698  1.00  0.00           C  
ATOM   3760  HA  ALA   253      41.384 -14.879 -43.760  1.00  0.00           H  
ATOM   3761  CB  ALA   253      39.428 -15.005 -44.725  1.00  0.00           C  
ATOM   3762  HB1 ALA   253      38.857 -15.578 -43.984  1.00  0.00           H  
ATOM   3763  HB2 ALA   253      39.186 -13.936 -44.679  1.00  0.00           H  
ATOM   3764  HB3 ALA   253      39.097 -15.448 -45.672  1.00  0.00           H  
ATOM   3765  C   ALA   253      41.301 -16.708 -44.768  1.00  0.00           C  
ATOM   3766  O   ALA   253      41.514 -17.327 -43.754  1.00  0.00           O  
ATOM   3767  N   SER   254      41.556 -17.256 -45.943  1.00  0.00           N  
ATOM   3768  H   SER   254      41.325 -16.719 -46.771  1.00  0.00           H  
ATOM   3769  CA  SER   254      42.141 -18.609 -46.173  1.00  0.00           C  
ATOM   3770  HA  SER   254      41.602 -19.345 -45.577  1.00  0.00           H  
ATOM   3771  CB  SER   254      42.059 -19.050 -47.608  1.00  0.00           C  
ATOM   3772  HB2 SER   254      42.549 -18.324 -48.257  1.00  0.00           H  
ATOM   3773  HB3 SER   254      42.571 -20.011 -47.668  1.00  0.00           H  
ATOM   3774  OG  SER   254      40.722 -19.289 -48.015  1.00  0.00           O  
ATOM   3775  HG  SER   254      40.476 -18.500 -48.504  1.00  0.00           H  
ATOM   3776  C   SER   254      43.561 -18.662 -45.656  1.00  0.00           C  
ATOM   3777  O   SER   254      43.859 -19.409 -44.703  1.00  0.00           O  
ATOM   3778  N   MET   255      44.482 -17.812 -46.190  1.00  0.00           N  
ATOM   3779  H   MET   255      44.109 -17.066 -46.766  1.00  0.00           H  
ATOM   3780  CA  MET   255      45.881 -17.730 -45.740  1.00  0.00           C  
ATOM   3781  HA  MET   255      46.256 -18.748 -45.853  1.00  0.00           H  
ATOM   3782  CB  MET   255      46.652 -16.845 -46.669  1.00  0.00           C  
ATOM   3783  HB2 MET   255      47.697 -17.150 -46.633  1.00  0.00           H  
ATOM   3784  HB3 MET   255      46.241 -17.088 -47.649  1.00  0.00           H  
ATOM   3785  CG  MET   255      46.468 -15.332 -46.382  1.00  0.00           C  
ATOM   3786  HG2 MET   255      45.498 -15.067 -45.959  1.00  0.00           H  
ATOM   3787  HG3 MET   255      47.129 -15.092 -45.549  1.00  0.00           H  
ATOM   3788  SD  MET   255      46.922 -14.232 -47.743  1.00  0.00           S  
ATOM   3789  CE  MET   255      48.678 -14.663 -47.641  1.00  0.00           C  
ATOM   3790  HE1 MET   255      49.219 -14.047 -48.369  1.00  0.00           H  
ATOM   3791  HE2 MET   255      49.080 -14.540 -46.627  1.00  0.00           H  
ATOM   3792  HE3 MET   255      48.727 -15.730 -47.892  1.00  0.00           H  
ATOM   3793  C   MET   255      46.059 -17.204 -44.260  1.00  0.00           C  
ATOM   3794  O   MET   255      47.123 -17.332 -43.656  1.00  0.00           O  
ATOM   3795  N   VAL   256      45.089 -16.573 -43.649  1.00  0.00           N  
ATOM   3796  H   VAL   256      44.332 -16.388 -44.296  1.00  0.00           H  
ATOM   3797  CA  VAL   256      45.003 -16.270 -42.187  1.00  0.00           C  
ATOM   3798  HA  VAL   256      45.985 -16.026 -41.782  1.00  0.00           H  
ATOM   3799  CB  VAL   256      43.984 -15.118 -41.854  1.00  0.00           C  
ATOM   3800  HB  VAL   256      43.100 -15.235 -42.482  1.00  0.00           H  
ATOM   3801  CG1 VAL   256      43.645 -15.040 -40.343  1.00  0.00           C  
ATOM   3802 HG11 VAL   256      44.535 -15.171 -39.716  1.00  0.00           H  
ATOM   3803 HG12 VAL   256      43.312 -14.020 -40.118  1.00  0.00           H  
ATOM   3804 HG13 VAL   256      42.841 -15.728 -40.055  1.00  0.00           H  
ATOM   3805  CG2 VAL   256      44.669 -13.810 -42.206  1.00  0.00           C  
ATOM   3806 HG21 VAL   256      43.993 -12.964 -42.379  1.00  0.00           H  
ATOM   3807 HG22 VAL   256      45.412 -13.440 -41.488  1.00  0.00           H  
ATOM   3808 HG23 VAL   256      45.181 -13.943 -43.167  1.00  0.00           H  
ATOM   3809  C   VAL   256      44.529 -17.557 -41.479  1.00  0.00           C  
ATOM   3810  O   VAL   256      45.331 -17.974 -40.724  1.00  0.00           O  
ATOM   3811  N   LEU   257      43.418 -18.207 -41.845  1.00  0.00           N  
ATOM   3812  H   LEU   257      42.792 -17.707 -42.465  1.00  0.00           H  
ATOM   3813  CA  LEU   257      42.946 -19.389 -41.181  1.00  0.00           C  
ATOM   3814  HA  LEU   257      42.804 -19.177 -40.121  1.00  0.00           H  
ATOM   3815  CB  LEU   257      41.565 -19.737 -41.861  1.00  0.00           C  
ATOM   3816  HB2 LEU   257      41.581 -19.565 -42.937  1.00  0.00           H  
ATOM   3817  HB3 LEU   257      41.311 -20.794 -41.788  1.00  0.00           H  
ATOM   3818  CG  LEU   257      40.456 -18.961 -41.240  1.00  0.00           C  
ATOM   3819  HG  LEU   257      40.722 -17.916 -41.404  1.00  0.00           H  
ATOM   3820  CD1 LEU   257      39.166 -19.195 -42.044  1.00  0.00           C  
ATOM   3821 HD11 LEU   257      38.912 -20.236 -42.278  1.00  0.00           H  
ATOM   3822 HD12 LEU   257      38.331 -18.669 -41.565  1.00  0.00           H  
ATOM   3823 HD13 LEU   257      39.340 -18.752 -43.032  1.00  0.00           H  
ATOM   3824  CD2 LEU   257      40.301 -19.126 -39.729  1.00  0.00           C  
ATOM   3825 HD21 LEU   257      39.361 -18.657 -39.412  1.00  0.00           H  
ATOM   3826 HD22 LEU   257      40.376 -20.190 -39.473  1.00  0.00           H  
ATOM   3827 HD23 LEU   257      41.076 -18.653 -39.115  1.00  0.00           H  
ATOM   3828  C   LEU   257      43.824 -20.578 -41.278  1.00  0.00           C  
ATOM   3829  O   LEU   257      43.692 -21.455 -40.485  1.00  0.00           O  
ATOM   3830  N   PHE   258      44.829 -20.564 -42.207  1.00  0.00           N  
ATOM   3831  H   PHE   258      44.711 -19.853 -42.918  1.00  0.00           H  
ATOM   3832  CA  PHE   258      45.849 -21.585 -42.284  1.00  0.00           C  
ATOM   3833  HA  PHE   258      45.494 -22.615 -42.296  1.00  0.00           H  
ATOM   3834  CB  PHE   258      46.562 -21.383 -43.596  1.00  0.00           C  
ATOM   3835  HB2 PHE   258      46.023 -21.898 -44.401  1.00  0.00           H  
ATOM   3836  HB3 PHE   258      46.632 -20.363 -43.993  1.00  0.00           H  
ATOM   3837  CG  PHE   258      47.911 -22.097 -43.669  1.00  0.00           C  
ATOM   3838  CD1 PHE   258      49.075 -21.361 -43.681  1.00  0.00           C  
ATOM   3839  HD1 PHE   258      49.029 -20.298 -43.866  1.00  0.00           H  
ATOM   3840  CE1 PHE   258      50.352 -21.961 -43.674  1.00  0.00           C  
ATOM   3841  HE1 PHE   258      51.212 -21.324 -43.822  1.00  0.00           H  
ATOM   3842  CZ  PHE   258      50.431 -23.357 -43.498  1.00  0.00           C  
ATOM   3843  HZ  PHE   258      51.397 -23.832 -43.409  1.00  0.00           H  
ATOM   3844  CE2 PHE   258      49.292 -24.145 -43.493  1.00  0.00           C  
ATOM   3845  HE2 PHE   258      49.370 -25.222 -43.526  1.00  0.00           H  
ATOM   3846  CD2 PHE   258      48.021 -23.535 -43.640  1.00  0.00           C  
ATOM   3847  HD2 PHE   258      47.178 -24.207 -43.700  1.00  0.00           H  
ATOM   3848  C   PHE   258      46.782 -21.523 -41.042  1.00  0.00           C  
ATOM   3849  O   PHE   258      46.647 -22.309 -40.128  1.00  0.00           O  
ATOM   3850  N   GLU   259      47.535 -20.461 -40.908  1.00  0.00           N  
ATOM   3851  H   GLU   259      47.787 -19.981 -41.764  1.00  0.00           H  
ATOM   3852  CA  GLU   259      48.352 -20.202 -39.657  1.00  0.00           C  
ATOM   3853  HA  GLU   259      48.910 -21.117 -39.459  1.00  0.00           H  
ATOM   3854  CB  GLU   259      49.110 -18.835 -39.792  1.00  0.00           C  
ATOM   3855  HB2 GLU   259      48.273 -18.177 -40.025  1.00  0.00           H  
ATOM   3856  HB3 GLU   259      49.432 -18.526 -38.798  1.00  0.00           H  
ATOM   3857  CG  GLU   259      50.217 -18.854 -40.830  1.00  0.00           C  
ATOM   3858  HG2 GLU   259      50.852 -19.710 -40.601  1.00  0.00           H  
ATOM   3859  HG3 GLU   259      49.783 -19.013 -41.817  1.00  0.00           H  
ATOM   3860  CD  GLU   259      51.047 -17.544 -40.833  1.00  0.00           C  
ATOM   3861  OE1 GLU   259      52.296 -17.594 -40.706  1.00  0.00           O  
ATOM   3862  OE2 GLU   259      50.417 -16.446 -40.963  1.00  0.00           O  
ATOM   3863  C   GLU   259      47.494 -20.181 -38.446  1.00  0.00           C  
ATOM   3864  O   GLU   259      47.854 -20.770 -37.448  1.00  0.00           O  
ATOM   3865  N   ALA   260      46.268 -19.703 -38.528  1.00  0.00           N  
ATOM   3866  H   ALA   260      46.103 -19.113 -39.335  1.00  0.00           H  
ATOM   3867  CA  ALA   260      45.361 -19.656 -37.332  1.00  0.00           C  
ATOM   3868  HA  ALA   260      45.775 -19.087 -36.499  1.00  0.00           H  
ATOM   3869  CB  ALA   260      44.062 -18.948 -37.735  1.00  0.00           C  
ATOM   3870  HB1 ALA   260      43.432 -19.690 -38.241  1.00  0.00           H  
ATOM   3871  HB2 ALA   260      43.538 -18.541 -36.861  1.00  0.00           H  
ATOM   3872  HB3 ALA   260      44.324 -18.137 -38.426  1.00  0.00           H  
ATOM   3873  C   ALA   260      45.079 -21.058 -36.774  1.00  0.00           C  
ATOM   3874  O   ALA   260      44.686 -21.193 -35.586  1.00  0.00           O  
ATOM   3875  N   ASN   261      45.190 -22.106 -37.654  1.00  0.00           N  
ATOM   3876  H   ASN   261      45.450 -21.897 -38.610  1.00  0.00           H  
ATOM   3877  CA  ASN   261      45.020 -23.456 -37.240  1.00  0.00           C  
ATOM   3878  HA  ASN   261      44.402 -23.375 -36.346  1.00  0.00           H  
ATOM   3879  CB  ASN   261      44.392 -24.302 -38.359  1.00  0.00           C  
ATOM   3880  HB2 ASN   261      44.779 -23.961 -39.319  1.00  0.00           H  
ATOM   3881  HB3 ASN   261      44.574 -25.356 -38.147  1.00  0.00           H  
ATOM   3882  CG  ASN   261      42.896 -24.225 -38.341  1.00  0.00           C  
ATOM   3883  OD1 ASN   261      42.224 -24.897 -37.624  1.00  0.00           O  
ATOM   3884  ND2 ASN   261      42.331 -23.509 -39.309  1.00  0.00           N  
ATOM   3885 HD21 ASN   261      41.322 -23.473 -39.394  1.00  0.00           H  
ATOM   3886 HD22 ASN   261      42.809 -22.875 -39.938  1.00  0.00           H  
ATOM   3887  C   ASN   261      46.294 -24.069 -36.670  1.00  0.00           C  
ATOM   3888  O   ASN   261      46.173 -24.849 -35.732  1.00  0.00           O  
ATOM   3889  N   ILE   262      47.431 -23.659 -37.148  1.00  0.00           N  
ATOM   3890  H   ILE   262      47.517 -22.991 -37.905  1.00  0.00           H  
ATOM   3891  CA  ILE   262      48.689 -24.021 -36.503  1.00  0.00           C  
ATOM   3892  HA  ILE   262      48.710 -25.108 -36.416  1.00  0.00           H  
ATOM   3893  CB  ILE   262      49.889 -23.484 -37.313  1.00  0.00           C  
ATOM   3894  HB  ILE   262      49.644 -22.431 -37.457  1.00  0.00           H  
ATOM   3895  CG2 ILE   262      51.248 -23.684 -36.503  1.00  0.00           C  
ATOM   3896 HG21 ILE   262      52.143 -23.513 -37.113  1.00  0.00           H  
ATOM   3897 HG22 ILE   262      51.254 -23.011 -35.637  1.00  0.00           H  
ATOM   3898 HG23 ILE   262      51.384 -24.731 -36.206  1.00  0.00           H  
ATOM   3899  CG1 ILE   262      50.067 -24.101 -38.737  1.00  0.00           C  
ATOM   3900 HG12 ILE   262      49.375 -23.692 -39.474  1.00  0.00           H  
ATOM   3901 HG13 ILE   262      51.082 -23.844 -39.038  1.00  0.00           H  
ATOM   3902  CD1 ILE   262      50.001 -25.664 -38.936  1.00  0.00           C  
ATOM   3903 HD11 ILE   262      50.428 -25.890 -39.920  1.00  0.00           H  
ATOM   3904 HD12 ILE   262      50.614 -26.194 -38.196  1.00  0.00           H  
ATOM   3905 HD13 ILE   262      49.009 -26.128 -38.880  1.00  0.00           H  
ATOM   3906  C   ILE   262      48.746 -23.424 -35.089  1.00  0.00           C  
ATOM   3907  O   ILE   262      49.005 -24.077 -34.120  1.00  0.00           O  
ATOM   3908  N   LEU   263      48.406 -22.133 -35.019  1.00  0.00           N  
ATOM   3909  H   LEU   263      48.197 -21.593 -35.850  1.00  0.00           H  
ATOM   3910  CA  LEU   263      48.327 -21.500 -33.717  1.00  0.00           C  
ATOM   3911  HA  LEU   263      49.293 -21.637 -33.230  1.00  0.00           H  
ATOM   3912  CB  LEU   263      48.281 -19.914 -33.960  1.00  0.00           C  
ATOM   3913  HB2 LEU   263      47.422 -19.778 -34.617  1.00  0.00           H  
ATOM   3914  HB3 LEU   263      48.221 -19.426 -32.987  1.00  0.00           H  
ATOM   3915  CG  LEU   263      49.422 -19.335 -34.775  1.00  0.00           C  
ATOM   3916  HG  LEU   263      49.376 -19.778 -35.770  1.00  0.00           H  
ATOM   3917  CD1 LEU   263      49.220 -17.767 -35.031  1.00  0.00           C  
ATOM   3918 HD11 LEU   263      49.961 -17.402 -35.753  1.00  0.00           H  
ATOM   3919 HD12 LEU   263      48.224 -17.522 -35.419  1.00  0.00           H  
ATOM   3920 HD13 LEU   263      49.485 -17.298 -34.075  1.00  0.00           H  
ATOM   3921  CD2 LEU   263      50.863 -19.462 -34.197  1.00  0.00           C  
ATOM   3922 HD21 LEU   263      51.027 -20.528 -33.994  1.00  0.00           H  
ATOM   3923 HD22 LEU   263      51.709 -19.065 -34.771  1.00  0.00           H  
ATOM   3924 HD23 LEU   263      50.961 -18.937 -33.239  1.00  0.00           H  
ATOM   3925  C   LEU   263      47.281 -22.019 -32.713  1.00  0.00           C  
ATOM   3926  O   LEU   263      47.643 -22.214 -31.567  1.00  0.00           O  
ATOM   3927  N   ALA   264      46.124 -22.461 -33.229  1.00  0.00           N  
ATOM   3928  H   ALA   264      45.816 -22.083 -34.117  1.00  0.00           H  
ATOM   3929  CA  ALA   264      45.156 -23.187 -32.393  1.00  0.00           C  
ATOM   3930  HA  ALA   264      45.057 -22.752 -31.399  1.00  0.00           H  
ATOM   3931  CB  ALA   264      43.829 -23.205 -33.067  1.00  0.00           C  
ATOM   3932  HB1 ALA   264      43.813 -23.771 -34.007  1.00  0.00           H  
ATOM   3933  HB2 ALA   264      43.065 -23.602 -32.388  1.00  0.00           H  
ATOM   3934  HB3 ALA   264      43.515 -22.167 -33.235  1.00  0.00           H  
ATOM   3935  C   ALA   264      45.706 -24.559 -31.868  1.00  0.00           C  
ATOM   3936  O   ALA   264      45.042 -25.073 -31.000  1.00  0.00           O  
ATOM   3937  N   VAL   265      46.849 -25.037 -32.354  1.00  0.00           N  
ATOM   3938  H   VAL   265      47.217 -24.651 -33.215  1.00  0.00           H  
ATOM   3939  CA  VAL   265      47.560 -26.207 -31.756  1.00  0.00           C  
ATOM   3940  HA  VAL   265      46.927 -26.696 -31.016  1.00  0.00           H  
ATOM   3941  CB  VAL   265      47.781 -27.330 -32.777  1.00  0.00           C  
ATOM   3942  HB  VAL   265      48.263 -26.865 -33.636  1.00  0.00           H  
ATOM   3943  CG1 VAL   265      48.696 -28.465 -32.284  1.00  0.00           C  
ATOM   3944 HG11 VAL   265      49.657 -27.978 -32.081  1.00  0.00           H  
ATOM   3945 HG12 VAL   265      48.208 -29.006 -31.464  1.00  0.00           H  
ATOM   3946 HG13 VAL   265      48.923 -29.167 -33.096  1.00  0.00           H  
ATOM   3947  CG2 VAL   265      46.495 -27.866 -33.399  1.00  0.00           C  
ATOM   3948 HG21 VAL   265      45.974 -28.276 -32.525  1.00  0.00           H  
ATOM   3949 HG22 VAL   265      45.883 -27.020 -33.734  1.00  0.00           H  
ATOM   3950 HG23 VAL   265      46.544 -28.692 -34.120  1.00  0.00           H  
ATOM   3951  C   VAL   265      48.757 -25.685 -31.040  1.00  0.00           C  
ATOM   3952  O   VAL   265      48.917 -26.167 -29.935  1.00  0.00           O  
ATOM   3953  N   LEU   266      49.593 -24.795 -31.610  1.00  0.00           N  
ATOM   3954  H   LEU   266      49.498 -24.600 -32.600  1.00  0.00           H  
ATOM   3955  CA  LEU   266      50.819 -24.339 -30.952  1.00  0.00           C  
ATOM   3956  HA  LEU   266      51.386 -25.245 -30.740  1.00  0.00           H  
ATOM   3957  CB  LEU   266      51.563 -23.392 -31.855  1.00  0.00           C  
ATOM   3958  HB2 LEU   266      51.598 -23.880 -32.829  1.00  0.00           H  
ATOM   3959  HB3 LEU   266      51.047 -22.440 -31.730  1.00  0.00           H  
ATOM   3960  CG  LEU   266      52.998 -23.020 -31.485  1.00  0.00           C  
ATOM   3961  HG  LEU   266      53.005 -22.614 -30.473  1.00  0.00           H  
ATOM   3962  CD1 LEU   266      53.990 -24.169 -31.530  1.00  0.00           C  
ATOM   3963 HD11 LEU   266      53.571 -25.022 -30.982  1.00  0.00           H  
ATOM   3964 HD12 LEU   266      54.160 -24.520 -32.555  1.00  0.00           H  
ATOM   3965 HD13 LEU   266      54.959 -23.921 -31.080  1.00  0.00           H  
ATOM   3966  CD2 LEU   266      53.549 -22.076 -32.554  1.00  0.00           C  
ATOM   3967 HD21 LEU   266      53.068 -21.110 -32.357  1.00  0.00           H  
ATOM   3968 HD22 LEU   266      54.617 -21.927 -32.350  1.00  0.00           H  
ATOM   3969 HD23 LEU   266      53.305 -22.365 -33.584  1.00  0.00           H  
ATOM   3970  C   LEU   266      50.593 -23.754 -29.599  1.00  0.00           C  
ATOM   3971  O   LEU   266      51.484 -23.842 -28.794  1.00  0.00           O  
ATOM   3972  N   ALA   267      49.416 -23.175 -29.388  1.00  0.00           N  
ATOM   3973  H   ALA   267      48.644 -23.376 -30.012  1.00  0.00           H  
ATOM   3974  CA  ALA   267      49.059 -22.568 -28.126  1.00  0.00           C  
ATOM   3975  HA  ALA   267      49.678 -21.689 -27.949  1.00  0.00           H  
ATOM   3976  CB  ALA   267      47.650 -21.932 -28.382  1.00  0.00           C  
ATOM   3977  HB1 ALA   267      47.842 -21.072 -29.035  1.00  0.00           H  
ATOM   3978  HB2 ALA   267      46.901 -22.552 -28.889  1.00  0.00           H  
ATOM   3979  HB3 ALA   267      47.237 -21.481 -27.472  1.00  0.00           H  
ATOM   3980  C   ALA   267      49.011 -23.485 -26.870  1.00  0.00           C  
ATOM   3981  O   ALA   267      49.737 -23.324 -25.930  1.00  0.00           O  
ATOM   3982  N   GLU   268      48.294 -24.660 -27.033  1.00  0.00           N  
ATOM   3983  H   GLU   268      47.640 -24.699 -27.805  1.00  0.00           H  
ATOM   3984  CA  GLU   268      48.145 -25.601 -25.954  1.00  0.00           C  
ATOM   3985  HA  GLU   268      48.055 -24.994 -25.053  1.00  0.00           H  
ATOM   3986  CB  GLU   268      46.844 -26.475 -26.240  1.00  0.00           C  
ATOM   3987  HB2 GLU   268      45.945 -25.921 -26.511  1.00  0.00           H  
ATOM   3988  HB3 GLU   268      47.087 -27.171 -27.042  1.00  0.00           H  
ATOM   3989  CG  GLU   268      46.490 -27.400 -24.982  1.00  0.00           C  
ATOM   3990  HG2 GLU   268      45.674 -28.072 -25.247  1.00  0.00           H  
ATOM   3991  HG3 GLU   268      47.337 -28.036 -24.726  1.00  0.00           H  
ATOM   3992  CD  GLU   268      45.999 -26.684 -23.689  1.00  0.00           C  
ATOM   3993  OE1 GLU   268      44.988 -27.178 -23.157  1.00  0.00           O  
ATOM   3994  OE2 GLU   268      46.623 -25.770 -23.143  1.00  0.00           O  
ATOM   3995  C   GLU   268      49.477 -26.475 -25.802  1.00  0.00           C  
ATOM   3996  O   GLU   268      49.791 -27.010 -24.749  1.00  0.00           O  
ATOM   3997  N   VAL   269      50.231 -26.599 -26.868  1.00  0.00           N  
ATOM   3998  H   VAL   269      49.857 -26.141 -27.690  1.00  0.00           H  
ATOM   3999  CA  VAL   269      51.570 -27.193 -26.850  1.00  0.00           C  
ATOM   4000  HA  VAL   269      51.383 -28.121 -26.309  1.00  0.00           H  
ATOM   4001  CB  VAL   269      52.079 -27.606 -28.226  1.00  0.00           C  
ATOM   4002  HB  VAL   269      51.966 -26.867 -29.019  1.00  0.00           H  
ATOM   4003  CG1 VAL   269      53.581 -28.013 -28.232  1.00  0.00           C  
ATOM   4004 HG11 VAL   269      54.233 -27.162 -28.000  1.00  0.00           H  
ATOM   4005 HG12 VAL   269      53.735 -28.797 -27.480  1.00  0.00           H  
ATOM   4006 HG13 VAL   269      53.907 -28.509 -29.154  1.00  0.00           H  
ATOM   4007  CG2 VAL   269      51.305 -28.829 -28.787  1.00  0.00           C  
ATOM   4008 HG21 VAL   269      51.610 -29.780 -28.334  1.00  0.00           H  
ATOM   4009 HG22 VAL   269      50.247 -28.560 -28.684  1.00  0.00           H  
ATOM   4010 HG23 VAL   269      51.432 -28.930 -29.872  1.00  0.00           H  
ATOM   4011  C   VAL   269      52.555 -26.290 -26.074  1.00  0.00           C  
ATOM   4012  O   VAL   269      53.249 -26.764 -25.204  1.00  0.00           O  
ATOM   4013  N   MET   270      52.567 -24.943 -26.353  1.00  0.00           N  
ATOM   4014  H   MET   270      52.010 -24.508 -27.078  1.00  0.00           H  
ATOM   4015  CA  MET   270      53.231 -23.974 -25.473  1.00  0.00           C  
ATOM   4016  HA  MET   270      54.294 -24.200 -25.395  1.00  0.00           H  
ATOM   4017  CB  MET   270      53.171 -22.543 -25.992  1.00  0.00           C  
ATOM   4018  HB2 MET   270      52.203 -22.288 -26.422  1.00  0.00           H  
ATOM   4019  HB3 MET   270      53.488 -21.921 -25.155  1.00  0.00           H  
ATOM   4020  CG  MET   270      54.230 -22.383 -27.117  1.00  0.00           C  
ATOM   4021  HG2 MET   270      55.116 -22.831 -26.668  1.00  0.00           H  
ATOM   4022  HG3 MET   270      53.993 -22.961 -28.010  1.00  0.00           H  
ATOM   4023  SD  MET   270      54.476 -20.709 -27.644  1.00  0.00           S  
ATOM   4024  CE  MET   270      52.871 -20.373 -28.395  1.00  0.00           C  
ATOM   4025  HE1 MET   270      52.705 -20.897 -29.345  1.00  0.00           H  
ATOM   4026  HE2 MET   270      52.081 -20.652 -27.688  1.00  0.00           H  
ATOM   4027  HE3 MET   270      52.704 -19.299 -28.546  1.00  0.00           H  
ATOM   4028  C   MET   270      52.753 -23.991 -24.003  1.00  0.00           C  
ATOM   4029  O   MET   270      53.552 -23.867 -23.082  1.00  0.00           O  
ATOM   4030  N   SER   271      51.451 -24.128 -23.774  1.00  0.00           N  
ATOM   4031  H   SER   271      50.754 -23.875 -24.465  1.00  0.00           H  
ATOM   4032  CA  SER   271      50.934 -24.386 -22.410  1.00  0.00           C  
ATOM   4033  HA  SER   271      51.277 -23.578 -21.764  1.00  0.00           H  
ATOM   4034  CB  SER   271      49.375 -24.395 -22.488  1.00  0.00           C  
ATOM   4035  HB2 SER   271      48.953 -23.471 -22.882  1.00  0.00           H  
ATOM   4036  HB3 SER   271      49.139 -25.193 -23.192  1.00  0.00           H  
ATOM   4037  OG  SER   271      48.801 -24.525 -21.198  1.00  0.00           O  
ATOM   4038  HG  SER   271      47.857 -24.533 -21.372  1.00  0.00           H  
ATOM   4039  C   SER   271      51.421 -25.767 -21.744  1.00  0.00           C  
ATOM   4040  O   SER   271      51.528 -25.840 -20.531  1.00  0.00           O  
ATOM   4041  N   ALA   272      51.774 -26.784 -22.512  1.00  0.00           N  
ATOM   4042  H   ALA   272      51.389 -26.681 -23.444  1.00  0.00           H  
ATOM   4043  CA  ALA   272      52.371 -28.088 -22.075  1.00  0.00           C  
ATOM   4044  HA  ALA   272      51.761 -28.415 -21.233  1.00  0.00           H  
ATOM   4045  CB  ALA   272      51.981 -29.174 -23.155  1.00  0.00           C  
ATOM   4046  HB1 ALA   272      52.600 -28.977 -24.039  1.00  0.00           H  
ATOM   4047  HB2 ALA   272      52.115 -30.183 -22.745  1.00  0.00           H  
ATOM   4048  HB3 ALA   272      50.934 -29.066 -23.464  1.00  0.00           H  
ATOM   4049  C   ALA   272      53.938 -28.038 -21.735  1.00  0.00           C  
ATOM   4050  O   ALA   272      54.367 -28.560 -20.694  1.00  0.00           O  
ATOM   4051  N   ILE   273      54.593 -27.367 -22.664  1.00  0.00           N  
ATOM   4052  H   ILE   273      54.079 -27.049 -23.477  1.00  0.00           H  
ATOM   4053  CA  ILE   273      55.967 -27.027 -22.447  1.00  0.00           C  
ATOM   4054  HA  ILE   273      56.495 -27.972 -22.322  1.00  0.00           H  
ATOM   4055  CB  ILE   273      56.617 -26.438 -23.746  1.00  0.00           C  
ATOM   4056  HB  ILE   273      56.086 -25.534 -24.042  1.00  0.00           H  
ATOM   4057  CG2 ILE   273      58.010 -26.026 -23.315  1.00  0.00           C  
ATOM   4058 HG21 ILE   273      58.630 -25.814 -24.194  1.00  0.00           H  
ATOM   4059 HG22 ILE   273      58.084 -25.121 -22.700  1.00  0.00           H  
ATOM   4060 HG23 ILE   273      58.515 -26.906 -22.897  1.00  0.00           H  
ATOM   4061  CG1 ILE   273      56.694 -27.539 -24.879  1.00  0.00           C  
ATOM   4062 HG12 ILE   273      57.250 -28.393 -24.494  1.00  0.00           H  
ATOM   4063 HG13 ILE   273      55.670 -27.881 -25.028  1.00  0.00           H  
ATOM   4064  CD1 ILE   273      57.138 -27.027 -26.281  1.00  0.00           C  
ATOM   4065 HD11 ILE   273      58.215 -26.821 -26.266  1.00  0.00           H  
ATOM   4066 HD12 ILE   273      56.774 -27.688 -27.077  1.00  0.00           H  
ATOM   4067 HD13 ILE   273      56.696 -26.027 -26.363  1.00  0.00           H  
ATOM   4068  C   ILE   273      56.070 -26.076 -21.274  1.00  0.00           C  
ATOM   4069  O   ILE   273      56.689 -26.481 -20.288  1.00  0.00           O  
ATOM   4070  N   PHE   274      55.260 -24.998 -21.126  1.00  0.00           N  
ATOM   4071  H   PHE   274      54.796 -24.621 -21.944  1.00  0.00           H  
ATOM   4072  CA  PHE   274      55.206 -24.209 -19.890  1.00  0.00           C  
ATOM   4073  HA  PHE   274      56.102 -23.635 -19.653  1.00  0.00           H  
ATOM   4074  CB  PHE   274      54.017 -23.168 -20.172  1.00  0.00           C  
ATOM   4075  HB2 PHE   274      54.368 -22.501 -20.968  1.00  0.00           H  
ATOM   4076  HB3 PHE   274      53.171 -23.829 -20.395  1.00  0.00           H  
ATOM   4077  CG  PHE   274      53.609 -22.381 -19.005  1.00  0.00           C  
ATOM   4078  CD1 PHE   274      52.486 -22.739 -18.260  1.00  0.00           C  
ATOM   4079  HD1 PHE   274      51.932 -23.635 -18.497  1.00  0.00           H  
ATOM   4080  CE1 PHE   274      52.065 -22.004 -17.140  1.00  0.00           C  
ATOM   4081  HE1 PHE   274      51.275 -22.426 -16.536  1.00  0.00           H  
ATOM   4082  CZ  PHE   274      52.814 -20.832 -16.823  1.00  0.00           C  
ATOM   4083  HZ  PHE   274      52.429 -20.153 -16.077  1.00  0.00           H  
ATOM   4084  CE2 PHE   274      53.881 -20.403 -17.662  1.00  0.00           C  
ATOM   4085  HE2 PHE   274      54.322 -19.417 -17.629  1.00  0.00           H  
ATOM   4086  CD2 PHE   274      54.356 -21.216 -18.689  1.00  0.00           C  
ATOM   4087  HD2 PHE   274      55.176 -20.921 -19.326  1.00  0.00           H  
ATOM   4088  C   PHE   274      54.917 -25.094 -18.596  1.00  0.00           C  
ATOM   4089  O   PHE   274      55.597 -24.949 -17.620  1.00  0.00           O  
ATOM   4090  N   ALA   275      53.969 -26.049 -18.706  1.00  0.00           N  
ATOM   4091  H   ALA   275      53.255 -26.040 -19.425  1.00  0.00           H  
ATOM   4092  CA  ALA   275      53.697 -26.895 -17.615  1.00  0.00           C  
ATOM   4093  HA  ALA   275      53.517 -26.221 -16.778  1.00  0.00           H  
ATOM   4094  CB  ALA   275      52.428 -27.659 -17.903  1.00  0.00           C  
ATOM   4095  HB1 ALA   275      51.530 -27.079 -18.150  1.00  0.00           H  
ATOM   4096  HB2 ALA   275      52.626 -28.349 -18.732  1.00  0.00           H  
ATOM   4097  HB3 ALA   275      52.238 -28.209 -16.973  1.00  0.00           H  
ATOM   4098  C   ALA   275      54.827 -27.867 -17.218  1.00  0.00           C  
ATOM   4099  O   ALA   275      54.906 -28.339 -16.076  1.00  0.00           O  
ATOM   4100  N   GLU   276      55.737 -28.171 -18.171  1.00  0.00           N  
ATOM   4101  H   GLU   276      55.586 -27.892 -19.133  1.00  0.00           H  
ATOM   4102  CA  GLU   276      56.928 -28.894 -17.800  1.00  0.00           C  
ATOM   4103  HA  GLU   276      56.606 -29.782 -17.255  1.00  0.00           H  
ATOM   4104  CB  GLU   276      57.716 -29.430 -18.996  1.00  0.00           C  
ATOM   4105  HB2 GLU   276      57.081 -29.984 -19.686  1.00  0.00           H  
ATOM   4106  HB3 GLU   276      58.194 -28.584 -19.490  1.00  0.00           H  
ATOM   4107  CG  GLU   276      58.980 -30.230 -18.672  1.00  0.00           C  
ATOM   4108  HG2 GLU   276      59.665 -29.455 -18.329  1.00  0.00           H  
ATOM   4109  HG3 GLU   276      58.710 -30.839 -17.809  1.00  0.00           H  
ATOM   4110  CD  GLU   276      59.518 -31.047 -19.801  1.00  0.00           C  
ATOM   4111  OE1 GLU   276      59.673 -32.302 -19.589  1.00  0.00           O  
ATOM   4112  OE2 GLU   276      59.844 -30.547 -20.864  1.00  0.00           O  
ATOM   4113  C   GLU   276      57.931 -28.066 -16.949  1.00  0.00           C  
ATOM   4114  O   GLU   276      58.368 -28.542 -15.926  1.00  0.00           O  
ATOM   4115  N   VAL   277      58.274 -26.847 -17.294  1.00  0.00           N  
ATOM   4116  H   VAL   277      57.729 -26.557 -18.097  1.00  0.00           H  
ATOM   4117  CA  VAL   277      59.374 -25.964 -16.702  1.00  0.00           C  
ATOM   4118  HA  VAL   277      60.098 -26.727 -16.419  1.00  0.00           H  
ATOM   4119  CB  VAL   277      59.992 -25.029 -17.810  1.00  0.00           C  
ATOM   4120  HB  VAL   277      60.851 -24.568 -17.322  1.00  0.00           H  
ATOM   4121  CG1 VAL   277      60.585 -25.818 -18.946  1.00  0.00           C  
ATOM   4122 HG11 VAL   277      61.157 -26.692 -18.611  1.00  0.00           H  
ATOM   4123 HG12 VAL   277      59.764 -26.242 -19.539  1.00  0.00           H  
ATOM   4124 HG13 VAL   277      61.245 -25.129 -19.486  1.00  0.00           H  
ATOM   4125  CG2 VAL   277      59.040 -23.920 -18.340  1.00  0.00           C  
ATOM   4126 HG21 VAL   277      59.562 -23.287 -19.069  1.00  0.00           H  
ATOM   4127 HG22 VAL   277      58.128 -24.364 -18.759  1.00  0.00           H  
ATOM   4128 HG23 VAL   277      58.805 -23.325 -17.450  1.00  0.00           H  
ATOM   4129  C   VAL   277      58.935 -25.232 -15.460  1.00  0.00           C  
ATOM   4130  O   VAL   277      59.710 -24.834 -14.640  1.00  0.00           O  
ATOM   4131  N   MET   278      57.592 -25.041 -15.307  1.00  0.00           N  
ATOM   4132  H   MET   278      56.984 -25.354 -16.054  1.00  0.00           H  
ATOM   4133  CA  MET   278      56.962 -24.615 -14.077  1.00  0.00           C  
ATOM   4134  HA  MET   278      57.534 -23.898 -13.487  1.00  0.00           H  
ATOM   4135  CB  MET   278      55.622 -23.898 -14.414  1.00  0.00           C  
ATOM   4136  HB2 MET   278      55.055 -24.548 -15.080  1.00  0.00           H  
ATOM   4137  HB3 MET   278      55.057 -23.702 -13.503  1.00  0.00           H  
ATOM   4138  CG  MET   278      55.952 -22.649 -15.218  1.00  0.00           C  
ATOM   4139  HG2 MET   278      56.693 -22.838 -15.995  1.00  0.00           H  
ATOM   4140  HG3 MET   278      55.045 -22.384 -15.762  1.00  0.00           H  
ATOM   4141  SD  MET   278      56.578 -21.302 -14.105  1.00  0.00           S  
ATOM   4142  CE  MET   278      54.981 -20.708 -13.317  1.00  0.00           C  
ATOM   4143  HE1 MET   278      54.375 -20.303 -14.137  1.00  0.00           H  
ATOM   4144  HE2 MET   278      54.302 -21.412 -12.821  1.00  0.00           H  
ATOM   4145  HE3 MET   278      55.267 -19.909 -12.622  1.00  0.00           H  
ATOM   4146  C   MET   278      56.694 -25.843 -13.122  1.00  0.00           C  
ATOM   4147  O   MET   278      56.598 -25.711 -11.940  1.00  0.00           O  
ATOM   4148  N   GLN   279      56.837 -27.087 -13.614  1.00  0.00           N  
ATOM   4149  H   GLN   279      57.045 -27.198 -14.599  1.00  0.00           H  
ATOM   4150  CA  GLN   279      56.549 -28.326 -12.827  1.00  0.00           C  
ATOM   4151  HA  GLN   279      56.625 -29.262 -13.380  1.00  0.00           H  
ATOM   4152  CB  GLN   279      57.654 -28.551 -11.696  1.00  0.00           C  
ATOM   4153  HB2 GLN   279      57.613 -27.802 -10.905  1.00  0.00           H  
ATOM   4154  HB3 GLN   279      57.582 -29.596 -11.394  1.00  0.00           H  
ATOM   4155  CG  GLN   279      58.979 -28.369 -12.440  1.00  0.00           C  
ATOM   4156  HG2 GLN   279      58.960 -28.725 -13.470  1.00  0.00           H  
ATOM   4157  HG3 GLN   279      59.135 -27.294 -12.527  1.00  0.00           H  
ATOM   4158  CD  GLN   279      60.103 -29.088 -11.791  1.00  0.00           C  
ATOM   4159  OE1 GLN   279      61.097 -28.533 -11.404  1.00  0.00           O  
ATOM   4160  NE2 GLN   279      59.942 -30.385 -11.498  1.00  0.00           N  
ATOM   4161 HE21 GLN   279      60.643 -30.793 -10.890  1.00  0.00           H  
ATOM   4162 HE22 GLN   279      59.187 -30.944 -11.876  1.00  0.00           H  
ATOM   4163  C   GLN   279      55.090 -28.255 -12.246  1.00  0.00           C  
ATOM   4164  O   GLN   279      54.823 -28.055 -11.084  1.00  0.00           O  
ATOM   4165  N   GLY   280      54.109 -28.469 -13.133  1.00  0.00           N  
ATOM   4166  H   GLY   280      54.503 -28.467 -14.066  1.00  0.00           H  
ATOM   4167  CA  GLY   280      52.664 -28.299 -12.929  1.00  0.00           C  
ATOM   4168  HA2 GLY   280      52.496 -27.278 -12.584  1.00  0.00           H  
ATOM   4169  HA3 GLY   280      52.274 -28.478 -13.931  1.00  0.00           H  
ATOM   4170  C   GLY   280      51.909 -29.364 -12.050  1.00  0.00           C  
ATOM   4171  O   GLY   280      52.302 -30.531 -12.039  1.00  0.00           O  
ATOM   4172  N   LYS   281      50.772 -29.046 -11.355  1.00  0.00           N  
ATOM   4173  H   LYS   281      50.511 -28.071 -11.434  1.00  0.00           H  
ATOM   4174  CA  LYS   281      49.801 -30.049 -10.875  1.00  0.00           C  
ATOM   4175  HA  LYS   281      50.309 -30.631 -10.106  1.00  0.00           H  
ATOM   4176  CB  LYS   281      48.689 -29.374 -10.061  1.00  0.00           C  
ATOM   4177  HB2 LYS   281      48.364 -28.514 -10.647  1.00  0.00           H  
ATOM   4178  HB3 LYS   281      47.838 -30.033  -9.888  1.00  0.00           H  
ATOM   4179  CG  LYS   281      49.196 -28.875  -8.687  1.00  0.00           C  
ATOM   4180  HG2 LYS   281      49.639 -29.695  -8.121  1.00  0.00           H  
ATOM   4181  HG3 LYS   281      49.792 -27.971  -8.813  1.00  0.00           H  
ATOM   4182  CD  LYS   281      47.966 -28.420  -7.874  1.00  0.00           C  
ATOM   4183  HD2 LYS   281      47.377 -27.606  -8.295  1.00  0.00           H  
ATOM   4184  HD3 LYS   281      47.202 -29.196  -7.930  1.00  0.00           H  
ATOM   4185  CE  LYS   281      48.312 -27.971  -6.420  1.00  0.00           C  
ATOM   4186  HE2 LYS   281      47.391 -27.685  -5.912  1.00  0.00           H  
ATOM   4187  HE3 LYS   281      48.793 -28.828  -5.949  1.00  0.00           H  
ATOM   4188  NZ  LYS   281      49.222 -26.794  -6.407  1.00  0.00           N  
ATOM   4189  HZ1 LYS   281      48.998 -26.148  -7.150  1.00  0.00           H  
ATOM   4190  HZ2 LYS   281      49.075 -26.280  -5.549  1.00  0.00           H  
ATOM   4191  HZ3 LYS   281      50.194 -27.065  -6.450  1.00  0.00           H  
ATOM   4192  C   LYS   281      49.231 -31.012 -11.978  1.00  0.00           C  
ATOM   4193  O   LYS   281      48.324 -30.583 -12.763  1.00  0.00           O  
ATOM   4194  N   PRO   282      49.613 -32.283 -12.054  1.00  0.00           N  
ATOM   4195  CD  PRO   282      50.543 -33.156 -11.192  1.00  0.00           C  
ATOM   4196  HD2 PRO   282      50.011 -33.505 -10.299  1.00  0.00           H  
ATOM   4197  HD3 PRO   282      51.547 -32.754 -11.005  1.00  0.00           H  
ATOM   4198  CG  PRO   282      50.664 -34.473 -11.896  1.00  0.00           C  
ATOM   4199  HG2 PRO   282      50.004 -35.203 -11.412  1.00  0.00           H  
ATOM   4200  HG3 PRO   282      51.669 -34.902 -11.987  1.00  0.00           H  
ATOM   4201  CB  PRO   282      50.132 -34.247 -13.338  1.00  0.00           C  
ATOM   4202  HB2 PRO   282      49.662 -35.144 -13.759  1.00  0.00           H  
ATOM   4203  HB3 PRO   282      50.876 -33.899 -14.065  1.00  0.00           H  
ATOM   4204  CA  PRO   282      49.134 -33.102 -13.199  1.00  0.00           C  
ATOM   4205  HA  PRO   282      49.119 -32.523 -14.122  1.00  0.00           H  
ATOM   4206  C   PRO   282      47.677 -33.679 -13.140  1.00  0.00           C  
ATOM   4207  O   PRO   282      47.266 -34.375 -14.048  1.00  0.00           O  
ATOM   4208  N   GLU   283      46.935 -33.497 -12.077  1.00  0.00           N  
ATOM   4209  H   GLU   283      47.205 -32.826 -11.369  1.00  0.00           H  
ATOM   4210  CA  GLU   283      45.685 -34.112 -11.804  1.00  0.00           C  
ATOM   4211  HA  GLU   283      45.731 -35.199 -11.868  1.00  0.00           H  
ATOM   4212  CB  GLU   283      45.151 -33.700 -10.391  1.00  0.00           C  
ATOM   4213  HB2 GLU   283      45.937 -33.899  -9.662  1.00  0.00           H  
ATOM   4214  HB3 GLU   283      44.949 -32.629 -10.400  1.00  0.00           H  
ATOM   4215  CG  GLU   283      43.867 -34.444  -9.968  1.00  0.00           C  
ATOM   4216  HG2 GLU   283      43.400 -34.033  -9.074  1.00  0.00           H  
ATOM   4217  HG3 GLU   283      43.023 -34.473 -10.657  1.00  0.00           H  
ATOM   4218  CD  GLU   283      44.072 -35.967  -9.690  1.00  0.00           C  
ATOM   4219  OE1 GLU   283      44.360 -36.253  -8.480  1.00  0.00           O  
ATOM   4220  OE2 GLU   283      44.000 -36.811 -10.583  1.00  0.00           O  
ATOM   4221  C   GLU   283      44.583 -33.566 -12.788  1.00  0.00           C  
ATOM   4222  O   GLU   283      43.538 -34.186 -13.008  1.00  0.00           O  
ATOM   4223  N   PHE   284      44.676 -32.410 -13.423  1.00  0.00           N  
ATOM   4224  H   PHE   284      45.498 -31.917 -13.096  1.00  0.00           H  
ATOM   4225  CA  PHE   284      43.568 -31.563 -14.079  1.00  0.00           C  
ATOM   4226  HA  PHE   284      42.714 -31.642 -13.407  1.00  0.00           H  
ATOM   4227  CB  PHE   284      44.083 -30.106 -14.206  1.00  0.00           C  
ATOM   4228  HB2 PHE   284      45.049 -30.161 -14.724  1.00  0.00           H  
ATOM   4229  HB3 PHE   284      43.467 -29.582 -14.947  1.00  0.00           H  
ATOM   4230  CG  PHE   284      44.049 -29.401 -12.900  1.00  0.00           C  
ATOM   4231  CD1 PHE   284      42.760 -28.864 -12.529  1.00  0.00           C  
ATOM   4232  HD1 PHE   284      42.027 -28.703 -13.305  1.00  0.00           H  
ATOM   4233  CE1 PHE   284      42.549 -28.262 -11.204  1.00  0.00           C  
ATOM   4234  HE1 PHE   284      41.546 -27.929 -10.982  1.00  0.00           H  
ATOM   4235  CZ  PHE   284      43.614 -28.362 -10.267  1.00  0.00           C  
ATOM   4236  HZ  PHE   284      43.590 -27.978  -9.258  1.00  0.00           H  
ATOM   4237  CE2 PHE   284      44.783 -29.044 -10.631  1.00  0.00           C  
ATOM   4238  HE2 PHE   284      45.611 -29.152  -9.945  1.00  0.00           H  
ATOM   4239  CD2 PHE   284      45.092 -29.444 -11.970  1.00  0.00           C  
ATOM   4240  HD2 PHE   284      46.041 -29.857 -12.277  1.00  0.00           H  
ATOM   4241  C   PHE   284      43.026 -32.106 -15.413  1.00  0.00           C  
ATOM   4242  O   PHE   284      42.063 -31.562 -15.832  1.00  0.00           O  
ATOM   4243  N   THR   285      43.597 -33.164 -16.045  1.00  0.00           N  
ATOM   4244  H   THR   285      44.448 -33.464 -15.583  1.00  0.00           H  
ATOM   4245  CA  THR   285      43.159 -33.723 -17.322  1.00  0.00           C  
ATOM   4246  HA  THR   285      42.250 -33.152 -17.510  1.00  0.00           H  
ATOM   4247  CB  THR   285      44.208 -33.387 -18.385  1.00  0.00           C  
ATOM   4248  HB  THR   285      44.140 -34.001 -19.284  1.00  0.00           H  
ATOM   4249  CG2 THR   285      44.223 -31.943 -18.870  1.00  0.00           C  
ATOM   4250 HG21 THR   285      43.469 -31.793 -19.653  1.00  0.00           H  
ATOM   4251 HG22 THR   285      43.963 -31.280 -18.037  1.00  0.00           H  
ATOM   4252 HG23 THR   285      45.159 -31.548 -19.283  1.00  0.00           H  
ATOM   4253  OG1 THR   285      45.481 -33.453 -17.890  1.00  0.00           O  
ATOM   4254  HG1 THR   285      45.728 -34.379 -17.945  1.00  0.00           H  
ATOM   4255  C   THR   285      42.864 -35.207 -17.335  1.00  0.00           C  
ATOM   4256  O   THR   285      42.885 -35.892 -18.308  1.00  0.00           O  
ATOM   4257  N   ASP   286      42.619 -35.723 -16.154  1.00  0.00           N  
ATOM   4258  H   ASP   286      42.790 -35.198 -15.305  1.00  0.00           H  
ATOM   4259  CA  ASP   286      41.710 -36.840 -16.008  1.00  0.00           C  
ATOM   4260  HA  ASP   286      42.305 -37.710 -16.285  1.00  0.00           H  
ATOM   4261  CB  ASP   286      41.425 -37.056 -14.490  1.00  0.00           C  
ATOM   4262  HB2 ASP   286      42.360 -36.967 -13.936  1.00  0.00           H  
ATOM   4263  HB3 ASP   286      40.704 -36.285 -14.218  1.00  0.00           H  
ATOM   4264  CG  ASP   286      40.767 -38.362 -14.153  1.00  0.00           C  
ATOM   4265  OD1 ASP   286      40.295 -38.524 -12.981  1.00  0.00           O  
ATOM   4266  OD2 ASP   286      40.691 -39.288 -15.042  1.00  0.00           O  
ATOM   4267  C   ASP   286      40.523 -36.742 -16.931  1.00  0.00           C  
ATOM   4268  O   ASP   286      39.774 -35.796 -16.965  1.00  0.00           O  
ATOM   4269  N   HIE   287      40.345 -37.757 -17.795  1.00  0.00           N  
ATOM   4270  H   HIE   287      40.967 -38.551 -17.699  1.00  0.00           H  
ATOM   4271  CA  HIE   287      39.396 -37.671 -18.954  1.00  0.00           C  
ATOM   4272  HA  HIE   287      39.710 -36.799 -19.529  1.00  0.00           H  
ATOM   4273  CB  HIE   287      39.552 -38.882 -19.835  1.00  0.00           C  
ATOM   4274  HB2 HIE   287      40.590 -38.929 -20.186  1.00  0.00           H  
ATOM   4275  HB3 HIE   287      39.376 -39.837 -19.327  1.00  0.00           H  
ATOM   4276  CG  HIE   287      38.700 -38.907 -21.078  1.00  0.00           C  
ATOM   4277  ND1 HIE   287      38.426 -38.016 -22.003  1.00  0.00           N  
ATOM   4278  CE1 HIE   287      37.442 -38.499 -22.768  1.00  0.00           C  
ATOM   4279  HE1 HIE   287      37.020 -37.866 -23.534  1.00  0.00           H  
ATOM   4280  NE2 HIE   287      37.109 -39.706 -22.402  1.00  0.00           N  
ATOM   4281  HE2 HIE   287      36.389 -40.316 -22.761  1.00  0.00           H  
ATOM   4282  CD2 HIE   287      37.843 -40.069 -21.334  1.00  0.00           C  
ATOM   4283  HD2 HIE   287      37.724 -40.953 -20.725  1.00  0.00           H  
ATOM   4284  C   HIE   287      37.898 -37.540 -18.478  1.00  0.00           C  
ATOM   4285  O   HIE   287      37.119 -36.826 -19.049  1.00  0.00           O  
ATOM   4286  N   LEU   288      37.528 -38.223 -17.381  1.00  0.00           N  
ATOM   4287  H   LEU   288      38.231 -38.695 -16.825  1.00  0.00           H  
ATOM   4288  CA  LEU   288      36.187 -38.232 -16.952  1.00  0.00           C  
ATOM   4289  HA  LEU   288      35.611 -38.651 -17.777  1.00  0.00           H  
ATOM   4290  CB  LEU   288      36.025 -39.217 -15.824  1.00  0.00           C  
ATOM   4291  HB2 LEU   288      36.303 -40.199 -16.207  1.00  0.00           H  
ATOM   4292  HB3 LEU   288      36.606 -38.917 -14.952  1.00  0.00           H  
ATOM   4293  CG  LEU   288      34.638 -39.383 -15.170  1.00  0.00           C  
ATOM   4294  HG  LEU   288      34.231 -38.426 -14.844  1.00  0.00           H  
ATOM   4295  CD1 LEU   288      33.629 -39.763 -16.230  1.00  0.00           C  
ATOM   4296 HD11 LEU   288      33.244 -38.881 -16.757  1.00  0.00           H  
ATOM   4297 HD12 LEU   288      34.098 -40.511 -16.880  1.00  0.00           H  
ATOM   4298 HD13 LEU   288      32.683 -40.148 -15.829  1.00  0.00           H  
ATOM   4299  CD2 LEU   288      34.727 -40.338 -13.974  1.00  0.00           C  
ATOM   4300 HD21 LEU   288      35.368 -39.893 -13.203  1.00  0.00           H  
ATOM   4301 HD22 LEU   288      33.797 -40.527 -13.423  1.00  0.00           H  
ATOM   4302 HD23 LEU   288      35.183 -41.272 -14.326  1.00  0.00           H  
ATOM   4303  C   LEU   288      35.673 -36.872 -16.595  1.00  0.00           C  
ATOM   4304  O   LEU   288      34.593 -36.455 -17.018  1.00  0.00           O  
ATOM   4305  N   THR   289      36.565 -36.108 -15.981  1.00  0.00           N  
ATOM   4306  H   THR   289      37.489 -36.486 -15.809  1.00  0.00           H  
ATOM   4307  CA  THR   289      36.476 -34.677 -15.703  1.00  0.00           C  
ATOM   4308  HA  THR   289      35.659 -34.465 -15.013  1.00  0.00           H  
ATOM   4309  CB  THR   289      37.820 -34.176 -15.093  1.00  0.00           C  
ATOM   4310  HB  THR   289      38.575 -34.162 -15.879  1.00  0.00           H  
ATOM   4311  CG2 THR   289      37.835 -32.768 -14.479  1.00  0.00           C  
ATOM   4312 HG21 THR   289      37.309 -32.004 -15.064  1.00  0.00           H  
ATOM   4313 HG22 THR   289      37.288 -32.785 -13.528  1.00  0.00           H  
ATOM   4314 HG23 THR   289      38.842 -32.484 -14.148  1.00  0.00           H  
ATOM   4315  OG1 THR   289      38.181 -35.043 -13.985  1.00  0.00           O  
ATOM   4316  HG1 THR   289      39.000 -34.624 -13.708  1.00  0.00           H  
ATOM   4317  C   THR   289      36.022 -33.782 -16.865  1.00  0.00           C  
ATOM   4318  O   THR   289      35.090 -33.051 -16.757  1.00  0.00           O  
ATOM   4319  N   HIE   290      36.703 -33.941 -17.990  1.00  0.00           N  
ATOM   4320  H   HIE   290      37.315 -34.747 -18.037  1.00  0.00           H  
ATOM   4321  CA  HIE   290      36.290 -33.271 -19.236  1.00  0.00           C  
ATOM   4322  HA  HIE   290      36.128 -32.219 -18.999  1.00  0.00           H  
ATOM   4323  CB  HIE   290      37.562 -33.271 -20.137  1.00  0.00           C  
ATOM   4324  HB2 HIE   290      37.999 -34.274 -20.218  1.00  0.00           H  
ATOM   4325  HB3 HIE   290      37.282 -32.854 -21.112  1.00  0.00           H  
ATOM   4326  CG  HIE   290      38.664 -32.378 -19.564  1.00  0.00           C  
ATOM   4327  ND1 HIE   290      38.761 -31.048 -19.628  1.00  0.00           N  
ATOM   4328  CE1 HIE   290      39.847 -30.733 -18.904  1.00  0.00           C  
ATOM   4329  HE1 HIE   290      40.244 -29.730 -18.874  1.00  0.00           H  
ATOM   4330  NE2 HIE   290      40.275 -31.765 -18.199  1.00  0.00           N  
ATOM   4331  HE2 HIE   290      40.948 -31.740 -17.446  1.00  0.00           H  
ATOM   4332  CD2 HIE   290      39.580 -32.896 -18.608  1.00  0.00           C  
ATOM   4333  HD2 HIE   290      39.765 -33.917 -18.310  1.00  0.00           H  
ATOM   4334  C   HIE   290      35.060 -33.865 -19.901  1.00  0.00           C  
ATOM   4335  O   HIE   290      34.224 -33.107 -20.387  1.00  0.00           O  
ATOM   4336  N   LYS   291      34.903 -35.181 -19.858  1.00  0.00           N  
ATOM   4337  H   LYS   291      35.662 -35.739 -19.486  1.00  0.00           H  
ATOM   4338  CA  LYS   291      33.680 -35.898 -20.385  1.00  0.00           C  
ATOM   4339  HA  LYS   291      33.611 -35.735 -21.461  1.00  0.00           H  
ATOM   4340  CB  LYS   291      33.981 -37.440 -20.114  1.00  0.00           C  
ATOM   4341  HB2 LYS   291      34.897 -37.796 -20.587  1.00  0.00           H  
ATOM   4342  HB3 LYS   291      33.910 -37.580 -19.036  1.00  0.00           H  
ATOM   4343  CG  LYS   291      32.825 -38.398 -20.552  1.00  0.00           C  
ATOM   4344  HG2 LYS   291      31.895 -38.006 -20.140  1.00  0.00           H  
ATOM   4345  HG3 LYS   291      32.867 -38.522 -21.634  1.00  0.00           H  
ATOM   4346  CD  LYS   291      33.134 -39.786 -19.888  1.00  0.00           C  
ATOM   4347  HD2 LYS   291      34.099 -40.204 -20.175  1.00  0.00           H  
ATOM   4348  HD3 LYS   291      33.171 -39.702 -18.802  1.00  0.00           H  
ATOM   4349  CE  LYS   291      32.021 -40.775 -20.223  1.00  0.00           C  
ATOM   4350  HE2 LYS   291      32.310 -41.697 -19.718  1.00  0.00           H  
ATOM   4351  HE3 LYS   291      31.042 -40.495 -19.833  1.00  0.00           H  
ATOM   4352  NZ  LYS   291      32.065 -41.125 -21.660  1.00  0.00           N  
ATOM   4353  HZ1 LYS   291      33.017 -41.358 -21.904  1.00  0.00           H  
ATOM   4354  HZ2 LYS   291      31.483 -41.944 -21.765  1.00  0.00           H  
ATOM   4355  HZ3 LYS   291      31.628 -40.445 -22.266  1.00  0.00           H  
ATOM   4356  C   LYS   291      32.406 -35.270 -19.704  1.00  0.00           C  
ATOM   4357  O   LYS   291      31.454 -34.890 -20.378  1.00  0.00           O  
ATOM   4358  N   LEU   292      32.434 -35.036 -18.393  1.00  0.00           N  
ATOM   4359  H   LEU   292      33.211 -35.445 -17.887  1.00  0.00           H  
ATOM   4360  CA  LEU   292      31.307 -34.461 -17.669  1.00  0.00           C  
ATOM   4361  HA  LEU   292      30.390 -35.019 -17.855  1.00  0.00           H  
ATOM   4362  CB  LEU   292      31.639 -34.668 -16.151  1.00  0.00           C  
ATOM   4363  HB2 LEU   292      32.655 -34.314 -15.976  1.00  0.00           H  
ATOM   4364  HB3 LEU   292      30.976 -33.999 -15.601  1.00  0.00           H  
ATOM   4365  CG  LEU   292      31.613 -36.076 -15.527  1.00  0.00           C  
ATOM   4366  HG  LEU   292      31.940 -36.863 -16.207  1.00  0.00           H  
ATOM   4367  CD1 LEU   292      32.442 -36.120 -14.256  1.00  0.00           C  
ATOM   4368 HD11 LEU   292      33.474 -36.334 -14.563  1.00  0.00           H  
ATOM   4369 HD12 LEU   292      32.392 -35.145 -13.756  1.00  0.00           H  
ATOM   4370 HD13 LEU   292      32.082 -36.844 -13.514  1.00  0.00           H  
ATOM   4371  CD2 LEU   292      30.192 -36.272 -15.114  1.00  0.00           C  
ATOM   4372 HD21 LEU   292      30.093 -37.258 -14.643  1.00  0.00           H  
ATOM   4373 HD22 LEU   292      29.993 -35.546 -14.316  1.00  0.00           H  
ATOM   4374 HD23 LEU   292      29.302 -35.980 -15.685  1.00  0.00           H  
ATOM   4375  C   LEU   292      31.170 -32.980 -17.947  1.00  0.00           C  
ATOM   4376  O   LEU   292      30.223 -32.342 -17.392  1.00  0.00           O  
ATOM   4377  N   LYS   293      31.924 -32.411 -18.837  1.00  0.00           N  
ATOM   4378  H   LYS   293      32.702 -32.953 -19.193  1.00  0.00           H  
ATOM   4379  CA  LYS   293      31.748 -31.027 -19.370  1.00  0.00           C  
ATOM   4380  HA  LYS   293      30.961 -30.498 -18.832  1.00  0.00           H  
ATOM   4381  CB  LYS   293      33.088 -30.219 -18.994  1.00  0.00           C  
ATOM   4382  HB2 LYS   293      33.161 -30.398 -17.921  1.00  0.00           H  
ATOM   4383  HB3 LYS   293      33.965 -30.685 -19.443  1.00  0.00           H  
ATOM   4384  CG  LYS   293      33.201 -28.708 -19.199  1.00  0.00           C  
ATOM   4385  HG2 LYS   293      34.157 -28.467 -18.733  1.00  0.00           H  
ATOM   4386  HG3 LYS   293      33.336 -28.600 -20.275  1.00  0.00           H  
ATOM   4387  CD  LYS   293      32.208 -27.736 -18.611  1.00  0.00           C  
ATOM   4388  HD2 LYS   293      31.208 -27.767 -19.043  1.00  0.00           H  
ATOM   4389  HD3 LYS   293      32.092 -27.825 -17.531  1.00  0.00           H  
ATOM   4390  CE  LYS   293      32.743 -26.286 -18.865  1.00  0.00           C  
ATOM   4391  HE2 LYS   293      33.824 -26.254 -18.729  1.00  0.00           H  
ATOM   4392  HE3 LYS   293      32.591 -26.043 -19.916  1.00  0.00           H  
ATOM   4393  NZ  LYS   293      32.081 -25.292 -17.945  1.00  0.00           N  
ATOM   4394  HZ1 LYS   293      31.128 -25.253 -18.276  1.00  0.00           H  
ATOM   4395  HZ2 LYS   293      32.197 -25.508 -16.965  1.00  0.00           H  
ATOM   4396  HZ3 LYS   293      32.492 -24.380 -18.089  1.00  0.00           H  
ATOM   4397  C   LYS   293      31.368 -31.052 -20.870  1.00  0.00           C  
ATOM   4398  O   LYS   293      30.873 -30.011 -21.340  1.00  0.00           O  
ATOM   4399  N   HIE   294      31.566 -32.132 -21.600  1.00  0.00           N  
ATOM   4400  H   HIE   294      32.005 -32.915 -21.131  1.00  0.00           H  
ATOM   4401  CA  HIE   294      30.877 -32.505 -22.829  1.00  0.00           C  
ATOM   4402  HA  HIE   294      31.044 -33.576 -22.949  1.00  0.00           H  
ATOM   4403  CB  HIE   294      29.354 -32.211 -22.716  1.00  0.00           C  
ATOM   4404  HB2 HIE   294      29.236 -31.120 -22.712  1.00  0.00           H  
ATOM   4405  HB3 HIE   294      28.821 -32.438 -23.648  1.00  0.00           H  
ATOM   4406  CG  HIE   294      28.795 -32.803 -21.467  1.00  0.00           C  
ATOM   4407  ND1 HIE   294      28.513 -34.157 -21.250  1.00  0.00           N  
ATOM   4408  CE1 HIE   294      28.052 -34.281 -19.996  1.00  0.00           C  
ATOM   4409  HE1 HIE   294      27.772 -35.233 -19.569  1.00  0.00           H  
ATOM   4410  NE2 HIE   294      28.062 -33.128 -19.413  1.00  0.00           N  
ATOM   4411  HE2 HIE   294      27.711 -32.892 -18.496  1.00  0.00           H  
ATOM   4412  CD2 HIE   294      28.545 -32.141 -20.290  1.00  0.00           C  
ATOM   4413  HD2 HIE   294      28.708 -31.093 -20.090  1.00  0.00           H  
ATOM   4414  C   HIE   294      31.335 -31.728 -24.103  1.00  0.00           C  
ATOM   4415  O   HIE   294      31.112 -32.284 -25.185  1.00  0.00           O  
ATOM   4416  N   HIE   295      31.965 -30.548 -23.948  1.00  0.00           N  
ATOM   4417  H   HIE   295      31.886 -30.161 -23.016  1.00  0.00           H  
ATOM   4418  CA  HIE   295      32.542 -29.705 -24.981  1.00  0.00           C  
ATOM   4419  HA  HIE   295      31.729 -29.611 -25.702  1.00  0.00           H  
ATOM   4420  CB  HIE   295      32.899 -28.312 -24.453  1.00  0.00           C  
ATOM   4421  HB2 HIE   295      33.719 -28.273 -23.725  1.00  0.00           H  
ATOM   4422  HB3 HIE   295      33.211 -27.717 -25.320  1.00  0.00           H  
ATOM   4423  CG  HIE   295      31.729 -27.575 -23.905  1.00  0.00           C  
ATOM   4424  ND1 HIE   295      30.622 -27.125 -24.505  1.00  0.00           N  
ATOM   4425  CE1 HIE   295      29.903 -26.580 -23.502  1.00  0.00           C  
ATOM   4426  HE1 HIE   295      28.985 -26.066 -23.744  1.00  0.00           H  
ATOM   4427  NE2 HIE   295      30.593 -26.620 -22.302  1.00  0.00           N  
ATOM   4428  HE2 HIE   295      30.262 -26.255 -21.420  1.00  0.00           H  
ATOM   4429  CD2 HIE   295      31.785 -27.209 -22.525  1.00  0.00           C  
ATOM   4430  HD2 HIE   295      32.543 -27.354 -21.769  1.00  0.00           H  
ATOM   4431  C   HIE   295      33.757 -30.360 -25.699  1.00  0.00           C  
ATOM   4432  O   HIE   295      34.837 -30.339 -25.124  1.00  0.00           O  
ATOM   4433  N   PRO   296      33.785 -30.688 -27.027  1.00  0.00           N  
ATOM   4434  CD  PRO   296      32.727 -30.453 -27.972  1.00  0.00           C  
ATOM   4435  HD2 PRO   296      32.624 -29.361 -27.951  1.00  0.00           H  
ATOM   4436  HD3 PRO   296      31.840 -30.997 -27.622  1.00  0.00           H  
ATOM   4437  CG  PRO   296      33.163 -31.021 -29.313  1.00  0.00           C  
ATOM   4438  HG2 PRO   296      33.651 -30.187 -29.831  1.00  0.00           H  
ATOM   4439  HG3 PRO   296      32.320 -31.349 -29.933  1.00  0.00           H  
ATOM   4440  CB  PRO   296      34.293 -32.011 -29.001  1.00  0.00           C  
ATOM   4441  HB2 PRO   296      35.138 -32.091 -29.696  1.00  0.00           H  
ATOM   4442  HB3 PRO   296      34.028 -33.058 -28.813  1.00  0.00           H  
ATOM   4443  CA  PRO   296      34.826 -31.482 -27.673  1.00  0.00           C  
ATOM   4444  HA  PRO   296      35.049 -32.343 -27.044  1.00  0.00           H  
ATOM   4445  C   PRO   296      36.215 -30.790 -27.866  1.00  0.00           C  
ATOM   4446  O   PRO   296      37.252 -31.409 -27.751  1.00  0.00           O  
ATOM   4447  N   GLY   297      36.202 -29.459 -27.897  1.00  0.00           N  
ATOM   4448  H   GLY   297      35.352 -28.959 -28.132  1.00  0.00           H  
ATOM   4449  CA  GLY   297      37.444 -28.728 -28.044  1.00  0.00           C  
ATOM   4450  HA2 GLY   297      37.980 -29.193 -28.871  1.00  0.00           H  
ATOM   4451  HA3 GLY   297      37.310 -27.710 -28.410  1.00  0.00           H  
ATOM   4452  C   GLY   297      38.249 -28.823 -26.760  1.00  0.00           C  
ATOM   4453  O   GLY   297      39.445 -28.930 -26.781  1.00  0.00           O  
ATOM   4454  N   GLN   298      37.526 -28.869 -25.640  1.00  0.00           N  
ATOM   4455  H   GLN   298      36.522 -28.940 -25.750  1.00  0.00           H  
ATOM   4456  CA  GLN   298      38.049 -29.056 -24.254  1.00  0.00           C  
ATOM   4457  HA  GLN   298      38.939 -28.430 -24.198  1.00  0.00           H  
ATOM   4458  CB  GLN   298      36.985 -28.724 -23.142  1.00  0.00           C  
ATOM   4459  HB2 GLN   298      37.002 -27.636 -23.079  1.00  0.00           H  
ATOM   4460  HB3 GLN   298      36.011 -29.106 -23.447  1.00  0.00           H  
ATOM   4461  CG  GLN   298      37.281 -29.246 -21.774  1.00  0.00           C  
ATOM   4462  HG2 GLN   298      37.117 -30.324 -21.802  1.00  0.00           H  
ATOM   4463  HG3 GLN   298      38.262 -28.969 -21.387  1.00  0.00           H  
ATOM   4464  CD  GLN   298      36.371 -28.714 -20.663  1.00  0.00           C  
ATOM   4465  OE1 GLN   298      35.497 -27.855 -20.777  1.00  0.00           O  
ATOM   4466  NE2 GLN   298      36.624 -29.170 -19.429  1.00  0.00           N  
ATOM   4467 HE21 GLN   298      35.888 -28.947 -18.769  1.00  0.00           H  
ATOM   4468 HE22 GLN   298      37.222 -29.951 -19.187  1.00  0.00           H  
ATOM   4469  C   GLN   298      38.529 -30.481 -24.091  1.00  0.00           C  
ATOM   4470  O   GLN   298      39.536 -30.729 -23.476  1.00  0.00           O  
ATOM   4471  N   ILE   299      37.739 -31.427 -24.606  1.00  0.00           N  
ATOM   4472  H   ILE   299      36.853 -31.219 -25.053  1.00  0.00           H  
ATOM   4473  CA  ILE   299      38.041 -32.884 -24.477  1.00  0.00           C  
ATOM   4474  HA  ILE   299      38.271 -33.099 -23.434  1.00  0.00           H  
ATOM   4475  CB  ILE   299      36.809 -33.780 -24.893  1.00  0.00           C  
ATOM   4476  HB  ILE   299      36.552 -33.479 -25.908  1.00  0.00           H  
ATOM   4477  CG2 ILE   299      37.274 -35.298 -24.801  1.00  0.00           C  
ATOM   4478 HG21 ILE   299      36.456 -35.981 -25.062  1.00  0.00           H  
ATOM   4479 HG22 ILE   299      37.971 -35.567 -25.605  1.00  0.00           H  
ATOM   4480 HG23 ILE   299      37.666 -35.588 -23.818  1.00  0.00           H  
ATOM   4481  CG1 ILE   299      35.639 -33.430 -23.932  1.00  0.00           C  
ATOM   4482 HG12 ILE   299      35.815 -33.774 -22.913  1.00  0.00           H  
ATOM   4483 HG13 ILE   299      35.617 -32.340 -23.928  1.00  0.00           H  
ATOM   4484  CD1 ILE   299      34.227 -33.896 -24.474  1.00  0.00           C  
ATOM   4485 HD11 ILE   299      34.264 -34.991 -24.526  1.00  0.00           H  
ATOM   4486 HD12 ILE   299      33.427 -33.632 -23.772  1.00  0.00           H  
ATOM   4487 HD13 ILE   299      34.010 -33.506 -25.476  1.00  0.00           H  
ATOM   4488  C   ILE   299      39.273 -33.336 -25.249  1.00  0.00           C  
ATOM   4489  O   ILE   299      40.122 -34.060 -24.745  1.00  0.00           O  
ATOM   4490  N   GLU   300      39.461 -32.896 -26.526  1.00  0.00           N  
ATOM   4491  H   GLU   300      38.694 -32.375 -26.933  1.00  0.00           H  
ATOM   4492  CA  GLU   300      40.687 -32.939 -27.333  1.00  0.00           C  
ATOM   4493  HA  GLU   300      41.121 -33.938 -27.284  1.00  0.00           H  
ATOM   4494  CB  GLU   300      40.352 -32.724 -28.816  1.00  0.00           C  
ATOM   4495  HB2 GLU   300      39.554 -33.375 -29.174  1.00  0.00           H  
ATOM   4496  HB3 GLU   300      40.091 -31.680 -28.984  1.00  0.00           H  
ATOM   4497  CG  GLU   300      41.652 -33.134 -29.631  1.00  0.00           C  
ATOM   4498  HG2 GLU   300      42.479 -32.459 -29.413  1.00  0.00           H  
ATOM   4499  HG3 GLU   300      41.979 -34.156 -29.436  1.00  0.00           H  
ATOM   4500  CD  GLU   300      41.478 -33.008 -31.202  1.00  0.00           C  
ATOM   4501  OE1 GLU   300      42.425 -33.362 -31.970  1.00  0.00           O  
ATOM   4502  OE2 GLU   300      40.423 -32.578 -31.717  1.00  0.00           O  
ATOM   4503  C   GLU   300      41.874 -32.122 -26.890  1.00  0.00           C  
ATOM   4504  O   GLU   300      42.939 -32.638 -26.787  1.00  0.00           O  
ATOM   4505  N   ALA   301      41.800 -30.787 -26.504  1.00  0.00           N  
ATOM   4506  H   ALA   301      41.027 -30.185 -26.762  1.00  0.00           H  
ATOM   4507  CA  ALA   301      42.953 -30.096 -25.783  1.00  0.00           C  
ATOM   4508  HA  ALA   301      43.761 -30.136 -26.513  1.00  0.00           H  
ATOM   4509  CB  ALA   301      42.480 -28.626 -25.594  1.00  0.00           C  
ATOM   4510  HB1 ALA   301      42.297 -28.151 -26.566  1.00  0.00           H  
ATOM   4511  HB2 ALA   301      41.554 -28.598 -25.006  1.00  0.00           H  
ATOM   4512  HB3 ALA   301      43.162 -27.989 -25.018  1.00  0.00           H  
ATOM   4513  C   ALA   301      43.386 -30.842 -24.525  1.00  0.00           C  
ATOM   4514  O   ALA   301      44.568 -31.038 -24.348  1.00  0.00           O  
ATOM   4515  N   ALA   302      42.369 -31.278 -23.745  1.00  0.00           N  
ATOM   4516  H   ALA   302      41.408 -30.962 -23.679  1.00  0.00           H  
ATOM   4517  CA  ALA   302      42.662 -32.103 -22.591  1.00  0.00           C  
ATOM   4518  HA  ALA   302      43.307 -31.485 -21.967  1.00  0.00           H  
ATOM   4519  CB  ALA   302      41.398 -32.336 -21.741  1.00  0.00           C  
ATOM   4520  HB1 ALA   302      41.126 -31.312 -21.454  1.00  0.00           H  
ATOM   4521  HB2 ALA   302      40.703 -32.880 -22.392  1.00  0.00           H  
ATOM   4522  HB3 ALA   302      41.648 -33.057 -20.953  1.00  0.00           H  
ATOM   4523  C   ALA   302      43.425 -33.438 -22.884  1.00  0.00           C  
ATOM   4524  O   ALA   302      44.425 -33.669 -22.274  1.00  0.00           O  
ATOM   4525  N   ALA   303      42.933 -34.195 -23.861  1.00  0.00           N  
ATOM   4526  H   ALA   303      42.072 -33.975 -24.347  1.00  0.00           H  
ATOM   4527  CA  ALA   303      43.514 -35.489 -24.277  1.00  0.00           C  
ATOM   4528  HA  ALA   303      43.642 -36.176 -23.440  1.00  0.00           H  
ATOM   4529  CB  ALA   303      42.744 -36.238 -25.331  1.00  0.00           C  
ATOM   4530  HB1 ALA   303      41.798 -36.592 -24.903  1.00  0.00           H  
ATOM   4531  HB2 ALA   303      42.435 -35.658 -26.209  1.00  0.00           H  
ATOM   4532  HB3 ALA   303      43.243 -37.183 -25.579  1.00  0.00           H  
ATOM   4533  C   ALA   303      45.009 -35.264 -24.797  1.00  0.00           C  
ATOM   4534  O   ALA   303      45.811 -36.128 -24.400  1.00  0.00           O  
ATOM   4535  N   ILE   304      45.289 -34.197 -25.494  1.00  0.00           N  
ATOM   4536  H   ILE   304      44.522 -33.617 -25.811  1.00  0.00           H  
ATOM   4537  CA  ILE   304      46.599 -33.828 -26.069  1.00  0.00           C  
ATOM   4538  HA  ILE   304      47.050 -34.636 -26.646  1.00  0.00           H  
ATOM   4539  CB  ILE   304      46.502 -32.584 -27.091  1.00  0.00           C  
ATOM   4540  HB  ILE   304      45.847 -31.799 -26.712  1.00  0.00           H  
ATOM   4541  CG2 ILE   304      47.933 -32.015 -27.294  1.00  0.00           C  
ATOM   4542 HG21 ILE   304      47.946 -31.163 -27.985  1.00  0.00           H  
ATOM   4543 HG22 ILE   304      48.357 -31.594 -26.374  1.00  0.00           H  
ATOM   4544 HG23 ILE   304      48.614 -32.756 -27.730  1.00  0.00           H  
ATOM   4545  CG1 ILE   304      45.926 -33.328 -28.340  1.00  0.00           C  
ATOM   4546 HG12 ILE   304      46.469 -34.184 -28.740  1.00  0.00           H  
ATOM   4547 HG13 ILE   304      44.932 -33.749 -28.188  1.00  0.00           H  
ATOM   4548  CD1 ILE   304      45.660 -32.457 -29.564  1.00  0.00           C  
ATOM   4549 HD11 ILE   304      44.927 -31.696 -29.270  1.00  0.00           H  
ATOM   4550 HD12 ILE   304      46.583 -32.025 -29.969  1.00  0.00           H  
ATOM   4551 HD13 ILE   304      45.121 -33.040 -30.322  1.00  0.00           H  
ATOM   4552  C   ILE   304      47.547 -33.538 -24.885  1.00  0.00           C  
ATOM   4553  O   ILE   304      48.599 -34.124 -24.833  1.00  0.00           O  
ATOM   4554  N   MET   305      47.113 -32.690 -23.986  1.00  0.00           N  
ATOM   4555  H   MET   305      46.260 -32.168 -24.153  1.00  0.00           H  
ATOM   4556  CA  MET   305      47.790 -32.286 -22.731  1.00  0.00           C  
ATOM   4557  HA  MET   305      48.718 -31.820 -23.063  1.00  0.00           H  
ATOM   4558  CB  MET   305      47.054 -31.093 -21.950  1.00  0.00           C  
ATOM   4559  HB2 MET   305      47.067 -30.226 -22.610  1.00  0.00           H  
ATOM   4560  HB3 MET   305      46.050 -31.497 -21.822  1.00  0.00           H  
ATOM   4561  CG  MET   305      47.742 -30.676 -20.608  1.00  0.00           C  
ATOM   4562  HG2 MET   305      47.042 -30.147 -19.962  1.00  0.00           H  
ATOM   4563  HG3 MET   305      47.991 -31.607 -20.099  1.00  0.00           H  
ATOM   4564  SD  MET   305      49.247 -29.722 -20.649  1.00  0.00           S  
ATOM   4565  CE  MET   305      48.605 -28.266 -21.609  1.00  0.00           C  
ATOM   4566  HE1 MET   305      48.532 -28.516 -22.674  1.00  0.00           H  
ATOM   4567  HE2 MET   305      47.613 -28.048 -21.193  1.00  0.00           H  
ATOM   4568  HE3 MET   305      49.283 -27.419 -21.450  1.00  0.00           H  
ATOM   4569  C   MET   305      48.227 -33.480 -21.789  1.00  0.00           C  
ATOM   4570  O   MET   305      49.400 -33.592 -21.426  1.00  0.00           O  
ATOM   4571  N   GLU   306      47.299 -34.380 -21.670  1.00  0.00           N  
ATOM   4572  H   GLU   306      46.356 -34.229 -22.008  1.00  0.00           H  
ATOM   4573  CA  GLU   306      47.500 -35.533 -20.772  1.00  0.00           C  
ATOM   4574  HA  GLU   306      47.750 -35.155 -19.781  1.00  0.00           H  
ATOM   4575  CB  GLU   306      46.285 -36.456 -20.738  1.00  0.00           C  
ATOM   4576  HB2 GLU   306      45.392 -35.881 -20.497  1.00  0.00           H  
ATOM   4577  HB3 GLU   306      46.229 -36.833 -21.760  1.00  0.00           H  
ATOM   4578  CG  GLU   306      46.361 -37.575 -19.639  1.00  0.00           C  
ATOM   4579  HG2 GLU   306      45.664 -38.344 -19.972  1.00  0.00           H  
ATOM   4580  HG3 GLU   306      47.298 -38.123 -19.743  1.00  0.00           H  
ATOM   4581  CD  GLU   306      46.057 -37.142 -18.215  1.00  0.00           C  
ATOM   4582  OE1 GLU   306      46.187 -36.003 -17.778  1.00  0.00           O  
ATOM   4583  OE2 GLU   306      45.745 -38.082 -17.365  1.00  0.00           O  
ATOM   4584  C   GLU   306      48.639 -36.404 -21.279  1.00  0.00           C  
ATOM   4585  O   GLU   306      49.464 -36.871 -20.550  1.00  0.00           O  
ATOM   4586  N   HIE   307      48.867 -36.616 -22.625  1.00  0.00           N  
ATOM   4587  H   HIE   307      48.196 -36.159 -23.232  1.00  0.00           H  
ATOM   4588  CA  HIE   307      50.025 -37.311 -23.230  1.00  0.00           C  
ATOM   4589  HA  HIE   307      50.086 -38.338 -22.870  1.00  0.00           H  
ATOM   4590  CB  HIE   307      49.671 -37.506 -24.702  1.00  0.00           C  
ATOM   4591  HB2 HIE   307      48.957 -38.338 -24.750  1.00  0.00           H  
ATOM   4592  HB3 HIE   307      49.270 -36.588 -25.148  1.00  0.00           H  
ATOM   4593  CG  HIE   307      50.858 -37.950 -25.489  1.00  0.00           C  
ATOM   4594  ND1 HIE   307      51.398 -39.181 -25.406  1.00  0.00           N  
ATOM   4595  CE1 HIE   307      52.247 -39.335 -26.407  1.00  0.00           C  
ATOM   4596  HE1 HIE   307      52.969 -40.136 -26.467  1.00  0.00           H  
ATOM   4597  NE2 HIE   307      52.279 -38.291 -27.190  1.00  0.00           N  
ATOM   4598  HE2 HIE   307      52.814 -38.238 -28.045  1.00  0.00           H  
ATOM   4599  CD2 HIE   307      51.379 -37.346 -26.679  1.00  0.00           C  
ATOM   4600  HD2 HIE   307      51.199 -36.434 -27.229  1.00  0.00           H  
ATOM   4601  C   HIE   307      51.333 -36.689 -22.925  1.00  0.00           C  
ATOM   4602  O   HIE   307      52.258 -37.450 -22.779  1.00  0.00           O  
ATOM   4603  N   ILE   308      51.467 -35.369 -22.961  1.00  0.00           N  
ATOM   4604  H   ILE   308      50.565 -34.917 -23.054  1.00  0.00           H  
ATOM   4605  CA  ILE   308      52.758 -34.748 -22.654  1.00  0.00           C  
ATOM   4606  HA  ILE   308      53.579 -35.247 -23.169  1.00  0.00           H  
ATOM   4607  CB  ILE   308      52.780 -33.281 -23.194  1.00  0.00           C  
ATOM   4608  HB  ILE   308      51.980 -32.730 -22.698  1.00  0.00           H  
ATOM   4609  CG2 ILE   308      54.085 -32.678 -22.727  1.00  0.00           C  
ATOM   4610 HG21 ILE   308      54.954 -33.258 -23.062  1.00  0.00           H  
ATOM   4611 HG22 ILE   308      54.172 -31.696 -23.207  1.00  0.00           H  
ATOM   4612 HG23 ILE   308      54.254 -32.547 -21.651  1.00  0.00           H  
ATOM   4613  CG1 ILE   308      52.580 -33.258 -24.755  1.00  0.00           C  
ATOM   4614 HG12 ILE   308      53.472 -33.689 -25.209  1.00  0.00           H  
ATOM   4615 HG13 ILE   308      51.718 -33.853 -25.056  1.00  0.00           H  
ATOM   4616  CD1 ILE   308      52.354 -31.837 -25.299  1.00  0.00           C  
ATOM   4617 HD11 ILE   308      53.210 -31.182 -25.096  1.00  0.00           H  
ATOM   4618 HD12 ILE   308      52.238 -31.863 -26.389  1.00  0.00           H  
ATOM   4619 HD13 ILE   308      51.462 -31.359 -24.873  1.00  0.00           H  
ATOM   4620  C   ILE   308      53.065 -34.724 -21.128  1.00  0.00           C  
ATOM   4621  O   ILE   308      54.155 -35.132 -20.727  1.00  0.00           O  
ATOM   4622  N   LEU   309      52.078 -34.347 -20.344  1.00  0.00           N  
ATOM   4623  H   LEU   309      51.230 -34.001 -20.777  1.00  0.00           H  
ATOM   4624  CA  LEU   309      52.127 -34.333 -18.819  1.00  0.00           C  
ATOM   4625  HA  LEU   309      53.009 -33.724 -18.620  1.00  0.00           H  
ATOM   4626  CB  LEU   309      50.931 -33.661 -18.191  1.00  0.00           C  
ATOM   4627  HB2 LEU   309      50.097 -34.007 -18.802  1.00  0.00           H  
ATOM   4628  HB3 LEU   309      50.865 -34.065 -17.181  1.00  0.00           H  
ATOM   4629  CG  LEU   309      50.798 -32.186 -18.311  1.00  0.00           C  
ATOM   4630  HG  LEU   309      50.443 -31.985 -19.322  1.00  0.00           H  
ATOM   4631  CD1 LEU   309      49.692 -31.671 -17.312  1.00  0.00           C  
ATOM   4632 HD11 LEU   309      49.939 -31.740 -16.245  1.00  0.00           H  
ATOM   4633 HD12 LEU   309      49.591 -30.621 -17.614  1.00  0.00           H  
ATOM   4634 HD13 LEU   309      48.799 -32.263 -17.545  1.00  0.00           H  
ATOM   4635  CD2 LEU   309      51.989 -31.319 -17.861  1.00  0.00           C  
ATOM   4636 HD21 LEU   309      52.223 -31.656 -16.844  1.00  0.00           H  
ATOM   4637 HD22 LEU   309      52.908 -31.559 -18.410  1.00  0.00           H  
ATOM   4638 HD23 LEU   309      51.949 -30.227 -17.949  1.00  0.00           H  
ATOM   4639  C   LEU   309      52.434 -35.765 -18.229  1.00  0.00           C  
ATOM   4640  O   LEU   309      53.163 -35.948 -17.327  1.00  0.00           O  
ATOM   4641  N   ASP   310      52.014 -36.832 -18.882  1.00  0.00           N  
ATOM   4642  H   ASP   310      51.260 -36.709 -19.548  1.00  0.00           H  
ATOM   4643  CA  ASP   310      52.356 -38.213 -18.455  1.00  0.00           C  
ATOM   4644  HA  ASP   310      52.342 -38.362 -17.375  1.00  0.00           H  
ATOM   4645  CB  ASP   310      51.284 -39.217 -18.836  1.00  0.00           C  
ATOM   4646  HB2 ASP   310      51.097 -39.117 -19.905  1.00  0.00           H  
ATOM   4647  HB3 ASP   310      51.642 -40.212 -18.570  1.00  0.00           H  
ATOM   4648  CG  ASP   310      50.018 -38.967 -18.007  1.00  0.00           C  
ATOM   4649  OD1 ASP   310      50.062 -38.518 -16.869  1.00  0.00           O  
ATOM   4650  OD2 ASP   310      49.001 -39.550 -18.400  1.00  0.00           O  
ATOM   4651  C   ASP   310      53.713 -38.613 -18.956  1.00  0.00           C  
ATOM   4652  O   ASP   310      54.224 -39.622 -18.591  1.00  0.00           O  
ATOM   4653  N   GLY   311      54.428 -37.823 -19.783  1.00  0.00           N  
ATOM   4654  H   GLY   311      53.932 -37.095 -20.284  1.00  0.00           H  
ATOM   4655  CA  GLY   311      55.682 -38.112 -20.512  1.00  0.00           C  
ATOM   4656  HA2 GLY   311      55.723 -39.201 -20.498  1.00  0.00           H  
ATOM   4657  HA3 GLY   311      55.684 -37.754 -21.542  1.00  0.00           H  
ATOM   4658  C   GLY   311      56.883 -37.442 -19.910  1.00  0.00           C  
ATOM   4659  O   GLY   311      57.934 -38.074 -19.917  1.00  0.00           O  
ATOM   4660  N   SER   312      56.680 -36.290 -19.287  1.00  0.00           N  
ATOM   4661  H   SER   312      55.691 -36.183 -19.096  1.00  0.00           H  
ATOM   4662  CA  SER   312      57.683 -35.492 -18.576  1.00  0.00           C  
ATOM   4663  HA  SER   312      58.599 -35.464 -19.167  1.00  0.00           H  
ATOM   4664  CB  SER   312      57.207 -34.111 -18.400  1.00  0.00           C  
ATOM   4665  HB2 SER   312      56.990 -33.556 -19.313  1.00  0.00           H  
ATOM   4666  HB3 SER   312      56.251 -34.163 -17.878  1.00  0.00           H  
ATOM   4667  OG  SER   312      58.130 -33.449 -17.543  1.00  0.00           O  
ATOM   4668  HG  SER   312      58.695 -32.981 -18.161  1.00  0.00           H  
ATOM   4669  C   SER   312      57.949 -36.001 -17.177  1.00  0.00           C  
ATOM   4670  O   SER   312      56.995 -36.243 -16.478  1.00  0.00           O  
ATOM   4671  N   ALA   313      59.223 -36.189 -16.830  1.00  0.00           N  
ATOM   4672  H   ALA   313      59.869 -35.933 -17.567  1.00  0.00           H  
ATOM   4673  CA  ALA   313      59.760 -36.629 -15.578  1.00  0.00           C  
ATOM   4674  HA  ALA   313      59.177 -37.423 -15.112  1.00  0.00           H  
ATOM   4675  CB  ALA   313      61.202 -37.164 -15.710  1.00  0.00           C  
ATOM   4676  HB1 ALA   313      61.864 -36.514 -16.294  1.00  0.00           H  
ATOM   4677  HB2 ALA   313      61.576 -37.249 -14.682  1.00  0.00           H  
ATOM   4678  HB3 ALA   313      61.103 -38.113 -16.252  1.00  0.00           H  
ATOM   4679  C   ALA   313      59.718 -35.559 -14.461  1.00  0.00           C  
ATOM   4680  O   ALA   313      59.307 -35.826 -13.310  1.00  0.00           O  
ATOM   4681  N   TYR   314      59.898 -34.313 -14.942  1.00  0.00           N  
ATOM   4682  H   TYR   314      60.152 -34.139 -15.907  1.00  0.00           H  
ATOM   4683  CA  TYR   314      59.696 -33.150 -14.089  1.00  0.00           C  
ATOM   4684  HA  TYR   314      60.280 -33.102 -13.170  1.00  0.00           H  
ATOM   4685  CB  TYR   314      60.079 -31.915 -14.897  1.00  0.00           C  
ATOM   4686  HB2 TYR   314      59.778 -32.031 -15.945  1.00  0.00           H  
ATOM   4687  HB3 TYR   314      59.629 -30.976 -14.551  1.00  0.00           H  
ATOM   4688  CG  TYR   314      61.594 -31.597 -15.036  1.00  0.00           C  
ATOM   4689  CD1 TYR   314      62.351 -31.205 -13.953  1.00  0.00           C  
ATOM   4690  HD1 TYR   314      61.906 -31.034 -12.984  1.00  0.00           H  
ATOM   4691  CE1 TYR   314      63.760 -30.910 -14.036  1.00  0.00           C  
ATOM   4692  HE1 TYR   314      64.295 -30.525 -13.180  1.00  0.00           H  
ATOM   4693  CZ  TYR   314      64.389 -31.229 -15.231  1.00  0.00           C  
ATOM   4694  OH  TYR   314      65.779 -31.222 -15.364  1.00  0.00           O  
ATOM   4695  HH  TYR   314      66.068 -31.476 -16.244  1.00  0.00           H  
ATOM   4696  CE2 TYR   314      63.616 -31.600 -16.367  1.00  0.00           C  
ATOM   4697  HE2 TYR   314      64.119 -31.785 -17.304  1.00  0.00           H  
ATOM   4698  CD2 TYR   314      62.202 -31.808 -16.284  1.00  0.00           C  
ATOM   4699  HD2 TYR   314      61.701 -32.192 -17.159  1.00  0.00           H  
ATOM   4700  C   TYR   314      58.271 -33.057 -13.478  1.00  0.00           C  
ATOM   4701  O   TYR   314      58.089 -32.713 -12.332  1.00  0.00           O  
ATOM   4702  N   VAL   315      57.273 -33.195 -14.345  1.00  0.00           N  
ATOM   4703  H   VAL   315      57.653 -33.188 -15.284  1.00  0.00           H  
ATOM   4704  CA  VAL   315      55.846 -33.287 -13.997  1.00  0.00           C  
ATOM   4705  HA  VAL   315      55.631 -32.343 -13.496  1.00  0.00           H  
ATOM   4706  CB  VAL   315      55.002 -33.311 -15.305  1.00  0.00           C  
ATOM   4707  HB  VAL   315      55.326 -34.017 -16.070  1.00  0.00           H  
ATOM   4708  CG1 VAL   315      53.513 -33.514 -15.031  1.00  0.00           C  
ATOM   4709 HG11 VAL   315      53.312 -34.566 -14.794  1.00  0.00           H  
ATOM   4710 HG12 VAL   315      53.102 -32.854 -14.256  1.00  0.00           H  
ATOM   4711 HG13 VAL   315      52.983 -33.435 -15.988  1.00  0.00           H  
ATOM   4712  CG2 VAL   315      55.211 -32.000 -16.038  1.00  0.00           C  
ATOM   4713 HG21 VAL   315      54.700 -31.215 -15.466  1.00  0.00           H  
ATOM   4714 HG22 VAL   315      56.224 -31.599 -16.167  1.00  0.00           H  
ATOM   4715 HG23 VAL   315      54.867 -31.965 -17.079  1.00  0.00           H  
ATOM   4716  C   VAL   315      55.565 -34.484 -12.995  1.00  0.00           C  
ATOM   4717  O   VAL   315      54.859 -34.351 -11.962  1.00  0.00           O  
ATOM   4718  N   LYS   316      56.197 -35.622 -13.159  1.00  0.00           N  
ATOM   4719  H   LYS   316      56.631 -35.738 -14.067  1.00  0.00           H  
ATOM   4720  CA  LYS   316      56.105 -36.647 -12.149  1.00  0.00           C  
ATOM   4721  HA  LYS   316      55.103 -36.785 -11.742  1.00  0.00           H  
ATOM   4722  CB  LYS   316      56.521 -38.009 -12.869  1.00  0.00           C  
ATOM   4723  HB2 LYS   316      56.118 -38.046 -13.881  1.00  0.00           H  
ATOM   4724  HB3 LYS   316      57.599 -38.038 -13.028  1.00  0.00           H  
ATOM   4725  CG  LYS   316      56.113 -39.292 -12.129  1.00  0.00           C  
ATOM   4726  HG2 LYS   316      56.367 -40.188 -12.696  1.00  0.00           H  
ATOM   4727  HG3 LYS   316      56.662 -39.420 -11.196  1.00  0.00           H  
ATOM   4728  CD  LYS   316      54.614 -39.473 -11.903  1.00  0.00           C  
ATOM   4729  HD2 LYS   316      54.446 -40.507 -11.602  1.00  0.00           H  
ATOM   4730  HD3 LYS   316      54.423 -38.890 -11.002  1.00  0.00           H  
ATOM   4731  CE  LYS   316      53.727 -39.130 -13.073  1.00  0.00           C  
ATOM   4732  HE2 LYS   316      53.811 -38.139 -13.521  1.00  0.00           H  
ATOM   4733  HE3 LYS   316      54.081 -39.820 -13.839  1.00  0.00           H  
ATOM   4734  NZ  LYS   316      52.313 -39.409 -12.797  1.00  0.00           N  
ATOM   4735  HZ1 LYS   316      51.700 -39.101 -13.538  1.00  0.00           H  
ATOM   4736  HZ2 LYS   316      52.129 -40.387 -12.625  1.00  0.00           H  
ATOM   4737  HZ3 LYS   316      52.043 -38.787 -12.048  1.00  0.00           H  
ATOM   4738  C   LYS   316      56.816 -36.353 -10.808  1.00  0.00           C  
ATOM   4739  O   LYS   316      56.566 -37.055  -9.824  1.00  0.00           O  
ATOM   4740  N   ALA   317      57.701 -35.323 -10.732  1.00  0.00           N  
ATOM   4741  H   ALA   317      58.019 -34.843 -11.565  1.00  0.00           H  
ATOM   4742  CA  ALA   317      58.221 -34.760  -9.481  1.00  0.00           C  
ATOM   4743  HA  ALA   317      58.250 -35.529  -8.708  1.00  0.00           H  
ATOM   4744  CB  ALA   317      59.650 -34.395  -9.866  1.00  0.00           C  
ATOM   4745  HB1 ALA   317      60.299 -33.946  -9.105  1.00  0.00           H  
ATOM   4746  HB2 ALA   317      60.173 -35.309 -10.173  1.00  0.00           H  
ATOM   4747  HB3 ALA   317      59.882 -33.772 -10.738  1.00  0.00           H  
ATOM   4748  C   ALA   317      57.411 -33.556  -9.011  1.00  0.00           C  
ATOM   4749  O   ALA   317      57.336 -33.396  -7.804  1.00  0.00           O  
ATOM   4750  N   ALA   318      56.643 -32.835  -9.858  1.00  0.00           N  
ATOM   4751  H   ALA   318      56.831 -33.034 -10.834  1.00  0.00           H  
ATOM   4752  CA  ALA   318      55.715 -31.737  -9.451  1.00  0.00           C  
ATOM   4753  HA  ALA   318      56.234 -30.861  -9.062  1.00  0.00           H  
ATOM   4754  CB  ALA   318      54.748 -31.321 -10.594  1.00  0.00           C  
ATOM   4755  HB1 ALA   318      54.161 -30.448 -10.285  1.00  0.00           H  
ATOM   4756  HB2 ALA   318      55.392 -31.133 -11.462  1.00  0.00           H  
ATOM   4757  HB3 ALA   318      54.065 -32.171 -10.716  1.00  0.00           H  
ATOM   4758  C   ALA   318      54.741 -32.311  -8.322  1.00  0.00           C  
ATOM   4759  O   ALA   318      54.517 -31.751  -7.296  1.00  0.00           O  
ATOM   4760  N   GLN   319      54.332 -33.634  -8.473  1.00  0.00           N  
ATOM   4761  H   GLN   319      54.589 -34.113  -9.328  1.00  0.00           H  
ATOM   4762  CA  GLN   319      53.522 -34.373  -7.496  1.00  0.00           C  
ATOM   4763  HA  GLN   319      52.648 -33.730  -7.388  1.00  0.00           H  
ATOM   4764  CB  GLN   319      53.209 -35.838  -8.010  1.00  0.00           C  
ATOM   4765  HB2 GLN   319      54.067 -36.506  -7.937  1.00  0.00           H  
ATOM   4766  HB3 GLN   319      52.432 -36.247  -7.364  1.00  0.00           H  
ATOM   4767  CG  GLN   319      52.682 -35.871  -9.445  1.00  0.00           C  
ATOM   4768  HG2 GLN   319      52.142 -34.930  -9.555  1.00  0.00           H  
ATOM   4769  HG3 GLN   319      53.483 -35.972 -10.178  1.00  0.00           H  
ATOM   4770  CD  GLN   319      51.604 -36.876  -9.837  1.00  0.00           C  
ATOM   4771  OE1 GLN   319      51.758 -37.733 -10.639  1.00  0.00           O  
ATOM   4772  NE2 GLN   319      50.442 -36.771  -9.236  1.00  0.00           N  
ATOM   4773 HE21 GLN   319      49.700 -37.372  -9.574  1.00  0.00           H  
ATOM   4774 HE22 GLN   319      50.255 -36.075  -8.525  1.00  0.00           H  
ATOM   4775  C   GLN   319      54.159 -34.383  -6.116  1.00  0.00           C  
ATOM   4776  O   GLN   319      53.476 -34.508  -5.091  1.00  0.00           O  
ATOM   4777  N   LYS   320      55.458 -34.302  -5.985  1.00  0.00           N  
ATOM   4778  H   LYS   320      56.011 -34.289  -6.834  1.00  0.00           H  
ATOM   4779  CA  LYS   320      56.200 -34.307  -4.676  1.00  0.00           C  
ATOM   4780  HA  LYS   320      55.606 -34.757  -3.880  1.00  0.00           H  
ATOM   4781  CB  LYS   320      57.495 -35.121  -4.845  1.00  0.00           C  
ATOM   4782  HB2 LYS   320      58.162 -34.773  -5.634  1.00  0.00           H  
ATOM   4783  HB3 LYS   320      58.044 -35.031  -3.908  1.00  0.00           H  
ATOM   4784  CG  LYS   320      57.140 -36.591  -5.091  1.00  0.00           C  
ATOM   4785  HG2 LYS   320      56.644 -36.655  -6.059  1.00  0.00           H  
ATOM   4786  HG3 LYS   320      58.069 -37.162  -5.067  1.00  0.00           H  
ATOM   4787  CD  LYS   320      56.132 -37.197  -4.130  1.00  0.00           C  
ATOM   4788  HD2 LYS   320      56.459 -37.013  -3.106  1.00  0.00           H  
ATOM   4789  HD3 LYS   320      55.128 -36.819  -4.321  1.00  0.00           H  
ATOM   4790  CE  LYS   320      55.998 -38.737  -4.225  1.00  0.00           C  
ATOM   4791  HE2 LYS   320      55.237 -38.961  -3.478  1.00  0.00           H  
ATOM   4792  HE3 LYS   320      55.640 -39.105  -5.187  1.00  0.00           H  
ATOM   4793  NZ  LYS   320      57.179 -39.558  -3.918  1.00  0.00           N  
ATOM   4794  HZ1 LYS   320      57.619 -39.143  -3.108  1.00  0.00           H  
ATOM   4795  HZ2 LYS   320      56.987 -40.524  -3.695  1.00  0.00           H  
ATOM   4796  HZ3 LYS   320      57.821 -39.650  -4.693  1.00  0.00           H  
ATOM   4797  C   LYS   320      56.469 -32.958  -4.143  1.00  0.00           C  
ATOM   4798  O   LYS   320      56.245 -32.700  -2.973  1.00  0.00           O  
ATOM   4799  N   LEU   321      56.818 -32.048  -5.061  1.00  0.00           N  
ATOM   4800  H   LEU   321      57.084 -32.347  -5.992  1.00  0.00           H  
ATOM   4801  CA  LEU   321      56.946 -30.612  -4.863  1.00  0.00           C  
ATOM   4802  HA  LEU   321      57.725 -30.624  -4.100  1.00  0.00           H  
ATOM   4803  CB  LEU   321      57.505 -29.954  -6.115  1.00  0.00           C  
ATOM   4804  HB2 LEU   321      56.817 -30.133  -6.941  1.00  0.00           H  
ATOM   4805  HB3 LEU   321      57.374 -28.903  -5.859  1.00  0.00           H  
ATOM   4806  CG  LEU   321      58.908 -30.371  -6.577  1.00  0.00           C  
ATOM   4807  HG  LEU   321      59.002 -31.455  -6.517  1.00  0.00           H  
ATOM   4808  CD1 LEU   321      59.176 -30.002  -8.036  1.00  0.00           C  
ATOM   4809 HD11 LEU   321      59.440 -28.941  -8.131  1.00  0.00           H  
ATOM   4810 HD12 LEU   321      59.993 -30.622  -8.425  1.00  0.00           H  
ATOM   4811 HD13 LEU   321      58.374 -30.296  -8.723  1.00  0.00           H  
ATOM   4812  CD2 LEU   321      59.905 -29.679  -5.705  1.00  0.00           C  
ATOM   4813 HD21 LEU   321      60.874 -29.764  -6.213  1.00  0.00           H  
ATOM   4814 HD22 LEU   321      59.820 -28.595  -5.557  1.00  0.00           H  
ATOM   4815 HD23 LEU   321      59.852 -30.129  -4.707  1.00  0.00           H  
ATOM   4816  C   LEU   321      55.755 -29.956  -4.165  1.00  0.00           C  
ATOM   4817  O   LEU   321      55.939 -29.286  -3.172  1.00  0.00           O  
ATOM   4818  N   HIE   322      54.542 -30.176  -4.677  1.00  0.00           N  
ATOM   4819  H   HIE   322      54.471 -30.811  -5.463  1.00  0.00           H  
ATOM   4820  CA  HIE   322      53.379 -29.463  -4.181  1.00  0.00           C  
ATOM   4821  HA  HIE   322      53.511 -28.398  -3.990  1.00  0.00           H  
ATOM   4822  CB  HIE   322      52.305 -29.637  -5.263  1.00  0.00           C  
ATOM   4823  HB2 HIE   322      52.130 -30.695  -5.495  1.00  0.00           H  
ATOM   4824  HB3 HIE   322      51.373 -29.401  -4.734  1.00  0.00           H  
ATOM   4825  CG  HIE   322      52.360 -28.843  -6.528  1.00  0.00           C  
ATOM   4826  ND1 HIE   322      52.358 -27.457  -6.665  1.00  0.00           N  
ATOM   4827  CE1 HIE   322      52.444 -27.120  -7.991  1.00  0.00           C  
ATOM   4828  HE1 HIE   322      52.193 -26.188  -8.477  1.00  0.00           H  
ATOM   4829  NE2 HIE   322      52.433 -28.311  -8.687  1.00  0.00           N  
ATOM   4830  HE2 HIE   322      52.402 -28.342  -9.696  1.00  0.00           H  
ATOM   4831  CD2 HIE   322      52.315 -29.417  -7.828  1.00  0.00           C  
ATOM   4832  HD2 HIE   322      52.200 -30.460  -8.085  1.00  0.00           H  
ATOM   4833  C   HIE   322      52.944 -29.909  -2.809  1.00  0.00           C  
ATOM   4834  O   HIE   322      52.359 -29.130  -2.087  1.00  0.00           O  
ATOM   4835  N   GLU   323      53.257 -31.148  -2.411  1.00  0.00           N  
ATOM   4836  H   GLU   323      53.664 -31.717  -3.143  1.00  0.00           H  
ATOM   4837  CA  GLU   323      53.100 -31.720  -1.053  1.00  0.00           C  
ATOM   4838  HA  GLU   323      52.361 -31.146  -0.495  1.00  0.00           H  
ATOM   4839  CB  GLU   323      52.562 -33.185  -1.236  1.00  0.00           C  
ATOM   4840  HB2 GLU   323      53.372 -33.675  -1.776  1.00  0.00           H  
ATOM   4841  HB3 GLU   323      52.544 -33.730  -0.293  1.00  0.00           H  
ATOM   4842  CG  GLU   323      51.240 -33.326  -1.949  1.00  0.00           C  
ATOM   4843  HG2 GLU   323      51.438 -33.052  -2.985  1.00  0.00           H  
ATOM   4844  HG3 GLU   323      50.947 -34.376  -1.939  1.00  0.00           H  
ATOM   4845  CD  GLU   323      50.181 -32.437  -1.159  1.00  0.00           C  
ATOM   4846  OE1 GLU   323      50.053 -32.449   0.072  1.00  0.00           O  
ATOM   4847  OE2 GLU   323      49.411 -31.699  -1.810  1.00  0.00           O  
ATOM   4848  C   GLU   323      54.294 -31.690  -0.142  1.00  0.00           C  
ATOM   4849  O   GLU   323      54.075 -32.161   0.993  1.00  0.00           O  
ATOM   4850  N   MET   324      55.504 -31.255  -0.549  1.00  0.00           N  
ATOM   4851  H   MET   324      55.560 -31.011  -1.531  1.00  0.00           H  
ATOM   4852  CA  MET   324      56.714 -31.010   0.255  1.00  0.00           C  
ATOM   4853  HA  MET   324      56.754 -31.800   1.005  1.00  0.00           H  
ATOM   4854  CB  MET   324      57.913 -31.261  -0.714  1.00  0.00           C  
ATOM   4855  HB2 MET   324      57.924 -32.315  -0.991  1.00  0.00           H  
ATOM   4856  HB3 MET   324      57.807 -30.645  -1.608  1.00  0.00           H  
ATOM   4857  CG  MET   324      59.254 -30.843  -0.080  1.00  0.00           C  
ATOM   4858  HG2 MET   324      59.203 -29.857   0.382  1.00  0.00           H  
ATOM   4859  HG3 MET   324      59.298 -31.502   0.787  1.00  0.00           H  
ATOM   4860  SD  MET   324      60.622 -31.116  -1.134  1.00  0.00           S  
ATOM   4861  CE  MET   324      60.599 -32.949  -1.419  1.00  0.00           C  
ATOM   4862  HE1 MET   324      59.688 -33.213  -1.970  1.00  0.00           H  
ATOM   4863  HE2 MET   324      61.476 -33.300  -1.977  1.00  0.00           H  
ATOM   4864  HE3 MET   324      60.463 -33.526  -0.496  1.00  0.00           H  
ATOM   4865  C   MET   324      56.743 -29.619   0.851  1.00  0.00           C  
ATOM   4866  O   MET   324      57.289 -29.375   1.871  1.00  0.00           O  
ATOM   4867  N   ASP   325      56.013 -28.628   0.280  1.00  0.00           N  
ATOM   4868  H   ASP   325      55.506 -28.951  -0.535  1.00  0.00           H  
ATOM   4869  CA  ASP   325      55.776 -27.292   0.744  1.00  0.00           C  
ATOM   4870  HA  ASP   325      56.146 -27.187   1.764  1.00  0.00           H  
ATOM   4871  CB  ASP   325      56.675 -26.302   0.079  1.00  0.00           C  
ATOM   4872  HB2 ASP   325      56.434 -26.491  -0.967  1.00  0.00           H  
ATOM   4873  HB3 ASP   325      56.458 -25.313   0.483  1.00  0.00           H  
ATOM   4874  CG  ASP   325      58.150 -26.509   0.340  1.00  0.00           C  
ATOM   4875  OD1 ASP   325      58.910 -26.754  -0.638  1.00  0.00           O  
ATOM   4876  OD2 ASP   325      58.595 -26.357   1.487  1.00  0.00           O  
ATOM   4877  C   ASP   325      54.291 -26.897   0.720  1.00  0.00           C  
ATOM   4878  O   ASP   325      53.876 -25.976   0.043  1.00  0.00           O  
ATOM   4879  N   PRO   326      53.418 -27.680   1.414  1.00  0.00           N  
ATOM   4880  CD  PRO   326      53.665 -28.834   2.231  1.00  0.00           C  
ATOM   4881  HD2 PRO   326      54.600 -28.813   2.804  1.00  0.00           H  
ATOM   4882  HD3 PRO   326      53.846 -29.653   1.523  1.00  0.00           H  
ATOM   4883  CG  PRO   326      52.320 -29.225   2.959  1.00  0.00           C  
ATOM   4884  HG2 PRO   326      52.259 -28.852   3.988  1.00  0.00           H  
ATOM   4885  HG3 PRO   326      52.091 -30.298   2.944  1.00  0.00           H  
ATOM   4886  CB  PRO   326      51.322 -28.661   1.985  1.00  0.00           C  
ATOM   4887  HB2 PRO   326      50.330 -28.460   2.409  1.00  0.00           H  
ATOM   4888  HB3 PRO   326      51.065 -29.413   1.229  1.00  0.00           H  
ATOM   4889  CA  PRO   326      51.899 -27.433   1.343  1.00  0.00           C  
ATOM   4890  HA  PRO   326      51.542 -27.394   0.314  1.00  0.00           H  
ATOM   4891  C   PRO   326      51.479 -26.092   2.101  1.00  0.00           C  
ATOM   4892  O   PRO   326      50.489 -25.514   1.750  1.00  0.00           O  
ATOM   4893  N   LEU   327      52.238 -25.611   3.142  1.00  0.00           N  
ATOM   4894  H   LEU   327      53.158 -26.016   3.261  1.00  0.00           H  
ATOM   4895  CA  LEU   327      51.873 -24.479   3.947  1.00  0.00           C  
ATOM   4896  HA  LEU   327      50.789 -24.370   3.995  1.00  0.00           H  
ATOM   4897  CB  LEU   327      52.416 -24.728   5.329  1.00  0.00           C  
ATOM   4898  HB2 LEU   327      53.499 -24.853   5.305  1.00  0.00           H  
ATOM   4899  HB3 LEU   327      52.105 -23.852   5.898  1.00  0.00           H  
ATOM   4900  CG  LEU   327      51.877 -25.993   6.068  1.00  0.00           C  
ATOM   4901  HG  LEU   327      52.537 -26.799   5.748  1.00  0.00           H  
ATOM   4902  CD1 LEU   327      52.074 -25.935   7.501  1.00  0.00           C  
ATOM   4903 HD11 LEU   327      53.157 -25.857   7.658  1.00  0.00           H  
ATOM   4904 HD12 LEU   327      51.618 -25.116   8.072  1.00  0.00           H  
ATOM   4905 HD13 LEU   327      51.925 -26.893   8.014  1.00  0.00           H  
ATOM   4906  CD2 LEU   327      50.386 -26.337   5.787  1.00  0.00           C  
ATOM   4907 HD21 LEU   327      50.106 -27.306   6.218  1.00  0.00           H  
ATOM   4908 HD22 LEU   327      49.738 -25.508   6.095  1.00  0.00           H  
ATOM   4909 HD23 LEU   327      50.347 -26.499   4.703  1.00  0.00           H  
ATOM   4910  C   LEU   327      52.454 -23.179   3.338  1.00  0.00           C  
ATOM   4911  O   LEU   327      52.329 -22.097   3.841  1.00  0.00           O  
ATOM   4912  N   GLN   328      53.015 -23.342   2.144  1.00  0.00           N  
ATOM   4913  H   GLN   328      53.069 -24.268   1.737  1.00  0.00           H  
ATOM   4914  CA  GLN   328      53.564 -22.284   1.208  1.00  0.00           C  
ATOM   4915  HA  GLN   328      53.339 -21.284   1.578  1.00  0.00           H  
ATOM   4916  CB  GLN   328      55.029 -22.409   0.910  1.00  0.00           C  
ATOM   4917  HB2 GLN   328      55.596 -22.055   1.771  1.00  0.00           H  
ATOM   4918  HB3 GLN   328      55.147 -23.469   0.684  1.00  0.00           H  
ATOM   4919  CG  GLN   328      55.418 -21.684  -0.410  1.00  0.00           C  
ATOM   4920  HG2 GLN   328      54.664 -21.769  -1.193  1.00  0.00           H  
ATOM   4921  HG3 GLN   328      55.653 -20.636  -0.228  1.00  0.00           H  
ATOM   4922  CD  GLN   328      56.697 -22.352  -1.043  1.00  0.00           C  
ATOM   4923  OE1 GLN   328      57.404 -23.144  -0.527  1.00  0.00           O  
ATOM   4924  NE2 GLN   328      57.061 -21.910  -2.207  1.00  0.00           N  
ATOM   4925 HE21 GLN   328      57.967 -22.172  -2.576  1.00  0.00           H  
ATOM   4926 HE22 GLN   328      56.636 -21.063  -2.566  1.00  0.00           H  
ATOM   4927  C   GLN   328      52.644 -22.318  -0.023  1.00  0.00           C  
ATOM   4928  O   GLN   328      51.895 -21.342  -0.243  1.00  0.00           O  
ATOM   4929  N   LYS   329      52.763 -23.396  -0.869  1.00  0.00           N  
ATOM   4930  H   LYS   329      53.512 -24.033  -0.628  1.00  0.00           H  
ATOM   4931  CA  LYS   329      52.040 -23.528  -2.106  1.00  0.00           C  
ATOM   4932  HA  LYS   329      52.194 -22.589  -2.636  1.00  0.00           H  
ATOM   4933  CB  LYS   329      52.791 -24.562  -2.945  1.00  0.00           C  
ATOM   4934  HB2 LYS   329      52.685 -25.568  -2.538  1.00  0.00           H  
ATOM   4935  HB3 LYS   329      52.427 -24.578  -3.972  1.00  0.00           H  
ATOM   4936  CG  LYS   329      54.313 -24.270  -3.044  1.00  0.00           C  
ATOM   4937  HG2 LYS   329      54.518 -23.266  -3.414  1.00  0.00           H
[truncated: 15,237,139 more chars]
