# Supplementary material for: Direct asymmetric synthesis of β-branched aromatic α-amino acids using engineered phenylalanine ammonia lyases
Source: Nat Commun. 2024 Sep 26;15:8264. doi: 10.1038/s41467-024-52613-x (PMC11427684; doi:10.1038/s41467-024-52613-x)
Supplement: Supplementary file 7 — Source data 4 [file 41467_2024_52613_MOESM7_ESM.zip › Umbrella sampling starting point/PcPAL-WT(CA)/equil_rest1.pdb]

CRYST1  133.508  133.508  133.508 109.47 109.47 109.47 P 1           1
ATOM      1  N   GLY     1      16.770 -33.204 -59.765  1.00  0.00           N  
ATOM      2  H1  GLY     1      16.123 -32.919 -60.487  1.00  0.00           H  
ATOM      3  H2  GLY     1      17.647 -32.932 -60.186  1.00  0.00           H  
ATOM      4  H3  GLY     1      16.497 -32.663 -58.957  1.00  0.00           H  
ATOM      5  CA  GLY     1      16.695 -34.614 -59.613  1.00  0.00           C  
ATOM      6  HA2 GLY     1      17.055 -35.155 -60.488  1.00  0.00           H  
ATOM      7  HA3 GLY     1      17.322 -34.975 -58.798  1.00  0.00           H  
ATOM      8  C   GLY     1      15.264 -34.954 -59.485  1.00  0.00           C  
ATOM      9  O   GLY     1      14.708 -35.113 -58.414  1.00  0.00           O  
ATOM     10  N   ASN     2      14.572 -35.025 -60.664  1.00  0.00           N  
ATOM     11  H   ASN     2      15.076 -35.193 -61.526  1.00  0.00           H  
ATOM     12  CA  ASN     2      13.145 -34.947 -60.764  1.00  0.00           C  
ATOM     13  HA  ASN     2      12.882 -34.118 -60.106  1.00  0.00           H  
ATOM     14  CB  ASN     2      12.759 -34.467 -62.194  1.00  0.00           C  
ATOM     15  HB2 ASN     2      13.408 -33.611 -62.379  1.00  0.00           H  
ATOM     16  HB3 ASN     2      12.977 -35.148 -63.016  1.00  0.00           H  
ATOM     17  CG  ASN     2      11.358 -34.074 -62.474  1.00  0.00           C  
ATOM     18  OD1 ASN     2      10.647 -34.905 -63.037  1.00  0.00           O  
ATOM     19  ND2 ASN     2      10.903 -32.902 -62.121  1.00  0.00           N  
ATOM     20 HD21 ASN     2       9.916 -32.794 -62.324  1.00  0.00           H  
ATOM     21 HD22 ASN     2      11.450 -32.142 -61.735  1.00  0.00           H  
ATOM     22  C   ASN     2      12.405 -36.217 -60.291  1.00  0.00           C  
ATOM     23  O   ASN     2      11.415 -36.144 -59.569  1.00  0.00           O  
ATOM     24  N   GLY     3      13.012 -37.429 -60.439  1.00  0.00           N  
ATOM     25  H   GLY     3      13.900 -37.403 -60.927  1.00  0.00           H  
ATOM     26  CA  GLY     3      12.632 -38.680 -59.712  1.00  0.00           C  
ATOM     27  HA2 GLY     3      11.550 -38.784 -59.800  1.00  0.00           H  
ATOM     28  HA3 GLY     3      12.986 -39.528 -60.298  1.00  0.00           H  
ATOM     29  C   GLY     3      13.118 -38.870 -58.199  1.00  0.00           C  
ATOM     30  O   GLY     3      12.395 -39.428 -57.410  1.00  0.00           O  
ATOM     31  N   MET     4      14.284 -38.266 -57.771  1.00  0.00           N  
ATOM     32  H   MET     4      14.983 -37.857 -58.380  1.00  0.00           H  
ATOM     33  CA  MET     4      14.534 -38.046 -56.339  1.00  0.00           C  
ATOM     34  HA  MET     4      14.526 -39.017 -55.845  1.00  0.00           H  
ATOM     35  CB  MET     4      16.029 -37.744 -56.264  1.00  0.00           C  
ATOM     36  HB2 MET     4      16.435 -38.456 -56.982  1.00  0.00           H  
ATOM     37  HB3 MET     4      16.256 -36.750 -56.650  1.00  0.00           H  
ATOM     38  CG  MET     4      16.767 -37.927 -55.028  1.00  0.00           C  
ATOM     39  HG2 MET     4      17.722 -37.414 -55.144  1.00  0.00           H  
ATOM     40  HG3 MET     4      16.177 -37.441 -54.251  1.00  0.00           H  
ATOM     41  SD  MET     4      17.272 -39.618 -54.481  1.00  0.00           S  
ATOM     42  CE  MET     4      15.745 -40.444 -54.125  1.00  0.00           C  
ATOM     43  HE1 MET     4      15.201 -39.897 -53.346  1.00  0.00           H  
ATOM     44  HE2 MET     4      15.055 -40.463 -54.978  1.00  0.00           H  
ATOM     45  HE3 MET     4      15.940 -41.465 -53.774  1.00  0.00           H  
ATOM     46  C   MET     4      13.582 -37.143 -55.614  1.00  0.00           C  
ATOM     47  O   MET     4      13.259 -37.479 -54.468  1.00  0.00           O  
ATOM     48  N   ASP     5      13.221 -36.040 -56.257  1.00  0.00           N  
ATOM     49  H   ASP     5      13.708 -35.856 -57.126  1.00  0.00           H  
ATOM     50  CA  ASP     5      12.041 -35.150 -56.065  1.00  0.00           C  
ATOM     51  HA  ASP     5      12.276 -34.635 -55.134  1.00  0.00           H  
ATOM     52  CB  ASP     5      12.034 -33.963 -57.033  1.00  0.00           C  
ATOM     53  HB2 ASP     5      12.132 -34.404 -58.024  1.00  0.00           H  
ATOM     54  HB3 ASP     5      11.114 -33.380 -57.087  1.00  0.00           H  
ATOM     55  CG  ASP     5      13.088 -32.840 -56.740  1.00  0.00           C  
ATOM     56  OD1 ASP     5      13.891 -32.880 -55.756  1.00  0.00           O  
ATOM     57  OD2 ASP     5      13.057 -31.862 -57.528  1.00  0.00           O  
ATOM     58  C   ASP     5      10.697 -35.821 -55.967  1.00  0.00           C  
ATOM     59  O   ASP     5       9.972 -35.424 -55.118  1.00  0.00           O  
ATOM     60  N   PHE     6      10.437 -36.839 -56.759  1.00  0.00           N  
ATOM     61  H   PHE     6      11.160 -37.133 -57.404  1.00  0.00           H  
ATOM     62  CA  PHE     6       9.262 -37.595 -56.580  1.00  0.00           C  
ATOM     63  HA  PHE     6       8.366 -36.996 -56.419  1.00  0.00           H  
ATOM     64  CB  PHE     6       8.963 -38.446 -57.856  1.00  0.00           C  
ATOM     65  HB2 PHE     6       8.804 -37.880 -58.782  1.00  0.00           H  
ATOM     66  HB3 PHE     6       9.918 -38.967 -57.994  1.00  0.00           H  
ATOM     67  CG  PHE     6       7.835 -39.465 -57.650  1.00  0.00           C  
ATOM     68  CD1 PHE     6       7.982 -40.689 -56.936  1.00  0.00           C  
ATOM     69  HD1 PHE     6       8.932 -40.971 -56.506  1.00  0.00           H  
ATOM     70  CE1 PHE     6       6.851 -41.484 -56.708  1.00  0.00           C  
ATOM     71  HE1 PHE     6       6.956 -42.378 -56.111  1.00  0.00           H  
ATOM     72  CZ  PHE     6       5.610 -41.181 -57.326  1.00  0.00           C  
ATOM     73  HZ  PHE     6       4.809 -41.901 -57.241  1.00  0.00           H  
ATOM     74  CE2 PHE     6       5.506 -39.999 -58.080  1.00  0.00           C  
ATOM     75  HE2 PHE     6       4.631 -39.710 -58.643  1.00  0.00           H  
ATOM     76  CD2 PHE     6       6.580 -39.147 -58.241  1.00  0.00           C  
ATOM     77  HD2 PHE     6       6.493 -38.222 -58.791  1.00  0.00           H  
ATOM     78  C   PHE     6       9.187 -38.371 -55.259  1.00  0.00           C  
ATOM     79  O   PHE     6       8.177 -38.266 -54.606  1.00  0.00           O  
ATOM     80  N   CYS     7      10.173 -39.084 -54.746  1.00  0.00           N  
ATOM     81  H   CYS     7      10.999 -39.260 -55.307  1.00  0.00           H  
ATOM     82  CA  CYS     7      10.084 -39.908 -53.543  1.00  0.00           C  
ATOM     83  HA  CYS     7       9.021 -40.089 -53.381  1.00  0.00           H  
ATOM     84  CB  CYS     7      10.748 -41.253 -53.887  1.00  0.00           C  
ATOM     85  HB2 CYS     7      10.781 -41.979 -53.074  1.00  0.00           H  
ATOM     86  HB3 CYS     7      10.191 -41.704 -54.709  1.00  0.00           H  
ATOM     87  SG  CYS     7      12.376 -41.023 -54.644  1.00  0.00           S  
ATOM     88  HG  CYS     7      13.155 -41.466 -53.653  1.00  0.00           H  
ATOM     89  C   CYS     7      10.484 -39.245 -52.266  1.00  0.00           C  
ATOM     90  O   CYS     7       9.764 -39.306 -51.306  1.00  0.00           O  
ATOM     91  N   MET     8      11.597 -38.475 -52.218  1.00  0.00           N  
ATOM     92  H   MET     8      12.090 -38.240 -53.071  1.00  0.00           H  
ATOM     93  CA  MET     8      12.044 -37.735 -51.050  1.00  0.00           C  
ATOM     94  HA  MET     8      12.267 -38.503 -50.310  1.00  0.00           H  
ATOM     95  CB  MET     8      13.297 -36.977 -51.302  1.00  0.00           C  
ATOM     96  HB2 MET     8      13.220 -36.369 -52.202  1.00  0.00           H  
ATOM     97  HB3 MET     8      13.445 -36.354 -50.420  1.00  0.00           H  
ATOM     98  CG  MET     8      14.550 -37.832 -51.510  1.00  0.00           C  
ATOM     99  HG2 MET     8      14.584 -38.022 -52.583  1.00  0.00           H  
ATOM    100  HG3 MET     8      15.467 -37.297 -51.263  1.00  0.00           H  
ATOM    101  SD  MET     8      14.832 -39.383 -50.673  1.00  0.00           S  
ATOM    102  CE  MET     8      14.781 -38.745 -48.972  1.00  0.00           C  
ATOM    103  HE1 MET     8      15.674 -38.237 -48.586  1.00  0.00           H  
ATOM    104  HE2 MET     8      13.938 -38.060 -48.820  1.00  0.00           H  
ATOM    105  HE3 MET     8      14.610 -39.618 -48.330  1.00  0.00           H  
ATOM    106  C   MET     8      10.991 -36.826 -50.451  1.00  0.00           C  
ATOM    107  O   MET     8      11.011 -36.568 -49.257  1.00  0.00           O  
ATOM    108  N   LYS     9       9.954 -36.267 -51.213  1.00  0.00           N  
ATOM    109  H   LYS     9       9.878 -36.563 -52.179  1.00  0.00           H  
ATOM    110  CA  LYS     9       8.897 -35.372 -50.666  1.00  0.00           C  
ATOM    111  HA  LYS     9       9.395 -34.536 -50.174  1.00  0.00           H  
ATOM    112  CB  LYS     9       8.036 -34.781 -51.785  1.00  0.00           C  
ATOM    113  HB2 LYS     9       7.475 -34.025 -51.235  1.00  0.00           H  
ATOM    114  HB3 LYS     9       8.750 -34.405 -52.518  1.00  0.00           H  
ATOM    115  CG  LYS     9       7.086 -35.737 -52.526  1.00  0.00           C  
ATOM    116  HG2 LYS     9       7.638 -36.604 -52.890  1.00  0.00           H  
ATOM    117  HG3 LYS     9       6.224 -36.008 -51.916  1.00  0.00           H  
ATOM    118  CD  LYS     9       6.521 -34.974 -53.760  1.00  0.00           C  
ATOM    119  HD2 LYS     9       6.033 -34.029 -53.522  1.00  0.00           H  
ATOM    120  HD3 LYS     9       7.389 -34.683 -54.351  1.00  0.00           H  
ATOM    121  CE  LYS     9       5.501 -35.827 -54.537  1.00  0.00           C  
ATOM    122  HE2 LYS     9       6.095 -36.386 -55.261  1.00  0.00           H  
ATOM    123  HE3 LYS     9       4.960 -36.453 -53.828  1.00  0.00           H  
ATOM    124  NZ  LYS     9       4.563 -35.031 -55.258  1.00  0.00           N  
ATOM    125  HZ1 LYS     9       4.932 -34.532 -56.055  1.00  0.00           H  
ATOM    126  HZ2 LYS     9       3.784 -35.569 -55.610  1.00  0.00           H  
ATOM    127  HZ3 LYS     9       4.294 -34.218 -54.721  1.00  0.00           H  
ATOM    128  C   LYS     9       7.936 -36.050 -49.639  1.00  0.00           C  
ATOM    129  O   LYS     9       7.313 -35.279 -48.922  1.00  0.00           O  
ATOM    130  N   THR    10       7.902 -37.450 -49.601  1.00  0.00           N  
ATOM    131  H   THR    10       8.393 -38.003 -50.294  1.00  0.00           H  
ATOM    132  CA  THR    10       7.380 -38.087 -48.443  1.00  0.00           C  
ATOM    133  HA  THR    10       6.555 -37.487 -48.060  1.00  0.00           H  
ATOM    134  CB  THR    10       6.836 -39.450 -48.813  1.00  0.00           C  
ATOM    135  HB  THR    10       6.339 -39.969 -47.993  1.00  0.00           H  
ATOM    136  CG2 THR    10       5.944 -39.336 -50.024  1.00  0.00           C  
ATOM    137 HG21 THR    10       6.331 -38.669 -50.804  1.00  0.00           H  
ATOM    138 HG22 THR    10       5.673 -40.318 -50.430  1.00  0.00           H  
ATOM    139 HG23 THR    10       4.982 -38.920 -49.701  1.00  0.00           H  
ATOM    140  OG1 THR    10       7.948 -40.223 -49.362  1.00  0.00           O  
ATOM    141  HG1 THR    10       8.398 -39.764 -50.075  1.00  0.00           H  
ATOM    142  C   THR    10       8.249 -38.250 -47.147  1.00  0.00           C  
ATOM    143  O   THR    10       7.742 -38.727 -46.174  1.00  0.00           O  
ATOM    144  N   GLU    11       9.540 -37.854 -47.206  1.00  0.00           N  
ATOM    145  H   GLU    11       9.793 -37.277 -47.999  1.00  0.00           H  
ATOM    146  CA  GLU    11      10.415 -37.861 -45.972  1.00  0.00           C  
ATOM    147  HA  GLU    11       9.711 -37.943 -45.144  1.00  0.00           H  
ATOM    148  CB  GLU    11      11.309 -39.132 -46.130  1.00  0.00           C  
ATOM    149  HB2 GLU    11      10.656 -39.930 -46.484  1.00  0.00           H  
ATOM    150  HB3 GLU    11      12.002 -38.948 -46.951  1.00  0.00           H  
ATOM    151  CG  GLU    11      12.166 -39.638 -44.981  1.00  0.00           C  
ATOM    152  HG2 GLU    11      12.745 -40.425 -45.465  1.00  0.00           H  
ATOM    153  HG3 GLU    11      12.863 -38.899 -44.586  1.00  0.00           H  
ATOM    154  CD  GLU    11      11.406 -40.108 -43.770  1.00  0.00           C  
ATOM    155  OE1 GLU    11      11.945 -40.921 -42.945  1.00  0.00           O  
ATOM    156  OE2 GLU    11      10.237 -39.733 -43.567  1.00  0.00           O  
ATOM    157  C   GLU    11      11.274 -36.580 -45.632  1.00  0.00           C  
ATOM    158  O   GLU    11      11.709 -36.362 -44.508  1.00  0.00           O  
ATOM    159  N   ASP    12      11.456 -35.799 -46.640  1.00  0.00           N  
ATOM    160  H   ASP    12      11.183 -36.226 -47.517  1.00  0.00           H  
ATOM    161  CA  ASP    12      12.145 -34.404 -46.552  1.00  0.00           C  
ATOM    162  HA  ASP    12      11.948 -33.938 -45.586  1.00  0.00           H  
ATOM    163  CB  ASP    12      13.658 -34.665 -46.717  1.00  0.00           C  
ATOM    164  HB2 ASP    12      13.962 -35.584 -46.214  1.00  0.00           H  
ATOM    165  HB3 ASP    12      13.744 -34.927 -47.771  1.00  0.00           H  
ATOM    166  CG  ASP    12      14.560 -33.508 -46.409  1.00  0.00           C  
ATOM    167  OD1 ASP    12      14.090 -32.688 -45.552  1.00  0.00           O  
ATOM    168  OD2 ASP    12      15.776 -33.544 -46.815  1.00  0.00           O  
ATOM    169  C   ASP    12      11.549 -33.401 -47.564  1.00  0.00           C  
ATOM    170  O   ASP    12      12.233 -33.013 -48.496  1.00  0.00           O  
ATOM    171  N   PRO    13      10.258 -33.108 -47.528  1.00  0.00           N  
ATOM    172  CD  PRO    13       9.446 -33.367 -46.403  1.00  0.00           C  
ATOM    173  HD2 PRO    13      10.029 -33.295 -45.477  1.00  0.00           H  
ATOM    174  HD3 PRO    13       9.007 -34.364 -46.531  1.00  0.00           H  
ATOM    175  CG  PRO    13       8.334 -32.321 -46.467  1.00  0.00           C  
ATOM    176  HG2 PRO    13       8.699 -31.412 -45.972  1.00  0.00           H  
ATOM    177  HG3 PRO    13       7.352 -32.605 -46.069  1.00  0.00           H  
ATOM    178  CB  PRO    13       8.136 -32.048 -47.966  1.00  0.00           C  
ATOM    179  HB2 PRO    13       7.614 -31.121 -48.233  1.00  0.00           H  
ATOM    180  HB3 PRO    13       7.549 -32.916 -48.291  1.00  0.00           H  
ATOM    181  CA  PRO    13       9.544 -32.225 -48.523  1.00  0.00           C  
ATOM    182  HA  PRO    13       9.515 -32.665 -49.520  1.00  0.00           H  
ATOM    183  C   PRO    13      10.232 -30.868 -48.728  1.00  0.00           C  
ATOM    184  O   PRO    13       9.960 -30.206 -49.741  1.00  0.00           O  
ATOM    185  N   LEU    14      11.159 -30.429 -47.797  1.00  0.00           N  
ATOM    186  H   LEU    14      11.453 -31.084 -47.083  1.00  0.00           H  
ATOM    187  CA  LEU    14      11.692 -29.054 -47.854  1.00  0.00           C  
ATOM    188  HA  LEU    14      11.434 -28.607 -48.814  1.00  0.00           H  
ATOM    189  CB  LEU    14      10.937 -28.253 -46.713  1.00  0.00           C  
ATOM    190  HB2 LEU    14      11.134 -28.761 -45.768  1.00  0.00           H  
ATOM    191  HB3 LEU    14      11.315 -27.236 -46.616  1.00  0.00           H  
ATOM    192  CG  LEU    14       9.412 -28.053 -46.990  1.00  0.00           C  
ATOM    193  HG  LEU    14       8.870 -28.963 -47.249  1.00  0.00           H  
ATOM    194  CD1 LEU    14       8.701 -27.829 -45.672  1.00  0.00           C  
ATOM    195 HD11 LEU    14       7.644 -27.556 -45.782  1.00  0.00           H  
ATOM    196 HD12 LEU    14       8.765 -28.743 -45.068  1.00  0.00           H  
ATOM    197 HD13 LEU    14       9.190 -27.014 -45.124  1.00  0.00           H  
ATOM    198  CD2 LEU    14       9.102 -27.076 -48.057  1.00  0.00           C  
ATOM    199 HD21 LEU    14       8.011 -27.077 -48.170  1.00  0.00           H  
ATOM    200 HD22 LEU    14       9.381 -26.164 -47.516  1.00  0.00           H  
ATOM    201 HD23 LEU    14       9.727 -27.228 -48.946  1.00  0.00           H  
ATOM    202  C   LEU    14      13.233 -29.027 -47.647  1.00  0.00           C  
ATOM    203  O   LEU    14      13.735 -28.066 -47.147  1.00  0.00           O  
ATOM    204  N   TYR    15      13.956 -30.084 -48.008  1.00  0.00           N  
ATOM    205  H   TYR    15      13.489 -30.903 -48.377  1.00  0.00           H  
ATOM    206  CA  TYR    15      15.446 -30.306 -48.041  1.00  0.00           C  
ATOM    207  HA  TYR    15      15.642 -31.329 -48.362  1.00  0.00           H  
ATOM    208  CB  TYR    15      15.926 -29.459 -49.178  1.00  0.00           C  
ATOM    209  HB2 TYR    15      15.740 -28.391 -49.013  1.00  0.00           H  
ATOM    210  HB3 TYR    15      17.022 -29.495 -49.203  1.00  0.00           H  
ATOM    211  CG  TYR    15      15.382 -29.764 -50.567  1.00  0.00           C  
ATOM    212  CD1 TYR    15      15.956 -30.814 -51.387  1.00  0.00           C  
ATOM    213  HD1 TYR    15      16.926 -31.250 -51.197  1.00  0.00           H  
ATOM    214  CE1 TYR    15      15.249 -31.161 -52.581  1.00  0.00           C  
ATOM    215  HE1 TYR    15      15.656 -31.973 -53.165  1.00  0.00           H  
ATOM    216  CZ  TYR    15      14.076 -30.491 -53.026  1.00  0.00           C  
ATOM    217  OH  TYR    15      13.384 -30.820 -54.149  1.00  0.00           O  
ATOM    218  HH  TYR    15      13.811 -31.553 -54.600  1.00  0.00           H  
ATOM    219  CE2 TYR    15      13.531 -29.478 -52.181  1.00  0.00           C  
ATOM    220  HE2 TYR    15      12.650 -28.928 -52.480  1.00  0.00           H  
ATOM    221  CD2 TYR    15      14.120 -29.195 -50.945  1.00  0.00           C  
ATOM    222  HD2 TYR    15      13.765 -28.354 -50.367  1.00  0.00           H  
ATOM    223  C   TYR    15      16.242 -30.130 -46.677  1.00  0.00           C  
ATOM    224  O   TYR    15      17.439 -30.145 -46.710  1.00  0.00           O  
ATOM    225  N   TRP    16      15.568 -29.955 -45.590  1.00  0.00           N  
ATOM    226  H   TRP    16      14.559 -29.954 -45.676  1.00  0.00           H  
ATOM    227  CA  TRP    16      16.166 -29.772 -44.246  1.00  0.00           C  
ATOM    228  HA  TRP    16      16.857 -28.930 -44.289  1.00  0.00           H  
ATOM    229  CB  TRP    16      15.018 -29.556 -43.201  1.00  0.00           C  
ATOM    230  HB2 TRP    16      14.219 -30.279 -43.409  1.00  0.00           H  
ATOM    231  HB3 TRP    16      15.414 -29.798 -42.207  1.00  0.00           H  
ATOM    232  CG  TRP    16      14.534 -28.164 -43.049  1.00  0.00           C  
ATOM    233  CD1 TRP    16      13.326 -27.767 -43.500  1.00  0.00           C  
ATOM    234  HD1 TRP    16      12.667 -28.402 -44.074  1.00  0.00           H  
ATOM    235  NE1 TRP    16      13.062 -26.449 -43.161  1.00  0.00           N  
ATOM    236  HE1 TRP    16      12.207 -25.974 -43.413  1.00  0.00           H  
ATOM    237  CE2 TRP    16      14.167 -25.895 -42.484  1.00  0.00           C  
ATOM    238  CZ2 TRP    16      14.413 -24.610 -41.932  1.00  0.00           C  
ATOM    239  HZ2 TRP    16      13.739 -23.770 -42.015  1.00  0.00           H  
ATOM    240  CH2 TRP    16      15.630 -24.327 -41.307  1.00  0.00           C  
ATOM    241  HH2 TRP    16      15.871 -23.406 -40.797  1.00  0.00           H  
ATOM    242  CZ3 TRP    16      16.614 -25.349 -41.309  1.00  0.00           C  
ATOM    243  HZ3 TRP    16      17.561 -25.197 -40.813  1.00  0.00           H  
ATOM    244  CE3 TRP    16      16.331 -26.642 -41.798  1.00  0.00           C  
ATOM    245  HE3 TRP    16      17.089 -27.385 -41.596  1.00  0.00           H  
ATOM    246  CD2 TRP    16      15.081 -26.978 -42.383  1.00  0.00           C  
ATOM    247  C   TRP    16      17.035 -30.989 -43.856  1.00  0.00           C  
ATOM    248  O   TRP    16      18.096 -30.868 -43.251  1.00  0.00           O  
ATOM    249  N   GLY    17      16.535 -32.158 -44.270  1.00  0.00           N  
ATOM    250  H   GLY    17      15.771 -32.201 -44.934  1.00  0.00           H  
ATOM    251  CA  GLY    17      17.161 -33.407 -43.916  1.00  0.00           C  
ATOM    252  HA2 GLY    17      17.480 -33.399 -42.874  1.00  0.00           H  
ATOM    253  HA3 GLY    17      16.410 -34.194 -43.994  1.00  0.00           H  
ATOM    254  C   GLY    17      18.428 -33.736 -44.743  1.00  0.00           C  
ATOM    255  O   GLY    17      19.374 -34.230 -44.166  1.00  0.00           O  
ATOM    256  N   ILE    18      18.499 -33.399 -46.042  1.00  0.00           N  
ATOM    257  H   ILE    18      17.735 -32.976 -46.555  1.00  0.00           H  
ATOM    258  CA  ILE    18      19.732 -33.360 -46.776  1.00  0.00           C  
ATOM    259  HA  ILE    18      20.249 -34.284 -46.517  1.00  0.00           H  
ATOM    260  CB  ILE    18      19.435 -33.396 -48.360  1.00  0.00           C  
ATOM    261  HB  ILE    18      18.584 -34.068 -48.477  1.00  0.00           H  
ATOM    262  CG2 ILE    18      19.076 -31.942 -48.925  1.00  0.00           C  
ATOM    263 HG21 ILE    18      18.109 -31.639 -48.505  1.00  0.00           H  
ATOM    264 HG22 ILE    18      19.888 -31.212 -48.818  1.00  0.00           H  
ATOM    265 HG23 ILE    18      18.750 -32.095 -49.962  1.00  0.00           H  
ATOM    266  CG1 ILE    18      20.594 -33.859 -49.261  1.00  0.00           C  
ATOM    267 HG12 ILE    18      20.255 -33.846 -50.297  1.00  0.00           H  
ATOM    268 HG13 ILE    18      21.443 -33.178 -49.211  1.00  0.00           H  
ATOM    269  CD1 ILE    18      21.033 -35.313 -48.914  1.00  0.00           C  
ATOM    270 HD11 ILE    18      20.208 -36.035 -48.953  1.00  0.00           H  
ATOM    271 HD12 ILE    18      21.789 -35.676 -49.621  1.00  0.00           H  
ATOM    272 HD13 ILE    18      21.472 -35.282 -47.909  1.00  0.00           H  
ATOM    273  C   ILE    18      20.709 -32.245 -46.299  1.00  0.00           C  
ATOM    274  O   ILE    18      21.855 -32.534 -46.180  1.00  0.00           O  
ATOM    275  N   ALA    19      20.253 -31.099 -45.906  1.00  0.00           N  
ATOM    276  H   ALA    19      19.326 -30.787 -46.171  1.00  0.00           H  
ATOM    277  CA  ALA    19      21.095 -30.145 -45.222  1.00  0.00           C  
ATOM    278  HA  ALA    19      21.982 -29.973 -45.833  1.00  0.00           H  
ATOM    279  CB  ALA    19      20.295 -28.859 -45.139  1.00  0.00           C  
ATOM    280  HB1 ALA    19      19.333 -28.986 -44.627  1.00  0.00           H  
ATOM    281  HB2 ALA    19      21.012 -28.152 -44.703  1.00  0.00           H  
ATOM    282  HB3 ALA    19      20.066 -28.541 -46.163  1.00  0.00           H  
ATOM    283  C   ALA    19      21.693 -30.590 -43.861  1.00  0.00           C  
ATOM    284  O   ALA    19      22.846 -30.353 -43.558  1.00  0.00           O  
ATOM    285  N   ALA    20      20.950 -31.371 -43.106  1.00  0.00           N  
ATOM    286  H   ALA    20      20.011 -31.543 -43.446  1.00  0.00           H  
ATOM    287  CA  ALA    20      21.447 -31.787 -41.799  1.00  0.00           C  
ATOM    288  HA  ALA    20      21.928 -31.018 -41.194  1.00  0.00           H  
ATOM    289  CB  ALA    20      20.216 -32.251 -41.084  1.00  0.00           C  
ATOM    290  HB1 ALA    20      20.415 -32.732 -40.119  1.00  0.00           H  
ATOM    291  HB2 ALA    20      19.566 -31.394 -40.871  1.00  0.00           H  
ATOM    292  HB3 ALA    20      19.490 -32.868 -41.628  1.00  0.00           H  
ATOM    293  C   ALA    20      22.374 -33.022 -41.891  1.00  0.00           C  
ATOM    294  O   ALA    20      23.391 -33.012 -41.095  1.00  0.00           O  
ATOM    295  N   GLU    21      22.191 -33.888 -42.864  1.00  0.00           N  
ATOM    296  H   GLU    21      21.480 -33.650 -43.545  1.00  0.00           H  
ATOM    297  CA  GLU    21      23.136 -34.949 -43.284  1.00  0.00           C  
ATOM    298  HA  GLU    21      23.387 -35.476 -42.363  1.00  0.00           H  
ATOM    299  CB  GLU    21      22.569 -35.982 -44.275  1.00  0.00           C  
ATOM    300  HB2 GLU    21      21.580 -36.242 -43.898  1.00  0.00           H  
ATOM    301  HB3 GLU    21      22.454 -35.421 -45.203  1.00  0.00           H  
ATOM    302  CG  GLU    21      23.184 -37.422 -44.413  1.00  0.00           C  
ATOM    303  HG2 GLU    21      22.816 -37.820 -45.359  1.00  0.00           H  
ATOM    304  HG3 GLU    21      24.247 -37.266 -44.594  1.00  0.00           H  
ATOM    305  CD  GLU    21      22.861 -38.289 -43.249  1.00  0.00           C  
ATOM    306  OE1 GLU    21      23.654 -38.350 -42.300  1.00  0.00           O  
ATOM    307  OE2 GLU    21      21.892 -39.070 -43.331  1.00  0.00           O  
ATOM    308  C   GLU    21      24.424 -34.291 -43.866  1.00  0.00           C  
ATOM    309  O   GLU    21      25.439 -34.945 -43.690  1.00  0.00           O  
ATOM    310  N   ALA    22      24.365 -33.126 -44.514  1.00  0.00           N  
ATOM    311  H   ALA    22      23.487 -32.621 -44.552  1.00  0.00           H  
ATOM    312  CA  ALA    22      25.534 -32.402 -44.855  1.00  0.00           C  
ATOM    313  HA  ALA    22      25.990 -33.173 -45.477  1.00  0.00           H  
ATOM    314  CB  ALA    22      25.086 -31.151 -45.678  1.00  0.00           C  
ATOM    315  HB1 ALA    22      25.940 -31.048 -46.359  1.00  0.00           H  
ATOM    316  HB2 ALA    22      24.104 -31.260 -46.155  1.00  0.00           H  
ATOM    317  HB3 ALA    22      25.042 -30.232 -45.081  1.00  0.00           H  
ATOM    318  C   ALA    22      26.487 -31.975 -43.747  1.00  0.00           C  
ATOM    319  O   ALA    22      27.528 -31.400 -44.001  1.00  0.00           O  
ATOM    320  N   MET    23      26.085 -32.210 -42.491  1.00  0.00           N  
ATOM    321  H   MET    23      25.181 -32.643 -42.345  1.00  0.00           H  
ATOM    322  CA  MET    23      26.911 -32.094 -41.281  1.00  0.00           C  
ATOM    323  HA  MET    23      27.957 -32.075 -41.585  1.00  0.00           H  
ATOM    324  CB  MET    23      26.568 -30.688 -40.657  1.00  0.00           C  
ATOM    325  HB2 MET    23      25.512 -30.673 -40.388  1.00  0.00           H  
ATOM    326  HB3 MET    23      27.139 -30.521 -39.744  1.00  0.00           H  
ATOM    327  CG  MET    23      26.740 -29.502 -41.685  1.00  0.00           C  
ATOM    328  HG2 MET    23      27.708 -29.681 -42.153  1.00  0.00           H  
ATOM    329  HG3 MET    23      25.953 -29.626 -42.429  1.00  0.00           H  
ATOM    330  SD  MET    23      26.522 -27.850 -40.986  1.00  0.00           S  
ATOM    331  CE  MET    23      24.726 -27.739 -40.734  1.00  0.00           C  
ATOM    332  HE1 MET    23      24.472 -27.741 -39.667  1.00  0.00           H  
ATOM    333  HE2 MET    23      24.363 -26.821 -41.211  1.00  0.00           H  
ATOM    334  HE3 MET    23      24.168 -28.603 -41.116  1.00  0.00           H  
ATOM    335  C   MET    23      26.887 -33.194 -40.191  1.00  0.00           C  
ATOM    336  O   MET    23      27.225 -32.994 -39.017  1.00  0.00           O  
ATOM    337  N   THR    24      26.555 -34.463 -40.577  1.00  0.00           N  
ATOM    338  H   THR    24      26.390 -34.687 -41.552  1.00  0.00           H  
ATOM    339  CA  THR    24      26.757 -35.593 -39.713  1.00  0.00           C  
ATOM    340  HA  THR    24      26.549 -35.321 -38.678  1.00  0.00           H  
ATOM    341  CB  THR    24      25.786 -36.788 -40.045  1.00  0.00           C  
ATOM    342  HB  THR    24      26.082 -37.711 -39.548  1.00  0.00           H  
ATOM    343  CG2 THR    24      24.446 -36.555 -39.503  1.00  0.00           C  
ATOM    344 HG21 THR    24      23.823 -37.354 -39.923  1.00  0.00           H  
ATOM    345 HG22 THR    24      24.474 -36.520 -38.407  1.00  0.00           H  
ATOM    346 HG23 THR    24      24.061 -35.563 -39.772  1.00  0.00           H  
ATOM    347  OG1 THR    24      25.700 -36.989 -41.414  1.00  0.00           O  
ATOM    348  HG1 THR    24      24.980 -37.571 -41.667  1.00  0.00           H  
ATOM    349  C   THR    24      28.200 -36.035 -39.645  1.00  0.00           C  
ATOM    350  O   THR    24      29.066 -35.701 -40.452  1.00  0.00           O  
ATOM    351  N   GLY    25      28.527 -36.826 -38.587  1.00  0.00           N  
ATOM    352  H   GLY    25      27.741 -37.054 -37.989  1.00  0.00           H  
ATOM    353  CA  GLY    25      29.868 -37.251 -38.305  1.00  0.00           C  
ATOM    354  HA2 GLY    25      29.916 -38.122 -37.651  1.00  0.00           H  
ATOM    355  HA3 GLY    25      30.363 -37.623 -39.202  1.00  0.00           H  
ATOM    356  C   GLY    25      30.837 -36.211 -37.833  1.00  0.00           C  
ATOM    357  O   GLY    25      30.571 -34.980 -37.881  1.00  0.00           O  
ATOM    358  N   SER    26      32.110 -36.598 -37.519  1.00  0.00           N  
ATOM    359  H   SER    26      32.405 -37.552 -37.690  1.00  0.00           H  
ATOM    360  CA  SER    26      33.191 -35.684 -37.035  1.00  0.00           C  
ATOM    361  HA  SER    26      32.989 -35.229 -36.066  1.00  0.00           H  
ATOM    362  CB  SER    26      34.400 -36.527 -36.796  1.00  0.00           C  
ATOM    363  HB2 SER    26      34.283 -36.942 -35.795  1.00  0.00           H  
ATOM    364  HB3 SER    26      34.404 -37.329 -37.534  1.00  0.00           H  
ATOM    365  OG  SER    26      35.673 -35.902 -36.977  1.00  0.00           O  
ATOM    366  HG  SER    26      35.728 -35.187 -36.338  1.00  0.00           H  
ATOM    367  C   SER    26      33.506 -34.539 -37.962  1.00  0.00           C  
ATOM    368  O   SER    26      33.472 -34.723 -39.192  1.00  0.00           O  
ATOM    369  N   HIE    27      33.756 -33.342 -37.359  1.00  0.00           N  
ATOM    370  H   HIE    27      33.749 -33.308 -36.346  1.00  0.00           H  
ATOM    371  CA  HIE    27      34.404 -32.179 -37.984  1.00  0.00           C  
ATOM    372  HA  HIE    27      33.803 -31.777 -38.799  1.00  0.00           H  
ATOM    373  CB  HIE    27      34.424 -31.064 -36.963  1.00  0.00           C  
ATOM    374  HB2 HIE    27      33.369 -30.805 -36.810  1.00  0.00           H  
ATOM    375  HB3 HIE    27      34.712 -31.364 -35.948  1.00  0.00           H  
ATOM    376  CG  HIE    27      35.349 -29.948 -37.334  1.00  0.00           C  
ATOM    377  ND1 HIE    27      35.032 -28.677 -37.720  1.00  0.00           N  
ATOM    378  CE1 HIE    27      36.075 -27.904 -37.418  1.00  0.00           C  
ATOM    379  HE1 HIE    27      36.175 -26.847 -37.615  1.00  0.00           H  
ATOM    380  NE2 HIE    27      37.069 -28.647 -36.928  1.00  0.00           N  
ATOM    381  HE2 HIE    27      37.878 -28.208 -36.511  1.00  0.00           H  
ATOM    382  CD2 HIE    27      36.696 -29.941 -36.888  1.00  0.00           C  
ATOM    383  HD2 HIE    27      37.138 -30.767 -36.351  1.00  0.00           H  
ATOM    384  C   HIE    27      35.823 -32.445 -38.434  1.00  0.00           C  
ATOM    385  O   HIE    27      36.172 -31.920 -39.520  1.00  0.00           O  
ATOM    386  N   LEU    28      36.651 -33.297 -37.785  1.00  0.00           N  
ATOM    387  H   LEU    28      36.304 -33.576 -36.875  1.00  0.00           H  
ATOM    388  CA  LEU    28      37.993 -33.490 -38.267  1.00  0.00           C  
ATOM    389  HA  LEU    28      38.476 -32.528 -38.442  1.00  0.00           H  
ATOM    390  CB  LEU    28      38.864 -34.242 -37.198  1.00  0.00           C  
ATOM    391  HB2 LEU    28      38.823 -33.636 -36.293  1.00  0.00           H  
ATOM    392  HB3 LEU    28      38.536 -35.256 -36.966  1.00  0.00           H  
ATOM    393  CG  LEU    28      40.321 -34.467 -37.605  1.00  0.00           C  
ATOM    394  HG  LEU    28      40.262 -35.042 -38.529  1.00  0.00           H  
ATOM    395  CD1 LEU    28      41.059 -33.150 -37.837  1.00  0.00           C  
ATOM    396 HD11 LEU    28      42.103 -33.269 -38.149  1.00  0.00           H  
ATOM    397 HD12 LEU    28      40.679 -32.429 -38.572  1.00  0.00           H  
ATOM    398 HD13 LEU    28      40.951 -32.521 -36.944  1.00  0.00           H  
ATOM    399  CD2 LEU    28      41.111 -35.368 -36.602  1.00  0.00           C  
ATOM    400 HD21 LEU    28      40.738 -36.398 -36.544  1.00  0.00           H  
ATOM    401 HD22 LEU    28      42.158 -35.514 -36.895  1.00  0.00           H  
ATOM    402 HD23 LEU    28      41.096 -34.824 -35.650  1.00  0.00           H  
ATOM    403  C   LEU    28      37.925 -34.299 -39.597  1.00  0.00           C  
ATOM    404  O   LEU    28      38.521 -33.874 -40.578  1.00  0.00           O  
ATOM    405  N   ASP    29      37.031 -35.294 -39.715  1.00  0.00           N  
ATOM    406  H   ASP    29      36.549 -35.536 -38.857  1.00  0.00           H  
ATOM    407  CA  ASP    29      36.687 -36.042 -40.931  1.00  0.00           C  
ATOM    408  HA  ASP    29      37.531 -36.484 -41.460  1.00  0.00           H  
ATOM    409  CB  ASP    29      35.679 -37.151 -40.688  1.00  0.00           C  
ATOM    410  HB2 ASP    29      34.679 -36.773 -40.478  1.00  0.00           H  
ATOM    411  HB3 ASP    29      35.463 -37.620 -41.647  1.00  0.00           H  
ATOM    412  CG  ASP    29      36.199 -38.216 -39.724  1.00  0.00           C  
ATOM    413  OD1 ASP    29      35.462 -39.079 -39.278  1.00  0.00           O  
ATOM    414  OD2 ASP    29      37.396 -38.236 -39.424  1.00  0.00           O  
ATOM    415  C   ASP    29      36.262 -35.047 -42.034  1.00  0.00           C  
ATOM    416  O   ASP    29      36.535 -35.271 -43.207  1.00  0.00           O  
ATOM    417  N   GLU    30      35.477 -33.991 -41.712  1.00  0.00           N  
ATOM    418  H   GLU    30      35.193 -33.926 -40.741  1.00  0.00           H  
ATOM    419  CA  GLU    30      35.014 -32.992 -42.672  1.00  0.00           C  
ATOM    420  HA  GLU    30      34.583 -33.538 -43.511  1.00  0.00           H  
ATOM    421  CB  GLU    30      33.813 -32.364 -41.978  1.00  0.00           C  
ATOM    422  HB2 GLU    30      33.061 -33.146 -41.867  1.00  0.00           H  
ATOM    423  HB3 GLU    30      34.006 -32.028 -40.959  1.00  0.00           H  
ATOM    424  CG  GLU    30      33.225 -31.183 -42.757  1.00  0.00           C  
ATOM    425  HG2 GLU    30      32.417 -30.730 -42.182  1.00  0.00           H  
ATOM    426  HG3 GLU    30      33.971 -30.389 -42.744  1.00  0.00           H  
ATOM    427  CD  GLU    30      32.682 -31.498 -44.187  1.00  0.00           C  
ATOM    428  OE1 GLU    30      32.214 -32.581 -44.446  1.00  0.00           O  
ATOM    429  OE2 GLU    30      32.886 -30.664 -45.094  1.00  0.00           O  
ATOM    430  C   GLU    30      36.087 -32.034 -43.119  1.00  0.00           C  
ATOM    431  O   GLU    30      36.131 -31.768 -44.306  1.00  0.00           O  
ATOM    432  N   VAL    31      37.042 -31.722 -42.283  1.00  0.00           N  
ATOM    433  H   VAL    31      36.834 -31.841 -41.299  1.00  0.00           H  
ATOM    434  CA  VAL    31      38.278 -31.001 -42.676  1.00  0.00           C  
ATOM    435  HA  VAL    31      38.011 -30.093 -43.216  1.00  0.00           H  
ATOM    436  CB  VAL    31      38.977 -30.363 -41.442  1.00  0.00           C  
ATOM    437  HB  VAL    31      39.189 -31.101 -40.669  1.00  0.00           H  
ATOM    438  CG1 VAL    31      40.179 -29.535 -41.920  1.00  0.00           C  
ATOM    439 HG11 VAL    31      41.063 -30.115 -42.213  1.00  0.00           H  
ATOM    440 HG12 VAL    31      39.898 -28.749 -42.631  1.00  0.00           H  
ATOM    441 HG13 VAL    31      40.593 -29.061 -41.023  1.00  0.00           H  
ATOM    442  CG2 VAL    31      38.166 -29.241 -40.800  1.00  0.00           C  
ATOM    443 HG21 VAL    31      37.840 -28.411 -41.439  1.00  0.00           H  
ATOM    444 HG22 VAL    31      37.216 -29.630 -40.413  1.00  0.00           H  
ATOM    445 HG23 VAL    31      38.606 -28.871 -39.866  1.00  0.00           H  
ATOM    446  C   VAL    31      39.147 -31.862 -43.494  1.00  0.00           C  
ATOM    447  O   VAL    31      39.686 -31.439 -44.525  1.00  0.00           O  
ATOM    448  N   LYS    32      39.272 -33.154 -43.162  1.00  0.00           N  
ATOM    449  H   LYS    32      38.859 -33.489 -42.300  1.00  0.00           H  
ATOM    450  CA  LYS    32      39.996 -34.156 -43.943  1.00  0.00           C  
ATOM    451  HA  LYS    32      41.030 -33.859 -44.115  1.00  0.00           H  
ATOM    452  CB  LYS    32      40.074 -35.509 -43.210  1.00  0.00           C  
ATOM    453  HB2 LYS    32      39.076 -35.835 -42.919  1.00  0.00           H  
ATOM    454  HB3 LYS    32      40.394 -36.332 -43.848  1.00  0.00           H  
ATOM    455  CG  LYS    32      41.067 -35.440 -42.030  1.00  0.00           C  
ATOM    456  HG2 LYS    32      42.018 -35.073 -42.417  1.00  0.00           H  
ATOM    457  HG3 LYS    32      40.670 -34.615 -41.439  1.00  0.00           H  
ATOM    458  CD  LYS    32      41.202 -36.657 -41.213  1.00  0.00           C  
ATOM    459  HD2 LYS    32      41.789 -37.362 -41.803  1.00  0.00           H  
ATOM    460  HD3 LYS    32      41.914 -36.335 -40.452  1.00  0.00           H  
ATOM    461  CE  LYS    32      39.917 -37.177 -40.697  1.00  0.00           C  
ATOM    462  HE2 LYS    32      39.426 -36.411 -40.097  1.00  0.00           H  
ATOM    463  HE3 LYS    32      39.228 -37.370 -41.519  1.00  0.00           H  
ATOM    464  NZ  LYS    32      40.149 -38.356 -39.853  1.00  0.00           N  
ATOM    465  HZ1 LYS    32      41.048 -38.343 -39.391  1.00  0.00           H  
ATOM    466  HZ2 LYS    32      39.434 -38.705 -39.231  1.00  0.00           H  
ATOM    467  HZ3 LYS    32      40.152 -39.158 -40.467  1.00  0.00           H  
ATOM    468  C   LYS    32      39.407 -34.351 -45.374  1.00  0.00           C  
ATOM    469  O   LYS    32      40.131 -34.412 -46.306  1.00  0.00           O  
ATOM    470  N   LYS    33      38.124 -34.338 -45.479  1.00  0.00           N  
ATOM    471  H   LYS    33      37.560 -34.280 -44.640  1.00  0.00           H  
ATOM    472  CA  LYS    33      37.410 -34.322 -46.730  1.00  0.00           C  
ATOM    473  HA  LYS    33      37.744 -35.213 -47.261  1.00  0.00           H  
ATOM    474  CB  LYS    33      35.947 -34.583 -46.310  1.00  0.00           C  
ATOM    475  HB2 LYS    33      36.027 -35.545 -45.804  1.00  0.00           H  
ATOM    476  HB3 LYS    33      35.524 -33.900 -45.573  1.00  0.00           H  
ATOM    477  CG  LYS    33      35.051 -34.710 -47.556  1.00  0.00           C  
ATOM    478  HG2 LYS    33      34.086 -34.919 -47.093  1.00  0.00           H  
ATOM    479  HG3 LYS    33      34.934 -33.755 -48.068  1.00  0.00           H  
ATOM    480  CD  LYS    33      35.423 -35.761 -48.677  1.00  0.00           C  
ATOM    481  HD2 LYS    33      36.417 -35.621 -49.101  1.00  0.00           H  
ATOM    482  HD3 LYS    33      35.408 -36.804 -48.361  1.00  0.00           H  
ATOM    483  CE  LYS    33      34.387 -35.549 -49.813  1.00  0.00           C  
ATOM    484  HE2 LYS    33      33.408 -35.666 -49.349  1.00  0.00           H  
ATOM    485  HE3 LYS    33      34.508 -34.567 -50.270  1.00  0.00           H  
ATOM    486  NZ  LYS    33      34.575 -36.610 -50.765  1.00  0.00           N  
ATOM    487  HZ1 LYS    33      35.555 -36.673 -51.003  1.00  0.00           H  
ATOM    488  HZ2 LYS    33      34.376 -37.555 -50.469  1.00  0.00           H  
ATOM    489  HZ3 LYS    33      33.992 -36.420 -51.567  1.00  0.00           H  
ATOM    490  C   LYS    33      37.602 -33.032 -47.548  1.00  0.00           C  
ATOM    491  O   LYS    33      37.647 -33.139 -48.735  1.00  0.00           O  
ATOM    492  N   MET    34      37.970 -31.946 -46.890  1.00  0.00           N  
ATOM    493  H   MET    34      38.135 -32.060 -45.897  1.00  0.00           H  
ATOM    494  CA  MET    34      38.066 -30.627 -47.508  1.00  0.00           C  
ATOM    495  HA  MET    34      37.298 -30.354 -48.231  1.00  0.00           H  
ATOM    496  CB  MET    34      37.954 -29.528 -46.387  1.00  0.00           C  
ATOM    497  HB2 MET    34      37.087 -29.729 -45.757  1.00  0.00           H  
ATOM    498  HB3 MET    34      38.796 -29.608 -45.699  1.00  0.00           H  
ATOM    499  CG  MET    34      37.816 -28.104 -46.836  1.00  0.00           C  
ATOM    500  HG2 MET    34      38.855 -27.894 -47.091  1.00  0.00           H  
ATOM    501  HG3 MET    34      37.113 -27.952 -47.655  1.00  0.00           H  
ATOM    502  SD  MET    34      37.306 -26.843 -45.592  1.00  0.00           S  
ATOM    503  CE  MET    34      35.787 -27.387 -44.876  1.00  0.00           C  
ATOM    504  HE1 MET    34      35.959 -28.122 -44.080  1.00  0.00           H  
ATOM    505  HE2 MET    34      35.239 -26.518 -44.492  1.00  0.00           H  
ATOM    506  HE3 MET    34      35.175 -27.763 -45.706  1.00  0.00           H  
ATOM    507  C   MET    34      39.460 -30.511 -48.126  1.00  0.00           C  
ATOM    508  O   MET    34      39.560 -29.960 -49.210  1.00  0.00           O  
ATOM    509  N   VAL    35      40.498 -31.150 -47.498  1.00  0.00           N  
ATOM    510  H   VAL    35      40.230 -31.604 -46.633  1.00  0.00           H  
ATOM    511  CA  VAL    35      41.860 -31.286 -48.075  1.00  0.00           C  
ATOM    512  HA  VAL    35      42.098 -30.340 -48.562  1.00  0.00           H  
ATOM    513  CB  VAL    35      42.835 -31.701 -46.963  1.00  0.00           C  
ATOM    514  HB  VAL    35      42.377 -32.611 -46.575  1.00  0.00           H  
ATOM    515  CG1 VAL    35      44.248 -31.994 -47.531  1.00  0.00           C  
ATOM    516 HG11 VAL    35      44.627 -31.112 -48.062  1.00  0.00           H  
ATOM    517 HG12 VAL    35      44.937 -32.308 -46.737  1.00  0.00           H  
ATOM    518 HG13 VAL    35      44.138 -32.839 -48.222  1.00  0.00           H  
ATOM    519  CG2 VAL    35      42.764 -30.844 -45.707  1.00  0.00           C  
ATOM    520 HG21 VAL    35      43.416 -29.963 -45.749  1.00  0.00           H  
ATOM    521 HG22 VAL    35      41.724 -30.573 -45.486  1.00  0.00           H  
ATOM    522 HG23 VAL    35      43.062 -31.498 -44.877  1.00  0.00           H  
ATOM    523  C   VAL    35      41.768 -32.293 -49.251  1.00  0.00           C  
ATOM    524  O   VAL    35      42.286 -31.956 -50.309  1.00  0.00           O  
ATOM    525  N   ALA    36      41.242 -33.528 -49.112  1.00  0.00           N  
ATOM    526  H   ALA    36      40.725 -33.734 -48.265  1.00  0.00           H  
ATOM    527  CA  ALA    36      41.170 -34.604 -50.139  1.00  0.00           C  
ATOM    528  HA  ALA    36      42.184 -34.923 -50.384  1.00  0.00           H  
ATOM    529  CB  ALA    36      40.535 -35.794 -49.403  1.00  0.00           C  
ATOM    530  HB1 ALA    36      41.164 -36.005 -48.530  1.00  0.00           H  
ATOM    531  HB2 ALA    36      39.531 -35.442 -49.136  1.00  0.00           H  
ATOM    532  HB3 ALA    36      40.328 -36.682 -50.012  1.00  0.00           H  
ATOM    533  C   ALA    36      40.475 -34.307 -51.436  1.00  0.00           C  
ATOM    534  O   ALA    36      40.905 -34.789 -52.463  1.00  0.00           O  
ATOM    535  N   GLU    37      39.493 -33.396 -51.362  1.00  0.00           N  
ATOM    536  H   GLU    37      39.261 -33.140 -50.409  1.00  0.00           H  
ATOM    537  CA  GLU    37      38.740 -32.976 -52.491  1.00  0.00           C  
ATOM    538  HA  GLU    37      38.663 -33.758 -53.246  1.00  0.00           H  
ATOM    539  CB  GLU    37      37.313 -32.661 -52.003  1.00  0.00           C  
ATOM    540  HB2 GLU    37      36.973 -33.444 -51.325  1.00  0.00           H  
ATOM    541  HB3 GLU    37      37.425 -31.748 -51.419  1.00  0.00           H  
ATOM    542  CG  GLU    37      36.215 -32.541 -53.086  1.00  0.00           C  
ATOM    543  HG2 GLU    37      35.276 -32.243 -52.620  1.00  0.00           H  
ATOM    544  HG3 GLU    37      36.330 -31.786 -53.864  1.00  0.00           H  
ATOM    545  CD  GLU    37      35.950 -33.882 -53.714  1.00  0.00           C  
ATOM    546  OE1 GLU    37      34.999 -33.892 -54.597  1.00  0.00           O  
ATOM    547  OE2 GLU    37      36.582 -34.896 -53.343  1.00  0.00           O  
ATOM    548  C   GLU    37      39.437 -31.721 -53.131  1.00  0.00           C  
ATOM    549  O   GLU    37      39.567 -31.582 -54.326  1.00  0.00           O  
ATOM    550  N   TYR    38      40.131 -30.926 -52.304  1.00  0.00           N  
ATOM    551  H   TYR    38      40.199 -31.097 -51.308  1.00  0.00           H  
ATOM    552  CA  TYR    38      40.983 -29.834 -52.803  1.00  0.00           C  
ATOM    553  HA  TYR    38      40.418 -29.182 -53.469  1.00  0.00           H  
ATOM    554  CB  TYR    38      41.370 -28.981 -51.579  1.00  0.00           C  
ATOM    555  HB2 TYR    38      40.571 -28.264 -51.355  1.00  0.00           H  
ATOM    556  HB3 TYR    38      41.334 -29.541 -50.637  1.00  0.00           H  
ATOM    557  CG  TYR    38      42.667 -28.185 -51.665  1.00  0.00           C  
ATOM    558  CD1 TYR    38      43.805 -28.646 -51.047  1.00  0.00           C  
ATOM    559  HD1 TYR    38      43.803 -29.613 -50.566  1.00  0.00           H  
ATOM    560  CE1 TYR    38      44.996 -27.809 -51.114  1.00  0.00           C  
ATOM    561  HE1 TYR    38      45.980 -28.176 -50.865  1.00  0.00           H  
ATOM    562  CZ  TYR    38      44.987 -26.469 -51.541  1.00  0.00           C  
ATOM    563  OH  TYR    38      46.083 -25.768 -51.595  1.00  0.00           O  
ATOM    564  HH  TYR    38      46.770 -26.212 -51.093  1.00  0.00           H  
ATOM    565  CE2 TYR    38      43.755 -25.984 -52.016  1.00  0.00           C  
ATOM    566  HE2 TYR    38      43.652 -24.960 -52.343  1.00  0.00           H  
ATOM    567  CD2 TYR    38      42.587 -26.789 -52.081  1.00  0.00           C  
ATOM    568  HD2 TYR    38      41.660 -26.426 -52.500  1.00  0.00           H  
ATOM    569  C   TYR    38      42.324 -30.340 -53.377  1.00  0.00           C  
ATOM    570  O   TYR    38      42.753 -29.619 -54.287  1.00  0.00           O  
ATOM    571  N   ARG    39      42.815 -31.490 -53.028  1.00  0.00           N  
ATOM    572  H   ARG    39      42.390 -31.909 -52.209  1.00  0.00           H  
ATOM    573  CA  ARG    39      43.924 -32.174 -53.620  1.00  0.00           C  
ATOM    574  HA  ARG    39      44.643 -31.484 -54.063  1.00  0.00           H  
ATOM    575  CB  ARG    39      44.550 -33.011 -52.589  1.00  0.00           C  
ATOM    576  HB2 ARG    39      43.800 -33.700 -52.201  1.00  0.00           H  
ATOM    577  HB3 ARG    39      45.330 -33.546 -53.129  1.00  0.00           H  
ATOM    578  CG  ARG    39      45.301 -32.261 -51.471  1.00  0.00           C  
ATOM    579  HG2 ARG    39      45.985 -31.515 -51.876  1.00  0.00           H  
ATOM    580  HG3 ARG    39      44.637 -31.769 -50.761  1.00  0.00           H  
ATOM    581  CD  ARG    39      46.196 -33.263 -50.700  1.00  0.00           C  
ATOM    582  HD2 ARG    39      45.453 -33.799 -50.110  1.00  0.00           H  
ATOM    583  HD3 ARG    39      46.690 -33.907 -51.429  1.00  0.00           H  
ATOM    584  NE  ARG    39      47.149 -32.484 -49.927  1.00  0.00           N  
ATOM    585  HE  ARG    39      47.312 -31.540 -50.248  1.00  0.00           H  
ATOM    586  CZ  ARG    39      47.904 -32.833 -48.905  1.00  0.00           C  
ATOM    587  NH1 ARG    39      47.876 -34.038 -48.376  1.00  0.00           N  
ATOM    588 HH11 ARG    39      46.972 -34.488 -48.417  1.00  0.00           H  
ATOM    589 HH12 ARG    39      48.395 -34.079 -47.510  1.00  0.00           H  
ATOM    590  NH2 ARG    39      48.718 -31.978 -48.414  1.00  0.00           N  
ATOM    591 HH21 ARG    39      48.853 -31.053 -48.797  1.00  0.00           H  
ATOM    592 HH22 ARG    39      49.383 -32.262 -47.710  1.00  0.00           H  
ATOM    593  C   ARG    39      43.524 -32.997 -54.834  1.00  0.00           C  
ATOM    594  O   ARG    39      44.392 -33.646 -55.497  1.00  0.00           O  
ATOM    595  N   LYS    40      42.299 -32.890 -55.309  1.00  0.00           N  
ATOM    596  H   LYS    40      41.734 -32.207 -54.819  1.00  0.00           H  
ATOM    597  CA  LYS    40      41.836 -33.766 -56.371  1.00  0.00           C  
ATOM    598  HA  LYS    40      42.160 -34.806 -56.413  1.00  0.00           H  
ATOM    599  CB  LYS    40      40.284 -33.958 -56.273  1.00  0.00           C  
ATOM    600  HB2 LYS    40      40.185 -34.264 -55.232  1.00  0.00           H  
ATOM    601  HB3 LYS    40      39.748 -33.033 -56.487  1.00  0.00           H  
ATOM    602  CG  LYS    40      39.797 -35.157 -57.064  1.00  0.00           C  
ATOM    603  HG2 LYS    40      39.745 -35.073 -58.149  1.00  0.00           H  
ATOM    604  HG3 LYS    40      40.453 -36.013 -56.902  1.00  0.00           H  
ATOM    605  CD  LYS    40      38.388 -35.631 -56.661  1.00  0.00           C  
ATOM    606  HD2 LYS    40      38.072 -36.462 -57.292  1.00  0.00           H  
ATOM    607  HD3 LYS    40      38.381 -35.912 -55.608  1.00  0.00           H  
ATOM    608  CE  LYS    40      37.355 -34.580 -56.919  1.00  0.00           C  
ATOM    609  HE2 LYS    40      37.479 -33.868 -56.103  1.00  0.00           H  
ATOM    610  HE3 LYS    40      37.593 -34.165 -57.899  1.00  0.00           H  
ATOM    611  NZ  LYS    40      35.975 -35.138 -56.950  1.00  0.00           N  
ATOM    612  HZ1 LYS    40      35.376 -34.528 -57.488  1.00  0.00           H  
ATOM    613  HZ2 LYS    40      35.891 -36.011 -57.449  1.00  0.00           H  
ATOM    614  HZ3 LYS    40      35.549 -35.338 -56.057  1.00  0.00           H  
ATOM    615  C   LYS    40      42.242 -33.061 -57.683  1.00  0.00           C  
ATOM    616  O   LYS    40      41.943 -31.886 -57.841  1.00  0.00           O  
ATOM    617  N   PRO    41      43.015 -33.647 -58.648  1.00  0.00           N  
ATOM    618  CD  PRO    41      43.388 -35.084 -58.754  1.00  0.00           C  
ATOM    619  HD2 PRO    41      42.454 -35.644 -58.625  1.00  0.00           H  
ATOM    620  HD3 PRO    41      44.190 -35.289 -58.034  1.00  0.00           H  
ATOM    621  CG  PRO    41      43.850 -35.375 -60.155  1.00  0.00           C  
ATOM    622  HG2 PRO    41      43.033 -35.573 -60.860  1.00  0.00           H  
ATOM    623  HG3 PRO    41      44.584 -36.190 -60.180  1.00  0.00           H  
ATOM    624  CB  PRO    41      44.541 -33.998 -60.442  1.00  0.00           C  
ATOM    625  HB2 PRO    41      44.644 -33.737 -61.503  1.00  0.00           H  
ATOM    626  HB3 PRO    41      45.456 -33.824 -59.862  1.00  0.00           H  
ATOM    627  CA  PRO    41      43.588 -32.990 -59.815  1.00  0.00           C  
ATOM    628  HA  PRO    41      44.212 -32.167 -59.465  1.00  0.00           H  
ATOM    629  C   PRO    41      42.610 -32.487 -60.850  1.00  0.00           C  
ATOM    630  O   PRO    41      43.058 -31.925 -61.827  1.00  0.00           O  
ATOM    631  N   VAL    42      41.289 -32.809 -60.559  1.00  0.00           N  
ATOM    632  H   VAL    42      40.907 -33.086 -59.663  1.00  0.00           H  
ATOM    633  CA  VAL    42      40.247 -32.639 -61.537  1.00  0.00           C  
ATOM    634  HA  VAL    42      40.666 -31.897 -62.217  1.00  0.00           H  
ATOM    635  CB  VAL    42      39.944 -33.953 -62.347  1.00  0.00           C  
ATOM    636  HB  VAL    42      40.889 -34.484 -62.461  1.00  0.00           H  
ATOM    637  CG1 VAL    42      39.139 -34.967 -61.549  1.00  0.00           C  
ATOM    638 HG11 VAL    42      39.363 -34.883 -60.478  1.00  0.00           H  
ATOM    639 HG12 VAL    42      38.064 -34.750 -61.568  1.00  0.00           H  
ATOM    640 HG13 VAL    42      39.410 -36.015 -61.723  1.00  0.00           H  
ATOM    641  CG2 VAL    42      39.192 -33.653 -63.583  1.00  0.00           C  
ATOM    642 HG21 VAL    42      39.611 -32.929 -64.294  1.00  0.00           H  
ATOM    643 HG22 VAL    42      39.081 -34.588 -64.145  1.00  0.00           H  
ATOM    644 HG23 VAL    42      38.171 -33.279 -63.439  1.00  0.00           H  
ATOM    645  C   VAL    42      38.987 -32.037 -60.859  1.00  0.00           C  
ATOM    646  O   VAL    42      38.675 -32.427 -59.723  1.00  0.00           O  
ATOM    647  N   VAL    43      38.327 -31.154 -61.559  1.00  0.00           N  
ATOM    648  H   VAL    43      38.702 -30.838 -62.445  1.00  0.00           H  
ATOM    649  CA  VAL    43      37.149 -30.351 -61.119  1.00  0.00           C  
ATOM    650  HA  VAL    43      36.765 -30.742 -60.177  1.00  0.00           H  
ATOM    651  CB  VAL    43      37.450 -28.861 -60.938  1.00  0.00           C  
ATOM    652  HB  VAL    43      37.724 -28.486 -61.924  1.00  0.00           H  
ATOM    653  CG1 VAL    43      36.235 -28.013 -60.411  1.00  0.00           C  
ATOM    654 HG11 VAL    43      35.837 -28.342 -59.443  1.00  0.00           H  
ATOM    655 HG12 VAL    43      36.524 -26.961 -60.298  1.00  0.00           H  
ATOM    656 HG13 VAL    43      35.327 -28.003 -61.026  1.00  0.00           H  
ATOM    657  CG2 VAL    43      38.647 -28.668 -60.036  1.00  0.00           C  
ATOM    658 HG21 VAL    43      39.573 -28.695 -60.623  1.00  0.00           H  
ATOM    659 HG22 VAL    43      38.570 -27.709 -59.509  1.00  0.00           H  
ATOM    660 HG23 VAL    43      38.702 -29.437 -59.255  1.00  0.00           H  
ATOM    661  C   VAL    43      35.961 -30.667 -62.142  1.00  0.00           C  
ATOM    662  O   VAL    43      35.836 -29.953 -63.154  1.00  0.00           O  
ATOM    663  N   LYS    44      35.126 -31.639 -61.787  1.00  0.00           N  
ATOM    664  H   LYS    44      35.322 -32.135 -60.926  1.00  0.00           H  
ATOM    665  CA  LYS    44      34.080 -32.160 -62.757  1.00  0.00           C  
ATOM    666  HA  LYS    44      34.371 -31.999 -63.795  1.00  0.00           H  
ATOM    667  CB  LYS    44      33.793 -33.667 -62.582  1.00  0.00           C  
ATOM    668  HB2 LYS    44      33.318 -33.805 -61.610  1.00  0.00           H  
ATOM    669  HB3 LYS    44      33.068 -33.972 -63.337  1.00  0.00           H  
ATOM    670  CG  LYS    44      34.976 -34.633 -62.585  1.00  0.00           C  
ATOM    671  HG2 LYS    44      35.585 -34.517 -63.482  1.00  0.00           H  
ATOM    672  HG3 LYS    44      35.621 -34.447 -61.726  1.00  0.00           H  
ATOM    673  CD  LYS    44      34.449 -36.098 -62.518  1.00  0.00           C  
ATOM    674  HD2 LYS    44      33.735 -36.170 -61.698  1.00  0.00           H  
ATOM    675  HD3 LYS    44      33.967 -36.367 -63.458  1.00  0.00           H  
ATOM    676  CE  LYS    44      35.444 -37.223 -62.166  1.00  0.00           C  
ATOM    677  HE2 LYS    44      35.981 -37.408 -63.096  1.00  0.00           H  
ATOM    678  HE3 LYS    44      36.046 -36.803 -61.361  1.00  0.00           H  
ATOM    679  NZ  LYS    44      34.608 -38.386 -61.752  1.00  0.00           N  
ATOM    680  HZ1 LYS    44      33.880 -38.673 -62.390  1.00  0.00           H  
ATOM    681  HZ2 LYS    44      35.159 -39.210 -61.558  1.00  0.00           H  
ATOM    682  HZ3 LYS    44      33.998 -38.076 -61.009  1.00  0.00           H  
ATOM    683  C   LYS    44      32.753 -31.420 -62.549  1.00  0.00           C  
ATOM    684  O   LYS    44      32.131 -31.576 -61.524  1.00  0.00           O  
ATOM    685  N   LEU    45      32.497 -30.449 -63.444  1.00  0.00           N  
ATOM    686  H   LEU    45      32.998 -30.465 -64.324  1.00  0.00           H  
ATOM    687  CA  LEU    45      31.263 -29.661 -63.310  1.00  0.00           C  
ATOM    688  HA  LEU    45      31.041 -29.771 -62.248  1.00  0.00           H  
ATOM    689  CB  LEU    45      31.610 -28.162 -63.612  1.00  0.00           C  
ATOM    690  HB2 LEU    45      31.843 -28.052 -64.671  1.00  0.00           H  
ATOM    691  HB3 LEU    45      30.768 -27.551 -63.289  1.00  0.00           H  
ATOM    692  CG  LEU    45      32.850 -27.496 -62.842  1.00  0.00           C  
ATOM    693  HG  LEU    45      33.646 -28.232 -62.951  1.00  0.00           H  
ATOM    694  CD1 LEU    45      33.167 -26.235 -63.621  1.00  0.00           C  
ATOM    695 HD11 LEU    45      33.453 -26.442 -64.660  1.00  0.00           H  
ATOM    696 HD12 LEU    45      32.257 -25.624 -63.566  1.00  0.00           H  
ATOM    697 HD13 LEU    45      33.992 -25.601 -63.274  1.00  0.00           H  
ATOM    698  CD2 LEU    45      32.682 -27.099 -61.329  1.00  0.00           C  
ATOM    699 HD21 LEU    45      32.368 -27.986 -60.765  1.00  0.00           H  
ATOM    700 HD22 LEU    45      33.620 -26.713 -60.913  1.00  0.00           H  
ATOM    701 HD23 LEU    45      32.062 -26.209 -61.167  1.00  0.00           H  
ATOM    702  C   LEU    45      30.131 -30.236 -64.126  1.00  0.00           C  
ATOM    703  O   LEU    45      30.316 -30.463 -65.322  1.00  0.00           O  
ATOM    704  N   GLY    46      29.074 -30.668 -63.423  1.00  0.00           N  
ATOM    705  H   GLY    46      29.063 -30.454 -62.433  1.00  0.00           H  
ATOM    706  CA  GLY    46      27.863 -31.399 -63.905  1.00  0.00           C  
ATOM    707  HA2 GLY    46      27.741 -31.070 -64.937  1.00  0.00           H  
ATOM    708  HA3 GLY    46      28.083 -32.466 -63.871  1.00  0.00           H  
ATOM    709  C   GLY    46      26.574 -31.110 -63.234  1.00  0.00           C  
ATOM    710  O   GLY    46      25.647 -31.806 -63.639  1.00  0.00           O  
ATOM    711  N   GLY    47      26.435 -30.162 -62.290  1.00  0.00           N  
ATOM    712  H   GLY    47      27.163 -29.544 -61.951  1.00  0.00           H  
ATOM    713  CA  GLY    47      25.240 -29.986 -61.537  1.00  0.00           C  
ATOM    714  HA2 GLY    47      24.465 -29.489 -62.121  1.00  0.00           H  
ATOM    715  HA3 GLY    47      24.921 -31.013 -61.363  1.00  0.00           H  
ATOM    716  C   GLY    47      25.400 -29.322 -60.212  1.00  0.00           C  
ATOM    717  O   GLY    47      26.403 -28.666 -59.919  1.00  0.00           O  
ATOM    718  N   GLU    48      24.436 -29.464 -59.343  1.00  0.00           N  
ATOM    719  H   GLU    48      23.652 -30.034 -59.640  1.00  0.00           H  
ATOM    720  CA  GLU    48      24.501 -28.926 -57.985  1.00  0.00           C  
ATOM    721  HA  GLU    48      24.825 -27.886 -57.981  1.00  0.00           H  
ATOM    722  CB  GLU    48      23.082 -28.819 -57.418  1.00  0.00           C  
ATOM    723  HB2 GLU    48      23.273 -28.243 -56.513  1.00  0.00           H  
ATOM    724  HB3 GLU    48      22.468 -28.286 -58.143  1.00  0.00           H  
ATOM    725  CG  GLU    48      22.414 -30.080 -56.910  1.00  0.00           C  
ATOM    726  HG2 GLU    48      23.096 -30.663 -56.291  1.00  0.00           H  
ATOM    727  HG3 GLU    48      21.526 -29.835 -56.326  1.00  0.00           H  
ATOM    728  CD  GLU    48      21.776 -31.058 -57.917  1.00  0.00           C  
ATOM    729  OE1 GLU    48      21.923 -30.945 -59.155  1.00  0.00           O  
ATOM    730  OE2 GLU    48      20.990 -31.904 -57.397  1.00  0.00           O  
ATOM    731  C   GLU    48      25.466 -29.616 -56.987  1.00  0.00           C  
ATOM    732  O   GLU    48      25.286 -29.731 -55.800  1.00  0.00           O  
ATOM    733  N   THR    49      26.597 -30.103 -57.528  1.00  0.00           N  
ATOM    734  H   THR    49      26.768 -29.798 -58.479  1.00  0.00           H  
ATOM    735  CA  THR    49      27.569 -31.014 -56.820  1.00  0.00           C  
ATOM    736  HA  THR    49      27.073 -31.220 -55.872  1.00  0.00           H  
ATOM    737  CB  THR    49      27.752 -32.263 -57.658  1.00  0.00           C  
ATOM    738  HB  THR    49      28.475 -33.021 -57.356  1.00  0.00           H  
ATOM    739  CG2 THR    49      26.376 -32.999 -57.828  1.00  0.00           C  
ATOM    740 HG21 THR    49      26.604 -33.986 -58.249  1.00  0.00           H  
ATOM    741 HG22 THR    49      25.897 -33.290 -56.885  1.00  0.00           H  
ATOM    742 HG23 THR    49      25.602 -32.500 -58.424  1.00  0.00           H  
ATOM    743  OG1 THR    49      28.190 -32.120 -58.968  1.00  0.00           O  
ATOM    744  HG1 THR    49      28.838 -31.414 -59.031  1.00  0.00           H  
ATOM    745  C   THR    49      28.845 -30.268 -56.450  1.00  0.00           C  
ATOM    746  O   THR    49      29.792 -30.949 -56.014  1.00  0.00           O  
ATOM    747  N   LEU    50      28.931 -28.944 -56.595  1.00  0.00           N  
ATOM    748  H   LEU    50      28.162 -28.364 -56.910  1.00  0.00           H  
ATOM    749  CA  LEU    50      30.170 -28.196 -56.283  1.00  0.00           C  
ATOM    750  HA  LEU    50      31.038 -28.690 -56.718  1.00  0.00           H  
ATOM    751  CB  LEU    50      30.222 -26.811 -56.985  1.00  0.00           C  
ATOM    752  HB2 LEU    50      29.898 -26.858 -58.024  1.00  0.00           H  
ATOM    753  HB3 LEU    50      29.411 -26.312 -56.454  1.00  0.00           H  
ATOM    754  CG  LEU    50      31.530 -26.043 -56.859  1.00  0.00           C  
ATOM    755  HG  LEU    50      31.852 -26.051 -55.818  1.00  0.00           H  
ATOM    756  CD1 LEU    50      32.631 -26.637 -57.674  1.00  0.00           C  
ATOM    757 HD11 LEU    50      32.275 -26.867 -58.686  1.00  0.00           H  
ATOM    758 HD12 LEU    50      33.429 -25.930 -57.931  1.00  0.00           H  
ATOM    759 HD13 LEU    50      33.055 -27.545 -57.229  1.00  0.00           H  
ATOM    760  CD2 LEU    50      31.355 -24.574 -57.286  1.00  0.00           C  
ATOM    761 HD21 LEU    50      32.232 -23.927 -57.160  1.00  0.00           H  
ATOM    762 HD22 LEU    50      31.016 -24.461 -58.323  1.00  0.00           H  
ATOM    763 HD23 LEU    50      30.459 -24.167 -56.801  1.00  0.00           H  
ATOM    764  C   LEU    50      30.387 -28.152 -54.791  1.00  0.00           C  
ATOM    765  O   LEU    50      29.496 -27.924 -53.987  1.00  0.00           O  
ATOM    766  N   THR    51      31.673 -28.269 -54.454  1.00  0.00           N  
ATOM    767  H   THR    51      32.326 -28.535 -55.181  1.00  0.00           H  
ATOM    768  CA  THR    51      32.139 -28.149 -53.021  1.00  0.00           C  
ATOM    769  HA  THR    51      31.317 -27.750 -52.427  1.00  0.00           H  
ATOM    770  CB  THR    51      32.682 -29.491 -52.591  1.00  0.00           C  
ATOM    771  HB  THR    51      33.211 -29.450 -51.638  1.00  0.00           H  
ATOM    772  CG2 THR    51      31.608 -30.566 -52.603  1.00  0.00           C  
ATOM    773 HG21 THR    51      30.885 -30.288 -51.826  1.00  0.00           H  
ATOM    774 HG22 THR    51      31.068 -30.531 -53.558  1.00  0.00           H  
ATOM    775 HG23 THR    51      31.932 -31.601 -52.434  1.00  0.00           H  
ATOM    776  OG1 THR    51      33.702 -29.991 -53.543  1.00  0.00           O  
ATOM    777  HG1 THR    51      34.568 -29.800 -53.174  1.00  0.00           H  
ATOM    778  C   THR    51      33.258 -27.086 -52.920  1.00  0.00           C  
ATOM    779  O   THR    51      34.103 -27.040 -53.830  1.00  0.00           O  
ATOM    780  N   ILE    52      33.187 -26.225 -51.904  1.00  0.00           N  
ATOM    781  H   ILE    52      32.448 -26.476 -51.258  1.00  0.00           H  
ATOM    782  CA  ILE    52      34.169 -25.210 -51.565  1.00  0.00           C  
ATOM    783  HA  ILE    52      34.086 -24.422 -52.314  1.00  0.00           H  
ATOM    784  CB  ILE    52      33.754 -24.685 -50.156  1.00  0.00           C  
ATOM    785  HB  ILE    52      34.273 -23.754 -49.930  1.00  0.00           H  
ATOM    786  CG2 ILE    52      32.300 -24.219 -50.054  1.00  0.00           C  
ATOM    787 HG21 ILE    52      31.662 -25.107 -49.951  1.00  0.00           H  
ATOM    788 HG22 ILE    52      32.155 -23.686 -49.107  1.00  0.00           H  
ATOM    789 HG23 ILE    52      31.931 -23.676 -50.933  1.00  0.00           H  
ATOM    790  CG1 ILE    52      34.045 -25.719 -49.029  1.00  0.00           C  
ATOM    791 HG12 ILE    52      33.154 -25.822 -48.410  1.00  0.00           H  
ATOM    792 HG13 ILE    52      34.198 -26.669 -49.541  1.00  0.00           H  
ATOM    793  CD1 ILE    52      35.246 -25.277 -48.260  1.00  0.00           C  
ATOM    794 HD11 ILE    52      35.041 -24.319 -47.765  1.00  0.00           H  
ATOM    795 HD12 ILE    52      35.402 -26.097 -47.549  1.00  0.00           H  
ATOM    796 HD13 ILE    52      36.155 -25.220 -48.871  1.00  0.00           H  
ATOM    797  C   ILE    52      35.619 -25.655 -51.548  1.00  0.00           C  
ATOM    798  O   ILE    52      36.532 -24.857 -51.575  1.00  0.00           O  
ATOM    799  N   SER    53      35.981 -26.941 -51.436  1.00  0.00           N  
ATOM    800  H   SER    53      35.190 -27.568 -51.348  1.00  0.00           H  
ATOM    801  CA  SER    53      37.341 -27.476 -51.513  1.00  0.00           C  
ATOM    802  HA  SER    53      37.985 -26.918 -50.832  1.00  0.00           H  
ATOM    803  CB  SER    53      37.199 -29.010 -51.170  1.00  0.00           C  
ATOM    804  HB2 SER    53      38.103 -29.549 -51.456  1.00  0.00           H  
ATOM    805  HB3 SER    53      36.994 -29.035 -50.100  1.00  0.00           H  
ATOM    806  OG  SER    53      36.090 -29.603 -51.795  1.00  0.00           O  
ATOM    807  HG  SER    53      35.812 -30.288 -51.183  1.00  0.00           H  
ATOM    808  C   SER    53      37.903 -27.428 -52.910  1.00  0.00           C  
ATOM    809  O   SER    53      39.067 -27.129 -53.081  1.00  0.00           O  
ATOM    810  N   GLN    54      37.068 -27.601 -53.929  1.00  0.00           N  
ATOM    811  H   GLN    54      36.133 -27.763 -53.576  1.00  0.00           H  
ATOM    812  CA  GLN    54      37.498 -27.404 -55.350  1.00  0.00           C  
ATOM    813  HA  GLN    54      38.461 -27.907 -55.435  1.00  0.00           H  
ATOM    814  CB  GLN    54      36.502 -28.052 -56.242  1.00  0.00           C  
ATOM    815  HB2 GLN    54      35.593 -27.469 -56.097  1.00  0.00           H  
ATOM    816  HB3 GLN    54      36.814 -27.833 -57.263  1.00  0.00           H  
ATOM    817  CG  GLN    54      36.235 -29.541 -55.926  1.00  0.00           C  
ATOM    818  HG2 GLN    54      37.007 -29.897 -55.243  1.00  0.00           H  
ATOM    819  HG3 GLN    54      35.302 -29.652 -55.374  1.00  0.00           H  
ATOM    820  CD  GLN    54      36.300 -30.408 -57.168  1.00  0.00           C  
ATOM    821  OE1 GLN    54      35.389 -30.696 -57.917  1.00  0.00           O  
ATOM    822  NE2 GLN    54      37.509 -30.739 -57.533  1.00  0.00           N  
ATOM    823 HE21 GLN    54      37.739 -31.341 -58.315  1.00  0.00           H  
ATOM    824 HE22 GLN    54      38.336 -30.371 -57.078  1.00  0.00           H  
ATOM    825  C   GLN    54      37.775 -25.976 -55.611  1.00  0.00           C  
ATOM    826  O   GLN    54      38.690 -25.641 -56.346  1.00  0.00           O  
ATOM    827  N   VAL    55      37.038 -25.039 -54.990  1.00  0.00           N  
ATOM    828  H   VAL    55      36.303 -25.292 -54.340  1.00  0.00           H  
ATOM    829  CA  VAL    55      37.140 -23.611 -55.256  1.00  0.00           C  
ATOM    830  HA  VAL    55      37.105 -23.522 -56.342  1.00  0.00           H  
ATOM    831  CB  VAL    55      36.026 -22.811 -54.603  1.00  0.00           C  
ATOM    832  HB  VAL    55      35.990 -23.075 -53.546  1.00  0.00           H  
ATOM    833  CG1 VAL    55      36.278 -21.303 -54.943  1.00  0.00           C  
ATOM    834 HG11 VAL    55      37.081 -20.861 -54.341  1.00  0.00           H  
ATOM    835 HG12 VAL    55      36.470 -21.156 -56.014  1.00  0.00           H  
ATOM    836 HG13 VAL    55      35.385 -20.709 -54.713  1.00  0.00           H  
ATOM    837  CG2 VAL    55      34.621 -23.075 -55.158  1.00  0.00           C  
ATOM    838 HG21 VAL    55      34.328 -24.120 -54.997  1.00  0.00           H  
ATOM    839 HG22 VAL    55      33.788 -22.486 -54.753  1.00  0.00           H  
ATOM    840 HG23 VAL    55      34.555 -22.899 -56.239  1.00  0.00           H  
ATOM    841  C   VAL    55      38.544 -23.095 -54.834  1.00  0.00           C  
ATOM    842  O   VAL    55      39.143 -22.305 -55.517  1.00  0.00           O  
ATOM    843  N   ALA    56      38.938 -23.392 -53.555  1.00  0.00           N  
ATOM    844  H   ALA    56      38.335 -23.959 -52.971  1.00  0.00           H  
ATOM    845  CA  ALA    56      40.295 -23.284 -53.086  1.00  0.00           C  
ATOM    846  HA  ALA    56      40.430 -22.206 -52.995  1.00  0.00           H  
ATOM    847  CB  ALA    56      40.335 -23.752 -51.658  1.00  0.00           C  
ATOM    848  HB1 ALA    56      40.159 -24.826 -51.522  1.00  0.00           H  
ATOM    849  HB2 ALA    56      41.352 -23.521 -51.320  1.00  0.00           H  
ATOM    850  HB3 ALA    56      39.644 -23.271 -50.955  1.00  0.00           H  
ATOM    851  C   ALA    56      41.362 -23.773 -54.037  1.00  0.00           C  
ATOM    852  O   ALA    56      42.270 -23.077 -54.359  1.00  0.00           O  
ATOM    853  N   ALA    57      41.264 -24.972 -54.588  1.00  0.00           N  
ATOM    854  H   ALA    57      40.545 -25.598 -54.246  1.00  0.00           H  
ATOM    855  CA  ALA    57      42.334 -25.514 -55.432  1.00  0.00           C  
ATOM    856  HA  ALA    57      43.280 -25.478 -54.893  1.00  0.00           H  
ATOM    857  CB  ALA    57      41.965 -27.017 -55.668  1.00  0.00           C  
ATOM    858  HB1 ALA    57      41.645 -27.526 -54.751  1.00  0.00           H  
ATOM    859  HB2 ALA    57      41.304 -27.172 -56.530  1.00  0.00           H  
ATOM    860  HB3 ALA    57      42.914 -27.459 -55.993  1.00  0.00           H  
ATOM    861  C   ALA    57      42.487 -24.733 -56.796  1.00  0.00           C  
ATOM    862  O   ALA    57      43.566 -24.350 -57.247  1.00  0.00           O  
ATOM    863  N   ILE    58      41.319 -24.383 -57.357  1.00  0.00           N  
ATOM    864  H   ILE    58      40.475 -24.804 -56.988  1.00  0.00           H  
ATOM    865  CA  ILE    58      41.138 -23.406 -58.497  1.00  0.00           C  
ATOM    866  HA  ILE    58      41.900 -23.673 -59.230  1.00  0.00           H  
ATOM    867  CB  ILE    58      39.764 -23.505 -59.193  1.00  0.00           C  
ATOM    868  HB  ILE    58      38.962 -23.591 -58.460  1.00  0.00           H  
ATOM    869  CG2 ILE    58      39.360 -22.337 -60.049  1.00  0.00           C  
ATOM    870 HG21 ILE    58      38.426 -22.604 -60.558  1.00  0.00           H  
ATOM    871 HG22 ILE    58      39.154 -21.525 -59.342  1.00  0.00           H  
ATOM    872 HG23 ILE    58      40.158 -22.002 -60.723  1.00  0.00           H  
ATOM    873  CG1 ILE    58      39.650 -24.795 -59.992  1.00  0.00           C  
ATOM    874 HG12 ILE    58      40.019 -25.611 -59.371  1.00  0.00           H  
ATOM    875 HG13 ILE    58      38.597 -24.997 -60.191  1.00  0.00           H  
ATOM    876  CD1 ILE    58      40.460 -24.944 -61.271  1.00  0.00           C  
ATOM    877 HD11 ILE    58      40.447 -25.977 -61.639  1.00  0.00           H  
ATOM    878 HD12 ILE    58      40.184 -24.294 -62.111  1.00  0.00           H  
ATOM    879 HD13 ILE    58      41.519 -24.799 -61.023  1.00  0.00           H  
ATOM    880  C   ILE    58      41.588 -22.069 -58.058  1.00  0.00           C  
ATOM    881  O   ILE    58      42.113 -21.294 -58.912  1.00  0.00           O  
ATOM    882  N   SER    59      41.562 -21.605 -56.798  1.00  0.00           N  
ATOM    883  H   SER    59      41.108 -22.181 -56.099  1.00  0.00           H  
ATOM    884  CA  SER    59      42.094 -20.344 -56.353  1.00  0.00           C  
ATOM    885  HA  SER    59      41.741 -19.674 -57.138  1.00  0.00           H  
ATOM    886  CB  SER    59      41.503 -19.813 -55.063  1.00  0.00           C  
ATOM    887  HB2 SER    59      41.798 -18.772 -54.930  1.00  0.00           H  
ATOM    888  HB3 SER    59      40.421 -19.943 -55.038  1.00  0.00           H  
ATOM    889  OG  SER    59      42.020 -20.356 -53.857  1.00  0.00           O  
ATOM    890  HG  SER    59      42.220 -21.266 -54.091  1.00  0.00           H  
ATOM    891  C   SER    59      43.651 -20.245 -56.340  1.00  0.00           C  
ATOM    892  O   SER    59      44.264 -19.319 -55.868  1.00  0.00           O  
ATOM    893  N   ALA    60      44.264 -21.316 -56.813  1.00  0.00           N  
ATOM    894  H   ALA    60      43.747 -22.095 -57.202  1.00  0.00           H  
ATOM    895  CA  ALA    60      45.727 -21.363 -56.822  1.00  0.00           C  
ATOM    896  HA  ALA    60      46.168 -20.864 -55.959  1.00  0.00           H  
ATOM    897  CB  ALA    60      46.254 -22.769 -56.678  1.00  0.00           C  
ATOM    898  HB1 ALA    60      45.867 -23.277 -55.786  1.00  0.00           H  
ATOM    899  HB2 ALA    60      46.026 -23.414 -57.536  1.00  0.00           H  
ATOM    900  HB3 ALA    60      47.350 -22.817 -56.663  1.00  0.00           H  
ATOM    901  C   ALA    60      46.360 -20.647 -58.019  1.00  0.00           C  
ATOM    902  O   ALA    60      45.975 -20.779 -59.135  1.00  0.00           O  
ATOM    903  N   ARG    61      47.363 -19.901 -57.776  1.00  0.00           N  
ATOM    904  H   ARG    61      47.662 -19.844 -56.810  1.00  0.00           H  
ATOM    905  CA  ARG    61      48.033 -18.909 -58.680  1.00  0.00           C  
ATOM    906  HA  ARG    61      47.371 -18.116 -59.026  1.00  0.00           H  
ATOM    907  CB  ARG    61      49.142 -18.265 -57.788  1.00  0.00           C  
ATOM    908  HB2 ARG    61      48.714 -17.900 -56.855  1.00  0.00           H  
ATOM    909  HB3 ARG    61      49.895 -19.042 -57.652  1.00  0.00           H  
ATOM    910  CG  ARG    61      49.856 -17.105 -58.538  1.00  0.00           C  
ATOM    911  HG2 ARG    61      50.012 -17.281 -59.603  1.00  0.00           H  
ATOM    912  HG3 ARG    61      49.248 -16.205 -58.455  1.00  0.00           H  
ATOM    913  CD  ARG    61      51.147 -16.834 -57.833  1.00  0.00           C  
ATOM    914  HD2 ARG    61      51.627 -15.978 -58.306  1.00  0.00           H  
ATOM    915  HD3 ARG    61      50.906 -16.550 -56.808  1.00  0.00           H  
ATOM    916  NE  ARG    61      52.143 -17.901 -57.875  1.00  0.00           N  
ATOM    917  HE  ARG    61      52.166 -18.423 -58.740  1.00  0.00           H  
ATOM    918  CZ  ARG    61      53.109 -18.151 -57.024  1.00  0.00           C  
ATOM    919  NH1 ARG    61      53.428 -17.422 -55.987  1.00  0.00           N  
ATOM    920 HH11 ARG    61      52.906 -16.572 -55.827  1.00  0.00           H  
ATOM    921 HH12 ARG    61      54.357 -17.565 -55.619  1.00  0.00           H  
ATOM    922  NH2 ARG    61      53.868 -19.191 -57.222  1.00  0.00           N  
ATOM    923 HH21 ARG    61      53.748 -19.892 -57.940  1.00  0.00           H  
ATOM    924 HH22 ARG    61      54.691 -19.320 -56.651  1.00  0.00           H  
ATOM    925  C   ARG    61      48.647 -19.515 -59.946  1.00  0.00           C  
ATOM    926  O   ARG    61      48.439 -18.946 -61.003  1.00  0.00           O  
ATOM    927  N   ASP    62      49.243 -20.714 -59.858  1.00  0.00           N  
ATOM    928  H   ASP    62      49.367 -21.145 -58.949  1.00  0.00           H  
ATOM    929  CA  ASP    62      49.991 -21.240 -60.999  1.00  0.00           C  
ATOM    930  HA  ASP    62      50.167 -20.415 -61.689  1.00  0.00           H  
ATOM    931  CB  ASP    62      51.361 -21.853 -60.543  1.00  0.00           C  
ATOM    932  HB2 ASP    62      51.250 -22.677 -59.839  1.00  0.00           H  
ATOM    933  HB3 ASP    62      51.968 -21.967 -61.441  1.00  0.00           H  
ATOM    934  CG  ASP    62      52.190 -20.812 -59.782  1.00  0.00           C  
ATOM    935  OD1 ASP    62      52.110 -19.603 -60.120  1.00  0.00           O  
ATOM    936  OD2 ASP    62      53.034 -21.204 -58.922  1.00  0.00           O  
ATOM    937  C   ASP    62      49.189 -22.204 -61.884  1.00  0.00           C  
ATOM    938  O   ASP    62      49.601 -22.689 -62.959  1.00  0.00           O  
ATOM    939  N   GLY    63      48.019 -22.624 -61.371  1.00  0.00           N  
ATOM    940  H   GLY    63      47.642 -22.328 -60.479  1.00  0.00           H  
ATOM    941  CA  GLY    63      47.195 -23.698 -61.986  1.00  0.00           C  
ATOM    942  HA2 GLY    63      46.299 -23.938 -61.413  1.00  0.00           H  
ATOM    943  HA3 GLY    63      46.796 -23.284 -62.912  1.00  0.00           H  
ATOM    944  C   GLY    63      47.994 -25.070 -62.124  1.00  0.00           C  
ATOM    945  O   GLY    63      47.551 -25.869 -62.838  1.00  0.00           O  
ATOM    946  N   SER    64      49.135 -25.217 -61.450  1.00  0.00           N  
ATOM    947  H   SER    64      49.495 -24.491 -60.843  1.00  0.00           H  
ATOM    948  CA  SER    64      50.007 -26.406 -61.713  1.00  0.00           C  
ATOM    949  HA  SER    64      50.039 -26.489 -62.799  1.00  0.00           H  
ATOM    950  CB  SER    64      51.499 -26.108 -61.331  1.00  0.00           C  
ATOM    951  HB2 SER    64      51.425 -26.112 -60.243  1.00  0.00           H  
ATOM    952  HB3 SER    64      52.176 -26.895 -61.661  1.00  0.00           H  
ATOM    953  OG  SER    64      52.000 -24.854 -61.867  1.00  0.00           O  
ATOM    954  HG  SER    64      52.841 -24.563 -61.507  1.00  0.00           H  
ATOM    955  C   SER    64      49.437 -27.713 -61.176  1.00  0.00           C  
ATOM    956  O   SER    64      49.379 -27.916 -59.996  1.00  0.00           O  
ATOM    957  N   GLY    65      49.074 -28.669 -62.059  1.00  0.00           N  
ATOM    958  H   GLY    65      49.249 -28.576 -63.052  1.00  0.00           H  
ATOM    959  CA  GLY    65      48.661 -30.017 -61.563  1.00  0.00           C  
ATOM    960  HA2 GLY    65      48.682 -30.573 -62.501  1.00  0.00           H  
ATOM    961  HA3 GLY    65      49.300 -30.380 -60.758  1.00  0.00           H  
ATOM    962  C   GLY    65      47.209 -30.162 -61.147  1.00  0.00           C  
ATOM    963  O   GLY    65      46.932 -31.003 -60.292  1.00  0.00           O  
ATOM    964  N   VAL    66      46.375 -29.301 -61.738  1.00  0.00           N  
ATOM    965  H   VAL    66      46.775 -28.658 -62.411  1.00  0.00           H  
ATOM    966  CA  VAL    66      44.906 -29.222 -61.599  1.00  0.00           C  
ATOM    967  HA  VAL    66      44.609 -30.270 -61.603  1.00  0.00           H  
ATOM    968  CB  VAL    66      44.642 -28.374 -60.278  1.00  0.00           C  
ATOM    969  HB  VAL    66      45.040 -28.830 -59.371  1.00  0.00           H  
ATOM    970  CG1 VAL    66      45.041 -26.822 -60.379  1.00  0.00           C  
ATOM    971 HG11 VAL    66      44.791 -26.286 -59.455  1.00  0.00           H  
ATOM    972 HG12 VAL    66      46.128 -26.734 -60.494  1.00  0.00           H  
ATOM    973 HG13 VAL    66      44.472 -26.471 -61.249  1.00  0.00           H  
ATOM    974  CG2 VAL    66      43.161 -28.418 -59.912  1.00  0.00           C  
ATOM    975 HG21 VAL    66      42.565 -27.797 -60.593  1.00  0.00           H  
ATOM    976 HG22 VAL    66      42.797 -29.449 -59.827  1.00  0.00           H  
ATOM    977 HG23 VAL    66      42.909 -28.044 -58.912  1.00  0.00           H  
ATOM    978  C   VAL    66      44.205 -28.677 -62.863  1.00  0.00           C  
ATOM    979  O   VAL    66      44.762 -27.880 -63.605  1.00  0.00           O  
ATOM    980  N   THR    67      43.052 -29.175 -63.247  1.00  0.00           N  
ATOM    981  H   THR    67      42.754 -29.951 -62.668  1.00  0.00           H  
ATOM    982  CA  THR    67      42.240 -28.699 -64.383  1.00  0.00           C  
ATOM    983  HA  THR    67      42.458 -27.637 -64.495  1.00  0.00           H  
ATOM    984  CB  THR    67      42.710 -29.503 -65.569  1.00  0.00           C  
ATOM    985  HB  THR    67      43.786 -29.598 -65.424  1.00  0.00           H  
ATOM    986  CG2 THR    67      42.219 -30.937 -65.828  1.00  0.00           C  
ATOM    987 HG21 THR    67      43.002 -31.427 -66.420  1.00  0.00           H  
ATOM    988 HG22 THR    67      42.116 -31.508 -64.897  1.00  0.00           H  
ATOM    989 HG23 THR    67      41.253 -30.952 -66.347  1.00  0.00           H  
ATOM    990  OG1 THR    67      42.390 -28.880 -66.808  1.00  0.00           O  
ATOM    991  HG1 THR    67      43.090 -28.229 -66.900  1.00  0.00           H  
ATOM    992  C   THR    67      40.760 -28.882 -64.223  1.00  0.00           C  
ATOM    993  O   THR    67      40.315 -29.736 -63.430  1.00  0.00           O  
ATOM    994  N   VAL    68      39.985 -28.197 -65.093  1.00  0.00           N  
ATOM    995  H   VAL    68      40.378 -27.656 -65.854  1.00  0.00           H  
ATOM    996  CA  VAL    68      38.551 -28.176 -65.038  1.00  0.00           C  
ATOM    997  HA  VAL    68      38.245 -28.584 -64.075  1.00  0.00           H  
ATOM    998  CB  VAL    68      37.937 -26.792 -65.147  1.00  0.00           C  
ATOM    999  HB  VAL    68      38.118 -26.342 -66.124  1.00  0.00           H  
ATOM   1000  CG1 VAL    68      36.376 -26.770 -65.035  1.00  0.00           C  
ATOM   1001 HG11 VAL    68      35.954 -27.240 -65.932  1.00  0.00           H  
ATOM   1002 HG12 VAL    68      36.192 -27.327 -64.108  1.00  0.00           H  
ATOM   1003 HG13 VAL    68      36.045 -25.729 -64.936  1.00  0.00           H  
ATOM   1004  CG2 VAL    68      38.464 -25.828 -64.027  1.00  0.00           C  
ATOM   1005 HG21 VAL    68      38.055 -24.822 -64.186  1.00  0.00           H  
ATOM   1006 HG22 VAL    68      38.047 -26.253 -63.106  1.00  0.00           H  
ATOM   1007 HG23 VAL    68      39.561 -25.810 -64.012  1.00  0.00           H  
ATOM   1008  C   VAL    68      37.992 -29.124 -66.072  1.00  0.00           C  
ATOM   1009  O   VAL    68      38.504 -29.221 -67.097  1.00  0.00           O  
ATOM   1010  N   GLU    69      37.001 -29.914 -65.666  1.00  0.00           N  
ATOM   1011  H   GLU    69      36.746 -29.810 -64.691  1.00  0.00           H  
ATOM   1012  CA  GLU    69      36.325 -30.955 -66.534  1.00  0.00           C  
ATOM   1013  HA  GLU    69      36.711 -30.920 -67.553  1.00  0.00           H  
ATOM   1014  CB  GLU    69      36.717 -32.279 -65.898  1.00  0.00           C  
ATOM   1015  HB2 GLU    69      37.784 -32.427 -66.063  1.00  0.00           H  
ATOM   1016  HB3 GLU    69      36.564 -32.235 -64.820  1.00  0.00           H  
ATOM   1017  CG  GLU    69      36.000 -33.485 -66.422  1.00  0.00           C  
ATOM   1018  HG2 GLU    69      36.420 -34.339 -65.890  1.00  0.00           H  
ATOM   1019  HG3 GLU    69      34.985 -33.347 -66.050  1.00  0.00           H  
ATOM   1020  CD  GLU    69      35.947 -33.617 -67.937  1.00  0.00           C  
ATOM   1021  OE1 GLU    69      35.014 -34.224 -68.545  1.00  0.00           O  
ATOM   1022  OE2 GLU    69      36.999 -33.287 -68.481  1.00  0.00           O  
ATOM   1023  C   GLU    69      34.839 -30.664 -66.595  1.00  0.00           C  
ATOM   1024  O   GLU    69      34.064 -30.901 -65.700  1.00  0.00           O  
ATOM   1025  N   LEU    70      34.343 -30.068 -67.714  1.00  0.00           N  
ATOM   1026  H   LEU    70      34.974 -30.013 -68.504  1.00  0.00           H  
ATOM   1027  CA  LEU    70      33.007 -29.607 -67.993  1.00  0.00           C  
ATOM   1028  HA  LEU    70      32.491 -29.299 -67.084  1.00  0.00           H  
ATOM   1029  CB  LEU    70      33.013 -28.274 -68.780  1.00  0.00           C  
ATOM   1030  HB2 LEU    70      33.488 -27.428 -68.282  1.00  0.00           H  
ATOM   1031  HB3 LEU    70      33.654 -28.434 -69.648  1.00  0.00           H  
ATOM   1032  CG  LEU    70      31.700 -27.709 -69.353  1.00  0.00           C  
ATOM   1033  HG  LEU    70      31.157 -28.498 -69.873  1.00  0.00           H  
ATOM   1034  CD1 LEU    70      30.923 -26.859 -68.280  1.00  0.00           C  
ATOM   1035 HD11 LEU    70      31.336 -25.847 -68.191  1.00  0.00           H  
ATOM   1036 HD12 LEU    70      30.000 -26.748 -68.862  1.00  0.00           H  
ATOM   1037 HD13 LEU    70      30.823 -27.273 -67.269  1.00  0.00           H  
ATOM   1038  CD2 LEU    70      31.854 -26.627 -70.428  1.00  0.00           C  
ATOM   1039 HD21 LEU    70      32.509 -25.863 -69.992  1.00  0.00           H  
ATOM   1040 HD22 LEU    70      32.375 -27.134 -71.249  1.00  0.00           H  
ATOM   1041 HD23 LEU    70      30.896 -26.233 -70.790  1.00  0.00           H  
ATOM   1042  C   LEU    70      32.081 -30.747 -68.643  1.00  0.00           C  
ATOM   1043  O   LEU    70      32.392 -31.414 -69.545  1.00  0.00           O  
ATOM   1044  N   SER    71      30.864 -30.872 -68.168  1.00  0.00           N  
ATOM   1045  H   SER    71      30.575 -30.404 -67.318  1.00  0.00           H  
ATOM   1046  CA  SER    71      29.900 -31.913 -68.599  1.00  0.00           C  
ATOM   1047  HA  SER    71      30.461 -32.835 -68.449  1.00  0.00           H  
ATOM   1048  CB  SER    71      28.686 -31.950 -67.617  1.00  0.00           C  
ATOM   1049  HB2 SER    71      29.136 -32.040 -66.628  1.00  0.00           H  
ATOM   1050  HB3 SER    71      28.080 -31.049 -67.716  1.00  0.00           H  
ATOM   1051  OG  SER    71      27.987 -33.109 -67.966  1.00  0.00           O  
ATOM   1052  HG  SER    71      27.145 -33.047 -67.508  1.00  0.00           H  
ATOM   1053  C   SER    71      29.354 -31.704 -70.038  1.00  0.00           C  
ATOM   1054  O   SER    71      28.415 -30.904 -70.236  1.00  0.00           O  
ATOM   1055  N   GLU    72      29.823 -32.402 -71.009  1.00  0.00           N  
ATOM   1056  H   GLU    72      30.451 -33.131 -70.691  1.00  0.00           H  
ATOM   1057  CA  GLU    72      29.310 -32.536 -72.412  1.00  0.00           C  
ATOM   1058  HA  GLU    72      29.365 -31.497 -72.736  1.00  0.00           H  
ATOM   1059  CB  GLU    72      30.418 -33.365 -73.123  1.00  0.00           C  
ATOM   1060  HB2 GLU    72      31.422 -32.956 -73.007  1.00  0.00           H  
ATOM   1061  HB3 GLU    72      30.332 -34.344 -72.652  1.00  0.00           H  
ATOM   1062  CG  GLU    72      30.102 -33.670 -74.639  1.00  0.00           C  
ATOM   1063  HG2 GLU    72      30.963 -34.280 -74.911  1.00  0.00           H  
ATOM   1064  HG3 GLU    72      29.330 -34.411 -74.844  1.00  0.00           H  
ATOM   1065  CD  GLU    72      30.057 -32.353 -75.496  1.00  0.00           C  
ATOM   1066  OE1 GLU    72      29.113 -32.188 -76.324  1.00  0.00           O  
ATOM   1067  OE2 GLU    72      30.904 -31.445 -75.336  1.00  0.00           O  
ATOM   1068  C   GLU    72      27.845 -33.154 -72.542  1.00  0.00           C  
ATOM   1069  O   GLU    72      27.084 -32.648 -73.337  1.00  0.00           O  
ATOM   1070  N   ALA    73      27.388 -34.044 -71.634  1.00  0.00           N  
ATOM   1071  H   ALA    73      28.041 -34.392 -70.942  1.00  0.00           H  
ATOM   1072  CA  ALA    73      25.907 -34.364 -71.506  1.00  0.00           C  
ATOM   1073  HA  ALA    73      25.519 -34.810 -72.422  1.00  0.00           H  
ATOM   1074  CB  ALA    73      25.779 -35.487 -70.524  1.00  0.00           C  
ATOM   1075  HB1 ALA    73      26.110 -36.412 -71.012  1.00  0.00           H  
ATOM   1076  HB2 ALA    73      26.268 -35.242 -69.573  1.00  0.00           H  
ATOM   1077  HB3 ALA    73      24.712 -35.616 -70.306  1.00  0.00           H  
ATOM   1078  C   ALA    73      25.061 -33.158 -71.123  1.00  0.00           C  
ATOM   1079  O   ALA    73      23.908 -33.205 -71.530  1.00  0.00           O  
ATOM   1080  N   ALA    74      25.506 -32.116 -70.455  1.00  0.00           N  
ATOM   1081  H   ALA    74      26.475 -32.012 -70.179  1.00  0.00           H  
ATOM   1082  CA  ALA    74      24.686 -30.921 -70.104  1.00  0.00           C  
ATOM   1083  HA  ALA    74      23.794 -31.347 -69.643  1.00  0.00           H  
ATOM   1084  CB  ALA    74      25.527 -30.189 -69.010  1.00  0.00           C  
ATOM   1085  HB1 ALA    74      24.992 -29.297 -68.663  1.00  0.00           H  
ATOM   1086  HB2 ALA    74      25.758 -30.839 -68.156  1.00  0.00           H  
ATOM   1087  HB3 ALA    74      26.527 -29.884 -69.342  1.00  0.00           H  
ATOM   1088  C   ALA    74      24.358 -29.993 -71.308  1.00  0.00           C  
ATOM   1089  O   ALA    74      23.401 -29.282 -71.205  1.00  0.00           O  
ATOM   1090  N   ARG    75      25.090 -30.121 -72.396  1.00  0.00           N  
ATOM   1091  H   ARG    75      25.812 -30.832 -72.382  1.00  0.00           H  
ATOM   1092  CA  ARG    75      25.024 -29.038 -73.515  1.00  0.00           C  
ATOM   1093  HA  ARG    75      25.547 -28.116 -73.258  1.00  0.00           H  
ATOM   1094  CB  ARG    75      25.788 -29.616 -74.702  1.00  0.00           C  
ATOM   1095  HB2 ARG    75      26.780 -29.863 -74.323  1.00  0.00           H  
ATOM   1096  HB3 ARG    75      25.316 -30.540 -75.035  1.00  0.00           H  
ATOM   1097  CG  ARG    75      25.913 -28.691 -75.937  1.00  0.00           C  
ATOM   1098  HG2 ARG    75      24.942 -28.450 -76.369  1.00  0.00           H  
ATOM   1099  HG3 ARG    75      26.314 -27.711 -75.677  1.00  0.00           H  
ATOM   1100  CD  ARG    75      26.778 -29.405 -76.999  1.00  0.00           C  
ATOM   1101  HD2 ARG    75      26.473 -30.420 -77.254  1.00  0.00           H  
ATOM   1102  HD3 ARG    75      26.781 -28.709 -77.837  1.00  0.00           H  
ATOM   1103  NE  ARG    75      28.232 -29.498 -76.573  1.00  0.00           N  
ATOM   1104  HE  ARG    75      28.644 -30.408 -76.424  1.00  0.00           H  
ATOM   1105  CZ  ARG    75      29.106 -28.543 -76.594  1.00  0.00           C  
ATOM   1106  NH1 ARG    75      28.977 -27.235 -76.876  1.00  0.00           N  
ATOM   1107 HH11 ARG    75      28.119 -26.866 -77.262  1.00  0.00           H  
ATOM   1108 HH12 ARG    75      29.780 -26.629 -76.785  1.00  0.00           H  
ATOM   1109  NH2 ARG    75      30.310 -28.891 -76.322  1.00  0.00           N  
ATOM   1110 HH21 ARG    75      30.537 -29.814 -75.980  1.00  0.00           H  
ATOM   1111 HH22 ARG    75      31.101 -28.265 -76.362  1.00  0.00           H  
ATOM   1112  C   ARG    75      23.605 -28.646 -73.986  1.00  0.00           C  
ATOM   1113  O   ARG    75      23.279 -27.539 -74.235  1.00  0.00           O  
ATOM   1114  N   ALA    76      22.778 -29.711 -74.065  1.00  0.00           N  
ATOM   1115  H   ALA    76      23.157 -30.612 -73.798  1.00  0.00           H  
ATOM   1116  CA  ALA    76      21.384 -29.558 -74.427  1.00  0.00           C  
ATOM   1117  HA  ALA    76      21.420 -28.843 -75.250  1.00  0.00           H  
ATOM   1118  CB  ALA    76      20.965 -30.864 -75.094  1.00  0.00           C  
ATOM   1119  HB1 ALA    76      21.664 -31.141 -75.893  1.00  0.00           H  
ATOM   1120  HB2 ALA    76      20.938 -31.703 -74.388  1.00  0.00           H  
ATOM   1121  HB3 ALA    76      20.018 -30.801 -75.645  1.00  0.00           H  
ATOM   1122  C   ALA    76      20.357 -28.986 -73.463  1.00  0.00           C  
ATOM   1123  O   ALA    76      19.588 -28.154 -73.824  1.00  0.00           O  
ATOM   1124  N   GLY    77      20.523 -29.273 -72.159  1.00  0.00           N  
ATOM   1125  H   GLY    77      21.099 -30.026 -71.801  1.00  0.00           H  
ATOM   1126  CA  GLY    77      19.550 -28.757 -71.208  1.00  0.00           C  
ATOM   1127  HA2 GLY    77      18.516 -28.815 -71.550  1.00  0.00           H  
ATOM   1128  HA3 GLY    77      19.629 -29.347 -70.295  1.00  0.00           H  
ATOM   1129  C   GLY    77      19.937 -27.305 -70.869  1.00  0.00           C  
ATOM   1130  O   GLY    77      19.045 -26.673 -70.365  1.00  0.00           O  
ATOM   1131  N   VAL    78      21.205 -26.908 -71.111  1.00  0.00           N  
ATOM   1132  H   VAL    78      21.851 -27.550 -71.555  1.00  0.00           H  
ATOM   1133  CA  VAL    78      21.713 -25.526 -71.199  1.00  0.00           C  
ATOM   1134  HA  VAL    78      21.271 -24.980 -70.365  1.00  0.00           H  
ATOM   1135  CB  VAL    78      23.254 -25.449 -71.175  1.00  0.00           C  
ATOM   1136  HB  VAL    78      23.621 -26.078 -71.987  1.00  0.00           H  
ATOM   1137  CG1 VAL    78      23.756 -23.994 -71.342  1.00  0.00           C  
ATOM   1138 HG11 VAL    78      23.203 -23.199 -70.827  1.00  0.00           H  
ATOM   1139 HG12 VAL    78      24.850 -23.994 -71.261  1.00  0.00           H  
ATOM   1140 HG13 VAL    78      23.723 -23.761 -72.414  1.00  0.00           H  
ATOM   1141  CG2 VAL    78      23.724 -25.938 -69.793  1.00  0.00           C  
ATOM   1142 HG21 VAL    78      23.418 -26.984 -69.675  1.00  0.00           H  
ATOM   1143 HG22 VAL    78      24.815 -26.002 -69.707  1.00  0.00           H  
ATOM   1144 HG23 VAL    78      23.199 -25.305 -69.066  1.00  0.00           H  
ATOM   1145  C   VAL    78      21.109 -24.840 -72.491  1.00  0.00           C  
ATOM   1146  O   VAL    78      20.515 -23.775 -72.343  1.00  0.00           O  
ATOM   1147  N   LYS    79      21.262 -25.382 -73.734  1.00  0.00           N  
ATOM   1148  H   LYS    79      21.812 -26.221 -73.873  1.00  0.00           H  
ATOM   1149  CA  LYS    79      20.863 -24.727 -74.938  1.00  0.00           C  
ATOM   1150  HA  LYS    79      21.408 -23.787 -75.025  1.00  0.00           H  
ATOM   1151  CB  LYS    79      21.452 -25.603 -76.061  1.00  0.00           C  
ATOM   1152  HB2 LYS    79      22.536 -25.698 -75.997  1.00  0.00           H  
ATOM   1153  HB3 LYS    79      21.068 -26.613 -75.921  1.00  0.00           H  
ATOM   1154  CG  LYS    79      21.021 -25.032 -77.400  1.00  0.00           C  
ATOM   1155  HG2 LYS    79      19.952 -25.221 -77.501  1.00  0.00           H  
ATOM   1156  HG3 LYS    79      21.344 -23.991 -77.433  1.00  0.00           H  
ATOM   1157  CD  LYS    79      21.739 -25.684 -78.602  1.00  0.00           C  
ATOM   1158  HD2 LYS    79      22.820 -25.546 -78.573  1.00  0.00           H  
ATOM   1159  HD3 LYS    79      21.521 -26.752 -78.577  1.00  0.00           H  
ATOM   1160  CE  LYS    79      21.208 -25.062 -79.931  1.00  0.00           C  
ATOM   1161  HE2 LYS    79      21.135 -23.977 -79.870  1.00  0.00           H  
ATOM   1162  HE3 LYS    79      21.944 -25.249 -80.713  1.00  0.00           H  
ATOM   1163  NZ  LYS    79      19.786 -25.554 -80.128  1.00  0.00           N  
ATOM   1164  HZ1 LYS    79      19.159 -25.030 -79.533  1.00  0.00           H  
ATOM   1165  HZ2 LYS    79      19.483 -25.446 -81.085  1.00  0.00           H  
ATOM   1166  HZ3 LYS    79      19.716 -26.495 -79.768  1.00  0.00           H  
ATOM   1167  C   LYS    79      19.353 -24.503 -74.951  1.00  0.00           C  
ATOM   1168  O   LYS    79      18.879 -23.490 -75.434  1.00  0.00           O  
ATOM   1169  N   ALA    80      18.515 -25.468 -74.375  1.00  0.00           N  
ATOM   1170  H   ALA    80      18.913 -26.305 -73.966  1.00  0.00           H  
ATOM   1171  CA  ALA    80      17.065 -25.333 -74.532  1.00  0.00           C  
ATOM   1172  HA  ALA    80      16.798 -25.563 -75.564  1.00  0.00           H  
ATOM   1173  CB  ALA    80      16.529 -26.526 -73.679  1.00  0.00           C  
ATOM   1174  HB1 ALA    80      17.123 -27.421 -73.899  1.00  0.00           H  
ATOM   1175  HB2 ALA    80      16.558 -26.293 -72.607  1.00  0.00           H  
ATOM   1176  HB3 ALA    80      15.495 -26.720 -73.989  1.00  0.00           H  
ATOM   1177  C   ALA    80      16.421 -24.004 -74.207  1.00  0.00           C  
ATOM   1178  O   ALA    80      15.442 -23.623 -74.761  1.00  0.00           O  
ATOM   1179  N   SER    81      17.070 -23.222 -73.267  1.00  0.00           N  
ATOM   1180  H   SER    81      17.880 -23.555 -72.757  1.00  0.00           H  
ATOM   1181  CA  SER    81      16.484 -22.001 -72.704  1.00  0.00           C  
ATOM   1182  HA  SER    81      15.413 -22.113 -72.878  1.00  0.00           H  
ATOM   1183  CB  SER    81      16.784 -21.761 -71.185  1.00  0.00           C  
ATOM   1184  HB2 SER    81      16.239 -20.894 -70.811  1.00  0.00           H  
ATOM   1185  HB3 SER    81      16.442 -22.623 -70.613  1.00  0.00           H  
ATOM   1186  OG  SER    81      18.155 -21.561 -70.986  1.00  0.00           O  
ATOM   1187  HG  SER    81      18.431 -22.189 -70.315  1.00  0.00           H  
ATOM   1188  C   SER    81      16.938 -20.779 -73.550  1.00  0.00           C  
ATOM   1189  O   SER    81      16.166 -19.802 -73.726  1.00  0.00           O  
ATOM   1190  N   SER    82      18.167 -20.794 -74.140  1.00  0.00           N  
ATOM   1191  H   SER    82      18.866 -21.510 -73.977  1.00  0.00           H  
ATOM   1192  CA  SER    82      18.612 -19.850 -75.170  1.00  0.00           C  
ATOM   1193  HA  SER    82      18.538 -18.823 -74.812  1.00  0.00           H  
ATOM   1194  CB  SER    82      20.076 -20.125 -75.478  1.00  0.00           C  
ATOM   1195  HB2 SER    82      20.605 -19.225 -75.792  1.00  0.00           H  
ATOM   1196  HB3 SER    82      20.636 -20.413 -74.589  1.00  0.00           H  
ATOM   1197  OG  SER    82      20.288 -21.180 -76.436  1.00  0.00           O  
ATOM   1198  HG  SER    82      19.879 -21.982 -76.103  1.00  0.00           H  
ATOM   1199  C   SER    82      17.672 -20.016 -76.426  1.00  0.00           C  
ATOM   1200  O   SER    82      17.261 -18.996 -76.962  1.00  0.00           O  
ATOM   1201  N   ASP    83      17.190 -21.223 -76.845  1.00  0.00           N  
ATOM   1202  H   ASP    83      17.513 -22.078 -76.408  1.00  0.00           H  
ATOM   1203  CA  ASP    83      16.253 -21.401 -77.993  1.00  0.00           C  
ATOM   1204  HA  ASP    83      16.765 -20.928 -78.831  1.00  0.00           H  
ATOM   1205  CB  ASP    83      16.094 -22.899 -78.308  1.00  0.00           C  
ATOM   1206  HB2 ASP    83      15.705 -23.399 -77.421  1.00  0.00           H  
ATOM   1207  HB3 ASP    83      15.439 -23.084 -79.159  1.00  0.00           H  
ATOM   1208  CG  ASP    83      17.352 -23.680 -78.600  1.00  0.00           C  
ATOM   1209  OD1 ASP    83      18.378 -23.109 -79.063  1.00  0.00           O  
ATOM   1210  OD2 ASP    83      17.407 -24.917 -78.490  1.00  0.00           O  
ATOM   1211  C   ASP    83      14.921 -20.738 -77.695  1.00  0.00           C  
ATOM   1212  O   ASP    83      14.320 -20.225 -78.608  1.00  0.00           O  
ATOM   1213  N   TRP    84      14.554 -20.656 -76.447  1.00  0.00           N  
ATOM   1214  H   TRP    84      15.051 -21.058 -75.661  1.00  0.00           H  
ATOM   1215  CA  TRP    84      13.343 -19.929 -76.016  1.00  0.00           C  
ATOM   1216  HA  TRP    84      12.543 -20.073 -76.743  1.00  0.00           H  
ATOM   1217  CB  TRP    84      12.797 -20.649 -74.727  1.00  0.00           C  
ATOM   1218  HB2 TRP    84      12.899 -21.740 -74.773  1.00  0.00           H  
ATOM   1219  HB3 TRP    84      13.491 -20.437 -73.905  1.00  0.00           H  
ATOM   1220  CG  TRP    84      11.391 -20.366 -74.266  1.00  0.00           C  
ATOM   1221  CD1 TRP    84      10.257 -21.003 -74.567  1.00  0.00           C  
ATOM   1222  HD1 TRP    84      10.218 -21.858 -75.225  1.00  0.00           H  
ATOM   1223  NE1 TRP    84       9.166 -20.388 -73.997  1.00  0.00           N  
ATOM   1224  HE1 TRP    84       8.249 -20.809 -74.033  1.00  0.00           H  
ATOM   1225  CE2 TRP    84       9.569 -19.285 -73.273  1.00  0.00           C  
ATOM   1226  CZ2 TRP    84       8.962 -18.214 -72.542  1.00  0.00           C  
ATOM   1227  HZ2 TRP    84       7.888 -18.232 -72.431  1.00  0.00           H  
ATOM   1228  CH2 TRP    84       9.710 -17.250 -71.759  1.00  0.00           C  
ATOM   1229  HH2 TRP    84       9.102 -16.632 -71.116  1.00  0.00           H  
ATOM   1230  CZ3 TRP    84      11.096 -17.245 -71.957  1.00  0.00           C  
ATOM   1231  HZ3 TRP    84      11.620 -16.399 -71.539  1.00  0.00           H  
ATOM   1232  CE3 TRP    84      11.699 -18.179 -72.821  1.00  0.00           C  
ATOM   1233  HE3 TRP    84      12.730 -17.944 -73.041  1.00  0.00           H  
ATOM   1234  CD2 TRP    84      11.023 -19.263 -73.396  1.00  0.00           C  
ATOM   1235  C   TRP    84      13.440 -18.405 -75.839  1.00  0.00           C  
ATOM   1236  O   TRP    84      12.543 -17.674 -76.069  1.00  0.00           O  
ATOM   1237  N   VAL    85      14.654 -17.866 -75.480  1.00  0.00           N  
ATOM   1238  H   VAL    85      15.352 -18.527 -75.161  1.00  0.00           H  
ATOM   1239  CA  VAL    85      14.946 -16.450 -75.775  1.00  0.00           C  
ATOM   1240  HA  VAL    85      14.188 -15.886 -75.232  1.00  0.00           H  
ATOM   1241  CB  VAL    85      16.343 -16.095 -75.242  1.00  0.00           C  
ATOM   1242  HB  VAL    85      17.095 -16.663 -75.792  1.00  0.00           H  
ATOM   1243  CG1 VAL    85      16.542 -14.546 -75.329  1.00  0.00           C  
ATOM   1244 HG11 VAL    85      15.778 -13.935 -74.834  1.00  0.00           H  
ATOM   1245 HG12 VAL    85      17.528 -14.137 -75.075  1.00  0.00           H  
ATOM   1246 HG13 VAL    85      16.476 -14.330 -76.403  1.00  0.00           H  
ATOM   1247  CG2 VAL    85      16.632 -16.420 -73.789  1.00  0.00           C  
ATOM   1248 HG21 VAL    85      17.723 -16.307 -73.771  1.00  0.00           H  
ATOM   1249 HG22 VAL    85      16.132 -15.774 -73.058  1.00  0.00           H  
ATOM   1250 HG23 VAL    85      16.380 -17.446 -73.493  1.00  0.00           H  
ATOM   1251  C   VAL    85      14.751 -16.099 -77.249  1.00  0.00           C  
ATOM   1252  O   VAL    85      13.982 -15.237 -77.530  1.00  0.00           O  
ATOM   1253  N   MET    86      15.268 -16.989 -78.119  1.00  0.00           N  
ATOM   1254  H   MET    86      15.854 -17.752 -77.802  1.00  0.00           H  
ATOM   1255  CA  MET    86      15.141 -16.788 -79.596  1.00  0.00           C  
ATOM   1256  HA  MET    86      15.386 -15.732 -79.710  1.00  0.00           H  
ATOM   1257  CB  MET    86      16.163 -17.684 -80.380  1.00  0.00           C  
ATOM   1258  HB2 MET    86      17.141 -17.248 -80.176  1.00  0.00           H  
ATOM   1259  HB3 MET    86      16.204 -18.620 -79.823  1.00  0.00           H  
ATOM   1260  CG  MET    86      16.036 -17.791 -81.981  1.00  0.00           C  
ATOM   1261  HG2 MET    86      14.992 -17.871 -82.284  1.00  0.00           H  
ATOM   1262  HG3 MET    86      16.434 -16.846 -82.351  1.00  0.00           H  
ATOM   1263  SD  MET    86      17.096 -19.146 -82.607  1.00  0.00           S  
ATOM   1264  CE  MET    86      18.774 -18.898 -81.939  1.00  0.00           C  
ATOM   1265  HE1 MET    86      19.122 -17.864 -82.059  1.00  0.00           H  
ATOM   1266  HE2 MET    86      18.725 -19.178 -80.880  1.00  0.00           H  
ATOM   1267  HE3 MET    86      19.568 -19.461 -82.445  1.00  0.00           H  
ATOM   1268  C   MET    86      13.681 -16.971 -80.119  1.00  0.00           C  
ATOM   1269  O   MET    86      13.246 -16.450 -81.133  1.00  0.00           O  
ATOM   1270  N   ASP    87      12.870 -17.830 -79.423  1.00  0.00           N  
ATOM   1271  H   ASP    87      13.234 -18.256 -78.579  1.00  0.00           H  
ATOM   1272  CA  ASP    87      11.415 -17.872 -79.592  1.00  0.00           C  
ATOM   1273  HA  ASP    87      11.099 -17.960 -80.631  1.00  0.00           H  
ATOM   1274  CB  ASP    87      10.913 -19.122 -78.891  1.00  0.00           C  
ATOM   1275  HB2 ASP    87      11.549 -19.920 -79.274  1.00  0.00           H  
ATOM   1276  HB3 ASP    87      10.965 -18.825 -77.843  1.00  0.00           H  
ATOM   1277  CG  ASP    87       9.532 -19.476 -79.361  1.00  0.00           C  
ATOM   1278  OD1 ASP    87       9.324 -19.608 -80.570  1.00  0.00           O  
ATOM   1279  OD2 ASP    87       8.634 -19.600 -78.528  1.00  0.00           O  
ATOM   1280  C   ASP    87      10.764 -16.560 -79.088  1.00  0.00           C  
ATOM   1281  O   ASP    87       9.959 -15.973 -79.843  1.00  0.00           O  
ATOM   1282  N   SER    88      11.280 -15.953 -77.963  1.00  0.00           N  
ATOM   1283  H   SER    88      12.000 -16.466 -77.469  1.00  0.00           H  
ATOM   1284  CA  SER    88      10.821 -14.635 -77.456  1.00  0.00           C  
ATOM   1285  HA  SER    88       9.732 -14.623 -77.410  1.00  0.00           H  
ATOM   1286  CB  SER    88      11.344 -14.251 -76.061  1.00  0.00           C  
ATOM   1287  HB2 SER    88      12.432 -14.296 -76.086  1.00  0.00           H  
ATOM   1288  HB3 SER    88      10.963 -13.286 -75.725  1.00  0.00           H  
ATOM   1289  OG  SER    88      10.980 -15.244 -75.096  1.00  0.00           O  
ATOM   1290  HG  SER    88      11.496 -16.043 -75.230  1.00  0.00           H  
ATOM   1291  C   SER    88      11.136 -13.511 -78.442  1.00  0.00           C  
ATOM   1292  O   SER    88      10.475 -12.527 -78.583  1.00  0.00           O  
ATOM   1293  N   MET    89      12.215 -13.665 -79.192  1.00  0.00           N  
ATOM   1294  H   MET    89      12.741 -14.520 -79.048  1.00  0.00           H  
ATOM   1295  CA  MET    89      12.609 -12.777 -80.311  1.00  0.00           C  
ATOM   1296  HA  MET    89      12.501 -11.746 -79.973  1.00  0.00           H  
ATOM   1297  CB  MET    89      14.067 -13.045 -80.724  1.00  0.00           C  
ATOM   1298  HB2 MET    89      14.199 -14.077 -81.048  1.00  0.00           H  
ATOM   1299  HB3 MET    89      14.328 -12.413 -81.573  1.00  0.00           H  
ATOM   1300  CG  MET    89      15.181 -12.615 -79.645  1.00  0.00           C  
ATOM   1301  HG2 MET    89      15.385 -11.548 -79.552  1.00  0.00           H  
ATOM   1302  HG3 MET    89      14.866 -12.885 -78.637  1.00  0.00           H  
ATOM   1303  SD  MET    89      16.814 -13.469 -79.945  1.00  0.00           S  
ATOM   1304  CE  MET    89      17.235 -12.882 -81.628  1.00  0.00           C  
ATOM   1305  HE1 MET    89      17.261 -11.787 -81.561  1.00  0.00           H  
ATOM   1306  HE2 MET    89      18.254 -13.258 -81.784  1.00  0.00           H  
ATOM   1307  HE3 MET    89      16.430 -13.259 -82.270  1.00  0.00           H  
ATOM   1308  C   MET    89      11.678 -12.941 -81.500  1.00  0.00           C  
ATOM   1309  O   MET    89      11.148 -11.996 -81.984  1.00  0.00           O  
ATOM   1310  N   ASN    90      11.351 -14.162 -81.998  1.00  0.00           N  
ATOM   1311  H   ASN    90      11.934 -14.939 -81.714  1.00  0.00           H  
ATOM   1312  CA  ASN    90      10.426 -14.335 -83.087  1.00  0.00           C  
ATOM   1313  HA  ASN    90      10.746 -13.780 -83.969  1.00  0.00           H  
ATOM   1314  CB  ASN    90      10.540 -15.834 -83.393  1.00  0.00           C  
ATOM   1315  HB2 ASN    90      10.579 -16.463 -82.504  1.00  0.00           H  
ATOM   1316  HB3 ASN    90       9.598 -16.109 -83.866  1.00  0.00           H  
ATOM   1317  CG  ASN    90      11.611 -16.330 -84.305  1.00  0.00           C  
ATOM   1318  OD1 ASN    90      11.594 -16.020 -85.488  1.00  0.00           O  
ATOM   1319  ND2 ASN    90      12.536 -17.143 -83.822  1.00  0.00           N  
ATOM   1320 HD21 ASN    90      13.284 -17.429 -84.443  1.00  0.00           H  
ATOM   1321 HD22 ASN    90      12.745 -17.181 -82.832  1.00  0.00           H  
ATOM   1322  C   ASN    90       8.955 -14.021 -82.770  1.00  0.00           C  
ATOM   1323  O   ASN    90       8.351 -13.496 -83.649  1.00  0.00           O  
ATOM   1324  N   LYS    91       8.476 -14.321 -81.587  1.00  0.00           N  
ATOM   1325  H   LYS    91       9.146 -14.858 -81.048  1.00  0.00           H  
ATOM   1326  CA  LYS    91       7.143 -14.030 -81.086  1.00  0.00           C  
ATOM   1327  HA  LYS    91       6.464 -14.307 -81.893  1.00  0.00           H  
ATOM   1328  CB  LYS    91       6.833 -14.923 -79.774  1.00  0.00           C  
ATOM   1329  HB2 LYS    91       7.736 -14.991 -79.167  1.00  0.00           H  
ATOM   1330  HB3 LYS    91       6.047 -14.493 -79.153  1.00  0.00           H  
ATOM   1331  CG  LYS    91       6.380 -16.311 -80.126  1.00  0.00           C  
ATOM   1332  HG2 LYS    91       5.472 -16.206 -80.720  1.00  0.00           H  
ATOM   1333  HG3 LYS    91       7.162 -16.744 -80.750  1.00  0.00           H  
ATOM   1334  CD  LYS    91       6.185 -17.255 -78.929  1.00  0.00           C  
ATOM   1335  HD2 LYS    91       7.109 -17.134 -78.363  1.00  0.00           H  
ATOM   1336  HD3 LYS    91       5.374 -16.929 -78.278  1.00  0.00           H  
ATOM   1337  CE  LYS    91       5.849 -18.722 -79.206  1.00  0.00           C  
ATOM   1338  HE2 LYS    91       6.151 -19.316 -78.343  1.00  0.00           H  
ATOM   1339  HE3 LYS    91       4.765 -18.724 -79.326  1.00  0.00           H  
ATOM   1340  NZ  LYS    91       6.545 -19.255 -80.392  1.00  0.00           N  
ATOM   1341  HZ1 LYS    91       7.547 -19.238 -80.266  1.00  0.00           H  
ATOM   1342  HZ2 LYS    91       6.256 -20.205 -80.577  1.00  0.00           H  
ATOM   1343  HZ3 LYS    91       6.227 -18.739 -81.200  1.00  0.00           H  
ATOM   1344  C   LYS    91       6.846 -12.549 -80.744  1.00  0.00           C  
ATOM   1345  O   LYS    91       5.733 -12.030 -80.746  1.00  0.00           O  
ATOM   1346  N   GLY    92       7.825 -11.757 -80.545  1.00  0.00           N  
ATOM   1347  H   GLY    92       8.770 -12.119 -80.592  1.00  0.00           H  
ATOM   1348  CA  GLY    92       7.738 -10.389 -79.999  1.00  0.00           C  
ATOM   1349  HA2 GLY    92       8.663  -9.823 -80.113  1.00  0.00           H  
ATOM   1350  HA3 GLY    92       6.964  -9.899 -80.589  1.00  0.00           H  
ATOM   1351  C   GLY    92       7.293 -10.322 -78.557  1.00  0.00           C  
ATOM   1352  O   GLY    92       6.679  -9.371 -78.210  1.00  0.00           O  
ATOM   1353  N   THR    93       7.378 -11.392 -77.766  1.00  0.00           N  
ATOM   1354  H   THR    93       7.839 -12.193 -78.182  1.00  0.00           H  
ATOM   1355  CA  THR    93       7.017 -11.424 -76.355  1.00  0.00           C  
ATOM   1356  HA  THR    93       5.978 -11.105 -76.270  1.00  0.00           H  
ATOM   1357  CB  THR    93       7.244 -12.752 -75.657  1.00  0.00           C  
ATOM   1358  HB  THR    93       8.304 -12.969 -75.792  1.00  0.00           H  
ATOM   1359  CG2 THR    93       6.774 -12.843 -74.189  1.00  0.00           C  
ATOM   1360 HG21 THR    93       7.392 -12.315 -73.453  1.00  0.00           H  
ATOM   1361 HG22 THR    93       5.730 -12.507 -74.222  1.00  0.00           H  
ATOM   1362 HG23 THR    93       6.836 -13.904 -73.917  1.00  0.00           H  
ATOM   1363  OG1 THR    93       6.521 -13.768 -76.277  1.00  0.00           O  
ATOM   1364  HG1 THR    93       6.834 -14.631 -75.997  1.00  0.00           H  
ATOM   1365  C   THR    93       7.846 -10.354 -75.543  1.00  0.00           C  
ATOM   1366  O   THR    93       9.089 -10.419 -75.427  1.00  0.00           O  
ATOM   1367  N   ASP    94       7.197  -9.314 -74.944  1.00  0.00           N  
ATOM   1368  H   ASP    94       6.209  -9.198 -75.133  1.00  0.00           H  
ATOM   1369  CA  ASP    94       7.910  -8.232 -74.294  1.00  0.00           C  
ATOM   1370  HA  ASP    94       8.689  -7.869 -74.965  1.00  0.00           H  
ATOM   1371  CB  ASP    94       6.864  -7.118 -74.075  1.00  0.00           C  
ATOM   1372  HB2 ASP    94       6.372  -6.848 -75.009  1.00  0.00           H  
ATOM   1373  HB3 ASP    94       6.157  -7.472 -73.325  1.00  0.00           H  
ATOM   1374  CG  ASP    94       7.486  -5.907 -73.556  1.00  0.00           C  
ATOM   1375  OD1 ASP    94       8.162  -5.219 -74.405  1.00  0.00           O  
ATOM   1376  OD2 ASP    94       7.260  -5.465 -72.446  1.00  0.00           O  
ATOM   1377  C   ASP    94       8.558  -8.699 -72.925  1.00  0.00           C  
ATOM   1378  O   ASP    94       7.855  -9.072 -72.011  1.00  0.00           O  
ATOM   1379  N   SER    95       9.848  -8.604 -72.766  1.00  0.00           N  
ATOM   1380  H   SER    95      10.398  -8.104 -73.454  1.00  0.00           H  
ATOM   1381  CA  SER    95      10.675  -9.299 -71.764  1.00  0.00           C  
ATOM   1382  HA  SER    95      10.109  -9.497 -70.853  1.00  0.00           H  
ATOM   1383  CB  SER    95      11.054 -10.683 -72.311  1.00  0.00           C  
ATOM   1384  HB2 SER    95      10.110 -11.205 -72.472  1.00  0.00           H  
ATOM   1385  HB3 SER    95      11.576 -10.734 -73.266  1.00  0.00           H  
ATOM   1386  OG  SER    95      11.737 -11.453 -71.368  1.00  0.00           O  
ATOM   1387  HG  SER    95      11.983 -12.272 -71.803  1.00  0.00           H  
ATOM   1388  C   SER    95      11.926  -8.497 -71.323  1.00  0.00           C  
ATOM   1389  O   SER    95      12.446  -7.736 -72.163  1.00  0.00           O  
ATOM   1390  N   TYR    96      12.321  -8.674 -70.030  1.00  0.00           N  
ATOM   1391  H   TYR    96      11.954  -9.473 -69.526  1.00  0.00           H  
ATOM   1392  CA  TYR    96      13.328  -7.902 -69.352  1.00  0.00           C  
ATOM   1393  HA  TYR    96      13.160  -6.845 -69.558  1.00  0.00           H  
ATOM   1394  CB  TYR    96      13.153  -8.168 -67.864  1.00  0.00           C  
ATOM   1395  HB2 TYR    96      12.115  -8.081 -67.521  1.00  0.00           H  
ATOM   1396  HB3 TYR    96      13.394  -9.213 -67.634  1.00  0.00           H  
ATOM   1397  CG  TYR    96      14.072  -7.226 -67.213  1.00  0.00           C  
ATOM   1398  CD1 TYR    96      15.351  -7.618 -66.730  1.00  0.00           C  
ATOM   1399  HD1 TYR    96      15.619  -8.658 -66.849  1.00  0.00           H  
ATOM   1400  CE1 TYR    96      16.151  -6.761 -65.958  1.00  0.00           C  
ATOM   1401  HE1 TYR    96      17.068  -7.169 -65.559  1.00  0.00           H  
ATOM   1402  CZ  TYR    96      15.768  -5.453 -65.798  1.00  0.00           C  
ATOM   1403  OH  TYR    96      16.340  -4.671 -64.873  1.00  0.00           O  
ATOM   1404  HH  TYR    96      16.396  -5.241 -64.103  1.00  0.00           H  
ATOM   1405  CE2 TYR    96      14.478  -4.972 -66.323  1.00  0.00           C  
ATOM   1406  HE2 TYR    96      14.150  -3.998 -65.992  1.00  0.00           H  
ATOM   1407  CD2 TYR    96      13.662  -5.863 -67.050  1.00  0.00           C  
ATOM   1408  HD2 TYR    96      12.705  -5.504 -67.400  1.00  0.00           H  
ATOM   1409  C   TYR    96      14.677  -8.414 -69.921  1.00  0.00           C  
ATOM   1410  O   TYR    96      14.936  -9.583 -70.106  1.00  0.00           O  
ATOM   1411  N   GLY    97      15.448  -7.408 -70.320  1.00  0.00           N  
ATOM   1412  H   GLY    97      15.217  -6.458 -70.055  1.00  0.00           H  
ATOM   1413  CA  GLY    97      16.719  -7.677 -71.010  1.00  0.00           C  
ATOM   1414  HA2 GLY    97      17.363  -6.799 -70.963  1.00  0.00           H  
ATOM   1415  HA3 GLY    97      17.254  -8.465 -70.481  1.00  0.00           H  
ATOM   1416  C   GLY    97      16.653  -8.114 -72.531  1.00  0.00           C  
ATOM   1417  O   GLY    97      17.687  -8.336 -73.182  1.00  0.00           O  
ATOM   1418  N   VAL    98      15.451  -8.322 -73.042  1.00  0.00           N  
ATOM   1419  H   VAL    98      14.650  -8.050 -72.485  1.00  0.00           H  
ATOM   1420  CA  VAL    98      15.145  -8.739 -74.385  1.00  0.00           C  
ATOM   1421  HA  VAL    98      16.112  -8.964 -74.834  1.00  0.00           H  
ATOM   1422  CB  VAL    98      14.095  -9.883 -74.350  1.00  0.00           C  
ATOM   1423  HB  VAL    98      13.155  -9.408 -74.069  1.00  0.00           H  
ATOM   1424  CG1 VAL    98      13.927 -10.541 -75.713  1.00  0.00           C  
ATOM   1425 HG11 VAL    98      13.150 -11.313 -75.650  1.00  0.00           H  
ATOM   1426 HG12 VAL    98      13.441  -9.877 -76.438  1.00  0.00           H  
ATOM   1427 HG13 VAL    98      14.855 -10.887 -76.186  1.00  0.00           H  
ATOM   1428  CG2 VAL    98      14.505 -11.123 -73.494  1.00  0.00           C  
ATOM   1429 HG21 VAL    98      13.726 -11.875 -73.320  1.00  0.00           H  
ATOM   1430 HG22 VAL    98      15.336 -11.695 -73.926  1.00  0.00           H  
ATOM   1431 HG23 VAL    98      14.761 -10.808 -72.474  1.00  0.00           H  
ATOM   1432  C   VAL    98      14.590  -7.598 -75.194  1.00  0.00           C  
ATOM   1433  O   VAL    98      15.141  -7.262 -76.232  1.00  0.00           O  
ATOM   1434  N   THR    99      13.571  -6.936 -74.695  1.00  0.00           N  
ATOM   1435  H   THR    99      13.246  -7.232 -73.783  1.00  0.00           H  
ATOM   1436  CA  THR    99      12.943  -5.814 -75.255  1.00  0.00           C  
ATOM   1437  HA  THR    99      13.501  -5.379 -76.084  1.00  0.00           H  
ATOM   1438  CB  THR    99      11.518  -6.091 -75.642  1.00  0.00           C  
ATOM   1439  HB  THR    99      11.178  -5.243 -76.236  1.00  0.00           H  
ATOM   1440  CG2 THR    99      11.457  -7.408 -76.423  1.00  0.00           C  
ATOM   1441 HG21 THR    99      10.499  -7.419 -76.956  1.00  0.00           H  
ATOM   1442 HG22 THR    99      12.227  -7.488 -77.201  1.00  0.00           H  
ATOM   1443 HG23 THR    99      11.568  -8.332 -75.842  1.00  0.00           H  
ATOM   1444  OG1 THR    99      10.742  -6.341 -74.469  1.00  0.00           O  
ATOM   1445  HG1 THR    99       9.985  -5.754 -74.541  1.00  0.00           H  
ATOM   1446  C   THR    99      12.936  -4.589 -74.366  1.00  0.00           C  
ATOM   1447  O   THR    99      13.088  -3.506 -74.956  1.00  0.00           O  
ATOM   1448  N   THR   100      12.629  -4.789 -73.088  1.00  0.00           N  
ATOM   1449  H   THR   100      12.420  -5.742 -72.816  1.00  0.00           H  
ATOM   1450  CA  THR   100      12.600  -3.603 -72.120  1.00  0.00           C  
ATOM   1451  HA  THR   100      12.376  -2.682 -72.657  1.00  0.00           H  
ATOM   1452  CB  THR   100      11.577  -3.724 -70.936  1.00  0.00           C  
ATOM   1453  HB  THR   100      11.538  -2.675 -70.645  1.00  0.00           H  
ATOM   1454  CG2 THR   100      10.180  -3.963 -71.447  1.00  0.00           C  
ATOM   1455 HG21 THR   100       9.878  -5.014 -71.534  1.00  0.00           H  
ATOM   1456 HG22 THR   100       9.458  -3.622 -70.695  1.00  0.00           H  
ATOM   1457 HG23 THR   100      10.022  -3.432 -72.394  1.00  0.00           H  
ATOM   1458  OG1 THR   100      12.016  -4.623 -69.893  1.00  0.00           O  
ATOM   1459  HG1 THR   100      12.858  -4.216 -69.676  1.00  0.00           H  
ATOM   1460  C   THR   100      13.987  -3.292 -71.607  1.00  0.00           C  
ATOM   1461  O   THR   100      14.806  -4.198 -71.411  1.00  0.00           O  
ATOM   1462  N   GLY   101      14.200  -2.052 -71.271  1.00  0.00           N  
ATOM   1463  H   GLY   101      13.489  -1.385 -71.548  1.00  0.00           H  
ATOM   1464  CA  GLY   101      15.335  -1.521 -70.502  1.00  0.00           C  
ATOM   1465  HA2 GLY   101      16.272  -1.693 -71.031  1.00  0.00           H  
ATOM   1466  HA3 GLY   101      15.358  -0.432 -70.542  1.00  0.00           H  
ATOM   1467  C   GLY   101      15.448  -2.039 -69.044  1.00  0.00           C  
ATOM   1468  O   GLY   101      14.673  -2.845 -68.647  1.00  0.00           O  
ATOM   1469  N   PHE   102      16.418  -1.526 -68.329  1.00  0.00           N  
ATOM   1470  H   PHE   102      16.886  -0.782 -68.834  1.00  0.00           H  
ATOM   1471  CA  PHE   102      16.925  -2.021 -67.015  1.00  0.00           C  
ATOM   1472  HA  PHE   102      16.578  -3.052 -66.943  1.00  0.00           H  
ATOM   1473  CB  PHE   102      18.447  -2.153 -67.017  1.00  0.00           C  
ATOM   1474  HB2 PHE   102      18.992  -1.211 -66.881  1.00  0.00           H  
ATOM   1475  HB3 PHE   102      18.585  -2.757 -66.111  1.00  0.00           H  
ATOM   1476  CG  PHE   102      19.019  -2.849 -68.237  1.00  0.00           C  
ATOM   1477  CD1 PHE   102      19.004  -4.192 -68.445  1.00  0.00           C  
ATOM   1478  HD1 PHE   102      18.682  -4.819 -67.627  1.00  0.00           H  
ATOM   1479  CE1 PHE   102      19.358  -4.840 -69.649  1.00  0.00           C  
ATOM   1480  HE1 PHE   102      19.437  -5.916 -69.700  1.00  0.00           H  
ATOM   1481  CZ  PHE   102      19.935  -4.085 -70.642  1.00  0.00           C  
ATOM   1482  HZ  PHE   102      20.417  -4.707 -71.382  1.00  0.00           H  
ATOM   1483  CE2 PHE   102      19.945  -2.678 -70.508  1.00  0.00           C  
ATOM   1484  HE2 PHE   102      20.358  -2.098 -71.320  1.00  0.00           H  
ATOM   1485  CD2 PHE   102      19.530  -2.078 -69.331  1.00  0.00           C  
ATOM   1486  HD2 PHE   102      19.660  -1.014 -69.201  1.00  0.00           H  
ATOM   1487  C   PHE   102      16.330  -1.347 -65.801  1.00  0.00           C  
ATOM   1488  O   PHE   102      15.967  -0.120 -65.885  1.00  0.00           O  
ATOM   1489  N   GLY   103      16.320  -1.944 -64.577  1.00  0.00           N  
ATOM   1490  H   GLY   103      16.794  -2.838 -64.520  1.00  0.00           H  
ATOM   1491  CA  GLY   103      15.593  -1.489 -63.372  1.00  0.00           C  
ATOM   1492  HA2 GLY   103      15.492  -2.338 -62.694  1.00  0.00           H  
ATOM   1493  HA3 GLY   103      16.183  -0.755 -62.823  1.00  0.00           H  
ATOM   1494  C   GLY   103      14.143  -0.849 -63.623  1.00  0.00           C  
ATOM   1495  O   GLY   103      13.365  -1.395 -64.435  1.00  0.00           O  
ATOM   1496  N   ALA   104      13.809   0.202 -62.873  1.00  0.00           N  
ATOM   1497  H   ALA   104      14.468   0.463 -62.150  1.00  0.00           H  
ATOM   1498  CA  ALA   104      12.552   0.832 -63.156  1.00  0.00           C  
ATOM   1499  HA  ALA   104      11.742   0.124 -62.984  1.00  0.00           H  
ATOM   1500  CB  ALA   104      12.291   1.908 -62.099  1.00  0.00           C  
ATOM   1501  HB1 ALA   104      12.287   1.591 -61.048  1.00  0.00           H  
ATOM   1502  HB2 ALA   104      13.047   2.704 -62.084  1.00  0.00           H  
ATOM   1503  HB3 ALA   104      11.368   2.438 -62.365  1.00  0.00           H  
ATOM   1504  C   ALA   104      12.510   1.446 -64.540  1.00  0.00           C  
ATOM   1505  O   ALA   104      11.440   1.532 -65.129  1.00  0.00           O  
ATOM   1506  N   THR   105      13.621   1.850 -65.148  1.00  0.00           N  
ATOM   1507  H   THR   105      14.455   1.959 -64.583  1.00  0.00           H  
ATOM   1508  CA  THR   105      13.685   2.278 -66.509  1.00  0.00           C  
ATOM   1509  HA  THR   105      12.803   2.875 -66.735  1.00  0.00           H  
ATOM   1510  CB  THR   105      14.919   3.225 -66.749  1.00  0.00           C  
ATOM   1511  HB  THR   105      15.178   3.340 -67.801  1.00  0.00           H  
ATOM   1512  CG2 THR   105      14.576   4.535 -66.194  1.00  0.00           C  
ATOM   1513 HG21 THR   105      14.182   4.522 -65.170  1.00  0.00           H  
ATOM   1514 HG22 THR   105      15.516   5.088 -66.077  1.00  0.00           H  
ATOM   1515 HG23 THR   105      13.964   5.173 -66.844  1.00  0.00           H  
ATOM   1516  OG1 THR   105      16.051   2.568 -66.197  1.00  0.00           O  
ATOM   1517  HG1 THR   105      15.830   1.634 -66.170  1.00  0.00           H  
ATOM   1518  C   THR   105      13.395   1.259 -67.640  1.00  0.00           C  
ATOM   1519  O   THR   105      13.547   1.422 -68.809  1.00  0.00           O  
ATOM   1520  N   SER   106      12.901   0.122 -67.185  1.00  0.00           N  
ATOM   1521  H   SER   106      13.016   0.022 -66.184  1.00  0.00           H  
ATOM   1522  CA  SER   106      12.070  -0.957 -67.900  1.00  0.00           C  
ATOM   1523  HA  SER   106      12.604  -1.165 -68.827  1.00  0.00           H  
ATOM   1524  CB  SER   106      12.044  -2.322 -67.227  1.00  0.00           C  
ATOM   1525  HB2 SER   106      11.525  -2.994 -67.910  1.00  0.00           H  
ATOM   1526  HB3 SER   106      13.099  -2.530 -67.050  1.00  0.00           H  
ATOM   1527  OG  SER   106      11.355  -2.255 -65.963  1.00  0.00           O  
ATOM   1528  HG  SER   106      11.902  -1.941 -65.239  1.00  0.00           H  
ATOM   1529  C   SER   106      10.686  -0.528 -68.353  1.00  0.00           C  
ATOM   1530  O   SER   106      10.028  -1.341 -68.901  1.00  0.00           O  
ATOM   1531  N   HIE   107      10.442   0.749 -68.166  1.00  0.00           N  
ATOM   1532  H   HIE   107      11.041   1.289 -67.553  1.00  0.00           H  
ATOM   1533  CA  HIE   107       9.423   1.443 -69.026  1.00  0.00           C  
ATOM   1534  HA  HIE   107       8.657   0.682 -69.175  1.00  0.00           H  
ATOM   1535  CB  HIE   107       8.817   2.696 -68.351  1.00  0.00           C  
ATOM   1536  HB2 HIE   107       8.142   3.289 -68.980  1.00  0.00           H  
ATOM   1537  HB3 HIE   107       8.219   2.370 -67.491  1.00  0.00           H  
ATOM   1538  CG  HIE   107       9.819   3.644 -67.706  1.00  0.00           C  
ATOM   1539  ND1 HIE   107      10.620   4.491 -68.315  1.00  0.00           N  
ATOM   1540  CE1 HIE   107      11.220   5.172 -67.310  1.00  0.00           C  
ATOM   1541  HE1 HIE   107      11.868   6.019 -67.480  1.00  0.00           H  
ATOM   1542  NE2 HIE   107      10.804   4.717 -66.107  1.00  0.00           N  
ATOM   1543  HE2 HIE   107      11.220   4.897 -65.205  1.00  0.00           H  
ATOM   1544  CD2 HIE   107       9.885   3.746 -66.316  1.00  0.00           C  
ATOM   1545  HD2 HIE   107       9.479   3.089 -65.561  1.00  0.00           H  
ATOM   1546  C   HIE   107       9.921   1.791 -70.394  1.00  0.00           C  
ATOM   1547  O   HIE   107       9.130   1.899 -71.304  1.00  0.00           O  
ATOM   1548  N   ARG   108      11.276   1.958 -70.643  1.00  0.00           N  
ATOM   1549  H   ARG   108      11.880   1.583 -69.921  1.00  0.00           H  
ATOM   1550  CA  ARG   108      11.847   2.091 -71.976  1.00  0.00           C  
ATOM   1551  HA  ARG   108      11.242   2.751 -72.598  1.00  0.00           H  
ATOM   1552  CB  ARG   108      13.316   2.592 -71.900  1.00  0.00           C  
ATOM   1553  HB2 ARG   108      13.997   1.868 -71.453  1.00  0.00           H  
ATOM   1554  HB3 ARG   108      13.661   2.761 -72.920  1.00  0.00           H  
ATOM   1555  CG  ARG   108      13.310   3.952 -71.218  1.00  0.00           C  
ATOM   1556  HG2 ARG   108      12.684   4.708 -71.694  1.00  0.00           H  
ATOM   1557  HG3 ARG   108      13.004   3.885 -70.173  1.00  0.00           H  
ATOM   1558  CD  ARG   108      14.780   4.607 -71.224  1.00  0.00           C  
ATOM   1559  HD2 ARG   108      15.386   3.764 -70.892  1.00  0.00           H  
ATOM   1560  HD3 ARG   108      15.209   4.836 -72.199  1.00  0.00           H  
ATOM   1561  NE  ARG   108      14.899   5.825 -70.358  1.00  0.00           N  
ATOM   1562  HE  ARG   108      14.105   6.448 -70.362  1.00  0.00           H  
ATOM   1563  CZ  ARG   108      15.910   6.145 -69.589  1.00  0.00           C  
ATOM   1564  NH1 ARG   108      17.049   5.446 -69.564  1.00  0.00           N  
ATOM   1565 HH11 ARG   108      17.352   5.113 -70.468  1.00  0.00           H  
ATOM   1566 HH12 ARG   108      17.671   5.476 -68.768  1.00  0.00           H  
ATOM   1567  NH2 ARG   108      15.791   7.097 -68.719  1.00  0.00           N  
ATOM   1568 HH21 ARG   108      14.858   7.450 -68.560  1.00  0.00           H  
ATOM   1569 HH22 ARG   108      16.393   7.051 -67.910  1.00  0.00           H  
ATOM   1570  C   ARG   108      11.915   0.812 -72.811  1.00  0.00           C  
ATOM   1571  O   ARG   108      12.167  -0.194 -72.231  1.00  0.00           O  
ATOM   1572  N   ARG   109      11.858   0.919 -74.119  1.00  0.00           N  
ATOM   1573  H   ARG   109      11.640   1.832 -74.499  1.00  0.00           H  
ATOM   1574  CA  ARG   109      12.073  -0.252 -75.020  1.00  0.00           C  
ATOM   1575  HA  ARG   109      12.844  -0.897 -74.597  1.00  0.00           H  
ATOM   1576  CB  ARG   109      10.861  -1.169 -75.119  1.00  0.00           C  
ATOM   1577  HB2 ARG   109      11.164  -1.951 -75.816  1.00  0.00           H  
ATOM   1578  HB3 ARG   109      10.673  -1.658 -74.163  1.00  0.00           H  
ATOM   1579  CG  ARG   109       9.472  -0.489 -75.592  1.00  0.00           C  
ATOM   1580  HG2 ARG   109       9.176   0.182 -74.786  1.00  0.00           H  
ATOM   1581  HG3 ARG   109       9.619   0.091 -76.503  1.00  0.00           H  
ATOM   1582  CD  ARG   109       8.268  -1.456 -75.845  1.00  0.00           C  
ATOM   1583  HD2 ARG   109       7.438  -0.826 -76.166  1.00  0.00           H  
ATOM   1584  HD3 ARG   109       8.381  -2.110 -76.709  1.00  0.00           H  
ATOM   1585  NE  ARG   109       7.844  -2.226 -74.639  1.00  0.00           N  
ATOM   1586  HE  ARG   109       7.807  -3.227 -74.768  1.00  0.00           H  
ATOM   1587  CZ  ARG   109       7.564  -1.769 -73.416  1.00  0.00           C  
ATOM   1588  NH1 ARG   109       7.398  -0.529 -73.098  1.00  0.00           N  
ATOM   1589 HH11 ARG   109       7.468   0.180 -73.813  1.00  0.00           H  
ATOM   1590 HH12 ARG   109       7.351  -0.290 -72.117  1.00  0.00           H  
ATOM   1591  NH2 ARG   109       7.425  -2.683 -72.531  1.00  0.00           N  
ATOM   1592 HH21 ARG   109       7.574  -3.670 -72.684  1.00  0.00           H  
ATOM   1593 HH22 ARG   109       7.155  -2.464 -71.582  1.00  0.00           H  
ATOM   1594  C   ARG   109      12.545   0.031 -76.429  1.00  0.00           C  
ATOM   1595  O   ARG   109      12.556   1.128 -76.875  1.00  0.00           O  
ATOM   1596  N   THR   110      13.153  -0.982 -77.066  1.00  0.00           N  
ATOM   1597  H   THR   110      12.986  -1.907 -76.687  1.00  0.00           H  
ATOM   1598  CA  THR   110      13.785  -0.907 -78.378  1.00  0.00           C  
ATOM   1599  HA  THR   110      13.187  -0.301 -79.059  1.00  0.00           H  
ATOM   1600  CB  THR   110      15.154  -0.245 -78.104  1.00  0.00           C  
ATOM   1601  HB  THR   110      15.203   0.708 -77.578  1.00  0.00           H  
ATOM   1602  CG2 THR   110      16.079  -1.125 -77.373  1.00  0.00           C  
ATOM   1603 HG21 THR   110      15.615  -1.408 -76.420  1.00  0.00           H  
ATOM   1604 HG22 THR   110      16.408  -2.070 -77.822  1.00  0.00           H  
ATOM   1605 HG23 THR   110      16.963  -0.494 -77.216  1.00  0.00           H  
ATOM   1606  OG1 THR   110      15.792  -0.198 -79.372  1.00  0.00           O  
ATOM   1607  HG1 THR   110      15.957   0.702 -79.662  1.00  0.00           H  
ATOM   1608  C   THR   110      13.816  -2.286 -78.995  1.00  0.00           C  
ATOM   1609  O   THR   110      14.130  -3.295 -78.339  1.00  0.00           O  
ATOM   1610  N   LYS   111      13.577  -2.308 -80.355  1.00  0.00           N  
ATOM   1611  H   LYS   111      13.113  -1.507 -80.766  1.00  0.00           H  
ATOM   1612  CA  LYS   111      13.887  -3.496 -81.169  1.00  0.00           C  
ATOM   1613  HA  LYS   111      13.361  -4.317 -80.680  1.00  0.00           H  
ATOM   1614  CB  LYS   111      13.297  -3.234 -82.569  1.00  0.00           C  
ATOM   1615  HB2 LYS   111      12.250  -2.934 -82.542  1.00  0.00           H  
ATOM   1616  HB3 LYS   111      13.706  -2.288 -82.923  1.00  0.00           H  
ATOM   1617  CG  LYS   111      13.503  -4.369 -83.614  1.00  0.00           C  
ATOM   1618  HG2 LYS   111      12.976  -4.152 -84.544  1.00  0.00           H  
ATOM   1619  HG3 LYS   111      14.550  -4.500 -83.889  1.00  0.00           H  
ATOM   1620  CD  LYS   111      12.845  -5.684 -83.111  1.00  0.00           C  
ATOM   1621  HD2 LYS   111      13.182  -6.504 -83.745  1.00  0.00           H  
ATOM   1622  HD3 LYS   111      13.145  -5.876 -82.081  1.00  0.00           H  
ATOM   1623  CE  LYS   111      11.280  -5.571 -83.081  1.00  0.00           C  
ATOM   1624  HE2 LYS   111      10.929  -4.678 -82.564  1.00  0.00           H  
ATOM   1625  HE3 LYS   111      10.989  -5.428 -84.121  1.00  0.00           H  
ATOM   1626  NZ  LYS   111      10.648  -6.798 -82.467  1.00  0.00           N  
ATOM   1627  HZ1 LYS   111      11.109  -7.556 -82.950  1.00  0.00           H  
ATOM   1628  HZ2 LYS   111      10.939  -6.960 -81.513  1.00  0.00           H  
ATOM   1629  HZ3 LYS   111       9.641  -6.729 -82.513  1.00  0.00           H  
ATOM   1630  C   LYS   111      15.371  -3.957 -81.154  1.00  0.00           C  
ATOM   1631  O   LYS   111      15.580  -5.147 -81.285  1.00  0.00           O  
ATOM   1632  N   GLN   112      16.334  -2.993 -80.934  1.00  0.00           N  
ATOM   1633  H   GLN   112      15.983  -2.092 -80.631  1.00  0.00           H  
ATOM   1634  CA  GLN   112      17.757  -3.161 -80.946  1.00  0.00           C  
ATOM   1635  HA  GLN   112      17.991  -3.687 -81.872  1.00  0.00           H  
ATOM   1636  CB  GLN   112      18.316  -1.763 -81.073  1.00  0.00           C  
ATOM   1637  HB2 GLN   112      18.065  -1.178 -80.188  1.00  0.00           H  
ATOM   1638  HB3 GLN   112      19.394  -1.775 -81.235  1.00  0.00           H  
ATOM   1639  CG  GLN   112      17.954  -1.063 -82.434  1.00  0.00           C  
ATOM   1640  HG2 GLN   112      17.648  -1.751 -83.222  1.00  0.00           H  
ATOM   1641  HG3 GLN   112      17.079  -0.446 -82.231  1.00  0.00           H  
ATOM   1642  CD  GLN   112      19.060  -0.047 -82.940  1.00  0.00           C  
ATOM   1643  OE1 GLN   112      20.095  -0.483 -83.463  1.00  0.00           O  
ATOM   1644  NE2 GLN   112      18.783   1.192 -83.130  1.00  0.00           N  
ATOM   1645 HE21 GLN   112      19.451   1.702 -83.696  1.00  0.00           H  
ATOM   1646 HE22 GLN   112      17.883   1.600 -82.906  1.00  0.00           H  
ATOM   1647  C   GLN   112      18.255  -4.045 -79.724  1.00  0.00           C  
ATOM   1648  O   GLN   112      18.942  -3.610 -78.865  1.00  0.00           O  
ATOM   1649  N   GLY   113      17.864  -5.251 -79.657  1.00  0.00           N  
ATOM   1650  H   GLY   113      17.150  -5.544 -80.313  1.00  0.00           H  
ATOM   1651  CA  GLY   113      17.980  -6.123 -78.479  1.00  0.00           C  
ATOM   1652  HA2 GLY   113      17.726  -5.456 -77.655  1.00  0.00           H  
ATOM   1653  HA3 GLY   113      17.318  -6.981 -78.594  1.00  0.00           H  
ATOM   1654  C   GLY   113      19.424  -6.694 -78.274  1.00  0.00           C  
ATOM   1655  O   GLY   113      19.742  -7.239 -77.223  1.00  0.00           O  
ATOM   1656  N   GLY   114      20.280  -6.555 -79.283  1.00  0.00           N  
ATOM   1657  H   GLY   114      19.776  -6.220 -80.095  1.00  0.00           H  
ATOM   1658  CA  GLY   114      21.702  -6.668 -79.218  1.00  0.00           C  
ATOM   1659  HA2 GLY   114      21.955  -7.481 -78.538  1.00  0.00           H  
ATOM   1660  HA3 GLY   114      22.066  -6.794 -80.238  1.00  0.00           H  
ATOM   1661  C   GLY   114      22.273  -5.421 -78.702  1.00  0.00           C  
ATOM   1662  O   GLY   114      22.852  -5.516 -77.660  1.00  0.00           O  
ATOM   1663  N   ALA   115      22.131  -4.246 -79.283  1.00  0.00           N  
ATOM   1664  H   ALA   115      21.689  -4.146 -80.188  1.00  0.00           H  
ATOM   1665  CA  ALA   115      22.692  -3.048 -78.639  1.00  0.00           C  
ATOM   1666  HA  ALA   115      23.767  -3.208 -78.546  1.00  0.00           H  
ATOM   1667  CB  ALA   115      22.428  -1.813 -79.585  1.00  0.00           C  
ATOM   1668  HB1 ALA   115      23.060  -2.033 -80.454  1.00  0.00           H  
ATOM   1669  HB2 ALA   115      21.389  -1.864 -79.932  1.00  0.00           H  
ATOM   1670  HB3 ALA   115      22.623  -0.893 -79.020  1.00  0.00           H  
ATOM   1671  C   ALA   115      22.229  -2.703 -77.217  1.00  0.00           C  
ATOM   1672  O   ALA   115      22.989  -2.136 -76.430  1.00  0.00           O  
ATOM   1673  N   LEU   116      21.054  -3.277 -76.773  1.00  0.00           N  
ATOM   1674  H   LEU   116      20.385  -3.617 -77.453  1.00  0.00           H  
ATOM   1675  CA  LEU   116      20.661  -3.483 -75.377  1.00  0.00           C  
ATOM   1676  HA  LEU   116      20.461  -2.537 -74.874  1.00  0.00           H  
ATOM   1677  CB  LEU   116      19.243  -4.149 -75.462  1.00  0.00           C  
ATOM   1678  HB2 LEU   116      18.680  -3.453 -76.084  1.00  0.00           H  
ATOM   1679  HB3 LEU   116      19.537  -5.075 -75.955  1.00  0.00           H  
ATOM   1680  CG  LEU   116      18.391  -4.488 -74.210  1.00  0.00           C  
ATOM   1681  HG  LEU   116      18.942  -5.026 -73.439  1.00  0.00           H  
ATOM   1682  CD1 LEU   116      17.789  -3.273 -73.617  1.00  0.00           C  
ATOM   1683 HD11 LEU   116      17.197  -3.499 -72.721  1.00  0.00           H  
ATOM   1684 HD12 LEU   116      18.558  -2.632 -73.169  1.00  0.00           H  
ATOM   1685 HD13 LEU   116      17.026  -2.815 -74.258  1.00  0.00           H  
ATOM   1686  CD2 LEU   116      17.131  -5.322 -74.624  1.00  0.00           C  
ATOM   1687 HD21 LEU   116      17.375  -6.314 -75.022  1.00  0.00           H  
ATOM   1688 HD22 LEU   116      16.491  -5.494 -73.750  1.00  0.00           H  
ATOM   1689 HD23 LEU   116      16.636  -4.769 -75.432  1.00  0.00           H  
ATOM   1690  C   LEU   116      21.693  -4.254 -74.549  1.00  0.00           C  
ATOM   1691  O   LEU   116      21.983  -3.785 -73.490  1.00  0.00           O  
ATOM   1692  N   GLN   117      22.410  -5.289 -74.978  1.00  0.00           N  
ATOM   1693  H   GLN   117      22.375  -5.557 -75.955  1.00  0.00           H  
ATOM   1694  CA  GLN   117      23.502  -5.925 -74.285  1.00  0.00           C  
ATOM   1695  HA  GLN   117      23.131  -6.148 -73.284  1.00  0.00           H  
ATOM   1696  CB  GLN   117      23.735  -7.331 -74.938  1.00  0.00           C  
ATOM   1697  HB2 GLN   117      24.238  -7.155 -75.889  1.00  0.00           H  
ATOM   1698  HB3 GLN   117      24.434  -7.937 -74.361  1.00  0.00           H  
ATOM   1699  CG  GLN   117      22.498  -8.226 -75.194  1.00  0.00           C  
ATOM   1700  HG2 GLN   117      22.130  -8.134 -76.216  1.00  0.00           H  
ATOM   1701  HG3 GLN   117      22.920  -9.230 -75.210  1.00  0.00           H  
ATOM   1702  CD  GLN   117      21.394  -8.317 -74.077  1.00  0.00           C  
ATOM   1703  OE1 GLN   117      21.592  -8.849 -73.003  1.00  0.00           O  
ATOM   1704  NE2 GLN   117      20.313  -7.667 -74.333  1.00  0.00           N  
ATOM   1705 HE21 GLN   117      19.577  -7.921 -73.684  1.00  0.00           H  
ATOM   1706 HE22 GLN   117      20.065  -7.377 -75.271  1.00  0.00           H  
ATOM   1707  C   GLN   117      24.882  -5.321 -74.291  1.00  0.00           C  
ATOM   1708  O   GLN   117      25.623  -5.407 -73.329  1.00  0.00           O  
ATOM   1709  N   LYS   118      25.213  -4.551 -75.347  1.00  0.00           N  
ATOM   1710  H   LYS   118      24.607  -4.556 -76.159  1.00  0.00           H  
ATOM   1711  CA  LYS   118      26.425  -3.661 -75.466  1.00  0.00           C  
ATOM   1712  HA  LYS   118      27.380  -4.135 -75.238  1.00  0.00           H  
ATOM   1713  CB  LYS   118      26.419  -3.221 -76.938  1.00  0.00           C  
ATOM   1714  HB2 LYS   118      25.465  -2.725 -77.116  1.00  0.00           H  
ATOM   1715  HB3 LYS   118      27.208  -2.475 -77.038  1.00  0.00           H  
ATOM   1716  CG  LYS   118      26.629  -4.412 -77.938  1.00  0.00           C  
ATOM   1717  HG2 LYS   118      27.319  -5.173 -77.573  1.00  0.00           H  
ATOM   1718  HG3 LYS   118      25.663  -4.903 -78.054  1.00  0.00           H  
ATOM   1719  CD  LYS   118      27.066  -3.873 -79.309  1.00  0.00           C  
ATOM   1720  HD2 LYS   118      26.225  -3.253 -79.620  1.00  0.00           H  
ATOM   1721  HD3 LYS   118      27.904  -3.183 -79.208  1.00  0.00           H  
ATOM   1722  CE  LYS   118      27.296  -4.936 -80.453  1.00  0.00           C  
ATOM   1723  HE2 LYS   118      27.644  -4.421 -81.349  1.00  0.00           H  
ATOM   1724  HE3 LYS   118      28.114  -5.523 -80.035  1.00  0.00           H  
ATOM   1725  NZ  LYS   118      26.106  -5.707 -80.784  1.00  0.00           N  
ATOM   1726  HZ1 LYS   118      25.348  -5.287 -81.302  1.00  0.00           H  
ATOM   1727  HZ2 LYS   118      26.399  -6.467 -81.381  1.00  0.00           H  
ATOM   1728  HZ3 LYS   118      25.700  -6.178 -79.988  1.00  0.00           H  
ATOM   1729  C   LYS   118      26.295  -2.484 -74.427  1.00  0.00           C  
ATOM   1730  O   LYS   118      27.234  -2.267 -73.670  1.00  0.00           O  
ATOM   1731  N   GLU   119      25.116  -1.854 -74.451  1.00  0.00           N  
ATOM   1732  H   GLU   119      24.340  -2.335 -74.890  1.00  0.00           H  
ATOM   1733  CA  GLU   119      24.924  -0.764 -73.497  1.00  0.00           C  
ATOM   1734  HA  GLU   119      25.700  -0.005 -73.596  1.00  0.00           H  
ATOM   1735  CB  GLU   119      23.594  -0.062 -73.719  1.00  0.00           C  
ATOM   1736  HB2 GLU   119      23.628   0.428 -74.692  1.00  0.00           H  
ATOM   1737  HB3 GLU   119      22.808  -0.809 -73.602  1.00  0.00           H  
ATOM   1738  CG  GLU   119      23.137   1.024 -72.703  1.00  0.00           C  
ATOM   1739  HG2 GLU   119      22.176   1.460 -72.977  1.00  0.00           H  
ATOM   1740  HG3 GLU   119      22.987   0.422 -71.808  1.00  0.00           H  
ATOM   1741  CD  GLU   119      24.136   2.187 -72.351  1.00  0.00           C  
ATOM   1742  OE1 GLU   119      23.971   2.889 -71.338  1.00  0.00           O  
ATOM   1743  OE2 GLU   119      25.145   2.282 -73.067  1.00  0.00           O  
ATOM   1744  C   GLU   119      25.041  -1.263 -72.031  1.00  0.00           C  
ATOM   1745  O   GLU   119      25.784  -0.574 -71.341  1.00  0.00           O  
ATOM   1746  N   LEU   120      24.408  -2.370 -71.632  1.00  0.00           N  
ATOM   1747  H   LEU   120      23.845  -2.780 -72.368  1.00  0.00           H  
ATOM   1748  CA  LEU   120      24.448  -3.022 -70.306  1.00  0.00           C  
ATOM   1749  HA  LEU   120      23.772  -2.369 -69.754  1.00  0.00           H  
ATOM   1750  CB  LEU   120      23.770  -4.392 -70.421  1.00  0.00           C  
ATOM   1751  HB2 LEU   120      22.724  -4.220 -70.676  1.00  0.00           H  
ATOM   1752  HB3 LEU   120      24.214  -5.004 -71.206  1.00  0.00           H  
ATOM   1753  CG  LEU   120      23.674  -5.160 -69.066  1.00  0.00           C  
ATOM   1754  HG  LEU   120      24.671  -5.362 -68.675  1.00  0.00           H  
ATOM   1755  CD1 LEU   120      22.813  -4.424 -68.079  1.00  0.00           C  
ATOM   1756 HD11 LEU   120      21.822  -4.206 -68.495  1.00  0.00           H  
ATOM   1757 HD12 LEU   120      22.603  -4.884 -67.105  1.00  0.00           H  
ATOM   1758 HD13 LEU   120      23.315  -3.467 -67.890  1.00  0.00           H  
ATOM   1759  CD2 LEU   120      23.065  -6.533 -69.250  1.00  0.00           C  
ATOM   1760 HD21 LEU   120      22.962  -6.938 -68.235  1.00  0.00           H  
ATOM   1761 HD22 LEU   120      22.216  -6.601 -69.941  1.00  0.00           H  
ATOM   1762 HD23 LEU   120      23.771  -7.291 -69.610  1.00  0.00           H  
ATOM   1763  C   LEU   120      25.867  -3.132 -69.676  1.00  0.00           C  
ATOM   1764  O   LEU   120      26.032  -2.813 -68.541  1.00  0.00           O  
ATOM   1765  N   ILE   121      26.886  -3.390 -70.513  1.00  0.00           N  
ATOM   1766  H   ILE   121      26.729  -3.373 -71.513  1.00  0.00           H  
ATOM   1767  CA  ILE   121      28.273  -3.439 -70.142  1.00  0.00           C  
ATOM   1768  HA  ILE   121      28.237  -3.823 -69.122  1.00  0.00           H  
ATOM   1769  CB  ILE   121      29.063  -4.443 -71.031  1.00  0.00           C  
ATOM   1770  HB  ILE   121      29.006  -4.150 -72.080  1.00  0.00           H  
ATOM   1771  CG2 ILE   121      30.518  -4.560 -70.568  1.00  0.00           C  
ATOM   1772 HG21 ILE   121      31.011  -3.584 -70.659  1.00  0.00           H  
ATOM   1773 HG22 ILE   121      30.666  -4.829 -69.515  1.00  0.00           H  
ATOM   1774 HG23 ILE   121      31.079  -5.203 -71.257  1.00  0.00           H  
ATOM   1775  CG1 ILE   121      28.445  -5.854 -71.093  1.00  0.00           C  
ATOM   1776 HG12 ILE   121      27.612  -5.770 -71.791  1.00  0.00           H  
ATOM   1777 HG13 ILE   121      29.062  -6.578 -71.624  1.00  0.00           H  
ATOM   1778  CD1 ILE   121      27.995  -6.481 -69.807  1.00  0.00           C  
ATOM   1779 HD11 ILE   121      27.687  -7.511 -70.027  1.00  0.00           H  
ATOM   1780 HD12 ILE   121      28.833  -6.591 -69.108  1.00  0.00           H  
ATOM   1781 HD13 ILE   121      27.156  -5.909 -69.391  1.00  0.00           H  
ATOM   1782  C   ILE   121      28.921  -2.068 -70.039  1.00  0.00           C  
ATOM   1783  O   ILE   121      29.516  -1.827 -68.966  1.00  0.00           O  
ATOM   1784  N   ARG   122      28.775  -1.149 -71.046  1.00  0.00           N  
ATOM   1785  H   ARG   122      28.215  -1.411 -71.849  1.00  0.00           H  
ATOM   1786  CA  ARG   122      29.256   0.314 -70.836  1.00  0.00           C  
ATOM   1787  HA  ARG   122      30.334   0.278 -70.681  1.00  0.00           H  
ATOM   1788  CB  ARG   122      28.766   1.231 -71.954  1.00  0.00           C  
ATOM   1789  HB2 ARG   122      28.976   0.695 -72.879  1.00  0.00           H  
ATOM   1790  HB3 ARG   122      27.683   1.354 -71.974  1.00  0.00           H  
ATOM   1791  CG  ARG   122      29.443   2.592 -72.051  1.00  0.00           C  
ATOM   1792  HG2 ARG   122      29.551   2.931 -71.021  1.00  0.00           H  
ATOM   1793  HG3 ARG   122      30.422   2.502 -72.521  1.00  0.00           H  
ATOM   1794  CD  ARG   122      28.662   3.626 -72.860  1.00  0.00           C  
ATOM   1795  HD2 ARG   122      29.313   4.495 -72.956  1.00  0.00           H  
ATOM   1796  HD3 ARG   122      28.631   3.214 -73.869  1.00  0.00           H  
ATOM   1797  NE  ARG   122      27.297   3.918 -72.318  1.00  0.00           N  
ATOM   1798  HE  ARG   122      26.533   3.289 -72.518  1.00  0.00           H  
ATOM   1799  CZ  ARG   122      26.917   4.978 -71.659  1.00  0.00           C  
ATOM   1800  NH1 ARG   122      27.721   6.001 -71.506  1.00  0.00           N  
ATOM   1801 HH11 ARG   122      28.597   6.145 -71.987  1.00  0.00           H  
ATOM   1802 HH12 ARG   122      27.316   6.905 -71.308  1.00  0.00           H  
ATOM   1803  NH2 ARG   122      25.733   4.978 -71.175  1.00  0.00           N  
ATOM   1804 HH21 ARG   122      25.197   4.137 -71.333  1.00  0.00           H  
ATOM   1805 HH22 ARG   122      25.216   5.771 -70.821  1.00  0.00           H  
ATOM   1806  C   ARG   122      28.884   0.870 -69.474  1.00  0.00           C  
ATOM   1807  O   ARG   122      29.809   1.238 -68.766  1.00  0.00           O  
ATOM   1808  N   PHE   123      27.636   0.904 -69.065  1.00  0.00           N  
ATOM   1809  H   PHE   123      26.928   0.508 -69.672  1.00  0.00           H  
ATOM   1810  CA  PHE   123      27.251   1.600 -67.838  1.00  0.00           C  
ATOM   1811  HA  PHE   123      27.758   2.557 -67.715  1.00  0.00           H  
ATOM   1812  CB  PHE   123      25.767   2.100 -67.917  1.00  0.00           C  
ATOM   1813  HB2 PHE   123      25.647   2.931 -67.211  1.00  0.00           H  
ATOM   1814  HB3 PHE   123      25.627   2.592 -68.887  1.00  0.00           H  
ATOM   1815  CG  PHE   123      24.659   1.108 -67.681  1.00  0.00           C  
ATOM   1816  CD1 PHE   123      23.910   0.576 -68.739  1.00  0.00           C  
ATOM   1817  HD1 PHE   123      24.103   0.850 -69.765  1.00  0.00           H  
ATOM   1818  CE1 PHE   123      22.802  -0.269 -68.446  1.00  0.00           C  
ATOM   1819  HE1 PHE   123      22.263  -0.843 -69.185  1.00  0.00           H  
ATOM   1820  CZ  PHE   123      22.437  -0.594 -67.154  1.00  0.00           C  
ATOM   1821  HZ  PHE   123      21.627  -1.260 -66.898  1.00  0.00           H  
ATOM   1822  CE2 PHE   123      23.229  -0.112 -66.085  1.00  0.00           C  
ATOM   1823  HE2 PHE   123      23.105  -0.418 -65.056  1.00  0.00           H  
ATOM   1824  CD2 PHE   123      24.385   0.685 -66.363  1.00  0.00           C  
ATOM   1825  HD2 PHE   123      25.033   0.990 -65.555  1.00  0.00           H  
ATOM   1826  C   PHE   123      27.551   0.702 -66.591  1.00  0.00           C  
ATOM   1827  O   PHE   123      27.669   1.325 -65.514  1.00  0.00           O  
ATOM   1828  N   LEU   124      27.763  -0.644 -66.647  1.00  0.00           N  
ATOM   1829  H   LEU   124      27.735  -1.148 -67.526  1.00  0.00           H  
ATOM   1830  CA  LEU   124      28.182  -1.372 -65.383  1.00  0.00           C  
ATOM   1831  HA  LEU   124      27.683  -0.922 -64.525  1.00  0.00           H  
ATOM   1832  CB  LEU   124      27.546  -2.785 -65.492  1.00  0.00           C  
ATOM   1833  HB2 LEU   124      27.770  -3.227 -66.462  1.00  0.00           H  
ATOM   1834  HB3 LEU   124      27.943  -3.397 -64.682  1.00  0.00           H  
ATOM   1835  CG  LEU   124      26.060  -2.874 -65.268  1.00  0.00           C  
ATOM   1836  HG  LEU   124      25.521  -2.291 -66.015  1.00  0.00           H  
ATOM   1837  CD1 LEU   124      25.677  -4.359 -65.291  1.00  0.00           C  
ATOM   1838 HD11 LEU   124      24.587  -4.483 -65.283  1.00  0.00           H  
ATOM   1839 HD12 LEU   124      26.147  -4.842 -66.157  1.00  0.00           H  
ATOM   1840 HD13 LEU   124      26.104  -4.911 -64.444  1.00  0.00           H  
ATOM   1841  CD2 LEU   124      25.610  -2.253 -63.935  1.00  0.00           C  
ATOM   1842 HD21 LEU   124      26.248  -2.426 -63.059  1.00  0.00           H  
ATOM   1843 HD22 LEU   124      25.470  -1.166 -63.976  1.00  0.00           H  
ATOM   1844 HD23 LEU   124      24.658  -2.724 -63.660  1.00  0.00           H  
ATOM   1845  C   LEU   124      29.723  -1.391 -65.163  1.00  0.00           C  
ATOM   1846  O   LEU   124      30.138  -1.761 -64.080  1.00  0.00           O  
ATOM   1847  N   ASN   125      30.512  -1.101 -66.145  1.00  0.00           N  
ATOM   1848  H   ASN   125      30.078  -1.084 -67.061  1.00  0.00           H  
ATOM   1849  CA  ASN   125      31.978  -0.893 -65.934  1.00  0.00           C  
ATOM   1850  HA  ASN   125      32.381  -1.770 -65.426  1.00  0.00           H  
ATOM   1851  CB  ASN   125      32.622  -0.750 -67.337  1.00  0.00           C  
ATOM   1852  HB2 ASN   125      32.136   0.089 -67.835  1.00  0.00           H  
ATOM   1853  HB3 ASN   125      33.644  -0.461 -67.094  1.00  0.00           H  
ATOM   1854  CG  ASN   125      32.789  -1.973 -68.286  1.00  0.00           C  
ATOM   1855  OD1 ASN   125      33.432  -1.914 -69.300  1.00  0.00           O  
ATOM   1856  ND2 ASN   125      32.588  -3.195 -67.748  1.00  0.00           N  
ATOM   1857 HD21 ASN   125      32.571  -3.897 -68.478  1.00  0.00           H  
ATOM   1858 HD22 ASN   125      32.081  -3.383 -66.891  1.00  0.00           H  
ATOM   1859  C   ASN   125      32.290   0.368 -65.101  1.00  0.00           C  
ATOM   1860  O   ASN   125      33.142   1.192 -65.557  1.00  0.00           O  
ATOM   1861  N   ALA   126      31.490   0.690 -64.080  1.00  0.00           N  
ATOM   1862  H   ALA   126      30.902  -0.073 -63.765  1.00  0.00           H  
ATOM   1863  CA  ALA   126      31.744   1.875 -63.209  1.00  0.00           C  
ATOM   1864  HA  ALA   126      32.080   2.707 -63.828  1.00  0.00           H  
ATOM   1865  CB  ALA   126      30.403   2.227 -62.543  1.00  0.00           C  
ATOM   1866  HB1 ALA   126      30.304   1.643 -61.620  1.00  0.00           H  
ATOM   1867  HB2 ALA   126      30.505   3.265 -62.203  1.00  0.00           H  
ATOM   1868  HB3 ALA   126      29.559   1.980 -63.200  1.00  0.00           H  
ATOM   1869  C   ALA   126      32.821   1.686 -62.090  1.00  0.00           C  
ATOM   1870  O   ALA   126      33.121   2.613 -61.275  1.00  0.00           O  
ATOM   1871  N   GLY   127      33.498   0.513 -62.000  1.00  0.00           N  
ATOM   1872  H   GLY   127      33.444  -0.147 -62.766  1.00  0.00           H  
ATOM   1873  CA  GLY   127      34.256   0.057 -60.852  1.00  0.00           C  
ATOM   1874  HA2 GLY   127      33.707   0.182 -59.919  1.00  0.00           H  
ATOM   1875  HA3 GLY   127      34.348  -1.021 -60.986  1.00  0.00           H  
ATOM   1876  C   GLY   127      35.654   0.638 -60.899  1.00  0.00           C  
ATOM   1877  O   GLY   127      36.433   0.287 -61.784  1.00  0.00           O  
ATOM   1878  N   ILE   128      35.995   1.609 -60.017  1.00  0.00           N  
ATOM   1879  H   ILE   128      35.399   1.713 -59.205  1.00  0.00           H  
ATOM   1880  CA  ILE   128      37.172   2.439 -60.099  1.00  0.00           C  
ATOM   1881  HA  ILE   128      37.318   2.680 -61.152  1.00  0.00           H  
ATOM   1882  CB  ILE   128      36.985   3.763 -59.345  1.00  0.00           C  
ATOM   1883  HB  ILE   128      36.643   3.421 -58.368  1.00  0.00           H  
ATOM   1884  CG2 ILE   128      38.431   4.380 -59.281  1.00  0.00           C  
ATOM   1885 HG21 ILE   128      38.986   4.433 -60.226  1.00  0.00           H  
ATOM   1886 HG22 ILE   128      38.323   5.449 -59.059  1.00  0.00           H  
ATOM   1887 HG23 ILE   128      39.029   3.915 -58.488  1.00  0.00           H  
ATOM   1888  CG1 ILE   128      36.027   4.740 -60.027  1.00  0.00           C  
ATOM   1889 HG12 ILE   128      36.355   5.068 -61.014  1.00  0.00           H  
ATOM   1890 HG13 ILE   128      35.083   4.208 -60.143  1.00  0.00           H  
ATOM   1891  CD1 ILE   128      35.704   5.949 -59.097  1.00  0.00           C  
ATOM   1892 HD11 ILE   128      35.367   5.595 -58.115  1.00  0.00           H  
ATOM   1893 HD12 ILE   128      36.579   6.597 -58.967  1.00  0.00           H  
ATOM   1894 HD13 ILE   128      34.867   6.508 -59.533  1.00  0.00           H  
ATOM   1895  C   ILE   128      38.336   1.547 -59.577  1.00  0.00           C  
ATOM   1896  O   ILE   128      38.471   1.325 -58.364  1.00  0.00           O  
ATOM   1897  N   PHE   129      39.201   1.071 -60.466  1.00  0.00           N  
ATOM   1898  H   PHE   129      39.022   1.228 -61.450  1.00  0.00           H  
ATOM   1899  CA  PHE   129      40.458   0.440 -60.165  1.00  0.00           C  
ATOM   1900  HA  PHE   129      40.291  -0.450 -59.558  1.00  0.00           H  
ATOM   1901  CB  PHE   129      40.998   0.035 -61.473  1.00  0.00           C  
ATOM   1902  HB2 PHE   129      41.003   0.862 -62.194  1.00  0.00           H  
ATOM   1903  HB3 PHE   129      42.036  -0.280 -61.309  1.00  0.00           H  
ATOM   1904  CG  PHE   129      40.236  -1.116 -62.179  1.00  0.00           C  
ATOM   1905  CD1 PHE   129      40.665  -2.445 -61.880  1.00  0.00           C  
ATOM   1906  HD1 PHE   129      41.417  -2.626 -61.126  1.00  0.00           H  
ATOM   1907  CE1 PHE   129      40.072  -3.525 -62.581  1.00  0.00           C  
ATOM   1908  HE1 PHE   129      40.414  -4.532 -62.390  1.00  0.00           H  
ATOM   1909  CZ  PHE   129      39.028  -3.285 -63.525  1.00  0.00           C  
ATOM   1910  HZ  PHE   129      38.590  -4.045 -64.156  1.00  0.00           H  
ATOM   1911  CE2 PHE   129      38.576  -1.991 -63.735  1.00  0.00           C  
ATOM   1912  HE2 PHE   129      37.824  -1.678 -64.444  1.00  0.00           H  
ATOM   1913  CD2 PHE   129      39.205  -0.942 -63.099  1.00  0.00           C  
ATOM   1914  HD2 PHE   129      38.979   0.052 -63.457  1.00  0.00           H  
ATOM   1915  C   PHE   129      41.515   1.303 -59.321  1.00  0.00           C  
ATOM   1916  O   PHE   129      42.628   0.960 -59.160  1.00  0.00           O  
ATOM   1917  N   GLY   130      41.112   2.453 -58.815  1.00  0.00           N  
ATOM   1918  H   GLY   130      40.110   2.586 -58.765  1.00  0.00           H  
ATOM   1919  CA  GLY   130      41.874   3.529 -58.174  1.00  0.00           C  
ATOM   1920  HA2 GLY   130      41.161   3.993 -57.492  1.00  0.00           H  
ATOM   1921  HA3 GLY   130      42.650   3.090 -57.548  1.00  0.00           H  
ATOM   1922  C   GLY   130      42.594   4.410 -59.110  1.00  0.00           C  
ATOM   1923  O   GLY   130      42.119   4.899 -60.126  1.00  0.00           O  
ATOM   1924  N   ASN   131      43.927   4.668 -58.772  1.00  0.00           N  
ATOM   1925  H   ASN   131      44.236   4.301 -57.880  1.00  0.00           H  
ATOM   1926  CA  ASN   131      44.900   5.433 -59.576  1.00  0.00           C  
ATOM   1927  HA  ASN   131      44.403   6.389 -59.737  1.00  0.00           H  
ATOM   1928  CB  ASN   131      46.189   5.557 -58.812  1.00  0.00           C  
ATOM   1929  HB2 ASN   131      46.578   4.608 -58.443  1.00  0.00           H  
ATOM   1930  HB3 ASN   131      47.002   5.820 -59.489  1.00  0.00           H  
ATOM   1931  CG  ASN   131      46.165   6.331 -57.511  1.00  0.00           C  
ATOM   1932  OD1 ASN   131      45.428   7.294 -57.387  1.00  0.00           O  
ATOM   1933  ND2 ASN   131      46.985   5.921 -56.511  1.00  0.00           N  
ATOM   1934 HD21 ASN   131      46.966   6.416 -55.627  1.00  0.00           H  
ATOM   1935 HD22 ASN   131      47.308   4.978 -56.691  1.00  0.00           H  
ATOM   1936  C   ASN   131      45.337   4.756 -60.883  1.00  0.00           C  
ATOM   1937  O   ASN   131      45.852   5.423 -61.767  1.00  0.00           O  
ATOM   1938  N   GLY   132      45.081   3.451 -61.003  1.00  0.00           N  
ATOM   1939  H   GLY   132      44.803   2.979 -60.151  1.00  0.00           H  
ATOM   1940  CA  GLY   132      45.391   2.759 -62.229  1.00  0.00           C  
ATOM   1941  HA2 GLY   132      44.706   3.097 -63.007  1.00  0.00           H  
ATOM   1942  HA3 GLY   132      46.385   3.036 -62.578  1.00  0.00           H  
ATOM   1943  C   GLY   132      45.377   1.230 -62.116  1.00  0.00           C  
ATOM   1944  O   GLY   132      45.044   0.530 -63.032  1.00  0.00           O  
ATOM   1945  N   SER   133      45.681   0.611 -60.958  1.00  0.00           N  
ATOM   1946  H   SER   133      46.008   1.169 -60.178  1.00  0.00           H  
ATOM   1947  CA  SER   133      45.676  -0.888 -60.739  1.00  0.00           C  
ATOM   1948  HA  SER   133      44.906  -1.420 -61.297  1.00  0.00           H  
ATOM   1949  CB  SER   133      47.029  -1.482 -60.963  1.00  0.00           C  
ATOM   1950  HB2 SER   133      46.904  -2.558 -61.085  1.00  0.00           H  
ATOM   1951  HB3 SER   133      47.521  -1.036 -61.827  1.00  0.00           H  
ATOM   1952  OG  SER   133      47.952  -1.089 -59.985  1.00  0.00           O  
ATOM   1953  HG  SER   133      48.005  -0.131 -59.980  1.00  0.00           H  
ATOM   1954  C   SER   133      45.341  -1.208 -59.264  1.00  0.00           C  
ATOM   1955  O   SER   133      44.989  -2.365 -58.914  1.00  0.00           O  
ATOM   1956  N   ASP   134      45.184  -0.205 -58.413  1.00  0.00           N  
ATOM   1957  H   ASP   134      45.299   0.729 -58.789  1.00  0.00           H  
ATOM   1958  CA  ASP   134      45.283  -0.237 -56.946  1.00  0.00           C  
ATOM   1959  HA  ASP   134      46.224  -0.687 -56.628  1.00  0.00           H  
ATOM   1960  CB  ASP   134      45.168   1.161 -56.349  1.00  0.00           C  
ATOM   1961  HB2 ASP   134      44.158   1.502 -56.579  1.00  0.00           H  
ATOM   1962  HB3 ASP   134      45.423   1.068 -55.293  1.00  0.00           H  
ATOM   1963  CG  ASP   134      46.099   2.152 -57.002  1.00  0.00           C  
ATOM   1964  OD1 ASP   134      46.736   2.889 -56.194  1.00  0.00           O  
ATOM   1965  OD2 ASP   134      46.149   2.303 -58.271  1.00  0.00           O  
ATOM   1966  C   ASP   134      44.209  -1.082 -56.357  1.00  0.00           C  
ATOM   1967  O   ASP   134      44.462  -1.863 -55.486  1.00  0.00           O  
ATOM   1968  N   ASN   135      42.954  -0.893 -56.790  1.00  0.00           N  
ATOM   1969  H   ASN   135      42.903  -0.200 -57.526  1.00  0.00           H  
ATOM   1970  CA  ASN   135      41.697  -1.617 -56.348  1.00  0.00           C  
ATOM   1971  HA  ASN   135      41.947  -2.001 -55.359  1.00  0.00           H  
ATOM   1972  CB  ASN   135      40.478  -0.583 -56.352  1.00  0.00           C  
ATOM   1973  HB2 ASN   135      40.332  -0.318 -57.399  1.00  0.00           H  
ATOM   1974  HB3 ASN   135      39.530  -1.070 -56.122  1.00  0.00           H  
ATOM   1975  CG  ASN   135      40.653   0.701 -55.470  1.00  0.00           C  
ATOM   1976  OD1 ASN   135      41.260   0.652 -54.458  1.00  0.00           O  
ATOM   1977  ND2 ASN   135      40.124   1.859 -55.897  1.00  0.00           N  
ATOM   1978 HD21 ASN   135      40.469   2.697 -55.444  1.00  0.00           H  
ATOM   1979 HD22 ASN   135      39.579   1.990 -56.740  1.00  0.00           H  
ATOM   1980  C   ASN   135      41.358  -2.940 -57.157  1.00  0.00           C  
ATOM   1981  O   ASN   135      40.164  -3.147 -57.324  1.00  0.00           O  
ATOM   1982  N   THR   136      42.392  -3.671 -57.646  1.00  0.00           N  
ATOM   1983  H   THR   136      43.358  -3.378 -57.562  1.00  0.00           H  
ATOM   1984  CA  THR   136      42.103  -4.864 -58.462  1.00  0.00           C  
ATOM   1985  HA  THR   136      41.257  -4.596 -59.096  1.00  0.00           H  
ATOM   1986  CB  THR   136      43.428  -5.201 -59.217  1.00  0.00           C  
ATOM   1987  HB  THR   136      44.237  -5.434 -58.525  1.00  0.00           H  
ATOM   1988  CG2 THR   136      43.380  -6.532 -59.990  1.00  0.00           C  
ATOM   1989 HG21 THR   136      43.359  -7.316 -59.222  1.00  0.00           H  
ATOM   1990 HG22 THR   136      42.490  -6.661 -60.618  1.00  0.00           H  
ATOM   1991 HG23 THR   136      44.257  -6.698 -60.627  1.00  0.00           H  
ATOM   1992  OG1 THR   136      43.783  -4.197 -60.171  1.00  0.00           O  
ATOM   1993  HG1 THR   136      44.323  -3.492 -59.807  1.00  0.00           H  
ATOM   1994  C   THR   136      41.705  -5.963 -57.541  1.00  0.00           C  
ATOM   1995  O   THR   136      42.261  -6.188 -56.470  1.00  0.00           O  
ATOM   1996  N   LEU   137      40.826  -6.885 -57.992  1.00  0.00           N  
ATOM   1997  H   LEU   137      40.612  -6.753 -58.973  1.00  0.00           H  
ATOM   1998  CA  LEU   137      40.522  -8.165 -57.327  1.00  0.00           C  
ATOM   1999  HA  LEU   137      40.468  -8.001 -56.251  1.00  0.00           H  
ATOM   2000  CB  LEU   137      39.159  -8.559 -57.936  1.00  0.00           C  
ATOM   2001  HB2 LEU   137      38.394  -7.790 -57.821  1.00  0.00           H  
ATOM   2002  HB3 LEU   137      39.351  -8.706 -58.998  1.00  0.00           H  
ATOM   2003  CG  LEU   137      38.473  -9.898 -57.396  1.00  0.00           C  
ATOM   2004  HG  LEU   137      39.278 -10.629 -57.319  1.00  0.00           H  
ATOM   2005  CD1 LEU   137      37.758  -9.598 -56.003  1.00  0.00           C  
ATOM   2006 HD11 LEU   137      37.290 -10.524 -55.648  1.00  0.00           H  
ATOM   2007 HD12 LEU   137      38.549  -9.370 -55.277  1.00  0.00           H  
ATOM   2008 HD13 LEU   137      36.974  -8.834 -56.073  1.00  0.00           H  
ATOM   2009  CD2 LEU   137      37.303 -10.340 -58.245  1.00  0.00           C  
ATOM   2010 HD21 LEU   137      36.549  -9.569 -58.446  1.00  0.00           H  
ATOM   2011 HD22 LEU   137      37.661 -10.580 -59.254  1.00  0.00           H  
ATOM   2012 HD23 LEU   137      36.724 -11.158 -57.800  1.00  0.00           H  
ATOM   2013  C   LEU   137      41.703  -9.246 -57.517  1.00  0.00           C  
ATOM   2014  O   LEU   137      42.107  -9.460 -58.649  1.00  0.00           O  
ATOM   2015  N   PRO   138      42.185  -9.978 -56.514  1.00  0.00           N  
ATOM   2016  CD  PRO   138      42.066  -9.644 -55.116  1.00  0.00           C  
ATOM   2017  HD2 PRO   138      41.106 -10.052 -54.773  1.00  0.00           H  
ATOM   2018  HD3 PRO   138      42.052  -8.569 -54.898  1.00  0.00           H  
ATOM   2019  CG  PRO   138      43.176 -10.327 -54.357  1.00  0.00           C  
ATOM   2020  HG2 PRO   138      42.819 -10.771 -53.419  1.00  0.00           H  
ATOM   2021  HG3 PRO   138      44.041  -9.702 -54.106  1.00  0.00           H  
ATOM   2022  CB  PRO   138      43.586 -11.406 -55.406  1.00  0.00           C  
ATOM   2023  HB2 PRO   138      43.185 -12.397 -55.156  1.00  0.00           H  
ATOM   2024  HB3 PRO   138      44.670 -11.541 -55.313  1.00  0.00           H  
ATOM   2025  CA  PRO   138      43.307 -10.819 -56.793  1.00  0.00           C  
ATOM   2026  HA  PRO   138      44.104 -10.109 -57.015  1.00  0.00           H  
ATOM   2027  C   PRO   138      43.049 -11.914 -57.874  1.00  0.00           C  
ATOM   2028  O   PRO   138      41.911 -12.358 -58.018  1.00  0.00           O  
ATOM   2029  N   HIE   139      44.086 -12.269 -58.614  1.00  0.00           N  
ATOM   2030  H   HIE   139      44.980 -11.910 -58.302  1.00  0.00           H  
ATOM   2031  CA  HIE   139      44.042 -13.380 -59.606  1.00  0.00           C  
ATOM   2032  HA  HIE   139      43.423 -13.179 -60.480  1.00  0.00           H  
ATOM   2033  CB  HIE   139      45.504 -13.587 -60.054  1.00  0.00           C  
ATOM   2034  HB2 HIE   139      45.790 -12.693 -60.623  1.00  0.00           H  
ATOM   2035  HB3 HIE   139      46.166 -13.600 -59.179  1.00  0.00           H  
ATOM   2036  CG  HIE   139      45.733 -14.943 -60.793  1.00  0.00           C  
ATOM   2037  ND1 HIE   139      45.606 -15.159 -62.167  1.00  0.00           N  
ATOM   2038  CE1 HIE   139      46.146 -16.376 -62.379  1.00  0.00           C  
ATOM   2039  HE1 HIE   139      46.324 -16.893 -63.310  1.00  0.00           H  
ATOM   2040  NE2 HIE   139      46.374 -16.953 -61.212  1.00  0.00           N  
ATOM   2041  HE2 HIE   139      46.772 -17.872 -61.081  1.00  0.00           H  
ATOM   2042  CD2 HIE   139      46.292 -16.088 -60.128  1.00  0.00           C  
ATOM   2043  HD2 HIE   139      46.559 -16.188 -59.086  1.00  0.00           H  
ATOM   2044  C   HIE   139      43.506 -14.716 -59.099  1.00  0.00           C  
ATOM   2045  O   HIE   139      42.702 -15.342 -59.730  1.00  0.00           O  
ATOM   2046  N   SER   140      43.833 -15.143 -57.853  1.00  0.00           N  
ATOM   2047  H   SER   140      44.329 -14.542 -57.206  1.00  0.00           H  
ATOM   2048  CA  SER   140      43.244 -16.256 -57.210  1.00  0.00           C  
ATOM   2049  HA  SER   140      43.445 -17.198 -57.720  1.00  0.00           H  
ATOM   2050  CB  SER   140      43.811 -16.261 -55.772  1.00  0.00           C  
ATOM   2051  HB2 SER   140      43.278 -16.970 -55.139  1.00  0.00           H  
ATOM   2052  HB3 SER   140      44.823 -16.668 -55.779  1.00  0.00           H  
ATOM   2053  OG  SER   140      43.710 -15.014 -55.096  1.00  0.00           O  
ATOM   2054  HG  SER   140      43.883 -15.143 -54.161  1.00  0.00           H  
ATOM   2055  C   SER   140      41.720 -16.222 -57.033  1.00  0.00           C  
ATOM   2056  O   SER   140      41.108 -17.207 -57.362  1.00  0.00           O  
ATOM   2057  N   ALA   141      41.224 -15.125 -56.483  1.00  0.00           N  
ATOM   2058  H   ALA   141      41.895 -14.421 -56.203  1.00  0.00           H  
ATOM   2059  CA  ALA   141      39.828 -14.900 -56.184  1.00  0.00           C  
ATOM   2060  HA  ALA   141      39.435 -15.781 -55.675  1.00  0.00           H  
ATOM   2061  CB  ALA   141      39.802 -13.635 -55.291  1.00  0.00           C  
ATOM   2062  HB1 ALA   141      40.086 -12.713 -55.812  1.00  0.00           H  
ATOM   2063  HB2 ALA   141      38.854 -13.463 -54.767  1.00  0.00           H  
ATOM   2064  HB3 ALA   141      40.540 -13.791 -54.495  1.00  0.00           H  
ATOM   2065  C   ALA   141      39.032 -14.596 -57.488  1.00  0.00           C  
ATOM   2066  O   ALA   141      37.887 -14.991 -57.516  1.00  0.00           O  
ATOM   2067  N   THR   142      39.703 -14.083 -58.540  1.00  0.00           N  
ATOM   2068  H   THR   142      40.662 -13.831 -58.333  1.00  0.00           H  
ATOM   2069  CA  THR   142      39.121 -13.917 -59.837  1.00  0.00           C  
ATOM   2070  HA  THR   142      38.168 -13.418 -59.660  1.00  0.00           H  
ATOM   2071  CB  THR   142      39.928 -13.058 -60.799  1.00  0.00           C  
ATOM   2072  HB  THR   142      40.953 -13.420 -60.882  1.00  0.00           H  
ATOM   2073  CG2 THR   142      39.288 -12.887 -62.189  1.00  0.00           C  
ATOM   2074 HG21 THR   142      38.258 -12.514 -62.125  1.00  0.00           H  
ATOM   2075 HG22 THR   142      39.918 -12.139 -62.687  1.00  0.00           H  
ATOM   2076 HG23 THR   142      39.373 -13.757 -62.851  1.00  0.00           H  
ATOM   2077  OG1 THR   142      40.158 -11.765 -60.212  1.00  0.00           O  
ATOM   2078  HG1 THR   142      40.783 -11.974 -59.515  1.00  0.00           H  
ATOM   2079  C   THR   142      38.887 -15.310 -60.452  1.00  0.00           C  
ATOM   2080  O   THR   142      37.811 -15.584 -61.007  1.00  0.00           O  
ATOM   2081  N   ARG   143      39.777 -16.283 -60.321  1.00  0.00           N  
ATOM   2082  H   ARG   143      40.434 -16.191 -59.555  1.00  0.00           H  
ATOM   2083  CA  ARG   143      39.566 -17.704 -60.813  1.00  0.00           C  
ATOM   2084  HA  ARG   143      39.360 -17.691 -61.884  1.00  0.00           H  
ATOM   2085  CB  ARG   143      40.842 -18.565 -60.606  1.00  0.00           C  
ATOM   2086  HB2 ARG   143      41.232 -18.576 -59.588  1.00  0.00           H  
ATOM   2087  HB3 ARG   143      40.593 -19.605 -60.818  1.00  0.00           H  
ATOM   2088  CG  ARG   143      41.954 -18.147 -61.562  1.00  0.00           C  
ATOM   2089  HG2 ARG   143      41.649 -18.352 -62.588  1.00  0.00           H  
ATOM   2090  HG3 ARG   143      42.000 -17.058 -61.582  1.00  0.00           H  
ATOM   2091  CD  ARG   143      43.319 -18.799 -61.253  1.00  0.00           C  
ATOM   2092  HD2 ARG   143      43.988 -18.401 -62.016  1.00  0.00           H  
ATOM   2093  HD3 ARG   143      43.522 -18.326 -60.292  1.00  0.00           H  
ATOM   2094  NE  ARG   143      43.234 -20.298 -61.290  1.00  0.00           N  
ATOM   2095  HE  ARG   143      43.142 -20.750 -60.392  1.00  0.00           H  
ATOM   2096  CZ  ARG   143      43.283 -21.002 -62.423  1.00  0.00           C  
ATOM   2097  NH1 ARG   143      43.275 -20.597 -63.675  1.00  0.00           N  
ATOM   2098 HH11 ARG   143      43.196 -19.606 -63.854  1.00  0.00           H  
ATOM   2099 HH12 ARG   143      43.485 -21.290 -64.379  1.00  0.00           H  
ATOM   2100  NH2 ARG   143      43.223 -22.297 -62.332  1.00  0.00           N  
ATOM   2101 HH21 ARG   143      43.480 -22.783 -61.485  1.00  0.00           H  
ATOM   2102 HH22 ARG   143      43.336 -22.910 -63.126  1.00  0.00           H  
ATOM   2103  C   ARG   143      38.405 -18.450 -60.166  1.00  0.00           C  
ATOM   2104  O   ARG   143      37.608 -19.023 -60.890  1.00  0.00           O  
ATOM   2105  N   ALA   144      38.207 -18.216 -58.880  1.00  0.00           N  
ATOM   2106  H   ALA   144      38.993 -17.768 -58.423  1.00  0.00           H  
ATOM   2107  CA  ALA   144      37.100 -18.802 -58.165  1.00  0.00           C  
ATOM   2108  HA  ALA   144      36.900 -19.850 -58.393  1.00  0.00           H  
ATOM   2109  CB  ALA   144      37.362 -18.623 -56.651  1.00  0.00           C  
ATOM   2110  HB1 ALA   144      37.721 -17.616 -56.408  1.00  0.00           H  
ATOM   2111  HB2 ALA   144      36.421 -18.676 -56.090  1.00  0.00           H  
ATOM   2112  HB3 ALA   144      38.086 -19.362 -56.287  1.00  0.00           H  
ATOM   2113  C   ALA   144      35.811 -18.160 -58.503  1.00  0.00           C  
ATOM   2114  O   ALA   144      34.893 -18.871 -58.766  1.00  0.00           O  
ATOM   2115  N   ALA   145      35.751 -16.798 -58.618  1.00  0.00           N  
ATOM   2116  H   ALA   145      36.527 -16.193 -58.376  1.00  0.00           H  
ATOM   2117  CA  ALA   145      34.535 -16.134 -59.162  1.00  0.00           C  
ATOM   2118  HA  ALA   145      33.644 -16.481 -58.639  1.00  0.00           H  
ATOM   2119  CB  ALA   145      34.848 -14.641 -59.068  1.00  0.00           C  
ATOM   2120  HB1 ALA   145      35.580 -14.175 -59.739  1.00  0.00           H  
ATOM   2121  HB2 ALA   145      34.119 -13.940 -59.492  1.00  0.00           H  
ATOM   2122  HB3 ALA   145      35.195 -14.416 -58.052  1.00  0.00           H  
ATOM   2123  C   ALA   145      34.121 -16.645 -60.596  1.00  0.00           C  
ATOM   2124  O   ALA   145      33.032 -17.076 -60.829  1.00  0.00           O  
ATOM   2125  N   MET   146      35.101 -16.613 -61.546  1.00  0.00           N  
ATOM   2126  H   MET   146      35.994 -16.157 -61.400  1.00  0.00           H  
ATOM   2127  CA  MET   146      34.937 -17.291 -62.786  1.00  0.00           C  
ATOM   2128  HA  MET   146      34.205 -16.644 -63.268  1.00  0.00           H  
ATOM   2129  CB  MET   146      36.236 -17.315 -63.761  1.00  0.00           C  
ATOM   2130  HB2 MET   146      37.048 -17.849 -63.266  1.00  0.00           H  
ATOM   2131  HB3 MET   146      36.121 -17.899 -64.674  1.00  0.00           H  
ATOM   2132  CG  MET   146      36.722 -15.884 -64.148  1.00  0.00           C  
ATOM   2133  HG2 MET   146      35.838 -15.251 -64.232  1.00  0.00           H  
ATOM   2134  HG3 MET   146      37.404 -15.439 -63.423  1.00  0.00           H  
ATOM   2135  SD  MET   146      37.413 -15.829 -65.834  1.00  0.00           S  
ATOM   2136  CE  MET   146      38.861 -16.897 -65.632  1.00  0.00           C  
ATOM   2137  HE1 MET   146      39.296 -16.913 -64.625  1.00  0.00           H  
ATOM   2138  HE2 MET   146      38.504 -17.928 -65.753  1.00  0.00           H  
ATOM   2139  HE3 MET   146      39.704 -16.673 -66.297  1.00  0.00           H  
ATOM   2140  C   MET   146      34.372 -18.753 -62.637  1.00  0.00           C  
ATOM   2141  O   MET   146      33.348 -19.038 -63.218  1.00  0.00           O  
ATOM   2142  N   LEU   147      35.047 -19.682 -61.950  1.00  0.00           N  
ATOM   2143  H   LEU   147      35.951 -19.547 -61.514  1.00  0.00           H  
ATOM   2144  CA  LEU   147      34.564 -21.094 -61.856  1.00  0.00           C  
ATOM   2145  HA  LEU   147      34.770 -21.625 -62.785  1.00  0.00           H  
ATOM   2146  CB  LEU   147      35.493 -21.838 -60.843  1.00  0.00           C  
ATOM   2147  HB2 LEU   147      36.551 -21.768 -61.097  1.00  0.00           H  
ATOM   2148  HB3 LEU   147      35.547 -21.300 -59.896  1.00  0.00           H  
ATOM   2149  CG  LEU   147      35.126 -23.342 -60.675  1.00  0.00           C  
ATOM   2150  HG  LEU   147      34.079 -23.522 -60.922  1.00  0.00           H  
ATOM   2151  CD1 LEU   147      35.870 -24.003 -61.790  1.00  0.00           C  
ATOM   2152 HD11 LEU   147      36.949 -23.807 -61.792  1.00  0.00           H  
ATOM   2153 HD12 LEU   147      35.718 -25.085 -61.689  1.00  0.00           H  
ATOM   2154 HD13 LEU   147      35.601 -23.697 -62.808  1.00  0.00           H  
ATOM   2155  CD2 LEU   147      35.572 -23.892 -59.328  1.00  0.00           C  
ATOM   2156 HD21 LEU   147      36.642 -23.672 -59.227  1.00  0.00           H  
ATOM   2157 HD22 LEU   147      35.015 -23.323 -58.574  1.00  0.00           H  
ATOM   2158 HD23 LEU   147      35.334 -24.950 -59.164  1.00  0.00           H  
ATOM   2159  C   LEU   147      33.133 -21.156 -61.304  1.00  0.00           C  
ATOM   2160  O   LEU   147      32.369 -22.000 -61.710  1.00  0.00           O  
ATOM   2161  N   VAL   148      32.797 -20.335 -60.325  1.00  0.00           N  
ATOM   2162  H   VAL   148      33.444 -19.639 -59.972  1.00  0.00           H  
ATOM   2163  CA  VAL   148      31.490 -20.339 -59.705  1.00  0.00           C  
ATOM   2164  HA  VAL   148      31.171 -21.373 -59.568  1.00  0.00           H  
ATOM   2165  CB  VAL   148      31.428 -19.638 -58.418  1.00  0.00           C  
ATOM   2166  HB  VAL   148      31.782 -18.616 -58.553  1.00  0.00           H  
ATOM   2167  CG1 VAL   148      29.979 -19.655 -57.857  1.00  0.00           C  
ATOM   2168 HG11 VAL   148      29.994 -19.328 -56.810  1.00  0.00           H  
ATOM   2169 HG12 VAL   148      29.290 -18.940 -58.323  1.00  0.00           H  
ATOM   2170 HG13 VAL   148      29.587 -20.677 -57.929  1.00  0.00           H  
ATOM   2171  CG2 VAL   148      32.292 -20.373 -57.332  1.00  0.00           C  
ATOM   2172 HG21 VAL   148      32.043 -21.442 -57.319  1.00  0.00           H  
ATOM   2173 HG22 VAL   148      33.373 -20.210 -57.429  1.00  0.00           H  
ATOM   2174 HG23 VAL   148      31.975 -19.926 -56.382  1.00  0.00           H  
ATOM   2175  C   VAL   148      30.534 -19.748 -60.719  1.00  0.00           C  
ATOM   2176  O   VAL   148      29.420 -20.203 -60.713  1.00  0.00           O  
ATOM   2177  N   ARG   149      30.877 -18.852 -61.651  1.00  0.00           N  
ATOM   2178  H   ARG   149      31.753 -18.350 -61.578  1.00  0.00           H  
ATOM   2179  CA  ARG   149      29.842 -18.354 -62.621  1.00  0.00           C  
ATOM   2180  HA  ARG   149      28.955 -18.197 -62.007  1.00  0.00           H  
ATOM   2181  CB  ARG   149      30.143 -16.989 -63.290  1.00  0.00           C  
ATOM   2182  HB2 ARG   149      30.635 -16.252 -62.656  1.00  0.00           H  
ATOM   2183  HB3 ARG   149      30.887 -17.261 -64.039  1.00  0.00           H  
ATOM   2184  CG  ARG   149      28.922 -16.414 -64.047  1.00  0.00           C  
ATOM   2185  HG2 ARG   149      29.358 -15.636 -64.675  1.00  0.00           H  
ATOM   2186  HG3 ARG   149      28.525 -17.118 -64.778  1.00  0.00           H  
ATOM   2187  CD  ARG   149      27.817 -15.924 -63.086  1.00  0.00           C  
ATOM   2188  HD2 ARG   149      27.570 -16.656 -62.317  1.00  0.00           H  
ATOM   2189  HD3 ARG   149      28.139 -15.044 -62.530  1.00  0.00           H  
ATOM   2190  NE  ARG   149      26.528 -15.710 -63.720  1.00  0.00           N  
ATOM   2191  HE  ARG   149      26.581 -15.102 -64.525  1.00  0.00           H  
ATOM   2192  CZ  ARG   149      25.418 -15.489 -63.100  1.00  0.00           C  
ATOM   2193  NH1 ARG   149      25.284 -15.951 -61.889  1.00  0.00           N  
ATOM   2194 HH11 ARG   149      25.908 -16.690 -61.599  1.00  0.00           H  
ATOM   2195 HH12 ARG   149      24.348 -15.880 -61.515  1.00  0.00           H  
ATOM   2196  NH2 ARG   149      24.439 -14.790 -63.577  1.00  0.00           N  
ATOM   2197 HH21 ARG   149      24.429 -14.687 -64.582  1.00  0.00           H  
ATOM   2198 HH22 ARG   149      23.660 -14.426 -63.048  1.00  0.00           H  
ATOM   2199  C   ARG   149      29.529 -19.452 -63.638  1.00  0.00           C  
ATOM   2200  O   ARG   149      28.421 -19.499 -64.179  1.00  0.00           O  
ATOM   2201  N   ILE   150      30.438 -20.406 -63.890  1.00  0.00           N  
ATOM   2202  H   ILE   150      31.392 -20.267 -63.578  1.00  0.00           H  
ATOM   2203  CA  ILE   150      30.160 -21.541 -64.785  1.00  0.00           C  
ATOM   2204  HA  ILE   150      29.721 -21.150 -65.702  1.00  0.00           H  
ATOM   2205  CB  ILE   150      31.515 -22.386 -65.077  1.00  0.00           C  
ATOM   2206  HB  ILE   150      31.859 -22.888 -64.173  1.00  0.00           H  
ATOM   2207  CG2 ILE   150      31.238 -23.539 -66.008  1.00  0.00           C  
ATOM   2208 HG21 ILE   150      31.155 -23.302 -67.076  1.00  0.00           H  
ATOM   2209 HG22 ILE   150      32.055 -24.271 -66.025  1.00  0.00           H  
ATOM   2210 HG23 ILE   150      30.289 -24.017 -65.736  1.00  0.00           H  
ATOM   2211  CG1 ILE   150      32.688 -21.463 -65.629  1.00  0.00           C  
ATOM   2212 HG12 ILE   150      32.384 -20.780 -66.422  1.00  0.00           H  
ATOM   2213 HG13 ILE   150      32.991 -20.821 -64.802  1.00  0.00           H  
ATOM   2214  CD1 ILE   150      33.852 -22.300 -66.172  1.00  0.00           C  
ATOM   2215 HD11 ILE   150      34.501 -21.648 -66.769  1.00  0.00           H  
ATOM   2216 HD12 ILE   150      34.519 -22.687 -65.391  1.00  0.00           H  
ATOM   2217 HD13 ILE   150      33.582 -23.161 -66.796  1.00  0.00           H  
ATOM   2218  C   ILE   150      29.126 -22.417 -64.097  1.00  0.00           C  
ATOM   2219  O   ILE   150      28.146 -22.810 -64.710  1.00  0.00           O  
ATOM   2220  N   ASN   151      29.270 -22.624 -62.784  1.00  0.00           N  
ATOM   2221  H   ASN   151      30.145 -22.340 -62.361  1.00  0.00           H  
ATOM   2222  CA  ASN   151      28.341 -23.354 -61.921  1.00  0.00           C  
ATOM   2223  HA  ASN   151      28.253 -24.355 -62.342  1.00  0.00           H  
ATOM   2224  CB  ASN   151      29.083 -23.534 -60.622  1.00  0.00           C  
ATOM   2225  HB2 ASN   151      30.137 -23.460 -60.888  1.00  0.00           H  
ATOM   2226  HB3 ASN   151      28.813 -22.697 -59.978  1.00  0.00           H  
ATOM   2227  CG  ASN   151      28.615 -24.854 -60.028  1.00  0.00           C  
ATOM   2228  OD1 ASN   151      28.771 -25.914 -60.566  1.00  0.00           O  
ATOM   2229  ND2 ASN   151      28.115 -24.817 -58.823  1.00  0.00           N  
ATOM   2230 HD21 ASN   151      27.821 -25.739 -58.525  1.00  0.00           H  
ATOM   2231 HD22 ASN   151      28.062 -24.064 -58.147  1.00  0.00           H  
ATOM   2232  C   ASN   151      26.908 -22.786 -61.775  1.00  0.00           C  
ATOM   2233  O   ASN   151      26.049 -23.568 -61.618  1.00  0.00           O  
ATOM   2234  N   THR   152      26.632 -21.466 -61.729  1.00  0.00           N  
ATOM   2235  H   THR   152      27.445 -20.864 -61.682  1.00  0.00           H  
ATOM   2236  CA  THR   152      25.302 -20.957 -61.910  1.00  0.00           C  
ATOM   2237  HA  THR   152      24.549 -21.271 -61.187  1.00  0.00           H  
ATOM   2238  CB  THR   152      25.187 -19.392 -61.946  1.00  0.00           C  
ATOM   2239  HB  THR   152      25.553 -19.012 -62.900  1.00  0.00           H  
ATOM   2240  CG2 THR   152      23.827 -18.908 -61.741  1.00  0.00           C  
ATOM   2241 HG21 THR   152      23.166 -19.310 -62.519  1.00  0.00           H  
ATOM   2242 HG22 THR   152      23.413 -19.169 -60.759  1.00  0.00           H  
ATOM   2243 HG23 THR   152      23.710 -17.823 -61.845  1.00  0.00           H  
ATOM   2244  OG1 THR   152      26.116 -18.792 -60.980  1.00  0.00           O  
ATOM   2245  HG1 THR   152      26.175 -19.304 -60.171  1.00  0.00           H  
ATOM   2246  C   THR   152      24.745 -21.312 -63.266  1.00  0.00           C  
ATOM   2247  O   THR   152      23.619 -21.790 -63.379  1.00  0.00           O  
ATOM   2248  N   LEU   153      25.449 -21.136 -64.407  1.00  0.00           N  
ATOM   2249  H   LEU   153      26.446 -20.968 -64.339  1.00  0.00           H  
ATOM   2250  CA  LEU   153      24.809 -21.203 -65.712  1.00  0.00           C  
ATOM   2251  HA  LEU   153      23.841 -20.704 -65.658  1.00  0.00           H  
ATOM   2252  CB  LEU   153      25.617 -20.392 -66.802  1.00  0.00           C  
ATOM   2253  HB2 LEU   153      26.598 -20.848 -66.937  1.00  0.00           H  
ATOM   2254  HB3 LEU   153      25.050 -20.403 -67.733  1.00  0.00           H  
ATOM   2255  CG  LEU   153      25.864 -18.962 -66.440  1.00  0.00           C  
ATOM   2256  HG  LEU   153      26.649 -18.880 -65.688  1.00  0.00           H  
ATOM   2257  CD1 LEU   153      26.375 -18.174 -67.660  1.00  0.00           C  
ATOM   2258 HD11 LEU   153      25.558 -18.217 -68.390  1.00  0.00           H  
ATOM   2259 HD12 LEU   153      26.637 -17.155 -67.351  1.00  0.00           H  
ATOM   2260 HD13 LEU   153      27.299 -18.602 -68.068  1.00  0.00           H  
ATOM   2261  CD2 LEU   153      24.512 -18.311 -66.114  1.00  0.00           C  
ATOM   2262 HD21 LEU   153      24.777 -17.283 -65.841  1.00  0.00           H  
ATOM   2263 HD22 LEU   153      23.822 -18.371 -66.964  1.00  0.00           H  
ATOM   2264 HD23 LEU   153      24.094 -18.786 -65.217  1.00  0.00           H  
ATOM   2265  C   LEU   153      24.606 -22.647 -66.204  1.00  0.00           C  
ATOM   2266  O   LEU   153      23.604 -22.971 -66.884  1.00  0.00           O  
ATOM   2267  N   LEU   154      25.480 -23.647 -65.801  1.00  0.00           N  
ATOM   2268  H   LEU   154      26.212 -23.349 -65.168  1.00  0.00           H  
ATOM   2269  CA  LEU   154      25.376 -25.054 -66.155  1.00  0.00           C  
ATOM   2270  HA  LEU   154      25.271 -25.164 -67.234  1.00  0.00           H  
ATOM   2271  CB  LEU   154      26.643 -25.823 -65.565  1.00  0.00           C  
ATOM   2272  HB2 LEU   154      27.454 -25.150 -65.844  1.00  0.00           H  
ATOM   2273  HB3 LEU   154      26.528 -25.840 -64.482  1.00  0.00           H  
ATOM   2274  CG  LEU   154      26.926 -27.244 -66.107  1.00  0.00           C  
ATOM   2275  HG  LEU   154      26.084 -27.833 -65.742  1.00  0.00           H  
ATOM   2276  CD1 LEU   154      27.281 -27.288 -67.600  1.00  0.00           C  
ATOM   2277 HD11 LEU   154      28.092 -26.573 -67.785  1.00  0.00           H  
ATOM   2278 HD12 LEU   154      27.633 -28.299 -67.838  1.00  0.00           H  
ATOM   2279 HD13 LEU   154      26.428 -27.033 -68.240  1.00  0.00           H  
ATOM   2280  CD2 LEU   154      28.220 -27.728 -65.385  1.00  0.00           C  
ATOM   2281 HD21 LEU   154      28.147 -27.600 -64.298  1.00  0.00           H  
ATOM   2282 HD22 LEU   154      28.205 -28.824 -65.424  1.00  0.00           H  
ATOM   2283 HD23 LEU   154      29.053 -27.178 -65.841  1.00  0.00           H  
ATOM   2284  C   LEU   154      24.154 -25.772 -65.657  1.00  0.00           C  
ATOM   2285  O   LEU   154      23.837 -26.816 -66.098  1.00  0.00           O  
ATOM   2286  N   GLN   155      23.384 -25.214 -64.714  1.00  0.00           N  
ATOM   2287  H   GLN   155      23.561 -24.231 -64.548  1.00  0.00           H  
ATOM   2288  CA  GLN   155      21.986 -25.555 -64.395  1.00  0.00           C  
ATOM   2289  HA  GLN   155      22.070 -26.625 -64.206  1.00  0.00           H  
ATOM   2290  CB  GLN   155      21.559 -24.785 -63.111  1.00  0.00           C  
ATOM   2291  HB2 GLN   155      21.263 -23.783 -63.425  1.00  0.00           H  
ATOM   2292  HB3 GLN   155      20.665 -25.208 -62.653  1.00  0.00           H  
ATOM   2293  CG  GLN   155      22.576 -24.714 -61.995  1.00  0.00           C  
ATOM   2294  HG2 GLN   155      23.422 -24.069 -62.234  1.00  0.00           H  
ATOM   2295  HG3 GLN   155      22.088 -24.251 -61.137  1.00  0.00           H  
ATOM   2296  CD  GLN   155      23.036 -26.001 -61.384  1.00  0.00           C  
ATOM   2297  OE1 GLN   155      22.433 -27.035 -61.425  1.00  0.00           O  
ATOM   2298  NE2 GLN   155      24.263 -25.953 -60.777  1.00  0.00           N  
ATOM   2299 HE21 GLN   155      24.492 -26.783 -60.242  1.00  0.00           H  
ATOM   2300 HE22 GLN   155      24.792 -25.104 -60.619  1.00  0.00           H  
ATOM   2301  C   GLN   155      20.990 -25.369 -65.599  1.00  0.00           C  
ATOM   2302  O   GLN   155      19.956 -26.056 -65.637  1.00  0.00           O  
ATOM   2303  N   GLY   156      21.250 -24.474 -66.502  1.00  0.00           N  
ATOM   2304  H   GLY   156      22.067 -23.889 -66.373  1.00  0.00           H  
ATOM   2305  CA  GLY   156      20.557 -24.240 -67.793  1.00  0.00           C  
ATOM   2306  HA2 GLY   156      21.265 -23.763 -68.470  1.00  0.00           H  
ATOM   2307  HA3 GLY   156      20.347 -25.193 -68.279  1.00  0.00           H  
ATOM   2308  C   GLY   156      19.330 -23.347 -67.856  1.00  0.00           C  
ATOM   2309  O   GLY   156      18.913 -23.108 -68.990  1.00  0.00           O  
ATOM   2310  N   TYR   157      18.760 -22.941 -66.717  1.00  0.00           N  
ATOM   2311  H   TYR   157      19.070 -23.279 -65.814  1.00  0.00           H  
ATOM   2312  CA  TYR   157      17.536 -22.141 -66.675  1.00  0.00           C  
ATOM   2313  HA  TYR   157      16.809 -22.576 -67.360  1.00  0.00           H  
ATOM   2314  CB  TYR   157      16.920 -22.281 -65.283  1.00  0.00           C  
ATOM   2315  HB2 TYR   157      17.544 -21.776 -64.535  1.00  0.00           H  
ATOM   2316  HB3 TYR   157      15.935 -21.798 -65.276  1.00  0.00           H  
ATOM   2317  CG  TYR   157      16.656 -23.755 -65.038  1.00  0.00           C  
ATOM   2318  CD1 TYR   157      15.458 -24.466 -65.397  1.00  0.00           C  
ATOM   2319  HD1 TYR   157      14.701 -23.879 -65.896  1.00  0.00           H  
ATOM   2320  CE1 TYR   157      15.275 -25.783 -65.019  1.00  0.00           C  
ATOM   2321  HE1 TYR   157      14.328 -26.288 -65.134  1.00  0.00           H  
ATOM   2322  CZ  TYR   157      16.333 -26.448 -64.353  1.00  0.00           C  
ATOM   2323  OH  TYR   157      16.250 -27.788 -64.149  1.00  0.00           O  
ATOM   2324  HH  TYR   157      16.999 -27.974 -63.578  1.00  0.00           H  
ATOM   2325  CE2 TYR   157      17.494 -25.748 -63.906  1.00  0.00           C  
ATOM   2326  HE2 TYR   157      18.238 -26.298 -63.348  1.00  0.00           H  
ATOM   2327  CD2 TYR   157      17.624 -24.363 -64.253  1.00  0.00           C  
ATOM   2328  HD2 TYR   157      18.435 -23.745 -63.898  1.00  0.00           H  
ATOM   2329  C   TYR   157      17.727 -20.659 -67.069  1.00  0.00           C  
ATOM   2330  O   TYR   157      16.976 -19.829 -66.576  1.00  0.00           O  
ATOM   2331  N   SER   158      18.678 -20.285 -67.933  1.00  0.00           N  
ATOM   2332  H   SER   158      19.363 -21.001 -68.140  1.00  0.00           H  
ATOM   2333  CA  SER   158      19.333 -18.959 -67.863  1.00  0.00           C  
ATOM   2334  HA  SER   158      18.723 -18.304 -67.240  1.00  0.00           H  
ATOM   2335  CB  SER   158      20.779 -18.980 -67.262  1.00  0.00           C  
ATOM   2336  HB2 SER   158      21.438 -19.664 -67.798  1.00  0.00           H  
ATOM   2337  HB3 SER   158      21.353 -18.055 -67.219  1.00  0.00           H  
ATOM   2338  OG  SER   158      20.577 -19.272 -65.948  1.00  0.00           O  
ATOM   2339  HG  SER   158      20.273 -18.463 -65.529  1.00  0.00           H  
ATOM   2340  C   SER   158      19.456 -18.234 -69.240  1.00  0.00           C  
ATOM   2341  O   SER   158      19.724 -17.058 -69.424  1.00  0.00           O  
ATOM   2342  N   GLY   159      19.200 -18.939 -70.374  1.00  0.00           N  
ATOM   2343  H   GLY   159      18.982 -19.928 -70.340  1.00  0.00           H  
ATOM   2344  CA  GLY   159      18.953 -18.416 -71.751  1.00  0.00           C  
ATOM   2345  HA2 GLY   159      18.464 -19.193 -72.339  1.00  0.00           H  
ATOM   2346  HA3 GLY   159      18.308 -17.537 -71.741  1.00  0.00           H  
ATOM   2347  C   GLY   159      20.276 -17.923 -72.397  1.00  0.00           C  
ATOM   2348  O   GLY   159      20.360 -16.876 -73.031  1.00  0.00           O  
ATOM   2349  N   ILE   160      21.316 -18.764 -72.330  1.00  0.00           N  
ATOM   2350  H   ILE   160      21.134 -19.565 -71.737  1.00  0.00           H  
ATOM   2351  CA  ILE   160      22.664 -18.448 -72.718  1.00  0.00           C  
ATOM   2352  HA  ILE   160      22.729 -17.726 -73.532  1.00  0.00           H  
ATOM   2353  CB  ILE   160      23.406 -17.748 -71.552  1.00  0.00           C  
ATOM   2354  HB  ILE   160      22.879 -16.796 -71.476  1.00  0.00           H  
ATOM   2355  CG2 ILE   160      23.340 -18.461 -70.155  1.00  0.00           C  
ATOM   2356 HG21 ILE   160      23.499 -17.651 -69.433  1.00  0.00           H  
ATOM   2357 HG22 ILE   160      22.364 -18.920 -69.952  1.00  0.00           H  
ATOM   2358 HG23 ILE   160      24.198 -19.127 -70.003  1.00  0.00           H  
ATOM   2359  CG1 ILE   160      24.872 -17.405 -71.941  1.00  0.00           C  
ATOM   2360 HG12 ILE   160      25.521 -18.264 -71.773  1.00  0.00           H  
ATOM   2361 HG13 ILE   160      24.995 -17.093 -72.978  1.00  0.00           H  
ATOM   2362  CD1 ILE   160      25.521 -16.343 -71.055  1.00  0.00           C  
ATOM   2363 HD11 ILE   160      25.086 -15.339 -71.144  1.00  0.00           H  
ATOM   2364 HD12 ILE   160      25.387 -16.678 -70.019  1.00  0.00           H  
ATOM   2365 HD13 ILE   160      26.580 -16.359 -71.338  1.00  0.00           H  
ATOM   2366  C   ILE   160      23.409 -19.674 -73.235  1.00  0.00           C  
ATOM   2367  O   ILE   160      23.297 -20.804 -72.792  1.00  0.00           O  
ATOM   2368  N   ARG   161      24.287 -19.473 -74.241  1.00  0.00           N  
ATOM   2369  H   ARG   161      24.372 -18.525 -74.588  1.00  0.00           H  
ATOM   2370  CA  ARG   161      25.057 -20.461 -74.870  1.00  0.00           C  
ATOM   2371  HA  ARG   161      24.384 -21.223 -75.264  1.00  0.00           H  
ATOM   2372  CB  ARG   161      25.625 -19.887 -76.185  1.00  0.00           C  
ATOM   2373  HB2 ARG   161      26.125 -18.953 -75.928  1.00  0.00           H  
ATOM   2374  HB3 ARG   161      26.393 -20.526 -76.621  1.00  0.00           H  
ATOM   2375  CG  ARG   161      24.554 -19.465 -77.115  1.00  0.00           C  
ATOM   2376  HG2 ARG   161      24.211 -20.425 -77.501  1.00  0.00           H  
ATOM   2377  HG3 ARG   161      23.758 -18.917 -76.611  1.00  0.00           H  
ATOM   2378  CD  ARG   161      25.044 -18.650 -78.293  1.00  0.00           C  
ATOM   2379  HD2 ARG   161      25.830 -19.096 -78.902  1.00  0.00           H  
ATOM   2380  HD3 ARG   161      24.109 -18.480 -78.828  1.00  0.00           H  
ATOM   2381  NE  ARG   161      25.522 -17.319 -77.758  1.00  0.00           N  
ATOM   2382  HE  ARG   161      24.979 -16.869 -77.034  1.00  0.00           H  
ATOM   2383  CZ  ARG   161      26.455 -16.500 -78.272  1.00  0.00           C  
ATOM   2384  NH1 ARG   161      27.218 -16.946 -79.209  1.00  0.00           N  
ATOM   2385 HH11 ARG   161      27.059 -17.896 -79.513  1.00  0.00           H  
ATOM   2386 HH12 ARG   161      27.918 -16.349 -79.627  1.00  0.00           H  
ATOM   2387  NH2 ARG   161      26.470 -15.276 -77.902  1.00  0.00           N  
ATOM   2388 HH21 ARG   161      25.863 -14.918 -77.178  1.00  0.00           H  
ATOM   2389 HH22 ARG   161      26.994 -14.563 -78.388  1.00  0.00           H  
ATOM   2390  C   ARG   161      26.041 -21.181 -73.876  1.00  0.00           C  
ATOM   2391  O   ARG   161      26.780 -20.638 -73.081  1.00  0.00           O  
ATOM   2392  N   PHE   162      26.041 -22.543 -74.051  1.00  0.00           N  
ATOM   2393  H   PHE   162      25.397 -22.925 -74.733  1.00  0.00           H  
ATOM   2394  CA  PHE   162      26.925 -23.497 -73.382  1.00  0.00           C  
ATOM   2395  HA  PHE   162      26.942 -23.271 -72.315  1.00  0.00           H  
ATOM   2396  CB  PHE   162      26.529 -24.948 -73.731  1.00  0.00           C  
ATOM   2397  HB2 PHE   162      25.532 -25.222 -73.363  1.00  0.00           H  
ATOM   2398  HB3 PHE   162      26.494 -25.052 -74.822  1.00  0.00           H  
ATOM   2399  CG  PHE   162      27.448 -25.960 -73.054  1.00  0.00           C  
ATOM   2400  CD1 PHE   162      28.522 -26.506 -73.785  1.00  0.00           C  
ATOM   2401  HD1 PHE   162      28.692 -26.143 -74.788  1.00  0.00           H  
ATOM   2402  CE1 PHE   162      29.220 -27.612 -73.316  1.00  0.00           C  
ATOM   2403  HE1 PHE   162      29.985 -28.134 -73.872  1.00  0.00           H  
ATOM   2404  CZ  PHE   162      28.947 -27.983 -71.993  1.00  0.00           C  
ATOM   2405  HZ  PHE   162      29.430 -28.857 -71.581  1.00  0.00           H  
ATOM   2406  CE2 PHE   162      27.922 -27.411 -71.182  1.00  0.00           C  
ATOM   2407  HE2 PHE   162      27.819 -27.785 -70.174  1.00  0.00           H  
ATOM   2408  CD2 PHE   162      27.175 -26.379 -71.743  1.00  0.00           C  
ATOM   2409  HD2 PHE   162      26.257 -26.081 -71.258  1.00  0.00           H  
ATOM   2410  C   PHE   162      28.389 -23.271 -73.931  1.00  0.00           C  
ATOM   2411  O   PHE   162      29.384 -23.341 -73.129  1.00  0.00           O  
ATOM   2412  N   GLU   163      28.601 -22.870 -75.229  1.00  0.00           N  
ATOM   2413  H   GLU   163      27.841 -22.839 -75.897  1.00  0.00           H  
ATOM   2414  CA  GLU   163      29.932 -22.608 -75.801  1.00  0.00           C  
ATOM   2415  HA  GLU   163      30.481 -23.532 -75.624  1.00  0.00           H  
ATOM   2416  CB  GLU   163      29.956 -22.575 -77.286  1.00  0.00           C  
ATOM   2417  HB2 GLU   163      30.993 -22.459 -77.603  1.00  0.00           H  
ATOM   2418  HB3 GLU   163      29.655 -23.496 -77.784  1.00  0.00           H  
ATOM   2419  CG  GLU   163      29.051 -21.519 -77.896  1.00  0.00           C  
ATOM   2420  HG2 GLU   163      28.854 -20.703 -77.200  1.00  0.00           H  
ATOM   2421  HG3 GLU   163      29.587 -20.969 -78.670  1.00  0.00           H  
ATOM   2422  CD  GLU   163      27.755 -22.050 -78.473  1.00  0.00           C  
ATOM   2423  OE1 GLU   163      27.274 -21.496 -79.503  1.00  0.00           O  
ATOM   2424  OE2 GLU   163      27.125 -22.833 -77.760  1.00  0.00           O  
ATOM   2425  C   GLU   163      30.757 -21.475 -75.161  1.00  0.00           C  
ATOM   2426  O   GLU   163      31.943 -21.337 -75.394  1.00  0.00           O  
ATOM   2427  N   ILE   164      30.013 -20.695 -74.345  1.00  0.00           N  
ATOM   2428  H   ILE   164      29.038 -20.884 -74.146  1.00  0.00           H  
ATOM   2429  CA  ILE   164      30.640 -19.659 -73.569  1.00  0.00           C  
ATOM   2430  HA  ILE   164      31.568 -19.445 -74.100  1.00  0.00           H  
ATOM   2431  CB  ILE   164      29.814 -18.355 -73.508  1.00  0.00           C  
ATOM   2432  HB  ILE   164      28.798 -18.582 -73.185  1.00  0.00           H  
ATOM   2433  CG2 ILE   164      30.516 -17.342 -72.550  1.00  0.00           C  
ATOM   2434 HG21 ILE   164      31.610 -17.384 -72.626  1.00  0.00           H  
ATOM   2435 HG22 ILE   164      30.136 -16.314 -72.602  1.00  0.00           H  
ATOM   2436 HG23 ILE   164      30.265 -17.627 -71.521  1.00  0.00           H  
ATOM   2437  CG1 ILE   164      29.729 -17.679 -74.850  1.00  0.00           C  
ATOM   2438 HG12 ILE   164      30.624 -17.082 -75.028  1.00  0.00           H  
ATOM   2439 HG13 ILE   164      29.602 -18.405 -75.653  1.00  0.00           H  
ATOM   2440  CD1 ILE   164      28.525 -16.764 -74.990  1.00  0.00           C  
ATOM   2441 HD11 ILE   164      27.584 -17.314 -74.861  1.00  0.00           H  
ATOM   2442 HD12 ILE   164      28.592 -16.015 -74.192  1.00  0.00           H  
ATOM   2443 HD13 ILE   164      28.626 -16.285 -75.971  1.00  0.00           H  
ATOM   2444  C   ILE   164      31.130 -20.236 -72.162  1.00  0.00           C  
ATOM   2445  O   ILE   164      32.145 -19.787 -71.697  1.00  0.00           O  
ATOM   2446  N   LEU   165      30.501 -21.278 -71.570  1.00  0.00           N  
ATOM   2447  H   LEU   165      29.652 -21.612 -72.012  1.00  0.00           H  
ATOM   2448  CA  LEU   165      31.107 -22.102 -70.496  1.00  0.00           C  
ATOM   2449  HA  LEU   165      31.490 -21.380 -69.774  1.00  0.00           H  
ATOM   2450  CB  LEU   165      30.044 -23.044 -69.923  1.00  0.00           C  
ATOM   2451  HB2 LEU   165      29.811 -23.783 -70.690  1.00  0.00           H  
ATOM   2452  HB3 LEU   165      30.453 -23.591 -69.074  1.00  0.00           H  
ATOM   2453  CG  LEU   165      28.632 -22.594 -69.567  1.00  0.00           C  
ATOM   2454  HG  LEU   165      28.113 -22.274 -70.471  1.00  0.00           H  
ATOM   2455  CD1 LEU   165      27.753 -23.668 -68.962  1.00  0.00           C  
ATOM   2456 HD11 LEU   165      26.863 -23.272 -68.457  1.00  0.00           H  
ATOM   2457 HD12 LEU   165      27.341 -24.257 -69.792  1.00  0.00           H  
ATOM   2458 HD13 LEU   165      28.292 -24.234 -68.192  1.00  0.00           H  
ATOM   2459  CD2 LEU   165      28.628 -21.312 -68.687  1.00  0.00           C  
ATOM   2460 HD21 LEU   165      27.618 -20.915 -68.844  1.00  0.00           H  
ATOM   2461 HD22 LEU   165      28.740 -21.599 -67.634  1.00  0.00           H  
ATOM   2462 HD23 LEU   165      29.272 -20.525 -69.098  1.00  0.00           H  
ATOM   2463  C   LEU   165      32.401 -22.883 -70.837  1.00  0.00           C  
ATOM   2464  O   LEU   165      33.317 -22.994 -70.042  1.00  0.00           O  
ATOM   2465  N   GLU   166      32.456 -23.460 -72.072  1.00  0.00           N  
ATOM   2466  H   GLU   166      31.630 -23.538 -72.652  1.00  0.00           H  
ATOM   2467  CA  GLU   166      33.704 -23.904 -72.662  1.00  0.00           C  
ATOM   2468  HA  GLU   166      34.100 -24.700 -72.031  1.00  0.00           H  
ATOM   2469  CB  GLU   166      33.481 -24.390 -74.136  1.00  0.00           C  
ATOM   2470  HB2 GLU   166      33.046 -23.585 -74.729  1.00  0.00           H  
ATOM   2471  HB3 GLU   166      34.496 -24.585 -74.481  1.00  0.00           H  
ATOM   2472  CG  GLU   166      32.594 -25.649 -74.078  1.00  0.00           C  
ATOM   2473  HG2 GLU   166      33.043 -26.365 -73.389  1.00  0.00           H  
ATOM   2474  HG3 GLU   166      31.616 -25.275 -73.776  1.00  0.00           H  
ATOM   2475  CD  GLU   166      32.416 -26.428 -75.401  1.00  0.00           C  
ATOM   2476  OE1 GLU   166      32.642 -27.678 -75.385  1.00  0.00           O  
ATOM   2477  OE2 GLU   166      31.891 -25.799 -76.342  1.00  0.00           O  
ATOM   2478  C   GLU   166      34.781 -22.818 -72.761  1.00  0.00           C  
ATOM   2479  O   GLU   166      35.934 -22.996 -72.393  1.00  0.00           O  
ATOM   2480  N   ALA   167      34.366 -21.577 -73.030  1.00  0.00           N  
ATOM   2481  H   ALA   167      33.437 -21.420 -73.402  1.00  0.00           H  
ATOM   2482  CA  ALA   167      35.302 -20.386 -72.952  1.00  0.00           C  
ATOM   2483  HA  ALA   167      36.186 -20.783 -73.450  1.00  0.00           H  
ATOM   2484  CB  ALA   167      34.630 -19.207 -73.701  1.00  0.00           C  
ATOM   2485  HB1 ALA   167      35.339 -18.495 -74.140  1.00  0.00           H  
ATOM   2486  HB2 ALA   167      34.070 -19.568 -74.572  1.00  0.00           H  
ATOM   2487  HB3 ALA   167      33.991 -18.582 -73.064  1.00  0.00           H  
ATOM   2488  C   ALA   167      35.811 -19.994 -71.584  1.00  0.00           C  
ATOM   2489  O   ALA   167      37.028 -19.876 -71.411  1.00  0.00           O  
ATOM   2490  N   ILE   168      34.956 -19.920 -70.578  1.00  0.00           N  
ATOM   2491  H   ILE   168      33.993 -20.182 -70.751  1.00  0.00           H  
ATOM   2492  CA  ILE   168      35.422 -19.644 -69.227  1.00  0.00           C  
ATOM   2493  HA  ILE   168      36.073 -18.771 -69.170  1.00  0.00           H  
ATOM   2494  CB  ILE   168      34.200 -19.273 -68.397  1.00  0.00           C  
ATOM   2495  HB  ILE   168      33.483 -20.093 -68.437  1.00  0.00           H  
ATOM   2496  CG2 ILE   168      34.752 -18.857 -67.006  1.00  0.00           C  
ATOM   2497 HG21 ILE   168      34.056 -18.421 -66.279  1.00  0.00           H  
ATOM   2498 HG22 ILE   168      35.160 -19.735 -66.491  1.00  0.00           H  
ATOM   2499 HG23 ILE   168      35.682 -18.277 -67.057  1.00  0.00           H  
ATOM   2500  CG1 ILE   168      33.343 -18.107 -68.848  1.00  0.00           C  
ATOM   2501 HG12 ILE   168      33.957 -17.216 -68.722  1.00  0.00           H  
ATOM   2502 HG13 ILE   168      33.019 -18.224 -69.882  1.00  0.00           H  
ATOM   2503  CD1 ILE   168      32.009 -17.914 -68.024  1.00  0.00           C  
ATOM   2504 HD11 ILE   168      32.158 -17.625 -66.976  1.00  0.00           H  
ATOM   2505 HD12 ILE   168      31.382 -17.143 -68.487  1.00  0.00           H  
ATOM   2506 HD13 ILE   168      31.242 -18.685 -68.172  1.00  0.00           H  
ATOM   2507  C   ILE   168      36.184 -20.856 -68.784  1.00  0.00           C  
ATOM   2508  O   ILE   168      37.199 -20.684 -68.134  1.00  0.00           O  
ATOM   2509  N   THR   169      35.913 -22.122 -69.222  1.00  0.00           N  
ATOM   2510  H   THR   169      35.104 -22.207 -69.826  1.00  0.00           H  
ATOM   2511  CA  THR   169      36.776 -23.281 -68.909  1.00  0.00           C  
ATOM   2512  HA  THR   169      36.840 -23.334 -67.822  1.00  0.00           H  
ATOM   2513  CB  THR   169      36.063 -24.545 -69.456  1.00  0.00           C  
ATOM   2514  HB  THR   169      35.877 -24.502 -70.529  1.00  0.00           H  
ATOM   2515  CG2 THR   169      36.797 -25.760 -69.027  1.00  0.00           C  
ATOM   2516 HG21 THR   169      37.851 -25.768 -69.330  1.00  0.00           H  
ATOM   2517 HG22 THR   169      36.721 -25.911 -67.943  1.00  0.00           H  
ATOM   2518 HG23 THR   169      36.334 -26.662 -69.447  1.00  0.00           H  
ATOM   2519  OG1 THR   169      34.828 -24.734 -68.798  1.00  0.00           O  
ATOM   2520  HG1 THR   169      34.155 -24.332 -69.353  1.00  0.00           H  
ATOM   2521  C   THR   169      38.145 -23.240 -69.460  1.00  0.00           C  
ATOM   2522  O   THR   169      39.113 -23.561 -68.833  1.00  0.00           O  
ATOM   2523  N   LYS   170      38.228 -22.756 -70.753  1.00  0.00           N  
ATOM   2524  H   LYS   170      37.386 -22.485 -71.248  1.00  0.00           H  
ATOM   2525  CA  LYS   170      39.460 -22.577 -71.364  1.00  0.00           C  
ATOM   2526  HA  LYS   170      40.106 -23.446 -71.241  1.00  0.00           H  
ATOM   2527  CB  LYS   170      39.582 -22.402 -72.943  1.00  0.00           C  
ATOM   2528  HB2 LYS   170      39.056 -21.503 -73.267  1.00  0.00           H  
ATOM   2529  HB3 LYS   170      40.598 -22.138 -73.238  1.00  0.00           H  
ATOM   2530  CG  LYS   170      39.180 -23.617 -73.711  1.00  0.00           C  
ATOM   2531  HG2 LYS   170      39.884 -24.399 -73.427  1.00  0.00           H  
ATOM   2532  HG3 LYS   170      38.185 -24.005 -73.494  1.00  0.00           H  
ATOM   2533  CD  LYS   170      39.178 -23.381 -75.194  1.00  0.00           C  
ATOM   2534  HD2 LYS   170      38.477 -22.640 -75.576  1.00  0.00           H  
ATOM   2535  HD3 LYS   170      40.159 -22.998 -75.474  1.00  0.00           H  
ATOM   2536  CE  LYS   170      38.862 -24.762 -75.858  1.00  0.00           C  
ATOM   2537  HE2 LYS   170      39.573 -25.491 -75.469  1.00  0.00           H  
ATOM   2538  HE3 LYS   170      37.843 -25.064 -75.614  1.00  0.00           H  
ATOM   2539  NZ  LYS   170      39.031 -24.583 -77.344  1.00  0.00           N  
ATOM   2540  HZ1 LYS   170      39.994 -24.473 -77.629  1.00  0.00           H  
ATOM   2541  HZ2 LYS   170      38.681 -25.376 -77.862  1.00  0.00           H  
ATOM   2542  HZ3 LYS   170      38.349 -23.906 -77.655  1.00  0.00           H  
ATOM   2543  C   LYS   170      40.370 -21.532 -70.735  1.00  0.00           C  
ATOM   2544  O   LYS   170      41.578 -21.785 -70.539  1.00  0.00           O  
ATOM   2545  N   PHE   171      39.861 -20.346 -70.330  1.00  0.00           N  
ATOM   2546  H   PHE   171      38.916 -20.024 -70.506  1.00  0.00           H  
ATOM   2547  CA  PHE   171      40.707 -19.332 -69.624  1.00  0.00           C  
ATOM   2548  HA  PHE   171      41.528 -19.132 -70.312  1.00  0.00           H  
ATOM   2549  CB  PHE   171      39.821 -18.093 -69.405  1.00  0.00           C  
ATOM   2550  HB2 PHE   171      38.987 -18.222 -68.705  1.00  0.00           H  
ATOM   2551  HB3 PHE   171      40.425 -17.294 -68.956  1.00  0.00           H  
ATOM   2552  CG  PHE   171      39.428 -17.346 -70.623  1.00  0.00           C  
ATOM   2553  CD1 PHE   171      40.337 -16.916 -71.615  1.00  0.00           C  
ATOM   2554  HD1 PHE   171      41.400 -16.959 -71.424  1.00  0.00           H  
ATOM   2555  CE1 PHE   171      39.924 -16.379 -72.750  1.00  0.00           C  
ATOM   2556  HE1 PHE   171      40.654 -16.163 -73.516  1.00  0.00           H  
ATOM   2557  CZ  PHE   171      38.606 -16.126 -73.004  1.00  0.00           C  
ATOM   2558  HZ  PHE   171      38.236 -15.608 -73.876  1.00  0.00           H  
ATOM   2559  CE2 PHE   171      37.694 -16.303 -71.979  1.00  0.00           C  
ATOM   2560  HE2 PHE   171      36.702 -15.957 -72.228  1.00  0.00           H  
ATOM   2561  CD2 PHE   171      38.099 -17.014 -70.808  1.00  0.00           C  
ATOM   2562  HD2 PHE   171      37.348 -17.259 -70.072  1.00  0.00           H  
ATOM   2563  C   PHE   171      41.227 -19.842 -68.273  1.00  0.00           C  
ATOM   2564  O   PHE   171      42.341 -19.538 -67.799  1.00  0.00           O  
ATOM   2565  N   LEU   172      40.473 -20.634 -67.546  1.00  0.00           N  
ATOM   2566  H   LEU   172      39.539 -20.834 -67.883  1.00  0.00           H  
ATOM   2567  CA  LEU   172      40.822 -21.242 -66.266  1.00  0.00           C  
ATOM   2568  HA  LEU   172      41.170 -20.482 -65.567  1.00  0.00           H  
ATOM   2569  CB  LEU   172      39.515 -21.844 -65.692  1.00  0.00           C  
ATOM   2570  HB2 LEU   172      38.823 -22.255 -66.427  1.00  0.00           H  
ATOM   2571  HB3 LEU   172      39.886 -22.592 -64.992  1.00  0.00           H  
ATOM   2572  CG  LEU   172      38.774 -20.857 -64.728  1.00  0.00           C  
ATOM   2573  HG  LEU   172      38.741 -19.818 -65.057  1.00  0.00           H  
ATOM   2574  CD1 LEU   172      37.298 -21.198 -64.786  1.00  0.00           C  
ATOM   2575 HD11 LEU   172      36.791 -20.476 -64.134  1.00  0.00           H  
ATOM   2576 HD12 LEU   172      36.883 -21.123 -65.798  1.00  0.00           H  
ATOM   2577 HD13 LEU   172      37.131 -22.225 -64.438  1.00  0.00           H  
ATOM   2578  CD2 LEU   172      39.261 -20.881 -63.342  1.00  0.00           C  
ATOM   2579 HD21 LEU   172      38.449 -20.452 -62.743  1.00  0.00           H  
ATOM   2580 HD22 LEU   172      39.609 -21.857 -62.984  1.00  0.00           H  
ATOM   2581 HD23 LEU   172      40.129 -20.211 -63.307  1.00  0.00           H  
ATOM   2582  C   LEU   172      41.924 -22.246 -66.553  1.00  0.00           C  
ATOM   2583  O   LEU   172      42.997 -22.142 -65.995  1.00  0.00           O  
ATOM   2584  N   ASN   173      41.630 -23.149 -67.530  1.00  0.00           N  
ATOM   2585  H   ASN   173      40.799 -23.066 -68.104  1.00  0.00           H  
ATOM   2586  CA  ASN   173      42.548 -24.143 -67.944  1.00  0.00           C  
ATOM   2587  HA  ASN   173      42.861 -24.547 -66.981  1.00  0.00           H  
ATOM   2588  CB  ASN   173      41.770 -25.185 -68.772  1.00  0.00           C  
ATOM   2589  HB2 ASN   173      41.214 -24.698 -69.573  1.00  0.00           H  
ATOM   2590  HB3 ASN   173      42.462 -25.884 -69.243  1.00  0.00           H  
ATOM   2591  CG  ASN   173      40.907 -26.029 -67.954  1.00  0.00           C  
ATOM   2592  OD1 ASN   173      40.883 -26.041 -66.720  1.00  0.00           O  
ATOM   2593  ND2 ASN   173      40.052 -26.781 -68.643  1.00  0.00           N  
ATOM   2594 HD21 ASN   173      39.582 -27.560 -68.196  1.00  0.00           H  
ATOM   2595 HD22 ASN   173      40.035 -26.685 -69.651  1.00  0.00           H  
ATOM   2596  C   ASN   173      43.811 -23.651 -68.628  1.00  0.00           C  
ATOM   2597  O   ASN   173      44.710 -24.412 -68.688  1.00  0.00           O  
ATOM   2598  N   GLN   174      43.919 -22.384 -68.921  1.00  0.00           N  
ATOM   2599  H   GLN   174      43.175 -21.707 -68.802  1.00  0.00           H  
ATOM   2600  CA  GLN   174      45.148 -21.825 -69.463  1.00  0.00           C  
ATOM   2601  HA  GLN   174      45.903 -22.609 -69.399  1.00  0.00           H  
ATOM   2602  CB  GLN   174      44.935 -21.432 -70.951  1.00  0.00           C  
ATOM   2603  HB2 GLN   174      44.125 -20.703 -70.970  1.00  0.00           H  
ATOM   2604  HB3 GLN   174      45.870 -21.059 -71.367  1.00  0.00           H  
ATOM   2605  CG  GLN   174      44.481 -22.692 -71.831  1.00  0.00           C  
ATOM   2606  HG2 GLN   174      43.452 -22.923 -71.556  1.00  0.00           H  
ATOM   2607  HG3 GLN   174      44.370 -22.377 -72.868  1.00  0.00           H  
ATOM   2608  CD  GLN   174      45.474 -23.883 -71.881  1.00  0.00           C  
ATOM   2609  OE1 GLN   174      46.663 -23.781 -71.890  1.00  0.00           O  
ATOM   2610  NE2 GLN   174      44.927 -25.040 -71.930  1.00  0.00           N  
ATOM   2611 HE21 GLN   174      45.509 -25.856 -71.784  1.00  0.00           H  
ATOM   2612 HE22 GLN   174      43.914 -25.042 -71.936  1.00  0.00           H  
ATOM   2613  C   GLN   174      45.676 -20.672 -68.535  1.00  0.00           C  
ATOM   2614  O   GLN   174      46.510 -19.902 -69.004  1.00  0.00           O  
ATOM   2615  N   ASN   175      45.152 -20.516 -67.316  1.00  0.00           N  
ATOM   2616  H   ASN   175      44.449 -21.200 -67.064  1.00  0.00           H  
ATOM   2617  CA  ASN   175      45.646 -19.524 -66.326  1.00  0.00           C  
ATOM   2618  HA  ASN   175      44.887 -19.566 -65.546  1.00  0.00           H  
ATOM   2619  CB  ASN   175      46.995 -20.042 -65.731  1.00  0.00           C  
ATOM   2620  HB2 ASN   175      46.954 -21.131 -65.716  1.00  0.00           H  
ATOM   2621  HB3 ASN   175      47.857 -19.673 -66.285  1.00  0.00           H  
ATOM   2622  CG  ASN   175      47.126 -19.475 -64.258  1.00  0.00           C  
ATOM   2623  OD1 ASN   175      46.247 -19.346 -63.455  1.00  0.00           O  
ATOM   2624  ND2 ASN   175      48.347 -19.433 -63.814  1.00  0.00           N  
ATOM   2625 HD21 ASN   175      48.499 -19.270 -62.826  1.00  0.00           H  
ATOM   2626 HD22 ASN   175      49.143 -19.631 -64.409  1.00  0.00           H  
ATOM   2627  C   ASN   175      45.600 -18.078 -66.756  1.00  0.00           C  
ATOM   2628  O   ASN   175      46.218 -17.194 -66.113  1.00  0.00           O  
ATOM   2629  N   ILE   176      44.884 -17.780 -67.863  1.00  0.00           N  
ATOM   2630  H   ILE   176      44.421 -18.561 -68.311  1.00  0.00           H  
ATOM   2631  CA  ILE   176      44.640 -16.409 -68.285  1.00  0.00           C  
ATOM   2632  HA  ILE   176      45.454 -15.711 -68.089  1.00  0.00           H  
ATOM   2633  CB  ILE   176      44.468 -16.404 -69.832  1.00  0.00           C  
ATOM   2634  HB  ILE   176      43.547 -16.920 -70.104  1.00  0.00           H  
ATOM   2635  CG2 ILE   176      44.322 -14.873 -70.156  1.00  0.00           C  
ATOM   2636 HG21 ILE   176      43.445 -14.363 -69.738  1.00  0.00           H  
ATOM   2637 HG22 ILE   176      45.185 -14.292 -69.809  1.00  0.00           H  
ATOM   2638 HG23 ILE   176      44.331 -14.800 -71.251  1.00  0.00           H  
ATOM   2639  CG1 ILE   176      45.643 -17.027 -70.671  1.00  0.00           C  
ATOM   2640 HG12 ILE   176      45.535 -18.112 -70.694  1.00  0.00           H  
ATOM   2641 HG13 ILE   176      45.494 -16.655 -71.684  1.00  0.00           H  
ATOM   2642  CD1 ILE   176      47.004 -16.610 -70.232  1.00  0.00           C  
ATOM   2643 HD11 ILE   176      47.299 -17.181 -69.343  1.00  0.00           H  
ATOM   2644 HD12 ILE   176      47.712 -16.960 -70.993  1.00  0.00           H  
ATOM   2645 HD13 ILE   176      47.082 -15.522 -70.111  1.00  0.00           H  
ATOM   2646  C   ILE   176      43.441 -15.840 -67.622  1.00  0.00           C  
ATOM   2647  O   ILE   176      42.442 -16.574 -67.470  1.00  0.00           O  
ATOM   2648  N   THR   177      43.586 -14.677 -67.097  1.00  0.00           N  
ATOM   2649  H   THR   177      44.489 -14.216 -67.087  1.00  0.00           H  
ATOM   2650  CA  THR   177      42.678 -14.069 -66.063  1.00  0.00           C  
ATOM   2651  HA  THR   177      41.730 -14.606 -66.077  1.00  0.00           H  
ATOM   2652  CB  THR   177      43.294 -14.244 -64.611  1.00  0.00           C  
ATOM   2653  HB  THR   177      44.253 -13.735 -64.510  1.00  0.00           H  
ATOM   2654  CG2 THR   177      42.277 -13.946 -63.475  1.00  0.00           C  
ATOM   2655 HG21 THR   177      41.373 -14.565 -63.413  1.00  0.00           H  
ATOM   2656 HG22 THR   177      42.804 -14.062 -62.520  1.00  0.00           H  
ATOM   2657 HG23 THR   177      41.850 -12.950 -63.649  1.00  0.00           H  
ATOM   2658  OG1 THR   177      43.429 -15.595 -64.242  1.00  0.00           O  
ATOM   2659  HG1 THR   177      44.178 -15.619 -63.643  1.00  0.00           H  
ATOM   2660  C   THR   177      42.341 -12.643 -66.360  1.00  0.00           C  
ATOM   2661  O   THR   177      43.160 -11.755 -66.332  1.00  0.00           O  
ATOM   2662  N   PRO   178      41.024 -12.281 -66.590  1.00  0.00           N  
ATOM   2663  CD  PRO   178      39.823 -13.134 -66.512  1.00  0.00           C  
ATOM   2664  HD2 PRO   178      39.851 -13.904 -65.730  1.00  0.00           H  
ATOM   2665  HD3 PRO   178      39.682 -13.632 -67.479  1.00  0.00           H  
ATOM   2666  CG  PRO   178      38.650 -12.196 -66.241  1.00  0.00           C  
ATOM   2667  HG2 PRO   178      38.537 -11.984 -65.170  1.00  0.00           H  
ATOM   2668  HG3 PRO   178      37.656 -12.578 -66.500  1.00  0.00           H  
ATOM   2669  CB  PRO   178      39.105 -10.886 -66.980  1.00  0.00           C  
ATOM   2670  HB2 PRO   178      38.556 -10.045 -66.537  1.00  0.00           H  
ATOM   2671  HB3 PRO   178      38.975 -10.814 -68.067  1.00  0.00           H  
ATOM   2672  CA  PRO   178      40.591 -10.862 -66.748  1.00  0.00           C  
ATOM   2673  HA  PRO   178      41.022 -10.339 -67.601  1.00  0.00           H  
ATOM   2674  C   PRO   178      40.902  -9.979 -65.485  1.00  0.00           C  
ATOM   2675  O   PRO   178      40.861 -10.612 -64.462  1.00  0.00           O  
ATOM   2676  N   CYS   179      41.064  -8.680 -65.704  1.00  0.00           N  
ATOM   2677  H   CYS   179      40.980  -8.282 -66.632  1.00  0.00           H  
ATOM   2678  CA  CYS   179      41.208  -7.820 -64.557  1.00  0.00           C  
ATOM   2679  HA  CYS   179      41.529  -8.426 -63.709  1.00  0.00           H  
ATOM   2680  CB  CYS   179      42.447  -6.842 -64.756  1.00  0.00           C  
ATOM   2681  HB2 CYS   179      42.306  -6.334 -65.710  1.00  0.00           H  
ATOM   2682  HB3 CYS   179      42.416  -6.039 -64.020  1.00  0.00           H  
ATOM   2683  SG  CYS   179      43.978  -7.800 -64.746  1.00  0.00           S  
ATOM   2684  HG  CYS   179      44.496  -7.593 -63.532  1.00  0.00           H  
ATOM   2685  C   CYS   179      39.863  -7.170 -64.086  1.00  0.00           C  
ATOM   2686  O   CYS   179      39.218  -6.511 -64.898  1.00  0.00           O  
ATOM   2687  N   LEU   180      39.375  -7.484 -62.905  1.00  0.00           N  
ATOM   2688  H   LEU   180      39.783  -8.246 -62.377  1.00  0.00           H  
ATOM   2689  CA  LEU   180      38.186  -6.985 -62.120  1.00  0.00           C  
ATOM   2690  HA  LEU   180      37.550  -6.477 -62.845  1.00  0.00           H  
ATOM   2691  CB  LEU   180      37.306  -8.190 -61.555  1.00  0.00           C  
ATOM   2692  HB2 LEU   180      38.021  -8.927 -61.188  1.00  0.00           H  
ATOM   2693  HB3 LEU   180      36.640  -7.873 -60.752  1.00  0.00           H  
ATOM   2694  CG  LEU   180      36.495  -8.799 -62.635  1.00  0.00           C  
ATOM   2695  HG  LEU   180      35.713  -8.111 -62.955  1.00  0.00           H  
ATOM   2696  CD1 LEU   180      37.180  -9.285 -63.934  1.00  0.00           C  
ATOM   2697 HD11 LEU   180      36.404  -9.838 -64.476  1.00  0.00           H  
ATOM   2698 HD12 LEU   180      37.368  -8.432 -64.599  1.00  0.00           H  
ATOM   2699 HD13 LEU   180      38.053  -9.936 -63.803  1.00  0.00           H  
ATOM   2700  CD2 LEU   180      35.811 -10.056 -62.208  1.00  0.00           C  
ATOM   2701 HD21 LEU   180      34.991 -10.299 -62.894  1.00  0.00           H  
ATOM   2702 HD22 LEU   180      36.552 -10.856 -62.087  1.00  0.00           H  
ATOM   2703 HD23 LEU   180      35.316  -9.812 -61.259  1.00  0.00           H  
ATOM   2704  C   LEU   180      38.520  -6.019 -60.946  1.00  0.00           C  
ATOM   2705  O   LEU   180      39.568  -6.110 -60.300  1.00  0.00           O  
ATOM   2706  N   PRO   181      37.608  -5.083 -60.721  1.00  0.00           N  
ATOM   2707  CD  PRO   181      36.396  -4.740 -61.576  1.00  0.00           C  
ATOM   2708  HD2 PRO   181      35.869  -5.604 -62.000  1.00  0.00           H  
ATOM   2709  HD3 PRO   181      36.793  -4.153 -62.413  1.00  0.00           H  
ATOM   2710  CG  PRO   181      35.484  -3.864 -60.721  1.00  0.00           C  
ATOM   2711  HG2 PRO   181      34.698  -4.377 -60.153  1.00  0.00           H  
ATOM   2712  HG3 PRO   181      34.985  -3.176 -61.414  1.00  0.00           H  
ATOM   2713  CB  PRO   181      36.523  -3.150 -59.837  1.00  0.00           C  
ATOM   2714  HB2 PRO   181      36.110  -2.562 -59.008  1.00  0.00           H  
ATOM   2715  HB3 PRO   181      37.094  -2.410 -60.412  1.00  0.00           H  
ATOM   2716  CA  PRO   181      37.541  -4.264 -59.495  1.00  0.00           C  
ATOM   2717  HA  PRO   181      38.501  -3.783 -59.305  1.00  0.00           H  
ATOM   2718  C   PRO   181      37.134  -5.066 -58.272  1.00  0.00           C  
ATOM   2719  O   PRO   181      36.225  -5.858 -58.311  1.00  0.00           O  
ATOM   2720  N   LEU   182      37.571  -4.727 -57.107  1.00  0.00           N  
ATOM   2721  H   LEU   182      38.456  -4.233 -57.111  1.00  0.00           H  
ATOM   2722  CA  LEU   182      37.228  -5.287 -55.773  1.00  0.00           C  
ATOM   2723  HA  LEU   182      36.545  -6.106 -55.999  1.00  0.00           H  
ATOM   2724  CB  LEU   182      38.495  -5.831 -55.014  1.00  0.00           C  
ATOM   2725  HB2 LEU   182      38.144  -6.803 -54.667  1.00  0.00           H  
ATOM   2726  HB3 LEU   182      39.263  -5.961 -55.776  1.00  0.00           H  
ATOM   2727  CG  LEU   182      38.969  -5.183 -53.736  1.00  0.00           C  
ATOM   2728  HG  LEU   182      38.190  -4.878 -53.038  1.00  0.00           H  
ATOM   2729  CD1 LEU   182      39.887  -6.207 -53.018  1.00  0.00           C  
ATOM   2730 HD11 LEU   182      39.426  -7.181 -52.815  1.00  0.00           H  
ATOM   2731 HD12 LEU   182      40.866  -6.433 -53.458  1.00  0.00           H  
ATOM   2732 HD13 LEU   182      40.070  -5.905 -51.980  1.00  0.00           H  
ATOM   2733  CD2 LEU   182      39.755  -3.983 -54.101  1.00  0.00           C  
ATOM   2734 HD21 LEU   182      40.566  -4.172 -54.816  1.00  0.00           H  
ATOM   2735 HD22 LEU   182      39.078  -3.172 -54.397  1.00  0.00           H  
ATOM   2736 HD23 LEU   182      40.331  -3.716 -53.206  1.00  0.00           H  
ATOM   2737  C   LEU   182      36.362  -4.357 -54.850  1.00  0.00           C  
ATOM   2738  O   LEU   182      35.717  -4.793 -53.904  1.00  0.00           O  
ATOM   2739  N   ARG   183      36.361  -3.014 -55.136  1.00  0.00           N  
ATOM   2740  H   ARG   183      36.755  -2.814 -56.048  1.00  0.00           H  
ATOM   2741  CA  ARG   183      35.465  -1.900 -54.573  1.00  0.00           C  
ATOM   2742  HA  ARG   183      34.880  -2.406 -53.805  1.00  0.00           H  
ATOM   2743  CB  ARG   183      36.343  -0.744 -54.087  1.00  0.00           C  
ATOM   2744  HB2 ARG   183      37.104  -0.455 -54.812  1.00  0.00           H  
ATOM   2745  HB3 ARG   183      35.642   0.082 -53.970  1.00  0.00           H  
ATOM   2746  CG  ARG   183      37.160  -1.087 -52.887  1.00  0.00           C  
ATOM   2747  HG2 ARG   183      36.520  -1.706 -52.258  1.00  0.00           H  
ATOM   2748  HG3 ARG   183      37.994  -1.732 -53.163  1.00  0.00           H  
ATOM   2749  CD  ARG   183      37.545   0.159 -52.065  1.00  0.00           C  
ATOM   2750  HD2 ARG   183      38.612   0.377 -52.118  1.00  0.00           H  
ATOM   2751  HD3 ARG   183      37.101   1.048 -52.512  1.00  0.00           H  
ATOM   2752  NE  ARG   183      37.168   0.101 -50.620  1.00  0.00           N  
ATOM   2753  HE  ARG   183      36.296  -0.345 -50.374  1.00  0.00           H  
ATOM   2754  CZ  ARG   183      38.040   0.316 -49.617  1.00  0.00           C  
ATOM   2755  NH1 ARG   183      39.207   0.854 -49.725  1.00  0.00           N  
ATOM   2756 HH11 ARG   183      39.487   1.216 -50.626  1.00  0.00           H  
ATOM   2757 HH12 ARG   183      39.853   0.665 -48.972  1.00  0.00           H  
ATOM   2758  NH2 ARG   183      37.758  -0.147 -48.412  1.00  0.00           N  
ATOM   2759 HH21 ARG   183      36.842  -0.531 -48.228  1.00  0.00           H  
ATOM   2760 HH22 ARG   183      38.346  -0.032 -47.599  1.00  0.00           H  
ATOM   2761  C   ARG   183      34.396  -1.389 -55.598  1.00  0.00           C  
ATOM   2762  O   ARG   183      34.792  -1.103 -56.684  1.00  0.00           O  
ATOM   2763  N   GLY   184      33.142  -1.202 -55.148  1.00  0.00           N  
ATOM   2764  H   GLY   184      32.949  -1.512 -54.203  1.00  0.00           H  
ATOM   2765  CA  GLY   184      32.014  -0.774 -55.974  1.00  0.00           C  
ATOM   2766  HA2 GLY   184      31.426  -0.023 -55.447  1.00  0.00           H  
ATOM   2767  HA3 GLY   184      32.443  -0.265 -56.837  1.00  0.00           H  
ATOM   2768  C   GLY   184      31.033  -1.879 -56.300  1.00  0.00           C  
ATOM   2769  O   GLY   184      30.919  -2.196 -57.484  1.00  0.00           O  
ATOM   2770  N   THR   185      30.334  -2.465 -55.310  1.00  0.00           N  
ATOM   2771  H   THR   185      30.480  -2.156 -54.356  1.00  0.00           H  
ATOM   2772  CA  THR   185      29.395  -3.538 -55.565  1.00  0.00           C  
ATOM   2773  HA  THR   185      28.788  -3.274 -56.430  1.00  0.00           H  
ATOM   2774  CB  THR   185      30.086  -4.878 -55.937  1.00  0.00           C  
ATOM   2775  HB  THR   185      30.617  -4.765 -56.882  1.00  0.00           H  
ATOM   2776  CG2 THR   185      31.116  -5.399 -54.948  1.00  0.00           C  
ATOM   2777 HG21 THR   185      30.641  -5.915 -54.105  1.00  0.00           H  
ATOM   2778 HG22 THR   185      31.811  -6.106 -55.417  1.00  0.00           H  
ATOM   2779 HG23 THR   185      31.729  -4.555 -54.609  1.00  0.00           H  
ATOM   2780  OG1 THR   185      29.149  -5.863 -56.221  1.00  0.00           O  
ATOM   2781  HG1 THR   185      29.360  -6.602 -55.646  1.00  0.00           H  
ATOM   2782  C   THR   185      28.498  -3.791 -54.316  1.00  0.00           C  
ATOM   2783  O   THR   185      29.062  -3.652 -53.178  1.00  0.00           O  
ATOM   2784  N   ILE   186      27.189  -4.073 -54.509  1.00  0.00           N  
ATOM   2785  H   ILE   186      26.848  -4.136 -55.460  1.00  0.00           H  
ATOM   2786  CA  ILE   186      26.269  -4.335 -53.422  1.00  0.00           C  
ATOM   2787  HA  ILE   186      26.769  -4.004 -52.512  1.00  0.00           H  
ATOM   2788  CB  ILE   186      24.988  -3.474 -53.633  1.00  0.00           C  
ATOM   2789  HB  ILE   186      24.365  -3.798 -52.799  1.00  0.00           H  
ATOM   2790  CG2 ILE   186      25.287  -1.912 -53.643  1.00  0.00           C  
ATOM   2791 HG21 ILE   186      25.874  -1.578 -54.508  1.00  0.00           H  
ATOM   2792 HG22 ILE   186      24.374  -1.304 -53.679  1.00  0.00           H  
ATOM   2793 HG23 ILE   186      25.705  -1.584 -52.683  1.00  0.00           H  
ATOM   2794  CG1 ILE   186      24.122  -4.013 -54.857  1.00  0.00           C  
ATOM   2795 HG12 ILE   186      24.656  -4.186 -55.791  1.00  0.00           H  
ATOM   2796 HG13 ILE   186      23.749  -5.009 -54.619  1.00  0.00           H  
ATOM   2797  CD1 ILE   186      22.932  -3.139 -55.247  1.00  0.00           C  
ATOM   2798 HD11 ILE   186      23.205  -2.152 -55.641  1.00  0.00           H  
ATOM   2799 HD12 ILE   186      22.257  -3.646 -55.947  1.00  0.00           H  
ATOM   2800 HD13 ILE   186      22.402  -2.898 -54.318  1.00  0.00           H  
ATOM   2801  C   ILE   186      25.994  -5.805 -53.195  1.00  0.00           C  
ATOM   2802  O   ILE   186      25.377  -6.076 -52.130  1.00  0.00           O  
ATOM   2803  N   THR   187      26.476  -6.721 -54.074  1.00  0.00           N  
ATOM   2804  H   THR   187      27.015  -6.317 -54.831  1.00  0.00           H  
ATOM   2805  CA  THR   187      26.419  -8.232 -54.093  1.00  0.00           C  
ATOM   2806  HA  THR   187      26.555  -8.704 -55.066  1.00  0.00           H  
ATOM   2807  CB  THR   187      27.403  -8.897 -53.156  1.00  0.00           C  
ATOM   2808  HB  THR   187      27.098  -8.590 -52.156  1.00  0.00           H  
ATOM   2809  CG2 THR   187      27.332 -10.467 -53.233  1.00  0.00           C  
ATOM   2810 HG21 THR   187      27.071 -10.889 -54.212  1.00  0.00           H  
ATOM   2811 HG22 THR   187      28.312 -10.887 -52.977  1.00  0.00           H  
ATOM   2812 HG23 THR   187      26.689 -10.702 -52.375  1.00  0.00           H  
ATOM   2813  OG1 THR   187      28.728  -8.569 -53.482  1.00  0.00           O  
ATOM   2814  HG1 THR   187      28.882  -8.917 -54.363  1.00  0.00           H  
ATOM   2815  C   THR   187      24.884  -8.659 -54.043  1.00  0.00           C  
ATOM   2816  O   THR   187      24.403  -9.650 -53.447  1.00  0.00           O  
ATOM   2817  N1  MIO   188      24.008  -7.809 -54.589  1.00  0.00           N  
ATOM   2818  H8  MIO   188      24.409  -7.069 -55.152  1.00  0.00           H  
ATOM   2819  C1  MIO   188      22.584  -8.117 -54.922  1.00  0.00           C  
ATOM   2820  C5  MIO   188      21.757  -7.407 -53.863  1.00  0.00           C  
ATOM   2821  H4  MIO   188      22.014  -7.756 -52.855  1.00  0.00           H  
ATOM   2822  H5  MIO   188      20.717  -7.663 -54.100  1.00  0.00           H  
ATOM   2823  H7  MIO   188      21.896  -6.329 -54.007  1.00  0.00           H  
ATOM   2824  H1  MIO   188      22.410  -9.189 -54.771  1.00  0.00           H  
ATOM   2825  C7  MIO   188      22.311  -7.758 -56.372  1.00  0.00           C  
ATOM   2826  N2  MIO   188      21.259  -6.954 -56.753  1.00  0.00           N  
ATOM   2827  C2  MIO   188      21.247  -7.127 -58.127  1.00  0.00           C  
ATOM   2828  C6  MIO   188      20.132  -6.578 -59.026  1.00  0.00           C  
ATOM   2829  H6  MIO   188      20.431  -6.761 -60.065  1.00  0.00           H  
ATOM   2830  H9  MIO   188      19.255  -7.199 -58.802  1.00  0.00           H  
ATOM   2831  N4  MIO   188      19.999  -5.212 -58.599  1.00  0.00           N  
ATOM   2832  H10 MIO   188      20.901  -4.771 -58.772  1.00  0.00           H  
ATOM   2833  H11 MIO   188      19.953  -5.306 -57.585  1.00  0.00           H  
ATOM   2834  C8  MIO   188      22.304  -7.974 -58.596  1.00  0.00           C  
ATOM   2835  O2  MIO   188      22.502  -8.412 -59.786  1.00  0.00           O  
ATOM   2836  N3  MIO   188      22.973  -8.356 -57.462  1.00  0.00           N  
ATOM   2837  C3  MIO   188      24.152  -9.214 -57.462  1.00  0.00           C  
ATOM   2838  H2  MIO   188      24.112  -9.968 -58.257  1.00  0.00           H  
ATOM   2839  H3  MIO   188      24.058  -9.884 -56.598  1.00  0.00           H  
ATOM   2840  C4  MIO   188      25.384  -8.411 -57.529  1.00  0.00           C  
ATOM   2841  O1  MIO   188      25.472  -7.321 -56.950  1.00  0.00           O  
ATOM   2842  N   ASP   189      26.354  -9.099 -58.125  1.00  0.00           N  
ATOM   2843  H   ASP   189      26.201 -10.097 -58.202  1.00  0.00           H  
ATOM   2844  CA  ASP   189      27.687  -8.545 -58.335  1.00  0.00           C  
ATOM   2845  HA  ASP   189      27.843  -7.802 -57.553  1.00  0.00           H  
ATOM   2846  CB  ASP   189      28.783  -9.614 -58.208  1.00  0.00           C  
ATOM   2847  HB2 ASP   189      28.740 -10.365 -58.997  1.00  0.00           H  
ATOM   2848  HB3 ASP   189      29.754  -9.138 -58.347  1.00  0.00           H  
ATOM   2849  CG  ASP   189      28.831 -10.360 -56.859  1.00  0.00           C  
ATOM   2850  OD1 ASP   189      28.964  -9.765 -55.788  1.00  0.00           O  
ATOM   2851  OD2 ASP   189      28.759 -11.624 -56.957  1.00  0.00           O  
ATOM   2852  C   ASP   189      27.872  -7.848 -59.649  1.00  0.00           C  
ATOM   2853  O   ASP   189      28.879  -7.882 -60.338  1.00  0.00           O  
ATOM   2854  N   LEU   190      26.915  -7.009 -60.095  1.00  0.00           N  
ATOM   2855  H   LEU   190      26.113  -6.930 -59.481  1.00  0.00           H  
ATOM   2856  CA  LEU   190      26.786  -6.420 -61.453  1.00  0.00           C  
ATOM   2857  HA  LEU   190      26.401  -7.239 -62.060  1.00  0.00           H  
ATOM   2858  CB  LEU   190      25.747  -5.269 -61.404  1.00  0.00           C  
ATOM   2859  HB2 LEU   190      26.114  -4.550 -60.671  1.00  0.00           H  
ATOM   2860  HB3 LEU   190      25.650  -4.758 -62.362  1.00  0.00           H  
ATOM   2861  CG  LEU   190      24.279  -5.716 -61.100  1.00  0.00           C  
ATOM   2862  HG  LEU   190      24.420  -6.415 -60.276  1.00  0.00           H  
ATOM   2863  CD1 LEU   190      23.350  -4.568 -60.718  1.00  0.00           C  
ATOM   2864 HD11 LEU   190      23.707  -4.149 -59.769  1.00  0.00           H  
ATOM   2865 HD12 LEU   190      23.431  -3.777 -61.474  1.00  0.00           H  
ATOM   2866 HD13 LEU   190      22.287  -4.818 -60.614  1.00  0.00           H  
ATOM   2867  CD2 LEU   190      23.663  -6.389 -62.323  1.00  0.00           C  
ATOM   2868 HD21 LEU   190      24.008  -7.429 -62.358  1.00  0.00           H  
ATOM   2869 HD22 LEU   190      22.575  -6.356 -62.184  1.00  0.00           H  
ATOM   2870 HD23 LEU   190      23.756  -5.928 -63.314  1.00  0.00           H  
ATOM   2871  C   LEU   190      28.143  -5.872 -62.002  1.00  0.00           C  
ATOM   2872  O   LEU   190      28.469  -6.093 -63.150  1.00  0.00           O  
ATOM   2873  N   VAL   191      28.799  -5.024 -61.243  1.00  0.00           N  
ATOM   2874  H   VAL   191      28.460  -4.770 -60.323  1.00  0.00           H  
ATOM   2875  CA  VAL   191      29.937  -4.235 -61.636  1.00  0.00           C  
ATOM   2876  HA  VAL   191      29.774  -3.864 -62.648  1.00  0.00           H  
ATOM   2877  CB  VAL   191      30.059  -2.941 -60.740  1.00  0.00           C  
ATOM   2878  HB  VAL   191      30.168  -3.191 -59.684  1.00  0.00           H  
ATOM   2879  CG1 VAL   191      31.379  -2.145 -61.095  1.00  0.00           C  
ATOM   2880 HG11 VAL   191      31.588  -2.214 -62.170  1.00  0.00           H  
ATOM   2881 HG12 VAL   191      31.320  -1.076 -60.854  1.00  0.00           H  
ATOM   2882 HG13 VAL   191      32.266  -2.531 -60.579  1.00  0.00           H  
ATOM   2883  CG2 VAL   191      28.819  -2.051 -60.972  1.00  0.00           C  
ATOM   2884 HG21 VAL   191      28.878  -1.222 -60.256  1.00  0.00           H  
ATOM   2885 HG22 VAL   191      28.761  -1.655 -61.994  1.00  0.00           H  
ATOM   2886 HG23 VAL   191      27.895  -2.610 -60.782  1.00  0.00           H  
ATOM   2887  C   VAL   191      31.179  -5.063 -61.701  1.00  0.00           C  
ATOM   2888  O   VAL   191      31.890  -5.000 -62.664  1.00  0.00           O  
ATOM   2889  N   PRO   192      31.480  -5.813 -60.681  1.00  0.00           N  
ATOM   2890  CD  PRO   192      31.115  -5.627 -59.288  1.00  0.00           C  
ATOM   2891  HD2 PRO   192      30.064  -5.888 -59.116  1.00  0.00           H  
ATOM   2892  HD3 PRO   192      31.238  -4.604 -58.911  1.00  0.00           H  
ATOM   2893  CG  PRO   192      32.230  -6.427 -58.527  1.00  0.00           C  
ATOM   2894  HG2 PRO   192      31.761  -6.893 -57.652  1.00  0.00           H  
ATOM   2895  HG3 PRO   192      33.006  -5.740 -58.166  1.00  0.00           H  
ATOM   2896  CB  PRO   192      32.610  -7.542 -59.536  1.00  0.00           C  
ATOM   2897  HB2 PRO   192      31.819  -8.301 -59.573  1.00  0.00           H  
ATOM   2898  HB3 PRO   192      33.602  -7.949 -59.304  1.00  0.00           H  
ATOM   2899  CA  PRO   192      32.576  -6.800 -60.838  1.00  0.00           C  
ATOM   2900  HA  PRO   192      33.505  -6.231 -60.854  1.00  0.00           H  
ATOM   2901  C   PRO   192      32.446  -7.702 -62.045  1.00  0.00           C  
ATOM   2902  O   PRO   192      33.346  -7.854 -62.866  1.00  0.00           O  
ATOM   2903  N   LEU   193      31.208  -8.297 -62.187  1.00  0.00           N  
ATOM   2904  H   LEU   193      30.544  -8.061 -61.459  1.00  0.00           H  
ATOM   2905  CA  LEU   193      30.923  -9.306 -63.200  1.00  0.00           C  
ATOM   2906  HA  LEU   193      31.739 -10.021 -63.104  1.00  0.00           H  
ATOM   2907  CB  LEU   193      29.469  -9.907 -62.964  1.00  0.00           C  
ATOM   2908  HB2 LEU   193      28.768  -9.118 -62.692  1.00  0.00           H  
ATOM   2909  HB3 LEU   193      29.033 -10.271 -63.894  1.00  0.00           H  
ATOM   2910  CG  LEU   193      29.400 -10.982 -61.819  1.00  0.00           C  
ATOM   2911  HG  LEU   193      29.826 -10.536 -60.921  1.00  0.00           H  
ATOM   2912  CD1 LEU   193      27.952 -11.373 -61.529  1.00  0.00           C  
ATOM   2913 HD11 LEU   193      27.249 -10.574 -61.261  1.00  0.00           H  
ATOM   2914 HD12 LEU   193      27.568 -11.896 -62.413  1.00  0.00           H  
ATOM   2915 HD13 LEU   193      27.969 -12.040 -60.658  1.00  0.00           H  
ATOM   2916  CD2 LEU   193      30.185 -12.289 -62.214  1.00  0.00           C  
ATOM   2917 HD21 LEU   193      30.141 -13.102 -61.479  1.00  0.00           H  
ATOM   2918 HD22 LEU   193      29.875 -12.619 -63.214  1.00  0.00           H  
ATOM   2919 HD23 LEU   193      31.233 -11.976 -62.297  1.00  0.00           H  
ATOM   2920  C   LEU   193      30.933  -8.714 -64.617  1.00  0.00           C  
ATOM   2921  O   LEU   193      31.293  -9.389 -65.568  1.00  0.00           O  
ATOM   2922  N   SER   194      30.623  -7.401 -64.754  1.00  0.00           N  
ATOM   2923  H   SER   194      30.495  -6.913 -63.875  1.00  0.00           H  
ATOM   2924  CA  SER   194      30.641  -6.638 -66.018  1.00  0.00           C  
ATOM   2925  HA  SER   194      29.864  -7.086 -66.637  1.00  0.00           H  
ATOM   2926  CB  SER   194      30.318  -5.205 -65.848  1.00  0.00           C  
ATOM   2927  HB2 SER   194      29.991  -4.778 -66.796  1.00  0.00           H  
ATOM   2928  HB3 SER   194      29.543  -5.191 -65.082  1.00  0.00           H  
ATOM   2929  OG  SER   194      31.453  -4.547 -65.473  1.00  0.00           O  
ATOM   2930  HG  SER   194      31.781  -4.766 -64.598  1.00  0.00           H  
ATOM   2931  C   SER   194      31.915  -6.932 -66.809  1.00  0.00           C  
ATOM   2932  O   SER   194      31.918  -7.152 -68.055  1.00  0.00           O  
ATOM   2933  N   TYR   195      33.024  -7.169 -66.102  1.00  0.00           N  
ATOM   2934  H   TYR   195      33.022  -7.039 -65.097  1.00  0.00           H  
ATOM   2935  CA  TYR   195      34.357  -7.212 -66.810  1.00  0.00           C  
ATOM   2936  HA  TYR   195      34.351  -6.465 -67.603  1.00  0.00           H  
ATOM   2937  CB  TYR   195      35.398  -6.623 -65.841  1.00  0.00           C  
ATOM   2938  HB2 TYR   195      35.292  -7.187 -64.906  1.00  0.00           H  
ATOM   2939  HB3 TYR   195      36.435  -6.808 -66.147  1.00  0.00           H  
ATOM   2940  CG  TYR   195      35.199  -5.119 -65.493  1.00  0.00           C  
ATOM   2941  CD1 TYR   195      35.917  -4.201 -66.208  1.00  0.00           C  
ATOM   2942  HD1 TYR   195      36.639  -4.399 -66.986  1.00  0.00           H  
ATOM   2943  CE1 TYR   195      35.869  -2.855 -65.961  1.00  0.00           C  
ATOM   2944  HE1 TYR   195      36.465  -2.178 -66.555  1.00  0.00           H  
ATOM   2945  CZ  TYR   195      35.133  -2.437 -64.807  1.00  0.00           C  
ATOM   2946  OH  TYR   195      34.968  -1.133 -64.521  1.00  0.00           O  
ATOM   2947  HH  TYR   195      35.634  -0.499 -64.799  1.00  0.00           H  
ATOM   2948  CE2 TYR   195      34.320  -3.339 -64.093  1.00  0.00           C  
ATOM   2949  HE2 TYR   195      33.774  -3.042 -63.210  1.00  0.00           H  
ATOM   2950  CD2 TYR   195      34.451  -4.719 -64.367  1.00  0.00           C  
ATOM   2951  HD2 TYR   195      33.861  -5.458 -63.846  1.00  0.00           H  
ATOM   2952  C   TYR   195      34.730  -8.581 -67.395  1.00  0.00           C  
ATOM   2953  O   TYR   195      35.523  -8.628 -68.322  1.00  0.00           O  
ATOM   2954  N   ILE   196      34.113  -9.636 -66.881  1.00  0.00           N  
ATOM   2955  H   ILE   196      33.389  -9.456 -66.195  1.00  0.00           H  
ATOM   2956  CA  ILE   196      34.014 -10.959 -67.619  1.00  0.00           C  
ATOM   2957  HA  ILE   196      35.021 -11.331 -67.803  1.00  0.00           H  
ATOM   2958  CB  ILE   196      33.316 -12.016 -66.712  1.00  0.00           C  
ATOM   2959  HB  ILE   196      32.337 -11.646 -66.408  1.00  0.00           H  
ATOM   2960  CG2 ILE   196      33.096 -13.261 -67.571  1.00  0.00           C  
ATOM   2961 HG21 ILE   196      32.688 -14.101 -66.996  1.00  0.00           H  
ATOM   2962 HG22 ILE   196      32.360 -13.055 -68.358  1.00  0.00           H  
ATOM   2963 HG23 ILE   196      34.047 -13.520 -68.053  1.00  0.00           H  
ATOM   2964  CG1 ILE   196      34.184 -12.293 -65.371  1.00  0.00           C  
ATOM   2965 HG12 ILE   196      35.173 -12.658 -65.649  1.00  0.00           H  
ATOM   2966 HG13 ILE   196      34.286 -11.456 -64.681  1.00  0.00           H  
ATOM   2967  CD1 ILE   196      33.568 -13.495 -64.558  1.00  0.00           C  
ATOM   2968 HD11 ILE   196      33.951 -13.585 -63.534  1.00  0.00           H  
ATOM   2969 HD12 ILE   196      32.519 -13.226 -64.385  1.00  0.00           H  
ATOM   2970 HD13 ILE   196      33.578 -14.459 -65.082  1.00  0.00           H  
ATOM   2971  C   ILE   196      33.251 -10.744 -68.928  1.00  0.00           C  
ATOM   2972  O   ILE   196      33.823 -11.129 -69.971  1.00  0.00           O  
ATOM   2973  N   ALA   197      32.026 -10.190 -68.913  1.00  0.00           N  
ATOM   2974  H   ALA   197      31.681  -9.645 -68.132  1.00  0.00           H  
ATOM   2975  CA  ALA   197      31.331  -9.989 -70.224  1.00  0.00           C  
ATOM   2976  HA  ALA   197      31.262 -10.937 -70.759  1.00  0.00           H  
ATOM   2977  CB  ALA   197      29.923  -9.383 -69.964  1.00  0.00           C  
ATOM   2978  HB1 ALA   197      29.314 -10.006 -69.298  1.00  0.00           H  
ATOM   2979  HB2 ALA   197      29.850  -8.425 -69.435  1.00  0.00           H  
ATOM   2980  HB3 ALA   197      29.432  -9.284 -70.940  1.00  0.00           H  
ATOM   2981  C   ALA   197      32.105  -9.037 -71.210  1.00  0.00           C  
ATOM   2982  O   ALA   197      32.167  -9.272 -72.437  1.00  0.00           O  
ATOM   2983  N   GLY   198      32.830  -8.066 -70.674  1.00  0.00           N  
ATOM   2984  H   GLY   198      32.700  -7.946 -69.676  1.00  0.00           H  
ATOM   2985  CA  GLY   198      33.634  -7.083 -71.439  1.00  0.00           C  
ATOM   2986  HA2 GLY   198      33.053  -6.562 -72.200  1.00  0.00           H  
ATOM   2987  HA3 GLY   198      34.043  -6.286 -70.818  1.00  0.00           H  
ATOM   2988  C   GLY   198      34.829  -7.706 -72.127  1.00  0.00           C  
ATOM   2989  O   GLY   198      35.189  -7.291 -73.234  1.00  0.00           O  
ATOM   2990  N   LEU   199      35.307  -8.843 -71.562  1.00  0.00           N  
ATOM   2991  H   LEU   199      34.949  -9.177 -70.675  1.00  0.00           H  
ATOM   2992  CA  LEU   199      36.447  -9.595 -72.151  1.00  0.00           C  
ATOM   2993  HA  LEU   199      37.116  -8.939 -72.708  1.00  0.00           H  
ATOM   2994  CB  LEU   199      37.237 -10.280 -71.032  1.00  0.00           C  
ATOM   2995  HB2 LEU   199      37.501  -9.548 -70.268  1.00  0.00           H  
ATOM   2996  HB3 LEU   199      36.612 -11.041 -70.566  1.00  0.00           H  
ATOM   2997  CG  LEU   199      38.573 -10.860 -71.540  1.00  0.00           C  
ATOM   2998  HG  LEU   199      38.561 -10.915 -72.629  1.00  0.00           H  
ATOM   2999  CD1 LEU   199      39.745 -10.031 -71.120  1.00  0.00           C  
ATOM   3000 HD11 LEU   199      40.632 -10.635 -71.348  1.00  0.00           H  
ATOM   3001 HD12 LEU   199      39.612  -9.062 -71.618  1.00  0.00           H  
ATOM   3002 HD13 LEU   199      39.652  -9.777 -70.057  1.00  0.00           H  
ATOM   3003  CD2 LEU   199      38.804 -12.322 -71.012  1.00  0.00           C  
ATOM   3004 HD21 LEU   199      39.620 -12.821 -71.550  1.00  0.00           H  
ATOM   3005 HD22 LEU   199      39.071 -12.352 -69.948  1.00  0.00           H  
ATOM   3006 HD23 LEU   199      37.870 -12.896 -71.039  1.00  0.00           H  
ATOM   3007  C   LEU   199      35.929 -10.582 -73.107  1.00  0.00           C  
ATOM   3008  O   LEU   199      36.363 -10.650 -74.286  1.00  0.00           O  
ATOM   3009  N   LEU   200      34.872 -11.320 -72.741  1.00  0.00           N  
ATOM   3010  H   LEU   200      34.631 -11.365 -71.758  1.00  0.00           H  
ATOM   3011  CA  LEU   200      34.185 -12.194 -73.679  1.00  0.00           C  
ATOM   3012  HA  LEU   200      34.900 -12.926 -74.054  1.00  0.00           H  
ATOM   3013  CB  LEU   200      32.947 -12.793 -72.997  1.00  0.00           C  
ATOM   3014  HB2 LEU   200      32.362 -12.017 -72.503  1.00  0.00           H  
ATOM   3015  HB3 LEU   200      32.349 -13.388 -73.688  1.00  0.00           H  
ATOM   3016  CG  LEU   200      33.315 -13.884 -71.972  1.00  0.00           C  
ATOM   3017  HG  LEU   200      34.083 -13.439 -71.340  1.00  0.00           H  
ATOM   3018  CD1 LEU   200      32.164 -14.288 -71.077  1.00  0.00           C  
ATOM   3019 HD11 LEU   200      31.423 -14.883 -71.625  1.00  0.00           H  
ATOM   3020 HD12 LEU   200      32.621 -14.842 -70.248  1.00  0.00           H  
ATOM   3021 HD13 LEU   200      31.641 -13.498 -70.525  1.00  0.00           H  
ATOM   3022  CD2 LEU   200      33.894 -15.146 -72.630  1.00  0.00           C  
ATOM   3023 HD21 LEU   200      33.100 -15.643 -73.200  1.00  0.00           H  
ATOM   3024 HD22 LEU   200      34.745 -15.057 -73.316  1.00  0.00           H  
ATOM   3025 HD23 LEU   200      34.206 -15.836 -71.836  1.00  0.00           H  
ATOM   3026  C   LEU   200      33.704 -11.519 -74.975  1.00  0.00           C  
ATOM   3027  O   LEU   200      33.654 -12.058 -76.058  1.00  0.00           O  
ATOM   3028  N   THR   201      33.393 -10.225 -74.871  1.00  0.00           N  
ATOM   3029  H   THR   201      33.475  -9.708 -74.004  1.00  0.00           H  
ATOM   3030  CA  THR   201      33.012  -9.388 -76.017  1.00  0.00           C  
ATOM   3031  HA  THR   201      32.675 -10.105 -76.766  1.00  0.00           H  
ATOM   3032  CB  THR   201      31.909  -8.325 -75.727  1.00  0.00           C  
ATOM   3033  HB  THR   201      31.884  -7.657 -76.588  1.00  0.00           H  
ATOM   3034  CG2 THR   201      30.556  -9.002 -75.468  1.00  0.00           C  
ATOM   3035 HG21 THR   201      29.777  -8.235 -75.566  1.00  0.00           H  
ATOM   3036 HG22 THR   201      30.388  -9.762 -76.241  1.00  0.00           H  
ATOM   3037 HG23 THR   201      30.593  -9.423 -74.456  1.00  0.00           H  
ATOM   3038  OG1 THR   201      32.202  -7.666 -74.594  1.00  0.00           O  
ATOM   3039  HG1 THR   201      31.940  -8.255 -73.882  1.00  0.00           H  
ATOM   3040  C   THR   201      34.203  -8.679 -76.732  1.00  0.00           C  
ATOM   3041  O   THR   201      34.041  -8.295 -77.843  1.00  0.00           O  
ATOM   3042  N   GLY   202      35.366  -8.510 -76.030  1.00  0.00           N  
ATOM   3043  H   GLY   202      35.393  -9.088 -75.198  1.00  0.00           H  
ATOM   3044  CA  GLY   202      36.519  -7.790 -76.535  1.00  0.00           C  
ATOM   3045  HA2 GLY   202      37.386  -8.062 -75.934  1.00  0.00           H  
ATOM   3046  HA3 GLY   202      36.655  -8.004 -77.595  1.00  0.00           H  
ATOM   3047  C   GLY   202      36.376  -6.244 -76.484  1.00  0.00           C  
ATOM   3048  O   GLY   202      36.934  -5.551 -77.335  1.00  0.00           O  
ATOM   3049  N   ARG   203      35.718  -5.623 -75.511  1.00  0.00           N  
ATOM   3050  H   ARG   203      35.323  -6.166 -74.752  1.00  0.00           H  
ATOM   3051  CA  ARG   203      35.565  -4.130 -75.551  1.00  0.00           C  
ATOM   3052  HA  ARG   203      35.320  -3.810 -76.564  1.00  0.00           H  
ATOM   3053  CB  ARG   203      34.427  -3.706 -74.668  1.00  0.00           C  
ATOM   3054  HB2 ARG   203      34.524  -4.331 -73.780  1.00  0.00           H  
ATOM   3055  HB3 ARG   203      34.551  -2.639 -74.481  1.00  0.00           H  
ATOM   3056  CG  ARG   203      33.086  -4.133 -75.248  1.00  0.00           C  
ATOM   3057  HG2 ARG   203      32.879  -3.506 -76.116  1.00  0.00           H  
ATOM   3058  HG3 ARG   203      33.093  -5.169 -75.584  1.00  0.00           H  
ATOM   3059  CD  ARG   203      31.900  -4.107 -74.271  1.00  0.00           C  
ATOM   3060  HD2 ARG   203      31.117  -4.717 -74.721  1.00  0.00           H  
ATOM   3061  HD3 ARG   203      32.182  -4.481 -73.287  1.00  0.00           H  
ATOM   3062  NE  ARG   203      31.397  -2.670 -74.095  1.00  0.00           N  
ATOM   3063  HE  ARG   203      31.914  -2.057 -73.481  1.00  0.00           H  
ATOM   3064  CZ  ARG   203      30.458  -2.042 -74.806  1.00  0.00           C  
ATOM   3065  NH1 ARG   203      29.834  -2.438 -75.935  1.00  0.00           N  
ATOM   3066 HH11 ARG   203      29.968  -3.384 -76.262  1.00  0.00           H  
ATOM   3067 HH12 ARG   203      29.430  -1.708 -76.505  1.00  0.00           H  
ATOM   3068  NH2 ARG   203      30.196  -0.792 -74.462  1.00  0.00           N  
ATOM   3069 HH21 ARG   203      30.671  -0.472 -73.630  1.00  0.00           H  
ATOM   3070 HH22 ARG   203      29.529  -0.197 -74.932  1.00  0.00           H  
ATOM   3071  C   ARG   203      36.890  -3.417 -75.034  1.00  0.00           C  
ATOM   3072  O   ARG   203      37.538  -4.081 -74.252  1.00  0.00           O  
ATOM   3073  N   PRO   204      37.193  -2.210 -75.543  1.00  0.00           N  
ATOM   3074  CD  PRO   204      36.399  -1.240 -76.333  1.00  0.00           C  
ATOM   3075  HD2 PRO   204      35.392  -1.121 -75.915  1.00  0.00           H  
ATOM   3076  HD3 PRO   204      36.316  -1.578 -77.373  1.00  0.00           H  
ATOM   3077  CG  PRO   204      37.216   0.063 -76.266  1.00  0.00           C  
ATOM   3078  HG2 PRO   204      37.091   0.510 -75.272  1.00  0.00           H  
ATOM   3079  HG3 PRO   204      36.910   0.668 -77.128  1.00  0.00           H  
ATOM   3080  CB  PRO   204      38.581  -0.494 -76.459  1.00  0.00           C  
ATOM   3081  HB2 PRO   204      39.307   0.168 -75.971  1.00  0.00           H  
ATOM   3082  HB3 PRO   204      38.790  -0.703 -77.515  1.00  0.00           H  
ATOM   3083  CA  PRO   204      38.565  -1.722 -75.564  1.00  0.00           C  
ATOM   3084  HA  PRO   204      39.111  -2.519 -76.068  1.00  0.00           H  
ATOM   3085  C   PRO   204      39.250  -1.465 -74.177  1.00  0.00           C  
ATOM   3086  O   PRO   204      40.458  -1.446 -74.200  1.00  0.00           O  
ATOM   3087  N   ASN   205      38.444  -1.184 -73.070  1.00  0.00           N  
ATOM   3088  H   ASN   205      37.444  -1.055 -73.164  1.00  0.00           H  
ATOM   3089  CA  ASN   205      38.917  -1.037 -71.705  1.00  0.00           C  
ATOM   3090  HA  ASN   205      39.825  -0.436 -71.649  1.00  0.00           H  
ATOM   3091  CB  ASN   205      37.942  -0.232 -70.865  1.00  0.00           C  
ATOM   3092  HB2 ASN   205      38.385   0.075 -69.918  1.00  0.00           H  
ATOM   3093  HB3 ASN   205      37.752   0.761 -71.270  1.00  0.00           H  
ATOM   3094  CG  ASN   205      36.685  -1.040 -70.600  1.00  0.00           C  
ATOM   3095  OD1 ASN   205      36.175  -1.798 -71.458  1.00  0.00           O  
ATOM   3096  ND2 ASN   205      36.178  -1.118 -69.427  1.00  0.00           N  
ATOM   3097 HD21 ASN   205      35.256  -1.524 -69.323  1.00  0.00           H  
ATOM   3098 HD22 ASN   205      36.603  -0.601 -68.666  1.00  0.00           H  
ATOM   3099  C   ASN   205      39.344  -2.340 -71.003  1.00  0.00           C  
ATOM   3100  O   ASN   205      40.225  -2.339 -70.119  1.00  0.00           O  
ATOM   3101  N   SER   206      38.801  -3.495 -71.455  1.00  0.00           N  
ATOM   3102  H   SER   206      38.070  -3.433 -72.153  1.00  0.00           H  
ATOM   3103  CA  SER   206      38.999  -4.832 -70.693  1.00  0.00           C  
ATOM   3104  HA  SER   206      38.768  -4.584 -69.658  1.00  0.00           H  
ATOM   3105  CB  SER   206      37.915  -5.842 -71.168  1.00  0.00           C  
ATOM   3106  HB2 SER   206      37.920  -6.785 -70.620  1.00  0.00           H  
ATOM   3107  HB3 SER   206      36.899  -5.484 -71.005  1.00  0.00           H  
ATOM   3108  OG  SER   206      37.925  -6.104 -72.513  1.00  0.00           O  
ATOM   3109  HG  SER   206      37.673  -5.360 -73.065  1.00  0.00           H  
ATOM   3110  C   SER   206      40.473  -5.264 -70.790  1.00  0.00           C  
ATOM   3111  O   SER   206      41.128  -5.117 -71.809  1.00  0.00           O  
ATOM   3112  N   LYS   207      40.964  -5.954 -69.775  1.00  0.00           N  
ATOM   3113  H   LYS   207      40.316  -6.452 -69.176  1.00  0.00           H  
ATOM   3114  CA  LYS   207      42.366  -6.391 -69.769  1.00  0.00           C  
ATOM   3115  HA  LYS   207      42.634  -6.571 -70.810  1.00  0.00           H  
ATOM   3116  CB  LYS   207      43.260  -5.356 -69.042  1.00  0.00           C  
ATOM   3117  HB2 LYS   207      42.924  -5.315 -68.006  1.00  0.00           H  
ATOM   3118  HB3 LYS   207      44.268  -5.755 -69.148  1.00  0.00           H  
ATOM   3119  CG  LYS   207      43.173  -3.958 -69.658  1.00  0.00           C  
ATOM   3120  HG2 LYS   207      42.121  -3.698 -69.776  1.00  0.00           H  
ATOM   3121  HG3 LYS   207      43.547  -3.281 -68.890  1.00  0.00           H  
ATOM   3122  CD  LYS   207      43.932  -3.842 -71.024  1.00  0.00           C  
ATOM   3123  HD2 LYS   207      45.004  -3.988 -70.889  1.00  0.00           H  
ATOM   3124  HD3 LYS   207      43.646  -4.539 -71.811  1.00  0.00           H  
ATOM   3125  CE  LYS   207      43.685  -2.439 -71.556  1.00  0.00           C  
ATOM   3126  HE2 LYS   207      42.639  -2.351 -71.852  1.00  0.00           H  
ATOM   3127  HE3 LYS   207      43.883  -1.790 -70.704  1.00  0.00           H  
ATOM   3128  NZ  LYS   207      44.560  -2.176 -72.718  1.00  0.00           N  
ATOM   3129  HZ1 LYS   207      45.520  -2.194 -72.406  1.00  0.00           H  
ATOM   3130  HZ2 LYS   207      44.433  -2.836 -73.472  1.00  0.00           H  
ATOM   3131  HZ3 LYS   207      44.367  -1.220 -72.981  1.00  0.00           H  
ATOM   3132  C   LYS   207      42.369  -7.764 -69.095  1.00  0.00           C  
ATOM   3133  O   LYS   207      41.490  -8.053 -68.353  1.00  0.00           O  
ATOM   3134  N   ALA   208      43.522  -8.458 -69.276  1.00  0.00           N  
ATOM   3135  H   ALA   208      44.289  -8.080 -69.821  1.00  0.00           H  
ATOM   3136  CA  ALA   208      43.877  -9.707 -68.621  1.00  0.00           C  
ATOM   3137  HA  ALA   208      43.297  -9.694 -67.699  1.00  0.00           H  
ATOM   3138  CB  ALA   208      43.449 -10.916 -69.545  1.00  0.00           C  
ATOM   3139  HB1 ALA   208      43.436 -11.906 -69.071  1.00  0.00           H  
ATOM   3140  HB2 ALA   208      42.475 -10.717 -70.009  1.00  0.00           H  
ATOM   3141  HB3 ALA   208      44.119 -11.023 -70.406  1.00  0.00           H  
ATOM   3142  C   ALA   208      45.343  -9.843 -68.240  1.00  0.00           C  
ATOM   3143  O   ALA   208      46.129  -9.116 -68.794  1.00  0.00           O  
ATOM   3144  N   VAL   209      45.688 -10.729 -67.267  1.00  0.00           N  
ATOM   3145  H   VAL   209      44.965 -11.305 -66.852  1.00  0.00           H  
ATOM   3146  CA  VAL   209      47.123 -11.077 -66.996  1.00  0.00           C  
ATOM   3147  HA  VAL   209      47.743 -10.773 -67.839  1.00  0.00           H  
ATOM   3148  CB  VAL   209      47.703 -10.450 -65.700  1.00  0.00           C  
ATOM   3149  HB  VAL   209      48.723 -10.822 -65.603  1.00  0.00           H  
ATOM   3150  CG1 VAL   209      47.739  -8.892 -65.671  1.00  0.00           C  
ATOM   3151 HG11 VAL   209      46.700  -8.539 -65.683  1.00  0.00           H  
ATOM   3152 HG12 VAL   209      48.236  -8.446 -64.801  1.00  0.00           H  
ATOM   3153 HG13 VAL   209      48.292  -8.506 -66.536  1.00  0.00           H  
ATOM   3154  CG2 VAL   209      46.975 -10.900 -64.468  1.00  0.00           C  
ATOM   3155 HG21 VAL   209      46.787 -11.981 -64.466  1.00  0.00           H  
ATOM   3156 HG22 VAL   209      47.509 -10.572 -63.567  1.00  0.00           H  
ATOM   3157 HG23 VAL   209      45.950 -10.508 -64.480  1.00  0.00           H  
ATOM   3158  C   VAL   209      47.129 -12.605 -66.937  1.00  0.00           C  
ATOM   3159  O   VAL   209      46.114 -13.235 -67.037  1.00  0.00           O  
ATOM   3160  N   GLY   210      48.352 -13.150 -66.930  1.00  0.00           N  
ATOM   3161  H   GLY   210      49.170 -12.565 -67.055  1.00  0.00           H  
ATOM   3162  CA  GLY   210      48.555 -14.593 -66.978  1.00  0.00           C  
ATOM   3163  HA2 GLY   210      47.752 -15.139 -66.483  1.00  0.00           H  
ATOM   3164  HA3 GLY   210      48.534 -14.873 -68.031  1.00  0.00           H  
ATOM   3165  C   GLY   210      49.909 -14.986 -66.288  1.00  0.00           C  
ATOM   3166  O   GLY   210      50.430 -14.155 -65.518  1.00  0.00           O  
ATOM   3167  N   PRO   211      50.494 -16.100 -66.694  1.00  0.00           N  
ATOM   3168  CD  PRO   211      49.972 -17.064 -67.672  1.00  0.00           C  
ATOM   3169  HD2 PRO   211      49.811 -16.519 -68.610  1.00  0.00           H  
ATOM   3170  HD3 PRO   211      48.970 -17.473 -67.492  1.00  0.00           H  
ATOM   3171  CG  PRO   211      50.968 -18.188 -67.907  1.00  0.00           C  
ATOM   3172  HG2 PRO   211      51.310 -18.134 -68.948  1.00  0.00           H  
ATOM   3173  HG3 PRO   211      50.556 -19.203 -67.848  1.00  0.00           H  
ATOM   3174  CB  PRO   211      52.029 -17.957 -66.849  1.00  0.00           C  
ATOM   3175  HB2 PRO   211      53.060 -17.965 -67.226  1.00  0.00           H  
ATOM   3176  HB3 PRO   211      51.892 -18.773 -66.129  1.00  0.00           H  
ATOM   3177  CA  PRO   211      51.765 -16.534 -66.189  1.00  0.00           C  
ATOM   3178  HA  PRO   211      51.552 -16.562 -65.121  1.00  0.00           H  
ATOM   3179  C   PRO   211      52.885 -15.536 -66.516  1.00  0.00           C  
ATOM   3180  O   PRO   211      53.906 -15.414 -65.776  1.00  0.00           O  
ATOM   3181  N   THR   212      52.803 -14.732 -67.609  1.00  0.00           N  
ATOM   3182  H   THR   212      52.023 -14.934 -68.222  1.00  0.00           H  
ATOM   3183  CA  THR   212      53.768 -13.694 -67.901  1.00  0.00           C  
ATOM   3184  HA  THR   212      54.777 -14.104 -67.877  1.00  0.00           H  
ATOM   3185  CB  THR   212      53.599 -13.153 -69.345  1.00  0.00           C  
ATOM   3186  HB  THR   212      54.251 -12.283 -69.427  1.00  0.00           H  
ATOM   3187  CG2 THR   212      54.129 -14.161 -70.428  1.00  0.00           C  
ATOM   3188 HG21 THR   212      53.597 -15.115 -70.334  1.00  0.00           H  
ATOM   3189 HG22 THR   212      53.944 -13.817 -71.453  1.00  0.00           H  
ATOM   3190 HG23 THR   212      55.200 -14.205 -70.194  1.00  0.00           H  
ATOM   3191  OG1 THR   212      52.330 -12.725 -69.854  1.00  0.00           O  
ATOM   3192  HG1 THR   212      52.581 -12.331 -70.692  1.00  0.00           H  
ATOM   3193  C   THR   212      53.744 -12.489 -66.840  1.00  0.00           C  
ATOM   3194  O   THR   212      54.771 -11.864 -66.620  1.00  0.00           O  
ATOM   3195  N   GLY   213      52.593 -12.207 -66.208  1.00  0.00           N  
ATOM   3196  H   GLY   213      51.762 -12.749 -66.415  1.00  0.00           H  
ATOM   3197  CA  GLY   213      52.439 -10.962 -65.418  1.00  0.00           C  
ATOM   3198  HA2 GLY   213      51.672 -11.171 -64.672  1.00  0.00           H  
ATOM   3199  HA3 GLY   213      53.341 -10.879 -64.812  1.00  0.00           H  
ATOM   3200  C   GLY   213      52.220  -9.715 -66.209  1.00  0.00           C  
ATOM   3201  O   GLY   213      51.483  -8.785 -65.788  1.00  0.00           O  
ATOM   3202  N   VAL   214      52.767  -9.638 -67.439  1.00  0.00           N  
ATOM   3203  H   VAL   214      53.450 -10.346 -67.680  1.00  0.00           H  
ATOM   3204  CA  VAL   214      52.607  -8.488 -68.325  1.00  0.00           C  
ATOM   3205  HA  VAL   214      53.022  -7.679 -67.722  1.00  0.00           H  
ATOM   3206  CB  VAL   214      53.355  -8.614 -69.637  1.00  0.00           C  
ATOM   3207  HB  VAL   214      53.053  -9.587 -70.025  1.00  0.00           H  
ATOM   3208  CG1 VAL   214      52.986  -7.503 -70.660  1.00  0.00           C  
ATOM   3209 HG11 VAL   214      51.990  -7.510 -71.118  1.00  0.00           H  
ATOM   3210 HG12 VAL   214      53.202  -6.540 -70.181  1.00  0.00           H  
ATOM   3211 HG13 VAL   214      53.616  -7.456 -71.557  1.00  0.00           H  
ATOM   3212  CG2 VAL   214      54.828  -8.579 -69.311  1.00  0.00           C  
ATOM   3213 HG21 VAL   214      55.405  -8.516 -70.242  1.00  0.00           H  
ATOM   3214 HG22 VAL   214      55.130  -7.771 -68.633  1.00  0.00           H  
ATOM   3215 HG23 VAL   214      55.055  -9.559 -68.874  1.00  0.00           H  
ATOM   3216  C   VAL   214      51.109  -8.211 -68.667  1.00  0.00           C  
ATOM   3217  O   VAL   214      50.366  -9.127 -68.951  1.00  0.00           O  
ATOM   3218  N   ILE   215      50.664  -6.985 -68.833  1.00  0.00           N  
ATOM   3219  H   ILE   215      51.395  -6.288 -68.756  1.00  0.00           H  
ATOM   3220  CA  ILE   215      49.230  -6.748 -69.116  1.00  0.00           C  
ATOM   3221  HA  ILE   215      48.643  -7.343 -68.417  1.00  0.00           H  
ATOM   3222  CB  ILE   215      48.763  -5.231 -68.960  1.00  0.00           C  
ATOM   3223  HB  ILE   215      49.369  -4.667 -69.670  1.00  0.00           H  
ATOM   3224  CG2 ILE   215      47.333  -4.930 -69.387  1.00  0.00           C  
ATOM   3225 HG21 ILE   215      46.634  -5.423 -68.701  1.00  0.00           H  
ATOM   3226 HG22 ILE   215      47.083  -3.864 -69.320  1.00  0.00           H  
ATOM   3227 HG23 ILE   215      47.065  -5.192 -70.418  1.00  0.00           H  
ATOM   3228  CG1 ILE   215      48.986  -4.712 -67.555  1.00  0.00           C  
ATOM   3229 HG12 ILE   215      48.191  -5.104 -66.922  1.00  0.00           H  
ATOM   3230 HG13 ILE   215      49.857  -5.256 -67.189  1.00  0.00           H  
ATOM   3231  CD1 ILE   215      49.147  -3.141 -67.510  1.00  0.00           C  
ATOM   3232 HD11 ILE   215      48.203  -2.616 -67.701  1.00  0.00           H  
ATOM   3233 HD12 ILE   215      49.601  -2.833 -66.560  1.00  0.00           H  
ATOM   3234 HD13 ILE   215      49.866  -2.898 -68.302  1.00  0.00           H  
ATOM   3235  C   ILE   215      48.904  -7.246 -70.500  1.00  0.00           C  
ATOM   3236  O   ILE   215      49.562  -6.911 -71.508  1.00  0.00           O  
ATOM   3237  N   LEU   216      47.858  -8.065 -70.581  1.00  0.00           N  
ATOM   3238  H   LEU   216      47.451  -8.391 -69.712  1.00  0.00           H  
ATOM   3239  CA  LEU   216      47.489  -8.730 -71.815  1.00  0.00           C  
ATOM   3240  HA  LEU   216      48.358  -8.643 -72.467  1.00  0.00           H  
ATOM   3241  CB  LEU   216      47.153 -10.225 -71.478  1.00  0.00           C  
ATOM   3242  HB2 LEU   216      46.159 -10.354 -71.048  1.00  0.00           H  
ATOM   3243  HB3 LEU   216      46.974 -10.704 -72.440  1.00  0.00           H  
ATOM   3244  CG  LEU   216      48.245 -11.024 -70.740  1.00  0.00           C  
ATOM   3245  HG  LEU   216      48.325 -10.600 -69.739  1.00  0.00           H  
ATOM   3246  CD1 LEU   216      47.757 -12.475 -70.541  1.00  0.00           C  
ATOM   3247 HD11 LEU   216      47.580 -12.923 -71.527  1.00  0.00           H  
ATOM   3248 HD12 LEU   216      48.474 -13.128 -70.027  1.00  0.00           H  
ATOM   3249 HD13 LEU   216      46.867 -12.530 -69.902  1.00  0.00           H  
ATOM   3250  CD2 LEU   216      49.595 -11.014 -71.440  1.00  0.00           C  
ATOM   3251 HD21 LEU   216      50.362 -11.410 -70.763  1.00  0.00           H  
ATOM   3252 HD22 LEU   216      49.552 -11.558 -72.392  1.00  0.00           H  
ATOM   3253 HD23 LEU   216      49.970 -10.026 -71.734  1.00  0.00           H  
ATOM   3254  C   LEU   216      46.352  -8.043 -72.456  1.00  0.00           C  
ATOM   3255  O   LEU   216      45.384  -7.571 -71.783  1.00  0.00           O  
ATOM   3256  N   SER   217      46.393  -7.836 -73.766  1.00  0.00           N  
ATOM   3257  H   SER   217      47.120  -8.261 -74.329  1.00  0.00           H  
ATOM   3258  CA  SER   217      45.196  -7.510 -74.595  1.00  0.00           C  
ATOM   3259  HA  SER   217      44.776  -6.625 -74.118  1.00  0.00           H  
ATOM   3260  CB  SER   217      45.667  -6.969 -75.975  1.00  0.00           C  
ATOM   3261  HB2 SER   217      46.233  -6.075 -75.714  1.00  0.00           H  
ATOM   3262  HB3 SER   217      46.241  -7.758 -76.461  1.00  0.00           H  
ATOM   3263  OG  SER   217      44.631  -6.737 -76.886  1.00  0.00           O  
ATOM   3264  HG  SER   217      44.954  -6.902 -77.774  1.00  0.00           H  
ATOM   3265  C   SER   217      44.175  -8.602 -74.797  1.00  0.00           C  
ATOM   3266  O   SER   217      44.599  -9.734 -74.903  1.00  0.00           O  
ATOM   3267  N   PRO   218      42.882  -8.313 -74.824  1.00  0.00           N  
ATOM   3268  CD  PRO   218      42.329  -6.974 -74.585  1.00  0.00           C  
ATOM   3269  HD2 PRO   218      42.364  -6.346 -75.483  1.00  0.00           H  
ATOM   3270  HD3 PRO   218      42.809  -6.529 -73.705  1.00  0.00           H  
ATOM   3271  CG  PRO   218      40.888  -7.258 -74.142  1.00  0.00           C  
ATOM   3272  HG2 PRO   218      40.167  -6.461 -74.359  1.00  0.00           H  
ATOM   3273  HG3 PRO   218      40.965  -7.511 -73.077  1.00  0.00           H  
ATOM   3274  CB  PRO   218      40.544  -8.524 -74.855  1.00  0.00           C  
ATOM   3275  HB2 PRO   218      40.309  -8.127 -75.850  1.00  0.00           H  
ATOM   3276  HB3 PRO   218      39.636  -9.032 -74.510  1.00  0.00           H  
ATOM   3277  CA  PRO   218      41.797  -9.322 -74.865  1.00  0.00           C  
ATOM   3278  HA  PRO   218      41.859  -9.782 -73.879  1.00  0.00           H  
ATOM   3279  C   PRO   218      41.772 -10.305 -76.049  1.00  0.00           C  
ATOM   3280  O   PRO   218      41.462 -11.482 -75.924  1.00  0.00           O  
ATOM   3281  N   GLU   219      42.135  -9.898 -77.277  1.00  0.00           N  
ATOM   3282  H   GLU   219      42.346  -8.909 -77.341  1.00  0.00           H  
ATOM   3283  CA  GLU   219      42.409 -10.784 -78.438  1.00  0.00           C  
ATOM   3284  HA  GLU   219      41.467 -11.324 -78.533  1.00  0.00           H  
ATOM   3285  CB  GLU   219      42.717  -9.942 -79.675  1.00  0.00           C  
ATOM   3286  HB2 GLU   219      41.821  -9.324 -79.734  1.00  0.00           H  
ATOM   3287  HB3 GLU   219      43.548  -9.280 -79.432  1.00  0.00           H  
ATOM   3288  CG  GLU   219      43.107 -10.568 -81.007  1.00  0.00           C  
ATOM   3289  HG2 GLU   219      43.427  -9.719 -81.610  1.00  0.00           H  
ATOM   3290  HG3 GLU   219      43.960 -11.230 -80.861  1.00  0.00           H  
ATOM   3291  CD  GLU   219      41.966 -11.377 -81.748  1.00  0.00           C  
ATOM   3292  OE1 GLU   219      40.788 -10.997 -81.603  1.00  0.00           O  
ATOM   3293  OE2 GLU   219      42.302 -12.297 -82.532  1.00  0.00           O  
ATOM   3294  C   GLU   219      43.563 -11.837 -78.223  1.00  0.00           C  
ATOM   3295  O   GLU   219      43.393 -12.942 -78.648  1.00  0.00           O  
ATOM   3296  N   GLU   220      44.675 -11.461 -77.632  1.00  0.00           N  
ATOM   3297  H   GLU   220      44.617 -10.541 -77.213  1.00  0.00           H  
ATOM   3298  CA  GLU   220      45.757 -12.430 -77.242  1.00  0.00           C  
ATOM   3299  HA  GLU   220      46.218 -12.922 -78.098  1.00  0.00           H  
ATOM   3300  CB  GLU   220      47.001 -11.739 -76.621  1.00  0.00           C  
ATOM   3301  HB2 GLU   220      46.751 -11.312 -75.649  1.00  0.00           H  
ATOM   3302  HB3 GLU   220      47.806 -12.470 -76.548  1.00  0.00           H  
ATOM   3303  CG  GLU   220      47.633 -10.545 -77.444  1.00  0.00           C  
ATOM   3304  HG2 GLU   220      47.034  -9.644 -77.313  1.00  0.00           H  
ATOM   3305  HG3 GLU   220      48.670 -10.515 -77.108  1.00  0.00           H  
ATOM   3306  CD  GLU   220      47.694 -10.852 -78.901  1.00  0.00           C  
ATOM   3307  OE1 GLU   220      48.357 -11.801 -79.315  1.00  0.00           O  
ATOM   3308  OE2 GLU   220      47.279 -10.022 -79.710  1.00  0.00           O  
ATOM   3309  C   GLU   220      45.257 -13.457 -76.235  1.00  0.00           C  
ATOM   3310  O   GLU   220      45.746 -14.548 -76.107  1.00  0.00           O  
ATOM   3311  N   ALA   221      44.307 -13.082 -75.414  1.00  0.00           N  
ATOM   3312  H   ALA   221      44.127 -12.086 -75.381  1.00  0.00           H  
ATOM   3313  CA  ALA   221      43.721 -13.934 -74.451  1.00  0.00           C  
ATOM   3314  HA  ALA   221      44.557 -14.427 -73.955  1.00  0.00           H  
ATOM   3315  CB  ALA   221      43.063 -12.938 -73.509  1.00  0.00           C  
ATOM   3316  HB1 ALA   221      42.085 -12.698 -73.945  1.00  0.00           H  
ATOM   3317  HB2 ALA   221      42.837 -13.474 -72.579  1.00  0.00           H  
ATOM   3318  HB3 ALA   221      43.635 -12.056 -73.194  1.00  0.00           H  
ATOM   3319  C   ALA   221      42.956 -15.087 -74.975  1.00  0.00           C  
ATOM   3320  O   ALA   221      43.357 -16.176 -74.652  1.00  0.00           O  
ATOM   3321  N   PHE   222      42.093 -14.851 -75.987  1.00  0.00           N  
ATOM   3322  H   PHE   222      41.971 -13.901 -76.319  1.00  0.00           H  
ATOM   3323  CA  PHE   222      41.434 -15.865 -76.811  1.00  0.00           C  
ATOM   3324  HA  PHE   222      40.928 -16.474 -76.062  1.00  0.00           H  
ATOM   3325  CB  PHE   222      40.409 -15.193 -77.775  1.00  0.00           C  
ATOM   3326  HB2 PHE   222      40.742 -14.292 -78.306  1.00  0.00           H  
ATOM   3327  HB3 PHE   222      40.260 -15.991 -78.513  1.00  0.00           H  
ATOM   3328  CG  PHE   222      39.020 -14.920 -77.164  1.00  0.00           C  
ATOM   3329  CD1 PHE   222      37.903 -15.620 -77.623  1.00  0.00           C  
ATOM   3330  HD1 PHE   222      38.004 -16.451 -78.306  1.00  0.00           H  
ATOM   3331  CE1 PHE   222      36.600 -15.268 -77.207  1.00  0.00           C  
ATOM   3332  HE1 PHE   222      35.755 -15.892 -77.459  1.00  0.00           H  
ATOM   3333  CZ  PHE   222      36.429 -14.213 -76.311  1.00  0.00           C  
ATOM   3334  HZ  PHE   222      35.472 -13.979 -75.869  1.00  0.00           H  
ATOM   3335  CE2 PHE   222      37.557 -13.470 -75.916  1.00  0.00           C  
ATOM   3336  HE2 PHE   222      37.368 -12.602 -75.302  1.00  0.00           H  
ATOM   3337  CD2 PHE   222      38.839 -13.780 -76.360  1.00  0.00           C  
ATOM   3338  HD2 PHE   222      39.655 -13.112 -76.129  1.00  0.00           H  
ATOM   3339  C   PHE   222      42.561 -16.760 -77.460  1.00  0.00           C  
ATOM   3340  O   PHE   222      42.582 -17.963 -77.465  1.00  0.00           O  
ATOM   3341  N   LYS   223      43.572 -16.079 -78.067  1.00  0.00           N  
ATOM   3342  H   LYS   223      43.554 -15.069 -78.138  1.00  0.00           H  
ATOM   3343  CA  LYS   223      44.738 -16.736 -78.646  1.00  0.00           C  
ATOM   3344  HA  LYS   223      44.349 -17.501 -79.317  1.00  0.00           H  
ATOM   3345  CB  LYS   223      45.555 -15.655 -79.396  1.00  0.00           C  
ATOM   3346  HB2 LYS   223      45.795 -14.820 -78.737  1.00  0.00           H  
ATOM   3347  HB3 LYS   223      46.565 -15.982 -79.643  1.00  0.00           H  
ATOM   3348  CG  LYS   223      44.799 -15.229 -80.723  1.00  0.00           C  
ATOM   3349  HG2 LYS   223      44.485 -16.162 -81.192  1.00  0.00           H  
ATOM   3350  HG3 LYS   223      43.956 -14.577 -80.497  1.00  0.00           H  
ATOM   3351  CD  LYS   223      45.644 -14.337 -81.676  1.00  0.00           C  
ATOM   3352  HD2 LYS   223      46.445 -14.915 -82.139  1.00  0.00           H  
ATOM   3353  HD3 LYS   223      44.932 -14.101 -82.467  1.00  0.00           H  
ATOM   3354  CE  LYS   223      46.079 -13.119 -80.859  1.00  0.00           C  
ATOM   3355  HE2 LYS   223      45.206 -12.745 -80.325  1.00  0.00           H  
ATOM   3356  HE3 LYS   223      46.837 -13.474 -80.161  1.00  0.00           H  
ATOM   3357  NZ  LYS   223      46.746 -12.120 -81.632  1.00  0.00           N  
ATOM   3358  HZ1 LYS   223      47.591 -12.461 -82.067  1.00  0.00           H  
ATOM   3359  HZ2 LYS   223      46.142 -11.790 -82.372  1.00  0.00           H  
ATOM   3360  HZ3 LYS   223      47.124 -11.348 -81.102  1.00  0.00           H  
ATOM   3361  C   LYS   223      45.634 -17.610 -77.678  1.00  0.00           C  
ATOM   3362  O   LYS   223      46.075 -18.656 -78.079  1.00  0.00           O  
ATOM   3363  N   LEU   224      46.063 -17.213 -76.470  1.00  0.00           N  
ATOM   3364  H   LEU   224      45.613 -16.361 -76.157  1.00  0.00           H  
ATOM   3365  CA  LEU   224      46.740 -18.079 -75.479  1.00  0.00           C  
ATOM   3366  HA  LEU   224      47.534 -18.629 -75.983  1.00  0.00           H  
ATOM   3367  CB  LEU   224      47.324 -17.112 -74.338  1.00  0.00           C  
ATOM   3368  HB2 LEU   224      46.481 -16.499 -74.020  1.00  0.00           H  
ATOM   3369  HB3 LEU   224      47.751 -17.691 -73.518  1.00  0.00           H  
ATOM   3370  CG  LEU   224      48.380 -16.104 -74.762  1.00  0.00           C  
ATOM   3371  HG  LEU   224      48.061 -15.472 -75.591  1.00  0.00           H  
ATOM   3372  CD1 LEU   224      48.675 -15.196 -73.573  1.00  0.00           C  
ATOM   3373 HD11 LEU   224      49.246 -14.327 -73.923  1.00  0.00           H  
ATOM   3374 HD12 LEU   224      47.756 -14.869 -73.071  1.00  0.00           H  
ATOM   3375 HD13 LEU   224      49.193 -15.848 -72.859  1.00  0.00           H  
ATOM   3376  CD2 LEU   224      49.678 -16.607 -75.257  1.00  0.00           C  
ATOM   3377 HD21 LEU   224      49.446 -17.233 -76.127  1.00  0.00           H  
ATOM   3378 HD22 LEU   224      50.331 -15.868 -75.738  1.00  0.00           H  
ATOM   3379 HD23 LEU   224      50.239 -17.187 -74.514  1.00  0.00           H  
ATOM   3380  C   LEU   224      45.929 -19.174 -74.828  1.00  0.00           C  
ATOM   3381  O   LEU   224      46.360 -20.286 -74.616  1.00  0.00           O  
ATOM   3382  N   ALA   225      44.644 -18.845 -74.603  1.00  0.00           N  
ATOM   3383  H   ALA   225      44.401 -17.866 -74.696  1.00  0.00           H  
ATOM   3384  CA  ALA   225      43.540 -19.692 -74.125  1.00  0.00           C  
ATOM   3385  HA  ALA   225      43.983 -20.300 -73.336  1.00  0.00           H  
ATOM   3386  CB  ALA   225      42.355 -18.882 -73.499  1.00  0.00           C  
ATOM   3387  HB1 ALA   225      41.630 -19.672 -73.267  1.00  0.00           H  
ATOM   3388  HB2 ALA   225      42.601 -18.362 -72.565  1.00  0.00           H  
ATOM   3389  HB3 ALA   225      41.915 -18.234 -74.267  1.00  0.00           H  
ATOM   3390  C   ALA   225      43.049 -20.754 -75.158  1.00  0.00           C  
ATOM   3391  O   ALA   225      42.568 -21.755 -74.695  1.00  0.00           O  
ATOM   3392  N   GLY   226      43.301 -20.564 -76.426  1.00  0.00           N  
ATOM   3393  H   GLY   226      43.733 -19.673 -76.640  1.00  0.00           H  
ATOM   3394  CA  GLY   226      43.139 -21.521 -77.590  1.00  0.00           C  
ATOM   3395  HA2 GLY   226      43.842 -21.139 -78.330  1.00  0.00           H  
ATOM   3396  HA3 GLY   226      43.513 -22.491 -77.262  1.00  0.00           H  
ATOM   3397  C   GLY   226      41.723 -21.480 -78.174  1.00  0.00           C  
ATOM   3398  O   GLY   226      41.176 -22.522 -78.494  1.00  0.00           O  
ATOM   3399  N   VAL   227      41.073 -20.310 -78.063  1.00  0.00           N  
ATOM   3400  H   VAL   227      41.585 -19.525 -77.677  1.00  0.00           H  
ATOM   3401  CA  VAL   227      39.692 -20.060 -78.380  1.00  0.00           C  
ATOM   3402  HA  VAL   227      39.025 -20.917 -78.288  1.00  0.00           H  
ATOM   3403  CB  VAL   227      39.060 -19.052 -77.295  1.00  0.00           C  
ATOM   3404  HB  VAL   227      39.522 -18.089 -77.517  1.00  0.00           H  
ATOM   3405  CG1 VAL   227      37.525 -18.981 -77.415  1.00  0.00           C  
ATOM   3406 HG11 VAL   227      37.079 -18.625 -78.352  1.00  0.00           H  
ATOM   3407 HG12 VAL   227      37.147 -19.959 -77.092  1.00  0.00           H  
ATOM   3408 HG13 VAL   227      37.148 -18.338 -76.610  1.00  0.00           H  
ATOM   3409  CG2 VAL   227      39.227 -19.369 -75.769  1.00  0.00           C  
ATOM   3410 HG21 VAL   227      40.284 -19.357 -75.476  1.00  0.00           H  
ATOM   3411 HG22 VAL   227      38.711 -18.686 -75.083  1.00  0.00           H  
ATOM   3412 HG23 VAL   227      38.838 -20.360 -75.503  1.00  0.00           H  
ATOM   3413  C   VAL   227      39.634 -19.515 -79.817  1.00  0.00           C  
ATOM   3414  O   VAL   227      39.484 -18.343 -80.120  1.00  0.00           O  
ATOM   3415  N   GLU   228      39.896 -20.382 -80.755  1.00  0.00           N  
ATOM   3416  H   GLU   228      40.032 -21.357 -80.515  1.00  0.00           H  
ATOM   3417  CA  GLU   228      40.258 -20.045 -82.118  1.00  0.00           C  
ATOM   3418  HA  GLU   228      41.168 -19.476 -81.925  1.00  0.00           H  
ATOM   3419  CB  GLU   228      40.562 -21.468 -82.794  1.00  0.00           C  
ATOM   3420  HB2 GLU   228      41.303 -22.028 -82.223  1.00  0.00           H  
ATOM   3421  HB3 GLU   228      39.662 -22.039 -83.025  1.00  0.00           H  
ATOM   3422  CG  GLU   228      41.100 -21.419 -84.263  1.00  0.00           C  
ATOM   3423  HG2 GLU   228      40.917 -22.416 -84.663  1.00  0.00           H  
ATOM   3424  HG3 GLU   228      40.515 -20.691 -84.825  1.00  0.00           H  
ATOM   3425  CD  GLU   228      42.568 -20.993 -84.411  1.00  0.00           C  
ATOM   3426  OE1 GLU   228      43.213 -21.541 -85.321  1.00  0.00           O  
ATOM   3427  OE2 GLU   228      43.029 -20.120 -83.720  1.00  0.00           O  
ATOM   3428  C   GLU   228      39.335 -19.053 -82.958  1.00  0.00           C  
ATOM   3429  O   GLU   228      39.783 -18.201 -83.716  1.00  0.00           O  
ATOM   3430  N   GLY   229      37.982 -19.160 -82.821  1.00  0.00           N  
ATOM   3431  H   GLY   229      37.594 -19.889 -82.235  1.00  0.00           H  
ATOM   3432  CA  GLY   229      37.094 -18.243 -83.550  1.00  0.00           C  
ATOM   3433  HA2 GLY   229      37.631 -18.025 -84.473  1.00  0.00           H  
ATOM   3434  HA3 GLY   229      36.136 -18.712 -83.771  1.00  0.00           H  
ATOM   3435  C   GLY   229      36.910 -16.805 -82.967  1.00  0.00           C  
ATOM   3436  O   GLY   229      36.088 -16.062 -83.526  1.00  0.00           O  
ATOM   3437  N   GLY   230      37.597 -16.445 -81.917  1.00  0.00           N  
ATOM   3438  H   GLY   230      38.333 -17.066 -81.603  1.00  0.00           H  
ATOM   3439  CA  GLY   230      37.603 -15.006 -81.584  1.00  0.00           C  
ATOM   3440  HA2 GLY   230      38.508 -14.866 -80.992  1.00  0.00           H  
ATOM   3441  HA3 GLY   230      37.742 -14.397 -82.476  1.00  0.00           H  
ATOM   3442  C   GLY   230      36.378 -14.480 -80.730  1.00  0.00           C  
ATOM   3443  O   GLY   230      35.494 -15.260 -80.475  1.00  0.00           O  
ATOM   3444  N   PHE   231      36.267 -13.163 -80.502  1.00  0.00           N  
ATOM   3445  H   PHE   231      37.024 -12.545 -80.769  1.00  0.00           H  
ATOM   3446  CA  PHE   231      35.289 -12.559 -79.629  1.00  0.00           C  
ATOM   3447  HA  PHE   231      35.492 -12.824 -78.591  1.00  0.00           H  
ATOM   3448  CB  PHE   231      35.363 -11.064 -79.648  1.00  0.00           C  
ATOM   3449  HB2 PHE   231      35.121 -10.720 -80.661  1.00  0.00           H  
ATOM   3450  HB3 PHE   231      34.618 -10.653 -78.956  1.00  0.00           H  
ATOM   3451  CG  PHE   231      36.674 -10.489 -79.154  1.00  0.00           C  
ATOM   3452  CD1 PHE   231      37.202 -10.864 -77.946  1.00  0.00           C  
ATOM   3453  HD1 PHE   231      36.599 -11.431 -77.253  1.00  0.00           H  
ATOM   3454  CE1 PHE   231      38.400 -10.304 -77.522  1.00  0.00           C  
ATOM   3455  HE1 PHE   231      38.718 -10.451 -76.501  1.00  0.00           H  
ATOM   3456  CZ  PHE   231      39.083  -9.365 -78.306  1.00  0.00           C  
ATOM   3457  HZ  PHE   231      39.926  -8.829 -77.897  1.00  0.00           H  
ATOM   3458  CE2 PHE   231      38.559  -9.065 -79.570  1.00  0.00           C  
ATOM   3459  HE2 PHE   231      39.134  -8.468 -80.263  1.00  0.00           H  
ATOM   3460  CD2 PHE   231      37.365  -9.658 -80.080  1.00  0.00           C  
ATOM   3461  HD2 PHE   231      36.971  -9.500 -81.073  1.00  0.00           H  
ATOM   3462  C   PHE   231      33.800 -12.836 -79.946  1.00  0.00           C  
ATOM   3463  O   PHE   231      33.408 -12.818 -81.116  1.00  0.00           O  
ATOM   3464  N   PHE   232      33.018 -12.896 -78.906  1.00  0.00           N  
ATOM   3465  H   PHE   232      33.420 -12.756 -77.986  1.00  0.00           H  
ATOM   3466  CA  PHE   232      31.588 -13.246 -78.934  1.00  0.00           C  
ATOM   3467  HA  PHE   232      31.427 -13.989 -79.715  1.00  0.00           H  
ATOM   3468  CB  PHE   232      31.051 -13.934 -77.617  1.00  0.00           C  
ATOM   3469  HB2 PHE   232      31.335 -13.342 -76.738  1.00  0.00           H  
ATOM   3470  HB3 PHE   232      29.966 -13.897 -77.774  1.00  0.00           H  
ATOM   3471  CG  PHE   232      31.568 -15.369 -77.323  1.00  0.00           C  
ATOM   3472  CD1 PHE   232      30.981 -16.476 -77.932  1.00  0.00           C  
ATOM   3473  HD1 PHE   232      30.125 -16.353 -78.578  1.00  0.00           H  
ATOM   3474  CE1 PHE   232      31.540 -17.753 -77.782  1.00  0.00           C  
ATOM   3475  HE1 PHE   232      31.163 -18.565 -78.386  1.00  0.00           H  
ATOM   3476  CZ  PHE   232      32.719 -17.943 -76.992  1.00  0.00           C  
ATOM   3477  HZ  PHE   232      33.061 -18.967 -76.949  1.00  0.00           H  
ATOM   3478  CE2 PHE   232      33.328 -16.894 -76.379  1.00  0.00           C  
ATOM   3479  HE2 PHE   232      34.057 -17.128 -75.616  1.00  0.00           H  
ATOM   3480  CD2 PHE   232      32.703 -15.585 -76.520  1.00  0.00           C  
ATOM   3481  HD2 PHE   232      33.178 -14.693 -76.138  1.00  0.00           H  
ATOM   3482  C   PHE   232      30.808 -11.967 -79.198  1.00  0.00           C  
ATOM   3483  O   PHE   232      30.947 -10.909 -78.608  1.00  0.00           O  
ATOM   3484  N   GLU   233      29.757 -12.086 -80.064  1.00  0.00           N  
ATOM   3485  H   GLU   233      29.698 -12.989 -80.519  1.00  0.00           H  
ATOM   3486  CA  GLU   233      28.534 -11.222 -79.897  1.00  0.00           C  
ATOM   3487  HA  GLU   233      28.749 -10.259 -79.433  1.00  0.00           H  
ATOM   3488  CB  GLU   233      27.999 -10.917 -81.291  1.00  0.00           C  
ATOM   3489  HB2 GLU   233      28.840 -10.712 -81.953  1.00  0.00           H  
ATOM   3490  HB3 GLU   233      27.516 -11.856 -81.563  1.00  0.00           H  
ATOM   3491  CG  GLU   233      26.981  -9.774 -81.458  1.00  0.00           C  
ATOM   3492  HG2 GLU   233      26.501  -9.916 -82.427  1.00  0.00           H  
ATOM   3493  HG3 GLU   233      26.163  -9.835 -80.741  1.00  0.00           H  
ATOM   3494  CD  GLU   233      27.686  -8.431 -81.333  1.00  0.00           C  
ATOM   3495  OE1 GLU   233      27.469  -7.653 -82.312  1.00  0.00           O  
ATOM   3496  OE2 GLU   233      28.058  -8.075 -80.234  1.00  0.00           O  
ATOM   3497  C   GLU   233      27.436 -11.762 -78.967  1.00  0.00           C  
ATOM   3498  O   GLU   233      27.002 -12.888 -79.142  1.00  0.00           O  
ATOM   3499  N   LEU   234      26.998 -11.074 -77.840  1.00  0.00           N  
ATOM   3500  H   LEU   234      27.304 -10.109 -77.805  1.00  0.00           H  
ATOM   3501  CA  LEU   234      25.985 -11.509 -76.916  1.00  0.00           C  
ATOM   3502  HA  LEU   234      26.204 -12.543 -76.649  1.00  0.00           H  
ATOM   3503  CB  LEU   234      26.052 -10.606 -75.690  1.00  0.00           C  
ATOM   3504  HB2 LEU   234      25.898  -9.596 -76.070  1.00  0.00           H  
ATOM   3505  HB3 LEU   234      25.184 -10.822 -75.067  1.00  0.00           H  
ATOM   3506  CG  LEU   234      27.347 -10.661 -74.907  1.00  0.00           C  
ATOM   3507  HG  LEU   234      28.127 -10.118 -75.441  1.00  0.00           H  
ATOM   3508  CD1 LEU   234      27.121  -9.769 -73.662  1.00  0.00           C  
ATOM   3509 HD11 LEU   234      26.268 -10.081 -73.047  1.00  0.00           H  
ATOM   3510 HD12 LEU   234      28.029  -9.769 -73.047  1.00  0.00           H  
ATOM   3511 HD13 LEU   234      26.962  -8.729 -73.973  1.00  0.00           H  
ATOM   3512  CD2 LEU   234      27.663 -12.068 -74.441  1.00  0.00           C  
ATOM   3513 HD21 LEU   234      28.494 -11.999 -73.729  1.00  0.00           H  
ATOM   3514 HD22 LEU   234      26.724 -12.467 -74.039  1.00  0.00           H  
ATOM   3515 HD23 LEU   234      27.842 -12.760 -75.274  1.00  0.00           H  
ATOM   3516  C   LEU   234      24.579 -11.474 -77.613  1.00  0.00           C  
ATOM   3517  O   LEU   234      24.280 -10.488 -78.257  1.00  0.00           O  
ATOM   3518  N   GLN   235      23.812 -12.516 -77.526  1.00  0.00           N  
ATOM   3519  H   GLN   235      24.139 -13.258 -76.918  1.00  0.00           H  
ATOM   3520  CA  GLN   235      22.440 -12.541 -77.843  1.00  0.00           C  
ATOM   3521  HA  GLN   235      22.273 -12.002 -78.776  1.00  0.00           H  
ATOM   3522  CB  GLN   235      22.053 -13.948 -78.287  1.00  0.00           C  
ATOM   3523  HB2 GLN   235      22.302 -14.603 -77.451  1.00  0.00           H  
ATOM   3524  HB3 GLN   235      20.979 -14.055 -78.438  1.00  0.00           H  
ATOM   3525  CG  GLN   235      22.849 -14.422 -79.508  1.00  0.00           C  
ATOM   3526  HG2 GLN   235      23.924 -14.326 -79.355  1.00  0.00           H  
ATOM   3527  HG3 GLN   235      22.633 -15.467 -79.729  1.00  0.00           H  
ATOM   3528  CD  GLN   235      22.462 -13.565 -80.733  1.00  0.00           C  
ATOM   3529  OE1 GLN   235      23.004 -12.595 -81.184  1.00  0.00           O  
ATOM   3530  NE2 GLN   235      21.306 -13.809 -81.271  1.00  0.00           N  
ATOM   3531 HE21 GLN   235      20.871 -13.271 -82.011  1.00  0.00           H  
ATOM   3532 HE22 GLN   235      20.843 -14.667 -80.998  1.00  0.00           H  
ATOM   3533  C   GLN   235      21.554 -11.950 -76.741  1.00  0.00           C  
ATOM   3534  O   GLN   235      22.046 -11.704 -75.661  1.00  0.00           O  
ATOM   3535  N   PRO   236      20.247 -11.651 -77.046  1.00  0.00           N  
ATOM   3536  CD  PRO   236      19.590 -11.711 -78.369  1.00  0.00           C  
ATOM   3537  HD2 PRO   236      19.188 -12.692 -78.650  1.00  0.00           H  
ATOM   3538  HD3 PRO   236      20.249 -11.377 -79.180  1.00  0.00           H  
ATOM   3539  CG  PRO   236      18.460 -10.694 -78.214  1.00  0.00           C  
ATOM   3540  HG2 PRO   236      17.609 -10.961 -78.852  1.00  0.00           H  
ATOM   3541  HG3 PRO   236      18.757  -9.642 -78.304  1.00  0.00           H  
ATOM   3542  CB  PRO   236      18.043 -11.072 -76.752  1.00  0.00           C  
ATOM   3543  HB2 PRO   236      17.644 -12.078 -76.572  1.00  0.00           H  
ATOM   3544  HB3 PRO   236      17.378 -10.354 -76.256  1.00  0.00           H  
ATOM   3545  CA  PRO   236      19.390 -11.038 -76.035  1.00  0.00           C  
ATOM   3546  HA  PRO   236      19.817 -10.054 -75.844  1.00  0.00           H  
ATOM   3547  C   PRO   236      19.506 -11.811 -74.669  1.00  0.00           C  
ATOM   3548  O   PRO   236      19.681 -13.000 -74.623  1.00  0.00           O  
ATOM   3549  N   LYS   237      19.211 -11.071 -73.619  1.00  0.00           N  
ATOM   3550  H   LYS   237      19.118 -10.076 -73.786  1.00  0.00           H  
ATOM   3551  CA  LYS   237      19.249 -11.523 -72.199  1.00  0.00           C  
ATOM   3552  HA  LYS   237      19.220 -10.640 -71.561  1.00  0.00           H  
ATOM   3553  CB  LYS   237      18.040 -12.449 -71.866  1.00  0.00           C  
ATOM   3554  HB2 LYS   237      17.191 -11.883 -72.252  1.00  0.00           H  
ATOM   3555  HB3 LYS   237      18.288 -13.372 -72.389  1.00  0.00           H  
ATOM   3556  CG  LYS   237      17.800 -12.651 -70.383  1.00  0.00           C  
ATOM   3557  HG2 LYS   237      18.203 -11.787 -69.854  1.00  0.00           H  
ATOM   3558  HG3 LYS   237      16.720 -12.550 -70.280  1.00  0.00           H  
ATOM   3559  CD  LYS   237      18.183 -13.930 -69.663  1.00  0.00           C  
ATOM   3560  HD2 LYS   237      17.321 -14.597 -69.679  1.00  0.00           H  
ATOM   3561  HD3 LYS   237      18.947 -14.487 -70.207  1.00  0.00           H  
ATOM   3562  CE  LYS   237      18.720 -13.648 -68.291  1.00  0.00           C  
ATOM   3563  HE2 LYS   237      19.650 -13.082 -68.251  1.00  0.00           H  
ATOM   3564  HE3 LYS   237      17.987 -13.097 -67.701  1.00  0.00           H  
ATOM   3565  NZ  LYS   237      18.913 -14.885 -67.473  1.00  0.00           N  
ATOM   3566  HZ1 LYS   237      19.554 -15.502 -67.950  1.00  0.00           H  
ATOM   3567  HZ2 LYS   237      19.221 -14.723 -66.525  1.00  0.00           H  
ATOM   3568  HZ3 LYS   237      18.012 -15.339 -67.434  1.00  0.00           H  
ATOM   3569  C   LYS   237      20.541 -12.139 -71.643  1.00  0.00           C  
ATOM   3570  O   LYS   237      20.761 -12.081 -70.443  1.00  0.00           O  
ATOM   3571  N   GLU   238      21.457 -12.659 -72.505  1.00  0.00           N  
ATOM   3572  H   GLU   238      21.100 -12.932 -73.413  1.00  0.00           H  
ATOM   3573  CA  GLU   238      22.803 -13.219 -72.137  1.00  0.00           C  
ATOM   3574  HA  GLU   238      22.706 -14.118 -71.528  1.00  0.00           H  
ATOM   3575  CB  GLU   238      23.739 -13.624 -73.303  1.00  0.00           C  
ATOM   3576  HB2 GLU   238      23.779 -12.778 -73.989  1.00  0.00           H  
ATOM   3577  HB3 GLU   238      24.757 -13.953 -73.093  1.00  0.00           H  
ATOM   3578  CG  GLU   238      23.185 -14.755 -74.149  1.00  0.00           C  
ATOM   3579  HG2 GLU   238      22.978 -15.632 -73.536  1.00  0.00           H  
ATOM   3580  HG3 GLU   238      22.253 -14.409 -74.596  1.00  0.00           H  
ATOM   3581  CD  GLU   238      24.173 -15.275 -75.191  1.00  0.00           C  
ATOM   3582  OE1 GLU   238      24.231 -16.496 -75.463  1.00  0.00           O  
ATOM   3583  OE2 GLU   238      24.862 -14.495 -75.855  1.00  0.00           O  
ATOM   3584  C   GLU   238      23.587 -12.213 -71.330  1.00  0.00           C  
ATOM   3585  O   GLU   238      24.167 -12.692 -70.344  1.00  0.00           O  
ATOM   3586  N   GLY   239      23.611 -10.895 -71.568  1.00  0.00           N  
ATOM   3587  H   GLY   239      22.960 -10.428 -72.188  1.00  0.00           H  
ATOM   3588  CA  GLY   239      24.234  -9.894 -70.669  1.00  0.00           C  
ATOM   3589  HA2 GLY   239      25.295 -10.141 -70.631  1.00  0.00           H  
ATOM   3590  HA3 GLY   239      24.096  -8.906 -71.108  1.00  0.00           H  
ATOM   3591  C   GLY   239      23.799  -9.832 -69.194  1.00  0.00           C  
ATOM   3592  O   GLY   239      24.573  -9.923 -68.256  1.00  0.00           O  
ATOM   3593  N   LEU   240      22.471  -9.903 -69.008  1.00  0.00           N  
ATOM   3594  H   LEU   240      21.827 -10.097 -69.766  1.00  0.00           H  
ATOM   3595  CA  LEU   240      21.909 -10.128 -67.672  1.00  0.00           C  
ATOM   3596  HA  LEU   240      22.379  -9.465 -66.946  1.00  0.00           H  
ATOM   3597  CB  LEU   240      20.348  -9.966 -67.635  1.00  0.00           C  
ATOM   3598  HB2 LEU   240      20.076 -10.732 -68.361  1.00  0.00           H  
ATOM   3599  HB3 LEU   240      19.968 -10.267 -66.659  1.00  0.00           H  
ATOM   3600  CG  LEU   240      19.738  -8.592 -67.993  1.00  0.00           C  
ATOM   3601  HG  LEU   240      19.961  -8.268 -69.009  1.00  0.00           H  
ATOM   3602  CD1 LEU   240      18.261  -8.788 -67.822  1.00  0.00           C  
ATOM   3603 HD11 LEU   240      17.812  -9.654 -68.323  1.00  0.00           H  
ATOM   3604 HD12 LEU   240      17.971  -9.049 -66.797  1.00  0.00           H  
ATOM   3605 HD13 LEU   240      17.663  -7.895 -68.042  1.00  0.00           H  
ATOM   3606  CD2 LEU   240      20.126  -7.510 -66.959  1.00  0.00           C  
ATOM   3607 HD21 LEU   240      20.870  -6.834 -67.397  1.00  0.00           H  
ATOM   3608 HD22 LEU   240      19.296  -6.973 -66.484  1.00  0.00           H  
ATOM   3609 HD23 LEU   240      20.617  -7.927 -66.071  1.00  0.00           H  
ATOM   3610  C   LEU   240      22.311 -11.499 -67.170  1.00  0.00           C  
ATOM   3611  O   LEU   240      22.641 -11.672 -65.981  1.00  0.00           O  
ATOM   3612  N   ALA   241      22.194 -12.584 -68.013  1.00  0.00           N  
ATOM   3613  H   ALA   241      21.946 -12.326 -68.961  1.00  0.00           H  
ATOM   3614  CA  ALA   241      22.601 -13.941 -67.648  1.00  0.00           C  
ATOM   3615  HA  ALA   241      21.901 -14.340 -66.914  1.00  0.00           H  
ATOM   3616  CB  ALA   241      22.455 -14.807 -68.881  1.00  0.00           C  
ATOM   3617  HB1 ALA   241      22.177 -15.843 -68.653  1.00  0.00           H  
ATOM   3618  HB2 ALA   241      21.792 -14.427 -69.668  1.00  0.00           H  
ATOM   3619  HB3 ALA   241      23.461 -14.900 -69.309  1.00  0.00           H  
ATOM   3620  C   ALA   241      24.066 -14.054 -67.088  1.00  0.00           C  
ATOM   3621  O   ALA   241      24.476 -14.987 -66.477  1.00  0.00           O  
ATOM   3622  N   LEU   242      24.926 -13.038 -67.397  1.00  0.00           N  
ATOM   3623  H   LEU   242      24.604 -12.476 -68.177  1.00  0.00           H  
ATOM   3624  CA  LEU   242      26.329 -12.891 -66.883  1.00  0.00           C  
ATOM   3625  HA  LEU   242      26.729 -13.853 -66.566  1.00  0.00           H  
ATOM   3626  CB  LEU   242      27.320 -12.395 -67.952  1.00  0.00           C  
ATOM   3627  HB2 LEU   242      26.907 -11.457 -68.322  1.00  0.00           H  
ATOM   3628  HB3 LEU   242      28.322 -12.186 -67.577  1.00  0.00           H  
ATOM   3629  CG  LEU   242      27.518 -13.287 -69.212  1.00  0.00           C  
ATOM   3630  HG  LEU   242      26.613 -13.865 -69.400  1.00  0.00           H  
ATOM   3631  CD1 LEU   242      27.812 -12.368 -70.419  1.00  0.00           C  
ATOM   3632 HD11 LEU   242      27.732 -12.981 -71.326  1.00  0.00           H  
ATOM   3633 HD12 LEU   242      27.064 -11.573 -70.519  1.00  0.00           H  
ATOM   3634 HD13 LEU   242      28.859 -12.043 -70.473  1.00  0.00           H  
ATOM   3635  CD2 LEU   242      28.610 -14.385 -69.131  1.00  0.00           C  
ATOM   3636 HD21 LEU   242      29.634 -13.990 -69.130  1.00  0.00           H  
ATOM   3637 HD22 LEU   242      28.373 -14.942 -68.216  1.00  0.00           H  
ATOM   3638 HD23 LEU   242      28.523 -15.033 -70.012  1.00  0.00           H  
ATOM   3639  C   LEU   242      26.390 -11.949 -65.719  1.00  0.00           C  
ATOM   3640  O   LEU   242      27.126 -12.253 -64.814  1.00  0.00           O  
ATOM   3641  N   VAL   243      25.707 -10.784 -65.746  1.00  0.00           N  
ATOM   3642  H   VAL   243      25.409 -10.497 -66.671  1.00  0.00           H  
ATOM   3643  CA  VAL   243      25.881  -9.714 -64.706  1.00  0.00           C  
ATOM   3644  HA  VAL   243      26.873  -9.804 -64.263  1.00  0.00           H  
ATOM   3645  CB  VAL   243      25.899  -8.270 -65.249  1.00  0.00           C  
ATOM   3646  HB  VAL   243      26.062  -7.645 -64.370  1.00  0.00           H  
ATOM   3647  CG1 VAL   243      27.073  -8.111 -66.318  1.00  0.00           C  
ATOM   3648 HG11 VAL   243      27.199  -7.074 -66.651  1.00  0.00           H  
ATOM   3649 HG12 VAL   243      28.067  -8.483 -66.045  1.00  0.00           H  
ATOM   3650 HG13 VAL   243      26.967  -8.712 -67.230  1.00  0.00           H  
ATOM   3651  CG2 VAL   243      24.494  -7.833 -65.656  1.00  0.00           C  
ATOM   3652 HG21 VAL   243      24.210  -8.042 -66.694  1.00  0.00           H  
ATOM   3653 HG22 VAL   243      23.725  -8.139 -64.936  1.00  0.00           H  
ATOM   3654 HG23 VAL   243      24.344  -6.753 -65.532  1.00  0.00           H  
ATOM   3655  C   VAL   243      24.989  -9.834 -63.464  1.00  0.00           C  
ATOM   3656  O   VAL   243      25.365  -9.406 -62.377  1.00  0.00           O  
ATOM   3657  N   ASN   244      23.860 -10.593 -63.534  1.00  0.00           N  
ATOM   3658  H   ASN   244      23.593 -11.089 -64.376  1.00  0.00           H  
ATOM   3659  CA  ASN   244      23.019 -10.806 -62.371  1.00  0.00           C  
ATOM   3660  HA  ASN   244      23.162 -10.045 -61.604  1.00  0.00           H  
ATOM   3661  CB  ASN   244      21.550 -10.824 -62.768  1.00  0.00           C  
ATOM   3662  HB2 ASN   244      21.222 -11.521 -63.539  1.00  0.00           H  
ATOM   3663  HB3 ASN   244      20.966 -11.112 -61.894  1.00  0.00           H  
ATOM   3664  CG  ASN   244      21.056  -9.417 -63.016  1.00  0.00           C  
ATOM   3665  OD1 ASN   244      20.404  -9.156 -64.041  1.00  0.00           O  
ATOM   3666  ND2 ASN   244      21.053  -8.469 -62.086  1.00  0.00           N  
ATOM   3667 HD21 ASN   244      20.466  -7.657 -62.236  1.00  0.00           H  
ATOM   3668 HD22 ASN   244      21.735  -8.602 -61.348  1.00  0.00           H  
ATOM   3669  C   ASN   244      23.306 -12.091 -61.673  1.00  0.00           C  
ATOM   3670  O   ASN   244      22.649 -13.129 -61.992  1.00  0.00           O  
ATOM   3671  N   GLY   245      24.330 -12.118 -60.793  1.00  0.00           N  
ATOM   3672  H   GLY   245      24.958 -11.324 -60.765  1.00  0.00           H  
ATOM   3673  CA  GLY   245      24.440 -13.223 -59.830  1.00  0.00           C  
ATOM   3674  HA2 GLY   245      23.479 -13.344 -59.331  1.00  0.00           H  
ATOM   3675  HA3 GLY   245      24.750 -14.170 -60.270  1.00  0.00           H  
ATOM   3676  C   GLY   245      25.491 -12.921 -58.753  1.00  0.00           C  
ATOM   3677  O   GLY   245      26.146 -11.904 -58.765  1.00  0.00           O  
ATOM   3678  N   THR   246      25.631 -13.823 -57.792  1.00  0.00           N  
ATOM   3679  H   THR   246      25.135 -14.694 -57.942  1.00  0.00           H  
ATOM   3680  CA  THR   246      26.348 -13.843 -56.511  1.00  0.00           C  
ATOM   3681  HA  THR   246      26.551 -12.786 -56.338  1.00  0.00           H  
ATOM   3682  CB  THR   246      25.420 -14.369 -55.389  1.00  0.00           C  
ATOM   3683  HB  THR   246      25.819 -14.426 -54.376  1.00  0.00           H  
ATOM   3684  CG2 THR   246      24.140 -13.513 -55.221  1.00  0.00           C  
ATOM   3685 HG21 THR   246      23.644 -14.061 -54.410  1.00  0.00           H  
ATOM   3686 HG22 THR   246      24.495 -12.492 -55.036  1.00  0.00           H  
ATOM   3687 HG23 THR   246      23.602 -13.725 -56.153  1.00  0.00           H  
ATOM   3688  OG1 THR   246      24.939 -15.659 -55.689  1.00  0.00           O  
ATOM   3689  HG1 THR   246      24.577 -15.923 -54.840  1.00  0.00           H  
ATOM   3690  C   THR   246      27.600 -14.712 -56.537  1.00  0.00           C  
ATOM   3691  O   THR   246      27.951 -15.176 -55.503  1.00  0.00           O  
ATOM   3692  N   ALA   247      28.096 -15.025 -57.742  1.00  0.00           N  
ATOM   3693  H   ALA   247      27.608 -14.658 -58.550  1.00  0.00           H  
ATOM   3694  CA  ALA   247      29.254 -15.805 -57.989  1.00  0.00           C  
ATOM   3695  HA  ALA   247      29.196 -16.739 -57.430  1.00  0.00           H  
ATOM   3696  CB  ALA   247      29.403 -15.981 -59.505  1.00  0.00           C  
ATOM   3697  HB1 ALA   247      29.619 -15.006 -59.958  1.00  0.00           H  
ATOM   3698  HB2 ALA   247      30.186 -16.721 -59.714  1.00  0.00           H  
ATOM   3699  HB3 ALA   247      28.547 -16.434 -60.020  1.00  0.00           H  
ATOM   3700  C   ALA   247      30.585 -15.096 -57.495  1.00  0.00           C  
ATOM   3701  O   ALA   247      31.564 -15.794 -57.249  1.00  0.00           O  
ATOM   3702  N   VAL   248      30.743 -13.731 -57.512  1.00  0.00           N  
ATOM   3703  H   VAL   248      30.015 -13.139 -57.893  1.00  0.00           H  
ATOM   3704  CA  VAL   248      32.046 -13.138 -57.175  1.00  0.00           C  
ATOM   3705  HA  VAL   248      32.824 -13.743 -57.639  1.00  0.00           H  
ATOM   3706  CB  VAL   248      32.134 -11.666 -57.701  1.00  0.00           C  
ATOM   3707  HB  VAL   248      31.454 -11.131 -57.037  1.00  0.00           H  
ATOM   3708  CG1 VAL   248      33.591 -11.116 -57.477  1.00  0.00           C  
ATOM   3709 HG11 VAL   248      33.612 -10.051 -57.739  1.00  0.00           H  
ATOM   3710 HG12 VAL   248      33.840 -11.162 -56.409  1.00  0.00           H  
ATOM   3711 HG13 VAL   248      34.373 -11.625 -58.052  1.00  0.00           H  
ATOM   3712  CG2 VAL   248      31.689 -11.425 -59.197  1.00  0.00           C  
ATOM   3713 HG21 VAL   248      32.277 -12.186 -59.724  1.00  0.00           H  
ATOM   3714 HG22 VAL   248      30.601 -11.550 -59.255  1.00  0.00           H  
ATOM   3715 HG23 VAL   248      31.919 -10.414 -59.556  1.00  0.00           H  
ATOM   3716  C   VAL   248      32.190 -13.159 -55.699  1.00  0.00           C  
ATOM   3717  O   VAL   248      33.242 -13.524 -55.221  1.00  0.00           O  
ATOM   3718  N   GLY   249      31.136 -12.886 -54.968  1.00  0.00           N  
ATOM   3719  H   GLY   249      30.268 -12.714 -55.460  1.00  0.00           H  
ATOM   3720  CA  GLY   249      31.064 -12.986 -53.516  1.00  0.00           C  
ATOM   3721  HA2 GLY   249      31.823 -12.348 -53.062  1.00  0.00           H  
ATOM   3722  HA3 GLY   249      30.117 -12.515 -53.253  1.00  0.00           H  
ATOM   3723  C   GLY   249      31.144 -14.487 -52.975  1.00  0.00           C  
ATOM   3724  O   GLY   249      31.878 -14.692 -52.024  1.00  0.00           O  
ATOM   3725  N   SER   250      30.441 -15.514 -53.493  1.00  0.00           N  
ATOM   3726  H   SER   250      29.876 -15.297 -54.306  1.00  0.00           H  
ATOM   3727  CA  SER   250      30.518 -16.852 -52.961  1.00  0.00           C  
ATOM   3728  HA  SER   250      30.612 -16.725 -51.882  1.00  0.00           H  
ATOM   3729  CB  SER   250      29.214 -17.541 -53.212  1.00  0.00           C  
ATOM   3730  HB2 SER   250      29.274 -18.580 -52.888  1.00  0.00           H  
ATOM   3731  HB3 SER   250      28.448 -16.991 -52.665  1.00  0.00           H  
ATOM   3732  OG  SER   250      28.803 -17.482 -54.545  1.00  0.00           O  
ATOM   3733  HG  SER   250      28.230 -16.720 -54.657  1.00  0.00           H  
ATOM   3734  C   SER   250      31.746 -17.654 -53.410  1.00  0.00           C  
ATOM   3735  O   SER   250      32.251 -18.503 -52.724  1.00  0.00           O  
ATOM   3736  N   GLY   251      32.333 -17.302 -54.615  1.00  0.00           N  
ATOM   3737  H   GLY   251      31.870 -16.574 -55.145  1.00  0.00           H  
ATOM   3738  CA  GLY   251      33.733 -17.692 -54.949  1.00  0.00           C  
ATOM   3739  HA2 GLY   251      33.802 -18.752 -55.195  1.00  0.00           H  
ATOM   3740  HA3 GLY   251      33.857 -17.152 -55.888  1.00  0.00           H  
ATOM   3741  C   GLY   251      34.831 -17.216 -53.974  1.00  0.00           C  
ATOM   3742  O   GLY   251      35.629 -18.071 -53.590  1.00  0.00           O  
ATOM   3743  N   MET   252      34.746 -15.957 -53.482  1.00  0.00           N  
ATOM   3744  H   MET   252      34.122 -15.367 -54.020  1.00  0.00           H  
ATOM   3745  CA  MET   252      35.667 -15.553 -52.407  1.00  0.00           C  
ATOM   3746  HA  MET   252      36.657 -15.869 -52.738  1.00  0.00           H  
ATOM   3747  CB  MET   252      35.788 -14.038 -52.399  1.00  0.00           C  
ATOM   3748  HB2 MET   252      36.038 -13.711 -53.408  1.00  0.00           H  
ATOM   3749  HB3 MET   252      34.802 -13.690 -52.091  1.00  0.00           H  
ATOM   3750  CG  MET   252      36.883 -13.479 -51.469  1.00  0.00           C  
ATOM   3751  HG2 MET   252      36.717 -13.748 -50.426  1.00  0.00           H  
ATOM   3752  HG3 MET   252      37.858 -13.871 -51.760  1.00  0.00           H  
ATOM   3753  SD  MET   252      36.885 -11.671 -51.518  1.00  0.00           S  
ATOM   3754  CE  MET   252      38.232 -11.337 -50.326  1.00  0.00           C  
ATOM   3755  HE1 MET   252      38.398 -10.257 -50.224  1.00  0.00           H  
ATOM   3756  HE2 MET   252      37.734 -11.775 -49.452  1.00  0.00           H  
ATOM   3757  HE3 MET   252      39.161 -11.875 -50.550  1.00  0.00           H  
ATOM   3758  C   MET   252      35.389 -16.212 -51.039  1.00  0.00           C  
ATOM   3759  O   MET   252      36.349 -16.675 -50.368  1.00  0.00           O  
ATOM   3760  N   ALA   253      34.152 -16.278 -50.673  1.00  0.00           N  
ATOM   3761  H   ALA   253      33.578 -15.612 -51.176  1.00  0.00           H  
ATOM   3762  CA  ALA   253      33.730 -16.880 -49.438  1.00  0.00           C  
ATOM   3763  HA  ALA   253      34.267 -16.398 -48.620  1.00  0.00           H  
ATOM   3764  CB  ALA   253      32.210 -16.728 -49.203  1.00  0.00           C  
ATOM   3765  HB1 ALA   253      31.836 -17.054 -48.225  1.00  0.00           H  
ATOM   3766  HB2 ALA   253      31.943 -15.664 -49.173  1.00  0.00           H  
ATOM   3767  HB3 ALA   253      31.600 -17.118 -50.027  1.00  0.00           H  
ATOM   3768  C   ALA   253      34.160 -18.398 -49.413  1.00  0.00           C  
ATOM   3769  O   ALA   253      34.661 -18.844 -48.423  1.00  0.00           O  
ATOM   3770  N   SER   254      34.101 -19.105 -50.516  1.00  0.00           N  
ATOM   3771  H   SER   254      33.774 -18.728 -51.398  1.00  0.00           H  
ATOM   3772  CA  SER   254      34.456 -20.558 -50.505  1.00  0.00           C  
ATOM   3773  HA  SER   254      33.804 -21.067 -49.794  1.00  0.00           H  
ATOM   3774  CB  SER   254      34.111 -21.114 -51.890  1.00  0.00           C  
ATOM   3775  HB2 SER   254      34.688 -20.532 -52.608  1.00  0.00           H  
ATOM   3776  HB3 SER   254      34.303 -22.187 -51.847  1.00  0.00           H  
ATOM   3777  OG  SER   254      32.716 -20.997 -52.101  1.00  0.00           O  
ATOM   3778  HG  SER   254      32.562 -20.078 -52.331  1.00  0.00           H  
ATOM   3779  C   SER   254      35.893 -20.914 -50.235  1.00  0.00           C  
ATOM   3780  O   SER   254      36.214 -21.911 -49.580  1.00  0.00           O  
ATOM   3781  N   MET   255      36.808 -20.153 -50.828  1.00  0.00           N  
ATOM   3782  H   MET   255      36.474 -19.385 -51.398  1.00  0.00           H  
ATOM   3783  CA  MET   255      38.294 -20.193 -50.611  1.00  0.00           C  
ATOM   3784  HA  MET   255      38.601 -21.236 -50.530  1.00  0.00           H  
ATOM   3785  CB  MET   255      39.070 -19.484 -51.788  1.00  0.00           C  
ATOM   3786  HB2 MET   255      40.137 -19.530 -51.571  1.00  0.00           H  
ATOM   3787  HB3 MET   255      38.935 -19.988 -52.744  1.00  0.00           H  
ATOM   3788  CG  MET   255      38.701 -18.045 -52.013  1.00  0.00           C  
ATOM   3789  HG2 MET   255      37.611 -18.024 -52.038  1.00  0.00           H  
ATOM   3790  HG3 MET   255      38.989 -17.453 -51.144  1.00  0.00           H  
ATOM   3791  SD  MET   255      39.304 -17.312 -53.533  1.00  0.00           S  
ATOM   3792  CE  MET   255      41.101 -16.936 -53.193  1.00  0.00           C  
ATOM   3793  HE1 MET   255      41.292 -16.017 -52.624  1.00  0.00           H  
ATOM   3794  HE2 MET   255      41.619 -17.744 -52.662  1.00  0.00           H  
ATOM   3795  HE3 MET   255      41.547 -16.816 -54.188  1.00  0.00           H  
ATOM   3796  C   MET   255      38.702 -19.558 -49.295  1.00  0.00           C  
ATOM   3797  O   MET   255      39.701 -20.011 -48.768  1.00  0.00           O  
ATOM   3798  N   VAL   256      37.957 -18.609 -48.726  1.00  0.00           N  
ATOM   3799  H   VAL   256      37.090 -18.361 -49.188  1.00  0.00           H  
ATOM   3800  CA  VAL   256      38.196 -18.138 -47.365  1.00  0.00           C  
ATOM   3801  HA  VAL   256      39.259 -17.993 -47.173  1.00  0.00           H  
ATOM   3802  CB  VAL   256      37.457 -16.776 -47.099  1.00  0.00           C  
ATOM   3803  HB  VAL   256      36.462 -16.773 -47.543  1.00  0.00           H  
ATOM   3804  CG1 VAL   256      37.265 -16.436 -45.623  1.00  0.00           C  
ATOM   3805 HG11 VAL   256      36.861 -15.418 -45.554  1.00  0.00           H  
ATOM   3806 HG12 VAL   256      36.433 -17.049 -45.254  1.00  0.00           H  
ATOM   3807 HG13 VAL   256      38.141 -16.547 -44.972  1.00  0.00           H  
ATOM   3808  CG2 VAL   256      38.268 -15.642 -47.730  1.00  0.00           C  
ATOM   3809 HG21 VAL   256      37.680 -14.720 -47.821  1.00  0.00           H  
ATOM   3810 HG22 VAL   256      39.210 -15.370 -47.239  1.00  0.00           H  
ATOM   3811 HG23 VAL   256      38.502 -15.886 -48.774  1.00  0.00           H  
ATOM   3812  C   VAL   256      37.692 -19.207 -46.359  1.00  0.00           C  
ATOM   3813  O   VAL   256      38.416 -19.472 -45.420  1.00  0.00           O  
ATOM   3814  N   LEU   257      36.480 -19.744 -46.540  1.00  0.00           N  
ATOM   3815  H   LEU   257      35.843 -19.481 -47.282  1.00  0.00           H  
ATOM   3816  CA  LEU   257      35.908 -20.865 -45.727  1.00  0.00           C  
ATOM   3817  HA  LEU   257      35.826 -20.519 -44.696  1.00  0.00           H  
ATOM   3818  CB  LEU   257      34.490 -21.279 -46.236  1.00  0.00           C  
ATOM   3819  HB2 LEU   257      34.445 -21.479 -47.307  1.00  0.00           H  
ATOM   3820  HB3 LEU   257      34.155 -22.171 -45.708  1.00  0.00           H  
ATOM   3821  CG  LEU   257      33.472 -20.170 -45.878  1.00  0.00           C  
ATOM   3822  HG  LEU   257      33.949 -19.194 -45.784  1.00  0.00           H  
ATOM   3823  CD1 LEU   257      32.155 -20.056 -46.623  1.00  0.00           C  
ATOM   3824 HD11 LEU   257      31.368 -19.565 -46.037  1.00  0.00           H  
ATOM   3825 HD12 LEU   257      32.320 -19.411 -47.495  1.00  0.00           H  
ATOM   3826 HD13 LEU   257      31.702 -21.003 -46.942  1.00  0.00           H  
ATOM   3827  CD2 LEU   257      33.103 -20.333 -44.403  1.00  0.00           C  
ATOM   3828 HD21 LEU   257      32.328 -21.102 -44.298  1.00  0.00           H  
ATOM   3829 HD22 LEU   257      33.962 -20.562 -43.760  1.00  0.00           H  
ATOM   3830 HD23 LEU   257      32.705 -19.399 -43.988  1.00  0.00           H  
ATOM   3831  C   LEU   257      36.833 -22.066 -45.604  1.00  0.00           C  
ATOM   3832  O   LEU   257      36.903 -22.605 -44.548  1.00  0.00           O  
ATOM   3833  N   PHE   258      37.595 -22.482 -46.650  1.00  0.00           N  
ATOM   3834  H   PHE   258      37.533 -22.114 -47.591  1.00  0.00           H  
ATOM   3835  CA  PHE   258      38.682 -23.466 -46.501  1.00  0.00           C  
ATOM   3836  HA  PHE   258      38.436 -24.442 -46.083  1.00  0.00           H  
ATOM   3837  CB  PHE   258      39.117 -23.756 -47.951  1.00  0.00           C  
ATOM   3838  HB2 PHE   258      38.286 -24.199 -48.513  1.00  0.00           H  
ATOM   3839  HB3 PHE   258      39.212 -22.768 -48.419  1.00  0.00           H  
ATOM   3840  CG  PHE   258      40.367 -24.604 -47.924  1.00  0.00           C  
ATOM   3841  CD1 PHE   258      41.663 -24.086 -47.695  1.00  0.00           C  
ATOM   3842  HD1 PHE   258      41.650 -23.049 -47.393  1.00  0.00           H  
ATOM   3843  CE1 PHE   258      42.859 -24.881 -47.669  1.00  0.00           C  
ATOM   3844  HE1 PHE   258      43.829 -24.529 -47.353  1.00  0.00           H  
ATOM   3845  CZ  PHE   258      42.692 -26.258 -48.075  1.00  0.00           C  
ATOM   3846  HZ  PHE   258      43.482 -26.994 -48.064  1.00  0.00           H  
ATOM   3847  CE2 PHE   258      41.436 -26.726 -48.461  1.00  0.00           C  
ATOM   3848  HE2 PHE   258      41.432 -27.750 -48.803  1.00  0.00           H  
ATOM   3849  CD2 PHE   258      40.273 -25.940 -48.331  1.00  0.00           C  
ATOM   3850  HD2 PHE   258      39.284 -26.252 -48.635  1.00  0.00           H  
ATOM   3851  C   PHE   258      39.726 -22.933 -45.531  1.00  0.00           C  
ATOM   3852  O   PHE   258      39.996 -23.742 -44.601  1.00  0.00           O  
ATOM   3853  N   GLU   259      40.263 -21.743 -45.709  1.00  0.00           N  
ATOM   3854  H   GLU   259      40.316 -21.294 -46.615  1.00  0.00           H  
ATOM   3855  CA  GLU   259      41.413 -21.406 -44.804  1.00  0.00           C  
ATOM   3856  HA  GLU   259      42.169 -22.181 -44.929  1.00  0.00           H  
ATOM   3857  CB  GLU   259      42.064 -20.059 -45.290  1.00  0.00           C  
ATOM   3858  HB2 GLU   259      41.296 -19.360 -45.622  1.00  0.00           H  
ATOM   3859  HB3 GLU   259      42.613 -19.606 -44.464  1.00  0.00           H  
ATOM   3860  CG  GLU   259      42.837 -20.235 -46.638  1.00  0.00           C  
ATOM   3861  HG2 GLU   259      43.529 -21.056 -46.822  1.00  0.00           H  
ATOM   3862  HG3 GLU   259      42.164 -20.350 -47.488  1.00  0.00           H  
ATOM   3863  CD  GLU   259      43.703 -19.021 -46.793  1.00  0.00           C  
ATOM   3864  OE1 GLU   259      43.389 -18.252 -47.711  1.00  0.00           O  
ATOM   3865  OE2 GLU   259      44.761 -18.874 -46.140  1.00  0.00           O  
ATOM   3866  C   GLU   259      40.920 -21.314 -43.271  1.00  0.00           C  
ATOM   3867  O   GLU   259      41.507 -21.816 -42.310  1.00  0.00           O  
ATOM   3868  N   ALA   260      39.686 -20.797 -43.131  1.00  0.00           N  
ATOM   3869  H   ALA   260      39.233 -20.310 -43.896  1.00  0.00           H  
ATOM   3870  CA  ALA   260      38.962 -20.635 -41.882  1.00  0.00           C  
ATOM   3871  HA  ALA   260      39.582 -19.998 -41.250  1.00  0.00           H  
ATOM   3872  CB  ALA   260      37.588 -20.002 -42.182  1.00  0.00           C  
ATOM   3873  HB1 ALA   260      37.766 -18.921 -42.134  1.00  0.00           H  
ATOM   3874  HB2 ALA   260      37.161 -20.187 -43.176  1.00  0.00           H  
ATOM   3875  HB3 ALA   260      36.857 -20.074 -41.368  1.00  0.00           H  
ATOM   3876  C   ALA   260      38.732 -21.943 -41.160  1.00  0.00           C  
ATOM   3877  O   ALA   260      38.845 -21.998 -39.952  1.00  0.00           O  
ATOM   3878  N   ASN   261      38.609 -23.064 -41.871  1.00  0.00           N  
ATOM   3879  H   ASN   261      38.565 -22.907 -42.870  1.00  0.00           H  
ATOM   3880  CA  ASN   261      38.528 -24.377 -41.395  1.00  0.00           C  
ATOM   3881  HA  ASN   261      37.914 -24.284 -40.499  1.00  0.00           H  
ATOM   3882  CB  ASN   261      37.755 -25.270 -42.421  1.00  0.00           C  
ATOM   3883  HB2 ASN   261      38.085 -25.012 -43.427  1.00  0.00           H  
ATOM   3884  HB3 ASN   261      38.077 -26.299 -42.264  1.00  0.00           H  
ATOM   3885  CG  ASN   261      36.295 -25.215 -42.223  1.00  0.00           C  
ATOM   3886  OD1 ASN   261      35.741 -25.928 -41.445  1.00  0.00           O  
ATOM   3887  ND2 ASN   261      35.562 -24.543 -43.042  1.00  0.00           N  
ATOM   3888 HD21 ASN   261      34.558 -24.417 -42.994  1.00  0.00           H  
ATOM   3889 HD22 ASN   261      36.028 -23.894 -43.665  1.00  0.00           H  
ATOM   3890  C   ASN   261      39.902 -24.955 -41.105  1.00  0.00           C  
ATOM   3891  O   ASN   261      39.952 -25.468 -40.022  1.00  0.00           O  
ATOM   3892  N   ILE   262      40.894 -24.932 -42.024  1.00  0.00           N  
ATOM   3893  H   ILE   262      40.684 -24.431 -42.879  1.00  0.00           H  
ATOM   3894  CA  ILE   262      42.226 -25.504 -41.706  1.00  0.00           C  
ATOM   3895  HA  ILE   262      42.064 -26.578 -41.612  1.00  0.00           H  
ATOM   3896  CB  ILE   262      43.240 -25.209 -42.886  1.00  0.00           C  
ATOM   3897  HB  ILE   262      43.144 -24.157 -43.155  1.00  0.00           H  
ATOM   3898  CG2 ILE   262      44.767 -25.421 -42.573  1.00  0.00           C  
ATOM   3899 HG21 ILE   262      45.147 -24.502 -42.111  1.00  0.00           H  
ATOM   3900 HG22 ILE   262      45.004 -26.300 -41.961  1.00  0.00           H  
ATOM   3901 HG23 ILE   262      45.307 -25.393 -43.527  1.00  0.00           H  
ATOM   3902  CG1 ILE   262      42.837 -25.777 -44.254  1.00  0.00           C  
ATOM   3903 HG12 ILE   262      41.935 -25.346 -44.690  1.00  0.00           H  
ATOM   3904 HG13 ILE   262      43.575 -25.602 -45.037  1.00  0.00           H  
ATOM   3905  CD1 ILE   262      42.693 -27.296 -44.183  1.00  0.00           C  
ATOM   3906 HD11 ILE   262      41.688 -27.588 -43.854  1.00  0.00           H  
ATOM   3907 HD12 ILE   262      42.848 -27.672 -45.202  1.00  0.00           H  
ATOM   3908 HD13 ILE   262      43.437 -27.698 -43.483  1.00  0.00           H  
ATOM   3909  C   ILE   262      42.800 -24.930 -40.397  1.00  0.00           C  
ATOM   3910  O   ILE   262      43.438 -25.699 -39.602  1.00  0.00           O  
ATOM   3911  N   LEU   263      42.658 -23.633 -40.227  1.00  0.00           N  
ATOM   3912  H   LEU   263      42.064 -23.125 -40.872  1.00  0.00           H  
ATOM   3913  CA  LEU   263      43.169 -22.952 -39.107  1.00  0.00           C  
ATOM   3914  HA  LEU   263      44.207 -23.282 -39.063  1.00  0.00           H  
ATOM   3915  CB  LEU   263      43.283 -21.445 -39.443  1.00  0.00           C  
ATOM   3916  HB2 LEU   263      42.287 -21.033 -39.606  1.00  0.00           H  
ATOM   3917  HB3 LEU   263      43.699 -20.961 -38.559  1.00  0.00           H  
ATOM   3918  CG  LEU   263      44.227 -21.184 -40.619  1.00  0.00           C  
ATOM   3919  HG  LEU   263      44.006 -21.893 -41.417  1.00  0.00           H  
ATOM   3920  CD1 LEU   263      44.155 -19.784 -41.273  1.00  0.00           C  
ATOM   3921 HD11 LEU   263      43.139 -19.615 -41.648  1.00  0.00           H  
ATOM   3922 HD12 LEU   263      44.286 -18.986 -40.532  1.00  0.00           H  
ATOM   3923 HD13 LEU   263      44.668 -19.664 -42.235  1.00  0.00           H  
ATOM   3924  CD2 LEU   263      45.737 -21.226 -40.302  1.00  0.00           C  
ATOM   3925 HD21 LEU   263      45.910 -20.667 -39.374  1.00  0.00           H  
ATOM   3926 HD22 LEU   263      46.032 -22.271 -40.145  1.00  0.00           H  
ATOM   3927 HD23 LEU   263      46.242 -20.876 -41.210  1.00  0.00           H  
ATOM   3928  C   LEU   263      42.464 -23.325 -37.797  1.00  0.00           C  
ATOM   3929  O   LEU   263      43.169 -23.432 -36.821  1.00  0.00           O  
ATOM   3930  N   ALA   264      41.160 -23.602 -37.755  1.00  0.00           N  
ATOM   3931  H   ALA   264      40.652 -23.353 -38.595  1.00  0.00           H  
ATOM   3932  CA  ALA   264      40.355 -24.002 -36.543  1.00  0.00           C  
ATOM   3933  HA  ALA   264      40.478 -23.184 -35.833  1.00  0.00           H  
ATOM   3934  CB  ALA   264      38.938 -24.114 -36.973  1.00  0.00           C  
ATOM   3935  HB1 ALA   264      38.681 -25.044 -37.495  1.00  0.00           H  
ATOM   3936  HB2 ALA   264      38.417 -24.242 -36.016  1.00  0.00           H  
ATOM   3937  HB3 ALA   264      38.702 -23.220 -37.563  1.00  0.00           H  
ATOM   3938  C   ALA   264      40.812 -25.358 -35.876  1.00  0.00           C  
ATOM   3939  O   ALA   264      40.974 -25.377 -34.671  1.00  0.00           O  
ATOM   3940  N   VAL   265      41.093 -26.321 -36.776  1.00  0.00           N  
ATOM   3941  H   VAL   265      41.007 -26.037 -37.744  1.00  0.00           H  
ATOM   3942  CA  VAL   265      41.868 -27.537 -36.471  1.00  0.00           C  
ATOM   3943  HA  VAL   265      41.392 -28.043 -35.630  1.00  0.00           H  
ATOM   3944  CB  VAL   265      41.922 -28.449 -37.695  1.00  0.00           C  
ATOM   3945  HB  VAL   265      42.219 -27.924 -38.603  1.00  0.00           H  
ATOM   3946  CG1 VAL   265      43.012 -29.603 -37.528  1.00  0.00           C  
ATOM   3947 HG11 VAL   265      42.854 -30.348 -38.317  1.00  0.00           H  
ATOM   3948 HG12 VAL   265      44.014 -29.251 -37.803  1.00  0.00           H  
ATOM   3949 HG13 VAL   265      43.048 -30.062 -36.532  1.00  0.00           H  
ATOM   3950  CG2 VAL   265      40.562 -29.195 -37.822  1.00  0.00           C  
ATOM   3951 HG21 VAL   265      40.504 -29.843 -38.705  1.00  0.00           H  
ATOM   3952 HG22 VAL   265      40.375 -29.857 -36.967  1.00  0.00           H  
ATOM   3953 HG23 VAL   265      39.731 -28.489 -37.938  1.00  0.00           H  
ATOM   3954  C   VAL   265      43.300 -27.208 -35.926  1.00  0.00           C  
ATOM   3955  O   VAL   265      43.587 -27.738 -34.856  1.00  0.00           O  
ATOM   3956  N   LEU   266      44.061 -26.313 -36.591  1.00  0.00           N  
ATOM   3957  H   LEU   266      43.805 -25.882 -37.471  1.00  0.00           H  
ATOM   3958  CA  LEU   266      45.356 -25.927 -35.981  1.00  0.00           C  
ATOM   3959  HA  LEU   266      45.880 -26.856 -35.757  1.00  0.00           H  
ATOM   3960  CB  LEU   266      46.208 -25.088 -36.906  1.00  0.00           C  
ATOM   3961  HB2 LEU   266      46.349 -25.605 -37.855  1.00  0.00           H  
ATOM   3962  HB3 LEU   266      45.560 -24.227 -37.072  1.00  0.00           H  
ATOM   3963  CG  LEU   266      47.546 -24.570 -36.428  1.00  0.00           C  
ATOM   3964  HG  LEU   266      47.492 -23.987 -35.509  1.00  0.00           H  
ATOM   3965  CD1 LEU   266      48.470 -25.788 -36.236  1.00  0.00           C  
ATOM   3966 HD11 LEU   266      48.618 -26.224 -37.231  1.00  0.00           H  
ATOM   3967 HD12 LEU   266      49.414 -25.330 -35.914  1.00  0.00           H  
ATOM   3968 HD13 LEU   266      47.980 -26.463 -35.523  1.00  0.00           H  
ATOM   3969  CD2 LEU   266      48.091 -23.615 -37.408  1.00  0.00           C  
ATOM   3970 HD21 LEU   266      47.937 -23.833 -38.472  1.00  0.00           H  
ATOM   3971 HD22 LEU   266      47.619 -22.654 -37.168  1.00  0.00           H  
ATOM   3972 HD23 LEU   266      49.166 -23.423 -37.309  1.00  0.00           H  
ATOM   3973  C   LEU   266      45.226 -25.230 -34.543  1.00  0.00           C  
ATOM   3974  O   LEU   266      46.144 -25.333 -33.759  1.00  0.00           O  
ATOM   3975  N   ALA   267      44.202 -24.490 -34.283  1.00  0.00           N  
ATOM   3976  H   ALA   267      43.490 -24.243 -34.960  1.00  0.00           H  
ATOM   3977  CA  ALA   267      44.009 -23.820 -32.989  1.00  0.00           C  
ATOM   3978  HA  ALA   267      44.993 -23.389 -32.805  1.00  0.00           H  
ATOM   3979  CB  ALA   267      42.995 -22.708 -33.238  1.00  0.00           C  
ATOM   3980  HB1 ALA   267      42.058 -23.150 -33.599  1.00  0.00           H  
ATOM   3981  HB2 ALA   267      42.783 -22.163 -32.310  1.00  0.00           H  
ATOM   3982  HB3 ALA   267      43.310 -21.884 -33.891  1.00  0.00           H  
ATOM   3983  C   ALA   267      43.651 -24.794 -31.935  1.00  0.00           C  
ATOM   3984  O   ALA   267      44.145 -24.680 -30.780  1.00  0.00           O  
ATOM   3985  N   GLU   268      42.930 -25.924 -32.224  1.00  0.00           N  
ATOM   3986  H   GLU   268      42.427 -25.916 -33.103  1.00  0.00           H  
ATOM   3987  CA  GLU   268      42.786 -27.099 -31.316  1.00  0.00           C  
ATOM   3988  HA  GLU   268      42.517 -26.737 -30.323  1.00  0.00           H  
ATOM   3989  CB  GLU   268      41.599 -28.004 -31.845  1.00  0.00           C  
ATOM   3990  HB2 GLU   268      40.647 -27.489 -31.718  1.00  0.00           H  
ATOM   3991  HB3 GLU   268      41.800 -28.153 -32.906  1.00  0.00           H  
ATOM   3992  CG  GLU   268      41.534 -29.368 -31.251  1.00  0.00           C  
ATOM   3993  HG2 GLU   268      42.532 -29.781 -31.402  1.00  0.00           H  
ATOM   3994  HG3 GLU   268      41.584 -29.478 -30.167  1.00  0.00           H  
ATOM   3995  CD  GLU   268      40.572 -30.321 -32.025  1.00  0.00           C  
ATOM   3996  OE1 GLU   268      40.651 -31.586 -31.856  1.00  0.00           O  
ATOM   3997  OE2 GLU   268      39.766 -29.756 -32.788  1.00  0.00           O  
ATOM   3998  C   GLU   268      44.128 -27.899 -31.136  1.00  0.00           C  
ATOM   3999  O   GLU   268      44.473 -28.213 -29.992  1.00  0.00           O  
ATOM   4000  N   VAL   269      44.782 -28.183 -32.249  1.00  0.00           N  
ATOM   4001  H   VAL   269      44.278 -28.044 -33.116  1.00  0.00           H  
ATOM   4002  CA  VAL   269      46.073 -28.906 -32.182  1.00  0.00           C  
ATOM   4003  HA  VAL   269      45.980 -29.752 -31.501  1.00  0.00           H  
ATOM   4004  CB  VAL   269      46.527 -29.411 -33.558  1.00  0.00           C  
ATOM   4005  HB  VAL   269      46.462 -28.571 -34.250  1.00  0.00           H  
ATOM   4006  CG1 VAL   269      47.967 -29.942 -33.385  1.00  0.00           C  
ATOM   4007 HG11 VAL   269      48.044 -30.867 -32.800  1.00  0.00           H  
ATOM   4008 HG12 VAL   269      48.348 -30.289 -34.353  1.00  0.00           H  
ATOM   4009 HG13 VAL   269      48.699 -29.235 -32.976  1.00  0.00           H  
ATOM   4010  CG2 VAL   269      45.709 -30.543 -34.157  1.00  0.00           C  
ATOM   4011 HG21 VAL   269      45.736 -31.383 -33.452  1.00  0.00           H  
ATOM   4012 HG22 VAL   269      44.705 -30.228 -34.467  1.00  0.00           H  
ATOM   4013 HG23 VAL   269      46.192 -31.102 -34.968  1.00  0.00           H  
ATOM   4014  C   VAL   269      47.137 -28.049 -31.410  1.00  0.00           C  
ATOM   4015  O   VAL   269      47.867 -28.500 -30.565  1.00  0.00           O  
ATOM   4016  N   MET   270      47.163 -26.756 -31.568  1.00  0.00           N  
ATOM   4017  H   MET   270      46.608 -26.229 -32.232  1.00  0.00           H  
ATOM   4018  CA  MET   270      48.028 -25.832 -30.829  1.00  0.00           C  
ATOM   4019  HA  MET   270      49.069 -26.154 -30.851  1.00  0.00           H  
ATOM   4020  CB  MET   270      48.056 -24.460 -31.462  1.00  0.00           C  
ATOM   4021  HB2 MET   270      47.052 -24.068 -31.626  1.00  0.00           H  
ATOM   4022  HB3 MET   270      48.421 -23.738 -30.732  1.00  0.00           H  
ATOM   4023  CG  MET   270      48.958 -24.280 -32.651  1.00  0.00           C  
ATOM   4024  HG2 MET   270      49.804 -24.961 -32.555  1.00  0.00           H  
ATOM   4025  HG3 MET   270      48.445 -24.640 -33.542  1.00  0.00           H  
ATOM   4026  SD  MET   270      49.367 -22.598 -33.157  1.00  0.00           S  
ATOM   4027  CE  MET   270      47.639 -21.888 -33.351  1.00  0.00           C  
ATOM   4028  HE1 MET   270      47.232 -22.315 -34.276  1.00  0.00           H  
ATOM   4029  HE2 MET   270      46.968 -22.179 -32.534  1.00  0.00           H  
ATOM   4030  HE3 MET   270      47.625 -20.792 -33.404  1.00  0.00           H  
ATOM   4031  C   MET   270      47.584 -25.727 -29.336  1.00  0.00           C  
ATOM   4032  O   MET   270      48.481 -25.688 -28.454  1.00  0.00           O  
ATOM   4033  N   SER   271      46.284 -25.791 -28.990  1.00  0.00           N  
ATOM   4034  H   SER   271      45.583 -25.742 -29.719  1.00  0.00           H  
ATOM   4035  CA  SER   271      45.869 -25.902 -27.563  1.00  0.00           C  
ATOM   4036  HA  SER   271      46.297 -25.081 -26.988  1.00  0.00           H  
ATOM   4037  CB  SER   271      44.348 -25.740 -27.401  1.00  0.00           C  
ATOM   4038  HB2 SER   271      43.882 -26.467 -28.066  1.00  0.00           H  
ATOM   4039  HB3 SER   271      44.153 -25.986 -26.357  1.00  0.00           H  
ATOM   4040  OG  SER   271      43.836 -24.463 -27.815  1.00  0.00           O  
ATOM   4041  HG  SER   271      44.188 -24.362 -28.703  1.00  0.00           H  
ATOM   4042  C   SER   271      46.281 -27.236 -26.890  1.00  0.00           C  
ATOM   4043  O   SER   271      46.567 -27.246 -25.724  1.00  0.00           O  
ATOM   4044  N   ALA   272      46.450 -28.273 -27.655  1.00  0.00           N  
ATOM   4045  H   ALA   272      46.206 -28.267 -28.638  1.00  0.00           H  
ATOM   4046  CA  ALA   272      46.785 -29.582 -27.109  1.00  0.00           C  
ATOM   4047  HA  ALA   272      46.269 -29.758 -26.165  1.00  0.00           H  
ATOM   4048  CB  ALA   272      46.194 -30.601 -28.057  1.00  0.00           C  
ATOM   4049  HB1 ALA   272      46.145 -31.564 -27.536  1.00  0.00           H  
ATOM   4050  HB2 ALA   272      45.159 -30.308 -28.276  1.00  0.00           H  
ATOM   4051  HB3 ALA   272      46.761 -30.629 -28.996  1.00  0.00           H  
ATOM   4052  C   ALA   272      48.325 -29.731 -26.971  1.00  0.00           C  
ATOM   4053  O   ALA   272      48.832 -30.319 -26.029  1.00  0.00           O  
ATOM   4054  N   ILE   273      49.043 -28.973 -27.809  1.00  0.00           N  
ATOM   4055  H   ILE   273      48.458 -28.555 -28.523  1.00  0.00           H  
ATOM   4056  CA  ILE   273      50.568 -28.839 -27.764  1.00  0.00           C  
ATOM   4057  HA  ILE   273      50.952 -29.843 -27.582  1.00  0.00           H  
ATOM   4058  CB  ILE   273      51.136 -28.340 -29.105  1.00  0.00           C  
ATOM   4059  HB  ILE   273      50.509 -27.491 -29.378  1.00  0.00           H  
ATOM   4060  CG2 ILE   273      52.541 -27.816 -29.057  1.00  0.00           C  
ATOM   4061 HG21 ILE   273      53.270 -28.568 -28.729  1.00  0.00           H  
ATOM   4062 HG22 ILE   273      52.704 -27.262 -29.990  1.00  0.00           H  
ATOM   4063 HG23 ILE   273      52.731 -27.028 -28.318  1.00  0.00           H  
ATOM   4064  CG1 ILE   273      50.984 -29.517 -30.186  1.00  0.00           C  
ATOM   4065 HG12 ILE   273      51.472 -30.422 -29.825  1.00  0.00           H  
ATOM   4066 HG13 ILE   273      49.968 -29.901 -30.277  1.00  0.00           H  
ATOM   4067  CD1 ILE   273      51.433 -29.257 -31.562  1.00  0.00           C  
ATOM   4068 HD11 ILE   273      51.448 -30.212 -32.101  1.00  0.00           H  
ATOM   4069 HD12 ILE   273      50.807 -28.560 -32.133  1.00  0.00           H  
ATOM   4070 HD13 ILE   273      52.481 -28.936 -31.524  1.00  0.00           H  
ATOM   4071  C   ILE   273      50.912 -27.942 -26.623  1.00  0.00           C  
ATOM   4072  O   ILE   273      51.777 -28.231 -25.805  1.00  0.00           O  
ATOM   4073  N   PHE   274      50.153 -26.867 -26.386  1.00  0.00           N  
ATOM   4074  H   PHE   274      49.342 -26.785 -26.987  1.00  0.00           H  
ATOM   4075  CA  PHE   274      50.183 -25.979 -25.230  1.00  0.00           C  
ATOM   4076  HA  PHE   274      51.163 -25.503 -25.184  1.00  0.00           H  
ATOM   4077  CB  PHE   274      49.207 -24.799 -25.561  1.00  0.00           C  
ATOM   4078  HB2 PHE   274      49.636 -24.149 -26.332  1.00  0.00           H  
ATOM   4079  HB3 PHE   274      48.205 -25.143 -25.848  1.00  0.00           H  
ATOM   4080  CG  PHE   274      49.155 -23.867 -24.359  1.00  0.00           C  
ATOM   4081  CD1 PHE   274      47.950 -23.616 -23.664  1.00  0.00           C  
ATOM   4082  HD1 PHE   274      47.025 -24.065 -23.997  1.00  0.00           H  
ATOM   4083  CE1 PHE   274      47.958 -22.734 -22.560  1.00  0.00           C  
ATOM   4084  HE1 PHE   274      46.963 -22.447 -22.252  1.00  0.00           H  
ATOM   4085  CZ  PHE   274      49.067 -22.108 -22.059  1.00  0.00           C  
ATOM   4086  HZ  PHE   274      49.156 -21.413 -21.238  1.00  0.00           H  
ATOM   4087  CE2 PHE   274      50.314 -22.422 -22.742  1.00  0.00           C  
ATOM   4088  HE2 PHE   274      51.246 -21.963 -22.447  1.00  0.00           H  
ATOM   4089  CD2 PHE   274      50.311 -23.281 -23.841  1.00  0.00           C  
ATOM   4090  HD2 PHE   274      51.202 -23.539 -24.394  1.00  0.00           H  
ATOM   4091  C   PHE   274      49.787 -26.718 -23.968  1.00  0.00           C  
ATOM   4092  O   PHE   274      50.540 -26.620 -23.028  1.00  0.00           O  
ATOM   4093  N   ALA   275      48.855 -27.663 -24.011  1.00  0.00           N  
ATOM   4094  H   ALA   275      48.269 -27.784 -24.828  1.00  0.00           H  
ATOM   4095  CA  ALA   275      48.558 -28.536 -22.854  1.00  0.00           C  
ATOM   4096  HA  ALA   275      48.385 -27.834 -22.037  1.00  0.00           H  
ATOM   4097  CB  ALA   275      47.209 -29.236 -23.156  1.00  0.00           C  
ATOM   4098  HB1 ALA   275      47.107 -30.080 -22.464  1.00  0.00           H  
ATOM   4099  HB2 ALA   275      46.287 -28.644 -23.092  1.00  0.00           H  
ATOM   4100  HB3 ALA   275      47.130 -29.564 -24.200  1.00  0.00           H  
ATOM   4101  C   ALA   275      49.780 -29.511 -22.553  1.00  0.00           C  
ATOM   4102  O   ALA   275      50.249 -29.820 -21.478  1.00  0.00           O  
ATOM   4103  N   GLU   276      50.461 -30.008 -23.619  1.00  0.00           N  
ATOM   4104  H   GLU   276      50.033 -29.807 -24.515  1.00  0.00           H  
ATOM   4105  CA  GLU   276      51.658 -30.834 -23.637  1.00  0.00           C  
ATOM   4106  HA  GLU   276      51.556 -31.705 -22.989  1.00  0.00           H  
ATOM   4107  CB  GLU   276      52.048 -31.420 -25.075  1.00  0.00           C  
ATOM   4108  HB2 GLU   276      51.332 -32.188 -25.367  1.00  0.00           H  
ATOM   4109  HB3 GLU   276      51.945 -30.637 -25.827  1.00  0.00           H  
ATOM   4110  CG  GLU   276      53.574 -31.920 -25.172  1.00  0.00           C  
ATOM   4111  HG2 GLU   276      54.168 -31.058 -25.472  1.00  0.00           H  
ATOM   4112  HG3 GLU   276      53.784 -32.312 -24.177  1.00  0.00           H  
ATOM   4113  CD  GLU   276      53.853 -33.086 -26.196  1.00  0.00           C  
ATOM   4114  OE1 GLU   276      53.754 -34.245 -25.779  1.00  0.00           O  
ATOM   4115  OE2 GLU   276      54.209 -32.710 -27.328  1.00  0.00           O  
ATOM   4116  C   GLU   276      52.834 -30.170 -22.981  1.00  0.00           C  
ATOM   4117  O   GLU   276      53.156 -30.637 -21.913  1.00  0.00           O  
ATOM   4118  N   VAL   277      53.383 -29.100 -23.576  1.00  0.00           N  
ATOM   4119  H   VAL   277      53.101 -28.908 -24.530  1.00  0.00           H  
ATOM   4120  CA  VAL   277      54.456 -28.230 -22.958  1.00  0.00           C  
ATOM   4121  HA  VAL   277      55.218 -28.946 -22.652  1.00  0.00           H  
ATOM   4122  CB  VAL   277      54.991 -27.086 -23.885  1.00  0.00           C  
ATOM   4123  HB  VAL   277      55.907 -26.813 -23.362  1.00  0.00           H  
ATOM   4124  CG1 VAL   277      55.415 -27.495 -25.301  1.00  0.00           C  
ATOM   4125 HG11 VAL   277      55.941 -26.732 -25.889  1.00  0.00           H  
ATOM   4126 HG12 VAL   277      56.042 -28.392 -25.226  1.00  0.00           H  
ATOM   4127 HG13 VAL   277      54.496 -27.655 -25.878  1.00  0.00           H  
ATOM   4128  CG2 VAL   277      54.011 -25.875 -23.927  1.00  0.00           C  
ATOM   4129 HG21 VAL   277      54.412 -25.015 -24.479  1.00  0.00           H  
ATOM   4130 HG22 VAL   277      53.074 -26.103 -24.449  1.00  0.00           H  
ATOM   4131 HG23 VAL   277      53.698 -25.438 -22.971  1.00  0.00           H  
ATOM   4132  C   VAL   277      54.072 -27.670 -21.610  1.00  0.00           C  
ATOM   4133  O   VAL   277      55.028 -27.328 -20.894  1.00  0.00           O  
ATOM   4134  N   MET   278      52.860 -27.577 -21.268  1.00  0.00           N  
ATOM   4135  H   MET   278      52.152 -27.621 -21.991  1.00  0.00           H  
ATOM   4136  CA  MET   278      52.469 -27.077 -19.926  1.00  0.00           C  
ATOM   4137  HA  MET   278      53.206 -26.393 -19.504  1.00  0.00           H  
ATOM   4138  CB  MET   278      51.261 -26.177 -19.952  1.00  0.00           C  
ATOM   4139  HB2 MET   278      50.508 -26.723 -20.520  1.00  0.00           H  
ATOM   4140  HB3 MET   278      50.933 -26.015 -18.925  1.00  0.00           H  
ATOM   4141  CG  MET   278      51.499 -24.839 -20.652  1.00  0.00           C  
ATOM   4142  HG2 MET   278      52.180 -24.924 -21.499  1.00  0.00           H  
ATOM   4143  HG3 MET   278      50.539 -24.519 -21.057  1.00  0.00           H  
ATOM   4144  SD  MET   278      52.096 -23.443 -19.651  1.00  0.00           S  
ATOM   4145  CE  MET   278      50.662 -23.079 -18.603  1.00  0.00           C  
ATOM   4146  HE1 MET   278      50.669 -23.768 -17.750  1.00  0.00           H  
ATOM   4147  HE2 MET   278      50.705 -22.012 -18.350  1.00  0.00           H  
ATOM   4148  HE3 MET   278      49.717 -23.214 -19.142  1.00  0.00           H  
ATOM   4149  C   MET   278      52.310 -28.242 -18.954  1.00  0.00           C  
ATOM   4150  O   MET   278      52.015 -28.073 -17.796  1.00  0.00           O  
ATOM   4151  N   GLN   279      52.520 -29.480 -19.412  1.00  0.00           N  
ATOM   4152  H   GLN   279      52.671 -29.613 -20.405  1.00  0.00           H  
ATOM   4153  CA  GLN   279      52.526 -30.680 -18.555  1.00  0.00           C  
ATOM   4154  HA  GLN   279      52.768 -31.531 -19.191  1.00  0.00           H  
ATOM   4155  CB  GLN   279      53.695 -30.734 -17.511  1.00  0.00           C  
ATOM   4156  HB2 GLN   279      53.310 -30.023 -16.779  1.00  0.00           H  
ATOM   4157  HB3 GLN   279      53.740 -31.690 -16.990  1.00  0.00           H  
ATOM   4158  CG  GLN   279      55.027 -30.389 -18.099  1.00  0.00           C  
ATOM   4159  HG2 GLN   279      55.296 -31.001 -18.959  1.00  0.00           H  
ATOM   4160  HG3 GLN   279      54.913 -29.355 -18.425  1.00  0.00           H  
ATOM   4161  CD  GLN   279      56.190 -30.358 -17.062  1.00  0.00           C  
ATOM   4162  OE1 GLN   279      56.403 -29.366 -16.333  1.00  0.00           O  
ATOM   4163  NE2 GLN   279      56.914 -31.482 -16.952  1.00  0.00           N  
ATOM   4164 HE21 GLN   279      57.508 -31.465 -16.132  1.00  0.00           H  
ATOM   4165 HE22 GLN   279      56.514 -32.264 -17.458  1.00  0.00           H  
ATOM   4166  C   GLN   279      51.208 -31.022 -17.908  1.00  0.00           C  
ATOM   4167  O   GLN   279      51.181 -31.599 -16.857  1.00  0.00           O  
ATOM   4168  N   GLY   280      50.083 -30.576 -18.471  1.00  0.00           N  
ATOM   4169  H   GLY   280      50.227 -30.117 -19.362  1.00  0.00           H  
ATOM   4170  CA  GLY   280      48.722 -30.516 -17.893  1.00  0.00           C  
ATOM   4171  HA2 GLY   280      48.678 -29.773 -17.097  1.00  0.00           H  
ATOM   4172  HA3 GLY   280      47.933 -30.291 -18.609  1.00  0.00           H  
ATOM   4173  C   GLY   280      48.070 -31.851 -17.378  1.00  0.00           C  
ATOM   4174  O   GLY   280      48.056 -32.823 -18.141  1.00  0.00           O  
ATOM   4175  N   LYS   281      47.633 -31.969 -16.119  1.00  0.00           N  
ATOM   4176  H   LYS   281      47.845 -31.161 -15.545  1.00  0.00           H  
ATOM   4177  CA  LYS   281      47.014 -33.232 -15.483  1.00  0.00           C  
ATOM   4178  HA  LYS   281      47.468 -34.082 -15.993  1.00  0.00           H  
ATOM   4179  CB  LYS   281      47.331 -33.177 -13.978  1.00  0.00           C  
ATOM   4180  HB2 LYS   281      46.914 -34.122 -13.630  1.00  0.00           H  
ATOM   4181  HB3 LYS   281      48.414 -33.258 -13.890  1.00  0.00           H  
ATOM   4182  CG  LYS   281      46.846 -31.955 -13.190  1.00  0.00           C  
ATOM   4183  HG2 LYS   281      47.182 -30.996 -13.583  1.00  0.00           H  
ATOM   4184  HG3 LYS   281      45.765 -31.960 -13.332  1.00  0.00           H  
ATOM   4185  CD  LYS   281      47.162 -32.056 -11.745  1.00  0.00           C  
ATOM   4186  HD2 LYS   281      46.581 -31.339 -11.164  1.00  0.00           H  
ATOM   4187  HD3 LYS   281      46.843 -33.036 -11.390  1.00  0.00           H  
ATOM   4188  CE  LYS   281      48.605 -31.783 -11.457  1.00  0.00           C  
ATOM   4189  HE2 LYS   281      49.238 -32.260 -12.206  1.00  0.00           H  
ATOM   4190  HE3 LYS   281      48.837 -30.719 -11.396  1.00  0.00           H  
ATOM   4191  NZ  LYS   281      49.053 -32.481 -10.256  1.00  0.00           N  
ATOM   4192  HZ1 LYS   281      50.055 -32.353 -10.250  1.00  0.00           H  
ATOM   4193  HZ2 LYS   281      48.642 -32.106  -9.413  1.00  0.00           H  
ATOM   4194  HZ3 LYS   281      48.884 -33.477 -10.254  1.00  0.00           H  
ATOM   4195  C   LYS   281      45.447 -33.407 -15.680  1.00  0.00           C  
ATOM   4196  O   LYS   281      44.709 -32.515 -15.986  1.00  0.00           O  
ATOM   4197  N   PRO   282      44.899 -34.632 -15.400  1.00  0.00           N  
ATOM   4198  CD  PRO   282      45.616 -35.815 -14.980  1.00  0.00           C  
ATOM   4199  HD2 PRO   282      45.503 -35.972 -13.900  1.00  0.00           H  
ATOM   4200  HD3 PRO   282      46.695 -35.857 -15.178  1.00  0.00           H  
ATOM   4201  CG  PRO   282      44.939 -37.037 -15.586  1.00  0.00           C  
ATOM   4202  HG2 PRO   282      45.048 -38.010 -15.091  1.00  0.00           H  
ATOM   4203  HG3 PRO   282      45.324 -37.279 -16.584  1.00  0.00           H  
ATOM   4204  CB  PRO   282      43.479 -36.544 -15.723  1.00  0.00           C  
ATOM   4205  HB2 PRO   282      42.818 -36.839 -14.899  1.00  0.00           H  
ATOM   4206  HB3 PRO   282      43.056 -36.958 -16.646  1.00  0.00           H  
ATOM   4207  CA  PRO   282      43.591 -35.034 -15.887  1.00  0.00           C  
ATOM   4208  HA  PRO   282      43.671 -34.879 -16.963  1.00  0.00           H  
ATOM   4209  C   PRO   282      42.330 -34.305 -15.408  1.00  0.00           C  
ATOM   4210  O   PRO   282      41.217 -34.429 -15.901  1.00  0.00           O  
ATOM   4211  N   GLU   283      42.571 -33.539 -14.348  1.00  0.00           N  
ATOM   4212  H   GLU   283      43.492 -33.476 -13.931  1.00  0.00           H  
ATOM   4213  CA  GLU   283      41.565 -32.977 -13.417  1.00  0.00           C  
ATOM   4214  HA  GLU   283      40.905 -33.763 -13.051  1.00  0.00           H  
ATOM   4215  CB  GLU   283      42.355 -32.416 -12.223  1.00  0.00           C  
ATOM   4216  HB2 GLU   283      42.916 -31.546 -12.565  1.00  0.00           H  
ATOM   4217  HB3 GLU   283      41.612 -32.111 -11.486  1.00  0.00           H  
ATOM   4218  CG  GLU   283      43.316 -33.324 -11.474  1.00  0.00           C  
ATOM   4219  HG2 GLU   283      44.173 -33.423 -12.140  1.00  0.00           H  
ATOM   4220  HG3 GLU   283      43.701 -32.912 -10.541  1.00  0.00           H  
ATOM   4221  CD  GLU   283      42.841 -34.699 -11.194  1.00  0.00           C  
ATOM   4222  OE1 GLU   283      42.379 -34.939 -10.039  1.00  0.00           O  
ATOM   4223  OE2 GLU   283      42.881 -35.509 -12.142  1.00  0.00           O  
ATOM   4224  C   GLU   283      40.717 -31.836 -14.176  1.00  0.00           C  
ATOM   4225  O   GLU   283      39.746 -31.373 -13.580  1.00  0.00           O  
ATOM   4226  N   PHE   284      40.941 -31.513 -15.460  1.00  0.00           N  
ATOM   4227  H   PHE   284      41.737 -31.974 -15.884  1.00  0.00           H  
ATOM   4228  CA  PHE   284      40.118 -30.711 -16.339  1.00  0.00           C  
ATOM   4229  HA  PHE   284      39.122 -30.745 -15.900  1.00  0.00           H  
ATOM   4230  CB  PHE   284      40.711 -29.305 -16.400  1.00  0.00           C  
ATOM   4231  HB2 PHE   284      39.928 -28.623 -16.754  1.00  0.00           H  
ATOM   4232  HB3 PHE   284      41.012 -29.079 -15.369  1.00  0.00           H  
ATOM   4233  CG  PHE   284      41.956 -29.157 -17.272  1.00  0.00           C  
ATOM   4234  CD1 PHE   284      43.155 -29.440 -16.700  1.00  0.00           C  
ATOM   4235  HD1 PHE   284      43.201 -29.722 -15.658  1.00  0.00           H  
ATOM   4236  CE1 PHE   284      44.334 -29.293 -17.556  1.00  0.00           C  
ATOM   4237  HE1 PHE   284      45.293 -29.404 -17.072  1.00  0.00           H  
ATOM   4238  CZ  PHE   284      44.266 -28.973 -18.911  1.00  0.00           C  
ATOM   4239  HZ  PHE   284      45.134 -29.009 -19.554  1.00  0.00           H  
ATOM   4240  CE2 PHE   284      43.003 -28.742 -19.480  1.00  0.00           C  
ATOM   4241  HE2 PHE   284      42.935 -28.573 -20.545  1.00  0.00           H  
ATOM   4242  CD2 PHE   284      41.828 -28.768 -18.614  1.00  0.00           C  
ATOM   4243  HD2 PHE   284      40.904 -28.659 -19.164  1.00  0.00           H  
ATOM   4244  C   PHE   284      39.867 -31.318 -17.743  1.00  0.00           C  
ATOM   4245  O   PHE   284      39.302 -30.607 -18.551  1.00  0.00           O  
ATOM   4246  N   THR   285      40.306 -32.571 -17.995  1.00  0.00           N  
ATOM   4247  H   THR   285      40.757 -33.031 -17.213  1.00  0.00           H  
ATOM   4248  CA  THR   285      40.332 -33.174 -19.376  1.00  0.00           C  
ATOM   4249  HA  THR   285      40.012 -32.400 -20.073  1.00  0.00           H  
ATOM   4250  CB  THR   285      41.699 -33.701 -19.814  1.00  0.00           C  
ATOM   4251  HB  THR   285      41.691 -33.962 -20.872  1.00  0.00           H  
ATOM   4252  CG2 THR   285      42.705 -32.613 -19.614  1.00  0.00           C  
ATOM   4253 HG21 THR   285      42.914 -32.308 -18.581  1.00  0.00           H  
ATOM   4254 HG22 THR   285      43.699 -32.923 -19.959  1.00  0.00           H  
ATOM   4255 HG23 THR   285      42.478 -31.663 -20.112  1.00  0.00           H  
ATOM   4256  OG1 THR   285      42.251 -34.704 -18.975  1.00  0.00           O  
ATOM   4257  HG1 THR   285      41.950 -35.581 -19.223  1.00  0.00           H  
ATOM   4258  C   THR   285      39.386 -34.380 -19.582  1.00  0.00           C  
ATOM   4259  O   THR   285      39.199 -34.806 -20.682  1.00  0.00           O  
ATOM   4260  N   ASP   286      38.773 -34.808 -18.420  1.00  0.00           N  
ATOM   4261  H   ASP   286      38.952 -34.405 -17.508  1.00  0.00           H  
ATOM   4262  CA  ASP   286      37.814 -35.895 -18.483  1.00  0.00           C  
ATOM   4263  HA  ASP   286      38.382 -36.803 -18.686  1.00  0.00           H  
ATOM   4264  CB  ASP   286      37.247 -35.979 -17.075  1.00  0.00           C  
ATOM   4265  HB2 ASP   286      37.981 -36.114 -16.280  1.00  0.00           H  
ATOM   4266  HB3 ASP   286      36.779 -35.007 -16.924  1.00  0.00           H  
ATOM   4267  CG  ASP   286      36.136 -37.091 -17.020  1.00  0.00           C  
ATOM   4268  OD1 ASP   286      36.237 -38.125 -17.708  1.00  0.00           O  
ATOM   4269  OD2 ASP   286      35.041 -36.784 -16.483  1.00  0.00           O  
ATOM   4270  C   ASP   286      36.678 -35.807 -19.580  1.00  0.00           C  
ATOM   4271  O   ASP   286      35.785 -35.002 -19.384  1.00  0.00           O  
ATOM   4272  N   HIE   287      36.796 -36.636 -20.643  1.00  0.00           N  
ATOM   4273  H   HIE   287      37.698 -37.069 -20.803  1.00  0.00           H  
ATOM   4274  CA  HIE   287      35.830 -36.528 -21.731  1.00  0.00           C  
ATOM   4275  HA  HIE   287      35.866 -35.516 -22.133  1.00  0.00           H  
ATOM   4276  CB  HIE   287      36.292 -37.548 -22.827  1.00  0.00           C  
ATOM   4277  HB2 HIE   287      37.362 -37.412 -23.027  1.00  0.00           H  
ATOM   4278  HB3 HIE   287      36.158 -38.575 -22.468  1.00  0.00           H  
ATOM   4279  CG  HIE   287      35.517 -37.357 -24.104  1.00  0.00           C  
ATOM   4280  ND1 HIE   287      34.673 -38.295 -24.671  1.00  0.00           N  
ATOM   4281  CE1 HIE   287      34.145 -37.604 -25.721  1.00  0.00           C  
ATOM   4282  HE1 HIE   287      33.414 -38.069 -26.366  1.00  0.00           H  
ATOM   4283  NE2 HIE   287      34.803 -36.472 -26.035  1.00  0.00           N  
ATOM   4284  HE2 HIE   287      34.698 -35.839 -26.814  1.00  0.00           H  
ATOM   4285  CD2 HIE   287      35.679 -36.266 -24.969  1.00  0.00           C  
ATOM   4286  HD2 HIE   287      36.262 -35.368 -24.827  1.00  0.00           H  
ATOM   4287  C   HIE   287      34.379 -36.681 -21.327  1.00  0.00           C  
ATOM   4288  O   HIE   287      33.510 -36.166 -21.991  1.00  0.00           O  
ATOM   4289  N   LEU   288      34.107 -37.388 -20.165  1.00  0.00           N  
ATOM   4290  H   LEU   288      34.981 -37.663 -19.733  1.00  0.00           H  
ATOM   4291  CA  LEU   288      32.782 -37.664 -19.618  1.00  0.00           C  
ATOM   4292  HA  LEU   288      32.054 -37.783 -20.421  1.00  0.00           H  
ATOM   4293  CB  LEU   288      32.719 -38.900 -18.789  1.00  0.00           C  
ATOM   4294  HB2 LEU   288      33.433 -38.802 -17.971  1.00  0.00           H  
ATOM   4295  HB3 LEU   288      31.801 -38.964 -18.203  1.00  0.00           H  
ATOM   4296  CG  LEU   288      33.072 -40.206 -19.401  1.00  0.00           C  
ATOM   4297  HG  LEU   288      34.016 -39.906 -19.856  1.00  0.00           H  
ATOM   4298  CD1 LEU   288      33.361 -41.268 -18.429  1.00  0.00           C  
ATOM   4299 HD11 LEU   288      33.928 -42.095 -18.875  1.00  0.00           H  
ATOM   4300 HD12 LEU   288      33.965 -40.944 -17.573  1.00  0.00           H  
ATOM   4301 HD13 LEU   288      32.396 -41.719 -18.167  1.00  0.00           H  
ATOM   4302  CD2 LEU   288      32.144 -40.632 -20.529  1.00  0.00           C  
ATOM   4303 HD21 LEU   288      31.123 -40.364 -20.229  1.00  0.00           H  
ATOM   4304 HD22 LEU   288      32.384 -40.067 -21.439  1.00  0.00           H  
ATOM   4305 HD23 LEU   288      32.091 -41.721 -20.650  1.00  0.00           H  
ATOM   4306  C   LEU   288      32.268 -36.386 -18.889  1.00  0.00           C  
ATOM   4307  O   LEU   288      31.081 -36.123 -18.902  1.00  0.00           O  
ATOM   4308  N   THR   289      33.158 -35.480 -18.305  1.00  0.00           N  
ATOM   4309  H   THR   289      34.122 -35.697 -18.083  1.00  0.00           H  
ATOM   4310  CA  THR   289      32.786 -34.135 -17.807  1.00  0.00           C  
ATOM   4311  HA  THR   289      31.883 -34.205 -17.200  1.00  0.00           H  
ATOM   4312  CB  THR   289      33.873 -33.622 -16.803  1.00  0.00           C  
ATOM   4313  HB  THR   289      34.853 -33.655 -17.278  1.00  0.00           H  
ATOM   4314  CG2 THR   289      33.775 -32.201 -16.432  1.00  0.00           C  
ATOM   4315 HG21 THR   289      34.051 -31.952 -15.400  1.00  0.00           H  
ATOM   4316 HG22 THR   289      34.361 -31.594 -17.133  1.00  0.00           H  
ATOM   4317 HG23 THR   289      32.749 -31.821 -16.510  1.00  0.00           H  
ATOM   4318  OG1 THR   289      33.788 -34.426 -15.658  1.00  0.00           O  
ATOM   4319  HG1 THR   289      34.255 -35.240 -15.862  1.00  0.00           H  
ATOM   4320  C   THR   289      32.579 -33.191 -18.980  1.00  0.00           C  
ATOM   4321  O   THR   289      31.687 -32.372 -18.938  1.00  0.00           O  
ATOM   4322  N   HIE   290      33.425 -33.257 -19.996  1.00  0.00           N  
ATOM   4323  H   HIE   290      34.181 -33.931 -19.979  1.00  0.00           H  
ATOM   4324  CA  HIE   290      33.184 -32.558 -21.206  1.00  0.00           C  
ATOM   4325  HA  HIE   290      33.015 -31.512 -20.950  1.00  0.00           H  
ATOM   4326  CB  HIE   290      34.395 -32.579 -22.176  1.00  0.00           C  
ATOM   4327  HB2 HIE   290      34.713 -33.627 -22.244  1.00  0.00           H  
ATOM   4328  HB3 HIE   290      34.017 -32.205 -23.136  1.00  0.00           H  
ATOM   4329  CG  HIE   290      35.470 -31.610 -21.673  1.00  0.00           C  
ATOM   4330  ND1 HIE   290      35.635 -30.278 -21.989  1.00  0.00           N  
ATOM   4331  CE1 HIE   290      36.692 -29.864 -21.248  1.00  0.00           C  
ATOM   4332  HE1 HIE   290      37.120 -28.873 -21.232  1.00  0.00           H  
ATOM   4333  NE2 HIE   290      37.219 -30.876 -20.514  1.00  0.00           N  
ATOM   4334  HE2 HIE   290      38.005 -30.744 -19.894  1.00  0.00           H  
ATOM   4335  CD2 HIE   290      36.466 -32.010 -20.684  1.00  0.00           C  
ATOM   4336  HD2 HIE   290      36.592 -32.980 -20.227  1.00  0.00           H  
ATOM   4337  C   HIE   290      31.932 -33.023 -22.030  1.00  0.00           C  
ATOM   4338  O   HIE   290      31.308 -32.230 -22.723  1.00  0.00           O  
ATOM   4339  N   LYS   291      31.419 -34.272 -21.889  1.00  0.00           N  
ATOM   4340  H   LYS   291      31.920 -34.927 -21.301  1.00  0.00           H  
ATOM   4341  CA  LYS   291      30.308 -34.759 -22.685  1.00  0.00           C  
ATOM   4342  HA  LYS   291      30.375 -34.288 -23.665  1.00  0.00           H  
ATOM   4343  CB  LYS   291      30.433 -36.314 -22.705  1.00  0.00           C  
ATOM   4344  HB2 LYS   291      31.398 -36.564 -23.146  1.00  0.00           H  
ATOM   4345  HB3 LYS   291      30.358 -36.507 -21.635  1.00  0.00           H  
ATOM   4346  CG  LYS   291      29.347 -37.115 -23.415  1.00  0.00           C  
ATOM   4347  HG2 LYS   291      29.654 -38.130 -23.161  1.00  0.00           H  
ATOM   4348  HG3 LYS   291      28.376 -36.828 -23.012  1.00  0.00           H  
ATOM   4349  CD  LYS   291      29.404 -36.951 -24.991  1.00  0.00           C  
ATOM   4350  HD2 LYS   291      29.170 -35.918 -25.247  1.00  0.00           H  
ATOM   4351  HD3 LYS   291      30.424 -37.047 -25.364  1.00  0.00           H  
ATOM   4352  CE  LYS   291      28.359 -37.876 -25.634  1.00  0.00           C  
ATOM   4353  HE2 LYS   291      27.336 -37.605 -25.371  1.00  0.00           H  
ATOM   4354  HE3 LYS   291      28.329 -37.722 -26.713  1.00  0.00           H  
ATOM   4355  NZ  LYS   291      28.597 -39.311 -25.381  1.00  0.00           N  
ATOM   4356  HZ1 LYS   291      28.155 -39.546 -24.504  1.00  0.00           H  
ATOM   4357  HZ2 LYS   291      28.167 -39.833 -26.130  1.00  0.00           H  
ATOM   4358  HZ3 LYS   291      29.583 -39.482 -25.244  1.00  0.00           H  
ATOM   4359  C   LYS   291      29.006 -34.170 -22.057  1.00  0.00           C  
ATOM   4360  O   LYS   291      28.064 -33.906 -22.774  1.00  0.00           O  
ATOM   4361  N   LEU   292      29.089 -33.936 -20.770  1.00  0.00           N  
ATOM   4362  H   LEU   292      29.938 -34.204 -20.288  1.00  0.00           H  
ATOM   4363  CA  LEU   292      28.011 -33.297 -19.918  1.00  0.00           C  
ATOM   4364  HA  LEU   292      27.150 -33.886 -20.234  1.00  0.00           H  
ATOM   4365  CB  LEU   292      28.290 -33.471 -18.437  1.00  0.00           C  
ATOM   4366  HB2 LEU   292      29.325 -33.188 -18.244  1.00  0.00           H  
ATOM   4367  HB3 LEU   292      27.755 -32.812 -17.753  1.00  0.00           H  
ATOM   4368  CG  LEU   292      28.093 -34.918 -17.946  1.00  0.00           C  
ATOM   4369  HG  LEU   292      28.570 -35.645 -18.603  1.00  0.00           H  
ATOM   4370  CD1 LEU   292      28.708 -35.000 -16.524  1.00  0.00           C  
ATOM   4371 HD11 LEU   292      29.805 -35.023 -16.539  1.00  0.00           H  
ATOM   4372 HD12 LEU   292      28.320 -34.260 -15.813  1.00  0.00           H  
ATOM   4373 HD13 LEU   292      28.452 -35.941 -16.022  1.00  0.00           H  
ATOM   4374  CD2 LEU   292      26.596 -35.180 -17.962  1.00  0.00           C  
ATOM   4375 HD21 LEU   292      26.012 -34.350 -17.546  1.00  0.00           H  
ATOM   4376 HD22 LEU   292      26.146 -35.321 -18.953  1.00  0.00           H  
ATOM   4377 HD23 LEU   292      26.384 -36.017 -17.285  1.00  0.00           H  
ATOM   4378  C   LEU   292      27.687 -31.836 -20.239  1.00  0.00           C  
ATOM   4379  O   LEU   292      26.920 -31.225 -19.510  1.00  0.00           O  
ATOM   4380  N   LYS   293      28.440 -31.218 -21.130  1.00  0.00           N  
ATOM   4381  H   LYS   293      29.172 -31.727 -21.611  1.00  0.00           H  
ATOM   4382  CA  LYS   293      28.220 -29.805 -21.598  1.00  0.00           C  
ATOM   4383  HA  LYS   293      27.441 -29.278 -21.047  1.00  0.00           H  
ATOM   4384  CB  LYS   293      29.610 -29.053 -21.402  1.00  0.00           C  
ATOM   4385  HB2 LYS   293      29.636 -29.059 -20.312  1.00  0.00           H  
ATOM   4386  HB3 LYS   293      30.399 -29.623 -21.894  1.00  0.00           H  
ATOM   4387  CG  LYS   293      29.818 -27.623 -21.927  1.00  0.00           C  
ATOM   4388  HG2 LYS   293      30.784 -27.307 -21.533  1.00  0.00           H  
ATOM   4389  HG3 LYS   293      29.935 -27.537 -23.007  1.00  0.00           H  
ATOM   4390  CD  LYS   293      28.740 -26.625 -21.460  1.00  0.00           C  
ATOM   4391  HD2 LYS   293      27.738 -26.781 -21.858  1.00  0.00           H  
ATOM   4392  HD3 LYS   293      28.697 -26.466 -20.382  1.00  0.00           H  
ATOM   4393  CE  LYS   293      29.063 -25.225 -22.032  1.00  0.00           C  
ATOM   4394  HE2 LYS   293      30.132 -25.153 -22.230  1.00  0.00           H  
ATOM   4395  HE3 LYS   293      28.486 -25.102 -22.948  1.00  0.00           H  
ATOM   4396  NZ  LYS   293      28.655 -24.133 -21.094  1.00  0.00           N  
ATOM   4397  HZ1 LYS   293      28.782 -23.255 -21.575  1.00  0.00           H  
ATOM   4398  HZ2 LYS   293      27.665 -24.138 -20.895  1.00  0.00           H  
ATOM   4399  HZ3 LYS   293      29.166 -24.182 -20.224  1.00  0.00           H  
ATOM   4400  C   LYS   293      27.636 -29.784 -22.992  1.00  0.00           C  
ATOM   4401  O   LYS   293      27.275 -28.747 -23.516  1.00  0.00           O  
ATOM   4402  N   HIE   294      27.432 -30.966 -23.597  1.00  0.00           N  
ATOM   4403  H   HIE   294      27.647 -31.792 -23.051  1.00  0.00           H  
ATOM   4404  CA  HIE   294      26.615 -31.277 -24.810  1.00  0.00           C  
ATOM   4405  HA  HIE   294      26.739 -32.352 -24.937  1.00  0.00           H  
ATOM   4406  CB  HIE   294      25.178 -31.117 -24.488  1.00  0.00           C  
ATOM   4407  HB2 HIE   294      24.814 -30.098 -24.308  1.00  0.00           H  
ATOM   4408  HB3 HIE   294      24.623 -31.475 -25.363  1.00  0.00           H  
ATOM   4409  CG  HIE   294      24.794 -31.921 -23.267  1.00  0.00           C  
ATOM   4410  ND1 HIE   294      24.712 -33.310 -23.164  1.00  0.00           N  
ATOM   4411  CE1 HIE   294      24.260 -33.536 -21.901  1.00  0.00           C  
ATOM   4412  HE1 HIE   294      24.203 -34.535 -21.496  1.00  0.00           H  
ATOM   4413  NE2 HIE   294      23.823 -32.352 -21.336  1.00  0.00           N  
ATOM   4414  HE2 HIE   294      23.238 -32.277 -20.516  1.00  0.00           H  
ATOM   4415  CD2 HIE   294      24.238 -31.305 -22.109  1.00  0.00           C  
ATOM   4416  HD2 HIE   294      23.872 -30.290 -22.059  1.00  0.00           H  
ATOM   4417  C   HIE   294      26.876 -30.583 -26.185  1.00  0.00           C  
ATOM   4418  O   HIE   294      26.223 -30.963 -27.151  1.00  0.00           O  
ATOM   4419  N   HIE   295      27.905 -29.736 -26.383  1.00  0.00           N  
ATOM   4420  H   HIE   295      28.552 -29.520 -25.634  1.00  0.00           H  
ATOM   4421  CA  HIE   295      28.136 -29.109 -27.679  1.00  0.00           C  
ATOM   4422  HA  HIE   295      27.157 -29.004 -28.148  1.00  0.00           H  
ATOM   4423  CB  HIE   295      28.761 -27.714 -27.327  1.00  0.00           C  
ATOM   4424  HB2 HIE   295      29.646 -27.926 -26.713  1.00  0.00           H  
ATOM   4425  HB3 HIE   295      29.139 -27.273 -28.257  1.00  0.00           H  
ATOM   4426  CG  HIE   295      27.816 -26.887 -26.599  1.00  0.00           C  
ATOM   4427  ND1 HIE   295      26.512 -26.476 -27.014  1.00  0.00           N  
ATOM   4428  CE1 HIE   295      26.006 -25.889 -25.905  1.00  0.00           C  
ATOM   4429  HE1 HIE   295      25.071 -25.349 -25.939  1.00  0.00           H  
ATOM   4430  NE2 HIE   295      26.869 -25.770 -24.886  1.00  0.00           N  
ATOM   4431  HE2 HIE   295      26.756 -25.243 -24.032  1.00  0.00           H  
ATOM   4432  CD2 HIE   295      28.055 -26.315 -25.261  1.00  0.00           C  
ATOM   4433  HD2 HIE   295      28.930 -26.346 -24.629  1.00  0.00           H  
ATOM   4434  C   HIE   295      29.051 -29.964 -28.580  1.00  0.00           C  
ATOM   4435  O   HIE   295      30.172 -30.229 -28.194  1.00  0.00           O  
ATOM   4436  N   PRO   296      28.620 -30.359 -29.799  1.00  0.00           N  
ATOM   4437  CD  PRO   296      27.290 -30.025 -30.360  1.00  0.00           C  
ATOM   4438  HD2 PRO   296      27.323 -28.983 -30.702  1.00  0.00           H  
ATOM   4439  HD3 PRO   296      26.574 -30.123 -29.535  1.00  0.00           H  
ATOM   4440  CG  PRO   296      27.120 -30.997 -31.511  1.00  0.00           C  
ATOM   4441  HG2 PRO   296      26.475 -30.500 -32.246  1.00  0.00           H  
ATOM   4442  HG3 PRO   296      26.609 -31.921 -31.212  1.00  0.00           H  
ATOM   4443  CB  PRO   296      28.497 -31.345 -31.967  1.00  0.00           C  
ATOM   4444  HB2 PRO   296      29.004 -30.655 -32.652  1.00  0.00           H  
ATOM   4445  HB3 PRO   296      28.583 -32.374 -32.337  1.00  0.00           H  
ATOM   4446  CA  PRO   296      29.289 -31.360 -30.697  1.00  0.00           C  
ATOM   4447  HA  PRO   296      29.209 -32.349 -30.246  1.00  0.00           H  
ATOM   4448  C   PRO   296      30.714 -31.117 -31.028  1.00  0.00           C  
ATOM   4449  O   PRO   296      31.524 -32.031 -31.011  1.00  0.00           O  
ATOM   4450  N   GLY   297      31.104 -29.862 -31.126  1.00  0.00           N  
ATOM   4451  H   GLY   297      30.406 -29.136 -31.018  1.00  0.00           H  
ATOM   4452  CA  GLY   297      32.497 -29.451 -31.389  1.00  0.00           C  
ATOM   4453  HA2 GLY   297      32.929 -30.271 -31.962  1.00  0.00           H  
ATOM   4454  HA3 GLY   297      32.444 -28.558 -32.013  1.00  0.00           H  
ATOM   4455  C   GLY   297      33.345 -29.205 -30.166  1.00  0.00           C  
ATOM   4456  O   GLY   297      34.575 -29.191 -30.338  1.00  0.00           O  
ATOM   4457  N   GLN   298      32.700 -29.048 -29.043  1.00  0.00           N  
ATOM   4458  H   GLN   298      31.690 -29.035 -29.119  1.00  0.00           H  
ATOM   4459  CA  GLN   298      33.481 -29.199 -27.772  1.00  0.00           C  
ATOM   4460  HA  GLN   298      34.434 -28.707 -27.968  1.00  0.00           H  
ATOM   4461  CB  GLN   298      32.808 -28.315 -26.704  1.00  0.00           C  
ATOM   4462  HB2 GLN   298      32.936 -27.247 -26.881  1.00  0.00           H  
ATOM   4463  HB3 GLN   298      31.734 -28.429 -26.851  1.00  0.00           H  
ATOM   4464  CG  GLN   298      33.157 -28.581 -25.199  1.00  0.00           C  
ATOM   4465  HG2 GLN   298      34.096 -29.134 -25.179  1.00  0.00           H  
ATOM   4466  HG3 GLN   298      33.396 -27.611 -24.764  1.00  0.00           H  
ATOM   4467  CD  GLN   298      32.133 -29.371 -24.344  1.00  0.00           C  
ATOM   4468  OE1 GLN   298      30.926 -29.333 -24.657  1.00  0.00           O  
ATOM   4469  NE2 GLN   298      32.627 -29.920 -23.220  1.00  0.00           N  
ATOM   4470 HE21 GLN   298      32.025 -30.608 -22.785  1.00  0.00           H  
ATOM   4471 HE22 GLN   298      33.573 -29.724 -22.913  1.00  0.00           H  
ATOM   4472  C   GLN   298      33.640 -30.661 -27.336  1.00  0.00           C  
ATOM   4473  O   GLN   298      34.665 -31.094 -26.811  1.00  0.00           O  
ATOM   4474  N   ILE   299      32.553 -31.441 -27.457  1.00  0.00           N  
ATOM   4475  H   ILE   299      31.622 -31.074 -27.615  1.00  0.00           H  
ATOM   4476  CA  ILE   299      32.645 -32.932 -27.427  1.00  0.00           C  
ATOM   4477  HA  ILE   299      32.907 -33.190 -26.401  1.00  0.00           H  
ATOM   4478  CB  ILE   299      31.332 -33.563 -27.693  1.00  0.00           C  
ATOM   4479  HB  ILE   299      30.974 -33.051 -28.586  1.00  0.00           H  
ATOM   4480  CG2 ILE   299      31.564 -35.038 -27.951  1.00  0.00           C  
ATOM   4481 HG21 ILE   299      30.624 -35.508 -28.267  1.00  0.00           H  
ATOM   4482 HG22 ILE   299      32.238 -35.173 -28.806  1.00  0.00           H  
ATOM   4483 HG23 ILE   299      31.904 -35.577 -27.058  1.00  0.00           H  
ATOM   4484  CG1 ILE   299      30.363 -33.248 -26.547  1.00  0.00           C  
ATOM   4485 HG12 ILE   299      30.561 -33.900 -25.696  1.00  0.00           H  
ATOM   4486 HG13 ILE   299      30.576 -32.196 -26.360  1.00  0.00           H  
ATOM   4487  CD1 ILE   299      28.903 -33.328 -27.005  1.00  0.00           C  
ATOM   4488 HD11 ILE   299      28.711 -34.358 -27.328  1.00  0.00           H  
ATOM   4489 HD12 ILE   299      28.219 -33.031 -26.200  1.00  0.00           H  
ATOM   4490 HD13 ILE   299      28.699 -32.650 -27.843  1.00  0.00           H  
ATOM   4491  C   ILE   299      33.804 -33.389 -28.307  1.00  0.00           C  
ATOM   4492  O   ILE   299      34.693 -34.137 -27.945  1.00  0.00           O  
ATOM   4493  N   GLU   300      33.834 -32.889 -29.579  1.00  0.00           N  
ATOM   4494  H   GLU   300      33.089 -32.301 -29.933  1.00  0.00           H  
ATOM   4495  CA  GLU   300      34.942 -33.162 -30.495  1.00  0.00           C  
ATOM   4496  HA  GLU   300      35.146 -34.231 -30.571  1.00  0.00           H  
ATOM   4497  CB  GLU   300      34.557 -32.573 -31.886  1.00  0.00           C  
ATOM   4498  HB2 GLU   300      33.546 -32.818 -32.209  1.00  0.00           H  
ATOM   4499  HB3 GLU   300      34.496 -31.493 -31.751  1.00  0.00           H  
ATOM   4500  CG  GLU   300      35.527 -32.862 -33.087  1.00  0.00           C  
ATOM   4501  HG2 GLU   300      35.924 -31.871 -33.307  1.00  0.00           H  
ATOM   4502  HG3 GLU   300      36.286 -33.571 -32.756  1.00  0.00           H  
ATOM   4503  CD  GLU   300      34.883 -33.501 -34.310  1.00  0.00           C  
ATOM   4504  OE1 GLU   300      35.622 -34.114 -35.089  1.00  0.00           O  
ATOM   4505  OE2 GLU   300      33.678 -33.331 -34.534  1.00  0.00           O  
ATOM   4506  C   GLU   300      36.312 -32.542 -30.020  1.00  0.00           C  
ATOM   4507  O   GLU   300      37.275 -33.274 -29.820  1.00  0.00           O  
ATOM   4508  N   ALA   301      36.470 -31.252 -29.746  1.00  0.00           N  
ATOM   4509  H   ALA   301      35.665 -30.645 -29.844  1.00  0.00           H  
ATOM   4510  CA  ALA   301      37.753 -30.566 -29.406  1.00  0.00           C  
ATOM   4511  HA  ALA   301      38.514 -31.070 -30.002  1.00  0.00           H  
ATOM   4512  CB  ALA   301      37.739 -29.100 -29.879  1.00  0.00           C  
ATOM   4513  HB1 ALA   301      36.853 -28.687 -29.382  1.00  0.00           H  
ATOM   4514  HB2 ALA   301      38.508 -28.511 -29.364  1.00  0.00           H  
ATOM   4515  HB3 ALA   301      37.774 -29.013 -30.972  1.00  0.00           H  
ATOM   4516  C   ALA   301      38.208 -30.836 -27.957  1.00  0.00           C  
ATOM   4517  O   ALA   301      39.412 -30.488 -27.639  1.00  0.00           O  
ATOM   4518  N   ALA   302      37.524 -31.665 -27.167  1.00  0.00           N  
ATOM   4519  H   ALA   302      36.597 -32.008 -27.390  1.00  0.00           H  
ATOM   4520  CA  ALA   302      38.137 -32.308 -25.932  1.00  0.00           C  
ATOM   4521  HA  ALA   302      39.007 -31.718 -25.644  1.00  0.00           H  
ATOM   4522  CB  ALA   302      37.089 -32.215 -24.785  1.00  0.00           C  
ATOM   4523  HB1 ALA   302      36.142 -32.722 -25.008  1.00  0.00           H  
ATOM   4524  HB2 ALA   302      37.363 -32.533 -23.771  1.00  0.00           H  
ATOM   4525  HB3 ALA   302      36.824 -31.155 -24.684  1.00  0.00           H  
ATOM   4526  C   ALA   302      38.584 -33.711 -26.151  1.00  0.00           C  
ATOM   4527  O   ALA   302      39.271 -34.233 -25.265  1.00  0.00           O  
ATOM   4528  N   ALA   303      38.316 -34.348 -27.273  1.00  0.00           N  
ATOM   4529  H   ALA   303      37.688 -33.880 -27.916  1.00  0.00           H  
ATOM   4530  CA  ALA   303      38.823 -35.697 -27.471  1.00  0.00           C  
ATOM   4531  HA  ALA   303      38.471 -36.437 -26.753  1.00  0.00           H  
ATOM   4532  CB  ALA   303      38.345 -36.190 -28.819  1.00  0.00           C  
ATOM   4533  HB1 ALA   303      38.606 -35.552 -29.673  1.00  0.00           H  
ATOM   4534  HB2 ALA   303      38.768 -37.168 -29.080  1.00  0.00           H  
ATOM   4535  HB3 ALA   303      37.254 -36.287 -28.882  1.00  0.00           H  
ATOM   4536  C   ALA   303      40.397 -35.832 -27.389  1.00  0.00           C  
ATOM   4537  O   ALA   303      40.886 -36.765 -26.816  1.00  0.00           O  
ATOM   4538  N   ILE   304      41.114 -34.914 -28.003  1.00  0.00           N  
ATOM   4539  H   ILE   304      40.668 -34.148 -28.493  1.00  0.00           H  
ATOM   4540  CA  ILE   304      42.573 -34.803 -28.079  1.00  0.00           C  
ATOM   4541  HA  ILE   304      42.883 -35.739 -28.544  1.00  0.00           H  
ATOM   4542  CB  ILE   304      43.003 -33.625 -29.067  1.00  0.00           C  
ATOM   4543  HB  ILE   304      42.581 -33.698 -30.069  1.00  0.00           H  
ATOM   4544  CG2 ILE   304      42.750 -32.219 -28.562  1.00  0.00           C  
ATOM   4545 HG21 ILE   304      41.905 -32.082 -27.876  1.00  0.00           H  
ATOM   4546 HG22 ILE   304      43.613 -31.813 -28.021  1.00  0.00           H  
ATOM   4547 HG23 ILE   304      42.497 -31.630 -29.452  1.00  0.00           H  
ATOM   4548  CG1 ILE   304      44.573 -33.628 -29.394  1.00  0.00           C  
ATOM   4549 HG12 ILE   304      45.141 -33.286 -28.529  1.00  0.00           H  
ATOM   4550 HG13 ILE   304      44.824 -34.640 -29.712  1.00  0.00           H  
ATOM   4551  CD1 ILE   304      44.854 -32.703 -30.624  1.00  0.00           C  
ATOM   4552 HD11 ILE   304      44.217 -32.926 -31.489  1.00  0.00           H  
ATOM   4553 HD12 ILE   304      44.683 -31.653 -30.354  1.00  0.00           H  
ATOM   4554 HD13 ILE   304      45.892 -32.824 -30.958  1.00  0.00           H  
ATOM   4555  C   ILE   304      43.172 -34.793 -26.666  1.00  0.00           C  
ATOM   4556  O   ILE   304      44.085 -35.541 -26.494  1.00  0.00           O  
ATOM   4557  N   MET   305      42.596 -33.990 -25.755  1.00  0.00           N  
ATOM   4558  H   MET   305      41.812 -33.426 -26.061  1.00  0.00           H  
ATOM   4559  CA  MET   305      43.022 -33.865 -24.401  1.00  0.00           C  
ATOM   4560  HA  MET   305      44.080 -33.605 -24.410  1.00  0.00           H  
ATOM   4561  CB  MET   305      42.315 -32.668 -23.699  1.00  0.00           C  
ATOM   4562  HB2 MET   305      41.298 -32.996 -23.487  1.00  0.00           H  
ATOM   4563  HB3 MET   305      42.952 -32.464 -22.838  1.00  0.00           H  
ATOM   4564  CG  MET   305      42.226 -31.347 -24.495  1.00  0.00           C  
ATOM   4565  HG2 MET   305      41.590 -31.542 -25.359  1.00  0.00           H  
ATOM   4566  HG3 MET   305      41.588 -30.626 -23.985  1.00  0.00           H  
ATOM   4567  SD  MET   305      43.738 -30.479 -24.916  1.00  0.00           S  
ATOM   4568  CE  MET   305      42.969 -29.287 -26.036  1.00  0.00           C  
ATOM   4569  HE1 MET   305      42.330 -28.595 -25.474  1.00  0.00           H  
ATOM   4570  HE2 MET   305      43.644 -28.560 -26.506  1.00  0.00           H  
ATOM   4571  HE3 MET   305      42.289 -29.732 -26.772  1.00  0.00           H  
ATOM   4572  C   MET   305      42.876 -35.196 -23.630  1.00  0.00           C  
ATOM   4573  O   MET   305      43.810 -35.466 -22.842  1.00  0.00           O  
ATOM   4574  N   GLU   306      41.841 -35.997 -23.906  1.00  0.00           N  
ATOM   4575  H   GLU   306      41.069 -35.567 -24.400  1.00  0.00           H  
ATOM   4576  CA  GLU   306      41.626 -37.383 -23.474  1.00  0.00           C  
ATOM   4577  HA  GLU   306      41.781 -37.279 -22.400  1.00  0.00           H  
ATOM   4578  CB  GLU   306      40.207 -37.742 -23.748  1.00  0.00           C  
ATOM   4579  HB2 GLU   306      39.708 -36.941 -23.202  1.00  0.00           H  
ATOM   4580  HB3 GLU   306      39.975 -37.736 -24.813  1.00  0.00           H  
ATOM   4581  CG  GLU   306      39.764 -39.097 -23.058  1.00  0.00           C  
ATOM   4582  HG2 GLU   306      38.722 -39.251 -23.338  1.00  0.00           H  
ATOM   4583  HG3 GLU   306      40.328 -39.996 -23.306  1.00  0.00           H  
ATOM   4584  CD  GLU   306      39.786 -39.037 -21.522  1.00  0.00           C  
ATOM   4585  OE1 GLU   306      40.800 -39.415 -20.948  1.00  0.00           O  
ATOM   4586  OE2 GLU   306      38.933 -38.453 -20.876  1.00  0.00           O  
ATOM   4587  C   GLU   306      42.670 -38.370 -24.013  1.00  0.00           C  
ATOM   4588  O   GLU   306      43.514 -38.777 -23.227  1.00  0.00           O  
ATOM   4589  N   HIE   307      42.593 -38.754 -25.257  1.00  0.00           N  
ATOM   4590  H   HIE   307      41.978 -38.189 -25.830  1.00  0.00           H  
ATOM   4591  CA  HIE   307      43.463 -39.804 -25.840  1.00  0.00           C  
ATOM   4592  HA  HIE   307      43.462 -40.679 -25.190  1.00  0.00           H  
ATOM   4593  CB  HIE   307      42.778 -40.331 -27.140  1.00  0.00           C  
ATOM   4594  HB2 HIE   307      43.313 -41.242 -27.438  1.00  0.00           H  
ATOM   4595  HB3 HIE   307      41.818 -40.769 -26.842  1.00  0.00           H  
ATOM   4596  CG  HIE   307      42.651 -39.403 -28.351  1.00  0.00           C  
ATOM   4597  ND1 HIE   307      43.660 -39.122 -29.214  1.00  0.00           N  
ATOM   4598  CE1 HIE   307      43.110 -38.416 -30.199  1.00  0.00           C  
ATOM   4599  HE1 HIE   307      43.685 -37.815 -30.888  1.00  0.00           H  
ATOM   4600  NE2 HIE   307      41.781 -38.317 -29.986  1.00  0.00           N  
ATOM   4601  HE2 HIE   307      41.205 -37.676 -30.513  1.00  0.00           H  
ATOM   4602  CD2 HIE   307      41.375 -39.035 -28.869  1.00  0.00           C  
ATOM   4603  HD2 HIE   307      40.432 -39.204 -28.370  1.00  0.00           H  
ATOM   4604  C   HIE   307      44.902 -39.523 -26.131  1.00  0.00           C  
ATOM   4605  O   HIE   307      45.722 -40.391 -25.874  1.00  0.00           O  
ATOM   4606  N   ILE   308      45.262 -38.319 -26.533  1.00  0.00           N  
ATOM   4607  H   ILE   308      44.441 -37.735 -26.634  1.00  0.00           H  
ATOM   4608  CA  ILE   308      46.655 -37.961 -26.934  1.00  0.00           C  
ATOM   4609  HA  ILE   308      46.938 -38.931 -27.343  1.00  0.00           H  
ATOM   4610  CB  ILE   308      46.574 -37.022 -28.143  1.00  0.00           C  
ATOM   4611  HB  ILE   308      45.517 -36.836 -28.331  1.00  0.00           H  
ATOM   4612  CG2 ILE   308      47.301 -35.691 -27.970  1.00  0.00           C  
ATOM   4613 HG21 ILE   308      46.849 -35.279 -27.059  1.00  0.00           H  
ATOM   4614 HG22 ILE   308      48.374 -35.844 -27.803  1.00  0.00           H  
ATOM   4615 HG23 ILE   308      47.073 -34.975 -28.769  1.00  0.00           H  
ATOM   4616  CG1 ILE   308      47.025 -37.772 -29.411  1.00  0.00           C  
ATOM   4617 HG12 ILE   308      48.087 -38.014 -29.454  1.00  0.00           H  
ATOM   4618 HG13 ILE   308      46.454 -38.700 -29.369  1.00  0.00           H  
ATOM   4619  CD1 ILE   308      46.558 -36.938 -30.627  1.00  0.00           C  
ATOM   4620 HD11 ILE   308      46.935 -37.449 -31.522  1.00  0.00           H  
ATOM   4621 HD12 ILE   308      45.484 -36.727 -30.692  1.00  0.00           H  
ATOM   4622 HD13 ILE   308      47.004 -35.936 -30.589  1.00  0.00           H  
ATOM   4623  C   ILE   308      47.570 -37.645 -25.804  1.00  0.00           C  
ATOM   4624  O   ILE   308      48.691 -38.012 -25.784  1.00  0.00           O  
ATOM   4625  N   LEU   309      47.112 -36.955 -24.756  1.00  0.00           N  
ATOM   4626  H   LEU   309      46.156 -36.618 -24.748  1.00  0.00           H  
ATOM   4627  CA  LEU   309      48.077 -36.399 -23.776  1.00  0.00           C  
ATOM   4628  HA  LEU   309      48.898 -36.117 -24.435  1.00  0.00           H  
ATOM   4629  CB  LEU   309      47.483 -35.213 -23.012  1.00  0.00           C  
ATOM   4630  HB2 LEU   309      46.517 -35.430 -22.557  1.00  0.00           H  
ATOM   4631  HB3 LEU   309      48.157 -34.951 -22.195  1.00  0.00           H  
ATOM   4632  CG  LEU   309      47.249 -33.964 -23.787  1.00  0.00           C  
ATOM   4633  HG  LEU   309      46.684 -34.099 -24.710  1.00  0.00           H  
ATOM   4634  CD1 LEU   309      46.440 -32.999 -23.004  1.00  0.00           C  
ATOM   4635 HD11 LEU   309      46.202 -32.072 -23.539  1.00  0.00           H  
ATOM   4636 HD12 LEU   309      45.440 -33.322 -22.690  1.00  0.00           H  
ATOM   4637 HD13 LEU   309      47.029 -32.801 -22.100  1.00  0.00           H  
ATOM   4638  CD2 LEU   309      48.659 -33.442 -24.153  1.00  0.00           C  
ATOM   4639 HD21 LEU   309      48.514 -32.505 -24.704  1.00  0.00           H  
ATOM   4640 HD22 LEU   309      49.174 -33.046 -23.269  1.00  0.00           H  
ATOM   4641 HD23 LEU   309      49.254 -34.126 -24.771  1.00  0.00           H  
ATOM   4642  C   LEU   309      48.708 -37.557 -22.964  1.00  0.00           C  
ATOM   4643  O   LEU   309      49.763 -37.391 -22.341  1.00  0.00           O  
ATOM   4644  N   ASP   310      48.033 -38.695 -22.925  1.00  0.00           N  
ATOM   4645  H   ASP   310      47.144 -38.747 -23.408  1.00  0.00           H  
ATOM   4646  CA  ASP   310      48.510 -39.900 -22.281  1.00  0.00           C  
ATOM   4647  HA  ASP   310      48.873 -39.623 -21.291  1.00  0.00           H  
ATOM   4648  CB  ASP   310      47.487 -40.993 -22.092  1.00  0.00           C  
ATOM   4649  HB2 ASP   310      47.104 -41.494 -22.982  1.00  0.00           H  
ATOM   4650  HB3 ASP   310      47.890 -41.762 -21.434  1.00  0.00           H  
ATOM   4651  CG  ASP   310      46.270 -40.493 -21.409  1.00  0.00           C  
ATOM   4652  OD1 ASP   310      46.381 -39.734 -20.405  1.00  0.00           O  
ATOM   4653  OD2 ASP   310      45.108 -40.987 -21.647  1.00  0.00           O  
ATOM   4654  C   ASP   310      49.768 -40.501 -23.066  1.00  0.00           C  
ATOM   4655  O   ASP   310      50.513 -41.228 -22.428  1.00  0.00           O  
ATOM   4656  N   GLY   311      49.967 -40.052 -24.312  1.00  0.00           N  
ATOM   4657  H   GLY   311      49.245 -39.501 -24.761  1.00  0.00           H  
ATOM   4658  CA  GLY   311      51.257 -40.280 -25.073  1.00  0.00           C  
ATOM   4659  HA2 GLY   311      51.768 -41.191 -24.760  1.00  0.00           H  
ATOM   4660  HA3 GLY   311      51.117 -40.349 -26.152  1.00  0.00           H  
ATOM   4661  C   GLY   311      52.328 -39.184 -24.877  1.00  0.00           C  
ATOM   4662  O   GLY   311      53.404 -39.470 -25.365  1.00  0.00           O  
ATOM   4663  N   SER   312      52.044 -38.075 -24.127  1.00  0.00           N  
ATOM   4664  H   SER   312      51.150 -38.066 -23.650  1.00  0.00           H  
ATOM   4665  CA  SER   312      53.038 -37.051 -23.846  1.00  0.00           C  
ATOM   4666  HA  SER   312      53.563 -36.820 -24.773  1.00  0.00           H  
ATOM   4667  CB  SER   312      52.363 -35.731 -23.486  1.00  0.00           C  
ATOM   4668  HB2 SER   312      51.667 -35.500 -24.292  1.00  0.00           H  
ATOM   4669  HB3 SER   312      51.816 -35.722 -22.544  1.00  0.00           H  
ATOM   4670  OG  SER   312      53.382 -34.764 -23.276  1.00  0.00           O  
ATOM   4671  HG  SER   312      53.585 -34.393 -24.138  1.00  0.00           H  
ATOM   4672  C   SER   312      54.023 -37.637 -22.856  1.00  0.00           C  
ATOM   4673  O   SER   312      53.690 -38.188 -21.788  1.00  0.00           O  
ATOM   4674  N   ALA   313      55.283 -37.380 -23.103  1.00  0.00           N  
ATOM   4675  H   ALA   313      55.567 -37.262 -24.068  1.00  0.00           H  
ATOM   4676  CA  ALA   313      56.346 -37.555 -22.131  1.00  0.00           C  
ATOM   4677  HA  ALA   313      56.189 -38.481 -21.577  1.00  0.00           H  
ATOM   4678  CB  ALA   313      57.709 -37.756 -22.848  1.00  0.00           C  
ATOM   4679  HB1 ALA   313      57.998 -37.153 -23.717  1.00  0.00           H  
ATOM   4680  HB2 ALA   313      58.524 -37.589 -22.133  1.00  0.00           H  
ATOM   4681  HB3 ALA   313      57.713 -38.810 -23.152  1.00  0.00           H  
ATOM   4682  C   ALA   313      56.520 -36.356 -21.126  1.00  0.00           C  
ATOM   4683  O   ALA   313      57.097 -36.472 -20.048  1.00  0.00           O  
ATOM   4684  N   TYR   314      55.966 -35.157 -21.422  1.00  0.00           N  
ATOM   4685  H   TYR   314      55.482 -35.053 -22.306  1.00  0.00           H  
ATOM   4686  CA  TYR   314      56.209 -34.024 -20.532  1.00  0.00           C  
ATOM   4687  HA  TYR   314      57.133 -34.114 -19.962  1.00  0.00           H  
ATOM   4688  CB  TYR   314      56.091 -32.797 -21.394  1.00  0.00           C  
ATOM   4689  HB2 TYR   314      55.056 -32.641 -21.721  1.00  0.00           H  
ATOM   4690  HB3 TYR   314      56.198 -31.893 -20.783  1.00  0.00           H  
ATOM   4691  CG  TYR   314      57.133 -32.667 -22.493  1.00  0.00           C  
ATOM   4692  CD1 TYR   314      58.389 -33.254 -22.434  1.00  0.00           C  
ATOM   4693  HD1 TYR   314      58.730 -33.978 -21.709  1.00  0.00           H  
ATOM   4694  CE1 TYR   314      59.341 -33.040 -23.470  1.00  0.00           C  
ATOM   4695  HE1 TYR   314      60.356 -33.389 -23.344  1.00  0.00           H  
ATOM   4696  CZ  TYR   314      59.005 -32.300 -24.594  1.00  0.00           C  
ATOM   4697  OH  TYR   314      59.964 -32.178 -25.547  1.00  0.00           O  
ATOM   4698  HH  TYR   314      60.718 -32.771 -25.498  1.00  0.00           H  
ATOM   4699  CE2 TYR   314      57.751 -31.668 -24.608  1.00  0.00           C  
ATOM   4700  HE2 TYR   314      57.497 -30.980 -25.400  1.00  0.00           H  
ATOM   4701  CD2 TYR   314      56.845 -31.859 -23.569  1.00  0.00           C  
ATOM   4702  HD2 TYR   314      55.922 -31.297 -23.591  1.00  0.00           H  
ATOM   4703  C   TYR   314      55.249 -33.883 -19.351  1.00  0.00           C  
ATOM   4704  O   TYR   314      55.667 -33.586 -18.222  1.00  0.00           O  
ATOM   4705  N   VAL   315      53.992 -34.353 -19.511  1.00  0.00           N  
ATOM   4706  H   VAL   315      53.789 -34.555 -20.483  1.00  0.00           H  
ATOM   4707  CA  VAL   315      52.893 -34.425 -18.469  1.00  0.00           C  
ATOM   4708  HA  VAL   315      52.656 -33.409 -18.152  1.00  0.00           H  
ATOM   4709  CB  VAL   315      51.561 -34.917 -19.151  1.00  0.00           C  
ATOM   4710  HB  VAL   315      51.646 -35.916 -19.579  1.00  0.00           H  
ATOM   4711  CG1 VAL   315      50.416 -34.962 -18.134  1.00  0.00           C  
ATOM   4712 HG11 VAL   315      50.306 -34.034 -17.558  1.00  0.00           H  
ATOM   4713 HG12 VAL   315      49.414 -35.156 -18.536  1.00  0.00           H  
ATOM   4714 HG13 VAL   315      50.582 -35.845 -17.505  1.00  0.00           H  
ATOM   4715  CG2 VAL   315      51.016 -34.021 -20.276  1.00  0.00           C  
ATOM   4716 HG21 VAL   315      50.339 -34.686 -20.826  1.00  0.00           H  
ATOM   4717 HG22 VAL   315      50.338 -33.190 -20.044  1.00  0.00           H  
ATOM   4718 HG23 VAL   315      51.836 -33.754 -20.953  1.00  0.00           H  
ATOM   4719  C   VAL   315      53.221 -35.258 -17.162  1.00  0.00           C  
ATOM   4720  O   VAL   315      53.464 -34.760 -16.040  1.00  0.00           O  
ATOM   4721  N   LYS   316      53.495 -36.537 -17.379  1.00  0.00           N  
ATOM   4722  H   LYS   316      53.424 -36.803 -18.354  1.00  0.00           H  
ATOM   4723  CA  LYS   316      53.887 -37.515 -16.310  1.00  0.00           C  
ATOM   4724  HA  LYS   316      53.160 -37.484 -15.499  1.00  0.00           H  
ATOM   4725  CB  LYS   316      53.880 -38.867 -16.953  1.00  0.00           C  
ATOM   4726  HB2 LYS   316      53.903 -39.640 -16.185  1.00  0.00           H  
ATOM   4727  HB3 LYS   316      52.900 -38.861 -17.430  1.00  0.00           H  
ATOM   4728  CG  LYS   316      55.057 -39.035 -17.891  1.00  0.00           C  
ATOM   4729  HG2 LYS   316      54.914 -38.459 -18.806  1.00  0.00           H  
ATOM   4730  HG3 LYS   316      56.007 -38.640 -17.531  1.00  0.00           H  
ATOM   4731  CD  LYS   316      55.113 -40.530 -18.286  1.00  0.00           C  
ATOM   4732  HD2 LYS   316      55.760 -41.053 -17.581  1.00  0.00           H  
ATOM   4733  HD3 LYS   316      54.169 -41.049 -18.123  1.00  0.00           H  
ATOM   4734  CE  LYS   316      55.585 -40.694 -19.706  1.00  0.00           C  
ATOM   4735  HE2 LYS   316      54.747 -40.391 -20.334  1.00  0.00           H  
ATOM   4736  HE3 LYS   316      56.515 -40.135 -19.809  1.00  0.00           H  
ATOM   4737  NZ  LYS   316      56.035 -42.074 -19.982  1.00  0.00           N  
ATOM   4738  HZ1 LYS   316      56.814 -42.445 -19.456  1.00  0.00           H  
ATOM   4739  HZ2 LYS   316      55.237 -42.685 -19.880  1.00  0.00           H  
ATOM   4740  HZ3 LYS   316      56.188 -42.164 -20.976  1.00  0.00           H  
ATOM   4741  C   LYS   316      55.265 -37.126 -15.693  1.00  0.00           C  
ATOM   4742  O   LYS   316      55.456 -37.507 -14.591  1.00  0.00           O  
ATOM   4743  N   ALA   317      56.090 -36.223 -16.302  1.00  0.00           N  
ATOM   4744  H   ALA   317      55.854 -35.762 -17.172  1.00  0.00           H  
ATOM   4745  CA  ALA   317      57.271 -35.745 -15.655  1.00  0.00           C  
ATOM   4746  HA  ALA   317      57.679 -36.668 -15.242  1.00  0.00           H  
ATOM   4747  CB  ALA   317      58.269 -35.094 -16.668  1.00  0.00           C  
ATOM   4748  HB1 ALA   317      58.387 -35.691 -17.580  1.00  0.00           H  
ATOM   4749  HB2 ALA   317      58.054 -34.083 -17.035  1.00  0.00           H  
ATOM   4750  HB3 ALA   317      59.306 -35.037 -16.316  1.00  0.00           H  
ATOM   4751  C   ALA   317      57.001 -34.797 -14.518  1.00  0.00           C  
ATOM   4752  O   ALA   317      57.741 -34.779 -13.545  1.00  0.00           O  
ATOM   4753  N   ALA   318      55.808 -34.061 -14.537  1.00  0.00           N  
ATOM   4754  H   ALA   318      55.239 -33.960 -15.370  1.00  0.00           H  
ATOM   4755  CA  ALA   318      55.439 -33.267 -13.404  1.00  0.00           C  
ATOM   4756  HA  ALA   318      56.314 -32.924 -12.853  1.00  0.00           H  
ATOM   4757  CB  ALA   318      54.708 -32.046 -13.906  1.00  0.00           C  
ATOM   4758  HB1 ALA   318      53.785 -32.243 -14.465  1.00  0.00           H  
ATOM   4759  HB2 ALA   318      54.476 -31.437 -13.024  1.00  0.00           H  
ATOM   4760  HB3 ALA   318      55.307 -31.526 -14.664  1.00  0.00           H  
ATOM   4761  C   ALA   318      54.655 -34.076 -12.354  1.00  0.00           C  
ATOM   4762  O   ALA   318      54.785 -33.902 -11.171  1.00  0.00           O  
ATOM   4763  N   GLN   319      53.695 -35.002 -12.734  1.00  0.00           N  
ATOM   4764  H   GLN   319      53.504 -34.939 -13.727  1.00  0.00           H  
ATOM   4765  CA  GLN   319      52.864 -35.651 -11.790  1.00  0.00           C  
ATOM   4766  HA  GLN   319      52.420 -34.788 -11.294  1.00  0.00           H  
ATOM   4767  CB  GLN   319      51.851 -36.498 -12.523  1.00  0.00           C  
ATOM   4768  HB2 GLN   319      52.333 -37.186 -13.218  1.00  0.00           H  
ATOM   4769  HB3 GLN   319      51.229 -37.060 -11.826  1.00  0.00           H  
ATOM   4770  CG  GLN   319      50.778 -35.681 -13.282  1.00  0.00           C  
ATOM   4771  HG2 GLN   319      50.264 -35.015 -12.589  1.00  0.00           H  
ATOM   4772  HG3 GLN   319      51.291 -34.967 -13.925  1.00  0.00           H  
ATOM   4773  CD  GLN   319      49.678 -36.515 -14.034  1.00  0.00           C  
ATOM   4774  OE1 GLN   319      49.271 -37.557 -13.498  1.00  0.00           O  
ATOM   4775  NE2 GLN   319      49.192 -36.049 -15.164  1.00  0.00           N  
ATOM   4776 HE21 GLN   319      48.322 -36.368 -15.574  1.00  0.00           H  
ATOM   4777 HE22 GLN   319      49.645 -35.285 -15.652  1.00  0.00           H  
ATOM   4778  C   GLN   319      53.606 -36.611 -10.907  1.00  0.00           C  
ATOM   4779  O   GLN   319      53.145 -36.831  -9.768  1.00  0.00           O  
ATOM   4780  N   LYS   320      54.858 -37.010 -11.389  1.00  0.00           N  
ATOM   4781  H   LYS   320      55.037 -36.760 -12.355  1.00  0.00           H  
ATOM   4782  CA  LYS   320      55.894 -37.665 -10.632  1.00  0.00           C  
ATOM   4783  HA  LYS   320      55.463 -38.577 -10.220  1.00  0.00           H  
ATOM   4784  CB  LYS   320      57.057 -38.028 -11.618  1.00  0.00           C  
ATOM   4785  HB2 LYS   320      56.621 -38.730 -12.328  1.00  0.00           H  
ATOM   4786  HB3 LYS   320      57.365 -37.057 -12.006  1.00  0.00           H  
ATOM   4787  CG  LYS   320      58.289 -38.728 -11.041  1.00  0.00           C  
ATOM   4788  HG2 LYS   320      58.682 -38.196 -10.174  1.00  0.00           H  
ATOM   4789  HG3 LYS   320      57.984 -39.743 -10.784  1.00  0.00           H  
ATOM   4790  CD  LYS   320      59.410 -38.914 -12.058  1.00  0.00           C  
ATOM   4791  HD2 LYS   320      59.255 -39.777 -12.706  1.00  0.00           H  
ATOM   4792  HD3 LYS   320      59.414 -38.048 -12.721  1.00  0.00           H  
ATOM   4793  CE  LYS   320      60.841 -39.077 -11.394  1.00  0.00           C  
ATOM   4794  HE2 LYS   320      60.969 -38.542 -10.454  1.00  0.00           H  
ATOM   4795  HE3 LYS   320      60.933 -40.158 -11.285  1.00  0.00           H  
ATOM   4796  NZ  LYS   320      61.935 -38.864 -12.329  1.00  0.00           N  
ATOM   4797  HZ1 LYS   320      62.823 -39.143 -11.936  1.00  0.00           H  
ATOM   4798  HZ2 LYS   320      61.836 -39.390 -13.185  1.00  0.00           H  
ATOM   4799  HZ3 LYS   320      62.016 -37.868 -12.477  1.00  0.00           H  
ATOM   4800  C   LYS   320      56.439 -36.915  -9.421  1.00  0.00           C  
ATOM   4801  O   LYS   320      56.553 -37.468  -8.355  1.00  0.00           O  
ATOM   4802  N   LEU   321      56.797 -35.646  -9.622  1.00  0.00           N  
ATOM   4803  H   LEU   321      56.584 -35.241 -10.526  1.00  0.00           H  
ATOM   4804  CA  LEU   321      57.099 -34.668  -8.481  1.00  0.00           C  
ATOM   4805  HA  LEU   321      58.031 -34.881  -7.957  1.00  0.00           H  
ATOM   4806  CB  LEU   321      57.414 -33.316  -9.149  1.00  0.00           C  
ATOM   4807  HB2 LEU   321      58.254 -33.547  -9.805  1.00  0.00           H  
ATOM   4808  HB3 LEU   321      56.524 -32.999  -9.693  1.00  0.00           H  
ATOM   4809  CG  LEU   321      57.835 -32.214  -8.150  1.00  0.00           C  
ATOM   4810  HG  LEU   321      57.007 -31.986  -7.479  1.00  0.00           H  
ATOM   4811  CD1 LEU   321      59.048 -32.563  -7.268  1.00  0.00           C  
ATOM   4812 HD11 LEU   321      59.401 -31.729  -6.649  1.00  0.00           H  
ATOM   4813 HD12 LEU   321      58.689 -33.286  -6.525  1.00  0.00           H  
ATOM   4814 HD13 LEU   321      59.862 -32.992  -7.864  1.00  0.00           H  
ATOM   4815  CD2 LEU   321      58.081 -30.918  -8.935  1.00  0.00           C  
ATOM   4816 HD21 LEU   321      58.794 -31.159  -9.733  1.00  0.00           H  
ATOM   4817 HD22 LEU   321      57.121 -30.564  -9.331  1.00  0.00           H  
ATOM   4818 HD23 LEU   321      58.354 -30.038  -8.339  1.00  0.00           H  
ATOM   4819  C   LEU   321      55.872 -34.599  -7.582  1.00  0.00           C  
ATOM   4820  O   LEU   321      56.061 -34.749  -6.376  1.00  0.00           O  
ATOM   4821  N   HIE   322      54.678 -34.553  -8.212  1.00  0.00           N  
ATOM   4822  H   HIE   322      54.756 -34.549  -9.222  1.00  0.00           H  
ATOM   4823  CA  HIE   322      53.385 -34.336  -7.590  1.00  0.00           C  
ATOM   4824  HA  HIE   322      53.472 -33.611  -6.780  1.00  0.00           H  
ATOM   4825  CB  HIE   322      52.311 -33.845  -8.534  1.00  0.00           C  
ATOM   4826  HB2 HIE   322      52.031 -34.543  -9.333  1.00  0.00           H  
ATOM   4827  HB3 HIE   322      51.388 -33.669  -7.967  1.00  0.00           H  
ATOM   4828  CG  HIE   322      52.637 -32.560  -9.235  1.00  0.00           C  
ATOM   4829  ND1 HIE   322      51.982 -32.123 -10.352  1.00  0.00           N  
ATOM   4830  CE1 HIE   322      52.544 -30.935 -10.635  1.00  0.00           C  
ATOM   4831  HE1 HIE   322      52.304 -30.306 -11.479  1.00  0.00           H  
ATOM   4832  NE2 HIE   322      53.476 -30.570  -9.715  1.00  0.00           N  
ATOM   4833  HE2 HIE   322      54.050 -29.747  -9.831  1.00  0.00           H  
ATOM   4834  CD2 HIE   322      53.574 -31.594  -8.819  1.00  0.00           C  
ATOM   4835  HD2 HIE   322      54.174 -31.704  -7.927  1.00  0.00           H  
ATOM   4836  C   HIE   322      52.913 -35.574  -6.780  1.00  0.00           C  
ATOM   4837  O   HIE   322      52.000 -35.446  -5.997  1.00  0.00           O  
ATOM   4838  N   GLU   323      53.617 -36.679  -6.885  1.00  0.00           N  
ATOM   4839  H   GLU   323      54.388 -36.703  -7.542  1.00  0.00           H  
ATOM   4840  CA  GLU   323      53.515 -37.716  -5.797  1.00  0.00           C  
ATOM   4841  HA  GLU   323      52.484 -38.070  -5.763  1.00  0.00           H  
ATOM   4842  CB  GLU   323      54.336 -38.903  -6.201  1.00  0.00           C  
ATOM   4843  HB2 GLU   323      53.742 -39.357  -6.994  1.00  0.00           H  
ATOM   4844  HB3 GLU   323      55.328 -38.608  -6.543  1.00  0.00           H  
ATOM   4845  CG  GLU   323      54.561 -40.065  -5.194  1.00  0.00           C  
ATOM   4846  HG2 GLU   323      55.297 -40.780  -5.562  1.00  0.00           H  
ATOM   4847  HG3 GLU   323      55.057 -39.595  -4.345  1.00  0.00           H  
ATOM   4848  CD  GLU   323      53.208 -40.715  -4.747  1.00  0.00           C  
ATOM   4849  OE1 GLU   323      53.174 -41.369  -3.643  1.00  0.00           O  
ATOM   4850  OE2 GLU   323      52.174 -40.429  -5.339  1.00  0.00           O  
ATOM   4851  C   GLU   323      53.938 -37.209  -4.373  1.00  0.00           C  
ATOM   4852  O   GLU   323      53.368 -37.626  -3.364  1.00  0.00           O  
ATOM   4853  N   MET   324      55.052 -36.406  -4.329  1.00  0.00           N  
ATOM   4854  H   MET   324      55.484 -36.167  -5.214  1.00  0.00           H  
ATOM   4855  CA  MET   324      55.728 -35.849  -3.091  1.00  0.00           C  
ATOM   4856  HA  MET   324      55.385 -36.315  -2.168  1.00  0.00           H  
ATOM   4857  CB  MET   324      57.245 -36.320  -3.279  1.00  0.00           C  
ATOM   4858  HB2 MET   324      57.363 -37.360  -3.583  1.00  0.00           H  
ATOM   4859  HB3 MET   324      57.740 -35.639  -3.972  1.00  0.00           H  
ATOM   4860  CG  MET   324      58.067 -36.274  -1.920  1.00  0.00           C  
ATOM   4861  HG2 MET   324      57.444 -36.751  -1.163  1.00  0.00           H  
ATOM   4862  HG3 MET   324      59.013 -36.720  -2.228  1.00  0.00           H  
ATOM   4863  SD  MET   324      58.493 -34.633  -1.356  1.00  0.00           S  
ATOM   4864  CE  MET   324      59.617 -34.145  -2.716  1.00  0.00           C  
ATOM   4865  HE1 MET   324      60.063 -33.161  -2.525  1.00  0.00           H  
ATOM   4866  HE2 MET   324      60.488 -34.775  -2.930  1.00  0.00           H  
ATOM   4867  HE3 MET   324      59.039 -34.113  -3.648  1.00  0.00           H  
ATOM   4868  C   MET   324      55.602 -34.325  -2.900  1.00  0.00           C  
ATOM   4869  O   MET   324      55.594 -33.844  -1.824  1.00  0.00           O  
ATOM   4870  N   ASP   325      55.296 -33.595  -3.974  1.00  0.00           N  
ATOM   4871  H   ASP   325      55.359 -34.009  -4.896  1.00  0.00           H  
ATOM   4872  CA  ASP   325      55.103 -32.090  -3.975  1.00  0.00           C  
ATOM   4873  HA  ASP   325      54.837 -31.680  -3.001  1.00  0.00           H  
ATOM   4874  CB  ASP   325      56.475 -31.424  -4.338  1.00  0.00           C  
ATOM   4875  HB2 ASP   325      57.296 -31.932  -3.832  1.00  0.00           H  
ATOM   4876  HB3 ASP   325      56.657 -31.525  -5.408  1.00  0.00           H  
ATOM   4877  CG  ASP   325      56.536 -29.982  -3.888  1.00  0.00           C  
ATOM   4878  OD1 ASP   325      57.578 -29.375  -4.141  1.00  0.00           O  
ATOM   4879  OD2 ASP   325      55.561 -29.359  -3.398  1.00  0.00           O  
ATOM   4880  C   ASP   325      53.925 -31.564  -4.825  1.00  0.00           C  
ATOM   4881  O   ASP   325      54.107 -30.857  -5.829  1.00  0.00           O  
ATOM   4882  N   PRO   326      52.695 -31.968  -4.616  1.00  0.00           N  
ATOM   4883  CD  PRO   326      52.212 -32.930  -3.556  1.00  0.00           C  
ATOM   4884  HD2 PRO   326      52.670 -32.603  -2.615  1.00  0.00           H  
ATOM   4885  HD3 PRO   326      52.499 -33.980  -3.698  1.00  0.00           H  
ATOM   4886  CG  PRO   326      50.629 -32.652  -3.478  1.00  0.00           C  
ATOM   4887  HG2 PRO   326      50.353 -31.751  -2.917  1.00  0.00           H  
ATOM   4888  HG3 PRO   326      50.042 -33.495  -3.093  1.00  0.00           H  
ATOM   4889  CB  PRO   326      50.323 -32.381  -5.000  1.00  0.00           C  
ATOM   4890  HB2 PRO   326      49.434 -31.775  -5.211  1.00  0.00           H  
ATOM   4891  HB3 PRO   326      50.190 -33.377  -5.440  1.00  0.00           H  
ATOM   4892  CA  PRO   326      51.542 -31.551  -5.461  1.00  0.00           C  
ATOM   4893  HA  PRO   326      51.643 -31.892  -6.491  1.00  0.00           H  
ATOM   4894  C   PRO   326      51.305 -30.000  -5.435  1.00  0.00           C  
ATOM   4895  O   PRO   326      50.747 -29.312  -6.299  1.00  0.00           O  
ATOM   4896  N   LEU   327      51.735 -29.460  -4.330  1.00  0.00           N  
ATOM   4897  H   LEU   327      52.268 -30.047  -3.699  1.00  0.00           H  
ATOM   4898  CA  LEU   327      51.615 -27.977  -4.095  1.00  0.00           C  
ATOM   4899  HA  LEU   327      50.537 -27.830  -4.148  1.00  0.00           H  
ATOM   4900  CB  LEU   327      52.086 -27.713  -2.650  1.00  0.00           C  
ATOM   4901  HB2 LEU   327      53.167 -27.569  -2.658  1.00  0.00           H  
ATOM   4902  HB3 LEU   327      51.731 -26.718  -2.381  1.00  0.00           H  
ATOM   4903  CG  LEU   327      51.597 -28.698  -1.603  1.00  0.00           C  
ATOM   4904  HG  LEU   327      51.884 -29.718  -1.859  1.00  0.00           H  
ATOM   4905  CD1 LEU   327      52.271 -28.390  -0.277  1.00  0.00           C  
ATOM   4906 HD11 LEU   327      53.283 -28.795  -0.154  1.00  0.00           H  
ATOM   4907 HD12 LEU   327      52.336 -27.299  -0.187  1.00  0.00           H  
ATOM   4908 HD13 LEU   327      51.577 -28.733   0.501  1.00  0.00           H  
ATOM   4909  CD2 LEU   327      50.061 -28.692  -1.522  1.00  0.00           C  
ATOM   4910 HD21 LEU   327      49.603 -29.098  -2.432  1.00  0.00           H  
ATOM   4911 HD22 LEU   327      49.632 -29.187  -0.642  1.00  0.00           H  
ATOM   4912 HD23 LEU   327      49.769 -27.640  -1.410  1.00  0.00           H  
ATOM   4913  C   LEU   327      52.364 -27.056  -5.118  1.00  0.00           C  
ATOM   4914  O   LEU   327      52.196 -25.845  -5.138  1.00  0.00           O  
ATOM   4915  N   GLN   328      53.156 -27.606  -6.027  1.00  0.00           N  
ATOM   4916  H   GLN   328      53.380 -28.580  -5.862  1.00  0.00           H  
ATOM   4917  CA  GLN   328      53.839 -26.880  -7.026  1.00  0.00           C  
ATOM   4918  HA  GLN   328      54.327 -26.056  -6.506  1.00  0.00           H  
ATOM   4919  CB  GLN   328      54.891 -27.722  -7.847  1.00  0.00           C  
ATOM   4920  HB2 GLN   328      54.329 -28.554  -8.271  1.00  0.00           H  
ATOM   4921  HB3 GLN   328      55.350 -27.247  -8.714  1.00  0.00           H  
ATOM   4922  CG  GLN   328      56.014 -28.281  -6.892  1.00  0.00           C  
ATOM   4923  HG2 GLN   328      55.646 -28.567  -5.907  1.00  0.00           H  
ATOM   4924  HG3 GLN   328      56.404 -29.209  -7.310  1.00  0.00           H  
ATOM   4925  CD  GLN   328      57.116 -27.213  -6.751  1.00  0.00           C  
ATOM   4926  OE1 GLN   328      57.273 -26.202  -7.449  1.00  0.00           O  
ATOM   4927  NE2 GLN   328      58.042 -27.242  -5.806  1.00  0.00           N  
ATOM   4928 HE21 GLN   328      58.797 -26.567  -5.836  1.00  0.00           H  
ATOM   4929 HE22 GLN   328      58.046 -28.001  -5.135  1.00  0.00           H  
ATOM   4930  C   GLN   328      52.893 -26.174  -8.026  1.00  0.00           C  
ATOM   4931  O   GLN   328      53.402 -25.404  -8.841  1.00  0.00           O  
ATOM   4932  N   LYS   329      51.562 -26.372  -7.992  1.00  0.00           N  
ATOM   4933  H   LYS   329      51.198 -26.946  -7.242  1.00  0.00           H  
ATOM   4934  CA  LYS   329      50.638 -25.578  -8.748  1.00  0.00           C  
ATOM   4935  HA  LYS   329      51.135 -24.619  -8.892  1.00  0.00           H  
ATOM   4936  CB  LYS   329      50.239 -26.179 -10.103  1.00  0.00           C  
ATOM   4937  HB2 LYS   329      50.044 -27.248 -10.024  1.00  0.00           H
[truncated: 14,436,616 more chars]
