# Supplementary material for: Direct asymmetric synthesis of β-branched aromatic α-amino acids using engineered phenylalanine ammonia lyases
Source: Nat Commun. 2024 Sep 26;15:8264. doi: 10.1038/s41467-024-52613-x (PMC11427684; doi:10.1038/s41467-024-52613-x)
Supplement: Supplementary file 7 — Source data 4 [file 41467_2024_52613_MOESM7_ESM.zip › Umbrella sampling starting point/PcPAL-WT(CA)/equil_rest2.pdb]

CRYST1  133.511  133.511  133.511 109.47 109.47 109.47 P 1           1
ATOM      1  N   GLY     1      19.781 -41.324 -61.428  1.00  0.00           N  
ATOM      2  H1  GLY     1      19.275 -42.182 -61.598  1.00  0.00           H  
ATOM      3  H2  GLY     1      19.260 -40.490 -61.660  1.00  0.00           H  
ATOM      4  H3  GLY     1      19.892 -41.203 -60.431  1.00  0.00           H  
ATOM      5  CA  GLY     1      21.053 -41.384 -62.082  1.00  0.00           C  
ATOM      6  HA2 GLY     1      20.994 -41.512 -63.163  1.00  0.00           H  
ATOM      7  HA3 GLY     1      21.517 -40.416 -61.889  1.00  0.00           H  
ATOM      8  C   GLY     1      21.965 -42.398 -61.441  1.00  0.00           C  
ATOM      9  O   GLY     1      21.428 -43.257 -60.782  1.00  0.00           O  
ATOM     10  N   ASN     2      23.309 -42.285 -61.666  1.00  0.00           N  
ATOM     11  H   ASN     2      23.558 -41.526 -62.288  1.00  0.00           H  
ATOM     12  CA  ASN     2      24.360 -42.990 -60.876  1.00  0.00           C  
ATOM     13  HA  ASN     2      23.996 -44.018 -60.873  1.00  0.00           H  
ATOM     14  CB  ASN     2      25.673 -42.877 -61.552  1.00  0.00           C  
ATOM     15  HB2 ASN     2      26.096 -41.881 -61.425  1.00  0.00           H  
ATOM     16  HB3 ASN     2      26.362 -43.473 -60.954  1.00  0.00           H  
ATOM     17  CG  ASN     2      25.689 -43.018 -63.008  1.00  0.00           C  
ATOM     18  OD1 ASN     2      25.445 -42.132 -63.745  1.00  0.00           O  
ATOM     19  ND2 ASN     2      25.906 -44.199 -63.480  1.00  0.00           N  
ATOM     20 HD21 ASN     2      25.725 -44.331 -64.468  1.00  0.00           H  
ATOM     21 HD22 ASN     2      26.387 -44.911 -62.943  1.00  0.00           H  
ATOM     22  C   ASN     2      24.499 -42.396 -59.440  1.00  0.00           C  
ATOM     23  O   ASN     2      24.448 -41.181 -59.294  1.00  0.00           O  
ATOM     24  N   GLY     3      24.713 -43.152 -58.397  1.00  0.00           N  
ATOM     25  H   GLY     3      24.870 -44.146 -58.509  1.00  0.00           H  
ATOM     26  CA  GLY     3      24.867 -42.694 -56.980  1.00  0.00           C  
ATOM     27  HA2 GLY     3      25.155 -43.537 -56.353  1.00  0.00           H  
ATOM     28  HA3 GLY     3      25.707 -42.000 -57.013  1.00  0.00           H  
ATOM     29  C   GLY     3      23.699 -42.013 -56.487  1.00  0.00           C  
ATOM     30  O   GLY     3      22.534 -42.414 -56.606  1.00  0.00           O  
ATOM     31  N   MET     4      23.992 -40.920 -55.733  1.00  0.00           N  
ATOM     32  H   MET     4      24.926 -40.528 -55.700  1.00  0.00           H  
ATOM     33  CA  MET     4      23.057 -40.128 -54.881  1.00  0.00           C  
ATOM     34  HA  MET     4      22.272 -40.826 -54.591  1.00  0.00           H  
ATOM     35  CB  MET     4      23.803 -39.721 -53.646  1.00  0.00           C  
ATOM     36  HB2 MET     4      24.775 -39.410 -54.031  1.00  0.00           H  
ATOM     37  HB3 MET     4      23.155 -39.048 -53.085  1.00  0.00           H  
ATOM     38  CG  MET     4      23.942 -40.881 -52.672  1.00  0.00           C  
ATOM     39  HG2 MET     4      23.005 -41.201 -52.216  1.00  0.00           H  
ATOM     40  HG3 MET     4      24.381 -41.763 -53.138  1.00  0.00           H  
ATOM     41  SD  MET     4      25.076 -40.642 -51.309  1.00  0.00           S  
ATOM     42  CE  MET     4      24.039 -39.593 -50.281  1.00  0.00           C  
ATOM     43  HE1 MET     4      24.579 -39.129 -49.446  1.00  0.00           H  
ATOM     44  HE2 MET     4      23.691 -38.913 -51.069  1.00  0.00           H  
ATOM     45  HE3 MET     4      23.211 -40.195 -49.887  1.00  0.00           H  
ATOM     46  C   MET     4      22.490 -38.951 -55.636  1.00  0.00           C  
ATOM     47  O   MET     4      22.071 -37.993 -55.030  1.00  0.00           O  
ATOM     48  N   ASP     5      22.747 -38.778 -56.946  1.00  0.00           N  
ATOM     49  H   ASP     5      23.103 -39.566 -57.473  1.00  0.00           H  
ATOM     50  CA  ASP     5      22.535 -37.558 -57.732  1.00  0.00           C  
ATOM     51  HA  ASP     5      23.132 -36.732 -57.345  1.00  0.00           H  
ATOM     52  CB  ASP     5      22.901 -37.776 -59.204  1.00  0.00           C  
ATOM     53  HB2 ASP     5      23.049 -36.800 -59.665  1.00  0.00           H  
ATOM     54  HB3 ASP     5      23.898 -38.216 -59.235  1.00  0.00           H  
ATOM     55  CG  ASP     5      21.947 -38.665 -60.088  1.00  0.00           C  
ATOM     56  OD1 ASP     5      21.532 -38.134 -61.159  1.00  0.00           O  
ATOM     57  OD2 ASP     5      21.475 -39.707 -59.657  1.00  0.00           O  
ATOM     58  C   ASP     5      21.073 -37.108 -57.562  1.00  0.00           C  
ATOM     59  O   ASP     5      20.909 -35.862 -57.594  1.00  0.00           O  
ATOM     60  N   PHE     6      20.123 -38.022 -57.469  1.00  0.00           N  
ATOM     61  H   PHE     6      20.394 -38.955 -57.754  1.00  0.00           H  
ATOM     62  CA  PHE     6      18.702 -37.742 -57.173  1.00  0.00           C  
ATOM     63  HA  PHE     6      18.471 -36.912 -57.841  1.00  0.00           H  
ATOM     64  CB  PHE     6      17.862 -38.874 -57.776  1.00  0.00           C  
ATOM     65  HB2 PHE     6      18.193 -38.948 -58.820  1.00  0.00           H  
ATOM     66  HB3 PHE     6      18.109 -39.837 -57.314  1.00  0.00           H  
ATOM     67  CG  PHE     6      16.304 -38.787 -57.756  1.00  0.00           C  
ATOM     68  CD1 PHE     6      15.536 -39.869 -57.564  1.00  0.00           C  
ATOM     69  HD1 PHE     6      16.018 -40.774 -57.224  1.00  0.00           H  
ATOM     70  CE1 PHE     6      14.142 -39.860 -57.550  1.00  0.00           C  
ATOM     71  HE1 PHE     6      13.570 -40.764 -57.400  1.00  0.00           H  
ATOM     72  CZ  PHE     6      13.588 -38.681 -58.115  1.00  0.00           C  
ATOM     73  HZ  PHE     6      12.516 -38.665 -58.243  1.00  0.00           H  
ATOM     74  CE2 PHE     6      14.274 -37.524 -58.374  1.00  0.00           C  
ATOM     75  HE2 PHE     6      13.725 -36.653 -58.700  1.00  0.00           H  
ATOM     76  CD2 PHE     6      15.686 -37.603 -58.203  1.00  0.00           C  
ATOM     77  HD2 PHE     6      16.315 -36.785 -58.523  1.00  0.00           H  
ATOM     78  C   PHE     6      18.287 -37.414 -55.754  1.00  0.00           C  
ATOM     79  O   PHE     6      17.422 -36.601 -55.435  1.00  0.00           O  
ATOM     80  N   CYS     7      19.087 -37.936 -54.794  1.00  0.00           N  
ATOM     81  H   CYS     7      19.895 -38.496 -55.039  1.00  0.00           H  
ATOM     82  CA  CYS     7      18.983 -37.610 -53.376  1.00  0.00           C  
ATOM     83  HA  CYS     7      17.969 -37.767 -53.007  1.00  0.00           H  
ATOM     84  CB  CYS     7      19.871 -38.673 -52.648  1.00  0.00           C  
ATOM     85  HB2 CYS     7      19.338 -39.617 -52.760  1.00  0.00           H  
ATOM     86  HB3 CYS     7      20.862 -38.665 -53.101  1.00  0.00           H  
ATOM     87  SG  CYS     7      20.227 -38.053 -50.969  1.00  0.00           S  
ATOM     88  HG  CYS     7      21.280 -37.290 -51.276  1.00  0.00           H  
ATOM     89  C   CYS     7      19.282 -36.154 -53.140  1.00  0.00           C  
ATOM     90  O   CYS     7      18.372 -35.435 -52.705  1.00  0.00           O  
ATOM     91  N   MET     8      20.453 -35.685 -53.514  1.00  0.00           N  
ATOM     92  H   MET     8      21.078 -36.358 -53.940  1.00  0.00           H  
ATOM     93  CA  MET     8      20.804 -34.253 -53.411  1.00  0.00           C  
ATOM     94  HA  MET     8      20.834 -33.944 -52.367  1.00  0.00           H  
ATOM     95  CB  MET     8      22.207 -33.920 -53.937  1.00  0.00           C  
ATOM     96  HB2 MET     8      22.213 -34.350 -54.939  1.00  0.00           H  
ATOM     97  HB3 MET     8      22.258 -32.832 -53.952  1.00  0.00           H  
ATOM     98  CG  MET     8      23.331 -34.449 -52.977  1.00  0.00           C  
ATOM     99  HG2 MET     8      24.256 -33.912 -53.189  1.00  0.00           H  
ATOM    100  HG3 MET     8      23.025 -34.160 -51.971  1.00  0.00           H  
ATOM    101  SD  MET     8      23.615 -36.198 -53.050  1.00  0.00           S  
ATOM    102  CE  MET     8      24.623 -36.310 -54.476  1.00  0.00           C  
ATOM    103  HE1 MET     8      25.343 -35.494 -54.611  1.00  0.00           H  
ATOM    104  HE2 MET     8      25.216 -37.232 -54.510  1.00  0.00           H  
ATOM    105  HE3 MET     8      23.925 -36.230 -55.319  1.00  0.00           H  
ATOM    106  C   MET     8      19.732 -33.313 -54.041  1.00  0.00           C  
ATOM    107  O   MET     8      19.685 -32.224 -53.583  1.00  0.00           O  
ATOM    108  N   LYS     9      19.016 -33.755 -55.120  1.00  0.00           N  
ATOM    109  H   LYS     9      19.272 -34.681 -55.442  1.00  0.00           H  
ATOM    110  CA  LYS     9      17.926 -33.001 -55.738  1.00  0.00           C  
ATOM    111  HA  LYS     9      18.120 -31.929 -55.695  1.00  0.00           H  
ATOM    112  CB  LYS     9      17.813 -33.678 -57.123  1.00  0.00           C  
ATOM    113  HB2 LYS     9      18.715 -33.587 -57.727  1.00  0.00           H  
ATOM    114  HB3 LYS     9      17.508 -34.724 -57.080  1.00  0.00           H  
ATOM    115  CG  LYS     9      16.722 -32.944 -57.932  1.00  0.00           C  
ATOM    116  HG2 LYS     9      15.781 -33.258 -57.482  1.00  0.00           H  
ATOM    117  HG3 LYS     9      16.829 -31.869 -57.789  1.00  0.00           H  
ATOM    118  CD  LYS     9      16.535 -33.217 -59.411  1.00  0.00           C  
ATOM    119  HD2 LYS     9      16.644 -34.292 -59.555  1.00  0.00           H  
ATOM    120  HD3 LYS     9      15.539 -32.887 -59.707  1.00  0.00           H  
ATOM    121  CE  LYS     9      17.608 -32.492 -60.307  1.00  0.00           C  
ATOM    122  HE2 LYS     9      17.610 -31.454 -59.976  1.00  0.00           H  
ATOM    123  HE3 LYS     9      18.585 -32.935 -60.113  1.00  0.00           H  
ATOM    124  NZ  LYS     9      17.253 -32.579 -61.743  1.00  0.00           N  
ATOM    125  HZ1 LYS     9      17.081 -33.527 -62.045  1.00  0.00           H  
ATOM    126  HZ2 LYS     9      16.484 -31.977 -62.000  1.00  0.00           H  
ATOM    127  HZ3 LYS     9      18.085 -32.352 -62.269  1.00  0.00           H  
ATOM    128  C   LYS     9      16.583 -33.092 -54.953  1.00  0.00           C  
ATOM    129  O   LYS     9      15.838 -32.166 -55.102  1.00  0.00           O  
ATOM    130  N   THR    10      16.310 -34.107 -54.124  1.00  0.00           N  
ATOM    131  H   THR    10      17.003 -34.823 -53.942  1.00  0.00           H  
ATOM    132  CA  THR    10      14.901 -34.367 -53.634  1.00  0.00           C  
ATOM    133  HA  THR    10      14.420 -33.392 -53.556  1.00  0.00           H  
ATOM    134  CB  THR    10      14.109 -35.232 -54.539  1.00  0.00           C  
ATOM    135  HB  THR    10      13.125 -35.207 -54.070  1.00  0.00           H  
ATOM    136  CG2 THR    10      13.960 -34.844 -56.028  1.00  0.00           C  
ATOM    137 HG21 THR    10      13.431 -33.893 -56.166  1.00  0.00           H  
ATOM    138 HG22 THR    10      14.963 -34.657 -56.431  1.00  0.00           H  
ATOM    139 HG23 THR    10      13.444 -35.597 -56.637  1.00  0.00           H  
ATOM    140  OG1 THR    10      14.509 -36.606 -54.591  1.00  0.00           O  
ATOM    141  HG1 THR    10      15.436 -36.665 -54.837  1.00  0.00           H  
ATOM    142  C   THR    10      14.754 -34.818 -52.194  1.00  0.00           C  
ATOM    143  O   THR    10      13.734 -34.633 -51.569  1.00  0.00           O  
ATOM    144  N   GLU    11      15.812 -35.377 -51.556  1.00  0.00           N  
ATOM    145  H   GLU    11      16.624 -35.683 -52.080  1.00  0.00           H  
ATOM    146  CA  GLU    11      15.908 -35.441 -50.079  1.00  0.00           C  
ATOM    147  HA  GLU    11      14.903 -35.486 -49.660  1.00  0.00           H  
ATOM    148  CB  GLU    11      16.873 -36.543 -49.558  1.00  0.00           C  
ATOM    149  HB2 GLU    11      17.891 -36.367 -49.905  1.00  0.00           H  
ATOM    150  HB3 GLU    11      17.001 -36.491 -48.477  1.00  0.00           H  
ATOM    151  CG  GLU    11      16.617 -37.931 -50.048  1.00  0.00           C  
ATOM    152  HG2 GLU    11      16.902 -37.982 -51.099  1.00  0.00           H  
ATOM    153  HG3 GLU    11      17.271 -38.621 -49.515  1.00  0.00           H  
ATOM    154  CD  GLU    11      15.152 -38.447 -49.628  1.00  0.00           C  
ATOM    155  OE1 GLU    11      14.474 -37.834 -48.815  1.00  0.00           O  
ATOM    156  OE2 GLU    11      14.773 -39.558 -50.037  1.00  0.00           O  
ATOM    157  C   GLU    11      16.372 -34.089 -49.520  1.00  0.00           C  
ATOM    158  O   GLU    11      16.063 -33.737 -48.386  1.00  0.00           O  
ATOM    159  N   ASP    12      17.301 -33.408 -50.152  1.00  0.00           N  
ATOM    160  H   ASP    12      17.647 -33.785 -51.026  1.00  0.00           H  
ATOM    161  CA  ASP    12      17.699 -32.038 -49.773  1.00  0.00           C  
ATOM    162  HA  ASP    12      17.105 -31.663 -48.939  1.00  0.00           H  
ATOM    163  CB  ASP    12      19.150 -32.133 -49.341  1.00  0.00           C  
ATOM    164  HB2 ASP    12      19.188 -32.839 -48.511  1.00  0.00           H  
ATOM    165  HB3 ASP    12      19.744 -32.449 -50.199  1.00  0.00           H  
ATOM    166  CG  ASP    12      19.665 -30.860 -48.698  1.00  0.00           C  
ATOM    167  OD1 ASP    12      18.846 -30.080 -48.209  1.00  0.00           O  
ATOM    168  OD2 ASP    12      20.913 -30.775 -48.582  1.00  0.00           O  
ATOM    169  C   ASP    12      17.474 -31.006 -50.958  1.00  0.00           C  
ATOM    170  O   ASP    12      18.446 -30.698 -51.649  1.00  0.00           O  
ATOM    171  N   PRO    13      16.220 -30.739 -51.347  1.00  0.00           N  
ATOM    172  CD  PRO    13      14.973 -31.123 -50.652  1.00  0.00           C  
ATOM    173  HD2 PRO    13      15.076 -31.095 -49.560  1.00  0.00           H  
ATOM    174  HD3 PRO    13      14.592 -32.104 -50.964  1.00  0.00           H  
ATOM    175  CG  PRO    13      13.924 -30.120 -51.001  1.00  0.00           C  
ATOM    176  HG2 PRO    13      13.977 -29.244 -50.341  1.00  0.00           H  
ATOM    177  HG3 PRO    13      12.887 -30.468 -50.920  1.00  0.00           H  
ATOM    178  CB  PRO    13      14.326 -29.840 -52.364  1.00  0.00           C  
ATOM    179  HB2 PRO    13      13.831 -28.946 -52.762  1.00  0.00           H  
ATOM    180  HB3 PRO    13      13.978 -30.632 -53.038  1.00  0.00           H  
ATOM    181  CA  PRO    13      15.891 -29.802 -52.411  1.00  0.00           C  
ATOM    182  HA  PRO    13      16.217 -30.282 -53.334  1.00  0.00           H  
ATOM    183  C   PRO    13      16.437 -28.334 -52.314  1.00  0.00           C  
ATOM    184  O   PRO    13      17.005 -27.776 -53.265  1.00  0.00           O  
ATOM    185  N   LEU    14      16.461 -27.748 -51.036  1.00  0.00           N  
ATOM    186  H   LEU    14      16.079 -28.250 -50.243  1.00  0.00           H  
ATOM    187  CA  LEU    14      16.959 -26.383 -50.699  1.00  0.00           C  
ATOM    188  HA  LEU    14      17.091 -25.837 -51.632  1.00  0.00           H  
ATOM    189  CB  LEU    14      15.762 -25.710 -49.889  1.00  0.00           C  
ATOM    190  HB2 LEU    14      15.510 -26.386 -49.072  1.00  0.00           H  
ATOM    191  HB3 LEU    14      16.024 -24.679 -49.651  1.00  0.00           H  
ATOM    192  CG  LEU    14      14.481 -25.514 -50.588  1.00  0.00           C  
ATOM    193  HG  LEU    14      14.093 -26.502 -50.833  1.00  0.00           H  
ATOM    194  CD1 LEU    14      13.503 -24.903 -49.581  1.00  0.00           C  
ATOM    195 HD11 LEU    14      12.519 -24.866 -50.066  1.00  0.00           H  
ATOM    196 HD12 LEU    14      13.387 -25.565 -48.714  1.00  0.00           H  
ATOM    197 HD13 LEU    14      13.692 -23.936 -49.097  1.00  0.00           H  
ATOM    198  CD2 LEU    14      14.432 -24.725 -51.883  1.00  0.00           C  
ATOM    199 HD21 LEU    14      14.794 -23.728 -51.604  1.00  0.00           H  
ATOM    200 HD22 LEU    14      15.161 -24.954 -52.669  1.00  0.00           H  
ATOM    201 HD23 LEU    14      13.427 -24.605 -52.306  1.00  0.00           H  
ATOM    202  C   LEU    14      18.363 -26.535 -49.996  1.00  0.00           C  
ATOM    203  O   LEU    14      18.767 -25.588 -49.340  1.00  0.00           O  
ATOM    204  N   TYR    15      19.143 -27.572 -50.272  1.00  0.00           N  
ATOM    205  H   TYR    15      18.676 -28.384 -50.658  1.00  0.00           H  
ATOM    206  CA  TYR    15      20.640 -27.645 -50.030  1.00  0.00           C  
ATOM    207  HA  TYR    15      20.958 -28.611 -50.420  1.00  0.00           H  
ATOM    208  CB  TYR    15      21.405 -26.710 -50.938  1.00  0.00           C  
ATOM    209  HB2 TYR    15      21.284 -25.678 -50.588  1.00  0.00           H  
ATOM    210  HB3 TYR    15      22.484 -26.907 -50.921  1.00  0.00           H  
ATOM    211  CG  TYR    15      20.934 -26.750 -52.394  1.00  0.00           C  
ATOM    212  CD1 TYR    15      20.241 -25.742 -53.055  1.00  0.00           C  
ATOM    213  HD1 TYR    15      19.851 -24.952 -52.430  1.00  0.00           H  
ATOM    214  CE1 TYR    15      20.032 -25.740 -54.446  1.00  0.00           C  
ATOM    215  HE1 TYR    15      19.502 -24.896 -54.862  1.00  0.00           H  
ATOM    216  CZ  TYR    15      20.272 -26.897 -55.164  1.00  0.00           C  
ATOM    217  OH  TYR    15      19.819 -26.947 -56.407  1.00  0.00           O  
ATOM    218  HH  TYR    15      19.956 -27.797 -56.832  1.00  0.00           H  
ATOM    219  CE2 TYR    15      20.969 -27.932 -54.581  1.00  0.00           C  
ATOM    220  HE2 TYR    15      21.158 -28.801 -55.194  1.00  0.00           H  
ATOM    221  CD2 TYR    15      21.253 -27.903 -53.185  1.00  0.00           C  
ATOM    222  HD2 TYR    15      21.879 -28.685 -52.781  1.00  0.00           H  
ATOM    223  C   TYR    15      21.045 -27.654 -48.539  1.00  0.00           C  
ATOM    224  O   TYR    15      22.236 -27.563 -48.311  1.00  0.00           O  
ATOM    225  N   TRP    16      20.120 -27.719 -47.543  1.00  0.00           N  
ATOM    226  H   TRP    16      19.176 -27.874 -47.876  1.00  0.00           H  
ATOM    227  CA  TRP    16      20.381 -27.502 -46.110  1.00  0.00           C  
ATOM    228  HA  TRP    16      20.699 -26.473 -45.938  1.00  0.00           H  
ATOM    229  CB  TRP    16      19.027 -27.592 -45.368  1.00  0.00           C  
ATOM    230  HB2 TRP    16      18.502 -28.452 -45.801  1.00  0.00           H  
ATOM    231  HB3 TRP    16      19.211 -27.953 -44.348  1.00  0.00           H  
ATOM    232  CG  TRP    16      18.236 -26.367 -45.216  1.00  0.00           C  
ATOM    233  CD1 TRP    16      17.147 -25.979 -45.954  1.00  0.00           C  
ATOM    234  HD1 TRP    16      16.758 -26.419 -46.860  1.00  0.00           H  
ATOM    235  NE1 TRP    16      16.783 -24.671 -45.494  1.00  0.00           N  
ATOM    236  HE1 TRP    16      15.956 -24.232 -45.872  1.00  0.00           H  
ATOM    237  CE2 TRP    16      17.511 -24.264 -44.459  1.00  0.00           C  
ATOM    238  CZ2 TRP    16      17.489 -23.013 -43.830  1.00  0.00           C  
ATOM    239  HZ2 TRP    16      16.832 -22.213 -44.138  1.00  0.00           H  
ATOM    240  CH2 TRP    16      18.537 -22.793 -42.894  1.00  0.00           C  
ATOM    241  HH2 TRP    16      18.603 -21.846 -42.380  1.00  0.00           H  
ATOM    242  CZ3 TRP    16      19.416 -23.850 -42.580  1.00  0.00           C  
ATOM    243  HZ3 TRP    16      20.100 -23.714 -41.755  1.00  0.00           H  
ATOM    244  CE3 TRP    16      19.394 -25.114 -43.185  1.00  0.00           C  
ATOM    245  HE3 TRP    16      20.114 -25.854 -42.869  1.00  0.00           H  
ATOM    246  CD2 TRP    16      18.455 -25.348 -44.218  1.00  0.00           C  
ATOM    247  C   TRP    16      21.422 -28.465 -45.439  1.00  0.00           C  
ATOM    248  O   TRP    16      22.112 -28.035 -44.543  1.00  0.00           O  
ATOM    249  N   GLY    17      21.624 -29.638 -45.978  1.00  0.00           N  
ATOM    250  H   GLY    17      21.205 -29.902 -46.862  1.00  0.00           H  
ATOM    251  CA  GLY    17      22.586 -30.616 -45.534  1.00  0.00           C  
ATOM    252  HA2 GLY    17      22.350 -30.886 -44.505  1.00  0.00           H  
ATOM    253  HA3 GLY    17      22.401 -31.495 -46.153  1.00  0.00           H  
ATOM    254  C   GLY    17      24.051 -30.200 -45.654  1.00  0.00           C  
ATOM    255  O   GLY    17      24.863 -30.884 -45.141  1.00  0.00           O  
ATOM    256  N   ILE    18      24.331 -29.101 -46.426  1.00  0.00           N  
ATOM    257  H   ILE    18      23.578 -28.624 -46.906  1.00  0.00           H  
ATOM    258  CA  ILE    18      25.620 -28.442 -46.474  1.00  0.00           C  
ATOM    259  HA  ILE    18      26.369 -29.213 -46.653  1.00  0.00           H  
ATOM    260  CB  ILE    18      25.602 -27.326 -47.596  1.00  0.00           C  
ATOM    261  HB  ILE    18      25.272 -27.822 -48.509  1.00  0.00           H  
ATOM    262  CG2 ILE    18      24.723 -26.111 -47.319  1.00  0.00           C  
ATOM    263 HG21 ILE    18      23.695 -26.348 -47.017  1.00  0.00           H  
ATOM    264 HG22 ILE    18      25.114 -25.533 -46.473  1.00  0.00           H  
ATOM    265 HG23 ILE    18      24.786 -25.455 -48.196  1.00  0.00           H  
ATOM    266  CG1 ILE    18      27.024 -26.806 -47.899  1.00  0.00           C  
ATOM    267 HG12 ILE    18      26.873 -26.132 -48.743  1.00  0.00           H  
ATOM    268 HG13 ILE    18      27.514 -26.231 -47.113  1.00  0.00           H  
ATOM    269  CD1 ILE    18      27.989 -27.875 -48.487  1.00  0.00           C  
ATOM    270 HD11 ILE    18      28.900 -27.364 -48.823  1.00  0.00           H  
ATOM    271 HD12 ILE    18      28.467 -28.457 -47.690  1.00  0.00           H  
ATOM    272 HD13 ILE    18      27.528 -28.445 -49.303  1.00  0.00           H  
ATOM    273  C   ILE    18      26.005 -27.700 -45.115  1.00  0.00           C  
ATOM    274  O   ILE    18      27.142 -27.673 -44.726  1.00  0.00           O  
ATOM    275  N   ALA    19      25.009 -27.117 -44.420  1.00  0.00           N  
ATOM    276  H   ALA    19      24.050 -27.246 -44.721  1.00  0.00           H  
ATOM    277  CA  ALA    19      25.220 -26.547 -43.023  1.00  0.00           C  
ATOM    278  HA  ALA    19      26.152 -26.005 -42.866  1.00  0.00           H  
ATOM    279  CB  ALA    19      24.039 -25.601 -42.755  1.00  0.00           C  
ATOM    280  HB1 ALA    19      24.419 -24.631 -43.099  1.00  0.00           H  
ATOM    281  HB2 ALA    19      23.162 -25.892 -43.347  1.00  0.00           H  
ATOM    282  HB3 ALA    19      23.872 -25.560 -41.672  1.00  0.00           H  
ATOM    283  C   ALA    19      25.380 -27.677 -42.017  1.00  0.00           C  
ATOM    284  O   ALA    19      26.028 -27.522 -41.005  1.00  0.00           O  
ATOM    285  N   ALA    20      24.777 -28.855 -42.256  1.00  0.00           N  
ATOM    286  H   ALA    20      24.140 -28.873 -43.043  1.00  0.00           H  
ATOM    287  CA  ALA    20      24.923 -30.069 -41.461  1.00  0.00           C  
ATOM    288  HA  ALA    20      24.840 -29.907 -40.387  1.00  0.00           H  
ATOM    289  CB  ALA    20      23.794 -31.001 -41.839  1.00  0.00           C  
ATOM    290  HB1 ALA    20      23.871 -31.329 -42.883  1.00  0.00           H  
ATOM    291  HB2 ALA    20      24.044 -31.881 -41.234  1.00  0.00           H  
ATOM    292  HB3 ALA    20      22.833 -30.498 -41.670  1.00  0.00           H  
ATOM    293  C   ALA    20      26.290 -30.628 -41.703  1.00  0.00           C  
ATOM    294  O   ALA    20      26.843 -31.169 -40.813  1.00  0.00           O  
ATOM    295  N   GLU    21      26.815 -30.605 -42.935  1.00  0.00           N  
ATOM    296  H   GLU    21      26.135 -30.438 -43.667  1.00  0.00           H  
ATOM    297  CA  GLU    21      28.088 -31.207 -43.353  1.00  0.00           C  
ATOM    298  HA  GLU    21      28.057 -32.244 -43.018  1.00  0.00           H  
ATOM    299  CB  GLU    21      28.043 -31.268 -44.976  1.00  0.00           C  
ATOM    300  HB2 GLU    21      27.314 -31.914 -45.465  1.00  0.00           H  
ATOM    301  HB3 GLU    21      27.796 -30.251 -45.281  1.00  0.00           H  
ATOM    302  CG  GLU    21      29.466 -31.606 -45.549  1.00  0.00           C  
ATOM    303  HG2 GLU    21      29.474 -31.968 -46.578  1.00  0.00           H  
ATOM    304  HG3 GLU    21      30.169 -30.774 -45.531  1.00  0.00           H  
ATOM    305  CD  GLU    21      30.154 -32.724 -44.696  1.00  0.00           C  
ATOM    306  OE1 GLU    21      29.500 -33.738 -44.355  1.00  0.00           O  
ATOM    307  OE2 GLU    21      31.301 -32.536 -44.270  1.00  0.00           O  
ATOM    308  C   GLU    21      29.301 -30.488 -42.661  1.00  0.00           C  
ATOM    309  O   GLU    21      30.010 -31.195 -41.945  1.00  0.00           O  
ATOM    310  N   ALA    22      29.312 -29.125 -42.637  1.00  0.00           N  
ATOM    311  H   ALA    22      28.480 -28.721 -43.049  1.00  0.00           H  
ATOM    312  CA  ALA    22      30.079 -28.313 -41.731  1.00  0.00           C  
ATOM    313  HA  ALA    22      31.138 -28.349 -41.986  1.00  0.00           H  
ATOM    314  CB  ALA    22      29.472 -26.905 -41.931  1.00  0.00           C  
ATOM    315  HB1 ALA    22      30.102 -26.155 -41.437  1.00  0.00           H  
ATOM    316  HB2 ALA    22      29.317 -26.561 -42.961  1.00  0.00           H  
ATOM    317  HB3 ALA    22      28.491 -26.892 -41.442  1.00  0.00           H  
ATOM    318  C   ALA    22      30.056 -28.794 -40.306  1.00  0.00           C  
ATOM    319  O   ALA    22      30.976 -28.455 -39.607  1.00  0.00           O  
ATOM    320  N   MET    23      29.044 -29.521 -39.802  1.00  0.00           N  
ATOM    321  H   MET    23      28.309 -29.923 -40.371  1.00  0.00           H  
ATOM    322  CA  MET    23      28.836 -29.932 -38.377  1.00  0.00           C  
ATOM    323  HA  MET    23      29.538 -29.398 -37.736  1.00  0.00           H  
ATOM    324  CB  MET    23      27.428 -29.414 -37.934  1.00  0.00           C  
ATOM    325  HB2 MET    23      26.729 -29.893 -38.620  1.00  0.00           H  
ATOM    326  HB3 MET    23      27.220 -29.718 -36.909  1.00  0.00           H  
ATOM    327  CG  MET    23      27.420 -27.870 -38.090  1.00  0.00           C  
ATOM    328  HG2 MET    23      27.655 -27.511 -39.092  1.00  0.00           H  
ATOM    329  HG3 MET    23      26.395 -27.582 -37.856  1.00  0.00           H  
ATOM    330  SD  MET    23      28.399 -27.061 -36.770  1.00  0.00           S  
ATOM    331  CE  MET    23      27.340 -27.363 -35.288  1.00  0.00           C  
ATOM    332  HE1 MET    23      27.381 -28.430 -35.036  1.00  0.00           H  
ATOM    333  HE2 MET    23      27.741 -26.815 -34.426  1.00  0.00           H  
ATOM    334  HE3 MET    23      26.288 -27.145 -35.509  1.00  0.00           H  
ATOM    335  C   MET    23      28.913 -31.488 -38.057  1.00  0.00           C  
ATOM    336  O   MET    23      28.576 -31.782 -36.957  1.00  0.00           O  
ATOM    337  N   THR    24      29.228 -32.343 -39.001  1.00  0.00           N  
ATOM    338  H   THR    24      29.526 -31.956 -39.888  1.00  0.00           H  
ATOM    339  CA  THR    24      29.250 -33.820 -39.010  1.00  0.00           C  
ATOM    340  HA  THR    24      28.561 -34.251 -38.283  1.00  0.00           H  
ATOM    341  CB  THR    24      28.996 -34.300 -40.436  1.00  0.00           C  
ATOM    342  HB  THR    24      29.792 -33.849 -41.029  1.00  0.00           H  
ATOM    343  CG2 THR    24      29.024 -35.781 -40.537  1.00  0.00           C  
ATOM    344 HG21 THR    24      30.067 -36.096 -40.409  1.00  0.00           H  
ATOM    345 HG22 THR    24      28.549 -36.267 -39.677  1.00  0.00           H  
ATOM    346 HG23 THR    24      28.695 -36.145 -41.519  1.00  0.00           H  
ATOM    347  OG1 THR    24      27.695 -33.791 -40.827  1.00  0.00           O  
ATOM    348  HG1 THR    24      27.453 -33.019 -40.311  1.00  0.00           H  
ATOM    349  C   THR    24      30.685 -34.205 -38.667  1.00  0.00           C  
ATOM    350  O   THR    24      31.671 -33.725 -39.241  1.00  0.00           O  
ATOM    351  N   GLY    25      30.865 -35.111 -37.740  1.00  0.00           N  
ATOM    352  H   GLY    25      30.031 -35.364 -37.224  1.00  0.00           H  
ATOM    353  CA  GLY    25      32.186 -35.718 -37.301  1.00  0.00           C  
ATOM    354  HA2 GLY    25      32.068 -36.484 -36.534  1.00  0.00           H  
ATOM    355  HA3 GLY    25      32.737 -36.193 -38.112  1.00  0.00           H  
ATOM    356  C   GLY    25      33.178 -34.793 -36.712  1.00  0.00           C  
ATOM    357  O   GLY    25      32.834 -33.672 -36.509  1.00  0.00           O  
ATOM    358  N   SER    26      34.481 -35.184 -36.581  1.00  0.00           N  
ATOM    359  H   SER    26      34.721 -36.084 -36.980  1.00  0.00           H  
ATOM    360  CA  SER    26      35.463 -34.419 -35.735  1.00  0.00           C  
ATOM    361  HA  SER    26      35.120 -34.278 -34.710  1.00  0.00           H  
ATOM    362  CB  SER    26      36.694 -35.310 -35.634  1.00  0.00           C  
ATOM    363  HB2 SER    26      36.573 -35.985 -34.787  1.00  0.00           H  
ATOM    364  HB3 SER    26      36.668 -35.933 -36.528  1.00  0.00           H  
ATOM    365  OG  SER    26      37.912 -34.590 -35.597  1.00  0.00           O  
ATOM    366  HG  SER    26      38.059 -34.467 -34.657  1.00  0.00           H  
ATOM    367  C   SER    26      35.717 -33.035 -36.409  1.00  0.00           C  
ATOM    368  O   SER    26      35.635 -32.918 -37.653  1.00  0.00           O  
ATOM    369  N   HIE    27      36.177 -31.979 -35.704  1.00  0.00           N  
ATOM    370  H   HIE    27      36.041 -32.108 -34.709  1.00  0.00           H  
ATOM    371  CA  HIE    27      36.657 -30.741 -36.316  1.00  0.00           C  
ATOM    372  HA  HIE    27      36.003 -30.578 -37.173  1.00  0.00           H  
ATOM    373  CB  HIE    27      36.482 -29.620 -35.323  1.00  0.00           C  
ATOM    374  HB2 HIE    27      36.640 -28.701 -35.900  1.00  0.00           H  
ATOM    375  HB3 HIE    27      35.477 -29.540 -34.890  1.00  0.00           H  
ATOM    376  CG  HIE    27      37.448 -29.558 -34.219  1.00  0.00           C  
ATOM    377  ND1 HIE    27      38.728 -29.057 -34.289  1.00  0.00           N  
ATOM    378  CE1 HIE    27      39.226 -29.053 -33.065  1.00  0.00           C  
ATOM    379  HE1 HIE    27      40.183 -28.589 -32.875  1.00  0.00           H  
ATOM    380  NE2 HIE    27      38.343 -29.471 -32.162  1.00  0.00           N  
ATOM    381  HE2 HIE    27      38.442 -29.305 -31.170  1.00  0.00           H  
ATOM    382  CD2 HIE    27      37.221 -29.971 -32.828  1.00  0.00           C  
ATOM    383  HD2 HIE    27      36.321 -30.412 -32.427  1.00  0.00           H  
ATOM    384  C   HIE    27      38.091 -30.887 -36.863  1.00  0.00           C  
ATOM    385  O   HIE    27      38.556 -30.261 -37.841  1.00  0.00           O  
ATOM    386  N   LEU    28      38.871 -31.766 -36.177  1.00  0.00           N  
ATOM    387  H   LEU    28      38.296 -32.374 -35.606  1.00  0.00           H  
ATOM    388  CA  LEU    28      40.241 -32.135 -36.469  1.00  0.00           C  
ATOM    389  HA  LEU    28      40.658 -31.162 -36.725  1.00  0.00           H  
ATOM    390  CB  LEU    28      40.911 -32.867 -35.321  1.00  0.00           C  
ATOM    391  HB2 LEU    28      40.872 -32.205 -34.456  1.00  0.00           H  
ATOM    392  HB3 LEU    28      40.593 -33.887 -35.106  1.00  0.00           H  
ATOM    393  CG  LEU    28      42.459 -33.067 -35.511  1.00  0.00           C  
ATOM    394  HG  LEU    28      42.555 -33.723 -36.375  1.00  0.00           H  
ATOM    395  CD1 LEU    28      43.299 -31.832 -35.811  1.00  0.00           C  
ATOM    396 HD11 LEU    28      44.360 -32.081 -35.935  1.00  0.00           H  
ATOM    397 HD12 LEU    28      42.908 -31.296 -36.685  1.00  0.00           H  
ATOM    398 HD13 LEU    28      43.278 -31.178 -34.931  1.00  0.00           H  
ATOM    399  CD2 LEU    28      42.881 -33.854 -34.272  1.00  0.00           C  
ATOM    400 HD21 LEU    28      42.558 -34.902 -34.305  1.00  0.00           H  
ATOM    401 HD22 LEU    28      43.972 -33.867 -34.381  1.00  0.00           H  
ATOM    402 HD23 LEU    28      42.507 -33.261 -33.429  1.00  0.00           H  
ATOM    403  C   LEU    28      40.314 -32.978 -37.718  1.00  0.00           C  
ATOM    404  O   LEU    28      41.212 -32.767 -38.546  1.00  0.00           O  
ATOM    405  N   ASP    29      39.405 -33.920 -37.968  1.00  0.00           N  
ATOM    406  H   ASP    29      38.715 -34.157 -37.266  1.00  0.00           H  
ATOM    407  CA  ASP    29      39.363 -34.488 -39.320  1.00  0.00           C  
ATOM    408  HA  ASP    29      40.332 -34.951 -39.503  1.00  0.00           H  
ATOM    409  CB  ASP    29      38.164 -35.502 -39.402  1.00  0.00           C  
ATOM    410  HB2 ASP    29      37.303 -34.922 -39.069  1.00  0.00           H  
ATOM    411  HB3 ASP    29      38.037 -35.664 -40.473  1.00  0.00           H  
ATOM    412  CG  ASP    29      38.343 -36.753 -38.628  1.00  0.00           C  
ATOM    413  OD1 ASP    29      37.424 -37.637 -38.702  1.00  0.00           O  
ATOM    414  OD2 ASP    29      39.317 -36.883 -37.867  1.00  0.00           O  
ATOM    415  C   ASP    29      39.144 -33.458 -40.434  1.00  0.00           C  
ATOM    416  O   ASP    29      39.510 -33.739 -41.567  1.00  0.00           O  
ATOM    417  N   GLU    30      38.597 -32.273 -40.237  1.00  0.00           N  
ATOM    418  H   GLU    30      38.389 -32.029 -39.277  1.00  0.00           H  
ATOM    419  CA  GLU    30      38.318 -31.183 -41.275  1.00  0.00           C  
ATOM    420  HA  GLU    30      38.115 -31.644 -42.241  1.00  0.00           H  
ATOM    421  CB  GLU    30      36.971 -30.515 -40.679  1.00  0.00           C  
ATOM    422  HB2 GLU    30      36.322 -31.276 -40.244  1.00  0.00           H  
ATOM    423  HB3 GLU    30      37.275 -29.951 -39.797  1.00  0.00           H  
ATOM    424  CG  GLU    30      36.105 -29.570 -41.638  1.00  0.00           C  
ATOM    425  HG2 GLU    30      35.279 -29.305 -40.978  1.00  0.00           H  
ATOM    426  HG3 GLU    30      36.673 -28.646 -41.747  1.00  0.00           H  
ATOM    427  CD  GLU    30      35.764 -30.313 -42.912  1.00  0.00           C  
ATOM    428  OE1 GLU    30      35.782 -29.645 -43.962  1.00  0.00           O  
ATOM    429  OE2 GLU    30      35.382 -31.505 -42.821  1.00  0.00           O  
ATOM    430  C   GLU    30      39.487 -30.198 -41.421  1.00  0.00           C  
ATOM    431  O   GLU    30      39.779 -29.888 -42.534  1.00  0.00           O  
ATOM    432  N   VAL    31      40.183 -29.860 -40.296  1.00  0.00           N  
ATOM    433  H   VAL    31      39.688 -30.022 -39.427  1.00  0.00           H  
ATOM    434  CA  VAL    31      41.571 -29.213 -40.301  1.00  0.00           C  
ATOM    435  HA  VAL    31      41.580 -28.243 -40.799  1.00  0.00           H  
ATOM    436  CB  VAL    31      42.107 -28.794 -38.902  1.00  0.00           C  
ATOM    437  HB  VAL    31      41.974 -29.620 -38.202  1.00  0.00           H  
ATOM    438  CG1 VAL    31      43.639 -28.407 -38.931  1.00  0.00           C  
ATOM    439 HG11 VAL    31      44.186 -29.318 -39.203  1.00  0.00           H  
ATOM    440 HG12 VAL    31      43.876 -27.666 -39.704  1.00  0.00           H  
ATOM    441 HG13 VAL    31      43.996 -28.111 -37.937  1.00  0.00           H  
ATOM    442  CG2 VAL    31      41.265 -27.699 -38.286  1.00  0.00           C  
ATOM    443 HG21 VAL    31      40.273 -28.040 -37.964  1.00  0.00           H  
ATOM    444 HG22 VAL    31      41.767 -27.360 -37.372  1.00  0.00           H  
ATOM    445 HG23 VAL    31      41.225 -26.785 -38.890  1.00  0.00           H  
ATOM    446  C   VAL    31      42.545 -30.136 -40.947  1.00  0.00           C  
ATOM    447  O   VAL    31      43.217 -29.699 -41.863  1.00  0.00           O  
ATOM    448  N   LYS    32      42.700 -31.450 -40.643  1.00  0.00           N  
ATOM    449  H   LYS    32      42.154 -31.881 -39.907  1.00  0.00           H  
ATOM    450  CA  LYS    32      43.624 -32.335 -41.365  1.00  0.00           C  
ATOM    451  HA  LYS    32      44.653 -32.011 -41.208  1.00  0.00           H  
ATOM    452  CB  LYS    32      43.433 -33.804 -40.795  1.00  0.00           C  
ATOM    453  HB2 LYS    32      42.405 -33.938 -40.458  1.00  0.00           H  
ATOM    454  HB3 LYS    32      43.718 -34.502 -41.582  1.00  0.00           H  
ATOM    455  CG  LYS    32      44.351 -34.143 -39.527  1.00  0.00           C  
ATOM    456  HG2 LYS    32      45.342 -34.457 -39.856  1.00  0.00           H  
ATOM    457  HG3 LYS    32      44.322 -33.393 -38.737  1.00  0.00           H  
ATOM    458  CD  LYS    32      43.727 -35.367 -38.813  1.00  0.00           C  
ATOM    459  HD2 LYS    32      42.698 -35.241 -38.477  1.00  0.00           H  
ATOM    460  HD3 LYS    32      43.617 -36.190 -39.520  1.00  0.00           H  
ATOM    461  CE  LYS    32      44.475 -35.845 -37.589  1.00  0.00           C  
ATOM    462  HE2 LYS    32      45.542 -35.913 -37.801  1.00  0.00           H  
ATOM    463  HE3 LYS    32      44.365 -35.058 -36.843  1.00  0.00           H  
ATOM    464  NZ  LYS    32      43.881 -37.092 -37.086  1.00  0.00           N  
ATOM    465  HZ1 LYS    32      43.085 -36.902 -36.495  1.00  0.00           H  
ATOM    466  HZ2 LYS    32      43.718 -37.854 -37.728  1.00  0.00           H  
ATOM    467  HZ3 LYS    32      44.525 -37.407 -36.375  1.00  0.00           H  
ATOM    468  C   LYS    32      43.314 -32.377 -42.882  1.00  0.00           C  
ATOM    469  O   LYS    32      44.312 -32.342 -43.589  1.00  0.00           O  
ATOM    470  N   LYS    33      42.003 -32.284 -43.258  1.00  0.00           N  
ATOM    471  H   LYS    33      41.261 -32.456 -42.591  1.00  0.00           H  
ATOM    472  CA  LYS    33      41.555 -32.164 -44.620  1.00  0.00           C  
ATOM    473  HA  LYS    33      42.149 -32.895 -45.168  1.00  0.00           H  
ATOM    474  CB  LYS    33      40.028 -32.448 -44.715  1.00  0.00           C  
ATOM    475  HB2 LYS    33      39.881 -33.455 -44.323  1.00  0.00           H  
ATOM    476  HB3 LYS    33      39.426 -31.769 -44.110  1.00  0.00           H  
ATOM    477  CG  LYS    33      39.522 -32.481 -46.148  1.00  0.00           C  
ATOM    478  HG2 LYS    33      39.878 -31.634 -46.735  1.00  0.00           H  
ATOM    479  HG3 LYS    33      40.064 -33.284 -46.646  1.00  0.00           H  
ATOM    480  CD  LYS    33      38.077 -32.756 -46.212  1.00  0.00           C  
ATOM    481  HD2 LYS    33      37.825 -32.991 -47.246  1.00  0.00           H  
ATOM    482  HD3 LYS    33      37.714 -33.590 -45.612  1.00  0.00           H  
ATOM    483  CE  LYS    33      37.279 -31.539 -45.850  1.00  0.00           C  
ATOM    484  HE2 LYS    33      37.382 -31.139 -44.841  1.00  0.00           H  
ATOM    485  HE3 LYS    33      37.534 -30.791 -46.600  1.00  0.00           H  
ATOM    486  NZ  LYS    33      35.839 -31.802 -45.854  1.00  0.00           N  
ATOM    487  HZ1 LYS    33      35.596 -32.459 -45.126  1.00  0.00           H  
ATOM    488  HZ2 LYS    33      35.349 -30.966 -45.570  1.00  0.00           H  
ATOM    489  HZ3 LYS    33      35.536 -32.152 -46.752  1.00  0.00           H  
ATOM    490  C   LYS    33      41.817 -30.840 -45.284  1.00  0.00           C  
ATOM    491  O   LYS    33      42.417 -30.818 -46.361  1.00  0.00           O  
ATOM    492  N   MET    34      41.649 -29.719 -44.501  1.00  0.00           N  
ATOM    493  H   MET    34      41.295 -29.785 -43.554  1.00  0.00           H  
ATOM    494  CA  MET    34      42.023 -28.308 -44.876  1.00  0.00           C  
ATOM    495  HA  MET    34      41.528 -28.100 -45.824  1.00  0.00           H  
ATOM    496  CB  MET    34      41.409 -27.476 -43.695  1.00  0.00           C  
ATOM    497  HB2 MET    34      40.369 -27.745 -43.506  1.00  0.00           H  
ATOM    498  HB3 MET    34      41.930 -27.866 -42.821  1.00  0.00           H  
ATOM    499  CG  MET    34      41.693 -25.909 -43.837  1.00  0.00           C  
ATOM    500  HG2 MET    34      42.756 -25.721 -43.988  1.00  0.00           H  
ATOM    501  HG3 MET    34      41.018 -25.529 -44.604  1.00  0.00           H  
ATOM    502  SD  MET    34      41.233 -24.915 -42.379  1.00  0.00           S  
ATOM    503  CE  MET    34      42.678 -25.355 -41.407  1.00  0.00           C  
ATOM    504  HE1 MET    34      42.795 -26.445 -41.380  1.00  0.00           H  
ATOM    505  HE2 MET    34      43.602 -24.892 -41.774  1.00  0.00           H  
ATOM    506  HE3 MET    34      42.595 -25.089 -40.345  1.00  0.00           H  
ATOM    507  C   MET    34      43.546 -28.110 -45.139  1.00  0.00           C  
ATOM    508  O   MET    34      43.898 -27.798 -46.213  1.00  0.00           O  
ATOM    509  N   VAL    35      44.422 -28.613 -44.177  1.00  0.00           N  
ATOM    510  H   VAL    35      44.018 -29.076 -43.373  1.00  0.00           H  
ATOM    511  CA  VAL    35      45.891 -28.651 -44.244  1.00  0.00           C  
ATOM    512  HA  VAL    35      46.262 -27.650 -44.463  1.00  0.00           H  
ATOM    513  CB  VAL    35      46.493 -29.195 -42.864  1.00  0.00           C  
ATOM    514  HB  VAL    35      45.913 -30.036 -42.484  1.00  0.00           H  
ATOM    515  CG1 VAL    35      47.960 -29.560 -43.001  1.00  0.00           C  
ATOM    516 HG11 VAL    35      48.338 -29.952 -42.049  1.00  0.00           H  
ATOM    517 HG12 VAL    35      48.026 -30.320 -43.789  1.00  0.00           H  
ATOM    518 HG13 VAL    35      48.684 -28.820 -43.363  1.00  0.00           H  
ATOM    519  CG2 VAL    35      46.445 -27.987 -41.903  1.00  0.00           C  
ATOM    520 HG21 VAL    35      46.985 -27.082 -42.207  1.00  0.00           H  
ATOM    521 HG22 VAL    35      45.411 -27.637 -41.804  1.00  0.00           H  
ATOM    522 HG23 VAL    35      46.796 -28.409 -40.953  1.00  0.00           H  
ATOM    523  C   VAL    35      46.334 -29.557 -45.426  1.00  0.00           C  
ATOM    524  O   VAL    35      47.258 -29.140 -46.155  1.00  0.00           O  
ATOM    525  N   ALA    36      45.691 -30.672 -45.706  1.00  0.00           N  
ATOM    526  H   ALA    36      44.893 -30.902 -45.125  1.00  0.00           H  
ATOM    527  CA  ALA    36      46.144 -31.497 -46.784  1.00  0.00           C  
ATOM    528  HA  ALA    36      47.227 -31.610 -46.734  1.00  0.00           H  
ATOM    529  CB  ALA    36      45.611 -32.851 -46.602  1.00  0.00           C  
ATOM    530  HB1 ALA    36      45.860 -33.297 -45.631  1.00  0.00           H  
ATOM    531  HB2 ALA    36      44.519 -32.753 -46.645  1.00  0.00           H  
ATOM    532  HB3 ALA    36      45.951 -33.515 -47.406  1.00  0.00           H  
ATOM    533  C   ALA    36      45.760 -30.964 -48.180  1.00  0.00           C  
ATOM    534  O   ALA    36      46.640 -30.903 -49.056  1.00  0.00           O  
ATOM    535  N   GLU    37      44.545 -30.362 -48.321  1.00  0.00           N  
ATOM    536  H   GLU    37      43.958 -30.226 -47.507  1.00  0.00           H  
ATOM    537  CA  GLU    37      44.172 -29.724 -49.558  1.00  0.00           C  
ATOM    538  HA  GLU    37      44.479 -30.500 -50.258  1.00  0.00           H  
ATOM    539  CB  GLU    37      42.668 -29.447 -49.519  1.00  0.00           C  
ATOM    540  HB2 GLU    37      42.114 -30.317 -49.167  1.00  0.00           H  
ATOM    541  HB3 GLU    37      42.428 -28.693 -48.770  1.00  0.00           H  
ATOM    542  CG  GLU    37      42.076 -29.151 -50.896  1.00  0.00           C  
ATOM    543  HG2 GLU    37      41.194 -28.511 -50.867  1.00  0.00           H  
ATOM    544  HG3 GLU    37      42.797 -28.589 -51.490  1.00  0.00           H  
ATOM    545  CD  GLU    37      41.782 -30.419 -51.558  1.00  0.00           C  
ATOM    546  OE1 GLU    37      42.731 -31.029 -52.081  1.00  0.00           O  
ATOM    547  OE2 GLU    37      40.699 -31.010 -51.412  1.00  0.00           O  
ATOM    548  C   GLU    37      44.941 -28.425 -49.784  1.00  0.00           C  
ATOM    549  O   GLU    37      45.215 -28.086 -50.936  1.00  0.00           O  
ATOM    550  N   TYR    38      45.300 -27.777 -48.718  1.00  0.00           N  
ATOM    551  H   TYR    38      44.865 -28.112 -47.867  1.00  0.00           H  
ATOM    552  CA  TYR    38      46.209 -26.609 -48.637  1.00  0.00           C  
ATOM    553  HA  TYR    38      45.764 -25.875 -49.308  1.00  0.00           H  
ATOM    554  CB  TYR    38      46.258 -26.083 -47.184  1.00  0.00           C  
ATOM    555  HB2 TYR    38      45.328 -25.550 -46.949  1.00  0.00           H  
ATOM    556  HB3 TYR    38      46.311 -26.859 -46.411  1.00  0.00           H  
ATOM    557  CG  TYR    38      47.463 -25.200 -46.816  1.00  0.00           C  
ATOM    558  CD1 TYR    38      48.603 -25.775 -46.206  1.00  0.00           C  
ATOM    559  HD1 TYR    38      48.917 -26.806 -46.131  1.00  0.00           H  
ATOM    560  CE1 TYR    38      49.680 -24.980 -45.772  1.00  0.00           C  
ATOM    561  HE1 TYR    38      50.625 -25.445 -45.533  1.00  0.00           H  
ATOM    562  CZ  TYR    38      49.555 -23.547 -45.898  1.00  0.00           C  
ATOM    563  OH  TYR    38      50.560 -22.708 -45.482  1.00  0.00           O  
ATOM    564  HH  TYR    38      50.254 -21.836 -45.224  1.00  0.00           H  
ATOM    565  CE2 TYR    38      48.437 -22.974 -46.556  1.00  0.00           C  
ATOM    566  HE2 TYR    38      48.272 -21.916 -46.701  1.00  0.00           H  
ATOM    567  CD2 TYR    38      47.444 -23.772 -47.032  1.00  0.00           C  
ATOM    568  HD2 TYR    38      46.590 -23.314 -47.509  1.00  0.00           H  
ATOM    569  C   TYR    38      47.663 -26.982 -49.173  1.00  0.00           C  
ATOM    570  O   TYR    38      48.283 -26.160 -49.786  1.00  0.00           O  
ATOM    571  N   ARG    39      48.111 -28.294 -49.195  1.00  0.00           N  
ATOM    572  H   ARG    39      47.393 -28.957 -48.925  1.00  0.00           H  
ATOM    573  CA  ARG    39      49.368 -28.831 -49.800  1.00  0.00           C  
ATOM    574  HA  ARG    39      50.108 -28.043 -49.941  1.00  0.00           H  
ATOM    575  CB  ARG    39      50.001 -29.853 -48.875  1.00  0.00           C  
ATOM    576  HB2 ARG    39      49.204 -30.552 -48.623  1.00  0.00           H  
ATOM    577  HB3 ARG    39      50.781 -30.431 -49.371  1.00  0.00           H  
ATOM    578  CG  ARG    39      50.495 -29.162 -47.570  1.00  0.00           C  
ATOM    579  HG2 ARG    39      51.397 -28.613 -47.842  1.00  0.00           H  
ATOM    580  HG3 ARG    39      49.775 -28.487 -47.108  1.00  0.00           H  
ATOM    581  CD  ARG    39      50.894 -30.162 -46.502  1.00  0.00           C  
ATOM    582  HD2 ARG    39      50.012 -30.536 -45.984  1.00  0.00           H  
ATOM    583  HD3 ARG    39      51.413 -31.036 -46.896  1.00  0.00           H  
ATOM    584  NE  ARG    39      51.760 -29.447 -45.539  1.00  0.00           N  
ATOM    585  HE  ARG    39      52.311 -28.675 -45.887  1.00  0.00           H  
ATOM    586  CZ  ARG    39      51.944 -29.867 -44.283  1.00  0.00           C  
ATOM    587  NH1 ARG    39      51.345 -30.874 -43.722  1.00  0.00           N  
ATOM    588 HH11 ARG    39      50.716 -31.407 -44.306  1.00  0.00           H  
ATOM    589 HH12 ARG    39      51.670 -31.063 -42.785  1.00  0.00           H  
ATOM    590  NH2 ARG    39      52.883 -29.286 -43.565  1.00  0.00           N  
ATOM    591 HH21 ARG    39      53.393 -28.677 -44.189  1.00  0.00           H  
ATOM    592 HH22 ARG    39      53.246 -29.647 -42.694  1.00  0.00           H  
ATOM    593  C   ARG    39      49.188 -29.383 -51.228  1.00  0.00           C  
ATOM    594  O   ARG    39      50.186 -30.006 -51.740  1.00  0.00           O  
ATOM    595  N   LYS    40      48.017 -29.234 -51.874  1.00  0.00           N  
ATOM    596  H   LYS    40      47.194 -28.928 -51.367  1.00  0.00           H  
ATOM    597  CA  LYS    40      47.796 -29.944 -53.076  1.00  0.00           C  
ATOM    598  HA  LYS    40      47.994 -30.968 -52.759  1.00  0.00           H  
ATOM    599  CB  LYS    40      46.339 -29.938 -53.514  1.00  0.00           C  
ATOM    600  HB2 LYS    40      46.223 -30.783 -54.193  1.00  0.00           H  
ATOM    601  HB3 LYS    40      45.666 -30.052 -52.665  1.00  0.00           H  
ATOM    602  CG  LYS    40      45.767 -28.818 -54.397  1.00  0.00           C  
ATOM    603  HG2 LYS    40      46.072 -27.924 -53.853  1.00  0.00           H  
ATOM    604  HG3 LYS    40      46.293 -28.800 -55.352  1.00  0.00           H  
ATOM    605  CD  LYS    40      44.254 -28.958 -54.425  1.00  0.00           C  
ATOM    606  HD2 LYS    40      43.855 -29.090 -53.420  1.00  0.00           H  
ATOM    607  HD3 LYS    40      43.786 -28.077 -54.865  1.00  0.00           H  
ATOM    608  CE  LYS    40      43.736 -30.107 -55.293  1.00  0.00           C  
ATOM    609  HE2 LYS    40      44.509 -30.875 -55.326  1.00  0.00           H  
ATOM    610  HE3 LYS    40      42.809 -30.514 -54.889  1.00  0.00           H  
ATOM    611  NZ  LYS    40      43.480 -29.650 -56.673  1.00  0.00           N  
ATOM    612  HZ1 LYS    40      44.177 -29.006 -57.019  1.00  0.00           H  
ATOM    613  HZ2 LYS    40      43.420 -30.445 -57.293  1.00  0.00           H  
ATOM    614  HZ3 LYS    40      42.638 -29.102 -56.775  1.00  0.00           H  
ATOM    615  C   LYS    40      48.792 -29.466 -54.182  1.00  0.00           C  
ATOM    616  O   LYS    40      49.216 -28.331 -54.201  1.00  0.00           O  
ATOM    617  N   PRO    41      48.972 -30.386 -55.211  1.00  0.00           N  
ATOM    618  CD  PRO    41      48.674 -31.851 -55.108  1.00  0.00           C  
ATOM    619  HD2 PRO    41      47.685 -31.959 -55.571  1.00  0.00           H  
ATOM    620  HD3 PRO    41      48.745 -32.250 -54.089  1.00  0.00           H  
ATOM    621  CG  PRO    41      49.733 -32.557 -56.047  1.00  0.00           C  
ATOM    622  HG2 PRO    41      49.266 -33.366 -56.622  1.00  0.00           H  
ATOM    623  HG3 PRO    41      50.615 -32.853 -55.465  1.00  0.00           H  
ATOM    624  CB  PRO    41      50.292 -31.375 -56.888  1.00  0.00           C  
ATOM    625  HB2 PRO    41      49.776 -31.251 -57.849  1.00  0.00           H  
ATOM    626  HB3 PRO    41      51.354 -31.457 -57.151  1.00  0.00           H  
ATOM    627  CA  PRO    41      50.087 -30.070 -56.184  1.00  0.00           C  
ATOM    628  HA  PRO    41      50.940 -29.798 -55.563  1.00  0.00           H  
ATOM    629  C   PRO    41      49.810 -28.861 -57.191  1.00  0.00           C  
ATOM    630  O   PRO    41      50.712 -28.155 -57.598  1.00  0.00           O  
ATOM    631  N   VAL    42      48.486 -28.646 -57.464  1.00  0.00           N  
ATOM    632  H   VAL    42      47.924 -29.371 -57.032  1.00  0.00           H  
ATOM    633  CA  VAL    42      47.909 -27.478 -58.231  1.00  0.00           C  
ATOM    634  HA  VAL    42      48.526 -26.590 -58.093  1.00  0.00           H  
ATOM    635  CB  VAL    42      47.773 -27.855 -59.728  1.00  0.00           C  
ATOM    636  HB  VAL    42      47.451 -28.892 -59.823  1.00  0.00           H  
ATOM    637  CG1 VAL    42      46.843 -26.937 -60.487  1.00  0.00           C  
ATOM    638 HG11 VAL    42      45.792 -27.155 -60.261  1.00  0.00           H  
ATOM    639 HG12 VAL    42      47.004 -25.856 -60.396  1.00  0.00           H  
ATOM    640 HG13 VAL    42      46.845 -27.216 -61.548  1.00  0.00           H  
ATOM    641  CG2 VAL    42      49.075 -27.948 -60.373  1.00  0.00           C  
ATOM    642 HG21 VAL    42      49.576 -28.877 -60.075  1.00  0.00           H  
ATOM    643 HG22 VAL    42      48.928 -28.005 -61.459  1.00  0.00           H  
ATOM    644 HG23 VAL    42      49.761 -27.127 -60.132  1.00  0.00           H  
ATOM    645  C   VAL    42      46.553 -26.981 -57.660  1.00  0.00           C  
ATOM    646  O   VAL    42      45.726 -27.822 -57.408  1.00  0.00           O  
ATOM    647  N   VAL    43      46.272 -25.660 -57.666  1.00  0.00           N  
ATOM    648  H   VAL    43      47.035 -24.994 -57.697  1.00  0.00           H  
ATOM    649  CA  VAL    43      44.858 -25.231 -57.476  1.00  0.00           C  
ATOM    650  HA  VAL    43      44.357 -25.948 -56.825  1.00  0.00           H  
ATOM    651  CB  VAL    43      44.768 -23.888 -56.765  1.00  0.00           C  
ATOM    652  HB  VAL    43      45.370 -23.162 -57.311  1.00  0.00           H  
ATOM    653  CG1 VAL    43      43.343 -23.386 -56.480  1.00  0.00           C  
ATOM    654 HG11 VAL    43      43.282 -22.458 -55.897  1.00  0.00           H  
ATOM    655 HG12 VAL    43      42.852 -23.114 -57.423  1.00  0.00           H  
ATOM    656 HG13 VAL    43      42.901 -24.263 -55.992  1.00  0.00           H  
ATOM    657  CG2 VAL    43      45.424 -24.054 -55.351  1.00  0.00           C  
ATOM    658 HG21 VAL    43      46.495 -24.276 -55.434  1.00  0.00           H  
ATOM    659 HG22 VAL    43      45.331 -23.099 -54.818  1.00  0.00           H  
ATOM    660 HG23 VAL    43      44.852 -24.782 -54.763  1.00  0.00           H  
ATOM    661  C   VAL    43      44.041 -25.308 -58.814  1.00  0.00           C  
ATOM    662  O   VAL    43      44.017 -24.317 -59.549  1.00  0.00           O  
ATOM    663  N   LYS    44      43.421 -26.428 -59.117  1.00  0.00           N  
ATOM    664  H   LYS    44      43.560 -27.200 -58.475  1.00  0.00           H  
ATOM    665  CA  LYS    44      42.517 -26.558 -60.286  1.00  0.00           C  
ATOM    666  HA  LYS    44      42.935 -25.980 -61.110  1.00  0.00           H  
ATOM    667  CB  LYS    44      42.530 -28.022 -60.760  1.00  0.00           C  
ATOM    668  HB2 LYS    44      43.587 -28.283 -60.819  1.00  0.00           H  
ATOM    669  HB3 LYS    44      42.094 -28.642 -59.977  1.00  0.00           H  
ATOM    670  CG  LYS    44      42.026 -28.101 -62.206  1.00  0.00           C  
ATOM    671  HG2 LYS    44      40.966 -28.334 -62.103  1.00  0.00           H  
ATOM    672  HG3 LYS    44      42.213 -27.188 -62.772  1.00  0.00           H  
ATOM    673  CD  LYS    44      42.505 -29.235 -63.081  1.00  0.00           C  
ATOM    674  HD2 LYS    44      43.594 -29.200 -63.107  1.00  0.00           H  
ATOM    675  HD3 LYS    44      42.212 -30.202 -62.671  1.00  0.00           H  
ATOM    676  CE  LYS    44      41.904 -29.017 -64.448  1.00  0.00           C  
ATOM    677  HE2 LYS    44      40.820 -29.125 -64.451  1.00  0.00           H  
ATOM    678  HE3 LYS    44      42.068 -27.965 -64.681  1.00  0.00           H  
ATOM    679  NZ  LYS    44      42.612 -29.884 -65.388  1.00  0.00           N  
ATOM    680  HZ1 LYS    44      42.194 -30.802 -65.439  1.00  0.00           H  
ATOM    681  HZ2 LYS    44      42.459 -29.425 -66.276  1.00  0.00           H  
ATOM    682  HZ3 LYS    44      43.610 -29.779 -65.274  1.00  0.00           H  
ATOM    683  C   LYS    44      41.192 -25.860 -59.979  1.00  0.00           C  
ATOM    684  O   LYS    44      40.319 -26.478 -59.347  1.00  0.00           O  
ATOM    685  N   LEU    45      40.930 -24.710 -60.606  1.00  0.00           N  
ATOM    686  H   LEU    45      41.616 -24.416 -61.290  1.00  0.00           H  
ATOM    687  CA  LEU    45      39.577 -24.049 -60.698  1.00  0.00           C  
ATOM    688  HA  LEU    45      39.091 -24.285 -59.751  1.00  0.00           H  
ATOM    689  CB  LEU    45      39.739 -22.533 -60.954  1.00  0.00           C  
ATOM    690  HB2 LEU    45      40.083 -22.467 -61.986  1.00  0.00           H  
ATOM    691  HB3 LEU    45      38.790 -21.997 -60.927  1.00  0.00           H  
ATOM    692  CG  LEU    45      40.576 -21.739 -59.942  1.00  0.00           C  
ATOM    693  HG  LEU    45      41.632 -22.007 -59.948  1.00  0.00           H  
ATOM    694  CD1 LEU    45      40.551 -20.354 -60.424  1.00  0.00           C  
ATOM    695 HD11 LEU    45      39.505 -20.026 -60.469  1.00  0.00           H  
ATOM    696 HD12 LEU    45      41.018 -19.676 -59.699  1.00  0.00           H  
ATOM    697 HD13 LEU    45      41.079 -20.286 -61.384  1.00  0.00           H  
ATOM    698  CD2 LEU    45      39.980 -21.923 -58.552  1.00  0.00           C  
ATOM    699 HD21 LEU    45      40.600 -21.272 -57.923  1.00  0.00           H  
ATOM    700 HD22 LEU    45      38.952 -21.541 -58.511  1.00  0.00           H  
ATOM    701 HD23 LEU    45      40.141 -22.916 -58.114  1.00  0.00           H  
ATOM    702  C   LEU    45      38.703 -24.696 -61.815  1.00  0.00           C  
ATOM    703  O   LEU    45      39.136 -24.859 -62.920  1.00  0.00           O  
ATOM    704  N   GLY    46      37.380 -24.903 -61.464  1.00  0.00           N  
ATOM    705  H   GLY    46      37.078 -24.513 -60.579  1.00  0.00           H  
ATOM    706  CA  GLY    46      36.428 -25.631 -62.282  1.00  0.00           C  
ATOM    707  HA2 GLY    46      36.454 -25.125 -63.248  1.00  0.00           H  
ATOM    708  HA3 GLY    46      36.796 -26.656 -62.327  1.00  0.00           H  
ATOM    709  C   GLY    46      34.990 -25.621 -61.721  1.00  0.00           C  
ATOM    710  O   GLY    46      34.347 -24.616 -61.963  1.00  0.00           O  
ATOM    711  N   GLY    47      34.412 -26.748 -61.319  1.00  0.00           N  
ATOM    712  H   GLY    47      35.008 -27.549 -61.148  1.00  0.00           H  
ATOM    713  CA  GLY    47      33.089 -26.810 -60.652  1.00  0.00           C  
ATOM    714  HA2 GLY    47      32.407 -26.133 -61.167  1.00  0.00           H  
ATOM    715  HA3 GLY    47      32.705 -27.830 -60.658  1.00  0.00           H  
ATOM    716  C   GLY    47      33.141 -26.336 -59.180  1.00  0.00           C  
ATOM    717  O   GLY    47      33.773 -25.385 -58.846  1.00  0.00           O  
ATOM    718  N   GLU    48      32.331 -27.013 -58.277  1.00  0.00           N  
ATOM    719  H   GLU    48      31.714 -27.687 -58.714  1.00  0.00           H  
ATOM    720  CA  GLU    48      32.242 -26.587 -56.857  1.00  0.00           C  
ATOM    721  HA  GLU    48      32.300 -25.503 -56.958  1.00  0.00           H  
ATOM    722  CB  GLU    48      30.824 -26.930 -56.330  1.00  0.00           C  
ATOM    723  HB2 GLU    48      30.705 -28.003 -56.181  1.00  0.00           H  
ATOM    724  HB3 GLU    48      30.659 -26.448 -55.366  1.00  0.00           H  
ATOM    725  CG  GLU    48      29.638 -26.418 -57.231  1.00  0.00           C  
ATOM    726  HG2 GLU    48      29.740 -25.369 -57.507  1.00  0.00           H  
ATOM    727  HG3 GLU    48      29.643 -26.964 -58.174  1.00  0.00           H  
ATOM    728  CD  GLU    48      28.250 -26.689 -56.731  1.00  0.00           C  
ATOM    729  OE1 GLU    48      27.960 -27.521 -55.889  1.00  0.00           O  
ATOM    730  OE2 GLU    48      27.325 -26.074 -57.288  1.00  0.00           O  
ATOM    731  C   GLU    48      33.394 -27.060 -55.975  1.00  0.00           C  
ATOM    732  O   GLU    48      33.187 -27.266 -54.811  1.00  0.00           O  
ATOM    733  N   THR    49      34.518 -27.296 -56.613  1.00  0.00           N  
ATOM    734  H   THR    49      34.582 -27.100 -57.604  1.00  0.00           H  
ATOM    735  CA  THR    49      35.626 -28.032 -55.878  1.00  0.00           C  
ATOM    736  HA  THR    49      35.273 -28.638 -55.043  1.00  0.00           H  
ATOM    737  CB  THR    49      36.461 -28.954 -56.765  1.00  0.00           C  
ATOM    738  HB  THR    49      37.240 -29.504 -56.238  1.00  0.00           H  
ATOM    739  CG2 THR    49      35.636 -30.095 -57.284  1.00  0.00           C  
ATOM    740 HG21 THR    49      34.771 -29.743 -57.860  1.00  0.00           H  
ATOM    741 HG22 THR    49      36.234 -30.779 -57.899  1.00  0.00           H  
ATOM    742 HG23 THR    49      35.195 -30.755 -56.527  1.00  0.00           H  
ATOM    743  OG1 THR    49      37.023 -28.167 -57.875  1.00  0.00           O  
ATOM    744  HG1 THR    49      37.744 -27.676 -57.474  1.00  0.00           H  
ATOM    745  C   THR    49      36.575 -27.084 -55.114  1.00  0.00           C  
ATOM    746  O   THR    49      37.473 -27.512 -54.371  1.00  0.00           O  
ATOM    747  N   LEU    50      36.261 -25.762 -55.245  1.00  0.00           N  
ATOM    748  H   LEU    50      35.575 -25.558 -55.962  1.00  0.00           H  
ATOM    749  CA  LEU    50      36.944 -24.714 -54.572  1.00  0.00           C  
ATOM    750  HA  LEU    50      37.990 -24.998 -54.689  1.00  0.00           H  
ATOM    751  CB  LEU    50      36.692 -23.315 -55.147  1.00  0.00           C  
ATOM    752  HB2 LEU    50      36.820 -23.291 -56.229  1.00  0.00           H  
ATOM    753  HB3 LEU    50      35.647 -23.120 -54.908  1.00  0.00           H  
ATOM    754  CG  LEU    50      37.566 -22.164 -54.581  1.00  0.00           C  
ATOM    755  HG  LEU    50      37.699 -22.271 -53.504  1.00  0.00           H  
ATOM    756  CD1 LEU    50      38.933 -22.207 -55.216  1.00  0.00           C  
ATOM    757 HD11 LEU    50      38.834 -22.451 -56.281  1.00  0.00           H  
ATOM    758 HD12 LEU    50      39.369 -21.204 -55.125  1.00  0.00           H  
ATOM    759 HD13 LEU    50      39.514 -22.994 -54.720  1.00  0.00           H  
ATOM    760  CD2 LEU    50      36.848 -20.857 -54.762  1.00  0.00           C  
ATOM    761 HD21 LEU    50      37.540 -20.148 -54.292  1.00  0.00           H  
ATOM    762 HD22 LEU    50      36.828 -20.505 -55.801  1.00  0.00           H  
ATOM    763 HD23 LEU    50      35.898 -20.813 -54.216  1.00  0.00           H  
ATOM    764  C   LEU    50      36.753 -24.730 -53.071  1.00  0.00           C  
ATOM    765  O   LEU    50      35.627 -24.772 -52.643  1.00  0.00           O  
ATOM    766  N   THR    51      37.772 -24.728 -52.203  1.00  0.00           N  
ATOM    767  H   THR    51      38.682 -24.497 -52.581  1.00  0.00           H  
ATOM    768  CA  THR    51      37.676 -24.742 -50.675  1.00  0.00           C  
ATOM    769  HA  THR    51      36.633 -24.531 -50.436  1.00  0.00           H  
ATOM    770  CB  THR    51      38.120 -26.135 -50.163  1.00  0.00           C  
ATOM    771  HB  THR    51      38.045 -26.138 -49.076  1.00  0.00           H  
ATOM    772  CG2 THR    51      37.305 -27.372 -50.646  1.00  0.00           C  
ATOM    773 HG21 THR    51      37.701 -28.309 -50.235  1.00  0.00           H  
ATOM    774 HG22 THR    51      36.357 -27.323 -50.097  1.00  0.00           H  
ATOM    775 HG23 THR    51      37.116 -27.374 -51.726  1.00  0.00           H  
ATOM    776  OG1 THR    51      39.480 -26.425 -50.442  1.00  0.00           O  
ATOM    777  HG1 THR    51      39.782 -27.103 -49.833  1.00  0.00           H  
ATOM    778  C   THR    51      38.575 -23.579 -50.142  1.00  0.00           C  
ATOM    779  O   THR    51      39.420 -23.001 -50.818  1.00  0.00           O  
ATOM    780  N   ILE    52      38.487 -23.370 -48.752  1.00  0.00           N  
ATOM    781  H   ILE    52      37.771 -23.915 -48.286  1.00  0.00           H  
ATOM    782  CA  ILE    52      39.063 -22.140 -48.068  1.00  0.00           C  
ATOM    783  HA  ILE    52      38.896 -21.278 -48.714  1.00  0.00           H  
ATOM    784  CB  ILE    52      38.356 -21.579 -46.747  1.00  0.00           C  
ATOM    785  HB  ILE    52      38.829 -20.638 -46.466  1.00  0.00           H  
ATOM    786  CG2 ILE    52      36.930 -21.353 -46.955  1.00  0.00           C  
ATOM    787 HG21 ILE    52      36.462 -20.942 -46.053  1.00  0.00           H  
ATOM    788 HG22 ILE    52      36.793 -20.640 -47.778  1.00  0.00           H  
ATOM    789 HG23 ILE    52      36.434 -22.315 -47.138  1.00  0.00           H  
ATOM    790  CG1 ILE    52      38.604 -22.450 -45.499  1.00  0.00           C  
ATOM    791 HG12 ILE    52      37.632 -22.763 -45.117  1.00  0.00           H  
ATOM    792 HG13 ILE    52      39.142 -23.374 -45.709  1.00  0.00           H  
ATOM    793  CD1 ILE    52      39.174 -21.515 -44.422  1.00  0.00           C  
ATOM    794 HD11 ILE    52      39.150 -22.135 -43.518  1.00  0.00           H  
ATOM    795 HD12 ILE    52      40.187 -21.148 -44.631  1.00  0.00           H  
ATOM    796 HD13 ILE    52      38.505 -20.678 -44.187  1.00  0.00           H  
ATOM    797  C   ILE    52      40.575 -22.291 -47.834  1.00  0.00           C  
ATOM    798  O   ILE    52      41.382 -21.384 -47.911  1.00  0.00           O  
ATOM    799  N   SER    53      41.058 -23.553 -47.790  1.00  0.00           N  
ATOM    800  H   SER    53      40.379 -24.305 -47.793  1.00  0.00           H  
ATOM    801  CA  SER    53      42.464 -24.009 -47.779  1.00  0.00           C  
ATOM    802  HA  SER    53      42.995 -23.568 -46.936  1.00  0.00           H  
ATOM    803  CB  SER    53      42.415 -25.544 -47.527  1.00  0.00           C  
ATOM    804  HB2 SER    53      43.438 -25.918 -47.493  1.00  0.00           H  
ATOM    805  HB3 SER    53      41.936 -25.751 -46.570  1.00  0.00           H  
ATOM    806  OG  SER    53      41.724 -26.219 -48.544  1.00  0.00           O  
ATOM    807  HG  SER    53      40.990 -26.648 -48.097  1.00  0.00           H  
ATOM    808  C   SER    53      43.230 -23.619 -49.051  1.00  0.00           C  
ATOM    809  O   SER    53      44.311 -23.064 -48.988  1.00  0.00           O  
ATOM    810  N   GLN    54      42.649 -23.829 -50.197  1.00  0.00           N  
ATOM    811  H   GLN    54      41.814 -24.403 -50.202  1.00  0.00           H  
ATOM    812  CA  GLN    54      43.123 -23.442 -51.557  1.00  0.00           C  
ATOM    813  HA  GLN    54      44.104 -23.910 -51.644  1.00  0.00           H  
ATOM    814  CB  GLN    54      42.219 -24.069 -52.545  1.00  0.00           C  
ATOM    815  HB2 GLN    54      41.267 -23.539 -52.511  1.00  0.00           H  
ATOM    816  HB3 GLN    54      42.742 -23.938 -53.493  1.00  0.00           H  
ATOM    817  CG  GLN    54      42.022 -25.648 -52.512  1.00  0.00           C  
ATOM    818  HG2 GLN    54      43.024 -26.039 -52.688  1.00  0.00           H  
ATOM    819  HG3 GLN    54      41.700 -25.976 -51.524  1.00  0.00           H  
ATOM    820  CD  GLN    54      40.967 -26.097 -53.491  1.00  0.00           C  
ATOM    821  OE1 GLN    54      40.887 -25.645 -54.630  1.00  0.00           O  
ATOM    822  NE2 GLN    54      40.162 -27.054 -53.086  1.00  0.00           N  
ATOM    823 HE21 GLN    54      39.472 -27.308 -53.783  1.00  0.00           H  
ATOM    824 HE22 GLN    54      39.921 -27.198 -52.113  1.00  0.00           H  
ATOM    825  C   GLN    54      43.197 -21.897 -51.774  1.00  0.00           C  
ATOM    826  O   GLN    54      44.046 -21.439 -52.517  1.00  0.00           O  
ATOM    827  N   VAL    55      42.272 -21.191 -51.168  1.00  0.00           N  
ATOM    828  H   VAL    55      41.590 -21.717 -50.633  1.00  0.00           H  
ATOM    829  CA  VAL    55      42.317 -19.736 -51.083  1.00  0.00           C  
ATOM    830  HA  VAL    55      42.575 -19.409 -52.090  1.00  0.00           H  
ATOM    831  CB  VAL    55      40.902 -19.226 -50.773  1.00  0.00           C  
ATOM    832  HB  VAL    55      40.582 -19.529 -49.776  1.00  0.00           H  
ATOM    833  CG1 VAL    55      40.836 -17.674 -50.780  1.00  0.00           C  
ATOM    834 HG11 VAL    55      39.803 -17.362 -50.586  1.00  0.00           H  
ATOM    835 HG12 VAL    55      41.428 -17.194 -49.992  1.00  0.00           H  
ATOM    836 HG13 VAL    55      41.104 -17.269 -51.764  1.00  0.00           H  
ATOM    837  CG2 VAL    55      39.892 -19.606 -51.819  1.00  0.00           C  
ATOM    838 HG21 VAL    55      40.322 -19.362 -52.798  1.00  0.00           H  
ATOM    839 HG22 VAL    55      39.674 -20.670 -51.670  1.00  0.00           H  
ATOM    840 HG23 VAL    55      38.946 -19.065 -51.693  1.00  0.00           H  
ATOM    841  C   VAL    55      43.256 -19.172 -50.073  1.00  0.00           C  
ATOM    842  O   VAL    55      43.752 -18.095 -50.158  1.00  0.00           O  
ATOM    843  N   ALA    56      43.562 -19.944 -49.030  1.00  0.00           N  
ATOM    844  H   ALA    56      43.107 -20.844 -48.939  1.00  0.00           H  
ATOM    845  CA  ALA    56      44.694 -19.579 -48.170  1.00  0.00           C  
ATOM    846  HA  ALA    56      44.638 -18.511 -47.961  1.00  0.00           H  
ATOM    847  CB  ALA    56      44.671 -20.350 -46.850  1.00  0.00           C  
ATOM    848  HB1 ALA    56      45.063 -21.375 -46.842  1.00  0.00           H  
ATOM    849  HB2 ALA    56      45.203 -19.745 -46.105  1.00  0.00           H  
ATOM    850  HB3 ALA    56      43.642 -20.437 -46.481  1.00  0.00           H  
ATOM    851  C   ALA    56      46.110 -19.820 -48.779  1.00  0.00           C  
ATOM    852  O   ALA    56      46.988 -18.952 -48.631  1.00  0.00           O  
ATOM    853  N   ALA    57      46.216 -20.967 -49.438  1.00  0.00           N  
ATOM    854  H   ALA    57      45.382 -21.541 -49.437  1.00  0.00           H  
ATOM    855  CA  ALA    57      47.412 -21.374 -50.144  1.00  0.00           C  
ATOM    856  HA  ALA    57      48.236 -21.546 -49.451  1.00  0.00           H  
ATOM    857  CB  ALA    57      46.958 -22.823 -50.813  1.00  0.00           C  
ATOM    858  HB1 ALA    57      46.563 -23.521 -50.064  1.00  0.00           H  
ATOM    859  HB2 ALA    57      46.075 -22.668 -51.445  1.00  0.00           H  
ATOM    860  HB3 ALA    57      47.723 -23.303 -51.436  1.00  0.00           H  
ATOM    861  C   ALA    57      47.892 -20.291 -51.125  1.00  0.00           C  
ATOM    862  O   ALA    57      49.029 -19.843 -51.081  1.00  0.00           O  
ATOM    863  N   ILE    58      46.980 -19.747 -51.993  1.00  0.00           N  
ATOM    864  H   ILE    58      46.113 -20.265 -52.064  1.00  0.00           H  
ATOM    865  CA  ILE    58      47.258 -18.656 -52.930  1.00  0.00           C  
ATOM    866  HA  ILE    58      48.119 -19.004 -53.500  1.00  0.00           H  
ATOM    867  CB  ILE    58      46.096 -18.480 -53.936  1.00  0.00           C  
ATOM    868  HB  ILE    58      45.633 -19.457 -54.076  1.00  0.00           H  
ATOM    869  CG2 ILE    58      44.979 -17.500 -53.471  1.00  0.00           C  
ATOM    870 HG21 ILE    58      45.214 -16.483 -53.132  1.00  0.00           H  
ATOM    871 HG22 ILE    58      44.403 -17.179 -54.347  1.00  0.00           H  
ATOM    872 HG23 ILE    58      44.287 -18.058 -52.829  1.00  0.00           H  
ATOM    873  CG1 ILE    58      46.606 -17.991 -55.305  1.00  0.00           C  
ATOM    874 HG12 ILE    58      45.725 -17.927 -55.945  1.00  0.00           H  
ATOM    875 HG13 ILE    58      47.010 -16.983 -55.222  1.00  0.00           H  
ATOM    876  CD1 ILE    58      47.602 -18.943 -56.067  1.00  0.00           C  
ATOM    877 HD11 ILE    58      47.762 -18.723 -57.130  1.00  0.00           H  
ATOM    878 HD12 ILE    58      48.575 -18.832 -55.572  1.00  0.00           H  
ATOM    879 HD13 ILE    58      47.251 -19.977 -55.963  1.00  0.00           H  
ATOM    880  C   ILE    58      47.674 -17.374 -52.236  1.00  0.00           C  
ATOM    881  O   ILE    58      48.495 -16.652 -52.744  1.00  0.00           O  
ATOM    882  N   SER    59      47.065 -17.074 -51.055  1.00  0.00           N  
ATOM    883  H   SER    59      46.481 -17.791 -50.642  1.00  0.00           H  
ATOM    884  CA  SER    59      47.295 -15.749 -50.428  1.00  0.00           C  
ATOM    885  HA  SER    59      47.132 -14.994 -51.198  1.00  0.00           H  
ATOM    886  CB  SER    59      46.287 -15.472 -49.374  1.00  0.00           C  
ATOM    887  HB2 SER    59      46.192 -14.435 -49.052  1.00  0.00           H  
ATOM    888  HB3 SER    59      45.303 -15.823 -49.687  1.00  0.00           H  
ATOM    889  OG  SER    59      46.576 -16.254 -48.225  1.00  0.00           O  
ATOM    890  HG  SER    59      46.591 -17.210 -48.311  1.00  0.00           H  
ATOM    891  C   SER    59      48.735 -15.610 -49.900  1.00  0.00           C  
ATOM    892  O   SER    59      49.296 -14.516 -49.859  1.00  0.00           O  
ATOM    893  N   ALA    60      49.439 -16.685 -49.660  1.00  0.00           N  
ATOM    894  H   ALA    60      49.081 -17.611 -49.861  1.00  0.00           H  
ATOM    895  CA  ALA    60      50.823 -16.589 -49.410  1.00  0.00           C  
ATOM    896  HA  ALA    60      50.956 -15.882 -48.591  1.00  0.00           H  
ATOM    897  CB  ALA    60      51.293 -18.033 -49.030  1.00  0.00           C  
ATOM    898  HB1 ALA    60      51.149 -18.743 -49.854  1.00  0.00           H  
ATOM    899  HB2 ALA    60      52.387 -17.972 -48.981  1.00  0.00           H  
ATOM    900  HB3 ALA    60      50.934 -18.514 -48.112  1.00  0.00           H  
ATOM    901  C   ALA    60      51.513 -16.139 -50.767  1.00  0.00           C  
ATOM    902  O   ALA    60      51.013 -16.365 -51.866  1.00  0.00           O  
ATOM    903  N   ARG    61      52.644 -15.420 -50.650  1.00  0.00           N  
ATOM    904  H   ARG    61      52.913 -15.169 -49.706  1.00  0.00           H  
ATOM    905  CA  ARG    61      53.397 -14.689 -51.674  1.00  0.00           C  
ATOM    906  HA  ARG    61      52.998 -15.100 -52.601  1.00  0.00           H  
ATOM    907  CB  ARG    61      53.141 -13.188 -51.479  1.00  0.00           C  
ATOM    908  HB2 ARG    61      52.157 -13.118 -51.015  1.00  0.00           H  
ATOM    909  HB3 ARG    61      53.809 -12.762 -50.730  1.00  0.00           H  
ATOM    910  CG  ARG    61      53.221 -12.360 -52.724  1.00  0.00           C  
ATOM    911  HG2 ARG    61      54.295 -12.284 -52.895  1.00  0.00           H  
ATOM    912  HG3 ARG    61      52.810 -12.978 -53.522  1.00  0.00           H  
ATOM    913  CD  ARG    61      52.452 -11.051 -52.577  1.00  0.00           C  
ATOM    914  HD2 ARG    61      51.427 -11.176 -52.229  1.00  0.00           H  
ATOM    915  HD3 ARG    61      52.997 -10.446 -51.852  1.00  0.00           H  
ATOM    916  NE  ARG    61      52.404 -10.349 -53.851  1.00  0.00           N  
ATOM    917  HE  ARG    61      51.593 -10.589 -54.403  1.00  0.00           H  
ATOM    918  CZ  ARG    61      53.395  -9.851 -54.515  1.00  0.00           C  
ATOM    919  NH1 ARG    61      54.655  -9.772 -54.070  1.00  0.00           N  
ATOM    920 HH11 ARG    61      54.884 -10.100 -53.143  1.00  0.00           H  
ATOM    921 HH12 ARG    61      55.295  -9.358 -54.733  1.00  0.00           H  
ATOM    922  NH2 ARG    61      53.121  -9.425 -55.696  1.00  0.00           N  
ATOM    923 HH21 ARG    61      52.238  -9.622 -56.144  1.00  0.00           H  
ATOM    924 HH22 ARG    61      53.867  -8.889 -56.117  1.00  0.00           H  
ATOM    925  C   ARG    61      54.895 -15.058 -51.849  1.00  0.00           C  
ATOM    926  O   ARG    61      55.667 -14.319 -52.371  1.00  0.00           O  
ATOM    927  N   ASP    62      55.389 -16.203 -51.273  1.00  0.00           N  
ATOM    928  H   ASP    62      54.720 -16.786 -50.784  1.00  0.00           H  
ATOM    929  CA  ASP    62      56.804 -16.618 -51.193  1.00  0.00           C  
ATOM    930  HA  ASP    62      57.462 -15.799 -50.901  1.00  0.00           H  
ATOM    931  CB  ASP    62      57.028 -17.787 -50.255  1.00  0.00           C  
ATOM    932  HB2 ASP    62      56.698 -17.610 -49.232  1.00  0.00           H  
ATOM    933  HB3 ASP    62      56.298 -18.556 -50.507  1.00  0.00           H  
ATOM    934  CG  ASP    62      58.423 -18.374 -50.273  1.00  0.00           C  
ATOM    935  OD1 ASP    62      59.284 -17.589 -50.623  1.00  0.00           O  
ATOM    936  OD2 ASP    62      58.717 -19.556 -49.877  1.00  0.00           O  
ATOM    937  C   ASP    62      57.107 -17.099 -52.645  1.00  0.00           C  
ATOM    938  O   ASP    62      56.559 -18.060 -53.095  1.00  0.00           O  
ATOM    939  N   GLY    63      58.089 -16.425 -53.259  1.00  0.00           N  
ATOM    940  H   GLY    63      58.587 -15.687 -52.776  1.00  0.00           H  
ATOM    941  CA  GLY    63      58.647 -16.784 -54.496  1.00  0.00           C  
ATOM    942  HA2 GLY    63      59.537 -16.176 -54.665  1.00  0.00           H  
ATOM    943  HA3 GLY    63      59.078 -17.785 -54.479  1.00  0.00           H  
ATOM    944  C   GLY    63      57.603 -16.656 -55.659  1.00  0.00           C  
ATOM    945  O   GLY    63      56.788 -15.734 -55.671  1.00  0.00           O  
ATOM    946  N   SER    64      57.418 -17.737 -56.395  1.00  0.00           N  
ATOM    947  H   SER    64      57.976 -18.555 -56.185  1.00  0.00           H  
ATOM    948  CA  SER    64      56.352 -17.811 -57.386  1.00  0.00           C  
ATOM    949  HA  SER    64      56.100 -16.804 -57.720  1.00  0.00           H  
ATOM    950  CB  SER    64      56.853 -18.515 -58.644  1.00  0.00           C  
ATOM    951  HB2 SER    64      57.101 -19.559 -58.455  1.00  0.00           H  
ATOM    952  HB3 SER    64      56.089 -18.535 -59.421  1.00  0.00           H  
ATOM    953  OG  SER    64      58.089 -17.916 -58.981  1.00  0.00           O  
ATOM    954  HG  SER    64      57.914 -17.362 -59.745  1.00  0.00           H  
ATOM    955  C   SER    64      54.918 -18.327 -56.904  1.00  0.00           C  
ATOM    956  O   SER    64      53.978 -18.341 -57.694  1.00  0.00           O  
ATOM    957  N   GLY    65      54.709 -18.718 -55.621  1.00  0.00           N  
ATOM    958  H   GLY    65      55.464 -18.568 -54.962  1.00  0.00           H  
ATOM    959  CA  GLY    65      53.483 -19.154 -55.064  1.00  0.00           C  
ATOM    960  HA2 GLY    65      53.549 -19.344 -53.993  1.00  0.00           H  
ATOM    961  HA3 GLY    65      52.753 -18.396 -55.349  1.00  0.00           H  
ATOM    962  C   GLY    65      52.955 -20.471 -55.571  1.00  0.00           C  
ATOM    963  O   GLY    65      53.630 -21.125 -56.357  1.00  0.00           O  
ATOM    964  N   VAL    66      51.750 -20.790 -55.144  1.00  0.00           N  
ATOM    965  H   VAL    66      51.444 -20.121 -54.448  1.00  0.00           H  
ATOM    966  CA  VAL    66      50.959 -21.957 -55.555  1.00  0.00           C  
ATOM    967  HA  VAL    66      51.693 -22.763 -55.547  1.00  0.00           H  
ATOM    968  CB  VAL    66      49.775 -22.074 -54.550  1.00  0.00           C  
ATOM    969  HB  VAL    66      49.234 -21.129 -54.505  1.00  0.00           H  
ATOM    970  CG1 VAL    66      48.778 -23.121 -54.858  1.00  0.00           C  
ATOM    971 HG11 VAL    66      49.198 -24.128 -54.970  1.00  0.00           H  
ATOM    972 HG12 VAL    66      48.044 -23.218 -54.048  1.00  0.00           H  
ATOM    973 HG13 VAL    66      48.209 -22.816 -55.745  1.00  0.00           H  
ATOM    974  CG2 VAL    66      50.326 -22.271 -53.162  1.00  0.00           C  
ATOM    975 HG21 VAL    66      50.649 -23.311 -53.031  1.00  0.00           H  
ATOM    976 HG22 VAL    66      51.196 -21.624 -52.994  1.00  0.00           H  
ATOM    977 HG23 VAL    66      49.574 -22.027 -52.401  1.00  0.00           H  
ATOM    978  C   VAL    66      50.506 -21.784 -57.012  1.00  0.00           C  
ATOM    979  O   VAL    66      50.350 -20.661 -57.444  1.00  0.00           O  
ATOM    980  N   THR    67      50.465 -22.895 -57.715  1.00  0.00           N  
ATOM    981  H   THR    67      50.528 -23.804 -57.272  1.00  0.00           H  
ATOM    982  CA  THR    67      50.065 -22.950 -59.160  1.00  0.00           C  
ATOM    983  HA  THR    67      50.412 -22.100 -59.746  1.00  0.00           H  
ATOM    984  CB  THR    67      50.673 -24.207 -59.812  1.00  0.00           C  
ATOM    985  HB  THR    67      50.292 -25.072 -59.269  1.00  0.00           H  
ATOM    986  CG2 THR    67      50.329 -24.216 -61.324  1.00  0.00           C  
ATOM    987 HG21 THR    67      49.324 -24.636 -61.452  1.00  0.00           H  
ATOM    988 HG22 THR    67      50.433 -23.223 -61.778  1.00  0.00           H  
ATOM    989 HG23 THR    67      51.055 -24.899 -61.784  1.00  0.00           H  
ATOM    990  OG1 THR    67      52.090 -24.250 -59.713  1.00  0.00           O  
ATOM    991  HG1 THR    67      52.291 -23.868 -58.855  1.00  0.00           H  
ATOM    992  C   THR    67      48.532 -22.977 -59.245  1.00  0.00           C  
ATOM    993  O   THR    67      47.907 -23.602 -58.333  1.00  0.00           O  
ATOM    994  N   VAL    68      47.978 -22.253 -60.255  1.00  0.00           N  
ATOM    995  H   VAL    68      48.653 -21.679 -60.747  1.00  0.00           H  
ATOM    996  CA  VAL    68      46.513 -22.291 -60.578  1.00  0.00           C  
ATOM    997  HA  VAL    68      45.945 -22.925 -59.897  1.00  0.00           H  
ATOM    998  CB  VAL    68      45.866 -20.938 -60.502  1.00  0.00           C  
ATOM    999  HB  VAL    68      46.445 -20.268 -61.138  1.00  0.00           H  
ATOM   1000  CG1 VAL    68      44.373 -20.869 -60.775  1.00  0.00           C  
ATOM   1001 HG11 VAL    68      43.727 -21.363 -60.039  1.00  0.00           H  
ATOM   1002 HG12 VAL    68      44.090 -19.809 -60.754  1.00  0.00           H  
ATOM   1003 HG13 VAL    68      44.076 -21.294 -61.742  1.00  0.00           H  
ATOM   1004  CG2 VAL    68      45.870 -20.519 -59.054  1.00  0.00           C  
ATOM   1005 HG21 VAL    68      46.855 -20.550 -58.571  1.00  0.00           H  
ATOM   1006 HG22 VAL    68      45.678 -19.440 -59.006  1.00  0.00           H  
ATOM   1007 HG23 VAL    68      45.162 -21.033 -58.392  1.00  0.00           H  
ATOM   1008  C   VAL    68      46.314 -22.936 -61.945  1.00  0.00           C  
ATOM   1009  O   VAL    68      47.169 -22.764 -62.788  1.00  0.00           O  
ATOM   1010  N   GLU    69      45.233 -23.575 -62.262  1.00  0.00           N  
ATOM   1011  H   GLU    69      44.612 -23.824 -61.501  1.00  0.00           H  
ATOM   1012  CA  GLU    69      44.861 -24.170 -63.554  1.00  0.00           C  
ATOM   1013  HA  GLU    69      45.348 -23.740 -64.430  1.00  0.00           H  
ATOM   1014  CB  GLU    69      45.427 -25.622 -63.585  1.00  0.00           C  
ATOM   1015  HB2 GLU    69      46.493 -25.608 -63.809  1.00  0.00           H  
ATOM   1016  HB3 GLU    69      45.182 -26.140 -62.658  1.00  0.00           H  
ATOM   1017  CG  GLU    69      44.940 -26.551 -64.652  1.00  0.00           C  
ATOM   1018  HG2 GLU    69      43.850 -26.563 -64.667  1.00  0.00           H  
ATOM   1019  HG3 GLU    69      45.180 -26.038 -65.583  1.00  0.00           H  
ATOM   1020  CD  GLU    69      45.611 -27.927 -64.536  1.00  0.00           C  
ATOM   1021  OE1 GLU    69      45.193 -28.870 -65.246  1.00  0.00           O  
ATOM   1022  OE2 GLU    69      46.477 -28.139 -63.631  1.00  0.00           O  
ATOM   1023  C   GLU    69      43.346 -23.949 -63.687  1.00  0.00           C  
ATOM   1024  O   GLU    69      42.612 -24.356 -62.839  1.00  0.00           O  
ATOM   1025  N   LEU    70      42.887 -23.527 -64.856  1.00  0.00           N  
ATOM   1026  H   LEU    70      43.588 -23.140 -65.477  1.00  0.00           H  
ATOM   1027  CA  LEU    70      41.487 -23.583 -65.287  1.00  0.00           C  
ATOM   1028  HA  LEU    70      40.901 -23.239 -64.435  1.00  0.00           H  
ATOM   1029  CB  LEU    70      41.321 -22.470 -66.393  1.00  0.00           C  
ATOM   1030  HB2 LEU    70      41.820 -22.785 -67.309  1.00  0.00           H  
ATOM   1031  HB3 LEU    70      40.257 -22.346 -66.597  1.00  0.00           H  
ATOM   1032  CG  LEU    70      41.916 -21.077 -65.964  1.00  0.00           C  
ATOM   1033  HG  LEU    70      42.954 -21.200 -65.655  1.00  0.00           H  
ATOM   1034  CD1 LEU    70      41.855 -20.148 -67.193  1.00  0.00           C  
ATOM   1035 HD11 LEU    70      42.613 -20.599 -67.846  1.00  0.00           H  
ATOM   1036 HD12 LEU    70      40.915 -20.052 -67.752  1.00  0.00           H  
ATOM   1037 HD13 LEU    70      42.264 -19.215 -66.786  1.00  0.00           H  
ATOM   1038  CD2 LEU    70      41.157 -20.529 -64.824  1.00  0.00           C  
ATOM   1039 HD21 LEU    70      40.100 -20.297 -65.000  1.00  0.00           H  
ATOM   1040 HD22 LEU    70      41.322 -21.127 -63.919  1.00  0.00           H  
ATOM   1041 HD23 LEU    70      41.611 -19.533 -64.752  1.00  0.00           H  
ATOM   1042  C   LEU    70      41.117 -25.058 -65.661  1.00  0.00           C  
ATOM   1043  O   LEU    70      41.861 -25.789 -66.275  1.00  0.00           O  
ATOM   1044  N   SER    71      39.809 -25.338 -65.558  1.00  0.00           N  
ATOM   1045  H   SER    71      39.247 -24.736 -64.969  1.00  0.00           H  
ATOM   1046  CA  SER    71      39.124 -26.386 -66.335  1.00  0.00           C  
ATOM   1047  HA  SER    71      39.679 -27.313 -66.192  1.00  0.00           H  
ATOM   1048  CB  SER    71      37.760 -26.780 -65.723  1.00  0.00           C  
ATOM   1049  HB2 SER    71      37.868 -26.888 -64.644  1.00  0.00           H  
ATOM   1050  HB3 SER    71      37.047 -25.978 -65.911  1.00  0.00           H  
ATOM   1051  OG  SER    71      37.206 -27.974 -66.271  1.00  0.00           O  
ATOM   1052  HG  SER    71      36.312 -28.127 -65.958  1.00  0.00           H  
ATOM   1053  C   SER    71      38.982 -25.940 -67.777  1.00  0.00           C  
ATOM   1054  O   SER    71      38.433 -24.894 -68.052  1.00  0.00           O  
ATOM   1055  N   GLU    72      39.553 -26.688 -68.746  1.00  0.00           N  
ATOM   1056  H   GLU    72      40.160 -27.427 -68.412  1.00  0.00           H  
ATOM   1057  CA  GLU    72      39.354 -26.333 -70.188  1.00  0.00           C  
ATOM   1058  HA  GLU    72      39.364 -25.247 -70.278  1.00  0.00           H  
ATOM   1059  CB  GLU    72      40.534 -27.020 -70.969  1.00  0.00           C  
ATOM   1060  HB2 GLU    72      40.626 -28.028 -70.564  1.00  0.00           H  
ATOM   1061  HB3 GLU    72      40.202 -27.116 -72.002  1.00  0.00           H  
ATOM   1062  CG  GLU    72      41.810 -26.170 -70.764  1.00  0.00           C  
ATOM   1063  HG2 GLU    72      41.671 -25.454 -69.954  1.00  0.00           H  
ATOM   1064  HG3 GLU    72      42.672 -26.755 -70.444  1.00  0.00           H  
ATOM   1065  CD  GLU    72      42.270 -25.312 -71.967  1.00  0.00           C  
ATOM   1066  OE1 GLU    72      43.450 -24.842 -71.888  1.00  0.00           O  
ATOM   1067  OE2 GLU    72      41.454 -25.053 -72.853  1.00  0.00           O  
ATOM   1068  C   GLU    72      37.979 -26.761 -70.719  1.00  0.00           C  
ATOM   1069  O   GLU    72      37.505 -26.209 -71.703  1.00  0.00           O  
ATOM   1070  N   ALA    73      37.368 -27.705 -70.102  1.00  0.00           N  
ATOM   1071  H   ALA    73      37.843 -28.142 -69.321  1.00  0.00           H  
ATOM   1072  CA  ALA    73      35.920 -28.140 -70.401  1.00  0.00           C  
ATOM   1073  HA  ALA    73      35.730 -28.429 -71.434  1.00  0.00           H  
ATOM   1074  CB  ALA    73      35.722 -29.472 -69.687  1.00  0.00           C  
ATOM   1075  HB1 ALA    73      36.551 -30.129 -69.978  1.00  0.00           H  
ATOM   1076  HB2 ALA    73      35.717 -29.477 -68.590  1.00  0.00           H  
ATOM   1077  HB3 ALA    73      34.750 -29.908 -69.950  1.00  0.00           H  
ATOM   1078  C   ALA    73      34.999 -27.028 -70.108  1.00  0.00           C  
ATOM   1079  O   ALA    73      33.984 -26.952 -70.750  1.00  0.00           O  
ATOM   1080  N   ALA    74      35.400 -26.072 -69.199  1.00  0.00           N  
ATOM   1081  H   ALA    74      36.232 -26.225 -68.641  1.00  0.00           H  
ATOM   1082  CA  ALA    74      34.700 -24.816 -69.157  1.00  0.00           C  
ATOM   1083  HA  ALA    74      33.641 -25.063 -69.087  1.00  0.00           H  
ATOM   1084  CB  ALA    74      34.926 -24.229 -67.719  1.00  0.00           C  
ATOM   1085  HB1 ALA    74      34.543 -24.921 -66.960  1.00  0.00           H  
ATOM   1086  HB2 ALA    74      35.983 -23.989 -67.545  1.00  0.00           H  
ATOM   1087  HB3 ALA    74      34.444 -23.259 -67.546  1.00  0.00           H  
ATOM   1088  C   ALA    74      34.830 -23.749 -70.284  1.00  0.00           C  
ATOM   1089  O   ALA    74      34.008 -22.899 -70.431  1.00  0.00           O  
ATOM   1090  N   ARG    75      35.936 -23.819 -71.133  1.00  0.00           N  
ATOM   1091  H   ARG    75      36.636 -24.546 -71.043  1.00  0.00           H  
ATOM   1092  CA  ARG    75      36.336 -22.765 -72.095  1.00  0.00           C  
ATOM   1093  HA  ARG    75      36.455 -21.862 -71.496  1.00  0.00           H  
ATOM   1094  CB  ARG    75      37.712 -23.040 -72.778  1.00  0.00           C  
ATOM   1095  HB2 ARG    75      38.457 -23.382 -72.060  1.00  0.00           H  
ATOM   1096  HB3 ARG    75      37.656 -23.980 -73.327  1.00  0.00           H  
ATOM   1097  CG  ARG    75      38.277 -21.867 -73.560  1.00  0.00           C  
ATOM   1098  HG2 ARG    75      37.426 -21.603 -74.188  1.00  0.00           H  
ATOM   1099  HG3 ARG    75      38.716 -21.116 -72.904  1.00  0.00           H  
ATOM   1100  CD  ARG    75      39.445 -22.289 -74.507  1.00  0.00           C  
ATOM   1101  HD2 ARG    75      39.115 -23.122 -75.128  1.00  0.00           H  
ATOM   1102  HD3 ARG    75      39.699 -21.491 -75.206  1.00  0.00           H  
ATOM   1103  NE  ARG    75      40.642 -22.606 -73.701  1.00  0.00           N  
ATOM   1104  HE  ARG    75      40.812 -23.557 -73.406  1.00  0.00           H  
ATOM   1105  CZ  ARG    75      41.642 -21.732 -73.384  1.00  0.00           C  
ATOM   1106  NH1 ARG    75      41.497 -20.436 -73.650  1.00  0.00           N  
ATOM   1107 HH11 ARG    75      40.647 -20.025 -74.008  1.00  0.00           H  
ATOM   1108 HH12 ARG    75      42.274 -19.821 -73.455  1.00  0.00           H  
ATOM   1109  NH2 ARG    75      42.702 -22.161 -72.752  1.00  0.00           N  
ATOM   1110 HH21 ARG    75      42.822 -23.113 -72.438  1.00  0.00           H  
ATOM   1111 HH22 ARG    75      43.439 -21.520 -72.494  1.00  0.00           H  
ATOM   1112  C   ARG    75      35.196 -22.436 -73.018  1.00  0.00           C  
ATOM   1113  O   ARG    75      34.787 -21.260 -73.075  1.00  0.00           O  
ATOM   1114  N   ALA    76      34.541 -23.368 -73.589  1.00  0.00           N  
ATOM   1115  H   ALA    76      34.933 -24.273 -73.355  1.00  0.00           H  
ATOM   1116  CA  ALA    76      33.337 -23.267 -74.478  1.00  0.00           C  
ATOM   1117  HA  ALA    76      33.629 -22.600 -75.289  1.00  0.00           H  
ATOM   1118  CB  ALA    76      33.126 -24.645 -75.190  1.00  0.00           C  
ATOM   1119  HB1 ALA    76      32.297 -24.631 -75.908  1.00  0.00           H  
ATOM   1120  HB2 ALA    76      33.976 -25.031 -75.768  1.00  0.00           H  
ATOM   1121  HB3 ALA    76      32.950 -25.439 -74.453  1.00  0.00           H  
ATOM   1122  C   ALA    76      32.102 -22.552 -73.827  1.00  0.00           C  
ATOM   1123  O   ALA    76      31.380 -21.844 -74.494  1.00  0.00           O  
ATOM   1124  N   GLY    77      32.115 -22.613 -72.509  1.00  0.00           N  
ATOM   1125  H   GLY    77      32.865 -23.081 -72.014  1.00  0.00           H  
ATOM   1126  CA  GLY    77      31.026 -22.093 -71.725  1.00  0.00           C  
ATOM   1127  HA2 GLY    77      30.108 -22.157 -72.308  1.00  0.00           H  
ATOM   1128  HA3 GLY    77      31.027 -22.742 -70.849  1.00  0.00           H  
ATOM   1129  C   GLY    77      31.187 -20.635 -71.397  1.00  0.00           C  
ATOM   1130  O   GLY    77      30.336 -19.780 -71.427  1.00  0.00           O  
ATOM   1131  N   VAL    78      32.401 -20.228 -71.002  1.00  0.00           N  
ATOM   1132  H   VAL    78      33.129 -20.893 -70.768  1.00  0.00           H  
ATOM   1133  CA  VAL    78      32.895 -18.836 -71.100  1.00  0.00           C  
ATOM   1134  HA  VAL    78      32.338 -18.267 -70.357  1.00  0.00           H  
ATOM   1135  CB  VAL    78      34.308 -18.746 -70.530  1.00  0.00           C  
ATOM   1136  HB  VAL    78      34.936 -19.602 -70.779  1.00  0.00           H  
ATOM   1137  CG1 VAL    78      35.101 -17.617 -70.962  1.00  0.00           C  
ATOM   1138 HG11 VAL    78      36.129 -17.637 -70.580  1.00  0.00           H  
ATOM   1139 HG12 VAL    78      35.185 -17.652 -72.056  1.00  0.00           H  
ATOM   1140 HG13 VAL    78      34.646 -16.669 -70.649  1.00  0.00           H  
ATOM   1141  CG2 VAL    78      34.196 -18.623 -69.024  1.00  0.00           C  
ATOM   1142 HG21 VAL    78      33.771 -19.508 -68.535  1.00  0.00           H  
ATOM   1143 HG22 VAL    78      35.179 -18.424 -68.578  1.00  0.00           H  
ATOM   1144 HG23 VAL    78      33.574 -17.769 -68.728  1.00  0.00           H  
ATOM   1145  C   VAL    78      32.709 -18.204 -72.474  1.00  0.00           C  
ATOM   1146  O   VAL    78      32.048 -17.185 -72.539  1.00  0.00           O  
ATOM   1147  N   LYS    79      33.055 -18.875 -73.597  1.00  0.00           N  
ATOM   1148  H   LYS    79      33.543 -19.745 -73.420  1.00  0.00           H  
ATOM   1149  CA  LYS    79      32.784 -18.572 -75.037  1.00  0.00           C  
ATOM   1150  HA  LYS    79      33.214 -17.599 -75.275  1.00  0.00           H  
ATOM   1151  CB  LYS    79      33.491 -19.574 -75.942  1.00  0.00           C  
ATOM   1152  HB2 LYS    79      34.529 -19.607 -75.609  1.00  0.00           H  
ATOM   1153  HB3 LYS    79      33.138 -20.574 -75.689  1.00  0.00           H  
ATOM   1154  CG  LYS    79      33.585 -19.223 -77.474  1.00  0.00           C  
ATOM   1155  HG2 LYS    79      34.216 -19.964 -77.965  1.00  0.00           H  
ATOM   1156  HG3 LYS    79      32.644 -19.508 -77.945  1.00  0.00           H  
ATOM   1157  CD  LYS    79      34.061 -17.807 -77.775  1.00  0.00           C  
ATOM   1158  HD2 LYS    79      33.338 -17.060 -77.447  1.00  0.00           H  
ATOM   1159  HD3 LYS    79      34.992 -17.565 -77.262  1.00  0.00           H  
ATOM   1160  CE  LYS    79      34.227 -17.636 -79.286  1.00  0.00           C  
ATOM   1161  HE2 LYS    79      34.714 -16.667 -79.393  1.00  0.00           H  
ATOM   1162  HE3 LYS    79      34.920 -18.326 -79.768  1.00  0.00           H  
ATOM   1163  NZ  LYS    79      32.857 -17.760 -79.856  1.00  0.00           N  
ATOM   1164  HZ1 LYS    79      32.212 -17.121 -79.416  1.00  0.00           H  
ATOM   1165  HZ2 LYS    79      33.003 -17.461 -80.810  1.00  0.00           H  
ATOM   1166  HZ3 LYS    79      32.534 -18.716 -79.897  1.00  0.00           H  
ATOM   1167  C   LYS    79      31.354 -18.345 -75.298  1.00  0.00           C  
ATOM   1168  O   LYS    79      30.911 -17.319 -75.793  1.00  0.00           O  
ATOM   1169  N   ALA    80      30.472 -19.225 -74.830  1.00  0.00           N  
ATOM   1170  H   ALA    80      30.809 -20.145 -74.574  1.00  0.00           H  
ATOM   1171  CA  ALA    80      29.096 -19.017 -75.047  1.00  0.00           C  
ATOM   1172  HA  ALA    80      28.861 -18.859 -76.100  1.00  0.00           H  
ATOM   1173  CB  ALA    80      28.248 -20.235 -74.572  1.00  0.00           C  
ATOM   1174  HB1 ALA    80      27.182 -19.974 -74.565  1.00  0.00           H  
ATOM   1175  HB2 ALA    80      28.413 -21.223 -75.020  1.00  0.00           H  
ATOM   1176  HB3 ALA    80      28.409 -20.328 -73.491  1.00  0.00           H  
ATOM   1177  C   ALA    80      28.505 -17.834 -74.241  1.00  0.00           C  
ATOM   1178  O   ALA    80      27.565 -17.179 -74.674  1.00  0.00           O  
ATOM   1179  N   SER    81      29.072 -17.592 -73.027  1.00  0.00           N  
ATOM   1180  H   SER    81      29.605 -18.328 -72.577  1.00  0.00           H  
ATOM   1181  CA  SER    81      28.721 -16.382 -72.276  1.00  0.00           C  
ATOM   1182  HA  SER    81      27.668 -16.408 -71.996  1.00  0.00           H  
ATOM   1183  CB  SER    81      29.354 -16.307 -70.813  1.00  0.00           C  
ATOM   1184  HB2 SER    81      28.562 -15.814 -70.250  1.00  0.00           H  
ATOM   1185  HB3 SER    81      29.379 -17.295 -70.353  1.00  0.00           H  
ATOM   1186  OG  SER    81      30.587 -15.660 -70.755  1.00  0.00           O  
ATOM   1187  HG  SER    81      31.224 -16.009 -71.382  1.00  0.00           H  
ATOM   1188  C   SER    81      28.996 -15.097 -72.992  1.00  0.00           C  
ATOM   1189  O   SER    81      28.247 -14.155 -72.979  1.00  0.00           O  
ATOM   1190  N   SER    82      30.133 -15.018 -73.638  1.00  0.00           N  
ATOM   1191  H   SER    82      30.743 -15.827 -73.656  1.00  0.00           H  
ATOM   1192  CA  SER    82      30.418 -13.812 -74.496  1.00  0.00           C  
ATOM   1193  HA  SER    82      30.269 -12.926 -73.878  1.00  0.00           H  
ATOM   1194  CB  SER    82      31.887 -13.790 -74.821  1.00  0.00           C  
ATOM   1195  HB2 SER    82      32.439 -13.817 -73.882  1.00  0.00           H  
ATOM   1196  HB3 SER    82      32.030 -14.641 -75.488  1.00  0.00           H  
ATOM   1197  OG  SER    82      32.426 -12.618 -75.469  1.00  0.00           O  
ATOM   1198  HG  SER    82      32.937 -12.155 -74.801  1.00  0.00           H  
ATOM   1199  C   SER    82      29.625 -13.676 -75.820  1.00  0.00           C  
ATOM   1200  O   SER    82      29.195 -12.583 -76.026  1.00  0.00           O  
ATOM   1201  N   ASP    83      29.438 -14.758 -76.541  1.00  0.00           N  
ATOM   1202  H   ASP    83      29.805 -15.594 -76.102  1.00  0.00           H  
ATOM   1203  CA  ASP    83      28.724 -14.734 -77.803  1.00  0.00           C  
ATOM   1204  HA  ASP    83      29.248 -14.054 -78.474  1.00  0.00           H  
ATOM   1205  CB  ASP    83      28.610 -16.030 -78.458  1.00  0.00           C  
ATOM   1206  HB2 ASP    83      28.168 -16.816 -77.845  1.00  0.00           H  
ATOM   1207  HB3 ASP    83      27.994 -15.858 -79.341  1.00  0.00           H  
ATOM   1208  CG  ASP    83      29.893 -16.636 -78.967  1.00  0.00           C  
ATOM   1209  OD1 ASP    83      30.967 -15.955 -79.086  1.00  0.00           O  
ATOM   1210  OD2 ASP    83      29.862 -17.780 -79.437  1.00  0.00           O  
ATOM   1211  C   ASP    83      27.315 -14.135 -77.641  1.00  0.00           C  
ATOM   1212  O   ASP    83      26.972 -13.355 -78.493  1.00  0.00           O  
ATOM   1213  N   TRP    84      26.581 -14.476 -76.602  1.00  0.00           N  
ATOM   1214  H   TRP    84      27.098 -15.043 -75.940  1.00  0.00           H  
ATOM   1215  CA  TRP    84      25.181 -14.123 -76.276  1.00  0.00           C  
ATOM   1216  HA  TRP    84      24.479 -14.320 -77.086  1.00  0.00           H  
ATOM   1217  CB  TRP    84      24.651 -14.748 -74.938  1.00  0.00           C  
ATOM   1218  HB2 TRP    84      24.749 -15.834 -75.056  1.00  0.00           H  
ATOM   1219  HB3 TRP    84      25.262 -14.409 -74.092  1.00  0.00           H  
ATOM   1220  CG  TRP    84      23.290 -14.475 -74.436  1.00  0.00           C  
ATOM   1221  CD1 TRP    84      22.232 -15.339 -74.532  1.00  0.00           C  
ATOM   1222  HD1 TRP    84      22.302 -16.356 -74.889  1.00  0.00           H  
ATOM   1223  NE1 TRP    84      21.085 -14.609 -74.162  1.00  0.00           N  
ATOM   1224  HE1 TRP    84      20.144 -14.929 -74.341  1.00  0.00           H  
ATOM   1225  CE2 TRP    84      21.347 -13.307 -73.773  1.00  0.00           C  
ATOM   1226  CZ2 TRP    84      20.540 -12.290 -73.367  1.00  0.00           C  
ATOM   1227  HZ2 TRP    84      19.460 -12.276 -73.337  1.00  0.00           H  
ATOM   1228  CH2 TRP    84      21.085 -11.084 -72.982  1.00  0.00           C  
ATOM   1229  HH2 TRP    84      20.443 -10.261 -72.705  1.00  0.00           H  
ATOM   1230  CZ3 TRP    84      22.446 -10.903 -73.020  1.00  0.00           C  
ATOM   1231  HZ3 TRP    84      22.921  -9.960 -72.792  1.00  0.00           H  
ATOM   1232  CE3 TRP    84      23.287 -11.948 -73.516  1.00  0.00           C  
ATOM   1233  HE3 TRP    84      24.365 -11.888 -73.533  1.00  0.00           H  
ATOM   1234  CD2 TRP    84      22.743 -13.178 -73.982  1.00  0.00           C  
ATOM   1235  C   TRP    84      25.105 -12.573 -76.144  1.00  0.00           C  
ATOM   1236  O   TRP    84      24.270 -11.902 -76.740  1.00  0.00           O  
ATOM   1237  N   VAL    85      26.117 -11.921 -75.511  1.00  0.00           N  
ATOM   1238  H   VAL    85      26.798 -12.482 -75.014  1.00  0.00           H  
ATOM   1239  CA  VAL    85      26.174 -10.543 -75.243  1.00  0.00           C  
ATOM   1240  HA  VAL    85      25.254 -10.259 -74.732  1.00  0.00           H  
ATOM   1241  CB  VAL    85      27.254 -10.150 -74.166  1.00  0.00           C  
ATOM   1242  HB  VAL    85      28.171 -10.707 -74.362  1.00  0.00           H  
ATOM   1243  CG1 VAL    85      27.555  -8.636 -74.113  1.00  0.00           C  
ATOM   1244 HG11 VAL    85      27.878  -8.396 -73.093  1.00  0.00           H  
ATOM   1245 HG12 VAL    85      28.304  -8.306 -74.844  1.00  0.00           H  
ATOM   1246 HG13 VAL    85      26.659  -8.043 -74.339  1.00  0.00           H  
ATOM   1247  CG2 VAL    85      26.851 -10.632 -72.753  1.00  0.00           C  
ATOM   1248 HG21 VAL    85      25.880 -10.188 -72.504  1.00  0.00           H  
ATOM   1249 HG22 VAL    85      26.634 -11.707 -72.732  1.00  0.00           H  
ATOM   1250 HG23 VAL    85      27.600 -10.400 -71.985  1.00  0.00           H  
ATOM   1251  C   VAL    85      26.352  -9.694 -76.580  1.00  0.00           C  
ATOM   1252  O   VAL    85      25.642  -8.712 -76.752  1.00  0.00           O  
ATOM   1253  N   MET    86      27.070 -10.257 -77.576  1.00  0.00           N  
ATOM   1254  H   MET    86      27.529 -11.128 -77.339  1.00  0.00           H  
ATOM   1255  CA  MET    86      27.330  -9.582 -78.830  1.00  0.00           C  
ATOM   1256  HA  MET    86      27.426  -8.501 -78.732  1.00  0.00           H  
ATOM   1257  CB  MET    86      28.696 -10.074 -79.351  1.00  0.00           C  
ATOM   1258  HB2 MET    86      29.068 -10.924 -78.779  1.00  0.00           H  
ATOM   1259  HB3 MET    86      28.704 -10.385 -80.396  1.00  0.00           H  
ATOM   1260  CG  MET    86      29.723  -8.976 -79.261  1.00  0.00           C  
ATOM   1261  HG2 MET    86      30.695  -9.368 -79.562  1.00  0.00           H  
ATOM   1262  HG3 MET    86      29.407  -8.215 -79.974  1.00  0.00           H  
ATOM   1263  SD  MET    86      30.040  -8.115 -77.666  1.00  0.00           S  
ATOM   1264  CE  MET    86      30.320  -9.493 -76.472  1.00  0.00           C  
ATOM   1265  HE1 MET    86      30.940 -10.150 -77.094  1.00  0.00           H  
ATOM   1266  HE2 MET    86      30.939  -9.239 -75.603  1.00  0.00           H  
ATOM   1267  HE3 MET    86      29.390 -10.014 -76.213  1.00  0.00           H  
ATOM   1268  C   MET    86      26.238  -9.765 -79.780  1.00  0.00           C  
ATOM   1269  O   MET    86      25.727  -8.799 -80.408  1.00  0.00           O  
ATOM   1270  N   ASP    87      25.756 -11.001 -79.897  1.00  0.00           N  
ATOM   1271  H   ASP    87      26.283 -11.775 -79.513  1.00  0.00           H  
ATOM   1272  CA  ASP    87      24.383 -11.198 -80.322  1.00  0.00           C  
ATOM   1273  HA  ASP    87      24.406 -10.900 -81.371  1.00  0.00           H  
ATOM   1274  CB  ASP    87      23.907 -12.630 -80.173  1.00  0.00           C  
ATOM   1275  HB2 ASP    87      24.703 -13.345 -80.382  1.00  0.00           H  
ATOM   1276  HB3 ASP    87      23.611 -12.866 -79.151  1.00  0.00           H  
ATOM   1277  CG  ASP    87      22.711 -12.958 -80.973  1.00  0.00           C  
ATOM   1278  OD1 ASP    87      21.732 -13.456 -80.404  1.00  0.00           O  
ATOM   1279  OD2 ASP    87      22.734 -12.825 -82.239  1.00  0.00           O  
ATOM   1280  C   ASP    87      23.246 -10.249 -79.752  1.00  0.00           C  
ATOM   1281  O   ASP    87      22.488  -9.727 -80.506  1.00  0.00           O  
ATOM   1282  N   SER    88      23.151 -10.048 -78.467  1.00  0.00           N  
ATOM   1283  H   SER    88      23.804 -10.507 -77.844  1.00  0.00           H  
ATOM   1284  CA  SER    88      22.321  -9.121 -77.764  1.00  0.00           C  
ATOM   1285  HA  SER    88      21.289  -9.205 -78.107  1.00  0.00           H  
ATOM   1286  CB  SER    88      22.404  -9.404 -76.281  1.00  0.00           C  
ATOM   1287  HB2 SER    88      23.429  -9.360 -75.914  1.00  0.00           H  
ATOM   1288  HB3 SER    88      21.898  -8.613 -75.727  1.00  0.00           H  
ATOM   1289  OG  SER    88      21.962 -10.726 -76.123  1.00  0.00           O  
ATOM   1290  HG  SER    88      22.749 -11.275 -76.107  1.00  0.00           H  
ATOM   1291  C   SER    88      22.543  -7.596 -78.095  1.00  0.00           C  
ATOM   1292  O   SER    88      21.593  -6.908 -78.486  1.00  0.00           O  
ATOM   1293  N   MET    89      23.799  -7.170 -78.208  1.00  0.00           N  
ATOM   1294  H   MET    89      24.526  -7.821 -77.935  1.00  0.00           H  
ATOM   1295  CA  MET    89      24.234  -5.841 -78.713  1.00  0.00           C  
ATOM   1296  HA  MET    89      23.642  -5.127 -78.140  1.00  0.00           H  
ATOM   1297  CB  MET    89      25.779  -5.764 -78.435  1.00  0.00           C  
ATOM   1298  HB2 MET    89      26.149  -5.900 -77.419  1.00  0.00           H  
ATOM   1299  HB3 MET    89      26.148  -6.554 -79.088  1.00  0.00           H  
ATOM   1300  CG  MET    89      26.410  -4.501 -79.002  1.00  0.00           C  
ATOM   1301  HG2 MET    89      27.478  -4.541 -78.785  1.00  0.00           H  
ATOM   1302  HG3 MET    89      26.242  -4.499 -80.079  1.00  0.00           H  
ATOM   1303  SD  MET    89      25.936  -2.987 -78.243  1.00  0.00           S  
ATOM   1304  CE  MET    89      26.615  -3.183 -76.651  1.00  0.00           C  
ATOM   1305  HE1 MET    89      26.409  -2.361 -75.954  1.00  0.00           H  
ATOM   1306  HE2 MET    89      26.264  -4.057 -76.088  1.00  0.00           H  
ATOM   1307  HE3 MET    89      27.682  -3.429 -76.715  1.00  0.00           H  
ATOM   1308  C   MET    89      23.828  -5.651 -80.257  1.00  0.00           C  
ATOM   1309  O   MET    89      23.408  -4.590 -80.644  1.00  0.00           O  
ATOM   1310  N   ASN    90      23.996  -6.606 -81.124  1.00  0.00           N  
ATOM   1311  H   ASN    90      24.486  -7.451 -80.858  1.00  0.00           H  
ATOM   1312  CA  ASN    90      23.488  -6.490 -82.498  1.00  0.00           C  
ATOM   1313  HA  ASN    90      23.716  -5.509 -82.914  1.00  0.00           H  
ATOM   1314  CB  ASN    90      24.305  -7.469 -83.427  1.00  0.00           C  
ATOM   1315  HB2 ASN    90      24.291  -8.477 -83.012  1.00  0.00           H  
ATOM   1316  HB3 ASN    90      23.801  -7.415 -84.391  1.00  0.00           H  
ATOM   1317  CG  ASN    90      25.713  -6.854 -83.792  1.00  0.00           C  
ATOM   1318  OD1 ASN    90      25.898  -5.736 -84.184  1.00  0.00           O  
ATOM   1319  ND2 ASN    90      26.757  -7.608 -83.624  1.00  0.00           N  
ATOM   1320 HD21 ASN    90      27.673  -7.276 -83.901  1.00  0.00           H  
ATOM   1321 HD22 ASN    90      26.677  -8.583 -83.363  1.00  0.00           H  
ATOM   1322  C   ASN    90      21.963  -6.584 -82.703  1.00  0.00           C  
ATOM   1323  O   ASN    90      21.472  -5.847 -83.508  1.00  0.00           O  
ATOM   1324  N   LYS    91      21.297  -7.460 -81.912  1.00  0.00           N  
ATOM   1325  H   LYS    91      21.819  -8.168 -81.411  1.00  0.00           H  
ATOM   1326  CA  LYS    91      19.827  -7.633 -81.830  1.00  0.00           C  
ATOM   1327  HA  LYS    91      19.422  -7.436 -82.822  1.00  0.00           H  
ATOM   1328  CB  LYS    91      19.530  -9.098 -81.336  1.00  0.00           C  
ATOM   1329  HB2 LYS    91      20.211  -9.336 -80.518  1.00  0.00           H  
ATOM   1330  HB3 LYS    91      18.499  -9.114 -80.984  1.00  0.00           H  
ATOM   1331  CG  LYS    91      19.782 -10.134 -82.466  1.00  0.00           C  
ATOM   1332  HG2 LYS    91      19.320  -9.708 -83.357  1.00  0.00           H  
ATOM   1333  HG3 LYS    91      20.810 -10.169 -82.828  1.00  0.00           H  
ATOM   1334  CD  LYS    91      19.302 -11.596 -82.167  1.00  0.00           C  
ATOM   1335  HD2 LYS    91      19.803 -11.864 -81.236  1.00  0.00           H  
ATOM   1336  HD3 LYS    91      18.217 -11.516 -82.108  1.00  0.00           H  
ATOM   1337  CE  LYS    91      19.622 -12.662 -83.256  1.00  0.00           C  
ATOM   1338  HE2 LYS    91      18.786 -12.644 -83.955  1.00  0.00           H  
ATOM   1339  HE3 LYS    91      20.470 -12.186 -83.748  1.00  0.00           H  
ATOM   1340  NZ  LYS    91      20.033 -14.002 -82.591  1.00  0.00           N  
ATOM   1341  HZ1 LYS    91      19.270 -14.432 -82.088  1.00  0.00           H  
ATOM   1342  HZ2 LYS    91      20.432 -14.677 -83.229  1.00  0.00           H  
ATOM   1343  HZ3 LYS    91      20.659 -13.759 -81.837  1.00  0.00           H  
ATOM   1344  C   LYS    91      19.135  -6.548 -81.029  1.00  0.00           C  
ATOM   1345  O   LYS    91      17.945  -6.516 -80.862  1.00  0.00           O  
ATOM   1346  N   GLY    92      19.855  -5.645 -80.460  1.00  0.00           N  
ATOM   1347  H   GLY    92      20.851  -5.749 -80.610  1.00  0.00           H  
ATOM   1348  CA  GLY    92      19.396  -4.559 -79.584  1.00  0.00           C  
ATOM   1349  HA2 GLY    92      20.309  -3.997 -79.388  1.00  0.00           H  
ATOM   1350  HA3 GLY    92      18.731  -3.862 -80.093  1.00  0.00           H  
ATOM   1351  C   GLY    92      18.732  -5.014 -78.245  1.00  0.00           C  
ATOM   1352  O   GLY    92      18.055  -4.278 -77.647  1.00  0.00           O  
ATOM   1353  N   THR    93      19.031  -6.209 -77.717  1.00  0.00           N  
ATOM   1354  H   THR    93      19.643  -6.783 -78.285  1.00  0.00           H  
ATOM   1355  CA  THR    93      18.530  -6.744 -76.441  1.00  0.00           C  
ATOM   1356  HA  THR    93      17.465  -6.516 -76.382  1.00  0.00           H  
ATOM   1357  CB  THR    93      18.712  -8.258 -76.350  1.00  0.00           C  
ATOM   1358  HB  THR    93      19.777  -8.446 -76.487  1.00  0.00           H  
ATOM   1359  CG2 THR    93      18.388  -8.999 -75.034  1.00  0.00           C  
ATOM   1360 HG21 THR    93      18.291 -10.067 -75.265  1.00  0.00           H  
ATOM   1361 HG22 THR    93      19.137  -8.824 -74.252  1.00  0.00           H  
ATOM   1362 HG23 THR    93      17.450  -8.697 -74.552  1.00  0.00           H  
ATOM   1363  OG1 THR    93      18.019  -8.790 -77.478  1.00  0.00           O  
ATOM   1364  HG1 THR    93      18.029  -9.749 -77.508  1.00  0.00           H  
ATOM   1365  C   THR    93      19.232  -6.234 -75.277  1.00  0.00           C  
ATOM   1366  O   THR    93      20.399  -6.579 -75.083  1.00  0.00           O  
ATOM   1367  N   ASP    94      18.571  -5.408 -74.443  1.00  0.00           N  
ATOM   1368  H   ASP    94      17.569  -5.315 -74.562  1.00  0.00           H  
ATOM   1369  CA  ASP    94      19.289  -4.477 -73.541  1.00  0.00           C  
ATOM   1370  HA  ASP    94      20.279  -4.282 -73.955  1.00  0.00           H  
ATOM   1371  CB  ASP    94      18.484  -3.196 -73.621  1.00  0.00           C  
ATOM   1372  HB2 ASP    94      18.594  -2.941 -74.675  1.00  0.00           H  
ATOM   1373  HB3 ASP    94      17.424  -3.372 -73.435  1.00  0.00           H  
ATOM   1374  CG  ASP    94      19.056  -2.082 -72.702  1.00  0.00           C  
ATOM   1375  OD1 ASP    94      19.581  -1.017 -73.122  1.00  0.00           O  
ATOM   1376  OD2 ASP    94      18.894  -2.239 -71.429  1.00  0.00           O  
ATOM   1377  C   ASP    94      19.390  -5.063 -72.158  1.00  0.00           C  
ATOM   1378  O   ASP    94      18.435  -5.582 -71.622  1.00  0.00           O  
ATOM   1379  N   SER    95      20.543  -4.890 -71.462  1.00  0.00           N  
ATOM   1380  H   SER    95      21.311  -4.324 -71.802  1.00  0.00           H  
ATOM   1381  CA  SER    95      20.904  -5.462 -70.181  1.00  0.00           C  
ATOM   1382  HA  SER    95      20.015  -5.498 -69.552  1.00  0.00           H  
ATOM   1383  CB  SER    95      21.347  -6.824 -70.354  1.00  0.00           C  
ATOM   1384  HB2 SER    95      20.671  -7.424 -70.963  1.00  0.00           H  
ATOM   1385  HB3 SER    95      22.173  -6.723 -71.058  1.00  0.00           H  
ATOM   1386  OG  SER    95      21.742  -7.538 -69.207  1.00  0.00           O  
ATOM   1387  HG  SER    95      21.072  -7.553 -68.520  1.00  0.00           H  
ATOM   1388  C   SER    95      22.013  -4.675 -69.458  1.00  0.00           C  
ATOM   1389  O   SER    95      22.677  -3.843 -70.035  1.00  0.00           O  
ATOM   1390  N   TYR    96      22.181  -4.841 -68.132  1.00  0.00           N  
ATOM   1391  H   TYR    96      21.831  -5.731 -67.798  1.00  0.00           H  
ATOM   1392  CA  TYR    96      22.921  -3.986 -67.302  1.00  0.00           C  
ATOM   1393  HA  TYR    96      22.678  -2.933 -67.446  1.00  0.00           H  
ATOM   1394  CB  TYR    96      22.534  -4.354 -65.888  1.00  0.00           C  
ATOM   1395  HB2 TYR    96      21.449  -4.267 -65.751  1.00  0.00           H  
ATOM   1396  HB3 TYR    96      22.764  -5.400 -65.654  1.00  0.00           H  
ATOM   1397  CG  TYR    96      23.150  -3.376 -64.896  1.00  0.00           C  
ATOM   1398  CD1 TYR    96      24.280  -3.799 -64.139  1.00  0.00           C  
ATOM   1399  HD1 TYR    96      24.604  -4.810 -64.334  1.00  0.00           H  
ATOM   1400  CE1 TYR    96      24.774  -2.963 -63.123  1.00  0.00           C  
ATOM   1401  HE1 TYR    96      25.547  -3.262 -62.431  1.00  0.00           H  
ATOM   1402  CZ  TYR    96      24.120  -1.731 -62.876  1.00  0.00           C  
ATOM   1403  OH  TYR    96      24.553  -0.889 -61.946  1.00  0.00           O  
ATOM   1404  HH  TYR    96      25.202  -1.290 -61.364  1.00  0.00           H  
ATOM   1405  CE2 TYR    96      23.048  -1.297 -63.628  1.00  0.00           C  
ATOM   1406  HE2 TYR    96      22.803  -0.256 -63.479  1.00  0.00           H  
ATOM   1407  CD2 TYR    96      22.481  -2.111 -64.644  1.00  0.00           C  
ATOM   1408  HD2 TYR    96      21.664  -1.790 -65.273  1.00  0.00           H  
ATOM   1409  C   TYR    96      24.455  -4.034 -67.467  1.00  0.00           C  
ATOM   1410  O   TYR    96      25.001  -5.099 -67.512  1.00  0.00           O  
ATOM   1411  N   GLY    97      25.048  -2.850 -67.700  1.00  0.00           N  
ATOM   1412  H   GLY    97      24.544  -1.985 -67.546  1.00  0.00           H  
ATOM   1413  CA  GLY    97      26.436  -2.735 -68.133  1.00  0.00           C  
ATOM   1414  HA2 GLY    97      26.773  -1.714 -67.956  1.00  0.00           H  
ATOM   1415  HA3 GLY    97      27.038  -3.316 -67.435  1.00  0.00           H  
ATOM   1416  C   GLY    97      26.693  -3.283 -69.533  1.00  0.00           C  
ATOM   1417  O   GLY    97      27.848  -3.185 -69.896  1.00  0.00           O  
ATOM   1418  N   VAL    98      25.745  -3.798 -70.360  1.00  0.00           N  
ATOM   1419  H   VAL    98      24.886  -4.038 -69.879  1.00  0.00           H  
ATOM   1420  CA  VAL    98      25.902  -4.035 -71.743  1.00  0.00           C  
ATOM   1421  HA  VAL    98      26.928  -4.371 -71.892  1.00  0.00           H  
ATOM   1422  CB  VAL    98      24.944  -5.165 -72.247  1.00  0.00           C  
ATOM   1423  HB  VAL    98      23.903  -4.886 -72.084  1.00  0.00           H  
ATOM   1424  CG1 VAL    98      25.122  -5.476 -73.712  1.00  0.00           C  
ATOM   1425 HG11 VAL    98      26.096  -5.849 -74.053  1.00  0.00           H  
ATOM   1426 HG12 VAL    98      24.460  -6.230 -74.155  1.00  0.00           H  
ATOM   1427 HG13 VAL    98      24.851  -4.568 -74.266  1.00  0.00           H  
ATOM   1428  CG2 VAL    98      25.059  -6.512 -71.571  1.00  0.00           C  
ATOM   1429 HG21 VAL    98      26.013  -6.980 -71.844  1.00  0.00           H  
ATOM   1430 HG22 VAL    98      24.924  -6.341 -70.496  1.00  0.00           H  
ATOM   1431 HG23 VAL    98      24.211  -7.158 -71.831  1.00  0.00           H  
ATOM   1432  C   VAL    98      25.766  -2.765 -72.570  1.00  0.00           C  
ATOM   1433  O   VAL    98      26.522  -2.472 -73.503  1.00  0.00           O  
ATOM   1434  N   THR    99      24.680  -2.132 -72.260  1.00  0.00           N  
ATOM   1435  H   THR    99      23.906  -2.695 -71.926  1.00  0.00           H  
ATOM   1436  CA  THR    99      24.262  -0.803 -72.804  1.00  0.00           C  
ATOM   1437  HA  THR    99      25.101  -0.290 -73.275  1.00  0.00           H  
ATOM   1438  CB  THR    99      23.045  -1.007 -73.797  1.00  0.00           C  
ATOM   1439  HB  THR    99      22.645  -0.036 -74.087  1.00  0.00           H  
ATOM   1440  CG2 THR    99      23.536  -1.724 -75.070  1.00  0.00           C  
ATOM   1441 HG21 THR    99      23.827  -2.749 -74.807  1.00  0.00           H  
ATOM   1442 HG22 THR    99      22.781  -1.748 -75.865  1.00  0.00           H  
ATOM   1443 HG23 THR    99      24.422  -1.237 -75.495  1.00  0.00           H  
ATOM   1444  OG1 THR    99      22.113  -1.825 -73.158  1.00  0.00           O  
ATOM   1445  HG1 THR    99      21.271  -1.367 -73.203  1.00  0.00           H  
ATOM   1446  C   THR    99      23.657   0.126 -71.699  1.00  0.00           C  
ATOM   1447  O   THR    99      23.424   1.268 -72.064  1.00  0.00           O  
ATOM   1448  N   THR   100      23.560  -0.160 -70.361  1.00  0.00           N  
ATOM   1449  H   THR   100      23.832  -1.019 -69.898  1.00  0.00           H  
ATOM   1450  CA  THR   100      22.969   0.887 -69.447  1.00  0.00           C  
ATOM   1451  HA  THR   100      22.501   1.700 -70.002  1.00  0.00           H  
ATOM   1452  CB  THR   100      21.873   0.360 -68.419  1.00  0.00           C  
ATOM   1453  HB  THR   100      21.339   1.195 -67.966  1.00  0.00           H  
ATOM   1454  CG2 THR   100      20.765  -0.435 -69.182  1.00  0.00           C  
ATOM   1455 HG21 THR   100      21.030  -1.464 -69.453  1.00  0.00           H  
ATOM   1456 HG22 THR   100      19.892  -0.483 -68.521  1.00  0.00           H  
ATOM   1457 HG23 THR   100      20.598   0.151 -70.094  1.00  0.00           H  
ATOM   1458  OG1 THR   100      22.479  -0.503 -67.436  1.00  0.00           O  
ATOM   1459  HG1 THR   100      23.154  -0.085 -66.898  1.00  0.00           H  
ATOM   1460  C   THR   100      24.074   1.465 -68.683  1.00  0.00           C  
ATOM   1461  O   THR   100      25.084   0.858 -68.339  1.00  0.00           O  
ATOM   1462  N   GLY   101      23.861   2.708 -68.161  1.00  0.00           N  
ATOM   1463  H   GLY   101      22.983   3.152 -68.402  1.00  0.00           H  
ATOM   1464  CA  GLY   101      24.600   3.237 -66.945  1.00  0.00           C  
ATOM   1465  HA2 GLY   101      25.619   3.358 -67.314  1.00  0.00           H  
ATOM   1466  HA3 GLY   101      24.221   4.197 -66.595  1.00  0.00           H  
ATOM   1467  C   GLY   101      24.502   2.314 -65.685  1.00  0.00           C  
ATOM   1468  O   GLY   101      23.835   1.282 -65.695  1.00  0.00           O  
ATOM   1469  N   PHE   102      25.069   2.767 -64.560  1.00  0.00           N  
ATOM   1470  H   PHE   102      25.733   3.519 -64.702  1.00  0.00           H  
ATOM   1471  CA  PHE   102      25.180   2.059 -63.255  1.00  0.00           C  
ATOM   1472  HA  PHE   102      24.864   1.023 -63.377  1.00  0.00           H  
ATOM   1473  CB  PHE   102      26.677   1.856 -62.857  1.00  0.00           C  
ATOM   1474  HB2 PHE   102      27.073   2.751 -62.361  1.00  0.00           H  
ATOM   1475  HB3 PHE   102      26.782   0.980 -62.205  1.00  0.00           H  
ATOM   1476  CG  PHE   102      27.528   1.643 -64.080  1.00  0.00           C  
ATOM   1477  CD1 PHE   102      27.703   0.300 -64.603  1.00  0.00           C  
ATOM   1478  HD1 PHE   102      27.196  -0.451 -64.014  1.00  0.00           H  
ATOM   1479  CE1 PHE   102      28.514   0.119 -65.697  1.00  0.00           C  
ATOM   1480  HE1 PHE   102      28.628  -0.826 -66.207  1.00  0.00           H  
ATOM   1481  CZ  PHE   102      29.164   1.210 -66.313  1.00  0.00           C  
ATOM   1482  HZ  PHE   102      29.861   1.056 -67.123  1.00  0.00           H  
ATOM   1483  CE2 PHE   102      28.836   2.533 -65.891  1.00  0.00           C  
ATOM   1484  HE2 PHE   102      29.306   3.350 -66.418  1.00  0.00           H  
ATOM   1485  CD2 PHE   102      28.016   2.759 -64.806  1.00  0.00           C  
ATOM   1486  HD2 PHE   102      27.823   3.770 -64.481  1.00  0.00           H  
ATOM   1487  C   PHE   102      24.280   2.616 -62.161  1.00  0.00           C  
ATOM   1488  O   PHE   102      24.004   3.804 -62.199  1.00  0.00           O  
ATOM   1489  N   GLY   103      23.830   1.783 -61.198  1.00  0.00           N  
ATOM   1490  H   GLY   103      24.092   0.805 -61.184  1.00  0.00           H  
ATOM   1491  CA  GLY   103      23.059   2.328 -60.001  1.00  0.00           C  
ATOM   1492  HA2 GLY   103      22.761   1.476 -59.390  1.00  0.00           H  
ATOM   1493  HA3 GLY   103      23.729   2.870 -59.334  1.00  0.00           H  
ATOM   1494  C   GLY   103      21.758   3.164 -60.293  1.00  0.00           C  
ATOM   1495  O   GLY   103      21.013   2.789 -61.209  1.00  0.00           O  
ATOM   1496  N   ALA   104      21.557   4.316 -59.625  1.00  0.00           N  
ATOM   1497  H   ALA   104      22.225   4.538 -58.897  1.00  0.00           H  
ATOM   1498  CA  ALA   104      20.421   5.212 -59.831  1.00  0.00           C  
ATOM   1499  HA  ALA   104      19.469   4.699 -59.696  1.00  0.00           H  
ATOM   1500  CB  ALA   104      20.477   6.372 -58.699  1.00  0.00           C  
ATOM   1501  HB1 ALA   104      21.326   7.057 -58.811  1.00  0.00           H  
ATOM   1502  HB2 ALA   104      19.566   6.965 -58.846  1.00  0.00           H  
ATOM   1503  HB3 ALA   104      20.514   6.017 -57.662  1.00  0.00           H  
ATOM   1504  C   ALA   104      20.435   5.751 -61.265  1.00  0.00           C  
ATOM   1505  O   ALA   104      19.434   6.164 -61.808  1.00  0.00           O  
ATOM   1506  N   THR   105      21.654   5.887 -61.763  1.00  0.00           N  
ATOM   1507  H   THR   105      22.427   5.647 -61.155  1.00  0.00           H  
ATOM   1508  CA  THR   105      21.986   6.552 -63.073  1.00  0.00           C  
ATOM   1509  HA  THR   105      21.243   7.334 -63.230  1.00  0.00           H  
ATOM   1510  CB  THR   105      23.437   7.141 -63.001  1.00  0.00           C  
ATOM   1511  HB  THR   105      23.796   7.341 -64.011  1.00  0.00           H  
ATOM   1512  CG2 THR   105      23.335   8.418 -62.185  1.00  0.00           C  
ATOM   1513 HG21 THR   105      24.325   8.850 -61.994  1.00  0.00           H  
ATOM   1514 HG22 THR   105      22.646   9.056 -62.752  1.00  0.00           H  
ATOM   1515 HG23 THR   105      22.851   8.205 -61.223  1.00  0.00           H  
ATOM   1516  OG1 THR   105      24.480   6.383 -62.443  1.00  0.00           O  
ATOM   1517  HG1 THR   105      24.145   5.492 -62.564  1.00  0.00           H  
ATOM   1518  C   THR   105      21.991   5.527 -64.258  1.00  0.00           C  
ATOM   1519  O   THR   105      22.527   5.772 -65.314  1.00  0.00           O  
ATOM   1520  N   SER   106      21.383   4.308 -64.090  1.00  0.00           N  
ATOM   1521  H   SER   106      20.988   4.108 -63.179  1.00  0.00           H  
ATOM   1522  CA  SER   106      21.214   3.219 -65.139  1.00  0.00           C  
ATOM   1523  HA  SER   106      22.091   3.266 -65.783  1.00  0.00           H  
ATOM   1524  CB  SER   106      21.060   1.832 -64.626  1.00  0.00           C  
ATOM   1525  HB2 SER   106      21.017   1.093 -65.427  1.00  0.00           H  
ATOM   1526  HB3 SER   106      22.003   1.568 -64.147  1.00  0.00           H  
ATOM   1527  OG  SER   106      20.080   1.651 -63.589  1.00  0.00           O  
ATOM   1528  HG  SER   106      20.271   2.174 -62.807  1.00  0.00           H  
ATOM   1529  C   SER   106      20.050   3.547 -66.088  1.00  0.00           C  
ATOM   1530  O   SER   106      19.770   2.739 -66.951  1.00  0.00           O  
ATOM   1531  N   HIE   107      19.326   4.614 -65.911  1.00  0.00           N  
ATOM   1532  H   HIE   107      19.378   5.168 -65.065  1.00  0.00           H  
ATOM   1533  CA  HIE   107      18.382   5.086 -66.977  1.00  0.00           C  
ATOM   1534  HA  HIE   107      17.724   4.293 -67.332  1.00  0.00           H  
ATOM   1535  CB  HIE   107      17.416   6.083 -66.278  1.00  0.00           C  
ATOM   1536  HB2 HIE   107      16.621   6.379 -66.974  1.00  0.00           H  
ATOM   1537  HB3 HIE   107      16.926   5.615 -65.415  1.00  0.00           H  
ATOM   1538  CG  HIE   107      18.157   7.365 -65.810  1.00  0.00           C  
ATOM   1539  ND1 HIE   107      19.387   7.582 -65.224  1.00  0.00           N  
ATOM   1540  CE1 HIE   107      19.518   8.891 -64.914  1.00  0.00           C  
ATOM   1541  HE1 HIE   107      20.417   9.406 -64.610  1.00  0.00           H  
ATOM   1542  NE2 HIE   107      18.393   9.502 -65.324  1.00  0.00           N  
ATOM   1543  HE2 HIE   107      18.231  10.498 -65.380  1.00  0.00           H  
ATOM   1544  CD2 HIE   107      17.443   8.548 -65.745  1.00  0.00           C  
ATOM   1545  HD2 HIE   107      16.449   8.776 -66.100  1.00  0.00           H  
ATOM   1546  C   HIE   107      19.139   5.715 -68.158  1.00  0.00           C  
ATOM   1547  O   HIE   107      18.605   5.946 -69.238  1.00  0.00           O  
ATOM   1548  N   ARG   108      20.455   6.034 -68.040  1.00  0.00           N  
ATOM   1549  H   ARG   108      20.866   5.996 -67.115  1.00  0.00           H  
ATOM   1550  CA  ARG   108      21.309   6.555 -69.126  1.00  0.00           C  
ATOM   1551  HA  ARG   108      20.737   7.166 -69.825  1.00  0.00           H  
ATOM   1552  CB  ARG   108      22.536   7.277 -68.527  1.00  0.00           C  
ATOM   1553  HB2 ARG   108      23.167   6.594 -67.957  1.00  0.00           H  
ATOM   1554  HB3 ARG   108      23.039   7.682 -69.405  1.00  0.00           H  
ATOM   1555  CG  ARG   108      22.166   8.486 -67.663  1.00  0.00           C  
ATOM   1556  HG2 ARG   108      21.437   9.170 -68.097  1.00  0.00           H  
ATOM   1557  HG3 ARG   108      21.708   8.142 -66.736  1.00  0.00           H  
ATOM   1558  CD  ARG   108      23.513   9.091 -67.327  1.00  0.00           C  
ATOM   1559  HD2 ARG   108      24.113   8.346 -66.806  1.00  0.00           H  
ATOM   1560  HD3 ARG   108      24.025   9.312 -68.264  1.00  0.00           H  
ATOM   1561  NE  ARG   108      23.368  10.293 -66.436  1.00  0.00           N  
ATOM   1562  HE  ARG   108      22.436  10.668 -66.340  1.00  0.00           H  
ATOM   1563  CZ  ARG   108      24.283  10.624 -65.546  1.00  0.00           C  
ATOM   1564  NH1 ARG   108      25.540  10.184 -65.464  1.00  0.00           N  
ATOM   1565 HH11 ARG   108      25.949   9.825 -66.315  1.00  0.00           H  
ATOM   1566 HH12 ARG   108      26.206  10.690 -64.898  1.00  0.00           H  
ATOM   1567  NH2 ARG   108      23.909  11.480 -64.625  1.00  0.00           N  
ATOM   1568 HH21 ARG   108      22.993  11.902 -64.577  1.00  0.00           H  
ATOM   1569 HH22 ARG   108      24.559  11.602 -63.862  1.00  0.00           H  
ATOM   1570  C   ARG   108      21.770   5.325 -69.915  1.00  0.00           C  
ATOM   1571  O   ARG   108      22.001   4.256 -69.452  1.00  0.00           O  
ATOM   1572  N   ARG   109      21.866   5.605 -71.220  1.00  0.00           N  
ATOM   1573  H   ARG   109      21.688   6.556 -71.519  1.00  0.00           H  
ATOM   1574  CA  ARG   109      22.283   4.608 -72.251  1.00  0.00           C  
ATOM   1575  HA  ARG   109      22.797   3.807 -71.719  1.00  0.00           H  
ATOM   1576  CB  ARG   109      20.981   4.031 -72.961  1.00  0.00           C  
ATOM   1577  HB2 ARG   109      20.370   4.871 -73.292  1.00  0.00           H  
ATOM   1578  HB3 ARG   109      21.358   3.584 -73.881  1.00  0.00           H  
ATOM   1579  CG  ARG   109      20.222   2.971 -72.094  1.00  0.00           C  
ATOM   1580  HG2 ARG   109      20.834   2.075 -71.986  1.00  0.00           H  
ATOM   1581  HG3 ARG   109      20.018   3.312 -71.079  1.00  0.00           H  
ATOM   1582  CD  ARG   109      18.846   2.536 -72.692  1.00  0.00           C  
ATOM   1583  HD2 ARG   109      18.102   3.329 -72.615  1.00  0.00           H  
ATOM   1584  HD3 ARG   109      19.029   2.345 -73.750  1.00  0.00           H  
ATOM   1585  NE  ARG   109      18.309   1.285 -72.092  1.00  0.00           N  
ATOM   1586  HE  ARG   109      18.521   0.427 -72.580  1.00  0.00           H  
ATOM   1587  CZ  ARG   109      17.997   1.139 -70.835  1.00  0.00           C  
ATOM   1588  NH1 ARG   109      17.903   2.153 -69.968  1.00  0.00           N  
ATOM   1589 HH11 ARG   109      18.023   3.109 -70.271  1.00  0.00           H  
ATOM   1590 HH12 ARG   109      17.415   1.952 -69.107  1.00  0.00           H  
ATOM   1591  NH2 ARG   109      17.683  -0.020 -70.350  1.00  0.00           N  
ATOM   1592 HH21 ARG   109      18.006  -0.755 -70.963  1.00  0.00           H  
ATOM   1593 HH22 ARG   109      17.193  -0.123 -69.472  1.00  0.00           H  
ATOM   1594  C   ARG   109      23.157   5.150 -73.270  1.00  0.00           C  
ATOM   1595  O   ARG   109      23.326   6.397 -73.402  1.00  0.00           O  
ATOM   1596  N   THR   110      23.822   4.284 -73.962  1.00  0.00           N  
ATOM   1597  H   THR   110      23.629   3.307 -73.775  1.00  0.00           H  
ATOM   1598  CA  THR   110      24.809   4.474 -75.032  1.00  0.00           C  
ATOM   1599  HA  THR   110      24.494   5.303 -75.667  1.00  0.00           H  
ATOM   1600  CB  THR   110      26.155   4.812 -74.384  1.00  0.00           C  
ATOM   1601  HB  THR   110      26.009   5.664 -73.719  1.00  0.00           H  
ATOM   1602  CG2 THR   110      26.763   3.686 -73.709  1.00  0.00           C  
ATOM   1603 HG21 THR   110      26.010   3.160 -73.108  1.00  0.00           H  
ATOM   1604 HG22 THR   110      27.223   2.981 -74.413  1.00  0.00           H  
ATOM   1605 HG23 THR   110      27.653   3.880 -73.098  1.00  0.00           H  
ATOM   1606  OG1 THR   110      26.844   5.296 -75.528  1.00  0.00           O  
ATOM   1607  HG1 THR   110      26.791   6.253 -75.587  1.00  0.00           H  
ATOM   1608  C   THR   110      24.849   3.198 -75.929  1.00  0.00           C  
ATOM   1609  O   THR   110      24.616   2.087 -75.422  1.00  0.00           O  
ATOM   1610  N   LYS   111      25.296   3.343 -77.179  1.00  0.00           N  
ATOM   1611  H   LYS   111      25.366   4.259 -77.605  1.00  0.00           H  
ATOM   1612  CA  LYS   111      25.743   2.216 -77.984  1.00  0.00           C  
ATOM   1613  HA  LYS   111      25.183   1.343 -77.648  1.00  0.00           H  
ATOM   1614  CB  LYS   111      25.554   2.550 -79.469  1.00  0.00           C  
ATOM   1615  HB2 LYS   111      24.513   2.848 -79.595  1.00  0.00           H  
ATOM   1616  HB3 LYS   111      26.133   3.448 -79.684  1.00  0.00           H  
ATOM   1617  CG  LYS   111      25.794   1.417 -80.398  1.00  0.00           C  
ATOM   1618  HG2 LYS   111      25.379   1.821 -81.321  1.00  0.00           H  
ATOM   1619  HG3 LYS   111      26.847   1.162 -80.519  1.00  0.00           H  
ATOM   1620  CD  LYS   111      24.972   0.186 -80.037  1.00  0.00           C  
ATOM   1621  HD2 LYS   111      25.433  -0.430 -79.265  1.00  0.00           H  
ATOM   1622  HD3 LYS   111      23.982   0.498 -79.705  1.00  0.00           H  
ATOM   1623  CE  LYS   111      24.655  -0.647 -81.254  1.00  0.00           C  
ATOM   1624  HE2 LYS   111      24.019  -0.220 -82.029  1.00  0.00           H  
ATOM   1625  HE3 LYS   111      25.609  -0.862 -81.736  1.00  0.00           H  
ATOM   1626  NZ  LYS   111      24.060  -1.997 -80.832  1.00  0.00           N  
ATOM   1627  HZ1 LYS   111      23.305  -1.874 -80.173  1.00  0.00           H  
ATOM   1628  HZ2 LYS   111      23.464  -2.452 -81.509  1.00  0.00           H  
ATOM   1629  HZ3 LYS   111      24.790  -2.558 -80.415  1.00  0.00           H  
ATOM   1630  C   LYS   111      27.207   1.847 -77.781  1.00  0.00           C  
ATOM   1631  O   LYS   111      27.725   0.793 -78.190  1.00  0.00           O  
ATOM   1632  N   GLN   112      27.955   2.823 -77.284  1.00  0.00           N  
ATOM   1633  H   GLN   112      27.496   3.624 -76.866  1.00  0.00           H  
ATOM   1634  CA  GLN   112      29.370   2.606 -76.949  1.00  0.00           C  
ATOM   1635  HA  GLN   112      29.909   2.173 -77.793  1.00  0.00           H  
ATOM   1636  CB  GLN   112      30.075   4.018 -76.840  1.00  0.00           C  
ATOM   1637  HB2 GLN   112      29.821   4.382 -75.845  1.00  0.00           H  
ATOM   1638  HB3 GLN   112      31.122   3.738 -76.728  1.00  0.00           H  
ATOM   1639  CG  GLN   112      29.730   5.021 -78.004  1.00  0.00           C  
ATOM   1640  HG2 GLN   112      28.743   5.407 -77.750  1.00  0.00           H  
ATOM   1641  HG3 GLN   112      30.473   5.811 -78.106  1.00  0.00           H  
ATOM   1642  CD  GLN   112      29.612   4.429 -79.408  1.00  0.00           C  
ATOM   1643  OE1 GLN   112      30.489   3.700 -79.865  1.00  0.00           O  
ATOM   1644  NE2 GLN   112      28.483   4.582 -80.092  1.00  0.00           N  
ATOM   1645 HE21 GLN   112      28.512   4.113 -80.990  1.00  0.00           H  
ATOM   1646 HE22 GLN   112      27.647   5.017 -79.721  1.00  0.00           H  
ATOM   1647  C   GLN   112      29.612   1.713 -75.718  1.00  0.00           C  
ATOM   1648  O   GLN   112      30.096   2.184 -74.721  1.00  0.00           O  
ATOM   1649  N   GLY   113      29.054   0.505 -75.736  1.00  0.00           N  
ATOM   1650  H   GLY   113      28.698   0.162 -76.620  1.00  0.00           H  
ATOM   1651  CA  GLY   113      29.077  -0.402 -74.640  1.00  0.00           C  
ATOM   1652  HA2 GLY   113      28.889   0.199 -73.750  1.00  0.00           H  
ATOM   1653  HA3 GLY   113      28.302  -1.156 -74.781  1.00  0.00           H  
ATOM   1654  C   GLY   113      30.469  -0.964 -74.348  1.00  0.00           C  
ATOM   1655  O   GLY   113      30.733  -1.379 -73.256  1.00  0.00           O  
ATOM   1656  N   GLY   114      31.423  -0.860 -75.278  1.00  0.00           N  
ATOM   1657  H   GLY   114      31.175  -0.357 -76.122  1.00  0.00           H  
ATOM   1658  CA  GLY   114      32.831  -1.185 -75.063  1.00  0.00           C  
ATOM   1659  HA2 GLY   114      32.924  -2.038 -74.391  1.00  0.00           H  
ATOM   1660  HA3 GLY   114      33.303  -1.358 -76.030  1.00  0.00           H  
ATOM   1661  C   GLY   114      33.523  -0.007 -74.419  1.00  0.00           C  
ATOM   1662  O   GLY   114      34.261  -0.117 -73.453  1.00  0.00           O  
ATOM   1663  N   ALA   115      33.281   1.228 -74.884  1.00  0.00           N  
ATOM   1664  H   ALA   115      32.718   1.305 -75.723  1.00  0.00           H  
ATOM   1665  CA  ALA   115      33.694   2.423 -74.148  1.00  0.00           C  
ATOM   1666  HA  ALA   115      34.734   2.134 -73.992  1.00  0.00           H  
ATOM   1667  CB  ALA   115      33.626   3.707 -75.030  1.00  0.00           C  
ATOM   1668  HB1 ALA   115      32.662   4.181 -75.253  1.00  0.00           H  
ATOM   1669  HB2 ALA   115      34.210   4.472 -74.503  1.00  0.00           H  
ATOM   1670  HB3 ALA   115      34.130   3.572 -75.994  1.00  0.00           H  
ATOM   1671  C   ALA   115      33.123   2.591 -72.703  1.00  0.00           C  
ATOM   1672  O   ALA   115      33.634   3.330 -71.850  1.00  0.00           O  
ATOM   1673  N   LEU   116      32.006   1.872 -72.453  1.00  0.00           N  
ATOM   1674  H   LEU   116      31.468   1.576 -73.259  1.00  0.00           H  
ATOM   1675  CA  LEU   116      31.419   1.865 -71.142  1.00  0.00           C  
ATOM   1676  HA  LEU   116      31.340   2.925 -70.900  1.00  0.00           H  
ATOM   1677  CB  LEU   116      30.003   1.446 -71.416  1.00  0.00           C  
ATOM   1678  HB2 LEU   116      29.682   1.985 -72.307  1.00  0.00           H  
ATOM   1679  HB3 LEU   116      30.048   0.368 -71.576  1.00  0.00           H  
ATOM   1680  CG  LEU   116      28.941   1.505 -70.261  1.00  0.00           C  
ATOM   1681  HG  LEU   116      29.249   0.784 -69.504  1.00  0.00           H  
ATOM   1682  CD1 LEU   116      28.880   2.869 -69.652  1.00  0.00           C  
ATOM   1683 HD11 LEU   116      29.003   3.616 -70.446  1.00  0.00           H  
ATOM   1684 HD12 LEU   116      27.988   3.094 -69.055  1.00  0.00           H  
ATOM   1685 HD13 LEU   116      29.695   3.005 -68.930  1.00  0.00           H  
ATOM   1686  CD2 LEU   116      27.573   1.140 -70.896  1.00  0.00           C  
ATOM   1687 HD21 LEU   116      27.195   2.092 -71.290  1.00  0.00           H  
ATOM   1688 HD22 LEU   116      27.594   0.247 -71.532  1.00  0.00           H  
ATOM   1689 HD23 LEU   116      26.901   0.918 -70.058  1.00  0.00           H  
ATOM   1690  C   LEU   116      32.240   1.118 -70.039  1.00  0.00           C  
ATOM   1691  O   LEU   116      32.323   1.555 -68.895  1.00  0.00           O  
ATOM   1692  N   GLN   117      32.882  -0.027 -70.426  1.00  0.00           N  
ATOM   1693  H   GLN   117      32.881  -0.199 -71.424  1.00  0.00           H  
ATOM   1694  CA  GLN   117      33.832  -0.690 -69.489  1.00  0.00           C  
ATOM   1695  HA  GLN   117      33.335  -0.901 -68.542  1.00  0.00           H  
ATOM   1696  CB  GLN   117      34.210  -2.052 -70.102  1.00  0.00           C  
ATOM   1697  HB2 GLN   117      34.771  -1.815 -71.006  1.00  0.00           H  
ATOM   1698  HB3 GLN   117      34.752  -2.627 -69.352  1.00  0.00           H  
ATOM   1699  CG  GLN   117      33.005  -2.991 -70.560  1.00  0.00           C  
ATOM   1700  HG2 GLN   117      32.733  -2.710 -71.577  1.00  0.00           H  
ATOM   1701  HG3 GLN   117      33.368  -4.016 -70.473  1.00  0.00           H  
ATOM   1702  CD  GLN   117      31.741  -2.916 -69.725  1.00  0.00           C  
ATOM   1703  OE1 GLN   117      31.704  -3.385 -68.616  1.00  0.00           O  
ATOM   1704  NE2 GLN   117      30.647  -2.385 -70.233  1.00  0.00           N  
ATOM   1705 HE21 GLN   117      29.745  -2.628 -69.840  1.00  0.00           H  
ATOM   1706 HE22 GLN   117      30.671  -1.883 -71.113  1.00  0.00           H  
ATOM   1707  C   GLN   117      35.078   0.224 -69.151  1.00  0.00           C  
ATOM   1708  O   GLN   117      35.536   0.214 -68.049  1.00  0.00           O  
ATOM   1709  N   LYS   118      35.510   1.047 -70.120  1.00  0.00           N  
ATOM   1710  H   LYS   118      35.030   1.026 -71.012  1.00  0.00           H  
ATOM   1711  CA  LYS   118      36.577   2.007 -69.871  1.00  0.00           C  
ATOM   1712  HA  LYS   118      37.444   1.545 -69.397  1.00  0.00           H  
ATOM   1713  CB  LYS   118      36.965   2.576 -71.230  1.00  0.00           C  
ATOM   1714  HB2 LYS   118      36.909   1.754 -71.944  1.00  0.00           H  
ATOM   1715  HB3 LYS   118      36.355   3.431 -71.517  1.00  0.00           H  
ATOM   1716  CG  LYS   118      38.411   3.079 -71.163  1.00  0.00           C  
ATOM   1717  HG2 LYS   118      38.528   4.106 -70.816  1.00  0.00           H  
ATOM   1718  HG3 LYS   118      39.064   2.499 -70.510  1.00  0.00           H  
ATOM   1719  CD  LYS   118      39.015   3.167 -72.530  1.00  0.00           C  
ATOM   1720  HD2 LYS   118      39.230   2.164 -72.900  1.00  0.00           H  
ATOM   1721  HD3 LYS   118      38.303   3.663 -73.190  1.00  0.00           H  
ATOM   1722  CE  LYS   118      40.339   3.917 -72.636  1.00  0.00           C  
ATOM   1723  HE2 LYS   118      40.225   4.966 -72.363  1.00  0.00           H  
ATOM   1724  HE3 LYS   118      41.132   3.458 -72.046  1.00  0.00           H  
ATOM   1725  NZ  LYS   118      40.851   3.636 -73.912  1.00  0.00           N  
ATOM   1726  HZ1 LYS   118      40.826   2.642 -74.088  1.00  0.00           H  
ATOM   1727  HZ2 LYS   118      40.229   3.872 -74.672  1.00  0.00           H  
ATOM   1728  HZ3 LYS   118      41.792   3.976 -74.050  1.00  0.00           H  
ATOM   1729  C   LYS   118      36.219   3.087 -68.754  1.00  0.00           C  
ATOM   1730  O   LYS   118      37.065   3.317 -67.899  1.00  0.00           O  
ATOM   1731  N   GLU   119      35.003   3.671 -68.839  1.00  0.00           N  
ATOM   1732  H   GLU   119      34.452   3.427 -69.653  1.00  0.00           H  
ATOM   1733  CA  GLU   119      34.401   4.607 -67.838  1.00  0.00           C  
ATOM   1734  HA  GLU   119      35.097   5.412 -67.601  1.00  0.00           H  
ATOM   1735  CB  GLU   119      33.283   5.381 -68.473  1.00  0.00           C  
ATOM   1736  HB2 GLU   119      33.643   5.940 -69.337  1.00  0.00           H  
ATOM   1737  HB3 GLU   119      32.556   4.681 -68.883  1.00  0.00           H  
ATOM   1738  CG  GLU   119      32.490   6.376 -67.594  1.00  0.00           C  
ATOM   1739  HG2 GLU   119      31.813   6.925 -68.248  1.00  0.00           H  
ATOM   1740  HG3 GLU   119      31.892   5.860 -66.844  1.00  0.00           H  
ATOM   1741  CD  GLU   119      33.417   7.458 -66.920  1.00  0.00           C  
ATOM   1742  OE1 GLU   119      32.911   8.173 -66.009  1.00  0.00           O  
ATOM   1743  OE2 GLU   119      34.531   7.629 -67.332  1.00  0.00           O  
ATOM   1744  C   GLU   119      33.990   4.009 -66.521  1.00  0.00           C  
ATOM   1745  O   GLU   119      34.376   4.527 -65.473  1.00  0.00           O  
ATOM   1746  N   LEU   120      33.520   2.781 -66.571  1.00  0.00           N  
ATOM   1747  H   LEU   120      33.326   2.332 -67.458  1.00  0.00           H  
ATOM   1748  CA  LEU   120      33.244   1.986 -65.389  1.00  0.00           C  
ATOM   1749  HA  LEU   120      32.429   2.499 -64.878  1.00  0.00           H  
ATOM   1750  CB  LEU   120      32.821   0.612 -65.774  1.00  0.00           C  
ATOM   1751  HB2 LEU   120      31.909   0.820 -66.334  1.00  0.00           H  
ATOM   1752  HB3 LEU   120      33.598   0.190 -66.412  1.00  0.00           H  
ATOM   1753  CG  LEU   120      32.570  -0.372 -64.585  1.00  0.00           C  
ATOM   1754  HG  LEU   120      33.526  -0.422 -64.063  1.00  0.00           H  
ATOM   1755  CD1 LEU   120      31.459   0.065 -63.579  1.00  0.00           C  
ATOM   1756 HD11 LEU   120      30.439  -0.014 -63.974  1.00  0.00           H  
ATOM   1757 HD12 LEU   120      31.470  -0.389 -62.580  1.00  0.00           H  
ATOM   1758 HD13 LEU   120      31.628   1.111 -63.296  1.00  0.00           H  
ATOM   1759  CD2 LEU   120      32.388  -1.730 -65.194  1.00  0.00           C  
ATOM   1760 HD21 LEU   120      31.907  -2.405 -64.475  1.00  0.00           H  
ATOM   1761 HD22 LEU   120      31.873  -1.668 -66.160  1.00  0.00           H  
ATOM   1762 HD23 LEU   120      33.370  -1.996 -65.604  1.00  0.00           H  
ATOM   1763  C   LEU   120      34.459   1.905 -64.491  1.00  0.00           C  
ATOM   1764  O   LEU   120      34.356   2.294 -63.357  1.00  0.00           O  
ATOM   1765  N   ILE   121      35.630   1.600 -65.049  1.00  0.00           N  
ATOM   1766  H   ILE   121      35.543   1.361 -66.030  1.00  0.00           H  
ATOM   1767  CA  ILE   121      36.886   1.600 -64.354  1.00  0.00           C  
ATOM   1768  HA  ILE   121      36.686   1.108 -63.402  1.00  0.00           H  
ATOM   1769  CB  ILE   121      38.011   0.948 -65.181  1.00  0.00           C  
ATOM   1770  HB  ILE   121      38.140   1.552 -66.079  1.00  0.00           H  
ATOM   1771  CG2 ILE   121      39.213   0.806 -64.319  1.00  0.00           C  
ATOM   1772 HG21 ILE   121      39.757   1.729 -64.082  1.00  0.00           H  
ATOM   1773 HG22 ILE   121      38.984   0.271 -63.388  1.00  0.00           H  
ATOM   1774 HG23 ILE   121      39.961   0.155 -64.788  1.00  0.00           H  
ATOM   1775  CG1 ILE   121      37.653  -0.514 -65.547  1.00  0.00           C  
ATOM   1776 HG12 ILE   121      37.705  -1.183 -64.688  1.00  0.00           H  
ATOM   1777 HG13 ILE   121      36.628  -0.593 -65.910  1.00  0.00           H  
ATOM   1778  CD1 ILE   121      38.546  -0.971 -66.701  1.00  0.00           C  
ATOM   1779 HD11 ILE   121      39.627  -0.909 -66.524  1.00  0.00           H  
ATOM   1780 HD12 ILE   121      38.400  -2.048 -66.852  1.00  0.00           H  
ATOM   1781 HD13 ILE   121      38.196  -0.592 -67.669  1.00  0.00           H  
ATOM   1782  C   ILE   121      37.291   3.058 -63.928  1.00  0.00           C  
ATOM   1783  O   ILE   121      37.749   3.267 -62.768  1.00  0.00           O  
ATOM   1784  N   ARG   122      37.071   4.122 -64.726  1.00  0.00           N  
ATOM   1785  H   ARG   122      36.585   3.991 -65.605  1.00  0.00           H  
ATOM   1786  CA  ARG   122      37.565   5.483 -64.366  1.00  0.00           C  
ATOM   1787  HA  ARG   122      38.644   5.506 -64.214  1.00  0.00           H  
ATOM   1788  CB  ARG   122      37.118   6.311 -65.620  1.00  0.00           C  
ATOM   1789  HB2 ARG   122      37.238   5.830 -66.591  1.00  0.00           H  
ATOM   1790  HB3 ARG   122      36.041   6.361 -65.459  1.00  0.00           H  
ATOM   1791  CG  ARG   122      37.725   7.713 -65.703  1.00  0.00           C  
ATOM   1792  HG2 ARG   122      38.811   7.794 -65.659  1.00  0.00           H  
ATOM   1793  HG3 ARG   122      37.498   8.043 -66.717  1.00  0.00           H  
ATOM   1794  CD  ARG   122      37.313   8.829 -64.708  1.00  0.00           C  
ATOM   1795  HD2 ARG   122      37.564   8.655 -63.661  1.00  0.00           H  
ATOM   1796  HD3 ARG   122      37.721   9.791 -65.016  1.00  0.00           H  
ATOM   1797  NE  ARG   122      35.849   9.116 -64.712  1.00  0.00           N  
ATOM   1798  HE  ARG   122      35.261   8.421 -65.149  1.00  0.00           H  
ATOM   1799  CZ  ARG   122      35.120  10.141 -64.270  1.00  0.00           C  
ATOM   1800  NH1 ARG   122      35.606  11.236 -63.686  1.00  0.00           N  
ATOM   1801 HH11 ARG   122      36.555  11.299 -63.347  1.00  0.00           H  
ATOM   1802 HH12 ARG   122      35.047  12.076 -63.646  1.00  0.00           H  
ATOM   1803  NH2 ARG   122      33.839  10.189 -64.450  1.00  0.00           N  
ATOM   1804 HH21 ARG   122      33.451   9.416 -64.972  1.00  0.00           H  
ATOM   1805 HH22 ARG   122      33.303  11.034 -64.313  1.00  0.00           H  
ATOM   1806  C   ARG   122      37.002   5.966 -63.073  1.00  0.00           C  
ATOM   1807  O   ARG   122      37.776   6.515 -62.275  1.00  0.00           O  
ATOM   1808  N   PHE   123      35.713   5.781 -62.831  1.00  0.00           N  
ATOM   1809  H   PHE   123      35.164   5.141 -63.393  1.00  0.00           H  
ATOM   1810  CA  PHE   123      35.062   6.324 -61.631  1.00  0.00           C  
ATOM   1811  HA  PHE   123      35.596   7.257 -61.452  1.00  0.00           H  
ATOM   1812  CB  PHE   123      33.592   6.740 -61.853  1.00  0.00           C  
ATOM   1813  HB2 PHE   123      33.222   7.289 -60.978  1.00  0.00           H  
ATOM   1814  HB3 PHE   123      33.464   7.385 -62.732  1.00  0.00           H  
ATOM   1815  CG  PHE   123      32.706   5.574 -62.012  1.00  0.00           C  
ATOM   1816  CD1 PHE   123      32.110   5.301 -63.275  1.00  0.00           C  
ATOM   1817  HD1 PHE   123      32.602   5.728 -64.136  1.00  0.00           H  
ATOM   1818  CE1 PHE   123      31.034   4.481 -63.383  1.00  0.00           C  
ATOM   1819  HE1 PHE   123      30.586   4.169 -64.315  1.00  0.00           H  
ATOM   1820  CZ  PHE   123      30.565   3.771 -62.219  1.00  0.00           C  
ATOM   1821  HZ  PHE   123      29.716   3.105 -62.254  1.00  0.00           H  
ATOM   1822  CE2 PHE   123      31.182   4.084 -60.956  1.00  0.00           C  
ATOM   1823  HE2 PHE   123      30.746   3.642 -60.072  1.00  0.00           H  
ATOM   1824  CD2 PHE   123      32.208   4.941 -60.859  1.00  0.00           C  
ATOM   1825  HD2 PHE   123      32.669   5.136 -59.902  1.00  0.00           H  
ATOM   1826  C   PHE   123      35.344   5.604 -60.310  1.00  0.00           C  
ATOM   1827  O   PHE   123      35.361   6.069 -59.210  1.00  0.00           O  
ATOM   1828  N   LEU   124      35.514   4.311 -60.479  1.00  0.00           N  
ATOM   1829  H   LEU   124      35.426   3.990 -61.436  1.00  0.00           H  
ATOM   1830  CA  LEU   124      35.659   3.322 -59.454  1.00  0.00           C  
ATOM   1831  HA  LEU   124      35.068   3.591 -58.578  1.00  0.00           H  
ATOM   1832  CB  LEU   124      35.213   1.940 -59.889  1.00  0.00           C  
ATOM   1833  HB2 LEU   124      35.782   1.649 -60.772  1.00  0.00           H  
ATOM   1834  HB3 LEU   124      35.493   1.224 -59.116  1.00  0.00           H  
ATOM   1835  CG  LEU   124      33.730   1.731 -60.170  1.00  0.00           C  
ATOM   1836  HG  LEU   124      33.431   2.245 -61.083  1.00  0.00           H  
ATOM   1837  CD1 LEU   124      33.517   0.180 -60.480  1.00  0.00           C  
ATOM   1838 HD11 LEU   124      32.537  -0.063 -60.907  1.00  0.00           H  
ATOM   1839 HD12 LEU   124      34.294  -0.262 -61.116  1.00  0.00           H  
ATOM   1840 HD13 LEU   124      33.660  -0.310 -59.508  1.00  0.00           H  
ATOM   1841  CD2 LEU   124      32.864   2.128 -58.951  1.00  0.00           C  
ATOM   1842 HD21 LEU   124      32.777   3.220 -59.015  1.00  0.00           H  
ATOM   1843 HD22 LEU   124      31.918   1.575 -58.991  1.00  0.00           H  
ATOM   1844 HD23 LEU   124      33.302   1.752 -58.019  1.00  0.00           H  
ATOM   1845  C   LEU   124      37.138   3.296 -59.071  1.00  0.00           C  
ATOM   1846  O   LEU   124      37.425   2.863 -57.940  1.00  0.00           O  
ATOM   1847  N   ASN   125      38.036   3.887 -59.879  1.00  0.00           N  
ATOM   1848  H   ASN   125      37.654   4.240 -60.749  1.00  0.00           H  
ATOM   1849  CA  ASN   125      39.431   4.342 -59.529  1.00  0.00           C  
ATOM   1850  HA  ASN   125      39.788   3.495 -58.944  1.00  0.00           H  
ATOM   1851  CB  ASN   125      40.263   4.561 -60.826  1.00  0.00           C  
ATOM   1852  HB2 ASN   125      39.687   5.147 -61.542  1.00  0.00           H  
ATOM   1853  HB3 ASN   125      41.155   5.127 -60.554  1.00  0.00           H  
ATOM   1854  CG  ASN   125      40.804   3.426 -61.564  1.00  0.00           C  
ATOM   1855  OD1 ASN   125      41.343   3.563 -62.647  1.00  0.00           O  
ATOM   1856  ND2 ASN   125      40.738   2.200 -61.128  1.00  0.00           N  
ATOM   1857 HD21 ASN   125      41.020   1.458 -61.757  1.00  0.00           H  
ATOM   1858 HD22 ASN   125      40.311   2.021 -60.227  1.00  0.00           H  
ATOM   1859  C   ASN   125      39.493   5.574 -58.558  1.00  0.00           C  
ATOM   1860  O   ASN   125      40.074   6.575 -58.828  1.00  0.00           O  
ATOM   1861  N   ALA   126      38.850   5.395 -57.413  1.00  0.00           N  
ATOM   1862  H   ALA   126      38.220   4.606 -57.334  1.00  0.00           H  
ATOM   1863  CA  ALA   126      38.706   6.417 -56.366  1.00  0.00           C  
ATOM   1864  HA  ALA   126      39.359   7.247 -56.638  1.00  0.00           H  
ATOM   1865  CB  ALA   126      37.199   6.824 -56.448  1.00  0.00           C  
ATOM   1866  HB1 ALA   126      36.557   5.956 -56.254  1.00  0.00           H  
ATOM   1867  HB2 ALA   126      36.969   7.609 -55.717  1.00  0.00           H  
ATOM   1868  HB3 ALA   126      37.049   7.260 -57.443  1.00  0.00           H  
ATOM   1869  C   ALA   126      39.304   5.981 -54.998  1.00  0.00           C  
ATOM   1870  O   ALA   126      38.923   6.485 -53.951  1.00  0.00           O  
ATOM   1871  N   GLY   127      40.219   5.050 -55.090  1.00  0.00           N  
ATOM   1872  H   GLY   127      40.507   4.767 -56.019  1.00  0.00           H  
ATOM   1873  CA  GLY   127      41.199   4.596 -54.133  1.00  0.00           C  
ATOM   1874  HA2 GLY   127      40.674   4.248 -53.244  1.00  0.00           H  
ATOM   1875  HA3 GLY   127      41.688   3.738 -54.593  1.00  0.00           H  
ATOM   1876  C   GLY   127      42.308   5.654 -53.824  1.00  0.00           C  
ATOM   1877  O   GLY   127      42.943   6.146 -54.734  1.00  0.00           O  
ATOM   1878  N   ILE   128      42.548   5.970 -52.574  1.00  0.00           N  
ATOM   1879  H   ILE   128      41.957   5.535 -51.876  1.00  0.00           H  
ATOM   1880  CA  ILE   128      43.469   6.999 -52.112  1.00  0.00           C  
ATOM   1881  HA  ILE   128      44.051   7.386 -52.948  1.00  0.00           H  
ATOM   1882  CB  ILE   128      42.679   8.194 -51.394  1.00  0.00           C  
ATOM   1883  HB  ILE   128      42.239   7.719 -50.518  1.00  0.00           H  
ATOM   1884  CG2 ILE   128      43.672   9.196 -50.858  1.00  0.00           C  
ATOM   1885 HG21 ILE   128      43.212  10.035 -50.322  1.00  0.00           H  
ATOM   1886 HG22 ILE   128      44.271   8.716 -50.075  1.00  0.00           H  
ATOM   1887 HG23 ILE   128      44.249   9.541 -51.725  1.00  0.00           H  
ATOM   1888  CG1 ILE   128      41.531   8.858 -52.239  1.00  0.00           C  
ATOM   1889 HG12 ILE   128      41.985   9.422 -53.054  1.00  0.00           H  
ATOM   1890 HG13 ILE   128      40.911   8.031 -52.588  1.00  0.00           H  
ATOM   1891  CD1 ILE   128      40.645   9.800 -51.379  1.00  0.00           C  
ATOM   1892 HD11 ILE   128      39.624   9.921 -51.761  1.00  0.00           H  
ATOM   1893 HD12 ILE   128      40.467   9.329 -50.405  1.00  0.00           H  
ATOM   1894 HD13 ILE   128      41.231  10.714 -51.222  1.00  0.00           H  
ATOM   1895  C   ILE   128      44.431   6.231 -51.221  1.00  0.00           C  
ATOM   1896  O   ILE   128      44.102   5.670 -50.204  1.00  0.00           O  
ATOM   1897  N   PHE   129      45.756   6.180 -51.594  1.00  0.00           N  
ATOM   1898  H   PHE   129      46.029   6.860 -52.294  1.00  0.00           H  
ATOM   1899  CA  PHE   129      46.731   5.317 -50.961  1.00  0.00           C  
ATOM   1900  HA  PHE   129      46.414   4.509 -50.303  1.00  0.00           H  
ATOM   1901  CB  PHE   129      47.660   4.727 -52.075  1.00  0.00           C  
ATOM   1902  HB2 PHE   129      48.048   5.589 -52.633  1.00  0.00           H  
ATOM   1903  HB3 PHE   129      48.404   4.148 -51.515  1.00  0.00           H  
ATOM   1904  CG  PHE   129      47.008   3.711 -52.988  1.00  0.00           C  
ATOM   1905  CD1 PHE   129      47.203   2.354 -52.846  1.00  0.00           C  
ATOM   1906  HD1 PHE   129      47.767   1.977 -52.007  1.00  0.00           H  
ATOM   1907  CE1 PHE   129      46.602   1.448 -53.694  1.00  0.00           C  
ATOM   1908  HE1 PHE   129      46.661   0.382 -53.535  1.00  0.00           H  
ATOM   1909  CZ  PHE   129      45.843   1.916 -54.775  1.00  0.00           C  
ATOM   1910  HZ  PHE   129      45.328   1.160 -55.350  1.00  0.00           H  
ATOM   1911  CE2 PHE   129      45.725   3.274 -55.072  1.00  0.00           C  
ATOM   1912  HE2 PHE   129      45.127   3.631 -55.897  1.00  0.00           H  
ATOM   1913  CD2 PHE   129      46.335   4.199 -54.142  1.00  0.00           C  
ATOM   1914  HD2 PHE   129      46.177   5.248 -54.346  1.00  0.00           H  
ATOM   1915  C   PHE   129      47.696   6.231 -50.193  1.00  0.00           C  
ATOM   1916  O   PHE   129      48.001   5.929 -49.059  1.00  0.00           O  
ATOM   1917  N   GLY   130      48.015   7.384 -50.689  1.00  0.00           N  
ATOM   1918  H   GLY   130      47.567   7.629 -51.564  1.00  0.00           H  
ATOM   1919  CA  GLY   130      48.819   8.396 -50.023  1.00  0.00           C  
ATOM   1920  HA2 GLY   130      49.016   9.132 -50.803  1.00  0.00           H  
ATOM   1921  HA3 GLY   130      48.358   8.939 -49.198  1.00  0.00           H  
ATOM   1922  C   GLY   130      50.181   7.884 -49.578  1.00  0.00           C  
ATOM   1923  O   GLY   130      50.671   6.933 -50.208  1.00  0.00           O  
ATOM   1924  N   ASN   131      50.748   8.453 -48.562  1.00  0.00           N  
ATOM   1925  H   ASN   131      50.178   9.140 -48.083  1.00  0.00           H  
ATOM   1926  CA  ASN   131      52.029   8.186 -48.055  1.00  0.00           C  
ATOM   1927  HA  ASN   131      52.775   8.281 -48.844  1.00  0.00           H  
ATOM   1928  CB  ASN   131      52.413   8.965 -46.894  1.00  0.00           C  
ATOM   1929  HB2 ASN   131      51.696   8.893 -46.077  1.00  0.00           H  
ATOM   1930  HB3 ASN   131      53.329   8.447 -46.609  1.00  0.00           H  
ATOM   1931  CG  ASN   131      52.663  10.447 -47.204  1.00  0.00           C  
ATOM   1932  OD1 ASN   131      53.162  10.846 -48.181  1.00  0.00           O  
ATOM   1933  ND2 ASN   131      52.192  11.278 -46.251  1.00  0.00           N  
ATOM   1934 HD21 ASN   131      52.459  12.254 -46.204  1.00  0.00           H  
ATOM   1935 HD22 ASN   131      51.794  10.897 -45.401  1.00  0.00           H  
ATOM   1936  C   ASN   131      52.153   6.696 -47.595  1.00  0.00           C  
ATOM   1937  O   ASN   131      51.363   6.198 -46.785  1.00  0.00           O  
ATOM   1938  N   GLY   132      53.097   5.915 -48.165  1.00  0.00           N  
ATOM   1939  H   GLY   132      53.591   6.281 -48.970  1.00  0.00           H  
ATOM   1940  CA  GLY   132      53.429   4.486 -47.739  1.00  0.00           C  
ATOM   1941  HA2 GLY   132      54.467   4.320 -48.030  1.00  0.00           H  
ATOM   1942  HA3 GLY   132      53.449   4.473 -46.649  1.00  0.00           H  
ATOM   1943  C   GLY   132      52.501   3.348 -48.141  1.00  0.00           C  
ATOM   1944  O   GLY   132      51.662   3.418 -49.046  1.00  0.00           O  
ATOM   1945  N   SER   133      52.601   2.240 -47.433  1.00  0.00           N  
ATOM   1946  H   SER   133      53.205   2.379 -46.632  1.00  0.00           H  
ATOM   1947  CA  SER   133      51.739   1.064 -47.533  1.00  0.00           C  
ATOM   1948  HA  SER   133      51.388   0.885 -48.549  1.00  0.00           H  
ATOM   1949  CB  SER   133      52.516  -0.133 -47.100  1.00  0.00           C  
ATOM   1950  HB2 SER   133      51.848  -0.992 -47.050  1.00  0.00           H  
ATOM   1951  HB3 SER   133      53.356  -0.265 -47.782  1.00  0.00           H  
ATOM   1952  OG  SER   133      52.864  -0.094 -45.722  1.00  0.00           O  
ATOM   1953  HG  SER   133      53.823  -0.134 -45.709  1.00  0.00           H  
ATOM   1954  C   SER   133      50.351   1.271 -46.729  1.00  0.00           C  
ATOM   1955  O   SER   133      49.462   0.461 -46.906  1.00  0.00           O  
ATOM   1956  N   ASP   134      50.184   2.411 -46.046  1.00  0.00           N  
ATOM   1957  H   ASP   134      50.968   3.048 -46.110  1.00  0.00           H  
ATOM   1958  CA  ASP   134      49.241   2.582 -44.937  1.00  0.00           C  
ATOM   1959  HA  ASP   134      49.435   1.753 -44.257  1.00  0.00           H  
ATOM   1960  CB  ASP   134      49.750   3.829 -44.056  1.00  0.00           C  
ATOM   1961  HB2 ASP   134      49.354   4.734 -44.516  1.00  0.00           H  
ATOM   1962  HB3 ASP   134      49.243   3.853 -43.091  1.00  0.00           H  
ATOM   1963  CG  ASP   134      51.226   4.091 -43.653  1.00  0.00           C  
ATOM   1964  OD1 ASP   134      51.488   4.874 -42.719  1.00  0.00           O  
ATOM   1965  OD2 ASP   134      52.149   3.379 -44.139  1.00  0.00           O  
ATOM   1966  C   ASP   134      47.686   2.598 -45.205  1.00  0.00           C  
ATOM   1967  O   ASP   134      46.978   2.360 -44.235  1.00  0.00           O  
ATOM   1968  N   ASN   135      47.291   2.769 -46.456  1.00  0.00           N  
ATOM   1969  H   ASN   135      47.933   3.140 -47.146  1.00  0.00           H  
ATOM   1970  CA  ASN   135      45.912   2.561 -46.945  1.00  0.00           C  
ATOM   1971  HA  ASN   135      45.346   2.037 -46.174  1.00  0.00           H  
ATOM   1972  CB  ASN   135      45.190   3.889 -47.151  1.00  0.00           C  
ATOM   1973  HB2 ASN   135      45.370   4.543 -46.298  1.00  0.00           H  
ATOM   1974  HB3 ASN   135      45.590   4.431 -48.007  1.00  0.00           H  
ATOM   1975  CG  ASN   135      43.628   3.828 -47.189  1.00  0.00           C  
ATOM   1976  OD1 ASN   135      42.951   3.445 -46.260  1.00  0.00           O  
ATOM   1977  ND2 ASN   135      42.997   4.418 -48.184  1.00  0.00           N  
ATOM   1978 HD21 ASN   135      41.985   4.430 -48.156  1.00  0.00           H  
ATOM   1979 HD22 ASN   135      43.446   4.971 -48.904  1.00  0.00           H  
ATOM   1980  C   ASN   135      45.861   1.598 -48.172  1.00  0.00           C  
ATOM   1981  O   ASN   135      44.927   1.582 -48.945  1.00  0.00           O  
ATOM   1982  N   THR   136      46.993   0.891 -48.459  1.00  0.00           N  
ATOM   1983  H   THR   136      47.753   0.859 -47.790  1.00  0.00           H  
ATOM   1984  CA  THR   136      47.000  -0.177 -49.414  1.00  0.00           C  
ATOM   1985  HA  THR   136      46.410  -0.024 -50.317  1.00  0.00           H  
ATOM   1986  CB  THR   136      48.407  -0.513 -49.929  1.00  0.00           C  
ATOM   1987  HB  THR   136      49.029  -0.914 -49.129  1.00  0.00           H  
ATOM   1988  CG2 THR   136      48.577  -1.366 -51.097  1.00  0.00           C  
ATOM   1989 HG21 THR   136      48.311  -0.862 -52.034  1.00  0.00           H  
ATOM   1990 HG22 THR   136      49.662  -1.524 -51.126  1.00  0.00           H  
ATOM   1991 HG23 THR   136      47.979  -2.286 -51.097  1.00  0.00           H  
ATOM   1992  OG1 THR   136      48.974   0.698 -50.263  1.00  0.00           O  
ATOM   1993  HG1 THR   136      48.676   1.250 -49.537  1.00  0.00           H  
ATOM   1994  C   THR   136      46.413  -1.479 -48.691  1.00  0.00           C  
ATOM   1995  O   THR   136      46.709  -1.770 -47.548  1.00  0.00           O  
ATOM   1996  N   LEU   137      45.598  -2.265 -49.423  1.00  0.00           N  
ATOM   1997  H   LEU   137      45.378  -1.919 -50.350  1.00  0.00           H  
ATOM   1998  CA  LEU   137      45.273  -3.631 -49.088  1.00  0.00           C  
ATOM   1999  HA  LEU   137      44.774  -3.681 -48.120  1.00  0.00           H  
ATOM   2000  CB  LEU   137      44.397  -4.260 -50.225  1.00  0.00           C  
ATOM   2001  HB2 LEU   137      43.702  -3.511 -50.606  1.00  0.00           H  
ATOM   2002  HB3 LEU   137      44.979  -4.630 -51.069  1.00  0.00           H  
ATOM   2003  CG  LEU   137      43.578  -5.527 -49.872  1.00  0.00           C  
ATOM   2004  HG  LEU   137      44.242  -6.338 -49.573  1.00  0.00           H  
ATOM   2005  CD1 LEU   137      42.542  -5.268 -48.800  1.00  0.00           C  
ATOM   2006 HD11 LEU   137      43.001  -5.467 -47.824  1.00  0.00           H  
ATOM   2007 HD12 LEU   137      42.216  -4.221 -48.843  1.00  0.00           H  
ATOM   2008 HD13 LEU   137      41.633  -5.834 -49.035  1.00  0.00           H  
ATOM   2009  CD2 LEU   137      42.865  -5.994 -51.146  1.00  0.00           C  
ATOM   2010 HD21 LEU   137      42.047  -5.292 -51.346  1.00  0.00           H  
ATOM   2011 HD22 LEU   137      43.607  -5.994 -51.954  1.00  0.00           H  
ATOM   2012 HD23 LEU   137      42.480  -7.000 -50.939  1.00  0.00           H  
ATOM   2013  C   LEU   137      46.538  -4.521 -49.037  1.00  0.00           C  
ATOM   2014  O   LEU   137      47.484  -4.365 -49.813  1.00  0.00           O  
ATOM   2015  N   PRO   138      46.558  -5.604 -48.251  1.00  0.00           N  
ATOM   2016  CD  PRO   138      45.674  -6.059 -47.153  1.00  0.00           C  
ATOM   2017  HD2 PRO   138      44.963  -6.857 -47.399  1.00  0.00           H  
ATOM   2018  HD3 PRO   138      45.225  -5.270 -46.537  1.00  0.00           H  
ATOM   2019  CG  PRO   138      46.666  -6.694 -46.168  1.00  0.00           C  
ATOM   2020  HG2 PRO   138      46.186  -7.314 -45.399  1.00  0.00           H  
ATOM   2021  HG3 PRO   138      47.332  -5.974 -45.678  1.00  0.00           H  
ATOM   2022  CB  PRO   138      47.476  -7.481 -47.143  1.00  0.00           C  
ATOM   2023  HB2 PRO   138      46.804  -8.323 -47.354  1.00  0.00           H  
ATOM   2024  HB3 PRO   138      48.439  -7.857 -46.779  1.00  0.00           H  
ATOM   2025  CA  PRO   138      47.654  -6.604 -48.320  1.00  0.00           C  
ATOM   2026  HA  PRO   138      48.564  -6.014 -48.208  1.00  0.00           H  
ATOM   2027  C   PRO   138      47.616  -7.304 -49.642  1.00  0.00           C  
ATOM   2028  O   PRO   138      46.590  -7.834 -50.019  1.00  0.00           O  
ATOM   2029  N   HIE   139      48.805  -7.470 -50.253  1.00  0.00           N  
ATOM   2030  H   HIE   139      49.656  -7.164 -49.795  1.00  0.00           H  
ATOM   2031  CA  HIE   139      48.909  -8.111 -51.614  1.00  0.00           C  
ATOM   2032  HA  HIE   139      48.189  -7.728 -52.337  1.00  0.00           H  
ATOM   2033  CB  HIE   139      50.321  -7.831 -52.171  1.00  0.00           C  
ATOM   2034  HB2 HIE   139      51.089  -8.379 -51.612  1.00  0.00           H  
ATOM   2035  HB3 HIE   139      50.375  -8.383 -53.117  1.00  0.00           H  
ATOM   2036  CG  HIE   139      50.606  -6.300 -52.272  1.00  0.00           C  
ATOM   2037  ND1 HIE   139      49.949  -5.238 -52.810  1.00  0.00           N  
ATOM   2038  CE1 HIE   139      50.572  -4.106 -52.355  1.00  0.00           C  
ATOM   2039  HE1 HIE   139      50.274  -3.083 -52.527  1.00  0.00           H  
ATOM   2040  NE2 HIE   139      51.557  -4.359 -51.503  1.00  0.00           N  
ATOM   2041  HE2 HIE   139      52.205  -3.702 -51.091  1.00  0.00           H  
ATOM   2042  CD2 HIE   139      51.632  -5.713 -51.477  1.00  0.00           C  
ATOM   2043  HD2 HIE   139      52.393  -6.253 -50.932  1.00  0.00           H  
ATOM   2044  C   HIE   139      48.604  -9.557 -51.579  1.00  0.00           C  
ATOM   2045  O   HIE   139      48.245 -10.224 -52.574  1.00  0.00           O  
ATOM   2046  N   SER   140      48.790 -10.098 -50.395  1.00  0.00           N  
ATOM   2047  H   SER   140      48.903  -9.511 -49.578  1.00  0.00           H  
ATOM   2048  CA  SER   140      48.274 -11.462 -50.070  1.00  0.00           C  
ATOM   2049  HA  SER   140      48.724 -12.204 -50.730  1.00  0.00           H  
ATOM   2050  CB  SER   140      48.579 -11.825 -48.621  1.00  0.00           C  
ATOM   2051  HB2 SER   140      47.942 -12.655 -48.316  1.00  0.00           H  
ATOM   2052  HB3 SER   140      49.646 -12.036 -48.547  1.00  0.00           H  
ATOM   2053  OG  SER   140      48.234 -10.808 -47.709  1.00  0.00           O  
ATOM   2054  HG  SER   140      48.905 -10.124 -47.658  1.00  0.00           H  
ATOM   2055  C   SER   140      46.781 -11.623 -50.313  1.00  0.00           C  
ATOM   2056  O   SER   140      46.307 -12.474 -51.008  1.00  0.00           O  
ATOM   2057  N   ALA   141      46.000 -10.685 -49.771  1.00  0.00           N  
ATOM   2058  H   ALA   141      46.344 -10.017 -49.091  1.00  0.00           H  
ATOM   2059  CA  ALA   141      44.554 -10.531 -50.130  1.00  0.00           C  
ATOM   2060  HA  ALA   141      44.008 -11.452 -49.928  1.00  0.00           H  
ATOM   2061  CB  ALA   141      43.965  -9.523 -49.140  1.00  0.00           C  
ATOM   2062  HB1 ALA   141      42.884  -9.380 -49.260  1.00  0.00           H  
ATOM   2063  HB2 ALA   141      44.083  -9.905 -48.119  1.00  0.00           H  
ATOM   2064  HB3 ALA   141      44.431  -8.538 -49.263  1.00  0.00           H  
ATOM   2065  C   ALA   141      44.196 -10.059 -51.531  1.00  0.00           C  
ATOM   2066  O   ALA   141      43.165 -10.506 -52.002  1.00  0.00           O  
ATOM   2067  N   THR   142      45.080  -9.338 -52.222  1.00  0.00           N  
ATOM   2068  H   THR   142      45.868  -9.037 -51.662  1.00  0.00           H  
ATOM   2069  CA  THR   142      44.891  -9.198 -53.646  1.00  0.00           C  
ATOM   2070  HA  THR   142      43.946  -8.664 -53.739  1.00  0.00           H  
ATOM   2071  CB  THR   142      45.846  -8.157 -54.205  1.00  0.00           C  
ATOM   2072  HB  THR   142      46.872  -8.443 -53.969  1.00  0.00           H  
ATOM   2073  CG2 THR   142      45.710  -8.096 -55.690  1.00  0.00           C  
ATOM   2074 HG21 THR   142      44.676  -7.960 -56.032  1.00  0.00           H  
ATOM   2075 HG22 THR   142      46.329  -7.348 -56.200  1.00  0.00           H  
ATOM   2076 HG23 THR   142      46.014  -9.031 -56.175  1.00  0.00           H  
ATOM   2077  OG1 THR   142      45.557  -6.932 -53.736  1.00  0.00           O  
ATOM   2078  HG1 THR   142      46.290  -6.330 -53.883  1.00  0.00           H  
ATOM   2079  C   THR   142      44.813 -10.537 -54.465  1.00  0.00           C  
ATOM   2080  O   THR   142      43.931 -10.864 -55.254  1.00  0.00           O  
ATOM   2081  N   ARG   143      45.817 -11.419 -54.216  1.00  0.00           N  
ATOM   2082  H   ARG   143      46.550 -11.137 -53.576  1.00  0.00           H  
ATOM   2083  CA  ARG   143      46.002 -12.720 -54.870  1.00  0.00           C  
ATOM   2084  HA  ARG   143      46.011 -12.486 -55.934  1.00  0.00           H  
ATOM   2085  CB  ARG   143      47.292 -13.453 -54.407  1.00  0.00           C  
ATOM   2086  HB2 ARG   143      47.245 -13.404 -53.319  1.00  0.00           H  
ATOM   2087  HB3 ARG   143      47.337 -14.459 -54.824  1.00  0.00           H  
ATOM   2088  CG  ARG   143      48.595 -12.936 -54.944  1.00  0.00           C  
ATOM   2089  HG2 ARG   143      48.665 -13.245 -55.987  1.00  0.00           H  
ATOM   2090  HG3 ARG   143      48.675 -11.864 -54.763  1.00  0.00           H  
ATOM   2091  CD  ARG   143      49.846 -13.436 -54.255  1.00  0.00           C  
ATOM   2092  HD2 ARG   143      50.655 -12.956 -54.805  1.00  0.00           H  
ATOM   2093  HD3 ARG   143      49.882 -13.107 -53.216  1.00  0.00           H  
ATOM   2094  NE  ARG   143      50.077 -14.881 -54.250  1.00  0.00           N  
ATOM   2095  HE  ARG   143      49.711 -15.362 -53.441  1.00  0.00           H  
ATOM   2096  CZ  ARG   143      50.488 -15.700 -55.201  1.00  0.00           C  
ATOM   2097  NH1 ARG   143      50.919 -15.266 -56.348  1.00  0.00           N  
ATOM   2098 HH11 ARG   143      51.368 -14.365 -56.437  1.00  0.00           H  
ATOM   2099 HH12 ARG   143      51.064 -15.894 -57.126  1.00  0.00           H  
ATOM   2100  NH2 ARG   143      50.448 -16.960 -54.969  1.00  0.00           N  
ATOM   2101 HH21 ARG   143      50.174 -17.281 -54.051  1.00  0.00           H  
ATOM   2102 HH22 ARG   143      50.797 -17.607 -55.662  1.00  0.00           H  
ATOM   2103  C   ARG   143      44.806 -13.598 -54.540  1.00  0.00           C  
ATOM   2104  O   ARG   143      44.184 -14.232 -55.375  1.00  0.00           O  
ATOM   2105  N   ALA   144      44.369 -13.504 -53.250  1.00  0.00           N  
ATOM   2106  H   ALA   144      44.841 -12.914 -52.576  1.00  0.00           H  
ATOM   2107  CA  ALA   144      43.058 -14.200 -52.861  1.00  0.00           C  
ATOM   2108  HA  ALA   144      43.063 -15.271 -53.062  1.00  0.00           H  
ATOM   2109  CB  ALA   144      42.903 -14.113 -51.294  1.00  0.00           C  
ATOM   2110  HB1 ALA   144      42.869 -13.130 -50.808  1.00  0.00           H  
ATOM   2111  HB2 ALA   144      42.041 -14.689 -50.936  1.00  0.00           H  
ATOM   2112  HB3 ALA   144      43.831 -14.599 -50.969  1.00  0.00           H  
ATOM   2113  C   ALA   144      41.805 -13.669 -53.588  1.00  0.00           C  
ATOM   2114  O   ALA   144      40.960 -14.493 -53.908  1.00  0.00           O  
ATOM   2115  N   ALA   145      41.725 -12.372 -53.910  1.00  0.00           N  
ATOM   2116  H   ALA   145      42.461 -11.797 -53.517  1.00  0.00           H  
ATOM   2117  CA  ALA   145      40.580 -11.868 -54.628  1.00  0.00           C  
ATOM   2118  HA  ALA   145      39.619 -12.225 -54.258  1.00  0.00           H  
ATOM   2119  CB  ALA   145      40.626 -10.390 -54.447  1.00  0.00           C  
ATOM   2120  HB1 ALA   145      41.468  -9.922 -54.972  1.00  0.00           H  
ATOM   2121  HB2 ALA   145      39.704  -9.993 -54.889  1.00  0.00           H  
ATOM   2122  HB3 ALA   145      40.650 -10.148 -53.377  1.00  0.00           H  
ATOM   2123  C   ALA   145      40.565 -12.165 -56.104  1.00  0.00           C  
ATOM   2124  O   ALA   145      39.486 -12.435 -56.647  1.00  0.00           O  
ATOM   2125  N   MET   146      41.757 -12.166 -56.750  1.00  0.00           N  
ATOM   2126  H   MET   146      42.548 -11.814 -56.223  1.00  0.00           H  
ATOM   2127  CA  MET   146      42.034 -12.598 -58.171  1.00  0.00           C  
ATOM   2128  HA  MET   146      41.449 -11.906 -58.776  1.00  0.00           H  
ATOM   2129  CB  MET   146      43.539 -12.401 -58.497  1.00  0.00           C  
ATOM   2130  HB2 MET   146      44.189 -12.685 -57.670  1.00  0.00           H  
ATOM   2131  HB3 MET   146      43.737 -12.951 -59.417  1.00  0.00           H  
ATOM   2132  CG  MET   146      43.961 -10.933 -58.606  1.00  0.00           C  
ATOM   2133  HG2 MET   146      43.449 -10.507 -59.469  1.00  0.00           H  
ATOM   2134  HG3 MET   146      43.462 -10.429 -57.779  1.00  0.00           H  
ATOM   2135  SD  MET   146      45.740 -10.649 -58.612  1.00  0.00           S  
ATOM   2136  CE  MET   146      46.160 -11.455 -60.110  1.00  0.00           C  
ATOM   2137  HE1 MET   146      45.637 -10.915 -60.908  1.00  0.00           H  
ATOM   2138  HE2 MET   146      47.255 -11.475 -60.181  1.00  0.00           H  
ATOM   2139  HE3 MET   146      45.734 -12.462 -60.208  1.00  0.00           H  
ATOM   2140  C   MET   146      41.613 -14.051 -58.262  1.00  0.00           C  
ATOM   2141  O   MET   146      40.901 -14.385 -59.185  1.00  0.00           O  
ATOM   2142  N   LEU   147      41.958 -14.917 -57.291  1.00  0.00           N  
ATOM   2143  H   LEU   147      42.725 -14.644 -56.688  1.00  0.00           H  
ATOM   2144  CA  LEU   147      41.619 -16.331 -57.350  1.00  0.00           C  
ATOM   2145  HA  LEU   147      41.967 -16.597 -58.349  1.00  0.00           H  
ATOM   2146  CB  LEU   147      42.453 -17.232 -56.364  1.00  0.00           C  
ATOM   2147  HB2 LEU   147      43.513 -17.030 -56.520  1.00  0.00           H  
ATOM   2148  HB3 LEU   147      42.244 -16.944 -55.333  1.00  0.00           H  
ATOM   2149  CG  LEU   147      42.236 -18.691 -56.573  1.00  0.00           C  
ATOM   2150  HG  LEU   147      41.255 -18.822 -57.030  1.00  0.00           H  
ATOM   2151  CD1 LEU   147      43.267 -19.286 -57.477  1.00  0.00           C  
ATOM   2152 HD11 LEU   147      44.196 -19.233 -56.894  1.00  0.00           H  
ATOM   2153 HD12 LEU   147      42.975 -20.323 -57.685  1.00  0.00           H  
ATOM   2154 HD13 LEU   147      43.277 -18.757 -58.438  1.00  0.00           H  
ATOM   2155  CD2 LEU   147      42.211 -19.532 -55.218  1.00  0.00           C  
ATOM   2156 HD21 LEU   147      41.879 -20.563 -55.386  1.00  0.00           H  
ATOM   2157 HD22 LEU   147      43.124 -19.502 -54.610  1.00  0.00           H  
ATOM   2158 HD23 LEU   147      41.382 -19.072 -54.667  1.00  0.00           H  
ATOM   2159  C   LEU   147      40.051 -16.611 -57.257  1.00  0.00           C  
ATOM   2160  O   LEU   147      39.541 -17.434 -58.009  1.00  0.00           O  
ATOM   2161  N   VAL   148      39.283 -15.879 -56.471  1.00  0.00           N  
ATOM   2162  H   VAL   148      39.756 -15.354 -55.744  1.00  0.00           H  
ATOM   2163  CA  VAL   148      37.864 -15.995 -56.223  1.00  0.00           C  
ATOM   2164  HA  VAL   148      37.515 -17.026 -56.178  1.00  0.00           H  
ATOM   2165  CB  VAL   148      37.387 -15.417 -54.904  1.00  0.00           C  
ATOM   2166  HB  VAL   148      37.851 -14.434 -54.819  1.00  0.00           H  
ATOM   2167  CG1 VAL   148      35.841 -15.271 -54.866  1.00  0.00           C  
ATOM   2168 HG11 VAL   148      35.506 -14.904 -53.888  1.00  0.00           H  
ATOM   2169 HG12 VAL   148      35.333 -14.695 -55.649  1.00  0.00           H  
ATOM   2170 HG13 VAL   148      35.400 -16.269 -54.976  1.00  0.00           H  
ATOM   2171  CG2 VAL   148      37.884 -16.279 -53.710  1.00  0.00           C  
ATOM   2172 HG21 VAL   148      37.545 -15.922 -52.730  1.00  0.00           H  
ATOM   2173 HG22 VAL   148      37.524 -17.303 -53.874  1.00  0.00           H  
ATOM   2174 HG23 VAL   148      38.978 -16.202 -53.686  1.00  0.00           H  
ATOM   2175  C   VAL   148      37.177 -15.474 -57.504  1.00  0.00           C  
ATOM   2176  O   VAL   148      36.232 -16.040 -58.040  1.00  0.00           O  
ATOM   2177  N   ARG   149      37.583 -14.277 -58.081  1.00  0.00           N  
ATOM   2178  H   ARG   149      38.304 -13.775 -57.576  1.00  0.00           H  
ATOM   2179  CA  ARG   149      36.961 -13.659 -59.242  1.00  0.00           C  
ATOM   2180  HA  ARG   149      35.880 -13.730 -59.123  1.00  0.00           H  
ATOM   2181  CB  ARG   149      37.170 -12.149 -59.377  1.00  0.00           C  
ATOM   2182  HB2 ARG   149      37.210 -11.739 -58.367  1.00  0.00           H  
ATOM   2183  HB3 ARG   149      38.133 -11.939 -59.842  1.00  0.00           H  
ATOM   2184  CG  ARG   149      36.037 -11.457 -60.194  1.00  0.00           C  
ATOM   2185  HG2 ARG   149      36.313 -10.408 -60.293  1.00  0.00           H  
ATOM   2186  HG3 ARG   149      35.916 -11.954 -61.157  1.00  0.00           H  
ATOM   2187  CD  ARG   149      34.591 -11.462 -59.557  1.00  0.00           C  
ATOM   2188  HD2 ARG   149      34.304 -12.461 -59.228  1.00  0.00           H  
ATOM   2189  HD3 ARG   149      34.652 -10.874 -58.640  1.00  0.00           H  
ATOM   2190  NE  ARG   149      33.628 -10.761 -60.402  1.00  0.00           N  
ATOM   2191  HE  ARG   149      33.905 -10.743 -61.373  1.00  0.00           H  
ATOM   2192  CZ  ARG   149      32.398 -10.333 -60.151  1.00  0.00           C  
ATOM   2193  NH1 ARG   149      31.764 -10.710 -59.100  1.00  0.00           N  
ATOM   2194 HH11 ARG   149      32.166 -11.432 -58.520  1.00  0.00           H  
ATOM   2195 HH12 ARG   149      30.818 -10.419 -58.900  1.00  0.00           H  
ATOM   2196  NH2 ARG   149      31.734  -9.664 -60.983  1.00  0.00           N  
ATOM   2197 HH21 ARG   149      31.972  -9.714 -61.964  1.00  0.00           H  
ATOM   2198 HH22 ARG   149      30.832  -9.265 -60.765  1.00  0.00           H  
ATOM   2199  C   ARG   149      37.201 -14.462 -60.512  1.00  0.00           C  
ATOM   2200  O   ARG   149      36.277 -14.507 -61.246  1.00  0.00           O  
ATOM   2201  N   ILE   150      38.355 -15.204 -60.653  1.00  0.00           N  
ATOM   2202  H   ILE   150      38.981 -15.178 -59.858  1.00  0.00           H  
ATOM   2203  CA  ILE   150      38.415 -16.246 -61.706  1.00  0.00           C  
ATOM   2204  HA  ILE   150      38.172 -15.713 -62.625  1.00  0.00           H  
ATOM   2205  CB  ILE   150      39.852 -16.945 -61.840  1.00  0.00           C  
ATOM   2206  HB  ILE   150      40.034 -17.518 -60.931  1.00  0.00           H  
ATOM   2207  CG2 ILE   150      39.860 -18.045 -62.933  1.00  0.00           C  
ATOM   2208 HG21 ILE   150      39.191 -18.876 -62.676  1.00  0.00           H  
ATOM   2209 HG22 ILE   150      39.518 -17.658 -63.901  1.00  0.00           H  
ATOM   2210 HG23 ILE   150      40.853 -18.512 -62.959  1.00  0.00           H  
ATOM   2211  CG1 ILE   150      41.008 -15.962 -62.006  1.00  0.00           C  
ATOM   2212 HG12 ILE   150      41.206 -15.751 -63.057  1.00  0.00           H  
ATOM   2213 HG13 ILE   150      40.799 -14.990 -61.558  1.00  0.00           H  
ATOM   2214  CD1 ILE   150      42.246 -16.540 -61.283  1.00  0.00           C  
ATOM   2215 HD11 ILE   150      42.055 -17.424 -60.662  1.00  0.00           H  
ATOM   2216 HD12 ILE   150      42.903 -16.905 -62.083  1.00  0.00           H  
ATOM   2217 HD13 ILE   150      42.790 -15.745 -60.758  1.00  0.00           H  
ATOM   2218  C   ILE   150      37.349 -17.332 -61.631  1.00  0.00           C  
ATOM   2219  O   ILE   150      36.508 -17.397 -62.481  1.00  0.00           O  
ATOM   2220  N   ASN   151      37.353 -18.000 -60.543  1.00  0.00           N  
ATOM   2221  H   ASN   151      38.154 -17.848 -59.942  1.00  0.00           H  
ATOM   2222  CA  ASN   151      36.323 -18.986 -60.255  1.00  0.00           C  
ATOM   2223  HA  ASN   151      36.547 -19.853 -60.876  1.00  0.00           H  
ATOM   2224  CB  ASN   151      36.594 -19.510 -58.874  1.00  0.00           C  
ATOM   2225  HB2 ASN   151      37.641 -19.777 -58.730  1.00  0.00           H  
ATOM   2226  HB3 ASN   151      36.267 -18.794 -58.120  1.00  0.00           H  
ATOM   2227  CG  ASN   151      35.703 -20.750 -58.604  1.00  0.00           C  
ATOM   2228  OD1 ASN   151      35.842 -21.830 -59.149  1.00  0.00           O  
ATOM   2229  ND2 ASN   151      34.834 -20.586 -57.693  1.00  0.00           N  
ATOM   2230 HD21 ASN   151      34.098 -21.256 -57.504  1.00  0.00           H  
ATOM   2231 HD22 ASN   151      34.711 -19.638 -57.358  1.00  0.00           H  
ATOM   2232  C   ASN   151      34.838 -18.528 -60.346  1.00  0.00           C  
ATOM   2233  O   ASN   151      33.998 -19.384 -60.650  1.00  0.00           O  
ATOM   2234  N   THR   152      34.513 -17.263 -60.066  1.00  0.00           N  
ATOM   2235  H   THR   152      35.257 -16.740 -59.618  1.00  0.00           H  
ATOM   2236  CA  THR   152      33.188 -16.570 -60.395  1.00  0.00           C  
ATOM   2237  HA  THR   152      32.500 -17.220 -59.855  1.00  0.00           H  
ATOM   2238  CB  THR   152      33.159 -15.170 -59.851  1.00  0.00           C  
ATOM   2239  HB  THR   152      34.044 -14.569 -60.055  1.00  0.00           H  
ATOM   2240  CG2 THR   152      31.998 -14.366 -60.417  1.00  0.00           C  
ATOM   2241 HG21 THR   152      32.145 -14.205 -61.492  1.00  0.00           H  
ATOM   2242 HG22 THR   152      31.086 -14.956 -60.262  1.00  0.00           H  
ATOM   2243 HG23 THR   152      31.937 -13.378 -59.944  1.00  0.00           H  
ATOM   2244  OG1 THR   152      33.029 -15.251 -58.407  1.00  0.00           O  
ATOM   2245  HG1 THR   152      33.535 -16.001 -58.084  1.00  0.00           H  
ATOM   2246  C   THR   152      32.857 -16.608 -61.890  1.00  0.00           C  
ATOM   2247  O   THR   152      31.928 -17.227 -62.471  1.00  0.00           O  
ATOM   2248  N   LEU   153      33.810 -15.952 -62.571  1.00  0.00           N  
ATOM   2249  H   LEU   153      34.650 -15.668 -62.082  1.00  0.00           H  
ATOM   2250  CA  LEU   153      33.799 -15.686 -64.023  1.00  0.00           C  
ATOM   2251  HA  LEU   153      32.887 -15.130 -64.238  1.00  0.00           H  
ATOM   2252  CB  LEU   153      34.947 -14.846 -64.388  1.00  0.00           C  
ATOM   2253  HB2 LEU   153      35.770 -15.255 -63.802  1.00  0.00           H  
ATOM   2254  HB3 LEU   153      35.194 -14.932 -65.446  1.00  0.00           H  
ATOM   2255  CG  LEU   153      34.978 -13.364 -63.963  1.00  0.00           C  
ATOM   2256  HG  LEU   153      34.855 -13.187 -62.895  1.00  0.00           H  
ATOM   2257  CD1 LEU   153      36.347 -12.806 -64.035  1.00  0.00           C  
ATOM   2258 HD11 LEU   153      36.423 -11.714 -64.095  1.00  0.00           H  
ATOM   2259 HD12 LEU   153      37.000 -13.142 -63.220  1.00  0.00           H  
ATOM   2260 HD13 LEU   153      36.811 -13.112 -64.981  1.00  0.00           H  
ATOM   2261  CD2 LEU   153      34.108 -12.532 -64.841  1.00  0.00           C  
ATOM   2262 HD21 LEU   153      33.055 -12.799 -64.688  1.00  0.00           H  
ATOM   2263 HD22 LEU   153      34.350 -11.504 -64.541  1.00  0.00           H  
ATOM   2264 HD23 LEU   153      34.358 -12.702 -65.895  1.00  0.00           H  
ATOM   2265  C   LEU   153      33.810 -16.923 -64.877  1.00  0.00           C  
ATOM   2266  O   LEU   153      33.427 -16.968 -66.004  1.00  0.00           O  
ATOM   2267  N   LEU   154      34.361 -18.020 -64.244  1.00  0.00           N  
ATOM   2268  H   LEU   154      34.804 -17.973 -63.334  1.00  0.00           H  
ATOM   2269  CA  LEU   154      34.541 -19.279 -64.963  1.00  0.00           C  
ATOM   2270  HA  LEU   154      34.907 -18.960 -65.939  1.00  0.00           H  
ATOM   2271  CB  LEU   154      35.781 -19.896 -64.224  1.00  0.00           C  
ATOM   2272  HB2 LEU   154      36.741 -19.415 -64.410  1.00  0.00           H  
ATOM   2273  HB3 LEU   154      35.646 -19.810 -63.146  1.00  0.00           H  
ATOM   2274  CG  LEU   154      36.027 -21.320 -64.673  1.00  0.00           C  
ATOM   2275  HG  LEU   154      35.083 -21.863 -64.700  1.00  0.00           H  
ATOM   2276  CD1 LEU   154      36.713 -21.428 -66.034  1.00  0.00           C  
ATOM   2277 HD11 LEU   154      37.742 -21.074 -65.891  1.00  0.00           H  
ATOM   2278 HD12 LEU   154      36.685 -22.446 -66.442  1.00  0.00           H  
ATOM   2279 HD13 LEU   154      36.166 -20.827 -66.770  1.00  0.00           H  
ATOM   2280  CD2 LEU   154      36.859 -22.075 -63.699  1.00  0.00           C  
ATOM   2281 HD21 LEU   154      36.667 -22.224 -62.630  1.00  0.00           H  
ATOM   2282 HD22 LEU   154      36.997 -23.077 -64.124  1.00  0.00           H  
ATOM   2283 HD23 LEU   154      37.907 -21.765 -63.793  1.00  0.00           H  
ATOM   2284  C   LEU   154      33.236 -20.117 -65.180  1.00  0.00           C  
ATOM   2285  O   LEU   154      33.107 -20.803 -66.163  1.00  0.00           O  
ATOM   2286  N   GLN   155      32.226 -20.005 -64.302  1.00  0.00           N  
ATOM   2287  H   GLN   155      32.362 -19.319 -63.569  1.00  0.00           H  
ATOM   2288  CA  GLN   155      31.031 -20.832 -64.268  1.00  0.00           C  
ATOM   2289  HA  GLN   155      31.217 -21.894 -64.425  1.00  0.00           H  
ATOM   2290  CB  GLN   155      30.380 -20.631 -62.940  1.00  0.00           C  
ATOM   2291  HB2 GLN   155      29.897 -19.654 -62.914  1.00  0.00           H  
ATOM   2292  HB3 GLN   155      29.571 -21.353 -62.830  1.00  0.00           H  
ATOM   2293  CG  GLN   155      31.323 -20.670 -61.717  1.00  0.00           C  
ATOM   2294  HG2 GLN   155      32.046 -19.865 -61.854  1.00  0.00           H  
ATOM   2295  HG3 GLN   155      30.641 -20.383 -60.917  1.00  0.00           H  
ATOM   2296  CD  GLN   155      31.957 -22.054 -61.384  1.00  0.00           C  
ATOM   2297  OE1 GLN   155      31.589 -23.130 -61.815  1.00  0.00           O  
ATOM   2298  NE2 GLN   155      33.113 -22.071 -60.825  1.00  0.00           N  
ATOM   2299 HE21 GLN   155      33.669 -22.917 -60.816  1.00  0.00           H  
ATOM   2300 HE22 GLN   155      33.481 -21.194 -60.476  1.00  0.00           H  
ATOM   2301  C   GLN   155      30.127 -20.653 -65.415  1.00  0.00           C  
ATOM   2302  O   GLN   155      29.226 -21.512 -65.527  1.00  0.00           O  
ATOM   2303  N   GLY   156      30.386 -19.752 -66.308  1.00  0.00           N  
ATOM   2304  H   GLY   156      31.081 -19.055 -66.069  1.00  0.00           H  
ATOM   2305  CA  GLY   156      29.862 -19.810 -67.718  1.00  0.00           C  
ATOM   2306  HA2 GLY   156      30.687 -19.297 -68.212  1.00  0.00           H  
ATOM   2307  HA3 GLY   156      29.736 -20.858 -67.990  1.00  0.00           H  
ATOM   2308  C   GLY   156      28.594 -19.015 -67.964  1.00  0.00           C  
ATOM   2309  O   GLY   156      27.816 -19.358 -68.844  1.00  0.00           O  
ATOM   2310  N   TYR   157      28.431 -17.978 -67.173  1.00  0.00           N  
ATOM   2311  H   TYR   157      29.218 -17.705 -66.597  1.00  0.00           H  
ATOM   2312  CA  TYR   157      27.286 -17.054 -67.145  1.00  0.00           C  
ATOM   2313  HA  TYR   157      26.649 -17.188 -68.019  1.00  0.00           H  
ATOM   2314  CB  TYR   157      26.490 -17.231 -65.822  1.00  0.00           C  
ATOM   2315  HB2 TYR   157      27.171 -17.201 -64.963  1.00  0.00           H  
ATOM   2316  HB3 TYR   157      25.816 -16.376 -65.684  1.00  0.00           H  
ATOM   2317  CG  TYR   157      25.616 -18.431 -65.563  1.00  0.00           C  
ATOM   2318  CD1 TYR   157      24.228 -18.379 -65.719  1.00  0.00           C  
ATOM   2319  HD1 TYR   157      23.669 -17.523 -66.066  1.00  0.00           H  
ATOM   2320  CE1 TYR   157      23.547 -19.606 -65.648  1.00  0.00           C  
ATOM   2321  HE1 TYR   157      22.481 -19.635 -65.817  1.00  0.00           H  
ATOM   2322  CZ  TYR   157      24.137 -20.783 -65.118  1.00  0.00           C  
ATOM   2323  OH  TYR   157      23.410 -21.891 -64.834  1.00  0.00           O  
ATOM   2324  HH  TYR   157      24.026 -22.622 -64.749  1.00  0.00           H  
ATOM   2325  CE2 TYR   157      25.543 -20.738 -64.857  1.00  0.00           C  
ATOM   2326  HE2 TYR   157      26.082 -21.581 -64.450  1.00  0.00           H  
ATOM   2327  CD2 TYR   157      26.287 -19.565 -65.099  1.00  0.00           C  
ATOM   2328  HD2 TYR   157      27.316 -19.506 -64.776  1.00  0.00           H  
ATOM   2329  C   TYR   157      27.752 -15.558 -67.228  1.00  0.00           C  
ATOM   2330  O   TYR   157      26.981 -14.659 -67.313  1.00  0.00           O  
ATOM   2331  N   SER   158      29.055 -15.278 -67.120  1.00  0.00           N  
ATOM   2332  H   SER   158      29.695 -16.058 -67.033  1.00  0.00           H  
ATOM   2333  CA  SER   158      29.551 -13.972 -66.788  1.00  0.00           C  
ATOM   2334  HA  SER   158      28.824 -13.567 -66.084  1.00  0.00           H  
ATOM   2335  CB  SER   158      30.912 -14.120 -65.978  1.00  0.00           C  
ATOM   2336  HB2 SER   158      31.458 -14.946 -66.433  1.00  0.00           H  
ATOM   2337  HB3 SER   158      31.372 -13.137 -66.081  1.00  0.00           H  
ATOM   2338  OG  SER   158      30.563 -14.487 -64.669  1.00  0.00           O  
ATOM   2339  HG  SER   158      30.257 -13.666 -64.277  1.00  0.00           H  
ATOM   2340  C   SER   158      29.644 -12.945 -67.949  1.00  0.00           C  
ATOM   2341  O   SER   158      29.571 -11.746 -67.694  1.00  0.00           O  
ATOM   2342  N   GLY   159      29.821 -13.334 -69.225  1.00  0.00           N  
ATOM   2343  H   GLY   159      29.857 -14.345 -69.270  1.00  0.00           H  
ATOM   2344  CA  GLY   159      30.009 -12.529 -70.418  1.00  0.00           C  
ATOM   2345  HA2 GLY   159      29.708 -13.027 -71.340  1.00  0.00           H  
ATOM   2346  HA3 GLY   159      29.422 -11.635 -70.210  1.00  0.00           H  
ATOM   2347  C   GLY   159      31.387 -12.002 -70.667  1.00  0.00           C  
ATOM   2348  O   GLY   159      31.610 -10.833 -70.785  1.00  0.00           O  
ATOM   2349  N   ILE   160      32.341 -12.966 -70.641  1.00  0.00           N  
ATOM   2350  H   ILE   160      31.999 -13.919 -70.664  1.00  0.00           H  
ATOM   2351  CA  ILE   160      33.815 -12.735 -70.714  1.00  0.00           C  
ATOM   2352  HA  ILE   160      33.954 -11.742 -71.140  1.00  0.00           H  
ATOM   2353  CB  ILE   160      34.434 -12.752 -69.253  1.00  0.00           C  
ATOM   2354  HB  ILE   160      33.716 -12.253 -68.602  1.00  0.00           H  
ATOM   2355  CG2 ILE   160      34.597 -14.146 -68.720  1.00  0.00           C  
ATOM   2356 HG21 ILE   160      35.206 -14.707 -69.440  1.00  0.00           H  
ATOM   2357 HG22 ILE   160      35.001 -14.151 -67.700  1.00  0.00           H  
ATOM   2358 HG23 ILE   160      33.666 -14.706 -68.569  1.00  0.00           H  
ATOM   2359  CG1 ILE   160      35.793 -11.908 -69.238  1.00  0.00           C  
ATOM   2360 HG12 ILE   160      36.653 -12.561 -69.088  1.00  0.00           H  
ATOM   2361 HG13 ILE   160      35.768 -11.250 -70.107  1.00  0.00           H  
ATOM   2362  CD1 ILE   160      35.758 -11.018 -67.965  1.00  0.00           C  
ATOM   2363 HD11 ILE   160      35.982 -11.662 -67.106  1.00  0.00           H  
ATOM   2364 HD12 ILE   160      36.591 -10.307 -68.036  1.00  0.00           H  
ATOM   2365 HD13 ILE   160      34.881 -10.374 -67.830  1.00  0.00           H  
ATOM   2366  C   ILE   160      34.645 -13.598 -71.714  1.00  0.00           C  
ATOM   2367  O   ILE   160      34.187 -14.590 -72.264  1.00  0.00           O  
ATOM   2368  N   ARG   161      35.868 -13.103 -72.080  1.00  0.00           N  
ATOM   2369  H   ARG   161      36.069 -12.144 -71.825  1.00  0.00           H  
ATOM   2370  CA  ARG   161      36.919 -13.845 -72.847  1.00  0.00           C  
ATOM   2371  HA  ARG   161      36.410 -14.638 -73.395  1.00  0.00           H  
ATOM   2372  CB  ARG   161      37.657 -12.887 -73.804  1.00  0.00           C  
ATOM   2373  HB2 ARG   161      37.929 -11.946 -73.327  1.00  0.00           H  
ATOM   2374  HB3 ARG   161      38.522 -13.388 -74.238  1.00  0.00           H  
ATOM   2375  CG  ARG   161      36.764 -12.590 -75.046  1.00  0.00           C  
ATOM   2376  HG2 ARG   161      36.814 -13.406 -75.767  1.00  0.00           H  
ATOM   2377  HG3 ARG   161      35.695 -12.542 -74.840  1.00  0.00           H  
ATOM   2378  CD  ARG   161      37.214 -11.318 -75.818  1.00  0.00           C  
ATOM   2379  HD2 ARG   161      38.202 -11.547 -76.217  1.00  0.00           H  
ATOM   2380  HD3 ARG   161      36.469 -11.271 -76.612  1.00  0.00           H  
ATOM   2381  NE  ARG   161      37.284 -10.069 -75.057  1.00  0.00           N  
ATOM   2382  HE  ARG   161      36.742 -10.032 -74.206  1.00  0.00           H  
ATOM   2383  CZ  ARG   161      38.140  -9.125 -75.153  1.00  0.00           C  
ATOM   2384  NH1 ARG   161      38.907  -9.033 -76.224  1.00  0.00           N  
ATOM   2385 HH11 ARG   161      38.807  -9.710 -76.967  1.00  0.00           H  
ATOM   2386 HH12 ARG   161      39.591  -8.315 -76.417  1.00  0.00           H  
ATOM   2387  NH2 ARG   161      38.176  -8.135 -74.319  1.00  0.00           N  
ATOM   2388 HH21 ARG   161      37.386  -7.999 -73.705  1.00  0.00           H  
ATOM   2389 HH22 ARG   161      38.771  -7.322 -74.389  1.00  0.00           H  
ATOM   2390  C   ARG   161      37.831 -14.573 -71.894  1.00  0.00           C  
ATOM   2391  O   ARG   161      38.531 -13.955 -71.074  1.00  0.00           O  
ATOM   2392  N   PHE   162      38.003 -15.893 -72.104  1.00  0.00           N  
ATOM   2393  H   PHE   162      37.430 -16.385 -72.779  1.00  0.00           H  
ATOM   2394  CA  PHE   162      38.769 -16.795 -71.347  1.00  0.00           C  
ATOM   2395  HA  PHE   162      38.330 -16.874 -70.353  1.00  0.00           H  
ATOM   2396  CB  PHE   162      38.547 -18.174 -71.953  1.00  0.00           C  
ATOM   2397  HB2 PHE   162      37.499 -18.408 -72.178  1.00  0.00           H  
ATOM   2398  HB3 PHE   162      39.248 -18.313 -72.785  1.00  0.00           H  
ATOM   2399  CG  PHE   162      38.918 -19.315 -71.013  1.00  0.00           C  
ATOM   2400  CD1 PHE   162      40.279 -19.714 -70.848  1.00  0.00           C  
ATOM   2401  HD1 PHE   162      41.094 -19.135 -71.258  1.00  0.00           H  
ATOM   2402  CE1 PHE   162      40.572 -20.878 -70.180  1.00  0.00           C  
ATOM   2403  HE1 PHE   162      41.588 -21.243 -70.153  1.00  0.00           H  
ATOM   2404  CZ  PHE   162      39.562 -21.590 -69.574  1.00  0.00           C  
ATOM   2405  HZ  PHE   162      39.798 -22.550 -69.139  1.00  0.00           H  
ATOM   2406  CE2 PHE   162      38.244 -21.200 -69.686  1.00  0.00           C  
ATOM   2407  HE2 PHE   162      37.500 -21.830 -69.221  1.00  0.00           H  
ATOM   2408  CD2 PHE   162      37.942 -20.064 -70.403  1.00  0.00           C  
ATOM   2409  HD2 PHE   162      36.884 -19.855 -70.469  1.00  0.00           H  
ATOM   2410  C   PHE   162      40.274 -16.451 -71.277  1.00  0.00           C  
ATOM   2411  O   PHE   162      41.005 -16.764 -70.326  1.00  0.00           O  
ATOM   2412  N   GLU   163      40.756 -15.648 -72.270  1.00  0.00           N  
ATOM   2413  H   GLU   163      40.127 -15.476 -73.045  1.00  0.00           H  
ATOM   2414  CA  GLU   163      42.189 -15.209 -72.347  1.00  0.00           C  
ATOM   2415  HA  GLU   163      42.805 -16.085 -72.145  1.00  0.00           H  
ATOM   2416  CB  GLU   163      42.450 -14.716 -73.818  1.00  0.00           C  
ATOM   2417  HB2 GLU   163      41.779 -13.874 -73.982  1.00  0.00           H  
ATOM   2418  HB3 GLU   163      43.458 -14.314 -73.925  1.00  0.00           H  
ATOM   2419  CG  GLU   163      42.215 -15.773 -74.958  1.00  0.00           C  
ATOM   2420  HG2 GLU   163      42.967 -15.682 -75.741  1.00  0.00           H  
ATOM   2421  HG3 GLU   163      42.233 -16.787 -74.559  1.00  0.00           H  
ATOM   2422  CD  GLU   163      40.808 -15.567 -75.540  1.00  0.00           C  
ATOM   2423  OE1 GLU   163      39.845 -16.100 -74.904  1.00  0.00           O  
ATOM   2424  OE2 GLU   163      40.640 -14.945 -76.613  1.00  0.00           O  
ATOM   2425  C   GLU   163      42.540 -14.155 -71.285  1.00  0.00           C  
ATOM   2426  O   GLU   163      43.680 -14.026 -70.868  1.00  0.00           O  
ATOM   2427  N   ILE   164      41.584 -13.563 -70.599  1.00  0.00           N  
ATOM   2428  H   ILE   164      40.665 -13.877 -70.889  1.00  0.00           H  
ATOM   2429  CA  ILE   164      41.716 -12.821 -69.321  1.00  0.00           C  
ATOM   2430  HA  ILE   164      42.447 -12.034 -69.510  1.00  0.00           H  
ATOM   2431  CB  ILE   164      40.482 -11.909 -69.141  1.00  0.00           C  
ATOM   2432  HB  ILE   164      39.525 -12.427 -69.083  1.00  0.00           H  
ATOM   2433  CG2 ILE   164      40.568 -11.317 -67.711  1.00  0.00           C  
ATOM   2434 HG21 ILE   164      40.252 -12.058 -66.966  1.00  0.00           H  
ATOM   2435 HG22 ILE   164      41.553 -10.970 -67.374  1.00  0.00           H  
ATOM   2436 HG23 ILE   164      39.847 -10.497 -67.605  1.00  0.00           H  
ATOM   2437  CG1 ILE   164      40.410 -10.828 -70.229  1.00  0.00           C  
ATOM   2438 HG12 ILE   164      41.157 -10.054 -70.053  1.00  0.00           H  
ATOM   2439 HG13 ILE   164      40.555 -11.317 -71.192  1.00  0.00           H  
ATOM   2440  CD1 ILE   164      39.095 -10.116 -70.173  1.00  0.00           C  
ATOM   2441 HD11 ILE   164      38.824  -9.661 -71.133  1.00  0.00           H  
ATOM   2442 HD12 ILE   164      38.273 -10.838 -70.092  1.00  0.00           H  
ATOM   2443 HD13 ILE   164      39.053  -9.310 -69.429  1.00  0.00           H  
ATOM   2444  C   ILE   164      41.909 -13.825 -68.149  1.00  0.00           C  
ATOM   2445  O   ILE   164      42.595 -13.468 -67.234  1.00  0.00           O  
ATOM   2446  N   LEU   165      41.162 -14.944 -68.060  1.00  0.00           N  
ATOM   2447  H   LEU   165      40.753 -15.207 -68.948  1.00  0.00           H  
ATOM   2448  CA  LEU   165      41.289 -15.902 -66.993  1.00  0.00           C  
ATOM   2449  HA  LEU   165      41.136 -15.406 -66.035  1.00  0.00           H  
ATOM   2450  CB  LEU   165      40.146 -16.864 -67.089  1.00  0.00           C  
ATOM   2451  HB2 LEU   165      40.274 -17.613 -67.870  1.00  0.00           H  
ATOM   2452  HB3 LEU   165      40.061 -17.346 -66.115  1.00  0.00           H  
ATOM   2453  CG  LEU   165      38.764 -16.284 -67.421  1.00  0.00           C  
ATOM   2454  HG  LEU   165      38.660 -15.945 -68.452  1.00  0.00           H  
ATOM   2455  CD1 LEU   165      37.740 -17.331 -67.118  1.00  0.00           C  
ATOM   2456 HD11 LEU   165      36.813 -16.900 -67.515  1.00  0.00           H  
ATOM   2457 HD12 LEU   165      37.959 -18.267 -67.647  1.00  0.00           H  
ATOM   2458 HD13 LEU   165      37.597 -17.474 -66.040  1.00  0.00           H  
ATOM   2459  CD2 LEU   165      38.402 -14.999 -66.585  1.00  0.00           C  
ATOM   2460 HD21 LEU   165      38.438 -15.094 -65.493  1.00  0.00           H  
ATOM   2461 HD22 LEU   165      39.067 -14.133 -66.694  1.00  0.00           H  
ATOM   2462 HD23 LEU   165      37.404 -14.610 -66.820  1.00  0.00           H  
ATOM   2463  C   LEU   165      42.743 -16.503 -66.987  1.00  0.00           C  
ATOM   2464  O   LEU   165      43.384 -16.500 -65.910  1.00  0.00           O  
ATOM   2465  N   GLU   166      43.260 -16.890 -68.070  1.00  0.00           N  
ATOM   2466  H   GLU   166      42.668 -16.909 -68.892  1.00  0.00           H  
ATOM   2467  CA  GLU   166      44.682 -17.079 -68.365  1.00  0.00           C  
ATOM   2468  HA  GLU   166      45.061 -17.864 -67.709  1.00  0.00           H  
ATOM   2469  CB  GLU   166      44.668 -17.441 -69.883  1.00  0.00           C  
ATOM   2470  HB2 GLU   166      44.051 -16.737 -70.443  1.00  0.00           H  
ATOM   2471  HB3 GLU   166      45.617 -17.455 -70.418  1.00  0.00           H  
ATOM   2472  CG  GLU   166      44.149 -18.864 -70.138  1.00  0.00           C  
ATOM   2473  HG2 GLU   166      44.687 -19.579 -69.515  1.00  0.00           H  
ATOM   2474  HG3 GLU   166      43.128 -18.899 -69.757  1.00  0.00           H  
ATOM   2475  CD  GLU   166      44.086 -19.294 -71.573  1.00  0.00           C  
ATOM   2476  OE1 GLU   166      43.432 -18.638 -72.361  1.00  0.00           O  
ATOM   2477  OE2 GLU   166      44.607 -20.421 -71.899  1.00  0.00           O  
ATOM   2478  C   GLU   166      45.575 -15.859 -68.040  1.00  0.00           C  
ATOM   2479  O   GLU   166      46.554 -16.122 -67.361  1.00  0.00           O  
ATOM   2480  N   ALA   167      45.133 -14.625 -68.385  1.00  0.00           N  
ATOM   2481  H   ALA   167      44.374 -14.567 -69.053  1.00  0.00           H  
ATOM   2482  CA  ALA   167      46.063 -13.527 -68.143  1.00  0.00           C  
ATOM   2483  HA  ALA   167      47.037 -13.818 -68.536  1.00  0.00           H  
ATOM   2484  CB  ALA   167      45.644 -12.251 -68.819  1.00  0.00           C  
ATOM   2485  HB1 ALA   167      45.868 -12.332 -69.890  1.00  0.00           H  
ATOM   2486  HB2 ALA   167      44.658 -11.896 -68.497  1.00  0.00           H  
ATOM   2487  HB3 ALA   167      46.181 -11.372 -68.442  1.00  0.00           H  
ATOM   2488  C   ALA   167      46.168 -13.351 -66.615  1.00  0.00           C  
ATOM   2489  O   ALA   167      47.306 -13.441 -66.050  1.00  0.00           O  
ATOM   2490  N   ILE   168      45.094 -13.306 -65.781  1.00  0.00           N  
ATOM   2491  H   ILE   168      44.209 -13.442 -66.255  1.00  0.00           H  
ATOM   2492  CA  ILE   168      45.075 -13.188 -64.280  1.00  0.00           C  
ATOM   2493  HA  ILE   168      45.470 -12.233 -63.932  1.00  0.00           H  
ATOM   2494  CB  ILE   168      43.656 -13.151 -63.728  1.00  0.00           C  
ATOM   2495  HB  ILE   168      43.079 -13.995 -64.105  1.00  0.00           H  
ATOM   2496  CG2 ILE   168      43.477 -13.253 -62.236  1.00  0.00           C  
ATOM   2497 HG21 ILE   168      42.445 -13.377 -61.884  1.00  0.00           H  
ATOM   2498 HG22 ILE   168      43.879 -14.165 -61.777  1.00  0.00           H  
ATOM   2499 HG23 ILE   168      43.905 -12.361 -61.762  1.00  0.00           H  
ATOM   2500  CG1 ILE   168      42.926 -11.907 -64.239  1.00  0.00           C  
ATOM   2501 HG12 ILE   168      43.315 -11.082 -63.642  1.00  0.00           H  
ATOM   2502 HG13 ILE   168      43.221 -11.703 -65.268  1.00  0.00           H  
ATOM   2503  CD1 ILE   168      41.406 -11.922 -64.213  1.00  0.00           C  
ATOM   2504 HD11 ILE   168      40.933 -12.053 -63.232  1.00  0.00           H  
ATOM   2505 HD12 ILE   168      40.905 -11.048 -64.648  1.00  0.00           H  
ATOM   2506 HD13 ILE   168      41.007 -12.768 -64.787  1.00  0.00           H  
ATOM   2507  C   ILE   168      45.867 -14.456 -63.614  1.00  0.00           C  
ATOM   2508  O   ILE   168      46.591 -14.377 -62.634  1.00  0.00           O  
ATOM   2509  N   THR   169      45.542 -15.623 -64.119  1.00  0.00           N  
ATOM   2510  H   THR   169      44.833 -15.549 -64.839  1.00  0.00           H  
ATOM   2511  CA  THR   169      46.243 -16.908 -63.889  1.00  0.00           C  
ATOM   2512  HA  THR   169      46.117 -17.144 -62.832  1.00  0.00           H  
ATOM   2513  CB  THR   169      45.721 -18.152 -64.739  1.00  0.00           C  
ATOM   2514  HB  THR   169      45.711 -17.880 -65.794  1.00  0.00           H  
ATOM   2515  CG2 THR   169      46.404 -19.487 -64.639  1.00  0.00           C  
ATOM   2516 HG21 THR   169      47.411 -19.376 -65.059  1.00  0.00           H  
ATOM   2517 HG22 THR   169      46.593 -19.781 -63.600  1.00  0.00           H  
ATOM   2518 HG23 THR   169      45.950 -20.302 -65.217  1.00  0.00           H  
ATOM   2519  OG1 THR   169      44.361 -18.314 -64.318  1.00  0.00           O  
ATOM   2520  HG1 THR   169      43.997 -17.479 -64.620  1.00  0.00           H  
ATOM   2521  C   THR   169      47.773 -16.911 -64.046  1.00  0.00           C  
ATOM   2522  O   THR   169      48.444 -17.360 -63.125  1.00  0.00           O  
ATOM   2523  N   LYS   170      48.334 -16.183 -65.024  1.00  0.00           N  
ATOM   2524  H   LYS   170      47.729 -15.725 -65.695  1.00  0.00           H  
ATOM   2525  CA  LYS   170      49.746 -15.971 -65.250  1.00  0.00           C  
ATOM   2526  HA  LYS   170      50.194 -16.949 -65.075  1.00  0.00           H  
ATOM   2527  CB  LYS   170      50.087 -15.559 -66.676  1.00  0.00           C  
ATOM   2528  HB2 LYS   170      49.394 -14.868 -67.156  1.00  0.00           H  
ATOM   2529  HB3 LYS   170      51.030 -15.013 -66.695  1.00  0.00           H  
ATOM   2530  CG  LYS   170      50.326 -16.695 -67.643  1.00  0.00           C  
ATOM   2531  HG2 LYS   170      51.262 -17.188 -67.381  1.00  0.00           H  
ATOM   2532  HG3 LYS   170      49.550 -17.460 -67.678  1.00  0.00           H  
ATOM   2533  CD  LYS   170      50.512 -16.083 -69.089  1.00  0.00           C  
ATOM   2534  HD2 LYS   170      49.564 -15.607 -69.338  1.00  0.00           H  
ATOM   2535  HD3 LYS   170      51.347 -15.385 -69.143  1.00  0.00           H  
ATOM   2536  CE  LYS   170      50.750 -17.193 -70.082  1.00  0.00           C  
ATOM   2537  HE2 LYS   170      51.305 -17.995 -69.595  1.00  0.00           H  
ATOM   2538  HE3 LYS   170      49.848 -17.654 -70.486  1.00  0.00           H  
ATOM   2539  NZ  LYS   170      51.351 -16.586 -71.266  1.00  0.00           N  
ATOM   2540  HZ1 LYS   170      52.266 -16.220 -71.044  1.00  0.00           H  
ATOM   2541  HZ2 LYS   170      51.435 -17.151 -72.099  1.00  0.00           H  
ATOM   2542  HZ3 LYS   170      50.702 -15.876 -71.573  1.00  0.00           H  
ATOM   2543  C   LYS   170      50.289 -14.931 -64.271  1.00  0.00           C  
ATOM   2544  O   LYS   170      51.326 -15.136 -63.696  1.00  0.00           O  
ATOM   2545  N   PHE   171      49.561 -13.845 -64.052  1.00  0.00           N  
ATOM   2546  H   PHE   171      48.744 -13.644 -64.617  1.00  0.00           H  
ATOM   2547  CA  PHE   171      49.856 -12.854 -62.982  1.00  0.00           C  
ATOM   2548  HA  PHE   171      50.848 -12.454 -63.189  1.00  0.00           H  
ATOM   2549  CB  PHE   171      48.796 -11.728 -62.900  1.00  0.00           C  
ATOM   2550  HB2 PHE   171      47.756 -12.071 -62.836  1.00  0.00           H  
ATOM   2551  HB3 PHE   171      48.987 -11.259 -61.927  1.00  0.00           H  
ATOM   2552  CG  PHE   171      48.878 -10.659 -63.948  1.00  0.00           C  
ATOM   2553  CD1 PHE   171      47.758 -10.407 -64.773  1.00  0.00           C  
ATOM   2554  HD1 PHE   171      46.817 -10.927 -64.670  1.00  0.00           H  
ATOM   2555  CE1 PHE   171      47.940  -9.535 -65.851  1.00  0.00           C  
ATOM   2556  HE1 PHE   171      47.136  -9.436 -66.565  1.00  0.00           H  
ATOM   2557  CZ  PHE   171      49.200  -8.911 -66.091  1.00  0.00           C  
ATOM   2558  HZ  PHE   171      49.378  -8.267 -66.940  1.00  0.00           H  
ATOM   2559  CE2 PHE   171      50.220  -9.066 -65.156  1.00  0.00           C  
ATOM   2560  HE2 PHE   171      51.142  -8.531 -65.325  1.00  0.00           H  
ATOM   2561  CD2 PHE   171      50.109  -9.957 -64.082  1.00  0.00           C  
ATOM   2562  HD2 PHE   171      50.938 -10.188 -63.429  1.00  0.00           H  
ATOM   2563  C   PHE   171      50.006 -13.517 -61.600  1.00  0.00           C  
ATOM   2564  O   PHE   171      51.001 -13.295 -60.936  1.00  0.00           O  
ATOM   2565  N   LEU   172      49.200 -14.541 -61.323  1.00  0.00           N  
ATOM   2566  H   LEU   172      48.443 -14.780 -61.953  1.00  0.00           H  
ATOM   2567  CA  LEU   172      49.235 -15.296 -60.076  1.00  0.00           C  
ATOM   2568  HA  LEU   172      49.370 -14.625 -59.228  1.00  0.00           H  
ATOM   2569  CB  LEU   172      47.984 -16.104 -59.820  1.00  0.00           C  
ATOM   2570  HB2 LEU   172      47.776 -16.781 -60.648  1.00  0.00           H  
ATOM   2571  HB3 LEU   172      48.276 -16.759 -58.999  1.00  0.00           H  
ATOM   2572  CG  LEU   172      46.679 -15.334 -59.440  1.00  0.00           C  
ATOM   2573  HG  LEU   172      46.483 -14.575 -60.197  1.00  0.00           H  
ATOM   2574  CD1 LEU   172      45.521 -16.367 -59.283  1.00  0.00           C  
ATOM   2575 HD11 LEU   172      45.730 -17.131 -58.525  1.00  0.00           H  
ATOM   2576 HD12 LEU   172      44.541 -15.896 -59.140  1.00  0.00           H  
ATOM   2577 HD13 LEU   172      45.506 -16.950 -60.213  1.00  0.00           H  
ATOM   2578  CD2 LEU   172      46.965 -14.580 -58.121  1.00  0.00           C  
ATOM   2579 HD21 LEU   172      47.658 -13.748 -58.295  1.00  0.00           H  
ATOM   2580 HD22 LEU   172      46.059 -14.083 -57.753  1.00  0.00           H  
ATOM   2581 HD23 LEU   172      47.383 -15.210 -57.327  1.00  0.00           H  
ATOM   2582  C   LEU   172      50.484 -16.219 -60.066  1.00  0.00           C  
ATOM   2583  O   LEU   172      51.459 -16.062 -59.280  1.00  0.00           O  
ATOM   2584  N   ASN   173      50.585 -17.057 -61.100  1.00  0.00           N  
ATOM   2585  H   ASN   173      49.743 -17.119 -61.660  1.00  0.00           H  
ATOM   2586  CA  ASN   173      51.578 -18.242 -61.087  1.00  0.00           C  
ATOM   2587  HA  ASN   173      51.460 -18.855 -60.194  1.00  0.00           H  
ATOM   2588  CB  ASN   173      51.277 -19.124 -62.301  1.00  0.00           C  
ATOM   2589  HB2 ASN   173      51.324 -18.550 -63.227  1.00  0.00           H  
ATOM   2590  HB3 ASN   173      51.988 -19.943 -62.413  1.00  0.00           H  
ATOM   2591  CG  ASN   173      49.900 -19.744 -62.168  1.00  0.00           C  
ATOM   2592  OD1 ASN   173      49.295 -19.721 -61.104  1.00  0.00           O  
ATOM   2593  ND2 ASN   173      49.409 -20.426 -63.240  1.00  0.00           N  
ATOM   2594 HD21 ASN   173      48.446 -20.669 -63.039  1.00  0.00           H  
ATOM   2595 HD22 ASN   173      50.038 -20.537 -64.026  1.00  0.00           H  
ATOM   2596  C   ASN   173      52.962 -17.741 -61.359  1.00  0.00           C  
ATOM   2597  O   ASN   173      53.892 -18.492 -61.145  1.00  0.00           O  
ATOM   2598  N   GLN   174      53.157 -16.480 -61.741  1.00  0.00           N  
ATOM   2599  H   GLN   174      52.401 -15.821 -61.879  1.00  0.00           H  
ATOM   2600  CA  GLN   174      54.436 -15.831 -61.815  1.00  0.00           C  
ATOM   2601  HA  GLN   174      55.250 -16.551 -61.733  1.00  0.00           H  
ATOM   2602  CB  GLN   174      54.617 -15.128 -63.189  1.00  0.00           C  
ATOM   2603  HB2 GLN   174      53.712 -14.524 -63.262  1.00  0.00           H  
ATOM   2604  HB3 GLN   174      55.408 -14.378 -63.175  1.00  0.00           H  
ATOM   2605  CG  GLN   174      54.806 -16.097 -64.418  1.00  0.00           C  
ATOM   2606  HG2 GLN   174      54.082 -16.911 -64.366  1.00  0.00           H  
ATOM   2607  HG3 GLN   174      54.428 -15.513 -65.256  1.00  0.00           H  
ATOM   2608  CD  GLN   174      56.253 -16.589 -64.702  1.00  0.00           C  
ATOM   2609  OE1 GLN   174      57.132 -16.428 -63.891  1.00  0.00           O  
ATOM   2610  NE2 GLN   174      56.550 -17.136 -65.851  1.00  0.00           N  
ATOM   2611 HE21 GLN   174      57.523 -17.364 -66.016  1.00  0.00           H  
ATOM   2612 HE22 GLN   174      55.781 -17.411 -66.451  1.00  0.00           H  
ATOM   2613  C   GLN   174      54.619 -14.805 -60.666  1.00  0.00           C  
ATOM   2614  O   GLN   174      55.667 -14.304 -60.444  1.00  0.00           O  
ATOM   2615  N   ASN   175      53.630 -14.528 -59.894  1.00  0.00           N  
ATOM   2616  H   ASN   175      52.771 -15.051 -60.017  1.00  0.00           H  
ATOM   2617  CA  ASN   175      53.622 -13.624 -58.703  1.00  0.00           C  
ATOM   2618  HA  ASN   175      52.606 -13.467 -58.339  1.00  0.00           H  
ATOM   2619  CB  ASN   175      54.453 -14.300 -57.526  1.00  0.00           C  
ATOM   2620  HB2 ASN   175      54.244 -15.367 -57.608  1.00  0.00           H  
ATOM   2621  HB3 ASN   175      55.519 -14.074 -57.499  1.00  0.00           H  
ATOM   2622  CG  ASN   175      54.017 -13.835 -56.119  1.00  0.00           C  
ATOM   2623  OD1 ASN   175      52.914 -13.300 -56.011  1.00  0.00           O  
ATOM   2624  ND2 ASN   175      54.790 -14.071 -55.115  1.00  0.00           N  
ATOM   2625 HD21 ASN   175      54.549 -13.863 -54.153  1.00  0.00           H  
ATOM   2626 HD22 ASN   175      55.747 -14.326 -55.330  1.00  0.00           H  
ATOM   2627  C   ASN   175      54.015 -12.132 -58.926  1.00  0.00           C  
ATOM   2628  O   ASN   175      54.793 -11.463 -58.318  1.00  0.00           O  
ATOM   2629  N   ILE   176      53.263 -11.519 -59.868  1.00  0.00           N  
ATOM   2630  H   ILE   176      52.610 -12.092 -60.388  1.00  0.00           H  
ATOM   2631  CA  ILE   176      53.165 -10.100 -60.229  1.00  0.00           C  
ATOM   2632  HA  ILE   176      53.767  -9.559 -59.499  1.00  0.00           H  
ATOM   2633  CB  ILE   176      53.823  -9.963 -61.639  1.00  0.00           C  
ATOM   2634  HB  ILE   176      53.129 -10.528 -62.261  1.00  0.00           H  
ATOM   2635  CG2 ILE   176      53.508  -8.577 -62.061  1.00  0.00           C  
ATOM   2636 HG21 ILE   176      52.445  -8.372 -62.236  1.00  0.00           H  
ATOM   2637 HG22 ILE   176      53.907  -7.935 -61.266  1.00  0.00           H  
ATOM   2638 HG23 ILE   176      54.029  -8.392 -63.009  1.00  0.00           H  
ATOM   2639  CG1 ILE   176      55.278 -10.406 -61.784  1.00  0.00           C  
ATOM   2640 HG12 ILE   176      55.941  -9.541 -61.801  1.00  0.00           H  
ATOM   2641 HG13 ILE   176      55.618 -11.065 -60.985  1.00  0.00           H  
ATOM   2642  CD1 ILE   176      55.590 -11.173 -63.076  1.00  0.00           C  
ATOM   2643 HD11 ILE   176      55.324 -10.491 -63.893  1.00  0.00           H  
ATOM   2644 HD12 ILE   176      56.656 -11.429 -63.103  1.00  0.00           H  
ATOM   2645 HD13 ILE   176      54.954 -12.067 -63.093  1.00  0.00           H  
ATOM   2646  C   ILE   176      51.655  -9.686 -60.133  1.00  0.00           C  
ATOM   2647  O   ILE   176      50.836 -10.153 -60.906  1.00  0.00           O  
ATOM   2648  N   THR   177      51.321  -8.786 -59.191  1.00  0.00           N  
ATOM   2649  H   THR   177      52.015  -8.394 -58.566  1.00  0.00           H  
ATOM   2650  CA  THR   177      50.023  -8.420 -58.779  1.00  0.00           C  
ATOM   2651  HA  THR   177      49.323  -8.569 -59.602  1.00  0.00           H  
ATOM   2652  CB  THR   177      49.501  -9.366 -57.623  1.00  0.00           C  
ATOM   2653  HB  THR   177      48.457  -9.200 -57.355  1.00  0.00           H  
ATOM   2654  CG2 THR   177      49.666 -10.791 -58.110  1.00  0.00           C  
ATOM   2655 HG21 THR   177      50.724 -11.070 -58.031  1.00  0.00           H  
ATOM   2656 HG22 THR   177      49.183 -11.502 -57.428  1.00  0.00           H  
ATOM   2657 HG23 THR   177      49.287 -10.825 -59.139  1.00  0.00           H  
ATOM   2658  OG1 THR   177      50.212  -9.193 -56.409  1.00  0.00           O  
ATOM   2659  HG1 THR   177      49.881  -8.381 -56.019  1.00  0.00           H  
ATOM   2660  C   THR   177      49.867  -6.871 -58.516  1.00  0.00           C  
ATOM   2661  O   THR   177      50.782  -6.165 -58.175  1.00  0.00           O  
ATOM   2662  N   PRO   178      48.615  -6.345 -58.730  1.00  0.00           N  
ATOM   2663  CD  PRO   178      47.402  -7.110 -59.127  1.00  0.00           C  
ATOM   2664  HD2 PRO   178      47.264  -7.923 -58.404  1.00  0.00           H  
ATOM   2665  HD3 PRO   178      47.468  -7.624 -60.093  1.00  0.00           H  
ATOM   2666  CG  PRO   178      46.226  -6.182 -59.103  1.00  0.00           C  
ATOM   2667  HG2 PRO   178      45.735  -6.276 -58.126  1.00  0.00           H  
ATOM   2668  HG3 PRO   178      45.524  -6.458 -59.899  1.00  0.00           H  
ATOM   2669  CB  PRO   178      46.901  -4.863 -59.390  1.00  0.00           C  
ATOM   2670  HB2 PRO   178      46.301  -4.001 -59.071  1.00  0.00           H  
ATOM   2671  HB3 PRO   178      47.099  -4.656 -60.449  1.00  0.00           H  
ATOM   2672  CA  PRO   178      48.265  -4.908 -58.694  1.00  0.00           C  
ATOM   2673  HA  PRO   178      49.067  -4.403 -59.233  1.00  0.00           H  
ATOM   2674  C   PRO   178      48.232  -4.472 -57.243  1.00  0.00           C  
ATOM   2675  O   PRO   178      47.741  -5.232 -56.441  1.00  0.00           O  
ATOM   2676  N   CYS   179      48.626  -3.234 -56.928  1.00  0.00           N  
ATOM   2677  H   CYS   179      49.018  -2.639 -57.649  1.00  0.00           H  
ATOM   2678  CA  CYS   179      48.350  -2.604 -55.645  1.00  0.00           C  
ATOM   2679  HA  CYS   179      48.520  -3.345 -54.863  1.00  0.00           H  
ATOM   2680  CB  CYS   179      49.224  -1.360 -55.424  1.00  0.00           C  
ATOM   2681  HB2 CYS   179      49.290  -0.895 -56.407  1.00  0.00           H  
ATOM   2682  HB3 CYS   179      48.856  -0.639 -54.693  1.00  0.00           H  
ATOM   2683  SG  CYS   179      50.846  -1.928 -54.946  1.00  0.00           S  
ATOM   2684  HG  CYS   179      51.532  -0.805 -55.172  1.00  0.00           H  
ATOM   2685  C   CYS   179      46.918  -2.161 -55.518  1.00  0.00           C  
ATOM   2686  O   CYS   179      46.496  -1.249 -56.189  1.00  0.00           O  
ATOM   2687  N   LEU   180      46.175  -2.664 -54.503  1.00  0.00           N  
ATOM   2688  H   LEU   180      46.654  -3.215 -53.801  1.00  0.00           H  
ATOM   2689  CA  LEU   180      44.729  -2.441 -54.255  1.00  0.00           C  
ATOM   2690  HA  LEU   180      44.345  -1.971 -55.160  1.00  0.00           H  
ATOM   2691  CB  LEU   180      44.020  -3.784 -54.218  1.00  0.00           C  
ATOM   2692  HB2 LEU   180      44.776  -4.549 -54.041  1.00  0.00           H  
ATOM   2693  HB3 LEU   180      43.475  -3.724 -53.275  1.00  0.00           H  
ATOM   2694  CG  LEU   180      43.210  -4.131 -55.461  1.00  0.00           C  
ATOM   2695  HG  LEU   180      42.460  -3.345 -55.375  1.00  0.00           H  
ATOM   2696  CD1 LEU   180      44.011  -4.111 -56.798  1.00  0.00           C  
ATOM   2697 HD11 LEU   180      44.442  -3.104 -56.868  1.00  0.00           H  
ATOM   2698 HD12 LEU   180      44.813  -4.859 -56.783  1.00  0.00           H  
ATOM   2699 HD13 LEU   180      43.278  -4.354 -57.577  1.00  0.00           H  
ATOM   2700  CD2 LEU   180      42.611  -5.539 -55.368  1.00  0.00           C  
ATOM   2701 HD21 LEU   180      42.018  -5.552 -54.445  1.00  0.00           H  
ATOM   2702 HD22 LEU   180      41.938  -5.706 -56.219  1.00  0.00           H  
ATOM   2703 HD23 LEU   180      43.433  -6.264 -55.351  1.00  0.00           H  
ATOM   2704  C   LEU   180      44.585  -1.482 -53.046  1.00  0.00           C  
ATOM   2705  O   LEU   180      45.270  -1.616 -52.052  1.00  0.00           O  
ATOM   2706  N   PRO   181      43.671  -0.527 -53.045  1.00  0.00           N  
ATOM   2707  CD  PRO   181      42.847  -0.252 -54.195  1.00  0.00           C  
ATOM   2708  HD2 PRO   181      42.409  -1.144 -54.661  1.00  0.00           H  
ATOM   2709  HD3 PRO   181      43.524   0.252 -54.896  1.00  0.00           H  
ATOM   2710  CG  PRO   181      41.754   0.612 -53.734  1.00  0.00           C  
ATOM   2711  HG2 PRO   181      40.860   0.129 -53.320  1.00  0.00           H  
ATOM   2712  HG3 PRO   181      41.484   1.365 -54.485  1.00  0.00           H  
ATOM   2713  CB  PRO   181      42.351   1.375 -52.501  1.00  0.00           C  
ATOM   2714  HB2 PRO   181      41.489   1.600 -51.861  1.00  0.00           H  
ATOM   2715  HB3 PRO   181      42.959   2.239 -52.795  1.00  0.00           H  
ATOM   2716  CA  PRO   181      43.255   0.258 -51.867  1.00  0.00           C  
ATOM   2717  HA  PRO   181      44.117   0.706 -51.372  1.00  0.00           H  
ATOM   2718  C   PRO   181      42.593  -0.515 -50.774  1.00  0.00           C  
ATOM   2719  O   PRO   181      41.836  -1.436 -51.061  1.00  0.00           O  
ATOM   2720  N   LEU   182      42.876  -0.167 -49.503  1.00  0.00           N  
ATOM   2721  H   LEU   182      43.665   0.442 -49.321  1.00  0.00           H  
ATOM   2722  CA  LEU   182      42.483  -0.885 -48.291  1.00  0.00           C  
ATOM   2723  HA  LEU   182      42.548  -1.961 -48.457  1.00  0.00           H  
ATOM   2724  CB  LEU   182      43.380  -0.375 -47.093  1.00  0.00           C  
ATOM   2725  HB2 LEU   182      44.408  -0.635 -47.345  1.00  0.00           H  
ATOM   2726  HB3 LEU   182      43.300   0.692 -46.888  1.00  0.00           H  
ATOM   2727  CG  LEU   182      43.189  -1.050 -45.725  1.00  0.00           C  
ATOM   2728  HG  LEU   182      42.241  -0.900 -45.208  1.00  0.00           H  
ATOM   2729  CD1 LEU   182      43.259  -2.570 -46.063  1.00  0.00           C  
ATOM   2730 HD11 LEU   182      44.208  -2.763 -46.579  1.00  0.00           H  
ATOM   2731 HD12 LEU   182      43.253  -3.163 -45.140  1.00  0.00           H  
ATOM   2732 HD13 LEU   182      42.460  -2.945 -46.714  1.00  0.00           H  
ATOM   2733  CD2 LEU   182      44.310  -0.630 -44.776  1.00  0.00           C  
ATOM   2734 HD21 LEU   182      44.307   0.400 -44.397  1.00  0.00           H  
ATOM   2735 HD22 LEU   182      44.278  -1.217 -43.850  1.00  0.00           H  
ATOM   2736 HD23 LEU   182      45.289  -0.784 -45.247  1.00  0.00           H  
ATOM   2737  C   LEU   182      41.073  -0.566 -47.912  1.00  0.00           C  
ATOM   2738  O   LEU   182      40.469  -1.190 -47.131  1.00  0.00           O  
ATOM   2739  N   ARG   183      40.575   0.600 -48.401  1.00  0.00           N  
ATOM   2740  H   ARG   183      41.147   1.060 -49.099  1.00  0.00           H  
ATOM   2741  CA  ARG   183      39.225   1.141 -48.064  1.00  0.00           C  
ATOM   2742  HA  ARG   183      38.570   0.378 -47.645  1.00  0.00           H  
ATOM   2743  CB  ARG   183      39.350   2.380 -47.116  1.00  0.00           C  
ATOM   2744  HB2 ARG   183      40.002   3.103 -47.606  1.00  0.00           H  
ATOM   2745  HB3 ARG   183      38.404   2.894 -46.949  1.00  0.00           H  
ATOM   2746  CG  ARG   183      39.993   1.941 -45.813  1.00  0.00           C  
ATOM   2747  HG2 ARG   183      39.420   1.075 -45.483  1.00  0.00           H  
ATOM   2748  HG3 ARG   183      41.043   1.793 -46.066  1.00  0.00           H  
ATOM   2749  CD  ARG   183      39.958   3.072 -44.795  1.00  0.00           C  
ATOM   2750  HD2 ARG   183      40.534   3.886 -45.235  1.00  0.00           H  
ATOM   2751  HD3 ARG   183      38.965   3.508 -44.683  1.00  0.00           H  
ATOM   2752  NE  ARG   183      40.433   2.686 -43.443  1.00  0.00           N  
ATOM   2753  HE  ARG   183      39.726   2.474 -42.754  1.00  0.00           H  
ATOM   2754  CZ  ARG   183      41.635   2.596 -42.906  1.00  0.00           C  
ATOM   2755  NH1 ARG   183      42.744   2.832 -43.507  1.00  0.00           N  
ATOM   2756 HH11 ARG   183      42.752   3.085 -44.484  1.00  0.00           H  
ATOM   2757 HH12 ARG   183      43.456   3.324 -42.985  1.00  0.00           H  
ATOM   2758  NH2 ARG   183      41.765   2.293 -41.636  1.00  0.00           N  
ATOM   2759 HH21 ARG   183      40.890   2.134 -41.158  1.00  0.00           H  
ATOM   2760 HH22 ARG   183      42.653   2.184 -41.167  1.00  0.00           H  
ATOM   2761  C   ARG   183      38.684   1.677 -49.371  1.00  0.00           C  
ATOM   2762  O   ARG   183      39.313   1.519 -50.429  1.00  0.00           O  
ATOM   2763  N   GLY   184      37.402   2.102 -49.270  1.00  0.00           N  
ATOM   2764  H   GLY   184      37.022   2.144 -48.332  1.00  0.00           H  
ATOM   2765  CA  GLY   184      36.530   2.417 -50.396  1.00  0.00           C  
ATOM   2766  HA2 GLY   184      35.998   3.352 -50.222  1.00  0.00           H  
ATOM   2767  HA3 GLY   184      37.062   2.612 -51.327  1.00  0.00           H  
ATOM   2768  C   GLY   184      35.429   1.371 -50.723  1.00  0.00           C  
ATOM   2769  O   GLY   184      34.668   1.660 -51.672  1.00  0.00           O  
ATOM   2770  N   THR   185      35.305   0.293 -49.954  1.00  0.00           N  
ATOM   2771  H   THR   185      35.847   0.355 -49.100  1.00  0.00           H  
ATOM   2772  CA  THR   185      34.333  -0.740 -50.330  1.00  0.00           C  
ATOM   2773  HA  THR   185      33.753  -0.473 -51.213  1.00  0.00           H  
ATOM   2774  CB  THR   185      35.070  -2.019 -50.697  1.00  0.00           C  
ATOM   2775  HB  THR   185      35.688  -1.791 -51.565  1.00  0.00           H  
ATOM   2776  CG2 THR   185      35.972  -2.583 -49.708  1.00  0.00           C  
ATOM   2777 HG21 THR   185      35.457  -3.144 -48.919  1.00  0.00           H  
ATOM   2778 HG22 THR   185      36.725  -3.290 -50.076  1.00  0.00           H  
ATOM   2779 HG23 THR   185      36.575  -1.794 -49.241  1.00  0.00           H  
ATOM   2780  OG1 THR   185      34.053  -2.996 -50.907  1.00  0.00           O  
ATOM   2781  HG1 THR   185      34.424  -3.877 -50.815  1.00  0.00           H  
ATOM   2782  C   THR   185      33.189  -0.902 -49.304  1.00  0.00           C  
ATOM   2783  O   THR   185      33.414  -0.918 -48.122  1.00  0.00           O  
ATOM   2784  N   ILE   186      31.936  -0.924 -49.782  1.00  0.00           N  
ATOM   2785  H   ILE   186      31.796  -0.744 -50.769  1.00  0.00           H  
ATOM   2786  CA  ILE   186      30.724  -1.299 -49.050  1.00  0.00           C  
ATOM   2787  HA  ILE   186      30.906  -1.120 -47.990  1.00  0.00           H  
ATOM   2788  CB  ILE   186      29.521  -0.548 -49.620  1.00  0.00           C  
ATOM   2789  HB  ILE   186      28.620  -0.894 -49.113  1.00  0.00           H  
ATOM   2790  CG2 ILE   186      29.759   0.925 -49.179  1.00  0.00           C  
ATOM   2791 HG21 ILE   186      29.656   0.898 -48.087  1.00  0.00           H  
ATOM   2792 HG22 ILE   186      30.731   1.373 -49.420  1.00  0.00           H  
ATOM   2793 HG23 ILE   186      29.010   1.581 -49.640  1.00  0.00           H  
ATOM   2794  CG1 ILE   186      29.164  -0.685 -51.067  1.00  0.00           C  
ATOM   2795 HG12 ILE   186      29.933  -0.311 -51.742  1.00  0.00           H  
ATOM   2796 HG13 ILE   186      29.129  -1.718 -51.413  1.00  0.00           H  
ATOM   2797  CD1 ILE   186      27.780  -0.144 -51.483  1.00  0.00           C  
ATOM   2798 HD11 ILE   186      27.040  -0.387 -50.711  1.00  0.00           H  
ATOM   2799 HD12 ILE   186      27.791   0.935 -51.681  1.00  0.00           H  
ATOM   2800 HD13 ILE   186      27.433  -0.652 -52.391  1.00  0.00           H  
ATOM   2801  C   ILE   186      30.457  -2.857 -49.096  1.00  0.00           C  
ATOM   2802  O   ILE   186      29.663  -3.409 -48.314  1.00  0.00           O  
ATOM   2803  N   THR   187      31.261  -3.600 -49.901  1.00  0.00           N  
ATOM   2804  H   THR   187      31.702  -3.034 -50.617  1.00  0.00           H  
ATOM   2805  CA  THR   187      31.230  -5.056 -50.110  1.00  0.00           C  
ATOM   2806  HA  THR   187      31.842  -5.211 -50.998  1.00  0.00           H  
ATOM   2807  CB  THR   187      31.989  -5.843 -49.029  1.00  0.00           C  
ATOM   2808  HB  THR   187      31.269  -5.895 -48.212  1.00  0.00           H  
ATOM   2809  CG2 THR   187      32.278  -7.315 -49.459  1.00  0.00           C  
ATOM   2810 HG21 THR   187      32.101  -7.505 -50.525  1.00  0.00           H  
ATOM   2811 HG22 THR   187      33.287  -7.644 -49.181  1.00  0.00           H  
ATOM   2812 HG23 THR   187      31.507  -7.905 -48.949  1.00  0.00           H  
ATOM   2813  OG1 THR   187      33.314  -5.394 -48.724  1.00  0.00           O  
ATOM   2814  HG1 THR   187      33.840  -5.476 -49.523  1.00  0.00           H  
ATOM   2815  C   THR   187      29.795  -5.646 -50.520  1.00  0.00           C  
ATOM   2816  O   THR   187      29.358  -6.702 -50.067  1.00  0.00           O  
ATOM   2817  N1  MIO   188      29.116  -4.836 -51.270  1.00  0.00           N  
ATOM   2818  H8  MIO   188      29.566  -3.933 -51.357  1.00  0.00           H  
ATOM   2819  C1  MIO   188      27.940  -5.272 -52.081  1.00  0.00           C  
ATOM   2820  C5  MIO   188      26.668  -4.694 -51.475  1.00  0.00           C  
ATOM   2821  H4  MIO   188      26.407  -4.883 -50.426  1.00  0.00           H  
ATOM   2822  H5  MIO   188      25.760  -4.989 -52.016  1.00  0.00           H  
ATOM   2823  H7  MIO   188      26.685  -3.601 -51.564  1.00  0.00           H  
ATOM   2824  H1  MIO   188      27.814  -6.359 -52.159  1.00  0.00           H  
ATOM   2825  C7  MIO   188      28.163  -4.884 -53.534  1.00  0.00           C  
ATOM   2826  N2  MIO   188      27.272  -4.103 -54.213  1.00  0.00           N  
ATOM   2827  C2  MIO   188      27.792  -4.099 -55.521  1.00  0.00           C  
ATOM   2828  C6  MIO   188      27.319  -3.425 -56.742  1.00  0.00           C  
ATOM   2829  H6  MIO   188      27.102  -2.383 -56.476  1.00  0.00           H  
ATOM   2830  H9  MIO   188      28.050  -3.410 -57.560  1.00  0.00           H  
ATOM   2831  N4  MIO   188      26.141  -4.200 -57.074  1.00  0.00           N  
ATOM   2832  H10 MIO   188      25.381  -3.548 -56.883  1.00  0.00           H  
ATOM   2833  H11 MIO   188      25.988  -4.766 -56.241  1.00  0.00           H  
ATOM   2834  C8  MIO   188      29.049  -4.745 -55.558  1.00  0.00           C  
ATOM   2835  O2  MIO   188      29.797  -4.973 -56.516  1.00  0.00           O  
ATOM   2836  N3  MIO   188      29.311  -5.277 -54.333  1.00  0.00           N  
ATOM   2837  C3  MIO   188      30.525  -6.097 -54.036  1.00  0.00           C  
ATOM   2838  H2  MIO   188      30.736  -6.668 -54.949  1.00  0.00           H  
ATOM   2839  H3  MIO   188      30.218  -6.773 -53.228  1.00  0.00           H  
ATOM   2840  C4  MIO   188      31.715  -5.141 -53.665  1.00  0.00           C  
ATOM   2841  O1  MIO   188      31.626  -4.078 -53.135  1.00  0.00           O  
ATOM   2842  N   ASP   189      32.922  -5.592 -54.052  1.00  0.00           N  
ATOM   2843  H   ASP   189      32.908  -6.525 -54.448  1.00  0.00           H  
ATOM   2844  CA  ASP   189      34.217  -4.899 -53.860  1.00  0.00           C  
ATOM   2845  HA  ASP   189      33.984  -4.235 -53.028  1.00  0.00           H  
ATOM   2846  CB  ASP   189      35.216  -5.977 -53.322  1.00  0.00           C  
ATOM   2847  HB2 ASP   189      35.292  -6.794 -54.039  1.00  0.00           H  
ATOM   2848  HB3 ASP   189      36.217  -5.551 -53.243  1.00  0.00           H  
ATOM   2849  CG  ASP   189      34.793  -6.457 -51.867  1.00  0.00           C  
ATOM   2850  OD1 ASP   189      34.597  -5.653 -50.961  1.00  0.00           O  
ATOM   2851  OD2 ASP   189      34.732  -7.727 -51.697  1.00  0.00           O  
ATOM   2852  C   ASP   189      34.673  -4.087 -55.089  1.00  0.00           C  
ATOM   2853  O   ASP   189      35.733  -4.129 -55.568  1.00  0.00           O  
ATOM   2854  N   LEU   190      33.741  -3.300 -55.635  1.00  0.00           N  
ATOM   2855  H   LEU   190      32.900  -3.371 -55.075  1.00  0.00           H  
ATOM   2856  CA  LEU   190      33.820  -2.365 -56.729  1.00  0.00           C  
ATOM   2857  HA  LEU   190      33.754  -2.951 -57.645  1.00  0.00           H  
ATOM   2858  CB  LEU   190      32.597  -1.420 -56.783  1.00  0.00           C  
ATOM   2859  HB2 LEU   190      32.564  -0.798 -55.889  1.00  0.00           H  
ATOM   2860  HB3 LEU   190      32.746  -0.829 -57.687  1.00  0.00           H  
ATOM   2861  CG  LEU   190      31.207  -1.980 -56.901  1.00  0.00           C  
ATOM   2862  HG  LEU   190      30.933  -2.734 -56.164  1.00  0.00           H  
ATOM   2863  CD1 LEU   190      30.206  -0.836 -56.654  1.00  0.00           C  
ATOM   2864 HD11 LEU   190      29.143  -1.106 -56.691  1.00  0.00           H  
ATOM   2865 HD12 LEU   190      30.363  -0.591 -55.596  1.00  0.00           H  
ATOM   2866 HD13 LEU   190      30.431   0.058 -57.248  1.00  0.00           H  
ATOM   2867  CD2 LEU   190      31.000  -2.561 -58.324  1.00  0.00           C  
ATOM   2868 HD21 LEU   190      31.675  -3.403 -58.522  1.00  0.00           H  
ATOM   2869 HD22 LEU   190      29.974  -2.925 -58.461  1.00  0.00           H  
ATOM   2870 HD23 LEU   190      31.195  -1.790 -59.079  1.00  0.00           H  
ATOM   2871  C   LEU   190      35.102  -1.496 -56.759  1.00  0.00           C  
ATOM   2872  O   LEU   190      35.793  -1.543 -57.769  1.00  0.00           O  
ATOM   2873  N   VAL   191      35.444  -0.775 -55.642  1.00  0.00           N  
ATOM   2874  H   VAL   191      34.825  -0.780 -54.841  1.00  0.00           H  
ATOM   2875  CA  VAL   191      36.519   0.225 -55.748  1.00  0.00           C  
ATOM   2876  HA  VAL   191      36.429   0.855 -56.633  1.00  0.00           H  
ATOM   2877  CB  VAL   191      36.410   1.219 -54.547  1.00  0.00           C  
ATOM   2878  HB  VAL   191      36.181   0.663 -53.638  1.00  0.00           H  
ATOM   2879  CG1 VAL   191      37.644   2.142 -54.381  1.00  0.00           C  
ATOM   2880 HG11 VAL   191      38.601   1.699 -54.080  1.00  0.00           H  
ATOM   2881 HG12 VAL   191      37.889   2.699 -55.293  1.00  0.00           H  
ATOM   2882 HG13 VAL   191      37.468   2.999 -53.720  1.00  0.00           H  
ATOM   2883  CG2 VAL   191      35.215   2.179 -54.840  1.00  0.00           C  
ATOM   2884 HG21 VAL   191      35.053   2.614 -53.845  1.00  0.00           H  
ATOM   2885 HG22 VAL   191      35.526   2.927 -55.580  1.00  0.00           H  
ATOM   2886 HG23 VAL   191      34.344   1.596 -55.163  1.00  0.00           H  
ATOM   2887  C   VAL   191      37.904  -0.400 -55.931  1.00  0.00           C  
ATOM   2888  O   VAL   191      38.720   0.038 -56.732  1.00  0.00           O  
ATOM   2889  N   PRO   192      38.324  -1.400 -55.038  1.00  0.00           N  
ATOM   2890  CD  PRO   192      37.742  -1.789 -53.728  1.00  0.00           C  
ATOM   2891  HD2 PRO   192      36.659  -1.964 -53.707  1.00  0.00           H  
ATOM   2892  HD3 PRO   192      37.980  -0.975 -53.032  1.00  0.00           H  
ATOM   2893  CG  PRO   192      38.510  -3.125 -53.378  1.00  0.00           C  
ATOM   2894  HG2 PRO   192      38.153  -3.970 -53.980  1.00  0.00           H  
ATOM   2895  HG3 PRO   192      38.585  -3.404 -52.320  1.00  0.00           H  
ATOM   2896  CB  PRO   192      39.895  -2.787 -53.879  1.00  0.00           C  
ATOM   2897  HB2 PRO   192      40.433  -3.711 -54.125  1.00  0.00           H  
ATOM   2898  HB3 PRO   192      40.354  -2.189 -53.082  1.00  0.00           H  
ATOM   2899  CA  PRO   192      39.652  -2.015 -55.196  1.00  0.00           C  
ATOM   2900  HA  PRO   192      40.379  -1.208 -55.294  1.00  0.00           H  
ATOM   2901  C   PRO   192      39.852  -2.979 -56.378  1.00  0.00           C  
ATOM   2902  O   PRO   192      40.871  -2.891 -56.965  1.00  0.00           O  
ATOM   2903  N   LEU   193      38.807  -3.730 -56.839  1.00  0.00           N  
ATOM   2904  H   LEU   193      37.911  -3.790 -56.370  1.00  0.00           H  
ATOM   2905  CA  LEU   193      38.908  -4.558 -58.111  1.00  0.00           C  
ATOM   2906  HA  LEU   193      39.772  -5.221 -58.165  1.00  0.00           H  
ATOM   2907  CB  LEU   193      37.576  -5.437 -58.310  1.00  0.00           C  
ATOM   2908  HB2 LEU   193      36.637  -4.885 -58.267  1.00  0.00           H  
ATOM   2909  HB3 LEU   193      37.566  -5.916 -59.289  1.00  0.00           H  
ATOM   2910  CG  LEU   193      37.467  -6.541 -57.225  1.00  0.00           C  
ATOM   2911  HG  LEU   193      37.589  -6.093 -56.239  1.00  0.00           H  
ATOM   2912  CD1 LEU   193      36.079  -7.335 -57.422  1.00  0.00           C  
ATOM   2913 HD11 LEU   193      35.229  -6.664 -57.249  1.00  0.00           H  
ATOM   2914 HD12 LEU   193      35.987  -7.802 -58.410  1.00  0.00           H  
ATOM   2915 HD13 LEU   193      35.908  -8.085 -56.639  1.00  0.00           H  
ATOM   2916  CD2 LEU   193      38.531  -7.617 -57.459  1.00  0.00           C  
ATOM   2917 HD21 LEU   193      38.674  -8.225 -56.557  1.00  0.00           H  
ATOM   2918 HD22 LEU   193      38.307  -8.332 -58.261  1.00  0.00           H  
ATOM   2919 HD23 LEU   193      39.547  -7.214 -57.547  1.00  0.00           H  
ATOM   2920  C   LEU   193      39.067  -3.585 -59.274  1.00  0.00           C  
ATOM   2921  O   LEU   193      39.565  -4.043 -60.253  1.00  0.00           O  
ATOM   2922  N   SER   194      38.796  -2.232 -59.127  1.00  0.00           N  
ATOM   2923  H   SER   194      38.476  -1.873 -58.236  1.00  0.00           H  
ATOM   2924  CA  SER   194      38.984  -1.325 -60.281  1.00  0.00           C  
ATOM   2925  HA  SER   194      38.500  -1.885 -61.080  1.00  0.00           H  
ATOM   2926  CB  SER   194      38.205  -0.002 -60.173  1.00  0.00           C  
ATOM   2927  HB2 SER   194      38.261   0.398 -61.186  1.00  0.00           H  
ATOM   2928  HB3 SER   194      37.142  -0.139 -59.975  1.00  0.00           H  
ATOM   2929  OG  SER   194      38.886   0.956 -59.358  1.00  0.00           O  
ATOM   2930  HG  SER   194      38.550   0.880 -58.462  1.00  0.00           H  
ATOM   2931  C   SER   194      40.440  -1.076 -60.670  1.00  0.00           C  
ATOM   2932  O   SER   194      40.801  -0.755 -61.769  1.00  0.00           O  
ATOM   2933  N   TYR   195      41.315  -1.499 -59.704  1.00  0.00           N  
ATOM   2934  H   TYR   195      40.974  -1.737 -58.781  1.00  0.00           H  
ATOM   2935  CA  TYR   195      42.758  -1.465 -59.922  1.00  0.00           C  
ATOM   2936  HA  TYR   195      43.137  -0.736 -60.638  1.00  0.00           H  
ATOM   2937  CB  TYR   195      43.460  -0.965 -58.637  1.00  0.00           C  
ATOM   2938  HB2 TYR   195      42.997  -1.551 -57.834  1.00  0.00           H  
ATOM   2939  HB3 TYR   195      44.553  -1.057 -58.630  1.00  0.00           H  
ATOM   2940  CG  TYR   195      43.018   0.457 -58.396  1.00  0.00           C  
ATOM   2941  CD1 TYR   195      43.783   1.510 -58.841  1.00  0.00           C  
ATOM   2942  HD1 TYR   195      44.686   1.328 -59.405  1.00  0.00           H  
ATOM   2943  CE1 TYR   195      43.575   2.828 -58.524  1.00  0.00           C  
ATOM   2944  HE1 TYR   195      44.347   3.541 -58.773  1.00  0.00           H  
ATOM   2945  CZ  TYR   195      42.467   3.133 -57.725  1.00  0.00           C  
ATOM   2946  OH  TYR   195      42.123   4.419 -57.499  1.00  0.00           O  
ATOM   2947  HH  TYR   195      42.887   4.993 -57.593  1.00  0.00           H  
ATOM   2948  CE2 TYR   195      41.564   2.092 -57.351  1.00  0.00           C  
ATOM   2949  HE2 TYR   195      40.708   2.325 -56.735  1.00  0.00           H  
ATOM   2950  CD2 TYR   195      41.861   0.729 -57.662  1.00  0.00           C  
ATOM   2951  HD2 TYR   195      41.218  -0.085 -57.359  1.00  0.00           H  
ATOM   2952  C   TYR   195      43.348  -2.750 -60.529  1.00  0.00           C  
ATOM   2953  O   TYR   195      44.402  -2.669 -61.155  1.00  0.00           O  
ATOM   2954  N   ILE   196      42.564  -3.834 -60.411  1.00  0.00           N  
ATOM   2955  H   ILE   196      41.680  -3.745 -59.924  1.00  0.00           H  
ATOM   2956  CA  ILE   196      42.956  -5.086 -61.095  1.00  0.00           C  
ATOM   2957  HA  ILE   196      44.011  -5.267 -60.888  1.00  0.00           H  
ATOM   2958  CB  ILE   196      42.246  -6.364 -60.592  1.00  0.00           C  
ATOM   2959  HB  ILE   196      41.167  -6.298 -60.737  1.00  0.00           H  
ATOM   2960  CG2 ILE   196      42.783  -7.622 -61.357  1.00  0.00           C  
ATOM   2961 HG21 ILE   196      42.083  -8.453 -61.212  1.00  0.00           H  
ATOM   2962 HG22 ILE   196      42.916  -7.526 -62.442  1.00  0.00           H  
ATOM   2963 HG23 ILE   196      43.740  -7.867 -60.879  1.00  0.00           H  
ATOM   2964  CG1 ILE   196      42.362  -6.542 -59.064  1.00  0.00           C  
ATOM   2965 HG12 ILE   196      43.421  -6.355 -58.880  1.00  0.00           H  
ATOM   2966 HG13 ILE   196      41.749  -5.848 -58.488  1.00  0.00           H  
ATOM   2967  CD1 ILE   196      42.013  -7.939 -58.590  1.00  0.00           C  
ATOM   2968 HD11 ILE   196      41.906  -7.977 -57.499  1.00  0.00           H  
ATOM   2969 HD12 ILE   196      41.064  -8.269 -59.032  1.00  0.00           H  
ATOM   2970 HD13 ILE   196      42.781  -8.661 -58.896  1.00  0.00           H  
ATOM   2971  C   ILE   196      42.580  -4.951 -62.562  1.00  0.00           C  
ATOM   2972  O   ILE   196      43.453  -5.195 -63.411  1.00  0.00           O  
ATOM   2973  N   ALA   197      41.403  -4.400 -62.797  1.00  0.00           N  
ATOM   2974  H   ALA   197      40.710  -4.213 -62.082  1.00  0.00           H  
ATOM   2975  CA  ALA   197      40.936  -4.184 -64.142  1.00  0.00           C  
ATOM   2976  HA  ALA   197      40.893  -5.088 -64.749  1.00  0.00           H  
ATOM   2977  CB  ALA   197      39.527  -3.515 -64.095  1.00  0.00           C  
ATOM   2978  HB1 ALA   197      38.853  -4.040 -63.408  1.00  0.00           H  
ATOM   2979  HB2 ALA   197      39.554  -2.462 -63.789  1.00  0.00           H  
ATOM   2980  HB3 ALA   197      38.925  -3.564 -65.011  1.00  0.00           H  
ATOM   2981  C   ALA   197      41.882  -3.110 -64.843  1.00  0.00           C  
ATOM   2982  O   ALA   197      42.169  -3.139 -66.046  1.00  0.00           O  
ATOM   2983  N   GLY   198      42.229  -2.118 -64.065  1.00  0.00           N  
ATOM   2984  H   GLY   198      41.875  -2.070 -63.117  1.00  0.00           H  
ATOM   2985  CA  GLY   198      43.282  -1.071 -64.283  1.00  0.00           C  
ATOM   2986  HA2 GLY   198      42.909  -0.325 -64.986  1.00  0.00           H  
ATOM   2987  HA3 GLY   198      43.463  -0.644 -63.297  1.00  0.00           H  
ATOM   2988  C   GLY   198      44.634  -1.599 -64.732  1.00  0.00           C  
ATOM   2989  O   GLY   198      45.244  -1.047 -65.648  1.00  0.00           O  
ATOM   2990  N   LEU   199      45.231  -2.590 -64.076  1.00  0.00           N  
ATOM   2991  H   LEU   199      45.054  -2.708 -63.086  1.00  0.00           H  
ATOM   2992  CA  LEU   199      46.334  -3.376 -64.585  1.00  0.00           C  
ATOM   2993  HA  LEU   199      47.129  -2.681 -64.856  1.00  0.00           H  
ATOM   2994  CB  LEU   199      46.826  -4.469 -63.524  1.00  0.00           C  
ATOM   2995  HB2 LEU   199      47.189  -3.904 -62.665  1.00  0.00           H  
ATOM   2996  HB3 LEU   199      45.940  -5.015 -63.200  1.00  0.00           H  
ATOM   2997  CG  LEU   199      47.870  -5.587 -63.956  1.00  0.00           C  
ATOM   2998  HG  LEU   199      47.480  -6.288 -64.694  1.00  0.00           H  
ATOM   2999  CD1 LEU   199      49.111  -5.049 -64.569  1.00  0.00           C  
ATOM   3000 HD11 LEU   199      49.814  -5.760 -65.022  1.00  0.00           H  
ATOM   3001 HD12 LEU   199      48.982  -4.220 -65.275  1.00  0.00           H  
ATOM   3002 HD13 LEU   199      49.666  -4.578 -63.748  1.00  0.00           H  
ATOM   3003  CD2 LEU   199      48.155  -6.475 -62.773  1.00  0.00           C  
ATOM   3004 HD21 LEU   199      48.568  -7.393 -63.210  1.00  0.00           H  
ATOM   3005 HD22 LEU   199      48.859  -5.902 -62.157  1.00  0.00           H  
ATOM   3006 HD23 LEU   199      47.316  -6.768 -62.131  1.00  0.00           H  
ATOM   3007  C   LEU   199      45.958  -4.104 -65.924  1.00  0.00           C  
ATOM   3008  O   LEU   199      46.646  -3.836 -66.914  1.00  0.00           O  
ATOM   3009  N   LEU   200      44.883  -4.905 -65.954  1.00  0.00           N  
ATOM   3010  H   LEU   200      44.396  -5.163 -65.105  1.00  0.00           H  
ATOM   3011  CA  LEU   200      44.570  -5.647 -67.220  1.00  0.00           C  
ATOM   3012  HA  LEU   200      45.393  -6.274 -67.562  1.00  0.00           H  
ATOM   3013  CB  LEU   200      43.281  -6.471 -66.989  1.00  0.00           C  
ATOM   3014  HB2 LEU   200      42.586  -5.856 -66.418  1.00  0.00           H  
ATOM   3015  HB3 LEU   200      42.861  -6.701 -67.968  1.00  0.00           H  
ATOM   3016  CG  LEU   200      43.607  -7.769 -66.166  1.00  0.00           C  
ATOM   3017  HG  LEU   200      44.274  -7.529 -65.338  1.00  0.00           H  
ATOM   3018  CD1 LEU   200      42.306  -8.221 -65.543  1.00  0.00           C  
ATOM   3019 HD11 LEU   200      41.771  -8.829 -66.282  1.00  0.00           H  
ATOM   3020 HD12 LEU   200      42.467  -8.753 -64.597  1.00  0.00           H  
ATOM   3021 HD13 LEU   200      41.690  -7.367 -65.234  1.00  0.00           H  
ATOM   3022  CD2 LEU   200      44.134  -8.849 -67.015  1.00  0.00           C  
ATOM   3023 HD21 LEU   200      44.988  -8.566 -67.643  1.00  0.00           H  
ATOM   3024 HD22 LEU   200      44.496  -9.692 -66.414  1.00  0.00           H  
ATOM   3025 HD23 LEU   200      43.493  -9.272 -67.799  1.00  0.00           H  
ATOM   3026  C   LEU   200      44.403  -4.728 -68.483  1.00  0.00           C  
ATOM   3027  O   LEU   200      44.499  -5.215 -69.621  1.00  0.00           O  
ATOM   3028  N   THR   201      43.847  -3.487 -68.256  1.00  0.00           N  
ATOM   3029  H   THR   201      43.534  -3.354 -67.301  1.00  0.00           H  
ATOM   3030  CA  THR   201      43.476  -2.429 -69.189  1.00  0.00           C  
ATOM   3031  HA  THR   201      43.544  -2.868 -70.184  1.00  0.00           H  
ATOM   3032  CB  THR   201      42.091  -1.837 -68.977  1.00  0.00           C  
ATOM   3033  HB  THR   201      41.920  -1.168 -69.820  1.00  0.00           H  
ATOM   3034  CG2 THR   201      40.866  -2.754 -69.015  1.00  0.00           C  
ATOM   3035 HG21 THR   201      39.904  -2.309 -68.732  1.00  0.00           H  
ATOM   3036 HG22 THR   201      40.810  -3.070 -70.064  1.00  0.00           H  
ATOM   3037 HG23 THR   201      41.074  -3.711 -68.520  1.00  0.00           H  
ATOM   3038  OG1 THR   201      42.121  -1.045 -67.804  1.00  0.00           O  
ATOM   3039  HG1 THR   201      42.150  -1.668 -67.074  1.00  0.00           H  
ATOM   3040  C   THR   201      44.473  -1.320 -69.330  1.00  0.00           C  
ATOM   3041  O   THR   201      44.273  -0.494 -70.195  1.00  0.00           O  
ATOM   3042  N   GLY   202      45.590  -1.333 -68.573  1.00  0.00           N  
ATOM   3043  H   GLY   202      45.718  -1.791 -67.679  1.00  0.00           H  
ATOM   3044  CA  GLY   202      46.770  -0.580 -68.993  1.00  0.00           C  
ATOM   3045  HA2 GLY   202      47.664  -0.961 -68.498  1.00  0.00           H  
ATOM   3046  HA3 GLY   202      46.842  -0.675 -70.077  1.00  0.00           H  
ATOM   3047  C   GLY   202      46.699   0.921 -68.620  1.00  0.00           C  
ATOM   3048  O   GLY   202      47.478   1.742 -69.120  1.00  0.00           O  
ATOM   3049  N   ARG   203      45.789   1.332 -67.769  1.00  0.00           N  
ATOM   3050  H   ARG   203      45.140   0.645 -67.405  1.00  0.00           H  
ATOM   3051  CA  ARG   203      45.468   2.760 -67.433  1.00  0.00           C  
ATOM   3052  HA  ARG   203      45.254   3.225 -68.396  1.00  0.00           H  
ATOM   3053  CB  ARG   203      44.254   2.898 -66.541  1.00  0.00           C  
ATOM   3054  HB2 ARG   203      44.425   2.415 -65.579  1.00  0.00           H  
ATOM   3055  HB3 ARG   203      44.116   3.977 -66.463  1.00  0.00           H  
ATOM   3056  CG  ARG   203      42.990   2.227 -67.139  1.00  0.00           C  
ATOM   3057  HG2 ARG   203      42.675   2.687 -68.075  1.00  0.00           H  
ATOM   3058  HG3 ARG   203      43.241   1.211 -67.445  1.00  0.00           H  
ATOM   3059  CD  ARG   203      41.841   2.218 -66.179  1.00  0.00           C  
ATOM   3060  HD2 ARG   203      41.046   1.565 -66.540  1.00  0.00           H  
ATOM   3061  HD3 ARG   203      42.115   1.817 -65.204  1.00  0.00           H  
ATOM   3062  NE  ARG   203      41.496   3.673 -66.096  1.00  0.00           N  
ATOM   3063  HE  ARG   203      42.056   4.337 -65.579  1.00  0.00           H  
ATOM   3064  CZ  ARG   203      40.572   4.287 -66.805  1.00  0.00           C  
ATOM   3065  NH1 ARG   203      39.864   3.718 -67.727  1.00  0.00           N  
ATOM   3066 HH11 ARG   203      39.943   2.734 -67.941  1.00  0.00           H  
ATOM   3067 HH12 ARG   203      39.111   4.212 -68.184  1.00  0.00           H  
ATOM   3068  NH2 ARG   203      40.413   5.512 -66.434  1.00  0.00           N  
ATOM   3069 HH21 ARG   203      41.032   5.933 -65.756  1.00  0.00           H  
ATOM   3070 HH22 ARG   203      39.838   6.095 -67.026  1.00  0.00           H  
ATOM   3071  C   ARG   203      46.654   3.429 -66.668  1.00  0.00           C  
ATOM   3072  O   ARG   203      47.353   2.775 -65.941  1.00  0.00           O  
ATOM   3073  N   PRO   204      46.931   4.777 -66.775  1.00  0.00           N  
ATOM   3074  CD  PRO   204      46.309   5.756 -67.721  1.00  0.00           C  
ATOM   3075  HD2 PRO   204      45.359   5.988 -67.224  1.00  0.00           H  
ATOM   3076  HD3 PRO   204      46.148   5.329 -68.718  1.00  0.00           H  
ATOM   3077  CG  PRO   204      47.267   6.981 -67.776  1.00  0.00           C  
ATOM   3078  HG2 PRO   204      46.779   7.941 -67.989  1.00  0.00           H  
ATOM   3079  HG3 PRO   204      47.865   6.684 -68.647  1.00  0.00           H  
ATOM   3080  CB  PRO   204      48.206   6.864 -66.561  1.00  0.00           C  
ATOM   3081  HB2 PRO   204      47.868   7.373 -65.650  1.00  0.00           H  
ATOM   3082  HB3 PRO   204      49.184   7.242 -66.883  1.00  0.00           H  
ATOM   3083  CA  PRO   204      48.183   5.379 -66.164  1.00  0.00           C  
ATOM   3084  HA  PRO   204      49.007   4.921 -66.712  1.00  0.00           H  
ATOM   3085  C   PRO   204      48.399   5.168 -64.632  1.00  0.00           C  
ATOM   3086  O   PRO   204      49.453   4.716 -64.263  1.00  0.00           O  
ATOM   3087  N   ASN   205      47.365   5.289 -63.863  1.00  0.00           N  
ATOM   3088  H   ASN   205      46.442   5.383 -64.271  1.00  0.00           H  
ATOM   3089  CA  ASN   205      47.394   5.207 -62.444  1.00  0.00           C  
ATOM   3090  HA  ASN   205      48.236   5.822 -62.125  1.00  0.00           H  
ATOM   3091  CB  ASN   205      46.147   5.812 -61.736  1.00  0.00           C  
ATOM   3092  HB2 ASN   205      46.367   5.795 -60.668  1.00  0.00           H  
ATOM   3093  HB3 ASN   205      45.980   6.829 -62.090  1.00  0.00           H  
ATOM   3094  CG  ASN   205      44.906   4.936 -61.971  1.00  0.00           C  
ATOM   3095  OD1 ASN   205      44.891   4.098 -62.895  1.00  0.00           O  
ATOM   3096  ND2 ASN   205      43.815   5.201 -61.352  1.00  0.00           N  
ATOM   3097 HD21 ASN   205      42.999   4.736 -61.731  1.00  0.00           H  
ATOM   3098 HD22 ASN   205      43.830   5.804 -60.538  1.00  0.00           H  
ATOM   3099  C   ASN   205      47.741   3.770 -61.907  1.00  0.00           C  
ATOM   3100  O   ASN   205      47.790   3.665 -60.702  1.00  0.00           O  
ATOM   3101  N   SER   206      47.890   2.766 -62.761  1.00  0.00           N  
ATOM   3102  H   SER   206      47.928   3.074 -63.725  1.00  0.00           H  
ATOM   3103  CA  SER   206      48.070   1.361 -62.347  1.00  0.00           C  
ATOM   3104  HA  SER   206      47.386   1.082 -61.546  1.00  0.00           H  
ATOM   3105  CB  SER   206      47.788   0.559 -63.605  1.00  0.00           C  
ATOM   3106  HB2 SER   206      46.734   0.730 -63.823  1.00  0.00           H  
ATOM   3107  HB3 SER   206      48.307   0.966 -64.472  1.00  0.00           H  
ATOM   3108  OG  SER   206      48.020  -0.806 -63.319  1.00  0.00           O  
ATOM   3109  HG  SER   206      47.642  -1.076 -62.479  1.00  0.00           H  
ATOM   3110  C   SER   206      49.513   1.100 -61.848  1.00  0.00           C  
ATOM   3111  O   SER   206      50.450   1.603 -62.393  1.00  0.00           O  
ATOM   3112  N   LYS   207      49.661   0.309 -60.737  1.00  0.00           N  
ATOM   3113  H   LYS   207      48.819  -0.115 -60.365  1.00  0.00           H  
ATOM   3114  CA  LYS   207      50.884  -0.016 -60.038  1.00  0.00           C  
ATOM   3115  HA  LYS   207      51.759   0.168 -60.660  1.00  0.00           H  
ATOM   3116  CB  LYS   207      51.023   0.804 -58.778  1.00  0.00           C  
ATOM   3117  HB2 LYS   207      50.043   0.785 -58.301  1.00  0.00           H  
ATOM   3118  HB3 LYS   207      51.715   0.299 -58.104  1.00  0.00           H  
ATOM   3119  CG  LYS   207      51.484   2.268 -58.983  1.00  0.00           C  
ATOM   3120  HG2 LYS   207      52.531   2.222 -59.283  1.00  0.00           H  
ATOM   3121  HG3 LYS   207      50.954   2.613 -59.871  1.00  0.00           H  
ATOM   3122  CD  LYS   207      51.111   3.299 -57.938  1.00  0.00           C  
ATOM   3123  HD2 LYS   207      50.046   3.513 -57.850  1.00  0.00           H  
ATOM   3124  HD3 LYS   207      51.460   2.877 -56.996  1.00  0.00           H  
ATOM   3125  CE  LYS   207      51.815   4.603 -58.328  1.00  0.00           C  
ATOM   3126  HE2 LYS   207      52.861   4.316 -58.435  1.00  0.00           H  
ATOM   3127  HE3 LYS   207      51.394   5.147 -59.173  1.00  0.00           H  
ATOM   3128  NZ  LYS   207      51.585   5.493 -57.212  1.00  0.00           N  
ATOM   3129  HZ1 LYS   207      51.908   5.159 -56.315  1.00  0.00           H  
ATOM   3130  HZ2 LYS   207      52.046   6.380 -57.357  1.00  0.00           H  
ATOM   3131  HZ3 LYS   207      50.583   5.608 -57.180  1.00  0.00           H  
ATOM   3132  C   LYS   207      50.838  -1.458 -59.594  1.00  0.00           C  
ATOM   3133  O   LYS   207      49.841  -1.946 -59.067  1.00  0.00           O  
ATOM   3134  N   ALA   208      51.871  -2.250 -59.882  1.00  0.00           N  
ATOM   3135  H   ALA   208      52.698  -1.793 -60.249  1.00  0.00           H  
ATOM   3136  CA  ALA   208      52.023  -3.634 -59.706  1.00  0.00           C  
ATOM   3137  HA  ALA   208      51.128  -3.981 -59.189  1.00  0.00           H  
ATOM   3138  CB  ALA   208      52.227  -4.260 -61.071  1.00  0.00           C  
ATOM   3139  HB1 ALA   208      53.137  -3.866 -61.540  1.00  0.00           H  
ATOM   3140  HB2 ALA   208      52.272  -5.344 -60.912  1.00  0.00           H  
ATOM   3141  HB3 ALA   208      51.344  -4.175 -61.716  1.00  0.00           H  
ATOM   3142  C   ALA   208      53.206  -3.854 -58.761  1.00  0.00           C  
ATOM   3143  O   ALA   208      54.073  -3.013 -58.699  1.00  0.00           O  
ATOM   3144  N   VAL   209      53.387  -5.034 -58.166  1.00  0.00           N  
ATOM   3145  H   VAL   209      52.662  -5.740 -58.199  1.00  0.00           H  
ATOM   3146  CA  VAL   209      54.535  -5.569 -57.380  1.00  0.00           C  
ATOM   3147  HA  VAL   209      55.441  -4.990 -57.559  1.00  0.00           H  
ATOM   3148  CB  VAL   209      54.286  -5.558 -55.835  1.00  0.00           C  
ATOM   3149  HB  VAL   209      55.082  -6.169 -55.408  1.00  0.00           H  
ATOM   3150  CG1 VAL   209      54.572  -4.162 -55.423  1.00  0.00           C  
ATOM   3151 HG11 VAL   209      53.850  -3.477 -55.885  1.00  0.00           H  
ATOM   3152 HG12 VAL   209      54.355  -4.025 -54.356  1.00  0.00           H  
ATOM   3153 HG13 VAL   209      55.580  -3.922 -55.782  1.00  0.00           H  
ATOM   3154  CG2 VAL   209      52.889  -6.031 -55.453  1.00  0.00           C  
ATOM   3155 HG21 VAL   209      52.632  -6.999 -55.901  1.00  0.00           H  
ATOM   3156 HG22 VAL   209      52.832  -6.020 -54.357  1.00  0.00           H  
ATOM   3157 HG23 VAL   209      52.164  -5.294 -55.819  1.00  0.00           H  
ATOM   3158  C   VAL   209      54.936  -7.018 -57.847  1.00  0.00           C  
ATOM   3159  O   VAL   209      54.150  -7.924 -57.920  1.00  0.00           O  
ATOM   3160  N   GLY   210      56.261  -7.101 -58.073  1.00  0.00           N  
ATOM   3161  H   GLY   210      56.760  -6.223 -58.164  1.00  0.00           H  
ATOM   3162  CA  GLY   210      56.989  -8.361 -58.125  1.00  0.00           C  
ATOM   3163  HA2 GLY   210      56.336  -9.010 -58.709  1.00  0.00           H  
ATOM   3164  HA3 GLY   210      57.994  -8.238 -58.531  1.00  0.00           H  
ATOM   3165  C   GLY   210      57.044  -9.042 -56.677  1.00  0.00           C  
ATOM   3166  O   GLY   210      56.508  -8.485 -55.771  1.00  0.00           O  
ATOM   3167  N   PRO   211      57.593 -10.277 -56.570  1.00  0.00           N  
ATOM   3168  CD  PRO   211      58.106 -10.961 -57.842  1.00  0.00           C  
ATOM   3169  HD2 PRO   211      59.038 -10.393 -57.950  1.00  0.00           H  
ATOM   3170  HD3 PRO   211      57.551 -10.813 -58.776  1.00  0.00           H  
ATOM   3171  CG  PRO   211      58.398 -12.397 -57.408  1.00  0.00           C  
ATOM   3172  HG2 PRO   211      59.322 -12.889 -57.735  1.00  0.00           H  
ATOM   3173  HG3 PRO   211      57.585 -13.113 -57.576  1.00  0.00           H  
ATOM   3174  CB  PRO   211      58.536 -12.361 -55.865  1.00  0.00           C  
ATOM   3175  HB2 PRO   211      59.574 -12.135 -55.591  1.00  0.00           H  
ATOM   3176  HB3 PRO   211      58.155 -13.318 -55.489  1.00  0.00           H  
ATOM   3177  CA  PRO   211      57.644 -11.211 -55.406  1.00  0.00           C  
ATOM   3178  HA  PRO   211      56.630 -11.585 -55.262  1.00  0.00           H  
ATOM   3179  C   PRO   211      58.275 -10.632 -54.056  1.00  0.00           C  
ATOM   3180  O   PRO   211      57.909 -10.987 -52.920  1.00  0.00           O  
ATOM   3181  N   THR   212      59.247  -9.719 -54.236  1.00  0.00           N  
ATOM   3182  H   THR   212      59.531  -9.409 -55.158  1.00  0.00           H  
ATOM   3183  CA  THR   212      59.785  -8.968 -53.050  1.00  0.00           C  
ATOM   3184  HA  THR   212      59.572  -9.495 -52.120  1.00  0.00           H  
ATOM   3185  CB  THR   212      61.320  -8.862 -53.254  1.00  0.00           C  
ATOM   3186  HB  THR   212      61.772  -8.393 -52.380  1.00  0.00           H  
ATOM   3187  CG2 THR   212      61.999 -10.291 -53.407  1.00  0.00           C  
ATOM   3188 HG21 THR   212      61.645 -10.650 -54.381  1.00  0.00           H  
ATOM   3189 HG22 THR   212      63.089 -10.201 -53.489  1.00  0.00           H  
ATOM   3190 HG23 THR   212      61.843 -10.952 -52.546  1.00  0.00           H  
ATOM   3191  OG1 THR   212      61.631  -8.224 -54.407  1.00  0.00           O  
ATOM   3192  HG1 THR   212      62.580  -8.367 -54.394  1.00  0.00           H  
ATOM   3193  C   THR   212      59.190  -7.549 -52.897  1.00  0.00           C  
ATOM   3194  O   THR   212      59.681  -6.831 -52.014  1.00  0.00           O  
ATOM   3195  N   GLY   213      58.189  -7.159 -53.634  1.00  0.00           N  
ATOM   3196  H   GLY   213      57.736  -7.851 -54.219  1.00  0.00           H  
ATOM   3197  CA  GLY   213      57.572  -5.796 -53.422  1.00  0.00           C  
ATOM   3198  HA2 GLY   213      56.522  -5.889 -53.700  1.00  0.00           H  
ATOM   3199  HA3 GLY   213      57.709  -5.580 -52.363  1.00  0.00           H  
ATOM   3200  C   GLY   213      58.199  -4.705 -54.360  1.00  0.00           C  
ATOM   3201  O   GLY   213      57.943  -3.537 -54.181  1.00  0.00           O  
ATOM   3202  N   VAL   214      58.922  -5.140 -55.391  1.00  0.00           N  
ATOM   3203  H   VAL   214      59.097  -6.137 -55.362  1.00  0.00           H  
ATOM   3204  CA  VAL   214      59.558  -4.228 -56.402  1.00  0.00           C  
ATOM   3205  HA  VAL   214      59.935  -3.339 -55.895  1.00  0.00           H  
ATOM   3206  CB  VAL   214      60.724  -4.830 -57.258  1.00  0.00           C  
ATOM   3207  HB  VAL   214      60.470  -5.746 -57.792  1.00  0.00           H  
ATOM   3208  CG1 VAL   214      61.323  -3.849 -58.289  1.00  0.00           C  
ATOM   3209 HG11 VAL   214      60.635  -3.518 -59.078  1.00  0.00           H  
ATOM   3210 HG12 VAL   214      61.676  -2.950 -57.769  1.00  0.00           H  
ATOM   3211 HG13 VAL   214      62.219  -4.262 -58.769  1.00  0.00           H  
ATOM   3212  CG2 VAL   214      61.761  -5.310 -56.193  1.00  0.00           C  
ATOM   3213 HG21 VAL   214      62.472  -4.478 -56.113  1.00  0.00           H  
ATOM   3214 HG22 VAL   214      61.346  -5.479 -55.192  1.00  0.00           H  
ATOM   3215 HG23 VAL   214      62.369  -6.095 -56.659  1.00  0.00           H  
ATOM   3216  C   VAL   214      58.461  -3.710 -57.369  1.00  0.00           C  
ATOM   3217  O   VAL   214      57.702  -4.496 -57.943  1.00  0.00           O  
ATOM   3218  N   ILE   215      58.384  -2.392 -57.556  1.00  0.00           N  
ATOM   3219  H   ILE   215      59.081  -1.857 -57.052  1.00  0.00           H  
ATOM   3220  CA  ILE   215      57.321  -1.712 -58.306  1.00  0.00           C  
ATOM   3221  HA  ILE   215      56.443  -2.331 -58.126  1.00  0.00           H  
ATOM   3222  CB  ILE   215      57.128  -0.191 -57.853  1.00  0.00           C  
ATOM   3223  HB  ILE   215      57.939   0.442 -58.215  1.00  0.00           H  
ATOM   3224  CG2 ILE   215      55.873   0.442 -58.585  1.00  0.00           C  
ATOM   3225 HG21 ILE   215      55.809   1.448 -58.152  1.00  0.00           H  
ATOM   3226 HG22 ILE   215      56.066   0.728 -59.626  1.00  0.00           H  
ATOM   3227 HG23 ILE   215      54.907  -0.050 -58.413  1.00  0.00           H  
ATOM   3228  CG1 ILE   215      56.870  -0.126 -56.293  1.00  0.00           C  
ATOM   3229 HG12 ILE   215      56.090  -0.828 -55.997  1.00  0.00           H  
ATOM   3230 HG13 ILE   215      57.738  -0.381 -55.685  1.00  0.00           H  
ATOM   3231  CD1 ILE   215      56.447   1.212 -55.709  1.00  0.00           C  
ATOM   3232 HD11 ILE   215      55.483   1.531 -56.125  1.00  0.00           H  
ATOM   3233 HD12 ILE   215      56.452   1.157 -54.613  1.00  0.00           H  
ATOM   3234 HD13 ILE   215      57.188   2.001 -55.886  1.00  0.00           H  
ATOM   3235  C   ILE   215      57.599  -1.783 -59.815  1.00  0.00           C  
ATOM   3236  O   ILE   215      58.760  -1.687 -60.239  1.00  0.00           O  
ATOM   3237  N   LEU   216      56.597  -2.062 -60.649  1.00  0.00           N  
ATOM   3238  H   LEU   216      55.642  -1.950 -60.331  1.00  0.00           H  
ATOM   3239  CA  LEU   216      56.738  -2.276 -62.047  1.00  0.00           C  
ATOM   3240  HA  LEU   216      57.734  -1.969 -62.367  1.00  0.00           H  
ATOM   3241  CB  LEU   216      56.515  -3.727 -62.568  1.00  0.00           C  
ATOM   3242  HB2 LEU   216      55.476  -3.990 -62.371  1.00  0.00           H  
ATOM   3243  HB3 LEU   216      56.673  -3.819 -63.643  1.00  0.00           H  
ATOM   3244  CG  LEU   216      57.172  -4.951 -61.831  1.00  0.00           C  
ATOM   3245  HG  LEU   216      56.811  -4.767 -60.819  1.00  0.00           H  
ATOM   3246  CD1 LEU   216      56.686  -6.302 -62.365  1.00  0.00           C  
ATOM   3247 HD11 LEU   216      57.122  -7.158 -61.837  1.00  0.00           H  
ATOM   3248 HD12 LEU   216      55.595  -6.351 -62.259  1.00  0.00           H  
ATOM   3249 HD13 LEU   216      57.035  -6.432 -63.397  1.00  0.00           H  
ATOM   3250  CD2 LEU   216      58.696  -4.904 -61.855  1.00  0.00           C  
ATOM   3251 HD21 LEU   216      58.896  -4.068 -61.174  1.00  0.00           H  
ATOM   3252 HD22 LEU   216      58.999  -5.854 -61.397  1.00  0.00           H  
ATOM   3253 HD23 LEU   216      59.110  -4.723 -62.855  1.00  0.00           H  
ATOM   3254  C   LEU   216      55.852  -1.366 -62.918  1.00  0.00           C  
ATOM   3255  O   LEU   216      54.815  -1.119 -62.414  1.00  0.00           O  
ATOM   3256  N   SER   217      56.365  -0.908 -64.072  1.00  0.00           N  
ATOM   3257  H   SER   217      57.293  -1.196 -64.357  1.00  0.00           H  
ATOM   3258  CA  SER   217      55.462  -0.289 -65.089  1.00  0.00           C  
ATOM   3259  HA  SER   217      54.813   0.450 -64.618  1.00  0.00           H  
ATOM   3260  CB  SER   217      56.327   0.412 -66.193  1.00  0.00           C  
ATOM   3261  HB2 SER   217      57.070   1.077 -65.752  1.00  0.00           H  
ATOM   3262  HB3 SER   217      56.922  -0.328 -66.729  1.00  0.00           H  
ATOM   3263  OG  SER   217      55.593   1.214 -67.056  1.00  0.00           O  
ATOM   3264  HG  SER   217      55.421   2.029 -66.579  1.00  0.00           H  
ATOM   3265  C   SER   217      54.601  -1.346 -65.756  1.00  0.00           C  
ATOM   3266  O   SER   217      55.090  -2.408 -66.198  1.00  0.00           O  
ATOM   3267  N   PRO   218      53.293  -1.194 -65.972  1.00  0.00           N  
ATOM   3268  CD  PRO   218      52.476  -0.038 -65.702  1.00  0.00           C  
ATOM   3269  HD2 PRO   218      52.402   0.537 -66.633  1.00  0.00           H  
ATOM   3270  HD3 PRO   218      52.839   0.555 -64.853  1.00  0.00           H  
ATOM   3271  CG  PRO   218      51.100  -0.671 -65.259  1.00  0.00           C  
ATOM   3272  HG2 PRO   218      50.266   0.041 -65.245  1.00  0.00           H  
ATOM   3273  HG3 PRO   218      51.235  -1.081 -64.250  1.00  0.00           H  
ATOM   3274  CB  PRO   218      51.017  -1.767 -66.358  1.00  0.00           C  
ATOM   3275  HB2 PRO   218      50.791  -1.257 -67.302  1.00  0.00           H  
ATOM   3276  HB3 PRO   218      50.199  -2.469 -66.156  1.00  0.00           H  
ATOM   3277  CA  PRO   218      52.431  -2.285 -66.339  1.00  0.00           C  
ATOM   3278  HA  PRO   218      52.476  -2.924 -65.457  1.00  0.00           H  
ATOM   3279  C   PRO   218      52.837  -2.982 -67.615  1.00  0.00           C  
ATOM   3280  O   PRO   218      52.821  -4.199 -67.650  1.00  0.00           O  
ATOM   3281  N   GLU   219      53.397  -2.241 -68.606  1.00  0.00           N  
ATOM   3282  H   GLU   219      53.509  -1.242 -68.477  1.00  0.00           H  
ATOM   3283  CA  GLU   219      54.004  -2.799 -69.854  1.00  0.00           C  
ATOM   3284  HA  GLU   219      53.141  -3.210 -70.379  1.00  0.00           H  
ATOM   3285  CB  GLU   219      54.486  -1.619 -70.714  1.00  0.00           C  
ATOM   3286  HB2 GLU   219      53.594  -1.112 -71.083  1.00  0.00           H  
ATOM   3287  HB3 GLU   219      54.994  -0.840 -70.145  1.00  0.00           H  
ATOM   3288  CG  GLU   219      55.401  -1.954 -71.897  1.00  0.00           C  
ATOM   3289  HG2 GLU   219      56.330  -2.194 -71.379  1.00  0.00           H  
ATOM   3290  HG3 GLU   219      55.073  -2.857 -72.411  1.00  0.00           H  
ATOM   3291  CD  GLU   219      55.765  -0.833 -72.822  1.00  0.00           C  
ATOM   3292  OE1 GLU   219      56.022   0.350 -72.451  1.00  0.00           O  
ATOM   3293  OE2 GLU   219      55.831  -1.162 -74.036  1.00  0.00           O  
ATOM   3294  C   GLU   219      55.047  -3.889 -69.492  1.00  0.00           C  
ATOM   3295  O   GLU   219      55.166  -4.921 -70.111  1.00  0.00           O  
ATOM   3296  N   GLU   220      55.916  -3.552 -68.509  1.00  0.00           N  
ATOM   3297  H   GLU   220      55.788  -2.708 -67.964  1.00  0.00           H  
ATOM   3298  CA  GLU   220      57.024  -4.489 -68.237  1.00  0.00           C  
ATOM   3299  HA  GLU   220      57.476  -4.877 -69.150  1.00  0.00           H  
ATOM   3300  CB  GLU   220      58.068  -3.702 -67.500  1.00  0.00           C  
ATOM   3301  HB2 GLU   220      57.794  -3.313 -66.519  1.00  0.00           H  
ATOM   3302  HB3 GLU   220      58.917  -4.384 -67.458  1.00  0.00           H  
ATOM   3303  CG  GLU   220      58.691  -2.500 -68.336  1.00  0.00           C  
ATOM   3304  HG2 GLU   220      57.888  -1.764 -68.360  1.00  0.00           H  
ATOM   3305  HG3 GLU   220      59.538  -2.073 -67.798  1.00  0.00           H  
ATOM   3306  CD  GLU   220      59.222  -2.934 -69.742  1.00  0.00           C  
ATOM   3307  OE1 GLU   220      58.928  -2.320 -70.769  1.00  0.00           O  
ATOM   3308  OE2 GLU   220      59.863  -4.022 -69.886  1.00  0.00           O  
ATOM   3309  C   GLU   220      56.526  -5.603 -67.423  1.00  0.00           C  
ATOM   3310  O   GLU   220      56.938  -6.707 -67.661  1.00  0.00           O  
ATOM   3311  N   ALA   221      55.510  -5.400 -66.549  1.00  0.00           N  
ATOM   3312  H   ALA   221      55.159  -4.452 -66.624  1.00  0.00           H  
ATOM   3313  CA  ALA   221      54.886  -6.466 -65.769  1.00  0.00           C  
ATOM   3314  HA  ALA   221      55.707  -6.956 -65.245  1.00  0.00           H  
ATOM   3315  CB  ALA   221      54.039  -5.830 -64.686  1.00  0.00           C  
ATOM   3316  HB1 ALA   221      53.751  -6.505 -63.871  1.00  0.00           H  
ATOM   3317  HB2 ALA   221      54.639  -5.046 -64.208  1.00  0.00           H  
ATOM   3318  HB3 ALA   221      53.101  -5.368 -65.020  1.00  0.00           H  
ATOM   3319  C   ALA   221      54.215  -7.513 -66.725  1.00  0.00           C  
ATOM   3320  O   ALA   221      54.354  -8.704 -66.425  1.00  0.00           O  
ATOM   3321  N   PHE   222      53.459  -7.188 -67.791  1.00  0.00           N  
ATOM   3322  H   PHE   222      53.187  -6.220 -67.917  1.00  0.00           H  
ATOM   3323  CA  PHE   222      52.934  -8.285 -68.675  1.00  0.00           C  
ATOM   3324  HA  PHE   222      52.334  -9.048 -68.178  1.00  0.00           H  
ATOM   3325  CB  PHE   222      52.133  -7.729 -69.842  1.00  0.00           C  
ATOM   3326  HB2 PHE   222      52.529  -6.745 -70.120  1.00  0.00           H  
ATOM   3327  HB3 PHE   222      52.144  -8.415 -70.698  1.00  0.00           H  
ATOM   3328  CG  PHE   222      50.667  -7.525 -69.511  1.00  0.00           C  
ATOM   3329  CD1 PHE   222      49.683  -8.032 -70.352  1.00  0.00           C  
ATOM   3330  HD1 PHE   222      49.954  -8.670 -71.181  1.00  0.00           H  
ATOM   3331  CE1 PHE   222      48.325  -7.780 -70.153  1.00  0.00           C  
ATOM   3332  HE1 PHE   222      47.632  -8.232 -70.848  1.00  0.00           H  
ATOM   3333  CZ  PHE   222      47.863  -6.826 -69.227  1.00  0.00           C  
ATOM   3334  HZ  PHE   222      46.793  -6.698 -69.155  1.00  0.00           H  
ATOM   3335  CE2 PHE   222      48.804  -6.211 -68.376  1.00  0.00           C  
ATOM   3336  HE2 PHE   222      48.535  -5.413 -67.700  1.00  0.00           H  
ATOM   3337  CD2 PHE   222      50.180  -6.516 -68.552  1.00  0.00           C  
ATOM   3338  HD2 PHE   222      50.850  -6.037 -67.853  1.00  0.00           H  
ATOM   3339  C   PHE   222      54.112  -9.115 -69.184  1.00  0.00           C  
ATOM   3340  O   PHE   222      53.911 -10.316 -69.218  1.00  0.00           O  
ATOM   3341  N   LYS   223      55.213  -8.536 -69.592  1.00  0.00           N  
ATOM   3342  H   LYS   223      55.340  -7.548 -69.410  1.00  0.00           H  
ATOM   3343  CA  LYS   223      56.292  -9.364 -70.230  1.00  0.00           C  
ATOM   3344  HA  LYS   223      55.941  -9.975 -71.061  1.00  0.00           H  
ATOM   3345  CB  LYS   223      57.323  -8.440 -70.805  1.00  0.00           C  
ATOM   3346  HB2 LYS   223      57.537  -7.649 -70.086  1.00  0.00           H  
ATOM   3347  HB3 LYS   223      58.214  -9.037 -71.002  1.00  0.00           H  
ATOM   3348  CG  LYS   223      56.856  -7.729 -72.091  1.00  0.00           C  
ATOM   3349  HG2 LYS   223      56.710  -8.563 -72.777  1.00  0.00           H  
ATOM   3350  HG3 LYS   223      55.946  -7.172 -71.868  1.00  0.00           H  
ATOM   3351  CD  LYS   223      57.997  -6.924 -72.719  1.00  0.00           C  
ATOM   3352  HD2 LYS   223      58.929  -7.489 -72.739  1.00  0.00           H  
ATOM   3353  HD3 LYS   223      57.796  -6.760 -73.777  1.00  0.00           H  
ATOM   3354  CE  LYS   223      58.039  -5.609 -72.032  1.00  0.00           C  
ATOM   3355  HE2 LYS   223      57.017  -5.238 -71.956  1.00  0.00           H  
ATOM   3356  HE3 LYS   223      58.347  -5.731 -70.994  1.00  0.00           H  
ATOM   3357  NZ  LYS   223      58.872  -4.559 -72.719  1.00  0.00           N  
ATOM   3358  HZ1 LYS   223      59.046  -3.833 -72.039  1.00  0.00           H  
ATOM   3359  HZ2 LYS   223      59.771  -4.931 -72.991  1.00  0.00           H  
ATOM   3360  HZ3 LYS   223      58.435  -4.184 -73.549  1.00  0.00           H  
ATOM   3361  C   LYS   223      56.897 -10.249 -69.134  1.00  0.00           C  
ATOM   3362  O   LYS   223      57.201 -11.433 -69.385  1.00  0.00           O  
ATOM   3363  N   LEU   224      57.168  -9.777 -67.924  1.00  0.00           N  
ATOM   3364  H   LEU   224      56.921  -8.807 -67.770  1.00  0.00           H  
ATOM   3365  CA  LEU   224      57.638 -10.625 -66.867  1.00  0.00           C  
ATOM   3366  HA  LEU   224      58.557 -11.157 -67.116  1.00  0.00           H  
ATOM   3367  CB  LEU   224      58.082  -9.675 -65.694  1.00  0.00           C  
ATOM   3368  HB2 LEU   224      57.213  -9.055 -65.473  1.00  0.00           H  
ATOM   3369  HB3 LEU   224      58.268 -10.279 -64.805  1.00  0.00           H  
ATOM   3370  CG  LEU   224      59.349  -8.768 -65.886  1.00  0.00           C  
ATOM   3371  HG  LEU   224      59.368  -8.340 -66.889  1.00  0.00           H  
ATOM   3372  CD1 LEU   224      59.449  -7.685 -64.814  1.00  0.00           C  
ATOM   3373 HD11 LEU   224      58.688  -6.906 -64.950  1.00  0.00           H  
ATOM   3374 HD12 LEU   224      59.188  -8.113 -63.839  1.00  0.00           H  
ATOM   3375 HD13 LEU   224      60.431  -7.198 -64.764  1.00  0.00           H  
ATOM   3376  CD2 LEU   224      60.582  -9.574 -65.696  1.00  0.00           C  
ATOM   3377 HD21 LEU   224      60.669 -10.476 -66.313  1.00  0.00           H  
ATOM   3378 HD22 LEU   224      61.457  -9.012 -66.044  1.00  0.00           H  
ATOM   3379 HD23 LEU   224      60.791  -9.897 -64.669  1.00  0.00           H  
ATOM   3380  C   LEU   224      56.699 -11.711 -66.436  1.00  0.00           C  
ATOM   3381  O   LEU   224      57.098 -12.797 -66.185  1.00  0.00           O  
ATOM   3382  N   ALA   225      55.378 -11.483 -66.458  1.00  0.00           N  
ATOM   3383  H   ALA   225      55.115 -10.519 -66.627  1.00  0.00           H  
ATOM   3384  CA  ALA   225      54.355 -12.474 -66.284  1.00  0.00           C  
ATOM   3385  HA  ALA   225      54.590 -13.046 -65.386  1.00  0.00           H  
ATOM   3386  CB  ALA   225      53.052 -11.712 -65.969  1.00  0.00           C  
ATOM   3387  HB1 ALA   225      53.269 -11.243 -65.002  1.00  0.00           H  
ATOM   3388  HB2 ALA   225      52.876 -10.812 -66.571  1.00  0.00           H  
ATOM   3389  HB3 ALA   225      52.178 -12.361 -65.831  1.00  0.00           H  
ATOM   3390  C   ALA   225      54.018 -13.369 -67.516  1.00  0.00           C  
ATOM   3391  O   ALA   225      53.368 -14.386 -67.515  1.00  0.00           O  
ATOM   3392  N   GLY   226      54.807 -12.958 -68.572  1.00  0.00           N  
ATOM   3393  H   GLY   226      55.485 -12.215 -68.445  1.00  0.00           H  
ATOM   3394  CA  GLY   226      54.659 -13.523 -69.939  1.00  0.00           C  
ATOM   3395  HA2 GLY   226      55.235 -13.004 -70.705  1.00  0.00           H  
ATOM   3396  HA3 GLY   226      54.999 -14.557 -69.893  1.00  0.00           H  
ATOM   3397  C   GLY   226      53.270 -13.404 -70.601  1.00  0.00           C  
ATOM   3398  O   GLY   226      52.983 -14.225 -71.386  1.00  0.00           O  
ATOM   3399  N   VAL   227      52.419 -12.473 -70.267  1.00  0.00           N  
ATOM   3400  H   VAL   227      52.740 -11.677 -69.728  1.00  0.00           H  
ATOM   3401  CA  VAL   227      51.115 -12.357 -70.836  1.00  0.00           C  
ATOM   3402  HA  VAL   227      50.578 -13.305 -70.819  1.00  0.00           H  
ATOM   3403  CB  VAL   227      50.311 -11.337 -69.899  1.00  0.00           C  
ATOM   3404  HB  VAL   227      50.726 -10.330 -69.848  1.00  0.00           H  
ATOM   3405  CG1 VAL   227      48.842 -11.249 -70.425  1.00  0.00           C  
ATOM   3406 HG11 VAL   227      48.807 -10.895 -71.462  1.00  0.00           H  
ATOM   3407 HG12 VAL   227      48.378 -12.240 -70.351  1.00  0.00           H  
ATOM   3408 HG13 VAL   227      48.249 -10.594 -69.775  1.00  0.00           H  
ATOM   3409  CG2 VAL   227      50.295 -11.779 -68.485  1.00  0.00           C  
ATOM   3410 HG21 VAL   227      49.855 -12.778 -68.373  1.00  0.00           H  
ATOM   3411 HG22 VAL   227      51.322 -11.757 -68.100  1.00  0.00           H  
ATOM   3412 HG23 VAL   227      49.753 -11.001 -67.934  1.00  0.00           H  
ATOM   3413  C   VAL   227      51.166 -11.844 -72.203  1.00  0.00           C  
ATOM   3414  O   VAL   227      51.977 -10.986 -72.471  1.00  0.00           O  
ATOM   3415  N   GLU   228      50.339 -12.354 -73.080  1.00  0.00           N  
ATOM   3416  H   GLU   228      49.664 -13.014 -72.711  1.00  0.00           H  
ATOM   3417  CA  GLU   228      50.287 -12.070 -74.534  1.00  0.00           C  
ATOM   3418  HA  GLU   228      51.233 -11.698 -74.927  1.00  0.00           H  
ATOM   3419  CB  GLU   228      49.852 -13.373 -75.301  1.00  0.00           C  
ATOM   3420  HB2 GLU   228      48.900 -13.782 -74.964  1.00  0.00           H  
ATOM   3421  HB3 GLU   228      49.752 -13.196 -76.372  1.00  0.00           H  
ATOM   3422  CG  GLU   228      50.855 -14.534 -75.028  1.00  0.00           C  
ATOM   3423  HG2 GLU   228      51.881 -14.170 -75.095  1.00  0.00           H  
ATOM   3424  HG3 GLU   228      50.752 -14.974 -74.036  1.00  0.00           H  
ATOM   3425  CD  GLU   228      50.628 -15.642 -75.993  1.00  0.00           C  
ATOM   3426  OE1 GLU   228      50.941 -15.518 -77.191  1.00  0.00           O  
ATOM   3427  OE2 GLU   228      49.964 -16.676 -75.623  1.00  0.00           O  
ATOM   3428  C   GLU   228      49.356 -10.974 -74.828  1.00  0.00           C  
ATOM   3429  O   GLU   228      48.457 -10.636 -74.108  1.00  0.00           O  
ATOM   3430  N   GLY   229      49.509 -10.355 -75.992  1.00  0.00           N  
ATOM   3431  H   GLY   229      50.205 -10.624 -76.677  1.00  0.00           H  
ATOM   3432  CA  GLY   229      48.538  -9.349 -76.464  1.00  0.00           C  
ATOM   3433  HA2 GLY   229      48.665  -9.320 -77.546  1.00  0.00           H  
ATOM   3434  HA3 GLY   229      47.523  -9.728 -76.349  1.00  0.00           H  
ATOM   3435  C   GLY   229      48.511  -7.880 -75.934  1.00  0.00           C  
ATOM   3436  O   GLY   229      47.923  -7.084 -76.542  1.00  0.00           O  
ATOM   3437  N   GLY   230      49.145  -7.649 -74.751  1.00  0.00           N  
ATOM   3438  H   GLY   230      49.550  -8.412 -74.223  1.00  0.00           H  
ATOM   3439  CA  GLY   230      48.996  -6.468 -73.953  1.00  0.00           C  
ATOM   3440  HA2 GLY   230      49.681  -6.624 -73.120  1.00  0.00           H  
ATOM   3441  HA3 GLY   230      49.301  -5.678 -74.640  1.00  0.00           H  
ATOM   3442  C   GLY   230      47.604  -6.047 -73.464  1.00  0.00           C  
ATOM   3443  O   GLY   230      46.714  -6.859 -73.329  1.00  0.00           O  
ATOM   3444  N   PHE   231      47.564  -4.804 -73.011  1.00  0.00           N  
ATOM   3445  H   PHE   231      48.308  -4.189 -73.316  1.00  0.00           H  
ATOM   3446  CA  PHE   231      46.479  -4.226 -72.280  1.00  0.00           C  
ATOM   3447  HA  PHE   231      46.368  -4.666 -71.289  1.00  0.00           H  
ATOM   3448  CB  PHE   231      46.682  -2.697 -72.151  1.00  0.00           C  
ATOM   3449  HB2 PHE   231      46.518  -2.389 -73.191  1.00  0.00           H  
ATOM   3450  HB3 PHE   231      45.871  -2.366 -71.491  1.00  0.00           H  
ATOM   3451  CG  PHE   231      47.988  -2.311 -71.516  1.00  0.00           C  
ATOM   3452  CD1 PHE   231      48.413  -2.832 -70.298  1.00  0.00           C  
ATOM   3453  HD1 PHE   231      47.783  -3.622 -69.915  1.00  0.00           H  
ATOM   3454  CE1 PHE   231      49.623  -2.481 -69.748  1.00  0.00           C  
ATOM   3455  HE1 PHE   231      49.894  -2.937 -68.808  1.00  0.00           H  
ATOM   3456  CZ  PHE   231      50.510  -1.482 -70.342  1.00  0.00           C  
ATOM   3457  HZ  PHE   231      51.475  -1.195 -69.951  1.00  0.00           H  
ATOM   3458  CE2 PHE   231      49.990  -0.837 -71.474  1.00  0.00           C  
ATOM   3459  HE2 PHE   231      50.599  -0.110 -71.991  1.00  0.00           H  
ATOM   3460  CD2 PHE   231      48.756  -1.253 -72.032  1.00  0.00           C  
ATOM   3461  HD2 PHE   231      48.329  -0.729 -72.874  1.00  0.00           H  
ATOM   3462  C   PHE   231      45.112  -4.426 -73.004  1.00  0.00           C  
ATOM   3463  O   PHE   231      45.037  -4.019 -74.211  1.00  0.00           O  
ATOM   3464  N   PHE   232      44.055  -4.820 -72.311  1.00  0.00           N  
ATOM   3465  H   PHE   232      44.234  -5.077 -71.348  1.00  0.00           H  
ATOM   3466  CA  PHE   232      42.848  -5.172 -73.033  1.00  0.00           C  
ATOM   3467  HA  PHE   232      43.084  -5.793 -73.897  1.00  0.00           H  
ATOM   3468  CB  PHE   232      42.073  -6.175 -72.253  1.00  0.00           C  
ATOM   3469  HB2 PHE   232      41.844  -5.772 -71.259  1.00  0.00           H  
ATOM   3470  HB3 PHE   232      41.065  -6.213 -72.684  1.00  0.00           H  
ATOM   3471  CG  PHE   232      42.688  -7.538 -72.166  1.00  0.00           C  
ATOM   3472  CD1 PHE   232      42.542  -8.398 -73.256  1.00  0.00           C  
ATOM   3473  HD1 PHE   232      42.059  -8.049 -74.157  1.00  0.00           H  
ATOM   3474  CE1 PHE   232      43.052  -9.714 -73.203  1.00  0.00           C  
ATOM   3475  HE1 PHE   232      42.933 -10.452 -73.983  1.00  0.00           H  
ATOM   3476  CZ  PHE   232      43.876 -10.004 -72.104  1.00  0.00           C  
ATOM   3477  HZ  PHE   232      44.417 -10.938 -72.086  1.00  0.00           H  
ATOM   3478  CE2 PHE   232      43.941  -9.224 -70.908  1.00  0.00           C  
ATOM   3479  HE2 PHE   232      44.435  -9.525 -69.996  1.00  0.00           H  
ATOM   3480  CD2 PHE   232      43.278  -7.971 -70.967  1.00  0.00           C  
ATOM   3481  HD2 PHE   232      43.173  -7.411 -70.050  1.00  0.00           H  
ATOM   3482  C   PHE   232      42.002  -3.973 -73.432  1.00  0.00           C  
ATOM   3483  O   PHE   232      41.476  -3.343 -72.565  1.00  0.00           O  
ATOM   3484  N   GLU   233      41.649  -3.836 -74.704  1.00  0.00           N  
ATOM   3485  H   GLU   233      42.217  -4.361 -75.359  1.00  0.00           H  
ATOM   3486  CA  GLU   233      40.303  -3.417 -75.093  1.00  0.00           C  
ATOM   3487  HA  GLU   233      40.046  -2.463 -74.634  1.00  0.00           H  
ATOM   3488  CB  GLU   233      40.168  -3.223 -76.611  1.00  0.00           C  
ATOM   3489  HB2 GLU   233      41.093  -2.795 -76.998  1.00  0.00           H  
ATOM   3490  HB3 GLU   233      40.165  -4.203 -77.088  1.00  0.00           H  
ATOM   3491  CG  GLU   233      38.937  -2.444 -77.122  1.00  0.00           C  
ATOM   3492  HG2 GLU   233      38.949  -2.343 -78.207  1.00  0.00           H  
ATOM   3493  HG3 GLU   233      38.003  -2.823 -76.706  1.00  0.00           H  
ATOM   3494  CD  GLU   233      39.010  -1.025 -76.597  1.00  0.00           C  
ATOM   3495  OE1 GLU   233      38.154  -0.651 -75.757  1.00  0.00           O  
ATOM   3496  OE2 GLU   233      39.861  -0.262 -77.067  1.00  0.00           O  
ATOM   3497  C   GLU   233      39.246  -4.431 -74.570  1.00  0.00           C  
ATOM   3498  O   GLU   233      39.391  -5.657 -74.678  1.00  0.00           O  
ATOM   3499  N   LEU   234      38.117  -3.882 -74.124  1.00  0.00           N  
ATOM   3500  H   LEU   234      38.087  -2.874 -74.032  1.00  0.00           H  
ATOM   3501  CA  LEU   234      37.032  -4.608 -73.534  1.00  0.00           C  
ATOM   3502  HA  LEU   234      37.208  -5.684 -73.526  1.00  0.00           H  
ATOM   3503  CB  LEU   234      36.875  -4.210 -72.066  1.00  0.00           C  
ATOM   3504  HB2 LEU   234      36.891  -3.120 -72.044  1.00  0.00           H  
ATOM   3505  HB3 LEU   234      35.883  -4.553 -71.772  1.00  0.00           H  
ATOM   3506  CG  LEU   234      37.836  -4.724 -70.918  1.00  0.00           C  
ATOM   3507  HG  LEU   234      38.776  -4.175 -70.983  1.00  0.00           H  
ATOM   3508  CD1 LEU   234      37.233  -4.383 -69.560  1.00  0.00           C  
ATOM   3509 HD11 LEU   234      36.996  -3.330 -69.361  1.00  0.00           H  
ATOM   3510 HD12 LEU   234      36.379  -5.066 -69.479  1.00  0.00           H  
ATOM   3511 HD13 LEU   234      37.924  -4.651 -68.751  1.00  0.00           H  
ATOM   3512  CD2 LEU   234      38.256  -6.244 -70.802  1.00  0.00           C  
ATOM   3513 HD21 LEU   234      38.993  -6.340 -69.995  1.00  0.00           H  
ATOM   3514 HD22 LEU   234      37.436  -6.941 -70.589  1.00  0.00           H  
ATOM   3515 HD23 LEU   234      38.709  -6.493 -71.770  1.00  0.00           H  
ATOM   3516  C   LEU   234      35.696  -4.438 -74.221  1.00  0.00           C  
ATOM   3517  O   LEU   234      35.257  -3.408 -74.710  1.00  0.00           O  
ATOM   3518  N   GLN   235      35.044  -5.577 -74.355  1.00  0.00           N  
ATOM   3519  H   GLN   235      35.436  -6.342 -73.819  1.00  0.00           H  
ATOM   3520  CA  GLN   235      33.752  -5.798 -74.938  1.00  0.00           C  
ATOM   3521  HA  GLN   235      33.584  -5.249 -75.865  1.00  0.00           H  
ATOM   3522  CB  GLN   235      33.747  -7.301 -75.297  1.00  0.00           C  
ATOM   3523  HB2 GLN   235      33.835  -7.924 -74.406  1.00  0.00           H  
ATOM   3524  HB3 GLN   235      32.765  -7.525 -75.714  1.00  0.00           H  
ATOM   3525  CG  GLN   235      34.915  -7.630 -76.261  1.00  0.00           C  
ATOM   3526  HG2 GLN   235      35.806  -7.346 -75.701  1.00  0.00           H  
ATOM   3527  HG3 GLN   235      34.995  -8.714 -76.353  1.00  0.00           H  
ATOM   3528  CD  GLN   235      34.812  -6.979 -77.658  1.00  0.00           C  
ATOM   3529  OE1 GLN   235      35.774  -6.922 -78.311  1.00  0.00           O  
ATOM   3530  NE2 GLN   235      33.666  -6.604 -78.146  1.00  0.00           N  
ATOM   3531 HE21 GLN   235      33.540  -6.408 -79.132  1.00  0.00           H  
ATOM   3532 HE22 GLN   235      32.840  -6.780 -77.587  1.00  0.00           H  
ATOM   3533  C   GLN   235      32.741  -5.421 -73.877  1.00  0.00           C  
ATOM   3534  O   GLN   235      33.161  -5.163 -72.727  1.00  0.00           O  
ATOM   3535  N   PRO   236      31.443  -5.242 -74.214  1.00  0.00           N  
ATOM   3536  CD  PRO   236      31.099  -5.090 -75.544  1.00  0.00           C  
ATOM   3537  HD2 PRO   236      31.035  -6.070 -76.034  1.00  0.00           H  
ATOM   3538  HD3 PRO   236      31.708  -4.419 -76.162  1.00  0.00           H  
ATOM   3539  CG  PRO   236      29.653  -4.501 -75.471  1.00  0.00           C  
ATOM   3540  HG2 PRO   236      28.982  -4.876 -76.254  1.00  0.00           H  
ATOM   3541  HG3 PRO   236      29.676  -3.408 -75.561  1.00  0.00           H  
ATOM   3542  CB  PRO   236      29.113  -4.938 -74.101  1.00  0.00           C  
ATOM   3543  HB2 PRO   236      28.666  -5.938 -74.157  1.00  0.00           H  
ATOM   3544  HB3 PRO   236      28.290  -4.263 -73.835  1.00  0.00           H  
ATOM   3545  CA  PRO   236      30.406  -4.958 -73.276  1.00  0.00           C  
ATOM   3546  HA  PRO   236      30.584  -3.931 -72.955  1.00  0.00           H  
ATOM   3547  C   PRO   236      30.349  -5.828 -72.063  1.00  0.00           C  
ATOM   3548  O   PRO   236      30.710  -6.997 -72.164  1.00  0.00           O  
ATOM   3549  N   LYS   237      29.860  -5.278 -70.924  1.00  0.00           N  
ATOM   3550  H   LYS   237      29.492  -4.334 -70.945  1.00  0.00           H  
ATOM   3551  CA  LYS   237      29.740  -5.880 -69.560  1.00  0.00           C  
ATOM   3552  HA  LYS   237      29.389  -5.056 -68.938  1.00  0.00           H  
ATOM   3553  CB  LYS   237      28.574  -6.879 -69.695  1.00  0.00           C  
ATOM   3554  HB2 LYS   237      27.722  -6.471 -70.238  1.00  0.00           H  
ATOM   3555  HB3 LYS   237      28.926  -7.767 -70.220  1.00  0.00           H  
ATOM   3556  CG  LYS   237      28.093  -7.348 -68.328  1.00  0.00           C  
ATOM   3557  HG2 LYS   237      28.416  -6.576 -67.629  1.00  0.00           H  
ATOM   3558  HG3 LYS   237      27.004  -7.303 -68.304  1.00  0.00           H  
ATOM   3559  CD  LYS   237      28.500  -8.778 -67.882  1.00  0.00           C  
ATOM   3560  HD2 LYS   237      27.776  -9.489 -68.279  1.00  0.00           H  
ATOM   3561  HD3 LYS   237      29.486  -9.099 -68.217  1.00  0.00           H  
ATOM   3562  CE  LYS   237      28.657  -8.739 -66.350  1.00  0.00           C  
ATOM   3563  HE2 LYS   237      29.662  -8.350 -66.185  1.00  0.00           H  
ATOM   3564  HE3 LYS   237      27.872  -8.087 -65.967  1.00  0.00           H  
ATOM   3565  NZ  LYS   237      28.520 -10.026 -65.648  1.00  0.00           N  
ATOM   3566  HZ1 LYS   237      27.543 -10.280 -65.694  1.00  0.00           H  
ATOM   3567  HZ2 LYS   237      29.125 -10.806 -65.862  1.00  0.00           H  
ATOM   3568  HZ3 LYS   237      28.622  -9.879 -64.655  1.00  0.00           H  
ATOM   3569  C   LYS   237      31.028  -6.406 -68.927  1.00  0.00           C  
ATOM   3570  O   LYS   237      31.053  -6.592 -67.739  1.00  0.00           O  
ATOM   3571  N   GLU   238      32.083  -6.620 -69.698  1.00  0.00           N  
ATOM   3572  H   GLU   238      31.899  -6.360 -70.660  1.00  0.00           H  
ATOM   3573  CA  GLU   238      33.329  -7.242 -69.442  1.00  0.00           C  
ATOM   3574  HA  GLU   238      33.008  -8.228 -69.105  1.00  0.00           H  
ATOM   3575  CB  GLU   238      34.172  -7.376 -70.767  1.00  0.00           C  
ATOM   3576  HB2 GLU   238      33.524  -7.322 -71.642  1.00  0.00           H  
ATOM   3577  HB3 GLU   238      34.882  -6.550 -70.804  1.00  0.00           H  
ATOM   3578  CG  GLU   238      34.884  -8.771 -70.856  1.00  0.00           C  
ATOM   3579  HG2 GLU   238      35.579  -8.787 -70.017  1.00  0.00           H  
ATOM   3580  HG3 GLU   238      34.156  -9.582 -70.839  1.00  0.00           H  
ATOM   3581  CD  GLU   238      35.608  -9.037 -72.177  1.00  0.00           C  
ATOM   3582  OE1 GLU   238      35.847 -10.257 -72.469  1.00  0.00           O  
ATOM   3583  OE2 GLU   238      35.967  -8.023 -72.796  1.00  0.00           O  
ATOM   3584  C   GLU   238      34.176  -6.652 -68.315  1.00  0.00           C  
ATOM   3585  O   GLU   238      34.744  -7.353 -67.436  1.00  0.00           O  
ATOM   3586  N   GLY   239      34.076  -5.315 -68.113  1.00  0.00           N  
ATOM   3587  H   GLY   239      33.321  -4.852 -68.605  1.00  0.00           H  
ATOM   3588  CA  GLY   239      34.611  -4.512 -67.010  1.00  0.00           C  
ATOM   3589  HA2 GLY   239      35.627  -4.746 -66.692  1.00  0.00           H  
ATOM   3590  HA3 GLY   239      34.591  -3.494 -67.400  1.00  0.00           H  
ATOM   3591  C   GLY   239      33.800  -4.673 -65.791  1.00  0.00           C  
ATOM   3592  O   GLY   239      34.349  -4.987 -64.742  1.00  0.00           O  
ATOM   3593  N   LEU   240      32.423  -4.644 -65.878  1.00  0.00           N  
ATOM   3594  H   LEU   240      32.022  -4.206 -66.699  1.00  0.00           H  
ATOM   3595  CA  LEU   240      31.496  -5.104 -64.813  1.00  0.00           C  
ATOM   3596  HA  LEU   240      31.758  -4.440 -63.988  1.00  0.00           H  
ATOM   3597  CB  LEU   240      30.086  -4.850 -65.189  1.00  0.00           C  
ATOM   3598  HB2 LEU   240      29.901  -3.966 -65.800  1.00  0.00           H  
ATOM   3599  HB3 LEU   240      29.768  -5.728 -65.751  1.00  0.00           H  
ATOM   3600  CG  LEU   240      29.107  -4.825 -63.945  1.00  0.00           C  
ATOM   3601  HG  LEU   240      29.199  -5.752 -63.380  1.00  0.00           H  
ATOM   3602  CD1 LEU   240      29.232  -3.444 -63.242  1.00  0.00           C  
ATOM   3603 HD11 LEU   240      29.108  -2.585 -63.912  1.00  0.00           H  
ATOM   3604 HD12 LEU   240      28.553  -3.259 -62.400  1.00  0.00           H  
ATOM   3605 HD13 LEU   240      30.267  -3.352 -62.888  1.00  0.00           H  
ATOM   3606  CD2 LEU   240      27.664  -4.789 -64.587  1.00  0.00           C  
ATOM   3607 HD21 LEU   240      27.643  -5.581 -65.347  1.00  0.00           H  
ATOM   3608 HD22 LEU   240      26.852  -4.953 -63.869  1.00  0.00           H  
ATOM   3609 HD23 LEU   240      27.528  -3.894 -65.207  1.00  0.00           H  
ATOM   3610  C   LEU   240      31.694  -6.522 -64.234  1.00  0.00           C  
ATOM   3611  O   LEU   240      31.757  -6.607 -62.997  1.00  0.00           O  
ATOM   3612  N   ALA   241      31.925  -7.505 -65.116  1.00  0.00           N  
ATOM   3613  H   ALA   241      31.709  -7.236 -66.069  1.00  0.00           H  
ATOM   3614  CA  ALA   241      32.294  -8.850 -64.843  1.00  0.00           C  
ATOM   3615  HA  ALA   241      31.463  -9.228 -64.247  1.00  0.00           H  
ATOM   3616  CB  ALA   241      32.405  -9.612 -66.148  1.00  0.00           C  
ATOM   3617  HB1 ALA   241      33.367  -9.313 -66.584  1.00  0.00           H  
ATOM   3618  HB2 ALA   241      32.350 -10.678 -65.898  1.00  0.00           H  
ATOM   3619  HB3 ALA   241      31.596  -9.417 -66.862  1.00  0.00           H  
ATOM   3620  C   ALA   241      33.539  -8.945 -63.888  1.00  0.00           C  
ATOM   3621  O   ALA   241      33.635  -9.807 -63.079  1.00  0.00           O  
ATOM   3622  N   LEU   242      34.518  -8.090 -64.092  1.00  0.00           N  
ATOM   3623  H   LEU   242      34.401  -7.329 -64.750  1.00  0.00           H  
ATOM   3624  CA  LEU   242      35.761  -8.081 -63.294  1.00  0.00           C  
ATOM   3625  HA  LEU   242      36.132  -9.086 -63.088  1.00  0.00           H  
ATOM   3626  CB  LEU   242      36.897  -7.389 -64.113  1.00  0.00           C  
ATOM   3627  HB2 LEU   242      36.527  -6.470 -64.567  1.00  0.00           H  
ATOM   3628  HB3 LEU   242      37.635  -6.850 -63.518  1.00  0.00           H  
ATOM   3629  CG  LEU   242      37.512  -8.275 -65.214  1.00  0.00           C  
ATOM   3630  HG  LEU   242      36.776  -8.878 -65.745  1.00  0.00           H  
ATOM   3631  CD1 LEU   242      38.181  -7.416 -66.249  1.00  0.00           C  
ATOM   3632 HD11 LEU   242      37.491  -6.740 -66.769  1.00  0.00           H  
ATOM   3633 HD12 LEU   242      38.979  -6.839 -65.765  1.00  0.00           H  
ATOM   3634 HD13 LEU   242      38.636  -7.979 -67.072  1.00  0.00           H  
ATOM   3635  CD2 LEU   242      38.499  -9.159 -64.530  1.00  0.00           C  
ATOM   3636 HD21 LEU   242      39.291  -9.551 -65.180  1.00  0.00           H  
ATOM   3637 HD22 LEU   242      39.031  -8.680 -63.699  1.00  0.00           H  
ATOM   3638 HD23 LEU   242      37.964 -10.067 -64.228  1.00  0.00           H  
ATOM   3639  C   LEU   242      35.626  -7.523 -61.917  1.00  0.00           C  
ATOM   3640  O   LEU   242      36.320  -7.969 -61.001  1.00  0.00           O  
ATOM   3641  N   VAL   243      34.714  -6.561 -61.714  1.00  0.00           N  
ATOM   3642  H   VAL   243      34.216  -6.235 -62.534  1.00  0.00           H  
ATOM   3643  CA  VAL   243      34.608  -5.671 -60.499  1.00  0.00           C  
ATOM   3644  HA  VAL   243      35.422  -5.868 -59.802  1.00  0.00           H  
ATOM   3645  CB  VAL   243      34.639  -4.176 -60.783  1.00  0.00           C  
ATOM   3646  HB  VAL   243      34.697  -3.739 -59.786  1.00  0.00           H  
ATOM   3647  CG1 VAL   243      35.913  -3.881 -61.653  1.00  0.00           C  
ATOM   3648 HG11 VAL   243      35.850  -4.470 -62.576  1.00  0.00           H  
ATOM   3649 HG12 VAL   243      36.096  -2.808 -61.787  1.00  0.00           H  
ATOM   3650 HG13 VAL   243      36.808  -4.195 -61.101  1.00  0.00           H  
ATOM   3651  CG2 VAL   243      33.405  -3.452 -61.395  1.00  0.00           C  
ATOM   3652 HG21 VAL   243      33.395  -3.729 -62.456  1.00  0.00           H  
ATOM   3653 HG22 VAL   243      32.471  -3.755 -60.907  1.00  0.00           H  
ATOM   3654 HG23 VAL   243      33.476  -2.365 -61.267  1.00  0.00           H  
ATOM   3655  C   VAL   243      33.403  -5.914 -59.608  1.00  0.00           C  
ATOM   3656  O   VAL   243      33.393  -5.537 -58.475  1.00  0.00           O  
ATOM   3657  N   ASN   244      32.272  -6.493 -60.121  1.00  0.00           N  
ATOM   3658  H   ASN   244      32.291  -6.866 -61.062  1.00  0.00           H  
ATOM   3659  CA  ASN   244      30.948  -6.366 -59.454  1.00  0.00           C  
ATOM   3660  HA  ASN   244      31.099  -5.564 -58.732  1.00  0.00           H  
ATOM   3661  CB  ASN   244      29.912  -5.914 -60.517  1.00  0.00           C  
ATOM   3662  HB2 ASN   244      30.305  -4.997 -60.956  1.00  0.00           H  
ATOM   3663  HB3 ASN   244      29.934  -6.659 -61.313  1.00  0.00           H  
ATOM   3664  CG  ASN   244      28.443  -5.662 -60.119  1.00  0.00           C  
ATOM   3665  OD1 ASN   244      27.625  -5.266 -60.998  1.00  0.00           O  
ATOM   3666  ND2 ASN   244      28.157  -5.644 -58.853  1.00  0.00           N  
ATOM   3667 HD21 ASN   244      27.337  -5.348 -58.336  1.00  0.00           H  
ATOM   3668 HD22 ASN   244      28.858  -5.930 -58.180  1.00  0.00           H  
ATOM   3669  C   ASN   244      30.617  -7.614 -58.736  1.00  0.00           C  
ATOM   3670  O   ASN   244      29.942  -8.567 -59.238  1.00  0.00           O  
ATOM   3671  N   GLY   245      31.115  -7.724 -57.505  1.00  0.00           N  
ATOM   3672  H   GLY   245      31.673  -6.947 -57.173  1.00  0.00           H  
ATOM   3673  CA  GLY   245      30.774  -8.753 -56.492  1.00  0.00           C  
ATOM   3674  HA2 GLY   245      29.845  -8.424 -56.025  1.00  0.00           H  
ATOM   3675  HA3 GLY   245      30.629  -9.727 -56.960  1.00  0.00           H  
ATOM   3676  C   GLY   245      31.793  -8.989 -55.406  1.00  0.00           C  
ATOM   3677  O   GLY   245      32.757  -8.256 -55.262  1.00  0.00           O  
ATOM   3678  N   THR   246      31.411 -10.009 -54.655  1.00  0.00           N  
ATOM   3679  H   THR   246      30.619 -10.559 -54.964  1.00  0.00           H  
ATOM   3680  CA  THR   246      31.954 -10.241 -53.232  1.00  0.00           C  
ATOM   3681  HA  THR   246      31.997  -9.295 -52.691  1.00  0.00           H  
ATOM   3682  CB  THR   246      31.057 -11.181 -52.410  1.00  0.00           C  
ATOM   3683  HB  THR   246      31.405 -11.151 -51.377  1.00  0.00           H  
ATOM   3684  CG2 THR   246      29.661 -10.599 -52.410  1.00  0.00           C  
ATOM   3685 HG21 THR   246      28.962 -11.103 -51.731  1.00  0.00           H  
ATOM   3686 HG22 THR   246      29.626  -9.511 -52.269  1.00  0.00           H  
ATOM   3687 HG23 THR   246      29.104 -10.796 -53.334  1.00  0.00           H  
ATOM   3688  OG1 THR   246      30.990 -12.476 -53.049  1.00  0.00           O  
ATOM   3689  HG1 THR   246      30.479 -13.067 -52.492  1.00  0.00           H  
ATOM   3690  C   THR   246      33.396 -10.800 -53.173  1.00  0.00           C  
ATOM   3691  O   THR   246      33.780 -11.327 -52.130  1.00  0.00           O  
ATOM   3692  N   ALA   247      34.204 -10.762 -54.169  1.00  0.00           N  
ATOM   3693  H   ALA   247      33.835 -10.371 -55.028  1.00  0.00           H  
ATOM   3694  CA  ALA   247      35.498 -11.510 -54.249  1.00  0.00           C  
ATOM   3695  HA  ALA   247      35.363 -12.556 -53.975  1.00  0.00           H  
ATOM   3696  CB  ALA   247      35.862 -11.539 -55.757  1.00  0.00           C  
ATOM   3697  HB1 ALA   247      36.643 -12.289 -55.930  1.00  0.00           H  
ATOM   3698  HB2 ALA   247      34.998 -11.886 -56.336  1.00  0.00           H  
ATOM   3699  HB3 ALA   247      36.368 -10.636 -56.121  1.00  0.00           H  
ATOM   3700  C   ALA   247      36.613 -10.968 -53.289  1.00  0.00           C  
ATOM   3701  O   ALA   247      37.495 -11.739 -52.939  1.00  0.00           O  
ATOM   3702  N   VAL   248      36.704  -9.721 -52.978  1.00  0.00           N  
ATOM   3703  H   VAL   248      35.931  -9.083 -53.125  1.00  0.00           H  
ATOM   3704  CA  VAL   248      37.922  -9.250 -52.209  1.00  0.00           C  
ATOM   3705  HA  VAL   248      38.781  -9.828 -52.551  1.00  0.00           H  
ATOM   3706  CB  VAL   248      38.393  -7.736 -52.397  1.00  0.00           C  
ATOM   3707  HB  VAL   248      37.617  -7.149 -51.906  1.00  0.00           H  
ATOM   3708  CG1 VAL   248      39.718  -7.378 -51.732  1.00  0.00           C  
ATOM   3709 HG11 VAL   248      40.040  -6.340 -51.885  1.00  0.00           H  
ATOM   3710 HG12 VAL   248      39.736  -7.605 -50.659  1.00  0.00           H  
ATOM   3711 HG13 VAL   248      40.627  -7.760 -52.212  1.00  0.00           H  
ATOM   3712  CG2 VAL   248      38.618  -7.354 -53.903  1.00  0.00           C  
ATOM   3713 HG21 VAL   248      37.656  -7.627 -54.352  1.00  0.00           H  
ATOM   3714 HG22 VAL   248      38.684  -6.263 -53.999  1.00  0.00           H  
ATOM   3715 HG23 VAL   248      39.331  -7.894 -54.538  1.00  0.00           H  
ATOM   3716  C   VAL   248      37.778  -9.631 -50.744  1.00  0.00           C  
ATOM   3717  O   VAL   248      38.562 -10.390 -50.168  1.00  0.00           O  
ATOM   3718  N   GLY   249      36.563  -9.383 -50.219  1.00  0.00           N  
ATOM   3719  H   GLY   249      35.930  -8.860 -50.813  1.00  0.00           H  
ATOM   3720  CA  GLY   249      36.128  -9.730 -48.882  1.00  0.00           C  
ATOM   3721  HA2 GLY   249      36.777  -9.269 -48.137  1.00  0.00           H  
ATOM   3722  HA3 GLY   249      35.111  -9.349 -48.793  1.00  0.00           H  
ATOM   3723  C   GLY   249      36.078 -11.241 -48.597  1.00  0.00           C  
ATOM   3724  O   GLY   249      36.592 -11.618 -47.572  1.00  0.00           O  
ATOM   3725  N   SER   250      35.615 -12.027 -49.535  1.00  0.00           N  
ATOM   3726  H   SER   250      35.040 -11.663 -50.285  1.00  0.00           H  
ATOM   3727  CA  SER   250      35.564 -13.475 -49.440  1.00  0.00           C  
ATOM   3728  HA  SER   250      35.311 -13.737 -48.413  1.00  0.00           H  
ATOM   3729  CB  SER   250      34.482 -13.991 -50.335  1.00  0.00           C  
ATOM   3730  HB2 SER   250      34.383 -15.064 -50.171  1.00  0.00           H  
ATOM   3731  HB3 SER   250      33.548 -13.501 -50.058  1.00  0.00           H  
ATOM   3732  OG  SER   250      34.748 -13.895 -51.703  1.00  0.00           O  
ATOM   3733  HG  SER   250      34.637 -12.984 -51.984  1.00  0.00           H  
ATOM   3734  C   SER   250      36.935 -14.206 -49.717  1.00  0.00           C  
ATOM   3735  O   SER   250      37.175 -15.253 -49.156  1.00  0.00           O  
ATOM   3736  N   GLY   251      37.853 -13.504 -50.382  1.00  0.00           N  
ATOM   3737  H   GLY   251      37.554 -12.577 -50.661  1.00  0.00           H  
ATOM   3738  CA  GLY   251      39.285 -13.762 -50.537  1.00  0.00           C  
ATOM   3739  HA2 GLY   251      39.543 -14.654 -51.108  1.00  0.00           H  
ATOM   3740  HA3 GLY   251      39.772 -12.924 -51.035  1.00  0.00           H  
ATOM   3741  C   GLY   251      39.936 -13.642 -49.153  1.00  0.00           C  
ATOM   3742  O   GLY   251      40.292 -14.616 -48.502  1.00  0.00           O  
ATOM   3743  N   MET   252      39.906 -12.417 -48.546  1.00  0.00           N  
ATOM   3744  H   MET   252      39.606 -11.643 -49.126  1.00  0.00           H  
ATOM   3745  CA  MET   252      40.491 -12.130 -47.181  1.00  0.00           C  
ATOM   3746  HA  MET   252      41.527 -12.469 -47.179  1.00  0.00           H  
ATOM   3747  CB  MET   252      40.352 -10.621 -47.025  1.00  0.00           C  
ATOM   3748  HB2 MET   252      40.839 -10.151 -47.879  1.00  0.00           H  
ATOM   3749  HB3 MET   252      39.331 -10.258 -46.914  1.00  0.00           H  
ATOM   3750  CG  MET   252      41.024 -10.250 -45.712  1.00  0.00           C  
ATOM   3751  HG2 MET   252      40.504 -10.829 -44.949  1.00  0.00           H  
ATOM   3752  HG3 MET   252      42.037 -10.643 -45.802  1.00  0.00           H  
ATOM   3753  SD  MET   252      41.202  -8.496 -45.320  1.00  0.00           S  
ATOM   3754  CE  MET   252      42.642  -7.946 -46.190  1.00  0.00           C  
ATOM   3755  HE1 MET   252      42.439  -7.975 -47.268  1.00  0.00           H  
ATOM   3756  HE2 MET   252      42.909  -6.913 -45.937  1.00  0.00           H  
ATOM   3757  HE3 MET   252      43.454  -8.605 -45.859  1.00  0.00           H  
ATOM   3758  C   MET   252      39.837 -13.027 -46.093  1.00  0.00           C  
ATOM   3759  O   MET   252      40.595 -13.628 -45.359  1.00  0.00           O  
ATOM   3760  N   ALA   253      38.552 -13.138 -46.020  1.00  0.00           N  
ATOM   3761  H   ALA   253      38.008 -12.447 -46.522  1.00  0.00           H  
ATOM   3762  CA  ALA   253      37.851 -14.098 -45.128  1.00  0.00           C  
ATOM   3763  HA  ALA   253      38.060 -13.712 -44.130  1.00  0.00           H  
ATOM   3764  CB  ALA   253      36.337 -14.129 -45.349  1.00  0.00           C  
ATOM   3765  HB1 ALA   253      35.827 -13.171 -45.504  1.00  0.00           H  
ATOM   3766  HB2 ALA   253      36.025 -14.707 -46.228  1.00  0.00           H  
ATOM   3767  HB3 ALA   253      35.948 -14.609 -44.442  1.00  0.00           H  
ATOM   3768  C   ALA   253      38.368 -15.536 -45.162  1.00  0.00           C  
ATOM   3769  O   ALA   253      38.749 -15.981 -44.085  1.00  0.00           O  
ATOM   3770  N   SER   254      38.514 -16.226 -46.349  1.00  0.00           N  
ATOM   3771  H   SER   254      38.193 -15.851 -47.234  1.00  0.00           H  
ATOM   3772  CA  SER   254      39.083 -17.561 -46.369  1.00  0.00           C  
ATOM   3773  HA  SER   254      38.344 -18.254 -45.966  1.00  0.00           H  
ATOM   3774  CB  SER   254      39.301 -18.080 -47.805  1.00  0.00           C  
ATOM   3775  HB2 SER   254      39.909 -17.402 -48.403  1.00  0.00           H  
ATOM   3776  HB3 SER   254      39.757 -19.070 -47.793  1.00  0.00           H  
ATOM   3777  OG  SER   254      38.122 -18.111 -48.595  1.00  0.00           O  
ATOM   3778  HG  SER   254      37.772 -17.227 -48.728  1.00  0.00           H  
ATOM   3779  C   SER   254      40.354 -17.695 -45.598  1.00  0.00           C  
ATOM   3780  O   SER   254      40.563 -18.613 -44.781  1.00  0.00           O  
ATOM   3781  N   MET   255      41.313 -16.866 -45.997  1.00  0.00           N  
ATOM   3782  H   MET   255      41.106 -16.164 -46.698  1.00  0.00           H  
ATOM   3783  CA  MET   255      42.709 -16.776 -45.470  1.00  0.00           C  
ATOM   3784  HA  MET   255      43.075 -17.783 -45.670  1.00  0.00           H  
ATOM   3785  CB  MET   255      43.705 -15.856 -46.339  1.00  0.00           C  
ATOM   3786  HB2 MET   255      44.631 -15.768 -45.772  1.00  0.00           H  
ATOM   3787  HB3 MET   255      43.875 -16.303 -47.319  1.00  0.00           H  
ATOM   3788  CG  MET   255      43.201 -14.410 -46.454  1.00  0.00           C  
ATOM   3789  HG2 MET   255      42.310 -14.484 -47.078  1.00  0.00           H  
ATOM   3790  HG3 MET   255      42.823 -14.250 -45.444  1.00  0.00           H  
ATOM   3791  SD  MET   255      44.326 -13.199 -47.163  1.00  0.00           S  
ATOM   3792  CE  MET   255      45.469 -12.884 -45.813  1.00  0.00           C  
ATOM   3793  HE1 MET   255      45.900 -13.843 -45.501  1.00  0.00           H  
ATOM   3794  HE2 MET   255      46.202 -12.129 -46.121  1.00  0.00           H  
ATOM   3795  HE3 MET   255      45.145 -12.575 -44.811  1.00  0.00           H  
ATOM   3796  C   MET   255      42.736 -16.472 -43.948  1.00  0.00           C  
ATOM   3797  O   MET   255      43.369 -17.192 -43.156  1.00  0.00           O  
ATOM   3798  N   VAL   256      42.005 -15.519 -43.454  1.00  0.00           N  
ATOM   3799  H   VAL   256      41.446 -14.956 -44.085  1.00  0.00           H  
ATOM   3800  CA  VAL   256      41.844 -15.158 -42.018  1.00  0.00           C  
ATOM   3801  HA  VAL   256      42.821 -14.944 -41.585  1.00  0.00           H  
ATOM   3802  CB  VAL   256      41.040 -13.882 -41.914  1.00  0.00           C  
ATOM   3803  HB  VAL   256      40.087 -13.973 -42.435  1.00  0.00           H  
ATOM   3804  CG1 VAL   256      40.671 -13.557 -40.447  1.00  0.00           C  
ATOM   3805 HG11 VAL   256      40.013 -12.716 -40.193  1.00  0.00           H  
ATOM   3806 HG12 VAL   256      40.143 -14.378 -39.946  1.00  0.00           H  
ATOM   3807 HG13 VAL   256      41.647 -13.479 -39.953  1.00  0.00           H  
ATOM   3808  CG2 VAL   256      41.705 -12.586 -42.388  1.00  0.00           C  
ATOM   3809 HG21 VAL   256      42.601 -12.407 -41.781  1.00  0.00           H  
ATOM   3810 HG22 VAL   256      42.048 -12.732 -43.420  1.00  0.00           H  
ATOM   3811 HG23 VAL   256      41.027 -11.726 -42.324  1.00  0.00           H  
ATOM   3812  C   VAL   256      41.267 -16.381 -41.307  1.00  0.00           C  
ATOM   3813  O   VAL   256      41.687 -16.644 -40.227  1.00  0.00           O  
ATOM   3814  N   LEU   257      40.263 -17.103 -41.868  1.00  0.00           N  
ATOM   3815  H   LEU   257      39.871 -16.767 -42.739  1.00  0.00           H  
ATOM   3816  CA  LEU   257      39.665 -18.323 -41.218  1.00  0.00           C  
ATOM   3817  HA  LEU   257      39.327 -18.118 -40.202  1.00  0.00           H  
ATOM   3818  CB  LEU   257      38.417 -18.708 -42.002  1.00  0.00           C  
ATOM   3819  HB2 LEU   257      38.783 -18.757 -43.027  1.00  0.00           H  
ATOM   3820  HB3 LEU   257      38.142 -19.729 -41.738  1.00  0.00           H  
ATOM   3821  CG  LEU   257      37.248 -17.719 -41.722  1.00  0.00           C  
ATOM   3822  HG  LEU   257      37.694 -16.727 -41.652  1.00  0.00           H  
ATOM   3823  CD1 LEU   257      36.198 -17.743 -42.766  1.00  0.00           C  
ATOM   3824 HD11 LEU   257      35.261 -17.269 -42.447  1.00  0.00           H  
ATOM   3825 HD12 LEU   257      36.602 -17.169 -43.608  1.00  0.00           H  
ATOM   3826 HD13 LEU   257      36.040 -18.730 -43.218  1.00  0.00           H  
ATOM   3827  CD2 LEU   257      36.533 -17.987 -40.412  1.00  0.00           C  
ATOM   3828 HD21 LEU   257      37.235 -18.181 -39.592  1.00  0.00           H  
ATOM   3829 HD22 LEU   257      36.005 -17.035 -40.280  1.00  0.00           H  
ATOM   3830 HD23 LEU   257      35.778 -18.780 -40.488  1.00  0.00           H  
ATOM   3831  C   LEU   257      40.646 -19.487 -41.227  1.00  0.00           C  
ATOM   3832  O   LEU   257      40.621 -20.282 -40.320  1.00  0.00           O  
ATOM   3833  N   PHE   258      41.491 -19.600 -42.285  1.00  0.00           N  
ATOM   3834  H   PHE   258      41.430 -18.934 -43.046  1.00  0.00           H  
ATOM   3835  CA  PHE   258      42.598 -20.603 -42.144  1.00  0.00           C  
ATOM   3836  HA  PHE   258      42.284 -21.617 -41.894  1.00  0.00           H  
ATOM   3837  CB  PHE   258      43.323 -20.621 -43.536  1.00  0.00           C  
ATOM   3838  HB2 PHE   258      42.625 -21.022 -44.281  1.00  0.00           H  
ATOM   3839  HB3 PHE   258      43.699 -19.623 -43.791  1.00  0.00           H  
ATOM   3840  CG  PHE   258      44.500 -21.637 -43.710  1.00  0.00           C  
ATOM   3841  CD1 PHE   258      44.317 -22.843 -44.365  1.00  0.00           C  
ATOM   3842  HD1 PHE   258      43.347 -23.143 -44.732  1.00  0.00           H  
ATOM   3843  CE1 PHE   258      45.471 -23.691 -44.562  1.00  0.00           C  
ATOM   3844  HE1 PHE   258      45.406 -24.649 -45.056  1.00  0.00           H  
ATOM   3845  CZ  PHE   258      46.670 -23.340 -43.900  1.00  0.00           C  
ATOM   3846  HZ  PHE   258      47.462 -24.067 -44.006  1.00  0.00           H  
ATOM   3847  CE2 PHE   258      46.748 -22.159 -43.175  1.00  0.00           C  
ATOM   3848  HE2 PHE   258      47.728 -21.857 -42.835  1.00  0.00           H  
ATOM   3849  CD2 PHE   258      45.688 -21.266 -43.062  1.00  0.00           C  
ATOM   3850  HD2 PHE   258      45.732 -20.307 -42.567  1.00  0.00           H  
ATOM   3851  C   PHE   258      43.602 -20.311 -41.071  1.00  0.00           C  
ATOM   3852  O   PHE   258      44.011 -21.237 -40.371  1.00  0.00           O  
ATOM   3853  N   GLU   259      43.964 -19.040 -40.797  1.00  0.00           N  
ATOM   3854  H   GLU   259      43.639 -18.269 -41.370  1.00  0.00           H  
ATOM   3855  CA  GLU   259      44.668 -18.777 -39.490  1.00  0.00           C  
ATOM   3856  HA  GLU   259      45.554 -19.411 -39.476  1.00  0.00           H  
ATOM   3857  CB  GLU   259      45.226 -17.351 -39.397  1.00  0.00           C  
ATOM   3858  HB2 GLU   259      44.318 -16.776 -39.213  1.00  0.00           H  
ATOM   3859  HB3 GLU   259      45.731 -17.224 -38.440  1.00  0.00           H  
ATOM   3860  CG  GLU   259      46.155 -16.849 -40.505  1.00  0.00           C  
ATOM   3861  HG2 GLU   259      45.461 -16.638 -41.318  1.00  0.00           H  
ATOM   3862  HG3 GLU   259      46.580 -15.935 -40.089  1.00  0.00           H  
ATOM   3863  CD  GLU   259      47.298 -17.851 -40.876  1.00  0.00           C  
ATOM   3864  OE1 GLU   259      47.841 -18.494 -39.956  1.00  0.00           O  
ATOM   3865  OE2 GLU   259      47.840 -17.904 -42.011  1.00  0.00           O  
ATOM   3866  C   GLU   259      43.906 -19.114 -38.238  1.00  0.00           C  
ATOM   3867  O   GLU   259      44.347 -19.920 -37.387  1.00  0.00           O  
ATOM   3868  N   ALA   260      42.691 -18.656 -38.241  1.00  0.00           N  
ATOM   3869  H   ALA   260      42.359 -18.236 -39.101  1.00  0.00           H  
ATOM   3870  CA  ALA   260      41.735 -18.914 -37.195  1.00  0.00           C  
ATOM   3871  HA  ALA   260      42.036 -18.500 -36.233  1.00  0.00           H  
ATOM   3872  CB  ALA   260      40.445 -18.332 -37.457  1.00  0.00           C  
ATOM   3873  HB1 ALA   260      39.725 -18.443 -36.637  1.00  0.00           H  
ATOM   3874  HB2 ALA   260      40.546 -17.253 -37.628  1.00  0.00           H  
ATOM   3875  HB3 ALA   260      39.977 -18.819 -38.321  1.00  0.00           H  
ATOM   3876  C   ALA   260      41.531 -20.385 -36.834  1.00  0.00           C  
ATOM   3877  O   ALA   260      41.583 -20.661 -35.638  1.00  0.00           O  
ATOM   3878  N   ASN   261      41.262 -21.254 -37.754  1.00  0.00           N  
ATOM   3879  H   ASN   261      41.007 -21.002 -38.701  1.00  0.00           H  
ATOM   3880  CA  ASN   261      41.185 -22.701 -37.351  1.00  0.00           C  
ATOM   3881  HA  ASN   261      40.482 -22.804 -36.525  1.00  0.00           H  
ATOM   3882  CB  ASN   261      40.659 -23.595 -38.459  1.00  0.00           C  
ATOM   3883  HB2 ASN   261      41.217 -23.326 -39.356  1.00  0.00           H  
ATOM   3884  HB3 ASN   261      40.979 -24.622 -38.286  1.00  0.00           H  
ATOM   3885  CG  ASN   261      39.143 -23.497 -38.810  1.00  0.00           C  
ATOM   3886  OD1 ASN   261      38.337 -24.305 -38.421  1.00  0.00           O  
ATOM   3887  ND2 ASN   261      38.764 -22.506 -39.610  1.00  0.00           N  
ATOM   3888 HD21 ASN   261      37.771 -22.483 -39.812  1.00  0.00           H  
ATOM   3889 HD22 ASN   261      39.497 -21.863 -39.885  1.00  0.00           H  
ATOM   3890  C   ASN   261      42.480 -23.287 -36.817  1.00  0.00           C  
ATOM   3891  O   ASN   261      42.410 -24.021 -35.846  1.00  0.00           O  
ATOM   3892  N   ILE   262      43.597 -23.077 -37.384  1.00  0.00           N  
ATOM   3893  H   ILE   262      43.646 -22.513 -38.224  1.00  0.00           H  
ATOM   3894  CA  ILE   262      44.911 -23.544 -36.870  1.00  0.00           C  
ATOM   3895  HA  ILE   262      44.881 -24.618 -36.689  1.00  0.00           H  
ATOM   3896  CB  ILE   262      46.045 -23.221 -37.943  1.00  0.00           C  
ATOM   3897  HB  ILE   262      46.042 -22.149 -38.143  1.00  0.00           H  
ATOM   3898  CG2 ILE   262      47.432 -23.572 -37.379  1.00  0.00           C  
ATOM   3899 HG21 ILE   262      47.608 -23.053 -36.428  1.00  0.00           H  
ATOM   3900 HG22 ILE   262      47.431 -24.660 -37.234  1.00  0.00           H  
ATOM   3901 HG23 ILE   262      48.301 -23.280 -37.981  1.00  0.00           H  
ATOM   3902  CG1 ILE   262      45.807 -23.850 -39.311  1.00  0.00           C  
ATOM   3903 HG12 ILE   262      44.886 -23.568 -39.821  1.00  0.00           H  
ATOM   3904 HG13 ILE   262      46.512 -23.474 -40.052  1.00  0.00           H  
ATOM   3905  CD1 ILE   262      45.838 -25.379 -39.319  1.00  0.00           C  
ATOM   3906 HD11 ILE   262      45.631 -25.899 -40.263  1.00  0.00           H  
ATOM   3907 HD12 ILE   262      46.861 -25.716 -39.111  1.00  0.00           H  
ATOM   3908 HD13 ILE   262      45.206 -25.843 -38.551  1.00  0.00           H  
ATOM   3909  C   ILE   262      45.247 -22.991 -35.518  1.00  0.00           C  
ATOM   3910  O   ILE   262      45.645 -23.694 -34.634  1.00  0.00           O  
ATOM   3911  N   LEU   263      44.914 -21.714 -35.279  1.00  0.00           N  
ATOM   3912  H   LEU   263      44.552 -21.290 -36.124  1.00  0.00           H  
ATOM   3913  CA  LEU   263      45.183 -21.019 -34.010  1.00  0.00           C  
ATOM   3914  HA  LEU   263      46.235 -21.145 -33.753  1.00  0.00           H  
ATOM   3915  CB  LEU   263      45.234 -19.487 -34.250  1.00  0.00           C  
ATOM   3916  HB2 LEU   263      44.265 -19.238 -34.684  1.00  0.00           H  
ATOM   3917  HB3 LEU   263      45.240 -19.122 -33.223  1.00  0.00           H  
ATOM   3918  CG  LEU   263      46.382 -18.892 -35.129  1.00  0.00           C  
ATOM   3919  HG  LEU   263      46.530 -19.550 -35.985  1.00  0.00           H  
ATOM   3920  CD1 LEU   263      46.154 -17.466 -35.694  1.00  0.00           C  
ATOM   3921 HD11 LEU   263      46.882 -17.157 -36.454  1.00  0.00           H  
ATOM   3922 HD12 LEU   263      45.198 -17.359 -36.221  1.00  0.00           H  
ATOM   3923 HD13 LEU   263      46.140 -16.706 -34.903  1.00  0.00           H  
ATOM   3924  CD2 LEU   263      47.731 -18.924 -34.446  1.00  0.00           C  
ATOM   3925 HD21 LEU   263      48.017 -19.966 -34.255  1.00  0.00           H  
ATOM   3926 HD22 LEU   263      48.469 -18.533 -35.157  1.00  0.00           H  
ATOM   3927 HD23 LEU   263      47.794 -18.300 -33.546  1.00  0.00           H  
ATOM   3928  C   LEU   263      44.195 -21.415 -32.861  1.00  0.00           C  
ATOM   3929  O   LEU   263      44.694 -21.385 -31.753  1.00  0.00           O  
ATOM   3930  N   ALA   264      42.962 -21.721 -33.196  1.00  0.00           N  
ATOM   3931  H   ALA   264      42.727 -21.702 -34.181  1.00  0.00           H  
ATOM   3932  CA  ALA   264      42.033 -22.222 -32.224  1.00  0.00           C  
ATOM   3933  HA  ALA   264      42.041 -21.560 -31.358  1.00  0.00           H  
ATOM   3934  CB  ALA   264      40.603 -22.148 -32.719  1.00  0.00           C  
ATOM   3935  HB1 ALA   264      40.311 -21.103 -32.880  1.00  0.00           H  
ATOM   3936  HB2 ALA   264      40.420 -22.816 -33.570  1.00  0.00           H  
ATOM   3937  HB3 ALA   264      39.991 -22.491 -31.876  1.00  0.00           H  
ATOM   3938  C   ALA   264      42.382 -23.677 -31.863  1.00  0.00           C  
ATOM   3939  O   ALA   264      42.519 -23.917 -30.665  1.00  0.00           O  
ATOM   3940  N   VAL   265      42.639 -24.571 -32.805  1.00  0.00           N  
ATOM   3941  H   VAL   265      42.323 -24.380 -33.748  1.00  0.00           H  
ATOM   3942  CA  VAL   265      43.127 -25.902 -32.464  1.00  0.00           C  
ATOM   3943  HA  VAL   265      42.368 -26.209 -31.743  1.00  0.00           H  
ATOM   3944  CB  VAL   265      42.927 -26.905 -33.543  1.00  0.00           C  
ATOM   3945  HB  VAL   265      41.894 -26.728 -33.841  1.00  0.00           H  
ATOM   3946  CG1 VAL   265      44.012 -26.700 -34.674  1.00  0.00           C  
ATOM   3947 HG11 VAL   265      43.995 -27.574 -35.337  1.00  0.00           H  
ATOM   3948 HG12 VAL   265      43.888 -25.760 -35.225  1.00  0.00           H  
ATOM   3949 HG13 VAL   265      45.027 -26.608 -34.267  1.00  0.00           H  
ATOM   3950  CG2 VAL   265      43.094 -28.402 -33.143  1.00  0.00           C  
ATOM   3951 HG21 VAL   265      42.896 -29.089 -33.974  1.00  0.00           H  
ATOM   3952 HG22 VAL   265      44.073 -28.496 -32.656  1.00  0.00           H  
ATOM   3953 HG23 VAL   265      42.290 -28.577 -32.417  1.00  0.00           H  
ATOM   3954  C   VAL   265      44.482 -25.870 -31.660  1.00  0.00           C  
ATOM   3955  O   VAL   265      44.607 -26.727 -30.767  1.00  0.00           O  
ATOM   3956  N   LEU   266      45.472 -24.956 -31.956  1.00  0.00           N  
ATOM   3957  H   LEU   266      45.287 -24.359 -32.753  1.00  0.00           H  
ATOM   3958  CA  LEU   266      46.642 -24.688 -31.101  1.00  0.00           C  
ATOM   3959  HA  LEU   266      47.269 -25.561 -30.919  1.00  0.00           H  
ATOM   3960  CB  LEU   266      47.451 -23.634 -31.887  1.00  0.00           C  
ATOM   3961  HB2 LEU   266      47.907 -24.082 -32.770  1.00  0.00           H  
ATOM   3962  HB3 LEU   266      46.816 -22.822 -32.242  1.00  0.00           H  
ATOM   3963  CG  LEU   266      48.557 -22.992 -31.087  1.00  0.00           C  
ATOM   3964  HG  LEU   266      48.117 -22.605 -30.168  1.00  0.00           H  
ATOM   3965  CD1 LEU   266      49.718 -23.945 -30.688  1.00  0.00           C  
ATOM   3966 HD11 LEU   266      49.333 -24.569 -29.872  1.00  0.00           H  
ATOM   3967 HD12 LEU   266      50.090 -24.502 -31.557  1.00  0.00           H  
ATOM   3968 HD13 LEU   266      50.596 -23.433 -30.273  1.00  0.00           H  
ATOM   3969  CD2 LEU   266      49.104 -21.699 -31.754  1.00  0.00           C  
ATOM   3970 HD21 LEU   266      48.391 -20.872 -31.855  1.00  0.00           H  
ATOM   3971 HD22 LEU   266      49.998 -21.344 -31.226  1.00  0.00           H  
ATOM   3972 HD23 LEU   266      49.492 -21.880 -32.764  1.00  0.00           H  
ATOM   3973  C   LEU   266      46.237 -24.203 -29.753  1.00  0.00           C  
ATOM   3974  O   LEU   266      46.710 -24.689 -28.742  1.00  0.00           O  
ATOM   3975  N   ALA   267      45.207 -23.367 -29.608  1.00  0.00           N  
ATOM   3976  H   ALA   267      44.728 -22.978 -30.412  1.00  0.00           H  
ATOM   3977  CA  ALA   267      44.696 -22.797 -28.301  1.00  0.00           C  
ATOM   3978  HA  ALA   267      45.509 -22.209 -27.876  1.00  0.00           H  
ATOM   3979  CB  ALA   267      43.545 -21.841 -28.610  1.00  0.00           C  
ATOM   3980  HB1 ALA   267      42.627 -22.331 -28.955  1.00  0.00           H  
ATOM   3981  HB2 ALA   267      43.283 -21.301 -27.692  1.00  0.00           H  
ATOM   3982  HB3 ALA   267      43.787 -21.070 -29.351  1.00  0.00           H  
ATOM   3983  C   ALA   267      44.122 -23.909 -27.364  1.00  0.00           C  
ATOM   3984  O   ALA   267      44.341 -23.826 -26.175  1.00  0.00           O  
ATOM   3985  N   GLU   268      43.537 -24.884 -27.976  1.00  0.00           N  
ATOM   3986  H   GLU   268      43.332 -24.784 -28.963  1.00  0.00           H  
ATOM   3987  CA  GLU   268      43.050 -26.171 -27.431  1.00  0.00           C  
ATOM   3988  HA  GLU   268      42.471 -25.940 -26.537  1.00  0.00           H  
ATOM   3989  CB  GLU   268      42.228 -26.986 -28.441  1.00  0.00           C  
ATOM   3990  HB2 GLU   268      42.738 -27.195 -29.382  1.00  0.00           H  
ATOM   3991  HB3 GLU   268      42.051 -27.907 -27.885  1.00  0.00           H  
ATOM   3992  CG  GLU   268      40.890 -26.307 -28.811  1.00  0.00           C  
ATOM   3993  HG2 GLU   268      40.127 -26.436 -28.043  1.00  0.00           H  
ATOM   3994  HG3 GLU   268      41.054 -25.230 -28.823  1.00  0.00           H  
ATOM   3995  CD  GLU   268      40.289 -26.798 -30.182  1.00  0.00           C  
ATOM   3996  OE1 GLU   268      39.929 -25.865 -30.950  1.00  0.00           O  
ATOM   3997  OE2 GLU   268      40.078 -28.000 -30.353  1.00  0.00           O  
ATOM   3998  C   GLU   268      44.246 -27.139 -26.903  1.00  0.00           C  
ATOM   3999  O   GLU   268      44.243 -27.458 -25.710  1.00  0.00           O  
ATOM   4000  N   VAL   269      45.241 -27.443 -27.757  1.00  0.00           N  
ATOM   4001  H   VAL   269      45.197 -27.164 -28.730  1.00  0.00           H  
ATOM   4002  CA  VAL   269      46.449 -28.137 -27.416  1.00  0.00           C  
ATOM   4003  HA  VAL   269      46.290 -29.004 -26.775  1.00  0.00           H  
ATOM   4004  CB  VAL   269      47.273 -28.629 -28.648  1.00  0.00           C  
ATOM   4005  HB  VAL   269      47.428 -27.729 -29.243  1.00  0.00           H  
ATOM   4006  CG1 VAL   269      48.629 -29.145 -28.303  1.00  0.00           C  
ATOM   4007 HG11 VAL   269      49.011 -29.805 -29.092  1.00  0.00           H  
ATOM   4008 HG12 VAL   269      49.375 -28.351 -28.177  1.00  0.00           H  
ATOM   4009 HG13 VAL   269      48.580 -29.890 -27.498  1.00  0.00           H  
ATOM   4010  CG2 VAL   269      46.416 -29.685 -29.412  1.00  0.00           C  
ATOM   4011 HG21 VAL   269      46.157 -30.440 -28.659  1.00  0.00           H  
ATOM   4012 HG22 VAL   269      45.439 -29.304 -29.736  1.00  0.00           H  
ATOM   4013 HG23 VAL   269      46.999 -30.158 -30.212  1.00  0.00           H  
ATOM   4014  C   VAL   269      47.276 -27.331 -26.317  1.00  0.00           C  
ATOM   4015  O   VAL   269      47.770 -27.991 -25.427  1.00  0.00           O  
ATOM   4016  N   MET   270      47.419 -26.055 -26.383  1.00  0.00           N  
ATOM   4017  H   MET   270      46.993 -25.547 -27.149  1.00  0.00           H  
ATOM   4018  CA  MET   270      48.163 -25.294 -25.338  1.00  0.00           C  
ATOM   4019  HA  MET   270      49.171 -25.698 -25.248  1.00  0.00           H  
ATOM   4020  CB  MET   270      48.427 -23.846 -25.710  1.00  0.00           C  
ATOM   4021  HB2 MET   270      47.457 -23.395 -25.918  1.00  0.00           H  
ATOM   4022  HB3 MET   270      48.827 -23.312 -24.848  1.00  0.00           H  
ATOM   4023  CG  MET   270      49.382 -23.751 -26.996  1.00  0.00           C  
ATOM   4024  HG2 MET   270      50.271 -24.303 -26.689  1.00  0.00           H  
ATOM   4025  HG3 MET   270      49.046 -24.338 -27.850  1.00  0.00           H  
ATOM   4026  SD  MET   270      49.866 -22.087 -27.416  1.00  0.00           S  
ATOM   4027  CE  MET   270      48.212 -21.311 -27.800  1.00  0.00           C  
ATOM   4028  HE1 MET   270      47.751 -20.913 -26.888  1.00  0.00           H  
ATOM   4029  HE2 MET   270      48.385 -20.529 -28.550  1.00  0.00           H  
ATOM   4030  HE3 MET   270      47.569 -22.072 -28.261  1.00  0.00           H  
ATOM   4031  C   MET   270      47.398 -25.377 -24.055  1.00  0.00           C  
ATOM   4032  O   MET   270      48.025 -25.484 -23.017  1.00  0.00           O  
ATOM   4033  N   SER   271      46.022 -25.359 -24.083  1.00  0.00           N  
ATOM   4034  H   SER   271      45.604 -25.081 -24.963  1.00  0.00           H  
ATOM   4035  CA  SER   271      45.182 -25.487 -22.869  1.00  0.00           C  
ATOM   4036  HA  SER   271      45.445 -24.654 -22.218  1.00  0.00           H  
ATOM   4037  CB  SER   271      43.713 -25.353 -23.185  1.00  0.00           C  
ATOM   4038  HB2 SER   271      43.530 -26.049 -24.004  1.00  0.00           H  
ATOM   4039  HB3 SER   271      43.129 -25.678 -22.324  1.00  0.00           H  
ATOM   4040  OG  SER   271      43.440 -23.966 -23.508  1.00  0.00           O  
ATOM   4041  HG  SER   271      43.656 -23.928 -24.443  1.00  0.00           H  
ATOM   4042  C   SER   271      45.440 -26.772 -22.198  1.00  0.00           C  
ATOM   4043  O   SER   271      45.449 -26.776 -20.994  1.00  0.00           O  
ATOM   4044  N   ALA   272      45.696 -27.887 -22.917  1.00  0.00           N  
ATOM   4045  H   ALA   272      45.660 -27.814 -23.927  1.00  0.00           H  
ATOM   4046  CA  ALA   272      46.087 -29.198 -22.315  1.00  0.00           C  
ATOM   4047  HA  ALA   272      45.538 -29.478 -21.416  1.00  0.00           H  
ATOM   4048  CB  ALA   272      45.944 -30.260 -23.383  1.00  0.00           C  
ATOM   4049  HB1 ALA   272      44.948 -30.316 -23.839  1.00  0.00           H  
ATOM   4050  HB2 ALA   272      46.630 -30.127 -24.229  1.00  0.00           H  
ATOM   4051  HB3 ALA   272      46.154 -31.235 -22.925  1.00  0.00           H  
ATOM   4052  C   ALA   272      47.574 -29.195 -21.763  1.00  0.00           C  
ATOM   4053  O   ALA   272      47.793 -29.726 -20.694  1.00  0.00           O  
ATOM   4054  N   ILE   273      48.495 -28.606 -22.504  1.00  0.00           N  
ATOM   4055  H   ILE   273      48.183 -28.414 -23.448  1.00  0.00           H  
ATOM   4056  CA  ILE   273      49.888 -28.581 -22.056  1.00  0.00           C  
ATOM   4057  HA  ILE   273      50.180 -29.599 -21.801  1.00  0.00           H  
ATOM   4058  CB  ILE   273      50.811 -28.060 -23.162  1.00  0.00           C  
ATOM   4059  HB  ILE   273      50.601 -27.014 -23.385  1.00  0.00           H  
ATOM   4060  CG2 ILE   273      52.271 -27.929 -22.641  1.00  0.00           C  
ATOM   4061 HG21 ILE   273      52.604 -28.945 -22.395  1.00  0.00           H  
ATOM   4062 HG22 ILE   273      52.954 -27.492 -23.380  1.00  0.00           H  
ATOM   4063 HG23 ILE   273      52.404 -27.488 -21.646  1.00  0.00           H  
ATOM   4064  CG1 ILE   273      50.882 -28.887 -24.460  1.00  0.00           C  
ATOM   4065 HG12 ILE   273      51.584 -29.703 -24.289  1.00  0.00           H  
ATOM   4066 HG13 ILE   273      49.906 -29.217 -24.817  1.00  0.00           H  
ATOM   4067  CD1 ILE   273      51.474 -28.018 -25.586  1.00  0.00           C  
ATOM   4068 HD11 ILE   273      52.440 -27.583 -25.303  1.00  0.00           H  
ATOM   4069 HD12 ILE   273      51.541 -28.702 -26.442  1.00  0.00           H  
ATOM   4070 HD13 ILE   273      50.800 -27.196 -25.857  1.00  0.00           H  
ATOM   4071  C   ILE   273      49.955 -27.776 -20.743  1.00  0.00           C  
ATOM   4072  O   ILE   273      50.811 -28.078 -19.900  1.00  0.00           O  
ATOM   4073  N   PHE   274      49.192 -26.723 -20.624  1.00  0.00           N  
ATOM   4074  H   PHE   274      48.618 -26.402 -21.395  1.00  0.00           H  
ATOM   4075  CA  PHE   274      49.048 -25.873 -19.430  1.00  0.00           C  
ATOM   4076  HA  PHE   274      50.016 -25.458 -19.152  1.00  0.00           H  
ATOM   4077  CB  PHE   274      48.026 -24.754 -19.743  1.00  0.00           C  
ATOM   4078  HB2 PHE   274      48.523 -24.040 -20.410  1.00  0.00           H  
ATOM   4079  HB3 PHE   274      47.189 -25.111 -20.356  1.00  0.00           H  
ATOM   4080  CG  PHE   274      47.621 -23.885 -18.624  1.00  0.00           C  
ATOM   4081  CD1 PHE   274      46.265 -23.949 -18.191  1.00  0.00           C  
ATOM   4082  HD1 PHE   274      45.539 -24.653 -18.571  1.00  0.00           H  
ATOM   4083  CE1 PHE   274      45.943 -23.141 -17.075  1.00  0.00           C  
ATOM   4084  HE1 PHE   274      44.901 -23.198 -16.796  1.00  0.00           H  
ATOM   4085  CZ  PHE   274      46.814 -22.188 -16.650  1.00  0.00           C  
ATOM   4086  HZ  PHE   274      46.380 -21.579 -15.870  1.00  0.00           H  
ATOM   4087  CE2 PHE   274      48.097 -22.037 -17.140  1.00  0.00           C  
ATOM   4088  HE2 PHE   274      48.703 -21.262 -16.694  1.00  0.00           H  
ATOM   4089  CD2 PHE   274      48.469 -22.854 -18.173  1.00  0.00           C  
ATOM   4090  HD2 PHE   274      49.430 -22.644 -18.620  1.00  0.00           H  
ATOM   4091  C   PHE   274      48.441 -26.775 -18.246  1.00  0.00           C  
ATOM   4092  O   PHE   274      48.960 -26.661 -17.150  1.00  0.00           O  
ATOM   4093  N   ALA   275      47.503 -27.659 -18.501  1.00  0.00           N  
ATOM   4094  H   ALA   275      47.068 -27.699 -19.415  1.00  0.00           H  
ATOM   4095  CA  ALA   275      47.134 -28.667 -17.531  1.00  0.00           C  
ATOM   4096  HA  ALA   275      46.911 -28.017 -16.685  1.00  0.00           H  
ATOM   4097  CB  ALA   275      45.821 -29.372 -18.119  1.00  0.00           C  
ATOM   4098  HB1 ALA   275      45.174 -28.563 -18.480  1.00  0.00           H  
ATOM   4099  HB2 ALA   275      46.166 -29.960 -18.978  1.00  0.00           H  
ATOM   4100  HB3 ALA   275      45.198 -29.920 -17.401  1.00  0.00           H  
ATOM   4101  C   ALA   275      48.243 -29.633 -17.033  1.00  0.00           C  
ATOM   4102  O   ALA   275      48.480 -29.746 -15.869  1.00  0.00           O  
ATOM   4103  N   GLU   276      49.016 -30.142 -18.004  1.00  0.00           N  
ATOM   4104  H   GLU   276      48.633 -30.212 -18.939  1.00  0.00           H  
ATOM   4105  CA  GLU   276      50.153 -31.062 -17.819  1.00  0.00           C  
ATOM   4106  HA  GLU   276      49.818 -31.955 -17.290  1.00  0.00           H  
ATOM   4107  CB  GLU   276      50.620 -31.457 -19.206  1.00  0.00           C  
ATOM   4108  HB2 GLU   276      49.922 -32.199 -19.595  1.00  0.00           H  
ATOM   4109  HB3 GLU   276      50.596 -30.569 -19.838  1.00  0.00           H  
ATOM   4110  CG  GLU   276      51.999 -32.033 -19.356  1.00  0.00           C  
ATOM   4111  HG2 GLU   276      52.341 -31.989 -20.390  1.00  0.00           H  
ATOM   4112  HG3 GLU   276      52.713 -31.394 -18.835  1.00  0.00           H  
ATOM   4113  CD  GLU   276      52.066 -33.495 -18.831  1.00  0.00           C  
ATOM   4114  OE1 GLU   276      51.207 -34.006 -18.005  1.00  0.00           O  
ATOM   4115  OE2 GLU   276      53.025 -34.231 -19.214  1.00  0.00           O  
ATOM   4116  C   GLU   276      51.218 -30.374 -16.955  1.00  0.00           C  
ATOM   4117  O   GLU   276      51.575 -30.822 -15.881  1.00  0.00           O  
ATOM   4118  N   VAL   277      51.729 -29.216 -17.411  1.00  0.00           N  
ATOM   4119  H   VAL   277      51.497 -28.802 -18.306  1.00  0.00           H  
ATOM   4120  CA  VAL   277      52.784 -28.555 -16.595  1.00  0.00           C  
ATOM   4121  HA  VAL   277      53.506 -29.316 -16.299  1.00  0.00           H  
ATOM   4122  CB  VAL   277      53.558 -27.359 -17.246  1.00  0.00           C  
ATOM   4123  HB  VAL   277      54.301 -26.963 -16.553  1.00  0.00           H  
ATOM   4124  CG1 VAL   277      54.392 -27.748 -18.516  1.00  0.00           C  
ATOM   4125 HG11 VAL   277      53.703 -28.218 -19.229  1.00  0.00           H  
ATOM   4126 HG12 VAL   277      54.896 -26.863 -18.923  1.00  0.00           H  
ATOM   4127 HG13 VAL   277      55.095 -28.474 -18.090  1.00  0.00           H  
ATOM   4128  CG2 VAL   277      52.659 -26.179 -17.686  1.00  0.00           C  
ATOM   4129 HG21 VAL   277      53.230 -25.510 -18.342  1.00  0.00           H  
ATOM   4130 HG22 VAL   277      51.776 -26.553 -18.220  1.00  0.00           H  
ATOM   4131 HG23 VAL   277      52.292 -25.578 -16.845  1.00  0.00           H  
ATOM   4132  C   VAL   277      52.273 -27.951 -15.279  1.00  0.00           C  
ATOM   4133  O   VAL   277      53.028 -27.806 -14.320  1.00  0.00           O  
ATOM   4134  N   MET   278      50.961 -27.646 -15.177  1.00  0.00           N  
ATOM   4135  H   MET   278      50.400 -27.711 -16.018  1.00  0.00           H  
ATOM   4136  CA  MET   278      50.398 -27.370 -13.880  1.00  0.00           C  
ATOM   4137  HA  MET   278      51.015 -26.612 -13.399  1.00  0.00           H  
ATOM   4138  CB  MET   278      48.999 -26.816 -14.039  1.00  0.00           C  
ATOM   4139  HB2 MET   278      48.350 -27.308 -14.764  1.00  0.00           H  
ATOM   4140  HB3 MET   278      48.536 -26.946 -13.061  1.00  0.00           H  
ATOM   4141  CG  MET   278      49.077 -25.334 -14.391  1.00  0.00           C  
ATOM   4142  HG2 MET   278      49.800 -25.259 -15.204  1.00  0.00           H  
ATOM   4143  HG3 MET   278      48.125 -25.052 -14.840  1.00  0.00           H  
ATOM   4144  SD  MET   278      49.727 -24.183 -13.135  1.00  0.00           S  
ATOM   4145  CE  MET   278      50.348 -22.854 -14.241  1.00  0.00           C  
ATOM   4146  HE1 MET   278      50.059 -21.897 -13.790  1.00  0.00           H  
ATOM   4147  HE2 MET   278      51.444 -22.802 -14.235  1.00  0.00           H  
ATOM   4148  HE3 MET   278      49.971 -22.895 -15.271  1.00  0.00           H  
ATOM   4149  C   MET   278      50.214 -28.631 -12.971  1.00  0.00           C  
ATOM   4150  O   MET   278      49.959 -28.474 -11.781  1.00  0.00           O  
ATOM   4151  N   GLN   279      50.436 -29.820 -13.493  1.00  0.00           N  
ATOM   4152  H   GLN   279      50.887 -29.872 -14.398  1.00  0.00           H  
ATOM   4153  CA  GLN   279      50.049 -30.967 -12.803  1.00  0.00           C  
ATOM   4154  HA  GLN   279      50.123 -31.797 -13.507  1.00  0.00           H  
ATOM   4155  CB  GLN   279      51.090 -31.338 -11.717  1.00  0.00           C  
ATOM   4156  HB2 GLN   279      51.050 -30.501 -11.019  1.00  0.00           H  
ATOM   4157  HB3 GLN   279      50.680 -32.194 -11.181  1.00  0.00           H  
ATOM   4158  CG  GLN   279      52.477 -31.598 -12.280  1.00  0.00           C  
ATOM   4159  HG2 GLN   279      52.316 -32.417 -12.981  1.00  0.00           H  
ATOM   4160  HG3 GLN   279      52.809 -30.674 -12.753  1.00  0.00           H  
ATOM   4161  CD  GLN   279      53.609 -32.072 -11.272  1.00  0.00           C  
ATOM   4162  OE1 GLN   279      54.264 -31.216 -10.611  1.00  0.00           O  
ATOM   4163  NE2 GLN   279      53.889 -33.413 -11.154  1.00  0.00           N  
ATOM   4164 HE21 GLN   279      54.562 -33.664 -10.440  1.00  0.00           H  
ATOM   4165 HE22 GLN   279      53.333 -34.067 -11.691  1.00  0.00           H  
ATOM   4166  C   GLN   279      48.595 -30.912 -12.403  1.00  0.00           C  
ATOM   4167  O   GLN   279      48.391 -31.358 -11.288  1.00  0.00           O  
ATOM   4168  N   GLY   280      47.647 -30.498 -13.260  1.00  0.00           N  
ATOM   4169  H   GLY   280      48.009 -30.078 -14.108  1.00  0.00           H  
ATOM   4170  CA  GLY   280      46.237 -30.554 -12.900  1.00  0.00           C  
ATOM   4171  HA2 GLY   280      46.084 -29.985 -11.984  1.00  0.00           H  
ATOM   4172  HA3 GLY   280      45.679 -30.036 -13.680  1.00  0.00           H  
ATOM   4173  C   GLY   280      45.761 -31.933 -12.640  1.00  0.00           C  
ATOM   4174  O   GLY   280      46.194 -32.831 -13.258  1.00  0.00           O  
ATOM   4175  N   LYS   281      44.859 -32.101 -11.712  1.00  0.00           N  
ATOM   4176  H   LYS   281      44.587 -31.254 -11.227  1.00  0.00           H  
ATOM   4177  CA  LYS   281      43.939 -33.194 -11.424  1.00  0.00           C  
ATOM   4178  HA  LYS   281      44.547 -34.098 -11.379  1.00  0.00           H  
ATOM   4179  CB  LYS   281      43.203 -32.897 -10.089  1.00  0.00           C  
ATOM   4180  HB2 LYS   281      42.796 -31.922 -10.358  1.00  0.00           H  
ATOM   4181  HB3 LYS   281      42.394 -33.606  -9.911  1.00  0.00           H  
ATOM   4182  CG  LYS   281      43.950 -32.990  -8.789  1.00  0.00           C  
ATOM   4183  HG2 LYS   281      44.172 -34.044  -8.619  1.00  0.00           H  
ATOM   4184  HG3 LYS   281      44.898 -32.458  -8.879  1.00  0.00           H  
ATOM   4185  CD  LYS   281      43.166 -32.336  -7.603  1.00  0.00           C  
ATOM   4186  HD2 LYS   281      42.256 -32.909  -7.424  1.00  0.00           H  
ATOM   4187  HD3 LYS   281      43.677 -32.459  -6.648  1.00  0.00           H  
ATOM   4188  CE  LYS   281      42.910 -30.872  -7.960  1.00  0.00           C  
ATOM   4189  HE2 LYS   281      43.877 -30.370  -7.919  1.00  0.00           H  
ATOM   4190  HE3 LYS   281      42.467 -30.784  -8.952  1.00  0.00           H  
ATOM   4191  NZ  LYS   281      42.018 -30.100  -7.098  1.00  0.00           N  
ATOM   4192  HZ1 LYS   281      42.351 -30.091  -6.145  1.00  0.00           H  
ATOM   4193  HZ2 LYS   281      42.115 -29.137  -7.387  1.00  0.00           H  
ATOM   4194  HZ3 LYS   281      41.078 -30.470  -7.095  1.00  0.00           H  
ATOM   4195  C   LYS   281      42.970 -33.291 -12.630  1.00  0.00           C  
ATOM   4196  O   LYS   281      42.140 -32.449 -12.903  1.00  0.00           O  
ATOM   4197  N   PRO   282      43.138 -34.323 -13.527  1.00  0.00           N  
ATOM   4198  CD  PRO   282      44.033 -35.474 -13.268  1.00  0.00           C  
ATOM   4199  HD2 PRO   282      43.762 -36.096 -12.406  1.00  0.00           H  
ATOM   4200  HD3 PRO   282      45.120 -35.351 -13.182  1.00  0.00           H  
ATOM   4201  CG  PRO   282      43.841 -36.256 -14.561  1.00  0.00           C  
ATOM   4202  HG2 PRO   282      42.975 -36.921 -14.461  1.00  0.00           H  
ATOM   4203  HG3 PRO   282      44.785 -36.789 -14.734  1.00  0.00           H  
ATOM   4204  CB  PRO   282      43.563 -35.319 -15.753  1.00  0.00           C  
ATOM   4205  HB2 PRO   282      43.023 -35.815 -16.569  1.00  0.00           H  
ATOM   4206  HB3 PRO   282      44.482 -34.839 -16.112  1.00  0.00           H  
ATOM   4207  CA  PRO   282      42.730 -34.244 -14.959  1.00  0.00           C  
ATOM   4208  HA  PRO   282      42.830 -33.210 -15.290  1.00  0.00           H  
ATOM   4209  C   PRO   282      41.191 -34.643 -15.126  1.00  0.00           C  
ATOM   4210  O   PRO   282      40.601 -34.508 -16.218  1.00  0.00           O  
ATOM   4211  N   GLU   283      40.523 -35.156 -14.088  1.00  0.00           N  
ATOM   4212  H   GLU   283      41.041 -35.520 -13.297  1.00  0.00           H  
ATOM   4213  CA  GLU   283      39.094 -35.522 -14.312  1.00  0.00           C  
ATOM   4214  HA  GLU   283      38.906 -36.431 -14.883  1.00  0.00           H  
ATOM   4215  CB  GLU   283      38.588 -36.007 -12.969  1.00  0.00           C  
ATOM   4216  HB2 GLU   283      39.295 -36.740 -12.581  1.00  0.00           H  
ATOM   4217  HB3 GLU   283      38.584 -35.070 -12.411  1.00  0.00           H  
ATOM   4218  CG  GLU   283      37.131 -36.475 -12.856  1.00  0.00           C  
ATOM   4219  HG2 GLU   283      36.524 -35.576 -12.961  1.00  0.00           H  
ATOM   4220  HG3 GLU   283      36.897 -37.189 -13.646  1.00  0.00           H  
ATOM   4221  CD  GLU   283      37.073 -37.209 -11.512  1.00  0.00           C  
ATOM   4222  OE1 GLU   283      37.851 -38.128 -11.233  1.00  0.00           O  
ATOM   4223  OE2 GLU   283      36.245 -36.807 -10.684  1.00  0.00           O  
ATOM   4224  C   GLU   283      38.199 -34.350 -14.708  1.00  0.00           C  
ATOM   4225  O   GLU   283      37.087 -34.480 -15.195  1.00  0.00           O  
ATOM   4226  N   PHE   284      38.639 -33.111 -14.704  1.00  0.00           N  
ATOM   4227  H   PHE   284      39.432 -32.842 -14.134  1.00  0.00           H  
ATOM   4228  CA  PHE   284      37.983 -31.976 -15.367  1.00  0.00           C  
ATOM   4229  HA  PHE   284      36.989 -31.869 -14.933  1.00  0.00           H  
ATOM   4230  CB  PHE   284      38.766 -30.604 -15.120  1.00  0.00           C  
ATOM   4231  HB2 PHE   284      37.961 -29.901 -15.366  1.00  0.00           H  
ATOM   4232  HB3 PHE   284      38.904 -30.628 -14.032  1.00  0.00           H  
ATOM   4233  CG  PHE   284      39.926 -30.222 -16.070  1.00  0.00           C  
ATOM   4234  CD1 PHE   284      41.201 -30.551 -15.627  1.00  0.00           C  
ATOM   4235  HD1 PHE   284      41.343 -30.890 -14.612  1.00  0.00           H  
ATOM   4236  CE1 PHE   284      42.286 -30.275 -16.484  1.00  0.00           C  
ATOM   4237  HE1 PHE   284      43.287 -30.416 -16.104  1.00  0.00           H  
ATOM   4238  CZ  PHE   284      42.088 -29.640 -17.761  1.00  0.00           C  
ATOM   4239  HZ  PHE   284      42.911 -29.374 -18.409  1.00  0.00           H  
ATOM   4240  CE2 PHE   284      40.819 -29.407 -18.173  1.00  0.00           C  
ATOM   4241  HE2 PHE   284      40.620 -28.987 -19.148  1.00  0.00           H  
ATOM   4242  CD2 PHE   284      39.713 -29.651 -17.323  1.00  0.00           C  
ATOM   4243  HD2 PHE   284      38.707 -29.455 -17.665  1.00  0.00           H  
ATOM   4244  C   PHE   284      37.708 -32.114 -16.869  1.00  0.00           C  
ATOM   4245  O   PHE   284      36.887 -31.440 -17.441  1.00  0.00           O  
ATOM   4246  N   THR   285      38.453 -33.051 -17.509  1.00  0.00           N  
ATOM   4247  H   THR   285      39.108 -33.510 -16.887  1.00  0.00           H  
ATOM   4248  CA  THR   285      38.290 -33.483 -18.930  1.00  0.00           C  
ATOM   4249  HA  THR   285      37.596 -32.802 -19.422  1.00  0.00           H  
ATOM   4250  CB  THR   285      39.703 -33.603 -19.706  1.00  0.00           C  
ATOM   4251  HB  THR   285      39.563 -33.789 -20.771  1.00  0.00           H  
ATOM   4252  CG2 THR   285      40.385 -32.231 -19.768  1.00  0.00           C  
ATOM   4253 HG21 THR   285      40.336 -31.819 -18.753  1.00  0.00           H  
ATOM   4254 HG22 THR   285      41.425 -32.203 -20.118  1.00  0.00           H  
ATOM   4255 HG23 THR   285      39.914 -31.471 -20.404  1.00  0.00           H  
ATOM   4256  OG1 THR   285      40.542 -34.536 -19.058  1.00  0.00           O  
ATOM   4257  HG1 THR   285      40.583 -34.265 -18.138  1.00  0.00           H  
ATOM   4258  C   THR   285      37.612 -34.858 -19.027  1.00  0.00           C  
ATOM   4259  O   THR   285      37.696 -35.452 -20.059  1.00  0.00           O  
ATOM   4260  N   ASP   286      36.834 -35.275 -18.012  1.00  0.00           N  
ATOM   4261  H   ASP   286      36.747 -34.611 -17.251  1.00  0.00           H  
ATOM   4262  CA  ASP   286      35.986 -36.474 -18.055  1.00  0.00           C  
ATOM   4263  HA  ASP   286      36.632 -37.305 -18.337  1.00  0.00           H  
ATOM   4264  CB  ASP   286      35.334 -36.688 -16.685  1.00  0.00           C  
ATOM   4265  HB2 ASP   286      36.027 -36.980 -15.896  1.00  0.00           H  
ATOM   4266  HB3 ASP   286      34.999 -35.708 -16.344  1.00  0.00           H  
ATOM   4267  CG  ASP   286      34.210 -37.705 -16.701  1.00  0.00           C  
ATOM   4268  OD1 ASP   286      34.296 -38.762 -17.325  1.00  0.00           O  
ATOM   4269  OD2 ASP   286      33.159 -37.492 -16.068  1.00  0.00           O  
ATOM   4270  C   ASP   286      34.888 -36.457 -19.144  1.00  0.00           C  
ATOM   4271  O   ASP   286      34.121 -35.508 -19.161  1.00  0.00           O  
ATOM   4272  N   HIE   287      34.889 -37.457 -20.033  1.00  0.00           N  
ATOM   4273  H   HIE   287      35.424 -38.264 -19.734  1.00  0.00           H  
ATOM   4274  CA  HIE   287      34.020 -37.438 -21.225  1.00  0.00           C  
ATOM   4275  HA  HIE   287      34.320 -36.631 -21.893  1.00  0.00           H  
ATOM   4276  CB  HIE   287      34.186 -38.762 -21.938  1.00  0.00           C  
ATOM   4277  HB2 HIE   287      35.194 -38.727 -22.369  1.00  0.00           H  
ATOM   4278  HB3 HIE   287      34.033 -39.645 -21.305  1.00  0.00           H  
ATOM   4279  CG  HIE   287      33.181 -39.040 -23.049  1.00  0.00           C  
ATOM   4280  ND1 HIE   287      32.268 -40.043 -23.129  1.00  0.00           N  
ATOM   4281  CE1 HIE   287      31.632 -39.876 -24.321  1.00  0.00           C  
ATOM   4282  HE1 HIE   287      30.902 -40.578 -24.698  1.00  0.00           H  
ATOM   4283  NE2 HIE   287      32.000 -38.754 -24.925  1.00  0.00           N  
ATOM   4284  HE2 HIE   287      31.684 -38.345 -25.792  1.00  0.00           H  
ATOM   4285  CD2 HIE   287      33.061 -38.243 -24.198  1.00  0.00           C  
ATOM   4286  HD2 HIE   287      33.711 -37.406 -24.405  1.00  0.00           H  
ATOM   4287  C   HIE   287      32.532 -37.294 -20.784  1.00  0.00           C  
ATOM   4288  O   HIE   287      31.746 -36.457 -21.264  1.00  0.00           O  
ATOM   4289  N   LEU   288      32.125 -38.064 -19.798  1.00  0.00           N  
ATOM   4290  H   LEU   288      32.733 -38.716 -19.317  1.00  0.00           H  
ATOM   4291  CA  LEU   288      30.752 -38.197 -19.441  1.00  0.00           C  
ATOM   4292  HA  LEU   288      30.103 -38.156 -20.316  1.00  0.00           H  
ATOM   4293  CB  LEU   288      30.743 -39.459 -18.530  1.00  0.00           C  
ATOM   4294  HB2 LEU   288      31.687 -39.487 -17.986  1.00  0.00           H  
ATOM   4295  HB3 LEU   288      30.010 -39.437 -17.725  1.00  0.00           H  
ATOM   4296  CG  LEU   288      30.465 -40.780 -19.372  1.00  0.00           C  
ATOM   4297  HG  LEU   288      31.350 -41.018 -19.962  1.00  0.00           H  
ATOM   4298  CD1 LEU   288      30.191 -41.882 -18.379  1.00  0.00           C  
ATOM   4299 HD11 LEU   288      30.146 -42.824 -18.939  1.00  0.00           H  
ATOM   4300 HD12 LEU   288      30.969 -42.098 -17.636  1.00  0.00           H  
ATOM   4301 HD13 LEU   288      29.187 -41.700 -17.976  1.00  0.00           H  
ATOM   4302  CD2 LEU   288      29.257 -40.707 -20.289  1.00  0.00           C  
ATOM   4303 HD21 LEU   288      28.412 -40.174 -19.837  1.00  0.00           H  
ATOM   4304 HD22 LEU   288      29.626 -39.954 -20.997  1.00  0.00           H  
ATOM   4305 HD23 LEU   288      28.916 -41.655 -20.722  1.00  0.00           H  
ATOM   4306  C   LEU   288      30.264 -36.960 -18.727  1.00  0.00           C  
ATOM   4307  O   LEU   288      29.099 -36.746 -18.640  1.00  0.00           O  
ATOM   4308  N   THR   289      31.098 -36.113 -18.167  1.00  0.00           N  
ATOM   4309  H   THR   289      32.093 -36.274 -18.269  1.00  0.00           H  
ATOM   4310  CA  THR   289      30.658 -34.795 -17.731  1.00  0.00           C  
ATOM   4311  HA  THR   289      29.760 -34.878 -17.118  1.00  0.00           H  
ATOM   4312  CB  THR   289      31.877 -34.285 -16.826  1.00  0.00           C  
ATOM   4313  HB  THR   289      32.817 -34.532 -17.320  1.00  0.00           H  
ATOM   4314  CG2 THR   289      31.745 -32.789 -16.476  1.00  0.00           C  
ATOM   4315 HG21 THR   289      32.323 -32.242 -17.231  1.00  0.00           H  
ATOM   4316 HG22 THR   289      30.707 -32.437 -16.512  1.00  0.00           H  
ATOM   4317 HG23 THR   289      32.243 -32.621 -15.514  1.00  0.00           H  
ATOM   4318  OG1 THR   289      31.859 -34.963 -15.598  1.00  0.00           O  
ATOM   4319  HG1 THR   289      32.207 -35.849 -15.723  1.00  0.00           H  
ATOM   4320  C   THR   289      30.352 -33.807 -18.882  1.00  0.00           C  
ATOM   4321  O   THR   289      29.377 -33.117 -18.780  1.00  0.00           O  
ATOM   4322  N   HIE   290      31.160 -33.780 -19.881  1.00  0.00           N  
ATOM   4323  H   HIE   290      31.909 -34.461 -19.855  1.00  0.00           H  
ATOM   4324  CA  HIE   290      30.992 -32.983 -21.101  1.00  0.00           C  
ATOM   4325  HA  HIE   290      30.738 -32.028 -20.641  1.00  0.00           H  
ATOM   4326  CB  HIE   290      32.367 -32.920 -21.787  1.00  0.00           C  
ATOM   4327  HB2 HIE   290      32.750 -33.931 -21.972  1.00  0.00           H  
ATOM   4328  HB3 HIE   290      32.179 -32.440 -22.755  1.00  0.00           H  
ATOM   4329  CG  HIE   290      33.308 -32.082 -20.963  1.00  0.00           C  
ATOM   4330  ND1 HIE   290      33.276 -30.764 -20.717  1.00  0.00           N  
ATOM   4331  CE1 HIE   290      34.353 -30.548 -19.961  1.00  0.00           C  
ATOM   4332  HE1 HIE   290      34.637 -29.620 -19.487  1.00  0.00           H  
ATOM   4333  NE2 HIE   290      35.188 -31.592 -19.838  1.00  0.00           N  
ATOM   4334  HE2 HIE   290      36.035 -31.675 -19.294  1.00  0.00           H  
ATOM   4335  CD2 HIE   290      34.476 -32.647 -20.413  1.00  0.00           C  
ATOM   4336  HD2 HIE   290      34.846 -33.647 -20.589  1.00  0.00           H  
ATOM   4337  C   HIE   290      29.757 -33.447 -21.925  1.00  0.00           C  
ATOM   4338  O   HIE   290      28.911 -32.685 -22.323  1.00  0.00           O  
ATOM   4339  N   LYS   291      29.571 -34.808 -22.036  1.00  0.00           N  
ATOM   4340  H   LYS   291      30.278 -35.378 -21.587  1.00  0.00           H  
ATOM   4341  CA  LYS   291      28.380 -35.489 -22.613  1.00  0.00           C  
ATOM   4342  HA  LYS   291      28.286 -35.296 -23.681  1.00  0.00           H  
ATOM   4343  CB  LYS   291      28.576 -37.023 -22.470  1.00  0.00           C  
ATOM   4344  HB2 LYS   291      29.627 -37.282 -22.341  1.00  0.00           H  
ATOM   4345  HB3 LYS   291      28.031 -37.414 -21.610  1.00  0.00           H  
ATOM   4346  CG  LYS   291      28.093 -37.826 -23.700  1.00  0.00           C  
ATOM   4347  HG2 LYS   291      28.520 -37.516 -24.654  1.00  0.00           H  
ATOM   4348  HG3 LYS   291      28.449 -38.853 -23.610  1.00  0.00           H  
ATOM   4349  CD  LYS   291      26.596 -37.828 -23.920  1.00  0.00           C  
ATOM   4350  HD2 LYS   291      26.327 -38.851 -24.181  1.00  0.00           H  
ATOM   4351  HD3 LYS   291      26.133 -37.713 -22.940  1.00  0.00           H  
ATOM   4352  CE  LYS   291      26.179 -36.807 -25.008  1.00  0.00           C  
ATOM   4353  HE2 LYS   291      26.784 -35.902 -25.059  1.00  0.00           H  
ATOM   4354  HE3 LYS   291      26.206 -37.181 -26.032  1.00  0.00           H  
ATOM   4355  NZ  LYS   291      24.774 -36.378 -24.845  1.00  0.00           N  
ATOM   4356  HZ1 LYS   291      24.130 -37.145 -24.716  1.00  0.00           H  
ATOM   4357  HZ2 LYS   291      24.761 -35.678 -24.117  1.00  0.00           H  
ATOM   4358  HZ3 LYS   291      24.562 -35.833 -25.669  1.00  0.00           H  
ATOM   4359  C   LYS   291      27.047 -35.026 -22.043  1.00  0.00           C  
ATOM   4360  O   LYS   291      26.150 -34.756 -22.842  1.00  0.00           O  
ATOM   4361  N   LEU   292      27.022 -34.869 -20.712  1.00  0.00           N  
ATOM   4362  H   LEU   292      27.902 -35.002 -20.228  1.00  0.00           H  
ATOM   4363  CA  LEU   292      25.850 -34.381 -19.919  1.00  0.00           C  
ATOM   4364  HA  LEU   292      24.902 -34.857 -20.169  1.00  0.00           H  
ATOM   4365  CB  LEU   292      26.134 -34.723 -18.424  1.00  0.00           C  
ATOM   4366  HB2 LEU   292      27.177 -34.461 -18.244  1.00  0.00           H  
ATOM   4367  HB3 LEU   292      25.600 -33.983 -17.826  1.00  0.00           H  
ATOM   4368  CG  LEU   292      25.774 -36.202 -18.048  1.00  0.00           C  
ATOM   4369  HG  LEU   292      26.300 -36.996 -18.578  1.00  0.00           H  
ATOM   4370  CD1 LEU   292      26.206 -36.439 -16.666  1.00  0.00           C  
ATOM   4371 HD11 LEU   292      25.641 -35.942 -15.868  1.00  0.00           H  
ATOM   4372 HD12 LEU   292      26.154 -37.500 -16.391  1.00  0.00           H  
ATOM   4373 HD13 LEU   292      27.251 -36.202 -16.430  1.00  0.00           H  
ATOM   4374  CD2 LEU   292      24.280 -36.508 -18.109  1.00  0.00           C  
ATOM   4375 HD21 LEU   292      23.767 -35.669 -17.622  1.00  0.00           H  
ATOM   4376 HD22 LEU   292      23.978 -36.541 -19.164  1.00  0.00           H  
ATOM   4377 HD23 LEU   292      23.930 -37.416 -17.604  1.00  0.00           H  
ATOM   4378  C   LEU   292      25.410 -32.905 -20.202  1.00  0.00           C  
ATOM   4379  O   LEU   292      24.401 -32.431 -19.763  1.00  0.00           O  
ATOM   4380  N   LYS   293      26.256 -32.194 -20.845  1.00  0.00           N  
ATOM   4381  H   LYS   293      27.150 -32.578 -21.127  1.00  0.00           H  
ATOM   4382  CA  LYS   293      26.036 -30.835 -21.335  1.00  0.00           C  
ATOM   4383  HA  LYS   293      25.087 -30.432 -20.983  1.00  0.00           H  
ATOM   4384  CB  LYS   293      27.119 -29.888 -20.850  1.00  0.00           C  
ATOM   4385  HB2 LYS   293      27.153 -29.954 -19.763  1.00  0.00           H  
ATOM   4386  HB3 LYS   293      28.065 -30.264 -21.239  1.00  0.00           H  
ATOM   4387  CG  LYS   293      26.864 -28.393 -21.174  1.00  0.00           C  
ATOM   4388  HG2 LYS   293      27.329 -28.056 -22.101  1.00  0.00           H  
ATOM   4389  HG3 LYS   293      25.794 -28.188 -21.220  1.00  0.00           H  
ATOM   4390  CD  LYS   293      27.429 -27.458 -20.060  1.00  0.00           C  
ATOM   4391  HD2 LYS   293      26.761 -27.464 -19.198  1.00  0.00           H  
ATOM   4392  HD3 LYS   293      28.450 -27.812 -19.918  1.00  0.00           H  
ATOM   4393  CE  LYS   293      27.357 -25.990 -20.698  1.00  0.00           C  
ATOM   4394  HE2 LYS   293      28.233 -25.754 -21.301  1.00  0.00           H  
ATOM   4395  HE3 LYS   293      26.620 -25.963 -21.500  1.00  0.00           H  
ATOM   4396  NZ  LYS   293      26.955 -24.871 -19.782  1.00  0.00           N  
ATOM   4397  HZ1 LYS   293      27.064 -25.188 -18.829  1.00  0.00           H  
ATOM   4398  HZ2 LYS   293      27.569 -24.079 -19.904  1.00  0.00           H  
ATOM   4399  HZ3 LYS   293      26.018 -24.537 -19.957  1.00  0.00           H  
ATOM   4400  C   LYS   293      25.910 -30.785 -22.860  1.00  0.00           C  
ATOM   4401  O   LYS   293      25.500 -29.806 -23.428  1.00  0.00           O  
ATOM   4402  N   HIE   294      26.121 -31.905 -23.562  1.00  0.00           N  
ATOM   4403  H   HIE   294      26.496 -32.658 -22.997  1.00  0.00           H  
ATOM   4404  CA  HIE   294      25.668 -32.229 -24.939  1.00  0.00           C  
ATOM   4405  HA  HIE   294      26.024 -33.232 -25.174  1.00  0.00           H  
ATOM   4406  CB  HIE   294      24.114 -32.117 -25.045  1.00  0.00           C  
ATOM   4407  HB2 HIE   294      23.796 -31.067 -25.022  1.00  0.00           H  
ATOM   4408  HB3 HIE   294      23.717 -32.486 -25.999  1.00  0.00           H  
ATOM   4409  CG  HIE   294      23.281 -32.825 -24.005  1.00  0.00           C  
ATOM   4410  ND1 HIE   294      23.147 -34.131 -23.668  1.00  0.00           N  
ATOM   4411  CE1 HIE   294      22.630 -34.145 -22.404  1.00  0.00           C  
ATOM   4412  HE1 HIE   294      22.411 -35.064 -21.881  1.00  0.00           H  
ATOM   4413  NE2 HIE   294      22.428 -32.953 -21.945  1.00  0.00           N  
ATOM   4414  HE2 HIE   294      21.890 -32.671 -21.138  1.00  0.00           H  
ATOM   4415  CD2 HIE   294      22.696 -31.997 -22.978  1.00  0.00           C  
ATOM   4416  HD2 HIE   294      22.582 -30.924 -22.931  1.00  0.00           H  
ATOM   4417  C   HIE   294      26.259 -31.272 -26.013  1.00  0.00           C  
ATOM   4418  O   HIE   294      26.332 -31.732 -27.162  1.00  0.00           O  
ATOM   4419  N   HIE   295      26.690 -30.074 -25.799  1.00  0.00           N  
ATOM   4420  H   HIE   295      26.805 -29.755 -24.844  1.00  0.00           H  
ATOM   4421  CA  HIE   295      27.430 -29.280 -26.838  1.00  0.00           C  
ATOM   4422  HA  HIE   295      26.714 -29.087 -27.637  1.00  0.00           H  
ATOM   4423  CB  HIE   295      27.911 -27.943 -26.266  1.00  0.00           C  
ATOM   4424  HB2 HIE   295      28.654 -28.139 -25.483  1.00  0.00           H  
ATOM   4425  HB3 HIE   295      28.384 -27.394 -27.089  1.00  0.00           H  
ATOM   4426  CG  HIE   295      26.853 -27.124 -25.655  1.00  0.00           C  
ATOM   4427  ND1 HIE   295      25.680 -26.664 -26.126  1.00  0.00           N  
ATOM   4428  CE1 HIE   295      25.115 -26.044 -25.154  1.00  0.00           C  
ATOM   4429  HE1 HIE   295      24.162 -25.538 -25.195  1.00  0.00           H  
ATOM   4430  NE2 HIE   295      25.868 -25.873 -24.061  1.00  0.00           N  
ATOM   4431  HE2 HIE   295      25.641 -25.367 -23.217  1.00  0.00           H  
ATOM   4432  CD2 HIE   295      26.969 -26.658 -24.317  1.00  0.00           C  
ATOM   4433  HD2 HIE   295      27.818 -26.711 -23.651  1.00  0.00           H  
ATOM   4434  C   HIE   295      28.614 -30.009 -27.472  1.00  0.00           C  
ATOM   4435  O   HIE   295      29.590 -30.169 -26.750  1.00  0.00           O  
ATOM   4436  N   PRO   296      28.653 -30.260 -28.861  1.00  0.00           N  
ATOM   4437  CD  PRO   296      27.487 -30.422 -29.785  1.00  0.00           C  
ATOM   4438  HD2 PRO   296      27.405 -29.602 -30.509  1.00  0.00           H  
ATOM   4439  HD3 PRO   296      26.570 -30.428 -29.183  1.00  0.00           H  
ATOM   4440  CG  PRO   296      27.678 -31.697 -30.586  1.00  0.00           C  
ATOM   4441  HG2 PRO   296      27.057 -31.614 -31.486  1.00  0.00           H  
ATOM   4442  HG3 PRO   296      27.440 -32.559 -29.949  1.00  0.00           H  
ATOM   4443  CB  PRO   296      29.163 -31.752 -30.747  1.00  0.00           C  
ATOM   4444  HB2 PRO   296      29.504 -31.093 -31.555  1.00  0.00           H  
ATOM   4445  HB3 PRO   296      29.452 -32.767 -31.045  1.00  0.00           H  
ATOM   4446  CA  PRO   296      29.643 -31.229 -29.360  1.00  0.00           C  
ATOM   4447  HA  PRO   296      29.765 -32.071 -28.679  1.00  0.00           H  
ATOM   4448  C   PRO   296      31.087 -30.632 -29.446  1.00  0.00           C  
ATOM   4449  O   PRO   296      32.046 -31.317 -29.199  1.00  0.00           O  
ATOM   4450  N   GLY   297      31.101 -29.327 -29.668  1.00  0.00           N  
ATOM   4451  H   GLY   297      30.242 -28.792 -29.631  1.00  0.00           H  
ATOM   4452  CA  GLY   297      32.320 -28.569 -29.604  1.00  0.00           C  
ATOM   4453  HA2 GLY   297      32.938 -28.986 -30.399  1.00  0.00           H  
ATOM   4454  HA3 GLY   297      32.080 -27.527 -29.816  1.00  0.00           H  
ATOM   4455  C   GLY   297      33.059 -28.770 -28.248  1.00  0.00           C  
ATOM   4456  O   GLY   297      34.253 -29.007 -28.196  1.00  0.00           O  
ATOM   4457  N   GLN   298      32.404 -28.593 -27.081  1.00  0.00           N  
ATOM   4458  H   GLN   298      31.430 -28.323 -27.152  1.00  0.00           H  
ATOM   4459  CA  GLN   298      32.874 -28.826 -25.607  1.00  0.00           C  
ATOM   4460  HA  GLN   298      33.675 -28.130 -25.354  1.00  0.00           H  
ATOM   4461  CB  GLN   298      31.718 -28.389 -24.684  1.00  0.00           C  
ATOM   4462  HB2 GLN   298      31.466 -27.332 -24.770  1.00  0.00           H  
ATOM   4463  HB3 GLN   298      30.855 -28.968 -25.012  1.00  0.00           H  
ATOM   4464  CG  GLN   298      32.033 -28.674 -23.188  1.00  0.00           C  
ATOM   4465  HG2 GLN   298      32.301 -29.716 -23.016  1.00  0.00           H  
ATOM   4466  HG3 GLN   298      32.786 -27.999 -22.782  1.00  0.00           H  
ATOM   4467  CD  GLN   298      30.808 -28.589 -22.358  1.00  0.00           C  
ATOM   4468  OE1 GLN   298      30.021 -27.696 -22.468  1.00  0.00           O  
ATOM   4469  NE2 GLN   298      30.652 -29.461 -21.429  1.00  0.00           N  
ATOM   4470 HE21 GLN   298      29.957 -29.303 -20.708  1.00  0.00           H  
ATOM   4471 HE22 GLN   298      31.392 -30.095 -21.150  1.00  0.00           H  
ATOM   4472  C   GLN   298      33.323 -30.243 -25.451  1.00  0.00           C  
ATOM   4473  O   GLN   298      34.288 -30.506 -24.866  1.00  0.00           O  
ATOM   4474  N   ILE   299      32.670 -31.265 -26.097  1.00  0.00           N  
ATOM   4475  H   ILE   299      31.759 -31.086 -26.500  1.00  0.00           H  
ATOM   4476  CA  ILE   299      33.091 -32.661 -25.901  1.00  0.00           C  
ATOM   4477  HA  ILE   299      33.264 -32.973 -24.871  1.00  0.00           H  
ATOM   4478  CB  ILE   299      32.012 -33.576 -26.513  1.00  0.00           C  
ATOM   4479  HB  ILE   299      31.821 -33.330 -27.557  1.00  0.00           H  
ATOM   4480  CG2 ILE   299      32.418 -35.098 -26.270  1.00  0.00           C  
ATOM   4481 HG21 ILE   299      31.750 -35.867 -26.676  1.00  0.00           H  
ATOM   4482 HG22 ILE   299      33.366 -35.433 -26.708  1.00  0.00           H  
ATOM   4483 HG23 ILE   299      32.409 -35.309 -25.193  1.00  0.00           H  
ATOM   4484  CG1 ILE   299      30.610 -33.416 -25.807  1.00  0.00           C  
ATOM   4485 HG12 ILE   299      30.822 -33.616 -24.756  1.00  0.00           H  
ATOM   4486 HG13 ILE   299      30.288 -32.387 -25.962  1.00  0.00           H  
ATOM   4487  CD1 ILE   299      29.503 -34.485 -26.168  1.00  0.00           C  
ATOM   4488 HD11 ILE   299      28.677 -34.164 -25.522  1.00  0.00           H  
ATOM   4489 HD12 ILE   299      29.037 -34.388 -27.156  1.00  0.00           H  
ATOM   4490 HD13 ILE   299      29.763 -35.513 -25.887  1.00  0.00           H  
ATOM   4491  C   ILE   299      34.429 -32.940 -26.668  1.00  0.00           C  
ATOM   4492  O   ILE   299      35.319 -33.504 -26.087  1.00  0.00           O  
ATOM   4493  N   GLU   300      34.636 -32.484 -27.939  1.00  0.00           N  
ATOM   4494  H   GLU   300      33.817 -32.162 -28.440  1.00  0.00           H  
ATOM   4495  CA  GLU   300      35.894 -32.555 -28.644  1.00  0.00           C  
ATOM   4496  HA  GLU   300      36.244 -33.582 -28.532  1.00  0.00           H  
ATOM   4497  CB  GLU   300      35.688 -32.445 -30.180  1.00  0.00           C  
ATOM   4498  HB2 GLU   300      34.847 -33.096 -30.419  1.00  0.00           H  
ATOM   4499  HB3 GLU   300      35.415 -31.427 -30.459  1.00  0.00           H  
ATOM   4500  CG  GLU   300      36.851 -33.122 -30.999  1.00  0.00           C  
ATOM   4501  HG2 GLU   300      37.731 -32.546 -30.712  1.00  0.00           H  
ATOM   4502  HG3 GLU   300      37.051 -34.113 -30.593  1.00  0.00           H  
ATOM   4503  CD  GLU   300      36.615 -33.231 -32.496  1.00  0.00           C  
ATOM   4504  OE1 GLU   300      37.513 -33.830 -33.146  1.00  0.00           O  
ATOM   4505  OE2 GLU   300      35.654 -32.572 -32.947  1.00  0.00           O  
ATOM   4506  C   GLU   300      36.930 -31.614 -28.123  1.00  0.00           C  
ATOM   4507  O   GLU   300      38.063 -32.134 -28.112  1.00  0.00           O  
ATOM   4508  N   ALA   301      36.624 -30.416 -27.677  1.00  0.00           N  
ATOM   4509  H   ALA   301      35.709 -29.986 -27.737  1.00  0.00           H  
ATOM   4510  CA  ALA   301      37.657 -29.598 -26.991  1.00  0.00           C  
ATOM   4511  HA  ALA   301      38.439 -29.498 -27.743  1.00  0.00           H  
ATOM   4512  CB  ALA   301      37.196 -28.221 -26.672  1.00  0.00           C  
ATOM   4513  HB1 ALA   301      36.300 -28.229 -26.039  1.00  0.00           H  
ATOM   4514  HB2 ALA   301      37.912 -27.588 -26.132  1.00  0.00           H  
ATOM   4515  HB3 ALA   301      36.834 -27.739 -27.588  1.00  0.00           H  
ATOM   4516  C   ALA   301      38.221 -30.331 -25.746  1.00  0.00           C  
ATOM   4517  O   ALA   301      39.420 -30.310 -25.508  1.00  0.00           O  
ATOM   4518  N   ALA   302      37.396 -31.012 -24.922  1.00  0.00           N  
ATOM   4519  H   ALA   302      36.399 -30.888 -25.057  1.00  0.00           H  
ATOM   4520  CA  ALA   302      37.824 -31.912 -23.790  1.00  0.00           C  
ATOM   4521  HA  ALA   302      38.538 -31.392 -23.150  1.00  0.00           H  
ATOM   4522  CB  ALA   302      36.579 -32.386 -22.986  1.00  0.00           C  
ATOM   4523  HB1 ALA   302      36.079 -31.512 -22.550  1.00  0.00           H  
ATOM   4524  HB2 ALA   302      35.923 -32.902 -23.698  1.00  0.00           H  
ATOM   4525  HB3 ALA   302      36.892 -33.200 -22.321  1.00  0.00           H  
ATOM   4526  C   ALA   302      38.542 -33.205 -24.230  1.00  0.00           C  
ATOM   4527  O   ALA   302      39.454 -33.663 -23.582  1.00  0.00           O  
ATOM   4528  N   ALA   303      38.106 -33.785 -25.368  1.00  0.00           N  
ATOM   4529  H   ALA   303      37.409 -33.337 -25.951  1.00  0.00           H  
ATOM   4530  CA  ALA   303      38.638 -35.075 -25.891  1.00  0.00           C  
ATOM   4531  HA  ALA   303      38.778 -35.718 -25.022  1.00  0.00           H  
ATOM   4532  CB  ALA   303      37.612 -35.718 -26.836  1.00  0.00           C  
ATOM   4533  HB1 ALA   303      38.121 -36.601 -27.243  1.00  0.00           H  
ATOM   4534  HB2 ALA   303      36.693 -36.009 -26.313  1.00  0.00           H  
ATOM   4535  HB3 ALA   303      37.346 -35.022 -27.641  1.00  0.00           H  
ATOM   4536  C   ALA   303      40.003 -34.924 -26.467  1.00  0.00           C  
ATOM   4537  O   ALA   303      40.829 -35.785 -26.177  1.00  0.00           O  
ATOM   4538  N   ILE   304      40.281 -33.834 -27.203  1.00  0.00           N  
ATOM   4539  H   ILE   304      39.573 -33.179 -27.514  1.00  0.00           H  
ATOM   4540  CA  ILE   304      41.664 -33.560 -27.657  1.00  0.00           C  
ATOM   4541  HA  ILE   304      42.065 -34.465 -28.114  1.00  0.00           H  
ATOM   4542  CB  ILE   304      41.506 -32.500 -28.776  1.00  0.00           C  
ATOM   4543  HB  ILE   304      40.778 -32.857 -29.505  1.00  0.00           H  
ATOM   4544  CG2 ILE   304      41.122 -31.092 -28.229  1.00  0.00           C  
ATOM   4545 HG21 ILE   304      40.215 -31.203 -27.621  1.00  0.00           H  
ATOM   4546 HG22 ILE   304      41.966 -30.736 -27.626  1.00  0.00           H  
ATOM   4547 HG23 ILE   304      40.963 -30.327 -28.999  1.00  0.00           H  
ATOM   4548  CG1 ILE   304      42.873 -32.474 -29.505  1.00  0.00           C  
ATOM   4549 HG12 ILE   304      43.623 -32.028 -28.852  1.00  0.00           H  
ATOM   4550 HG13 ILE   304      43.284 -33.442 -29.792  1.00  0.00           H  
ATOM   4551  CD1 ILE   304      42.848 -31.706 -30.831  1.00  0.00           C  
ATOM   4552 HD11 ILE   304      42.609 -30.636 -30.812  1.00  0.00           H  
ATOM   4553 HD12 ILE   304      43.824 -31.673 -31.331  1.00  0.00           H  
ATOM   4554 HD13 ILE   304      42.086 -32.137 -31.492  1.00  0.00           H  
ATOM   4555  C   ILE   304      42.548 -33.138 -26.476  1.00  0.00           C  
ATOM   4556  O   ILE   304      43.738 -33.431 -26.442  1.00  0.00           O  
ATOM   4557  N   MET   305      41.949 -32.417 -25.464  1.00  0.00           N  
ATOM   4558  H   MET   305      41.054 -31.997 -25.685  1.00  0.00           H  
ATOM   4559  CA  MET   305      42.756 -32.039 -24.244  1.00  0.00           C  
ATOM   4560  HA  MET   305      43.653 -31.556 -24.631  1.00  0.00           H  
ATOM   4561  CB  MET   305      42.039 -31.095 -23.327  1.00  0.00           C  
ATOM   4562  HB2 MET   305      41.023 -31.431 -23.122  1.00  0.00           H  
ATOM   4563  HB3 MET   305      42.495 -31.027 -22.339  1.00  0.00           H  
ATOM   4564  CG  MET   305      42.102 -29.678 -23.847  1.00  0.00           C  
ATOM   4565  HG2 MET   305      43.124 -29.317 -23.734  1.00  0.00           H  
ATOM   4566  HG3 MET   305      41.765 -29.685 -24.884  1.00  0.00           H  
ATOM   4567  SD  MET   305      41.009 -28.699 -22.836  1.00  0.00           S  
ATOM   4568  CE  MET   305      40.461 -27.402 -24.047  1.00  0.00           C  
ATOM   4569  HE1 MET   305      39.797 -26.768 -23.447  1.00  0.00           H  
ATOM   4570  HE2 MET   305      41.317 -26.919 -24.534  1.00  0.00           H  
ATOM   4571  HE3 MET   305      39.823 -27.928 -24.768  1.00  0.00           H  
ATOM   4572  C   MET   305      43.122 -33.356 -23.494  1.00  0.00           C  
ATOM   4573  O   MET   305      44.263 -33.540 -23.208  1.00  0.00           O  
ATOM   4574  N   GLU   306      42.149 -34.187 -23.133  1.00  0.00           N  
ATOM   4575  H   GLU   306      41.180 -33.930 -23.281  1.00  0.00           H  
ATOM   4576  CA  GLU   306      42.363 -35.502 -22.560  1.00  0.00           C  
ATOM   4577  HA  GLU   306      42.907 -35.348 -21.628  1.00  0.00           H  
ATOM   4578  CB  GLU   306      40.933 -36.074 -22.454  1.00  0.00           C  
ATOM   4579  HB2 GLU   306      40.316 -35.389 -21.873  1.00  0.00           H  
ATOM   4580  HB3 GLU   306      40.617 -36.121 -23.496  1.00  0.00           H  
ATOM   4581  CG  GLU   306      40.967 -37.409 -21.781  1.00  0.00           C  
ATOM   4582  HG2 GLU   306      41.645 -38.100 -22.281  1.00  0.00           H  
ATOM   4583  HG3 GLU   306      41.324 -37.189 -20.775  1.00  0.00           H  
ATOM   4584  CD  GLU   306      39.522 -38.090 -21.736  1.00  0.00           C  
ATOM   4585  OE1 GLU   306      39.086 -38.453 -20.621  1.00  0.00           O  
ATOM   4586  OE2 GLU   306      38.825 -38.322 -22.778  1.00  0.00           O  
ATOM   4587  C   GLU   306      43.342 -36.412 -23.363  1.00  0.00           C  
ATOM   4588  O   GLU   306      43.880 -37.254 -22.680  1.00  0.00           O  
ATOM   4589  N   HIE   307      43.482 -36.329 -24.699  1.00  0.00           N  
ATOM   4590  H   HIE   307      42.842 -35.791 -25.272  1.00  0.00           H  
ATOM   4591  CA  HIE   307      44.433 -37.210 -25.396  1.00  0.00           C  
ATOM   4592  HA  HIE   307      44.207 -38.205 -25.012  1.00  0.00           H  
ATOM   4593  CB  HIE   307      44.172 -37.173 -26.922  1.00  0.00           C  
ATOM   4594  HB2 HIE   307      43.286 -37.774 -27.163  1.00  0.00           H  
ATOM   4595  HB3 HIE   307      43.913 -36.172 -27.288  1.00  0.00           H  
ATOM   4596  CG  HIE   307      45.255 -37.703 -27.837  1.00  0.00           C  
ATOM   4597  ND1 HIE   307      45.565 -39.068 -27.852  1.00  0.00           N  
ATOM   4598  CE1 HIE   307      46.702 -39.167 -28.547  1.00  0.00           C  
ATOM   4599  HE1 HIE   307      47.245 -40.091 -28.688  1.00  0.00           H  
ATOM   4600  NE2 HIE   307      47.180 -37.920 -28.746  1.00  0.00           N  
ATOM   4601  HE2 HIE   307      48.074 -37.723 -29.172  1.00  0.00           H  
ATOM   4602  CD2 HIE   307      46.246 -36.983 -28.457  1.00  0.00           C  
ATOM   4603  HD2 HIE   307      46.236 -35.909 -28.570  1.00  0.00           H  
ATOM   4604  C   HIE   307      45.902 -36.866 -25.088  1.00  0.00           C  
ATOM   4605  O   HIE   307      46.718 -37.765 -24.893  1.00  0.00           O  
ATOM   4606  N   ILE   308      46.215 -35.594 -24.858  1.00  0.00           N  
ATOM   4607  H   ILE   308      45.450 -34.944 -24.724  1.00  0.00           H  
ATOM   4608  CA  ILE   308      47.577 -35.183 -24.425  1.00  0.00           C  
ATOM   4609  HA  ILE   308      48.277 -35.795 -24.993  1.00  0.00           H  
ATOM   4610  CB  ILE   308      47.802 -33.675 -24.692  1.00  0.00           C  
ATOM   4611  HB  ILE   308      47.217 -33.057 -24.011  1.00  0.00           H  
ATOM   4612  CG2 ILE   308      49.272 -33.387 -24.336  1.00  0.00           C  
ATOM   4613 HG21 ILE   308      49.891 -34.080 -24.919  1.00  0.00           H  
ATOM   4614 HG22 ILE   308      49.439 -32.362 -24.689  1.00  0.00           H  
ATOM   4615 HG23 ILE   308      49.393 -33.420 -23.246  1.00  0.00           H  
ATOM   4616  CG1 ILE   308      47.467 -33.281 -26.106  1.00  0.00           C  
ATOM   4617 HG12 ILE   308      46.416 -33.546 -26.216  1.00  0.00           H  
ATOM   4618 HG13 ILE   308      47.593 -32.202 -26.195  1.00  0.00           H  
ATOM   4619  CD1 ILE   308      48.394 -33.925 -27.176  1.00  0.00           C  
ATOM   4620 HD11 ILE   308      48.243 -34.992 -26.971  1.00  0.00           H  
ATOM   4621 HD12 ILE   308      48.207 -33.629 -28.215  1.00  0.00           H  
ATOM   4622 HD13 ILE   308      49.452 -33.760 -26.938  1.00  0.00           H  
ATOM   4623  C   ILE   308      47.781 -35.448 -22.941  1.00  0.00           C  
ATOM   4624  O   ILE   308      48.887 -35.767 -22.479  1.00  0.00           O  
ATOM   4625  N   LEU   309      46.692 -35.473 -22.169  1.00  0.00           N  
ATOM   4626  H   LEU   309      45.769 -35.189 -22.477  1.00  0.00           H  
ATOM   4627  CA  LEU   309      46.691 -35.910 -20.757  1.00  0.00           C  
ATOM   4628  HA  LEU   309      47.590 -35.421 -20.381  1.00  0.00           H  
ATOM   4629  CB  LEU   309      45.404 -35.317 -20.001  1.00  0.00           C  
ATOM   4630  HB2 LEU   309      44.550 -35.524 -20.645  1.00  0.00           H  
ATOM   4631  HB3 LEU   309      45.248 -35.776 -19.024  1.00  0.00           H  
ATOM   4632  CG  LEU   309      45.542 -33.835 -19.676  1.00  0.00           C  
ATOM   4633  HG  LEU   309      45.856 -33.308 -20.577  1.00  0.00           H  
ATOM   4634  CD1 LEU   309      44.197 -33.239 -19.345  1.00  0.00           C  
ATOM   4635 HD11 LEU   309      43.664 -33.156 -20.301  1.00  0.00           H  
ATOM   4636 HD12 LEU   309      43.709 -34.007 -18.733  1.00  0.00           H  
ATOM   4637 HD13 LEU   309      44.237 -32.299 -18.781  1.00  0.00           H  
ATOM   4638  CD2 LEU   309      46.611 -33.485 -18.686  1.00  0.00           C  
ATOM   4639 HD21 LEU   309      46.410 -33.898 -17.690  1.00  0.00           H  
ATOM   4640 HD22 LEU   309      47.623 -33.758 -19.007  1.00  0.00           H  
ATOM   4641 HD23 LEU   309      46.710 -32.414 -18.471  1.00  0.00           H  
ATOM   4642  C   LEU   309      46.867 -37.471 -20.582  1.00  0.00           C  
ATOM   4643  O   LEU   309      47.460 -37.849 -19.627  1.00  0.00           O  
ATOM   4644  N   ASP   310      46.324 -38.251 -21.472  1.00  0.00           N  
ATOM   4645  H   ASP   310      45.692 -37.832 -22.144  1.00  0.00           H  
ATOM   4646  CA  ASP   310      46.728 -39.689 -21.557  1.00  0.00           C  
ATOM   4647  HA  ASP   310      46.517 -40.132 -20.584  1.00  0.00           H  
ATOM   4648  CB  ASP   310      45.902 -40.348 -22.616  1.00  0.00           C  
ATOM   4649  HB2 ASP   310      44.818 -40.350 -22.498  1.00  0.00           H  
ATOM   4650  HB3 ASP   310      46.091 -39.995 -23.630  1.00  0.00           H  
ATOM   4651  CG  ASP   310      46.358 -41.796 -22.585  1.00  0.00           C  
ATOM   4652  OD1 ASP   310      46.633 -42.377 -23.662  1.00  0.00           O  
ATOM   4653  OD2 ASP   310      46.490 -42.394 -21.469  1.00  0.00           O  
ATOM   4654  C   ASP   310      48.225 -39.815 -21.798  1.00  0.00           C  
ATOM   4655  O   ASP   310      48.950 -40.573 -21.165  1.00  0.00           O  
ATOM   4656  N   GLY   311      48.778 -39.070 -22.676  1.00  0.00           N  
ATOM   4657  H   GLY   311      48.196 -38.371 -23.121  1.00  0.00           H  
ATOM   4658  CA  GLY   311      50.202 -38.961 -22.944  1.00  0.00           C  
ATOM   4659  HA2 GLY   311      50.728 -39.914 -22.878  1.00  0.00           H  
ATOM   4660  HA3 GLY   311      50.264 -38.675 -23.994  1.00  0.00           H  
ATOM   4661  C   GLY   311      50.975 -38.035 -22.026  1.00  0.00           C  
ATOM   4662  O   GLY   311      52.022 -37.564 -22.414  1.00  0.00           O  
ATOM   4663  N   SER   312      50.435 -37.836 -20.852  1.00  0.00           N  
ATOM   4664  H   SER   312      49.523 -38.234 -20.658  1.00  0.00           H  
ATOM   4665  CA  SER   312      51.216 -37.206 -19.765  1.00  0.00           C  
ATOM   4666  HA  SER   312      51.559 -36.199 -20.001  1.00  0.00           H  
ATOM   4667  CB  SER   312      50.240 -37.010 -18.605  1.00  0.00           C  
ATOM   4668  HB2 SER   312      49.464 -36.304 -18.900  1.00  0.00           H  
ATOM   4669  HB3 SER   312      49.819 -37.961 -18.278  1.00  0.00           H  
ATOM   4670  OG  SER   312      50.982 -36.539 -17.487  1.00  0.00           O  
ATOM   4671  HG  SER   312      51.157 -35.606 -17.629  1.00  0.00           H  
ATOM   4672  C   SER   312      52.562 -37.918 -19.299  1.00  0.00           C  
ATOM   4673  O   SER   312      52.699 -39.125 -19.262  1.00  0.00           O  
ATOM   4674  N   ALA   313      53.486 -37.017 -18.873  1.00  0.00           N  
ATOM   4675  H   ALA   313      53.331 -36.016 -18.863  1.00  0.00           H  
ATOM   4676  CA  ALA   313      54.538 -37.427 -17.978  1.00  0.00           C  
ATOM   4677  HA  ALA   313      54.565 -38.501 -17.795  1.00  0.00           H  
ATOM   4678  CB  ALA   313      55.845 -36.845 -18.423  1.00  0.00           C  
ATOM   4679  HB1 ALA   313      55.793 -35.752 -18.501  1.00  0.00           H  
ATOM   4680  HB2 ALA   313      56.575 -37.060 -17.633  1.00  0.00           H  
ATOM   4681  HB3 ALA   313      56.174 -37.246 -19.389  1.00  0.00           H  
ATOM   4682  C   ALA   313      54.295 -36.760 -16.524  1.00  0.00           C  
ATOM   4683  O   ALA   313      54.813 -37.249 -15.539  1.00  0.00           O  
ATOM   4684  N   TYR   314      53.842 -35.466 -16.512  1.00  0.00           N  
ATOM   4685  H   TYR   314      53.565 -34.963 -17.347  1.00  0.00           H  
ATOM   4686  CA  TYR   314      53.883 -34.690 -15.251  1.00  0.00           C  
ATOM   4687  HA  TYR   314      54.733 -35.022 -14.655  1.00  0.00           H  
ATOM   4688  CB  TYR   314      54.296 -33.191 -15.511  1.00  0.00           C  
ATOM   4689  HB2 TYR   314      53.455 -32.689 -16.006  1.00  0.00           H  
ATOM   4690  HB3 TYR   314      54.380 -32.774 -14.500  1.00  0.00           H  
ATOM   4691  CG  TYR   314      55.603 -33.120 -16.348  1.00  0.00           C  
ATOM   4692  CD1 TYR   314      56.702 -33.969 -16.109  1.00  0.00           C  
ATOM   4693  HD1 TYR   314      56.615 -34.598 -15.235  1.00  0.00           H  
ATOM   4694  CE1 TYR   314      57.758 -34.123 -17.004  1.00  0.00           C  
ATOM   4695  HE1 TYR   314      58.529 -34.834 -16.744  1.00  0.00           H  
ATOM   4696  CZ  TYR   314      57.738 -33.387 -18.189  1.00  0.00           C  
ATOM   4697  OH  TYR   314      58.725 -33.617 -19.085  1.00  0.00           O  
ATOM   4698  HH  TYR   314      59.344 -34.309 -18.842  1.00  0.00           H  
ATOM   4699  CE2 TYR   314      56.641 -32.528 -18.478  1.00  0.00           C  
ATOM   4700  HE2 TYR   314      56.537 -32.025 -19.428  1.00  0.00           H  
ATOM   4701  CD2 TYR   314      55.572 -32.456 -17.573  1.00  0.00           C  
ATOM   4702  HD2 TYR   314      54.775 -31.743 -17.723  1.00  0.00           H  
ATOM   4703  C   TYR   314      52.558 -34.893 -14.487  1.00  0.00           C  
ATOM   4704  O   TYR   314      52.588 -35.072 -13.291  1.00  0.00           O  
ATOM   4705  N   VAL   315      51.391 -34.931 -15.147  1.00  0.00           N  
ATOM   4706  H   VAL   315      51.428 -34.587 -16.100  1.00  0.00           H  
ATOM   4707  CA  VAL   315      50.152 -35.378 -14.510  1.00  0.00           C  
ATOM   4708  HA  VAL   315      50.102 -34.886 -13.539  1.00  0.00           H  
ATOM   4709  CB  VAL   315      48.908 -35.056 -15.293  1.00  0.00           C  
ATOM   4710  HB  VAL   315      49.068 -35.249 -16.353  1.00  0.00           H  
ATOM   4711  CG1 VAL   315      47.682 -35.880 -14.909  1.00  0.00           C  
ATOM   4712 HG11 VAL   315      47.490 -35.991 -13.835  1.00  0.00           H  
ATOM   4713 HG12 VAL   315      46.851 -35.386 -15.427  1.00  0.00           H  
ATOM   4714 HG13 VAL   315      47.725 -36.918 -15.263  1.00  0.00           H  
ATOM   4715  CG2 VAL   315      48.685 -33.564 -15.132  1.00  0.00           C  
ATOM   4716 HG21 VAL   315      47.782 -33.277 -15.684  1.00  0.00           H  
ATOM   4717 HG22 VAL   315      48.486 -33.367 -14.071  1.00  0.00           H  
ATOM   4718 HG23 VAL   315      49.530 -32.996 -15.539  1.00  0.00           H  
ATOM   4719  C   VAL   315      50.206 -36.893 -14.053  1.00  0.00           C  
ATOM   4720  O   VAL   315      49.775 -37.254 -12.991  1.00  0.00           O  
ATOM   4721  N   LYS   316      50.764 -37.778 -14.906  1.00  0.00           N  
ATOM   4722  H   LYS   316      50.926 -37.496 -15.865  1.00  0.00           H  
ATOM   4723  CA  LYS   316      51.149 -39.179 -14.480  1.00  0.00           C  
ATOM   4724  HA  LYS   316      50.247 -39.686 -14.139  1.00  0.00           H  
ATOM   4725  CB  LYS   316      51.599 -39.970 -15.806  1.00  0.00           C  
ATOM   4726  HB2 LYS   316      50.910 -39.702 -16.607  1.00  0.00           H  
ATOM   4727  HB3 LYS   316      52.591 -39.667 -16.142  1.00  0.00           H  
ATOM   4728  CG  LYS   316      51.558 -41.445 -15.529  1.00  0.00           C  
ATOM   4729  HG2 LYS   316      52.410 -41.757 -14.926  1.00  0.00           H  
ATOM   4730  HG3 LYS   316      50.623 -41.764 -15.068  1.00  0.00           H  
ATOM   4731  CD  LYS   316      51.631 -42.274 -16.854  1.00  0.00           C  
ATOM   4732  HD2 LYS   316      52.650 -42.377 -17.228  1.00  0.00           H  
ATOM   4733  HD3 LYS   316      51.408 -43.299 -16.559  1.00  0.00           H  
ATOM   4734  CE  LYS   316      50.507 -41.834 -17.862  1.00  0.00           C  
ATOM   4735  HE2 LYS   316      49.637 -41.557 -17.267  1.00  0.00           H  
ATOM   4736  HE3 LYS   316      50.802 -40.955 -18.435  1.00  0.00           H  
ATOM   4737  NZ  LYS   316      50.166 -42.852 -18.850  1.00  0.00           N  
ATOM   4738  HZ1 LYS   316      49.255 -42.582 -19.191  1.00  0.00           H  
ATOM   4739  HZ2 LYS   316      50.719 -42.823 -19.695  1.00  0.00           H  
ATOM   4740  HZ3 LYS   316      50.134 -43.810 -18.530  1.00  0.00           H  
ATOM   4741  C   LYS   316      52.167 -39.281 -13.376  1.00  0.00           C  
ATOM   4742  O   LYS   316      52.037 -40.200 -12.495  1.00  0.00           O  
ATOM   4743  N   ALA   317      53.078 -38.284 -13.266  1.00  0.00           N  
ATOM   4744  H   ALA   317      53.164 -37.637 -14.041  1.00  0.00           H  
ATOM   4745  CA  ALA   317      53.963 -38.128 -12.085  1.00  0.00           C  
ATOM   4746  HA  ALA   317      54.278 -39.135 -11.810  1.00  0.00           H  
ATOM   4747  CB  ALA   317      55.170 -37.250 -12.371  1.00  0.00           C  
ATOM   4748  HB1 ALA   317      54.887 -36.193 -12.451  1.00  0.00           H  
ATOM   4749  HB2 ALA   317      55.739 -37.395 -11.445  1.00  0.00           H  
ATOM   4750  HB3 ALA   317      55.743 -37.500 -13.272  1.00  0.00           H  
ATOM   4751  C   ALA   317      53.149 -37.681 -10.815  1.00  0.00           C  
ATOM   4752  O   ALA   317      53.649 -37.812  -9.735  1.00  0.00           O  
ATOM   4753  N   ALA   318      51.963 -37.132 -11.055  1.00  0.00           N  
ATOM   4754  H   ALA   318      51.596 -36.972 -11.986  1.00  0.00           H  
ATOM   4755  CA  ALA   318      51.187 -36.532  -9.990  1.00  0.00           C  
ATOM   4756  HA  ALA   318      51.861 -36.268  -9.175  1.00  0.00           H  
ATOM   4757  CB  ALA   318      50.557 -35.259 -10.500  1.00  0.00           C  
ATOM   4758  HB1 ALA   318      49.998 -34.689  -9.747  1.00  0.00           H  
ATOM   4759  HB2 ALA   318      51.387 -34.752 -11.007  1.00  0.00           H  
ATOM   4760  HB3 ALA   318      49.764 -35.450 -11.234  1.00  0.00           H  
ATOM   4761  C   ALA   318      50.053 -37.457  -9.381  1.00  0.00           C  
ATOM   4762  O   ALA   318      49.222 -37.120  -8.522  1.00  0.00           O  
ATOM   4763  N   GLN   319      50.205 -38.797  -9.652  1.00  0.00           N  
ATOM   4764  H   GLN   319      50.894 -38.934 -10.382  1.00  0.00           H  
ATOM   4765  CA  GLN   319      49.247 -39.966  -9.247  1.00  0.00           C  
ATOM   4766  HA  GLN   319      48.302 -39.783  -9.758  1.00  0.00           H  
ATOM   4767  CB  GLN   319      49.789 -41.264  -9.834  1.00  0.00           C  
ATOM   4768  HB2 GLN   319      48.954 -41.954  -9.960  1.00  0.00           H  
ATOM   4769  HB3 GLN   319      50.282 -41.053 -10.783  1.00  0.00           H  
ATOM   4770  CG  GLN   319      50.825 -42.106  -9.023  1.00  0.00           C  
ATOM   4771  HG2 GLN   319      50.314 -42.446  -8.122  1.00  0.00           H  
ATOM   4772  HG3 GLN   319      51.126 -42.934  -9.665  1.00  0.00           H  
ATOM   4773  CD  GLN   319      52.040 -41.258  -8.684  1.00  0.00           C  
ATOM   4774  OE1 GLN   319      52.336 -41.117  -7.509  1.00  0.00           O  
ATOM   4775  NE2 GLN   319      52.616 -40.597  -9.645  1.00  0.00           N  
ATOM   4776 HE21 GLN   319      53.445 -40.066  -9.404  1.00  0.00           H  
ATOM   4777 HE22 GLN   319      52.315 -40.673 -10.609  1.00  0.00           H  
ATOM   4778  C   GLN   319      48.902 -40.097  -7.774  1.00  0.00           C  
ATOM   4779  O   GLN   319      48.044 -40.820  -7.391  1.00  0.00           O  
ATOM   4780  N   LYS   320      49.668 -39.378  -6.962  1.00  0.00           N  
ATOM   4781  H   LYS   320      50.326 -38.769  -7.433  1.00  0.00           H  
ATOM   4782  CA  LYS   320      49.534 -39.329  -5.507  1.00  0.00           C  
ATOM   4783  HA  LYS   320      48.556 -39.771  -5.315  1.00  0.00           H  
ATOM   4784  CB  LYS   320      50.521 -40.323  -4.967  1.00  0.00           C  
ATOM   4785  HB2 LYS   320      50.623 -41.177  -5.636  1.00  0.00           H  
ATOM   4786  HB3 LYS   320      51.474 -39.807  -4.848  1.00  0.00           H  
ATOM   4787  CG  LYS   320      50.168 -40.976  -3.612  1.00  0.00           C  
ATOM   4788  HG2 LYS   320      51.100 -41.401  -3.241  1.00  0.00           H  
ATOM   4789  HG3 LYS   320      49.792 -40.172  -2.980  1.00  0.00           H  
ATOM   4790  CD  LYS   320      49.126 -42.052  -3.533  1.00  0.00           C  
ATOM   4791  HD2 LYS   320      48.178 -41.682  -3.922  1.00  0.00           H  
ATOM   4792  HD3 LYS   320      49.418 -42.875  -4.185  1.00  0.00           H  
ATOM   4793  CE  LYS   320      49.085 -42.560  -2.118  1.00  0.00           C  
ATOM   4794  HE2 LYS   320      50.070 -42.719  -1.677  1.00  0.00           H  
ATOM   4795  HE3 LYS   320      48.695 -41.763  -1.485  1.00  0.00           H  
ATOM   4796  NZ  LYS   320      48.239 -43.778  -1.865  1.00  0.00           N  
ATOM   4797  HZ1 LYS   320      48.256 -44.046  -0.891  1.00  0.00           H  
ATOM   4798  HZ2 LYS   320      47.253 -43.670  -2.055  1.00  0.00           H  
ATOM   4799  HZ3 LYS   320      48.637 -44.533  -2.406  1.00  0.00           H  
ATOM   4800  C   LYS   320      49.548 -37.899  -4.829  1.00  0.00           C  
ATOM   4801  O   LYS   320      49.284 -37.829  -3.594  1.00  0.00           O  
ATOM   4802  N   LEU   321      49.962 -36.930  -5.638  1.00  0.00           N  
ATOM   4803  H   LEU   321      49.990 -37.130  -6.631  1.00  0.00           H  
ATOM   4804  CA  LEU   321      50.291 -35.552  -5.251  1.00  0.00           C  
ATOM   4805  HA  LEU   321      51.321 -35.580  -4.895  1.00  0.00           H  
ATOM   4806  CB  LEU   321      50.374 -34.626  -6.543  1.00  0.00           C  
ATOM   4807  HB2 LEU   321      51.276 -34.850  -7.114  1.00  0.00           H  
ATOM   4808  HB3 LEU   321      49.511 -34.853  -7.168  1.00  0.00           H  
ATOM   4809  CG  LEU   321      50.437 -33.101  -6.227  1.00  0.00           C  
ATOM   4810  HG  LEU   321      49.539 -32.848  -5.663  1.00  0.00           H  
ATOM   4811  CD1 LEU   321      51.697 -32.724  -5.500  1.00  0.00           C  
ATOM   4812 HD11 LEU   321      51.719 -31.636  -5.356  1.00  0.00           H  
ATOM   4813 HD12 LEU   321      51.654 -33.287  -4.560  1.00  0.00           H  
ATOM   4814 HD13 LEU   321      52.617 -33.029  -6.014  1.00  0.00           H  
ATOM   4815  CD2 LEU   321      50.407 -32.454  -7.619  1.00  0.00           C  
ATOM   4816 HD21 LEU   321      51.198 -32.858  -8.263  1.00  0.00           H  
ATOM   4817 HD22 LEU   321      49.448 -32.541  -8.143  1.00  0.00           H  
ATOM   4818 HD23 LEU   321      50.560 -31.371  -7.540  1.00  0.00           H  
ATOM   4819  C   LEU   321      49.487 -34.906  -4.037  1.00  0.00           C  
ATOM   4820  O   LEU   321      50.072 -34.490  -3.047  1.00  0.00           O  
ATOM   4821  N   HIE   322      48.112 -34.850  -4.140  1.00  0.00           N  
ATOM   4822  H   HIE   322      47.769 -35.005  -5.080  1.00  0.00           H  
ATOM   4823  CA  HIE   322      47.201 -34.237  -3.122  1.00  0.00           C  
ATOM   4824  HA  HIE   322      47.740 -33.593  -2.427  1.00  0.00           H  
ATOM   4825  CB  HIE   322      46.045 -33.544  -3.884  1.00  0.00           C  
ATOM   4826  HB2 HIE   322      45.374 -34.293  -4.323  1.00  0.00           H  
ATOM   4827  HB3 HIE   322      45.411 -33.014  -3.162  1.00  0.00           H  
ATOM   4828  CG  HIE   322      46.632 -32.557  -4.861  1.00  0.00           C  
ATOM   4829  ND1 HIE   322      47.233 -31.357  -4.571  1.00  0.00           N  
ATOM   4830  CE1 HIE   322      47.613 -30.897  -5.782  1.00  0.00           C  
ATOM   4831  HE1 HIE   322      48.126 -29.960  -5.942  1.00  0.00           H  
ATOM   4832  NE2 HIE   322      47.275 -31.731  -6.776  1.00  0.00           N  
ATOM   4833  HE2 HIE   322      47.529 -31.540  -7.735  1.00  0.00           H  
ATOM   4834  CD2 HIE   322      46.568 -32.772  -6.238  1.00  0.00           C  
ATOM   4835  HD2 HIE   322      46.134 -33.595  -6.785  1.00  0.00           H  
ATOM   4836  C   HIE   322      46.661 -35.229  -2.174  1.00  0.00           C  
ATOM   4837  O   HIE   322      46.171 -34.783  -1.120  1.00  0.00           O  
ATOM   4838  N   GLU   323      46.771 -36.523  -2.437  1.00  0.00           N  
ATOM   4839  H   GLU   323      47.164 -36.836  -3.317  1.00  0.00           H  
ATOM   4840  CA  GLU   323      46.428 -37.542  -1.371  1.00  0.00           C  
ATOM   4841  HA  GLU   323      45.382 -37.433  -1.085  1.00  0.00           H  
ATOM   4842  CB  GLU   323      46.682 -38.937  -2.017  1.00  0.00           C  
ATOM   4843  HB2 GLU   323      47.732 -39.006  -2.302  1.00  0.00           H  
ATOM   4844  HB3 GLU   323      46.529 -39.724  -1.279  1.00  0.00           H  
ATOM   4845  CG  GLU   323      45.776 -39.336  -3.159  1.00  0.00           C  
ATOM   4846  HG2 GLU   323      45.864 -38.460  -3.801  1.00  0.00           H  
ATOM   4847  HG3 GLU   323      46.187 -40.217  -3.653  1.00  0.00           H  
ATOM   4848  CD  GLU   323      44.313 -39.634  -2.786  1.00  0.00           C  
ATOM   4849  OE1 GLU   323      44.005 -40.538  -2.001  1.00  0.00           O  
ATOM   4850  OE2 GLU   323      43.462 -39.026  -3.504  1.00  0.00           O  
ATOM   4851  C   GLU   323      47.320 -37.392  -0.104  1.00  0.00           C  
ATOM   4852  O   GLU   323      47.094 -37.864   1.004  1.00  0.00           O  
ATOM   4853  N   MET   324      48.529 -36.846  -0.326  1.00  0.00           N  
ATOM   4854  H   MET   324      48.809 -36.664  -1.282  1.00  0.00           H  
ATOM   4855  CA  MET   324      49.546 -36.582   0.748  1.00  0.00           C  
ATOM   4856  HA  MET   324      49.499 -37.289   1.576  1.00  0.00           H  
ATOM   4857  CB  MET   324      50.857 -36.611   0.014  1.00  0.00           C  
ATOM   4858  HB2 MET   324      50.735 -35.968  -0.857  1.00  0.00           H  
ATOM   4859  HB3 MET   324      51.635 -36.083   0.565  1.00  0.00           H  
ATOM   4860  CG  MET   324      51.341 -37.951  -0.425  1.00  0.00           C  
ATOM   4861  HG2 MET   324      51.479 -38.702   0.352  1.00  0.00           H  
ATOM   4862  HG3 MET   324      50.451 -38.357  -0.906  1.00  0.00           H  
ATOM   4863  SD  MET   324      52.781 -37.832  -1.490  1.00  0.00           S  
ATOM   4864  CE  MET   324      54.140 -37.614  -0.266  1.00  0.00           C  
ATOM   4865  HE1 MET   324      54.271 -38.488   0.384  1.00  0.00           H  
ATOM   4866  HE2 MET   324      55.066 -37.519  -0.847  1.00  0.00           H  
ATOM   4867  HE3 MET   324      53.898 -36.673   0.244  1.00  0.00           H  
ATOM   4868  C   MET   324      49.400 -35.158   1.392  1.00  0.00           C  
ATOM   4869  O   MET   324      49.945 -34.992   2.445  1.00  0.00           O  
ATOM   4870  N   ASP   325      48.875 -34.169   0.685  1.00  0.00           N  
ATOM   4871  H   ASP   325      48.460 -34.372  -0.216  1.00  0.00           H  
ATOM   4872  CA  ASP   325      48.546 -32.837   1.235  1.00  0.00           C  
ATOM   4873  HA  ASP   325      48.295 -33.084   2.267  1.00  0.00           H  
ATOM   4874  CB  ASP   325      49.695 -31.871   1.145  1.00  0.00           C  
ATOM   4875  HB2 ASP   325      50.536 -32.349   1.647  1.00  0.00           H  
ATOM   4876  HB3 ASP   325      49.835 -31.530   0.119  1.00  0.00           H  
ATOM   4877  CG  ASP   325      49.393 -30.671   2.064  1.00  0.00           C  
ATOM   4878  OD1 ASP   325      48.404 -30.613   2.816  1.00  0.00           O  
ATOM   4879  OD2 ASP   325      50.113 -29.690   2.060  1.00  0.00           O  
ATOM   4880  C   ASP   325      47.271 -32.232   0.731  1.00  0.00           C  
ATOM   4881  O   ASP   325      47.224 -31.430  -0.187  1.00  0.00           O  
ATOM   4882  N   PRO   326      46.145 -32.490   1.394  1.00  0.00           N  
ATOM   4883  CD  PRO   326      45.886 -33.563   2.398  1.00  0.00           C  
ATOM   4884  HD2 PRO   326      46.077 -33.287   3.442  1.00  0.00           H  
ATOM   4885  HD3 PRO   326      46.489 -34.445   2.148  1.00  0.00           H  
ATOM   4886  CG  PRO   326      44.456 -33.922   2.276  1.00  0.00           C  
ATOM   4887  HG2 PRO   326      44.140 -34.431   3.195  1.00  0.00           H  
ATOM   4888  HG3 PRO   326      44.329 -34.605   1.428  1.00  0.00           H  
ATOM   4889  CB  PRO   326      43.762 -32.632   1.856  1.00  0.00           C  
ATOM   4890  HB2 PRO   326      43.582 -32.124   2.812  1.00  0.00           H  
ATOM   4891  HB3 PRO   326      42.792 -32.741   1.356  1.00  0.00           H  
ATOM   4892  CA  PRO   326      44.891 -32.010   0.917  1.00  0.00           C  
ATOM   4893  HA  PRO   326      44.822 -32.382  -0.104  1.00  0.00           H  
ATOM   4894  C   PRO   326      44.731 -30.482   0.875  1.00  0.00           C  
ATOM   4895  O   PRO   326      44.031 -29.903   0.053  1.00  0.00           O  
ATOM   4896  N   LEU   327      45.535 -29.836   1.682  1.00  0.00           N  
ATOM   4897  H   LEU   327      45.995 -30.379   2.403  1.00  0.00           H  
ATOM   4898  CA  LEU   327      45.573 -28.379   1.734  1.00  0.00           C  
ATOM   4899  HA  LEU   327      44.590 -27.918   1.637  1.00  0.00           H  
ATOM   4900  CB  LEU   327      45.926 -27.877   3.161  1.00  0.00           C  
ATOM   4901  HB2 LEU   327      46.893 -28.244   3.504  1.00  0.00           H  
ATOM   4902  HB3 LEU   327      46.132 -26.807   3.169  1.00  0.00           H  
ATOM   4903  CG  LEU   327      44.766 -28.129   4.163  1.00  0.00           C  
ATOM   4904  HG  LEU   327      44.335 -29.123   4.042  1.00  0.00           H  
ATOM   4905  CD1 LEU   327      45.329 -27.969   5.545  1.00  0.00           C  
ATOM   4906 HD11 LEU   327      46.298 -28.460   5.698  1.00  0.00           H  
ATOM   4907 HD12 LEU   327      45.411 -26.906   5.804  1.00  0.00           H  
ATOM   4908 HD13 LEU   327      44.713 -28.437   6.323  1.00  0.00           H  
ATOM   4909  CD2 LEU   327      43.579 -27.109   4.065  1.00  0.00           C  
ATOM   4910 HD21 LEU   327      42.889 -27.143   4.917  1.00  0.00           H  
ATOM   4911 HD22 LEU   327      43.954 -26.083   3.960  1.00  0.00           H  
ATOM   4912 HD23 LEU   327      42.940 -27.358   3.209  1.00  0.00           H  
ATOM   4913  C   LEU   327      46.534 -27.811   0.688  1.00  0.00           C  
ATOM   4914  O   LEU   327      46.489 -26.612   0.550  1.00  0.00           O  
ATOM   4915  N   GLN   328      47.277 -28.641  -0.021  1.00  0.00           N  
ATOM   4916  H   GLN   328      47.380 -29.622   0.208  1.00  0.00           H  
ATOM   4917  CA  GLN   328      48.097 -28.027  -1.090  1.00  0.00           C  
ATOM   4918  HA  GLN   328      48.796 -27.349  -0.600  1.00  0.00           H  
ATOM   4919  CB  GLN   328      49.059 -29.027  -1.722  1.00  0.00           C  
ATOM   4920  HB2 GLN   328      49.814 -29.385  -1.022  1.00  0.00           H  
ATOM   4921  HB3 GLN   328      48.533 -29.939  -2.005  1.00  0.00           H  
ATOM   4922  CG  GLN   328      50.003 -28.659  -2.867  1.00  0.00           C  
ATOM   4923  HG2 GLN   328      50.753 -29.427  -3.060  1.00  0.00           H  
ATOM   4924  HG3 GLN   328      49.474 -28.603  -3.818  1.00  0.00           H  
ATOM   4925  CD  GLN   328      50.915 -27.442  -2.610  1.00  0.00           C  
ATOM   4926  OE1 GLN   328      51.010 -26.906  -1.512  1.00  0.00           O  
ATOM   4927  NE2 GLN   328      51.604 -26.953  -3.642  1.00  0.00           N  
ATOM   4928 HE21 GLN   328      52.220 -26.186  -3.402  1.00  0.00           H  
ATOM   4929 HE22 GLN   328      51.388 -27.316  -4.563  1.00  0.00           H  
ATOM   4930  C   GLN   328      47.363 -27.289  -2.183  1.00  0.00           C  
ATOM   4931  O   GLN   328      47.878 -26.293  -2.649  1.00  0.00           O  
ATOM   4932  N   LYS   329      46.127 -27.699  -2.542  1.00  0.00           N  
ATOM   4933  H   LYS   329      45.832 -28.590  -2.161  1.00  0.00           H  
ATOM   4934  CA  LYS   329      45.208 -26.890  -3.393  1.00  0.00           C  
ATOM   4935  HA  LYS   329      45.558 -25.859  -3.333  1.00  0.00           H  
ATOM   4936  CB  LYS   329      45.340 -27.258  -4.904  1.00  0.00           C  
ATOM   4937  HB2 LYS   329      44.956 -28.256  -5.117  1.00  0.00           H
[truncated: 14,436,616 more chars]
