# Supplementary material for: Direct asymmetric synthesis of β-branched aromatic α-amino acids using engineered phenylalanine ammonia lyases
Source: Nat Commun. 2024 Sep 26;15:8264. doi: 10.1038/s41467-024-52613-x (PMC11427684; doi:10.1038/s41467-024-52613-x)
Supplement: Supplementary file 7 — Source data 4 [file 41467_2024_52613_MOESM7_ESM.zip › Umbrella sampling starting point/PcPAL-WT(CA)/equil_rest3.pdb]

CRYST1  133.517  133.517  133.517 109.47 109.47 109.47 P 1           1
ATOM      1  N   GLY     1      32.466 -41.189 -57.587  1.00  0.00           N  
ATOM      2  H1  GLY     1      31.579 -41.541 -57.918  1.00  0.00           H  
ATOM      3  H2  GLY     1      33.193 -41.703 -58.064  1.00  0.00           H  
ATOM      4  H3  GLY     1      32.531 -40.191 -57.731  1.00  0.00           H  
ATOM      5  CA  GLY     1      32.456 -41.303 -56.182  1.00  0.00           C  
ATOM      6  HA2 GLY     1      32.349 -42.351 -55.902  1.00  0.00           H  
ATOM      7  HA3 GLY     1      33.341 -40.907 -55.684  1.00  0.00           H  
ATOM      8  C   GLY     1      31.105 -40.742 -55.717  1.00  0.00           C  
ATOM      9  O   GLY     1      30.168 -40.841 -56.440  1.00  0.00           O  
ATOM     10  N   ASN     2      30.979 -40.021 -54.565  1.00  0.00           N  
ATOM     11  H   ASN     2      31.896 -39.696 -54.284  1.00  0.00           H  
ATOM     12  CA  ASN     2      29.804 -39.581 -53.840  1.00  0.00           C  
ATOM     13  HA  ASN     2      29.370 -40.511 -53.471  1.00  0.00           H  
ATOM     14  CB  ASN     2      30.285 -38.744 -52.577  1.00  0.00           C  
ATOM     15  HB2 ASN     2      30.815 -37.831 -52.849  1.00  0.00           H  
ATOM     16  HB3 ASN     2      29.402 -38.237 -52.188  1.00  0.00           H  
ATOM     17  CG  ASN     2      30.960 -39.441 -51.359  1.00  0.00           C  
ATOM     18  OD1 ASN     2      31.862 -40.276 -51.537  1.00  0.00           O  
ATOM     19  ND2 ASN     2      30.550 -39.192 -50.121  1.00  0.00           N  
ATOM     20 HD21 ASN     2      30.908 -39.864 -49.453  1.00  0.00           H  
ATOM     21 HD22 ASN     2      30.255 -38.274 -49.809  1.00  0.00           H  
ATOM     22  C   ASN     2      28.743 -38.785 -54.584  1.00  0.00           C  
ATOM     23  O   ASN     2      27.652 -38.561 -54.119  1.00  0.00           O  
ATOM     24  N   GLY     3      29.013 -38.312 -55.780  1.00  0.00           N  
ATOM     25  H   GLY     3      29.874 -38.632 -56.206  1.00  0.00           H  
ATOM     26  CA  GLY     3      28.063 -37.532 -56.511  1.00  0.00           C  
ATOM     27  HA2 GLY     3      27.800 -36.629 -55.959  1.00  0.00           H  
ATOM     28  HA3 GLY     3      28.412 -37.179 -57.481  1.00  0.00           H  
ATOM     29  C   GLY     3      26.744 -38.220 -56.874  1.00  0.00           C  
ATOM     30  O   GLY     3      25.735 -37.536 -57.023  1.00  0.00           O  
ATOM     31  N   MET     4      26.594 -39.550 -56.850  1.00  0.00           N  
ATOM     32  H   MET     4      27.428 -40.101 -56.684  1.00  0.00           H  
ATOM     33  CA  MET     4      25.282 -40.203 -56.942  1.00  0.00           C  
ATOM     34  HA  MET     4      24.758 -39.944 -57.862  1.00  0.00           H  
ATOM     35  CB  MET     4      25.532 -41.775 -57.119  1.00  0.00           C  
ATOM     36  HB2 MET     4      24.675 -42.238 -57.610  1.00  0.00           H  
ATOM     37  HB3 MET     4      26.378 -41.910 -57.793  1.00  0.00           H  
ATOM     38  CG  MET     4      25.677 -42.502 -55.783  1.00  0.00           C  
ATOM     39  HG2 MET     4      24.773 -42.429 -55.177  1.00  0.00           H  
ATOM     40  HG3 MET     4      25.621 -43.578 -55.943  1.00  0.00           H  
ATOM     41  SD  MET     4      27.236 -42.091 -54.908  1.00  0.00           S  
ATOM     42  CE  MET     4      26.952 -42.932 -53.388  1.00  0.00           C  
ATOM     43  HE1 MET     4      27.854 -43.103 -52.787  1.00  0.00           H  
ATOM     44  HE2 MET     4      26.428 -42.266 -52.690  1.00  0.00           H  
ATOM     45  HE3 MET     4      26.324 -43.825 -53.496  1.00  0.00           H  
ATOM     46  C   MET     4      24.246 -39.889 -55.778  1.00  0.00           C  
ATOM     47  O   MET     4      23.042 -39.872 -55.979  1.00  0.00           O  
ATOM     48  N   ASP     5      24.854 -39.714 -54.615  1.00  0.00           N  
ATOM     49  H   ASP     5      25.836 -39.914 -54.463  1.00  0.00           H  
ATOM     50  CA  ASP     5      24.144 -39.390 -53.376  1.00  0.00           C  
ATOM     51  HA  ASP     5      23.437 -40.198 -53.186  1.00  0.00           H  
ATOM     52  CB  ASP     5      25.233 -39.407 -52.242  1.00  0.00           C  
ATOM     53  HB2 ASP     5      25.711 -40.386 -52.221  1.00  0.00           H  
ATOM     54  HB3 ASP     5      25.806 -38.504 -52.454  1.00  0.00           H  
ATOM     55  CG  ASP     5      24.539 -39.205 -50.893  1.00  0.00           C  
ATOM     56  OD1 ASP     5      23.616 -39.947 -50.497  1.00  0.00           O  
ATOM     57  OD2 ASP     5      25.060 -38.260 -50.270  1.00  0.00           O  
ATOM     58  C   ASP     5      23.278 -38.121 -53.372  1.00  0.00           C  
ATOM     59  O   ASP     5      22.123 -38.168 -52.858  1.00  0.00           O  
ATOM     60  N   PHE     6      23.854 -37.051 -53.999  1.00  0.00           N  
ATOM     61  H   PHE     6      24.830 -37.057 -54.274  1.00  0.00           H  
ATOM     62  CA  PHE     6      23.302 -35.703 -54.407  1.00  0.00           C  
ATOM     63  HA  PHE     6      23.068 -35.212 -53.462  1.00  0.00           H  
ATOM     64  CB  PHE     6      24.383 -34.936 -55.083  1.00  0.00           C  
ATOM     65  HB2 PHE     6      25.298 -35.121 -54.507  1.00  0.00           H  
ATOM     66  HB3 PHE     6      24.544 -35.323 -56.097  1.00  0.00           H  
ATOM     67  CG  PHE     6      24.143 -33.416 -55.169  1.00  0.00           C  
ATOM     68  CD1 PHE     6      24.463 -32.621 -54.058  1.00  0.00           C  
ATOM     69  HD1 PHE     6      24.940 -33.044 -53.186  1.00  0.00           H  
ATOM     70  CE1 PHE     6      24.147 -31.269 -54.029  1.00  0.00           C  
ATOM     71  HE1 PHE     6      24.407 -30.616 -53.210  1.00  0.00           H  
ATOM     72  CZ  PHE     6      23.808 -30.661 -55.268  1.00  0.00           C  
ATOM     73  HZ  PHE     6      23.767 -29.587 -55.375  1.00  0.00           H  
ATOM     74  CE2 PHE     6      23.546 -31.483 -56.359  1.00  0.00           C  
ATOM     75  HE2 PHE     6      23.383 -30.993 -57.308  1.00  0.00           H  
ATOM     76  CD2 PHE     6      23.618 -32.873 -56.357  1.00  0.00           C  
ATOM     77  HD2 PHE     6      23.308 -33.466 -57.205  1.00  0.00           H  
ATOM     78  C   PHE     6      22.021 -35.832 -55.275  1.00  0.00           C  
ATOM     79  O   PHE     6      21.280 -34.918 -55.381  1.00  0.00           O  
ATOM     80  N   CYS     7      21.864 -37.020 -55.912  1.00  0.00           N  
ATOM     81  H   CYS     7      22.635 -37.677 -55.878  1.00  0.00           H  
ATOM     82  CA  CYS     7      20.668 -37.347 -56.734  1.00  0.00           C  
ATOM     83  HA  CYS     7      19.923 -36.574 -56.551  1.00  0.00           H  
ATOM     84  CB  CYS     7      20.966 -37.375 -58.232  1.00  0.00           C  
ATOM     85  HB2 CYS     7      21.235 -38.403 -58.474  1.00  0.00           H  
ATOM     86  HB3 CYS     7      19.996 -37.134 -58.668  1.00  0.00           H  
ATOM     87  SG  CYS     7      22.213 -36.164 -58.798  1.00  0.00           S  
ATOM     88  HG  CYS     7      21.486 -35.114 -58.406  1.00  0.00           H  
ATOM     89  C   CYS     7      19.858 -38.592 -56.264  1.00  0.00           C  
ATOM     90  O   CYS     7      18.994 -39.139 -56.923  1.00  0.00           O  
ATOM     91  N   MET     8      20.137 -38.940 -54.997  1.00  0.00           N  
ATOM     92  H   MET     8      20.674 -38.282 -54.445  1.00  0.00           H  
ATOM     93  CA  MET     8      19.502 -40.029 -54.231  1.00  0.00           C  
ATOM     94  HA  MET     8      18.572 -40.370 -54.684  1.00  0.00           H  
ATOM     95  CB  MET     8      20.389 -41.261 -54.337  1.00  0.00           C  
ATOM     96  HB2 MET     8      21.393 -40.993 -54.006  1.00  0.00           H  
ATOM     97  HB3 MET     8      20.028 -42.066 -53.697  1.00  0.00           H  
ATOM     98  CG  MET     8      20.429 -41.967 -55.722  1.00  0.00           C  
ATOM     99  HG2 MET     8      19.416 -42.230 -56.026  1.00  0.00           H  
ATOM    100  HG3 MET     8      20.783 -41.222 -56.435  1.00  0.00           H  
ATOM    101  SD  MET     8      21.454 -43.456 -55.861  1.00  0.00           S  
ATOM    102  CE  MET     8      20.759 -44.488 -54.488  1.00  0.00           C  
ATOM    103  HE1 MET     8      19.697 -44.246 -54.362  1.00  0.00           H  
ATOM    104  HE2 MET     8      20.831 -45.524 -54.843  1.00  0.00           H  
ATOM    105  HE3 MET     8      21.200 -44.299 -53.502  1.00  0.00           H  
ATOM    106  C   MET     8      19.374 -39.612 -52.761  1.00  0.00           C  
ATOM    107  O   MET     8      19.645 -40.395 -51.826  1.00  0.00           O  
ATOM    108  N   LYS     9      18.993 -38.367 -52.533  1.00  0.00           N  
ATOM    109  H   LYS     9      18.703 -37.830 -53.341  1.00  0.00           H  
ATOM    110  CA  LYS     9      18.839 -37.721 -51.205  1.00  0.00           C  
ATOM    111  HA  LYS     9      19.689 -37.944 -50.560  1.00  0.00           H  
ATOM    112  CB  LYS     9      18.747 -36.196 -51.424  1.00  0.00           C  
ATOM    113  HB2 LYS     9      18.045 -35.902 -52.204  1.00  0.00           H  
ATOM    114  HB3 LYS     9      18.289 -35.797 -50.519  1.00  0.00           H  
ATOM    115  CG  LYS     9      20.053 -35.435 -51.634  1.00  0.00           C  
ATOM    116  HG2 LYS     9      20.209 -35.603 -52.700  1.00  0.00           H  
ATOM    117  HG3 LYS     9      19.954 -34.379 -51.385  1.00  0.00           H  
ATOM    118  CD  LYS     9      21.209 -35.805 -50.813  1.00  0.00           C  
ATOM    119  HD2 LYS     9      21.568 -36.798 -51.085  1.00  0.00           H  
ATOM    120  HD3 LYS     9      22.033 -35.178 -51.155  1.00  0.00           H  
ATOM    121  CE  LYS     9      20.992 -35.512 -49.338  1.00  0.00           C  
ATOM    122  HE2 LYS     9      20.692 -34.476 -49.182  1.00  0.00           H  
ATOM    123  HE3 LYS     9      20.132 -36.124 -49.067  1.00  0.00           H  
ATOM    124  NZ  LYS     9      22.096 -35.939 -48.440  1.00  0.00           N  
ATOM    125  HZ1 LYS     9      22.104 -36.937 -48.287  1.00  0.00           H  
ATOM    126  HZ2 LYS     9      22.943 -35.718 -48.944  1.00  0.00           H  
ATOM    127  HZ3 LYS     9      22.088 -35.532 -47.516  1.00  0.00           H  
ATOM    128  C   LYS     9      17.564 -38.196 -50.401  1.00  0.00           C  
ATOM    129  O   LYS     9      17.064 -37.486 -49.525  1.00  0.00           O  
ATOM    130  N   THR    10      17.007 -39.347 -50.697  1.00  0.00           N  
ATOM    131  H   THR    10      17.497 -40.016 -51.280  1.00  0.00           H  
ATOM    132  CA  THR    10      15.667 -39.838 -50.246  1.00  0.00           C  
ATOM    133  HA  THR    10      14.952 -39.060 -50.515  1.00  0.00           H  
ATOM    134  CB  THR    10      15.234 -41.084 -51.012  1.00  0.00           C  
ATOM    135  HB  THR    10      14.321 -41.486 -50.574  1.00  0.00           H  
ATOM    136  CG2 THR    10      14.983 -40.750 -52.563  1.00  0.00           C  
ATOM    137 HG21 THR    10      15.933 -40.462 -53.031  1.00  0.00           H  
ATOM    138 HG22 THR    10      14.615 -41.634 -53.098  1.00  0.00           H  
ATOM    139 HG23 THR    10      14.271 -39.920 -52.643  1.00  0.00           H  
ATOM    140  OG1 THR    10      16.128 -42.106 -50.957  1.00  0.00           O  
ATOM    141  HG1 THR    10      15.972 -42.601 -50.149  1.00  0.00           H  
ATOM    142  C   THR    10      15.436 -40.106 -48.757  1.00  0.00           C  
ATOM    143  O   THR    10      14.391 -40.395 -48.355  1.00  0.00           O  
ATOM    144  N   GLU    11      16.525 -40.065 -47.982  1.00  0.00           N  
ATOM    145  H   GLU    11      17.427 -39.992 -48.436  1.00  0.00           H  
ATOM    146  CA  GLU    11      16.634 -40.170 -46.504  1.00  0.00           C  
ATOM    147  HA  GLU    11      15.672 -40.064 -46.003  1.00  0.00           H  
ATOM    148  CB  GLU    11      17.226 -41.603 -46.402  1.00  0.00           C  
ATOM    149  HB2 GLU    11      16.975 -42.133 -47.321  1.00  0.00           H  
ATOM    150  HB3 GLU    11      18.312 -41.584 -46.306  1.00  0.00           H  
ATOM    151  CG  GLU    11      16.750 -42.332 -45.148  1.00  0.00           C  
ATOM    152  HG2 GLU    11      17.203 -43.321 -45.082  1.00  0.00           H  
ATOM    153  HG3 GLU    11      17.193 -41.867 -44.267  1.00  0.00           H  
ATOM    154  CD  GLU    11      15.223 -42.358 -45.007  1.00  0.00           C  
ATOM    155  OE1 GLU    11      14.575 -42.969 -45.872  1.00  0.00           O  
ATOM    156  OE2 GLU    11      14.690 -41.797 -44.068  1.00  0.00           O  
ATOM    157  C   GLU    11      17.478 -39.110 -45.848  1.00  0.00           C  
ATOM    158  O   GLU    11      18.060 -39.345 -44.763  1.00  0.00           O  
ATOM    159  N   ASP    12      17.624 -38.050 -46.559  1.00  0.00           N  
ATOM    160  H   ASP    12      17.271 -38.046 -47.509  1.00  0.00           H  
ATOM    161  CA  ASP    12      18.227 -36.795 -46.122  1.00  0.00           C  
ATOM    162  HA  ASP    12      17.809 -36.592 -45.136  1.00  0.00           H  
ATOM    163  CB  ASP    12      19.744 -36.823 -46.119  1.00  0.00           C  
ATOM    164  HB2 ASP    12      20.058 -37.733 -45.607  1.00  0.00           H  
ATOM    165  HB3 ASP    12      20.015 -37.046 -47.151  1.00  0.00           H  
ATOM    166  CG  ASP    12      20.367 -35.608 -45.468  1.00  0.00           C  
ATOM    167  OD1 ASP    12      21.598 -35.645 -45.448  1.00  0.00           O  
ATOM    168  OD2 ASP    12      19.661 -34.656 -45.068  1.00  0.00           O  
ATOM    169  C   ASP    12      17.620 -35.633 -46.953  1.00  0.00           C  
ATOM    170  O   ASP    12      18.310 -35.035 -47.764  1.00  0.00           O  
ATOM    171  N   PRO    13      16.354 -35.279 -46.822  1.00  0.00           N  
ATOM    172  CD  PRO    13      15.330 -35.706 -45.780  1.00  0.00           C  
ATOM    173  HD2 PRO    13      15.304 -34.979 -44.958  1.00  0.00           H  
ATOM    174  HD3 PRO    13      15.610 -36.715 -45.454  1.00  0.00           H  
ATOM    175  CG  PRO    13      13.990 -35.677 -46.449  1.00  0.00           C  
ATOM    176  HG2 PRO    13      13.172 -35.477 -45.745  1.00  0.00           H  
ATOM    177  HG3 PRO    13      13.835 -36.627 -46.973  1.00  0.00           H  
ATOM    178  CB  PRO    13      14.179 -34.570 -47.503  1.00  0.00           C  
ATOM    179  HB2 PRO    13      13.763 -33.622 -47.141  1.00  0.00           H  
ATOM    180  HB3 PRO    13      13.648 -34.758 -48.445  1.00  0.00           H  
ATOM    181  CA  PRO    13      15.717 -34.368 -47.784  1.00  0.00           C  
ATOM    182  HA  PRO    13      15.831 -34.786 -48.784  1.00  0.00           H  
ATOM    183  C   PRO    13      16.217 -32.902 -47.756  1.00  0.00           C  
ATOM    184  O   PRO    13      16.056 -32.240 -48.782  1.00  0.00           O  
ATOM    185  N   LEU    14      16.786 -32.450 -46.660  1.00  0.00           N  
ATOM    186  H   LEU    14      16.988 -33.118 -45.926  1.00  0.00           H  
ATOM    187  CA  LEU    14      17.186 -31.082 -46.484  1.00  0.00           C  
ATOM    188  HA  LEU    14      17.205 -30.647 -47.484  1.00  0.00           H  
ATOM    189  CB  LEU    14      16.132 -30.292 -45.693  1.00  0.00           C  
ATOM    190  HB2 LEU    14      16.203 -30.682 -44.677  1.00  0.00           H  
ATOM    191  HB3 LEU    14      16.483 -29.264 -45.608  1.00  0.00           H  
ATOM    192  CG  LEU    14      14.685 -30.416 -46.209  1.00  0.00           C  
ATOM    193  HG  LEU    14      14.537 -31.481 -46.389  1.00  0.00           H  
ATOM    194  CD1 LEU    14      13.775 -30.005 -45.090  1.00  0.00           C  
ATOM    195 HD11 LEU    14      14.069 -30.613 -44.225  1.00  0.00           H  
ATOM    196 HD12 LEU    14      13.913 -28.930 -44.925  1.00  0.00           H  
ATOM    197 HD13 LEU    14      12.689 -30.137 -45.172  1.00  0.00           H  
ATOM    198  CD2 LEU    14      14.335 -29.487 -47.437  1.00  0.00           C  
ATOM    199 HD21 LEU    14      14.467 -28.400 -47.364  1.00  0.00           H  
ATOM    200 HD22 LEU    14      15.079 -29.753 -48.198  1.00  0.00           H  
ATOM    201 HD23 LEU    14      13.302 -29.647 -47.768  1.00  0.00           H  
ATOM    202  C   LEU    14      18.661 -30.866 -45.982  1.00  0.00           C  
ATOM    203  O   LEU    14      18.996 -29.858 -45.332  1.00  0.00           O  
ATOM    204  N   TYR    15      19.444 -31.859 -46.259  1.00  0.00           N  
ATOM    205  H   TYR    15      19.054 -32.709 -46.648  1.00  0.00           H  
ATOM    206  CA  TYR    15      20.849 -31.971 -45.980  1.00  0.00           C  
ATOM    207  HA  TYR    15      20.980 -33.048 -46.092  1.00  0.00           H  
ATOM    208  CB  TYR    15      21.656 -31.164 -47.013  1.00  0.00           C  
ATOM    209  HB2 TYR    15      21.241 -30.149 -46.992  1.00  0.00           H  
ATOM    210  HB3 TYR    15      22.713 -31.069 -46.732  1.00  0.00           H  
ATOM    211  CG  TYR    15      21.692 -31.740 -48.427  1.00  0.00           C  
ATOM    212  CD1 TYR    15      20.589 -31.710 -49.249  1.00  0.00           C  
ATOM    213  HD1 TYR    15      19.606 -31.414 -48.915  1.00  0.00           H  
ATOM    214  CE1 TYR    15      20.727 -32.034 -50.593  1.00  0.00           C  
ATOM    215  HE1 TYR    15      19.895 -32.008 -51.281  1.00  0.00           H  
ATOM    216  CZ  TYR    15      21.971 -32.482 -51.156  1.00  0.00           C  
ATOM    217  OH  TYR    15      22.032 -33.015 -52.429  1.00  0.00           O  
ATOM    218  HH  TYR    15      22.890 -32.859 -52.830  1.00  0.00           H  
ATOM    219  CE2 TYR    15      23.077 -32.540 -50.279  1.00  0.00           C  
ATOM    220  HE2 TYR    15      24.009 -32.928 -50.662  1.00  0.00           H  
ATOM    221  CD2 TYR    15      22.919 -32.091 -48.951  1.00  0.00           C  
ATOM    222  HD2 TYR    15      23.811 -32.191 -48.351  1.00  0.00           H  
ATOM    223  C   TYR    15      21.300 -31.782 -44.531  1.00  0.00           C  
ATOM    224  O   TYR    15      22.492 -31.663 -44.221  1.00  0.00           O  
ATOM    225  N   TRP    16      20.358 -31.835 -43.610  1.00  0.00           N  
ATOM    226  H   TRP    16      19.405 -31.965 -43.929  1.00  0.00           H  
ATOM    227  CA  TRP    16      20.671 -31.962 -42.149  1.00  0.00           C  
ATOM    228  HA  TRP    16      21.275 -31.108 -41.841  1.00  0.00           H  
ATOM    229  CB  TRP    16      19.414 -31.918 -41.243  1.00  0.00           C  
ATOM    230  HB2 TRP    16      18.804 -32.819 -41.377  1.00  0.00           H  
ATOM    231  HB3 TRP    16      19.737 -31.974 -40.196  1.00  0.00           H  
ATOM    232  CG  TRP    16      18.751 -30.615 -41.334  1.00  0.00           C  
ATOM    233  CD1 TRP    16      17.741 -30.271 -42.070  1.00  0.00           C  
ATOM    234  HD1 TRP    16      17.188 -30.872 -42.777  1.00  0.00           H  
ATOM    235  NE1 TRP    16      17.419 -28.908 -41.811  1.00  0.00           N  
ATOM    236  HE1 TRP    16      16.503 -28.506 -41.952  1.00  0.00           H  
ATOM    237  CE2 TRP    16      18.348 -28.313 -41.017  1.00  0.00           C  
ATOM    238  CZ2 TRP    16      18.517 -27.024 -40.553  1.00  0.00           C  
ATOM    239  HZ2 TRP    16      17.900 -26.167 -40.778  1.00  0.00           H  
ATOM    240  CH2 TRP    16      19.710 -26.701 -39.838  1.00  0.00           C  
ATOM    241  HH2 TRP    16      19.861 -25.649 -39.649  1.00  0.00           H  
ATOM    242  CZ3 TRP    16      20.449 -27.753 -39.304  1.00  0.00           C  
ATOM    243  HZ3 TRP    16      21.279 -27.486 -38.667  1.00  0.00           H  
ATOM    244  CE3 TRP    16      20.232 -29.132 -39.743  1.00  0.00           C  
ATOM    245  HE3 TRP    16      20.974 -29.862 -39.456  1.00  0.00           H  
ATOM    246  CD2 TRP    16      19.206 -29.422 -40.688  1.00  0.00           C  
ATOM    247  C   TRP    16      21.606 -33.169 -41.818  1.00  0.00           C  
ATOM    248  O   TRP    16      22.392 -33.154 -40.907  1.00  0.00           O  
ATOM    249  N   GLY    17      21.463 -34.227 -42.535  1.00  0.00           N  
ATOM    250  H   GLY    17      20.904 -34.236 -43.380  1.00  0.00           H  
ATOM    251  CA  GLY    17      22.036 -35.537 -42.178  1.00  0.00           C  
ATOM    252  HA2 GLY    17      21.789 -35.662 -41.124  1.00  0.00           H  
ATOM    253  HA3 GLY    17      21.549 -36.377 -42.674  1.00  0.00           H  
ATOM    254  C   GLY    17      23.564 -35.674 -42.467  1.00  0.00           C  
ATOM    255  O   GLY    17      24.356 -35.951 -41.607  1.00  0.00           O  
ATOM    256  N   ILE    18      23.937 -35.428 -43.751  1.00  0.00           N  
ATOM    257  H   ILE    18      23.333 -35.262 -44.547  1.00  0.00           H  
ATOM    258  CA  ILE    18      25.339 -35.272 -44.093  1.00  0.00           C  
ATOM    259  HA  ILE    18      25.742 -36.263 -43.883  1.00  0.00           H  
ATOM    260  CB  ILE    18      25.360 -35.124 -45.620  1.00  0.00           C  
ATOM    261  HB  ILE    18      24.755 -35.885 -46.112  1.00  0.00           H  
ATOM    262  CG2 ILE    18      24.661 -33.794 -46.080  1.00  0.00           C  
ATOM    263 HG21 ILE    18      25.082 -33.039 -45.405  1.00  0.00           H  
ATOM    264 HG22 ILE    18      24.771 -33.499 -47.130  1.00  0.00           H  
ATOM    265 HG23 ILE    18      23.587 -33.784 -45.856  1.00  0.00           H  
ATOM    266  CG1 ILE    18      26.897 -35.077 -46.021  1.00  0.00           C  
ATOM    267 HG12 ILE    18      27.420 -34.392 -45.354  1.00  0.00           H  
ATOM    268 HG13 ILE    18      27.403 -36.035 -45.906  1.00  0.00           H  
ATOM    269  CD1 ILE    18      27.236 -34.673 -47.485  1.00  0.00           C  
ATOM    270 HD11 ILE    18      26.640 -35.223 -48.223  1.00  0.00           H  
ATOM    271 HD12 ILE    18      27.140 -33.592 -47.645  1.00  0.00           H  
ATOM    272 HD13 ILE    18      28.316 -34.840 -47.586  1.00  0.00           H  
ATOM    273  C   ILE    18      26.077 -34.227 -43.273  1.00  0.00           C  
ATOM    274  O   ILE    18      27.176 -34.528 -42.943  1.00  0.00           O  
ATOM    275  N   ALA    19      25.410 -33.126 -42.852  1.00  0.00           N  
ATOM    276  H   ALA    19      24.409 -33.104 -43.003  1.00  0.00           H  
ATOM    277  CA  ALA    19      26.004 -32.198 -41.877  1.00  0.00           C  
ATOM    278  HA  ALA    19      27.000 -32.009 -42.277  1.00  0.00           H  
ATOM    279  CB  ALA    19      25.353 -30.842 -41.877  1.00  0.00           C  
ATOM    280  HB1 ALA    19      25.544 -30.272 -42.794  1.00  0.00           H  
ATOM    281  HB2 ALA    19      24.265 -30.971 -41.817  1.00  0.00           H  
ATOM    282  HB3 ALA    19      25.699 -30.226 -41.038  1.00  0.00           H  
ATOM    283  C   ALA    19      26.169 -32.840 -40.480  1.00  0.00           C  
ATOM    284  O   ALA    19      27.208 -32.814 -39.852  1.00  0.00           O  
ATOM    285  N   ALA    20      25.152 -33.404 -39.883  1.00  0.00           N  
ATOM    286  H   ALA    20      24.259 -33.449 -40.360  1.00  0.00           H  
ATOM    287  CA  ALA    20      25.159 -34.032 -38.501  1.00  0.00           C  
ATOM    288  HA  ALA    20      25.443 -33.195 -37.863  1.00  0.00           H  
ATOM    289  CB  ALA    20      23.794 -34.582 -38.175  1.00  0.00           C  
ATOM    290  HB1 ALA    20      23.929 -34.803 -37.109  1.00  0.00           H  
ATOM    291  HB2 ALA    20      22.972 -33.879 -38.361  1.00  0.00           H  
ATOM    292  HB3 ALA    20      23.679 -35.531 -38.713  1.00  0.00           H  
ATOM    293  C   ALA    20      26.158 -35.167 -38.443  1.00  0.00           C  
ATOM    294  O   ALA    20      26.830 -35.133 -37.424  1.00  0.00           O  
ATOM    295  N   GLU    21      26.191 -36.041 -39.416  1.00  0.00           N  
ATOM    296  H   GLU    21      25.632 -35.858 -40.241  1.00  0.00           H  
ATOM    297  CA  GLU    21      27.291 -37.032 -39.400  1.00  0.00           C  
ATOM    298  HA  GLU    21      27.305 -37.480 -38.407  1.00  0.00           H  
ATOM    299  CB  GLU    21      27.101 -38.139 -40.506  1.00  0.00           C  
ATOM    300  HB2 GLU    21      26.068 -38.453 -40.356  1.00  0.00           H  
ATOM    301  HB3 GLU    21      27.002 -37.789 -41.534  1.00  0.00           H  
ATOM    302  CG  GLU    21      28.051 -39.324 -40.295  1.00  0.00           C  
ATOM    303  HG2 GLU    21      28.241 -39.600 -39.258  1.00  0.00           H  
ATOM    304  HG3 GLU    21      27.564 -40.199 -40.725  1.00  0.00           H  
ATOM    305  CD  GLU    21      29.353 -39.331 -41.086  1.00  0.00           C  
ATOM    306  OE1 GLU    21      29.510 -38.643 -42.124  1.00  0.00           O  
ATOM    307  OE2 GLU    21      30.319 -39.990 -40.625  1.00  0.00           O  
ATOM    308  C   GLU    21      28.697 -36.393 -39.387  1.00  0.00           C  
ATOM    309  O   GLU    21      29.614 -36.873 -38.769  1.00  0.00           O  
ATOM    310  N   ALA    22      28.926 -35.207 -39.990  1.00  0.00           N  
ATOM    311  H   ALA    22      28.149 -34.731 -40.432  1.00  0.00           H  
ATOM    312  CA  ALA    22      30.219 -34.578 -40.066  1.00  0.00           C  
ATOM    313  HA  ALA    22      30.916 -35.350 -40.391  1.00  0.00           H  
ATOM    314  CB  ALA    22      30.343 -33.501 -41.136  1.00  0.00           C  
ATOM    315  HB1 ALA    22      31.382 -33.331 -41.444  1.00  0.00           H  
ATOM    316  HB2 ALA    22      29.764 -33.592 -42.063  1.00  0.00           H  
ATOM    317  HB3 ALA    22      29.811 -32.679 -40.640  1.00  0.00           H  
ATOM    318  C   ALA    22      30.718 -34.137 -38.660  1.00  0.00           C  
ATOM    319  O   ALA    22      31.879 -34.382 -38.365  1.00  0.00           O  
ATOM    320  N   MET    23      29.747 -33.839 -37.778  1.00  0.00           N  
ATOM    321  H   MET    23      28.852 -33.578 -38.174  1.00  0.00           H  
ATOM    322  CA  MET    23      30.019 -33.405 -36.387  1.00  0.00           C  
ATOM    323  HA  MET    23      30.936 -32.817 -36.351  1.00  0.00           H  
ATOM    324  CB  MET    23      28.936 -32.473 -35.982  1.00  0.00           C  
ATOM    325  HB2 MET    23      27.978 -32.975 -36.112  1.00  0.00           H  
ATOM    326  HB3 MET    23      28.939 -32.208 -34.924  1.00  0.00           H  
ATOM    327  CG  MET    23      29.096 -31.134 -36.676  1.00  0.00           C  
ATOM    328  HG2 MET    23      29.241 -31.232 -37.752  1.00  0.00           H  
ATOM    329  HG3 MET    23      28.171 -30.616 -36.423  1.00  0.00           H  
ATOM    330  SD  MET    23      30.468 -30.062 -36.184  1.00  0.00           S  
ATOM    331  CE  MET    23      29.857 -29.511 -34.498  1.00  0.00           C  
ATOM    332  HE1 MET    23      28.801 -29.218 -34.462  1.00  0.00           H  
ATOM    333  HE2 MET    23      30.013 -30.386 -33.854  1.00  0.00           H  
ATOM    334  HE3 MET    23      30.449 -28.656 -34.149  1.00  0.00           H  
ATOM    335  C   MET    23      30.208 -34.578 -35.360  1.00  0.00           C  
ATOM    336  O   MET    23      30.536 -34.469 -34.173  1.00  0.00           O  
ATOM    337  N   THR    24      30.037 -35.796 -35.883  1.00  0.00           N  
ATOM    338  H   THR    24      29.993 -35.740 -36.894  1.00  0.00           H  
ATOM    339  CA  THR    24      30.174 -37.030 -35.220  1.00  0.00           C  
ATOM    340  HA  THR    24      29.688 -36.873 -34.258  1.00  0.00           H  
ATOM    341  CB  THR    24      29.309 -38.150 -35.752  1.00  0.00           C  
ATOM    342  HB  THR    24      29.697 -38.493 -36.711  1.00  0.00           H  
ATOM    343  CG2 THR    24      29.457 -39.429 -34.934  1.00  0.00           C  
ATOM    344 HG21 THR    24      28.682 -40.141 -35.243  1.00  0.00           H  
ATOM    345 HG22 THR    24      30.458 -39.802 -35.184  1.00  0.00           H  
ATOM    346 HG23 THR    24      29.314 -39.290 -33.855  1.00  0.00           H  
ATOM    347  OG1 THR    24      27.910 -37.783 -35.808  1.00  0.00           O  
ATOM    348  HG1 THR    24      27.842 -36.868 -36.093  1.00  0.00           H  
ATOM    349  C   THR    24      31.656 -37.381 -34.983  1.00  0.00           C  
ATOM    350  O   THR    24      32.491 -37.282 -35.886  1.00  0.00           O  
ATOM    351  N   GLY    25      31.903 -37.956 -33.829  1.00  0.00           N  
ATOM    352  H   GLY    25      31.084 -38.074 -33.244  1.00  0.00           H  
ATOM    353  CA  GLY    25      33.221 -38.397 -33.325  1.00  0.00           C  
ATOM    354  HA2 GLY    25      33.111 -39.055 -32.463  1.00  0.00           H  
ATOM    355  HA3 GLY    25      33.623 -38.950 -34.174  1.00  0.00           H  
ATOM    356  C   GLY    25      34.302 -37.362 -32.996  1.00  0.00           C  
ATOM    357  O   GLY    25      34.084 -36.139 -32.976  1.00  0.00           O  
ATOM    358  N   SER    26      35.516 -37.777 -32.688  1.00  0.00           N  
ATOM    359  H   SER    26      35.639 -38.782 -32.721  1.00  0.00           H  
ATOM    360  CA  SER    26      36.621 -36.870 -32.194  1.00  0.00           C  
ATOM    361  HA  SER    26      36.396 -36.491 -31.197  1.00  0.00           H  
ATOM    362  CB  SER    26      37.813 -37.752 -32.069  1.00  0.00           C  
ATOM    363  HB2 SER    26      37.709 -38.554 -31.338  1.00  0.00           H  
ATOM    364  HB3 SER    26      37.758 -38.320 -32.998  1.00  0.00           H  
ATOM    365  OG  SER    26      38.931 -37.004 -31.798  1.00  0.00           O  
ATOM    366  HG  SER    26      38.933 -36.421 -31.036  1.00  0.00           H  
ATOM    367  C   SER    26      36.925 -35.716 -33.143  1.00  0.00           C  
ATOM    368  O   SER    26      37.020 -35.886 -34.330  1.00  0.00           O  
ATOM    369  N   HIE    27      37.120 -34.519 -32.589  1.00  0.00           N  
ATOM    370  H   HIE    27      36.985 -34.451 -31.587  1.00  0.00           H  
ATOM    371  CA  HIE    27      37.795 -33.415 -33.358  1.00  0.00           C  
ATOM    372  HA  HIE    27      37.402 -33.474 -34.373  1.00  0.00           H  
ATOM    373  CB  HIE    27      37.311 -32.053 -32.753  1.00  0.00           C  
ATOM    374  HB2 HIE    27      36.649 -31.560 -33.476  1.00  0.00           H  
ATOM    375  HB3 HIE    27      36.642 -32.289 -31.917  1.00  0.00           H  
ATOM    376  CG  HIE    27      38.476 -31.201 -32.391  1.00  0.00           C  
ATOM    377  ND1 HIE    27      39.317 -30.461 -33.233  1.00  0.00           N  
ATOM    378  CE1 HIE    27      40.184 -29.878 -32.455  1.00  0.00           C  
ATOM    379  HE1 HIE    27      41.126 -29.454 -32.769  1.00  0.00           H  
ATOM    380  NE2 HIE    27      39.978 -30.146 -31.123  1.00  0.00           N  
ATOM    381  HE2 HIE    27      40.555 -29.873 -30.341  1.00  0.00           H  
ATOM    382  CD2 HIE    27      38.873 -30.923 -31.065  1.00  0.00           C  
ATOM    383  HD2 HIE    27      38.324 -31.213 -30.181  1.00  0.00           H  
ATOM    384  C   HIE    27      39.306 -33.576 -33.383  1.00  0.00           C  
ATOM    385  O   HIE    27      39.844 -33.378 -34.492  1.00  0.00           O  
ATOM    386  N   LEU    28      39.988 -34.188 -32.423  1.00  0.00           N  
ATOM    387  H   LEU    28      39.515 -34.700 -31.688  1.00  0.00           H  
ATOM    388  CA  LEU    28      41.441 -34.324 -32.526  1.00  0.00           C  
ATOM    389  HA  LEU    28      41.795 -33.353 -32.874  1.00  0.00           H  
ATOM    390  CB  LEU    28      42.110 -34.490 -31.127  1.00  0.00           C  
ATOM    391  HB2 LEU    28      41.731 -35.436 -30.739  1.00  0.00           H  
ATOM    392  HB3 LEU    28      43.173 -34.682 -31.271  1.00  0.00           H  
ATOM    393  CG  LEU    28      41.850 -33.330 -30.214  1.00  0.00           C  
ATOM    394  HG  LEU    28      40.825 -32.958 -30.227  1.00  0.00           H  
ATOM    395  CD1 LEU    28      42.378 -33.683 -28.841  1.00  0.00           C  
ATOM    396 HD11 LEU    28      43.468 -33.665 -28.713  1.00  0.00           H  
ATOM    397 HD12 LEU    28      41.867 -33.116 -28.053  1.00  0.00           H  
ATOM    398 HD13 LEU    28      41.955 -34.657 -28.566  1.00  0.00           H  
ATOM    399  CD2 LEU    28      42.836 -32.207 -30.696  1.00  0.00           C  
ATOM    400 HD21 LEU    28      42.455 -31.709 -31.597  1.00  0.00           H  
ATOM    401 HD22 LEU    28      42.869 -31.379 -29.977  1.00  0.00           H  
ATOM    402 HD23 LEU    28      43.874 -32.529 -30.845  1.00  0.00           H  
ATOM    403  C   LEU    28      41.852 -35.365 -33.551  1.00  0.00           C  
ATOM    404  O   LEU    28      42.924 -35.304 -34.114  1.00  0.00           O  
ATOM    405  N   ASP    29      41.027 -36.339 -33.930  1.00  0.00           N  
ATOM    406  H   ASP    29      40.296 -36.491 -33.245  1.00  0.00           H  
ATOM    407  CA  ASP    29      41.305 -37.343 -34.959  1.00  0.00           C  
ATOM    408  HA  ASP    29      42.340 -37.680 -34.907  1.00  0.00           H  
ATOM    409  CB  ASP    29      40.506 -38.593 -34.664  1.00  0.00           C  
ATOM    410  HB2 ASP    29      40.796 -38.942 -33.672  1.00  0.00           H  
ATOM    411  HB3 ASP    29      39.431 -38.442 -34.758  1.00  0.00           H  
ATOM    412  CG  ASP    29      40.836 -39.565 -35.850  1.00  0.00           C  
ATOM    413  OD1 ASP    29      41.933 -40.248 -35.862  1.00  0.00           O  
ATOM    414  OD2 ASP    29      39.958 -39.896 -36.663  1.00  0.00           O  
ATOM    415  C   ASP    29      40.957 -36.761 -36.329  1.00  0.00           C  
ATOM    416  O   ASP    29      41.631 -37.109 -37.308  1.00  0.00           O  
ATOM    417  N   GLU    30      39.875 -35.954 -36.499  1.00  0.00           N  
ATOM    418  H   GLU    30      39.279 -35.637 -35.743  1.00  0.00           H  
ATOM    419  CA  GLU    30      39.493 -35.343 -37.783  1.00  0.00           C  
ATOM    420  HA  GLU    30      39.666 -36.126 -38.521  1.00  0.00           H  
ATOM    421  CB  GLU    30      37.957 -34.919 -37.878  1.00  0.00           C  
ATOM    422  HB2 GLU    30      37.684 -35.158 -38.905  1.00  0.00           H  
ATOM    423  HB3 GLU    30      37.294 -35.570 -37.308  1.00  0.00           H  
ATOM    424  CG  GLU    30      37.625 -33.413 -37.707  1.00  0.00           C  
ATOM    425  HG2 GLU    30      37.661 -33.020 -36.691  1.00  0.00           H  
ATOM    426  HG3 GLU    30      38.358 -32.812 -38.244  1.00  0.00           H  
ATOM    427  CD  GLU    30      36.369 -32.950 -38.379  1.00  0.00           C  
ATOM    428  OE1 GLU    30      35.431 -32.821 -37.621  1.00  0.00           O  
ATOM    429  OE2 GLU    30      36.337 -32.444 -39.526  1.00  0.00           O  
ATOM    430  C   GLU    30      40.541 -34.227 -38.130  1.00  0.00           C  
ATOM    431  O   GLU    30      40.894 -34.098 -39.288  1.00  0.00           O  
ATOM    432  N   VAL    31      41.057 -33.488 -37.160  1.00  0.00           N  
ATOM    433  H   VAL    31      40.567 -33.428 -36.276  1.00  0.00           H  
ATOM    434  CA  VAL    31      42.134 -32.504 -37.375  1.00  0.00           C  
ATOM    435  HA  VAL    31      42.040 -31.779 -38.183  1.00  0.00           H  
ATOM    436  CB  VAL    31      42.269 -31.650 -36.081  1.00  0.00           C  
ATOM    437  HB  VAL    31      42.060 -32.197 -35.162  1.00  0.00           H  
ATOM    438  CG1 VAL    31      43.661 -31.004 -35.912  1.00  0.00           C  
ATOM    439 HG11 VAL    31      44.067 -30.492 -36.792  1.00  0.00           H  
ATOM    440 HG12 VAL    31      43.722 -30.266 -35.103  1.00  0.00           H  
ATOM    441 HG13 VAL    31      44.356 -31.822 -35.687  1.00  0.00           H  
ATOM    442  CG2 VAL    31      41.292 -30.517 -36.121  1.00  0.00           C  
ATOM    443 HG21 VAL    31      41.397 -29.878 -35.235  1.00  0.00           H  
ATOM    444 HG22 VAL    31      41.523 -29.792 -36.911  1.00  0.00           H  
ATOM    445 HG23 VAL    31      40.283 -30.905 -36.307  1.00  0.00           H  
ATOM    446  C   VAL    31      43.455 -33.322 -37.709  1.00  0.00           C  
ATOM    447  O   VAL    31      44.156 -32.961 -38.613  1.00  0.00           O  
ATOM    448  N   LYS    32      43.740 -34.475 -37.051  1.00  0.00           N  
ATOM    449  H   LYS    32      43.109 -34.766 -36.314  1.00  0.00           H  
ATOM    450  CA  LYS    32      44.937 -35.376 -37.347  1.00  0.00           C  
ATOM    451  HA  LYS    32      45.809 -34.725 -37.289  1.00  0.00           H  
ATOM    452  CB  LYS    32      45.211 -36.422 -36.322  1.00  0.00           C  
ATOM    453  HB2 LYS    32      45.492 -35.939 -35.386  1.00  0.00           H  
ATOM    454  HB3 LYS    32      44.293 -36.968 -36.105  1.00  0.00           H  
ATOM    455  CG  LYS    32      46.381 -37.431 -36.581  1.00  0.00           C  
ATOM    456  HG2 LYS    32      45.971 -38.266 -37.149  1.00  0.00           H  
ATOM    457  HG3 LYS    32      47.203 -36.943 -37.104  1.00  0.00           H  
ATOM    458  CD  LYS    32      46.918 -38.005 -35.277  1.00  0.00           C  
ATOM    459  HD2 LYS    32      47.549 -37.246 -34.812  1.00  0.00           H  
ATOM    460  HD3 LYS    32      46.045 -38.289 -34.690  1.00  0.00           H  
ATOM    461  CE  LYS    32      47.677 -39.331 -35.559  1.00  0.00           C  
ATOM    462  HE2 LYS    32      46.929 -39.932 -36.077  1.00  0.00           H  
ATOM    463  HE3 LYS    32      48.443 -39.106 -36.300  1.00  0.00           H  
ATOM    464  NZ  LYS    32      48.129 -40.005 -34.336  1.00  0.00           N  
ATOM    465  HZ1 LYS    32      48.833 -39.427 -33.901  1.00  0.00           H  
ATOM    466  HZ2 LYS    32      47.430 -40.161 -33.624  1.00  0.00           H  
ATOM    467  HZ3 LYS    32      48.505 -40.882 -34.669  1.00  0.00           H  
ATOM    468  C   LYS    32      44.859 -35.876 -38.853  1.00  0.00           C  
ATOM    469  O   LYS    32      45.860 -36.070 -39.483  1.00  0.00           O  
ATOM    470  N   LYS    33      43.720 -36.205 -39.399  1.00  0.00           N  
ATOM    471  H   LYS    33      42.931 -36.278 -38.767  1.00  0.00           H  
ATOM    472  CA  LYS    33      43.462 -36.649 -40.724  1.00  0.00           C  
ATOM    473  HA  LYS    33      44.276 -37.290 -41.060  1.00  0.00           H  
ATOM    474  CB  LYS    33      42.108 -37.445 -40.696  1.00  0.00           C  
ATOM    475  HB2 LYS    33      41.399 -36.912 -40.062  1.00  0.00           H  
ATOM    476  HB3 LYS    33      41.695 -37.418 -41.705  1.00  0.00           H  
ATOM    477  CG  LYS    33      42.384 -38.909 -40.270  1.00  0.00           C  
ATOM    478  HG2 LYS    33      43.070 -39.416 -40.949  1.00  0.00           H  
ATOM    479  HG3 LYS    33      42.799 -39.004 -39.266  1.00  0.00           H  
ATOM    480  CD  LYS    33      40.983 -39.632 -40.186  1.00  0.00           C  
ATOM    481  HD2 LYS    33      40.346 -39.268 -39.380  1.00  0.00           H  
ATOM    482  HD3 LYS    33      40.428 -39.545 -41.121  1.00  0.00           H  
ATOM    483  CE  LYS    33      41.127 -41.078 -39.923  1.00  0.00           C  
ATOM    484  HE2 LYS    33      40.107 -41.460 -39.898  1.00  0.00           H  
ATOM    485  HE3 LYS    33      41.628 -41.621 -40.726  1.00  0.00           H  
ATOM    486  NZ  LYS    33      41.792 -41.287 -38.609  1.00  0.00           N  
ATOM    487  HZ1 LYS    33      42.663 -40.778 -38.559  1.00  0.00           H  
ATOM    488  HZ2 LYS    33      41.244 -40.809 -37.908  1.00  0.00           H  
ATOM    489  HZ3 LYS    33      41.862 -42.269 -38.383  1.00  0.00           H  
ATOM    490  C   LYS    33      43.368 -35.423 -41.654  1.00  0.00           C  
ATOM    491  O   LYS    33      43.681 -35.546 -42.815  1.00  0.00           O  
ATOM    492  N   MET    34      43.034 -34.238 -41.213  1.00  0.00           N  
ATOM    493  H   MET    34      42.545 -34.090 -40.338  1.00  0.00           H  
ATOM    494  CA  MET    34      43.197 -33.016 -42.036  1.00  0.00           C  
ATOM    495  HA  MET    34      42.673 -33.176 -42.978  1.00  0.00           H  
ATOM    496  CB  MET    34      42.479 -31.839 -41.328  1.00  0.00           C  
ATOM    497  HB2 MET    34      41.415 -32.074 -41.321  1.00  0.00           H  
ATOM    498  HB3 MET    34      42.940 -31.700 -40.350  1.00  0.00           H  
ATOM    499  CG  MET    34      42.580 -30.481 -42.037  1.00  0.00           C  
ATOM    500  HG2 MET    34      43.612 -30.169 -42.199  1.00  0.00           H  
ATOM    501  HG3 MET    34      42.099 -30.630 -43.004  1.00  0.00           H  
ATOM    502  SD  MET    34      41.776 -29.084 -41.217  1.00  0.00           S  
ATOM    503  CE  MET    34      39.939 -29.444 -41.059  1.00  0.00           C  
ATOM    504  HE1 MET    34      39.864 -30.233 -40.300  1.00  0.00           H  
ATOM    505  HE2 MET    34      39.337 -28.574 -40.769  1.00  0.00           H  
ATOM    506  HE3 MET    34      39.677 -29.780 -42.069  1.00  0.00           H  
ATOM    507  C   MET    34      44.649 -32.706 -42.333  1.00  0.00           C  
ATOM    508  O   MET    34      44.876 -32.235 -43.398  1.00  0.00           O  
ATOM    509  N   VAL    35      45.562 -32.995 -41.366  1.00  0.00           N  
ATOM    510  H   VAL    35      45.182 -33.038 -40.428  1.00  0.00           H  
ATOM    511  CA  VAL    35      47.052 -32.742 -41.522  1.00  0.00           C  
ATOM    512  HA  VAL    35      47.163 -31.719 -41.883  1.00  0.00           H  
ATOM    513  CB  VAL    35      47.862 -32.908 -40.206  1.00  0.00           C  
ATOM    514  HB  VAL    35      47.503 -33.840 -39.769  1.00  0.00           H  
ATOM    515  CG1 VAL    35      49.326 -32.964 -40.487  1.00  0.00           C  
ATOM    516 HG11 VAL    35      49.533 -33.853 -41.095  1.00  0.00           H  
ATOM    517 HG12 VAL    35      49.734 -32.054 -40.944  1.00  0.00           H  
ATOM    518 HG13 VAL    35      49.928 -33.047 -39.573  1.00  0.00           H  
ATOM    519  CG2 VAL    35      47.537 -31.705 -39.229  1.00  0.00           C  
ATOM    520 HG21 VAL    35      47.924 -30.727 -39.542  1.00  0.00           H  
ATOM    521 HG22 VAL    35      46.458 -31.642 -39.040  1.00  0.00           H  
ATOM    522 HG23 VAL    35      47.878 -32.009 -38.231  1.00  0.00           H  
ATOM    523  C   VAL    35      47.503 -33.756 -42.621  1.00  0.00           C  
ATOM    524  O   VAL    35      48.118 -33.266 -43.576  1.00  0.00           O  
ATOM    525  N   ALA    36      47.082 -35.028 -42.650  1.00  0.00           N  
ATOM    526  H   ALA    36      46.615 -35.452 -41.858  1.00  0.00           H  
ATOM    527  CA  ALA    36      47.272 -35.962 -43.725  1.00  0.00           C  
ATOM    528  HA  ALA    36      48.355 -36.038 -43.821  1.00  0.00           H  
ATOM    529  CB  ALA    36      46.649 -37.327 -43.225  1.00  0.00           C  
ATOM    530  HB1 ALA    36      46.739 -38.049 -44.046  1.00  0.00           H  
ATOM    531  HB2 ALA    36      47.039 -37.685 -42.265  1.00  0.00           H  
ATOM    532  HB3 ALA    36      45.569 -37.298 -43.032  1.00  0.00           H  
ATOM    533  C   ALA    36      46.641 -35.579 -45.046  1.00  0.00           C  
ATOM    534  O   ALA    36      47.214 -35.805 -46.117  1.00  0.00           O  
ATOM    535  N   GLU    37      45.416 -35.035 -45.110  1.00  0.00           N  
ATOM    536  H   GLU    37      44.842 -35.114 -44.278  1.00  0.00           H  
ATOM    537  CA  GLU    37      44.874 -34.605 -46.406  1.00  0.00           C  
ATOM    538  HA  GLU    37      45.012 -35.413 -47.124  1.00  0.00           H  
ATOM    539  CB  GLU    37      43.439 -34.123 -46.160  1.00  0.00           C  
ATOM    540  HB2 GLU    37      42.890 -35.009 -45.838  1.00  0.00           H  
ATOM    541  HB3 GLU    37      43.353 -33.390 -45.358  1.00  0.00           H  
ATOM    542  CG  GLU    37      42.718 -33.372 -47.238  1.00  0.00           C  
ATOM    543  HG2 GLU    37      41.697 -33.142 -46.930  1.00  0.00           H  
ATOM    544  HG3 GLU    37      43.155 -32.381 -47.361  1.00  0.00           H  
ATOM    545  CD  GLU    37      42.680 -34.044 -48.632  1.00  0.00           C  
ATOM    546  OE1 GLU    37      42.685 -35.261 -48.778  1.00  0.00           O  
ATOM    547  OE2 GLU    37      42.898 -33.340 -49.657  1.00  0.00           O  
ATOM    548  C   GLU    37      45.669 -33.390 -46.936  1.00  0.00           C  
ATOM    549  O   GLU    37      45.655 -33.198 -48.114  1.00  0.00           O  
ATOM    550  N   TYR    38      46.191 -32.535 -46.049  1.00  0.00           N  
ATOM    551  H   TYR    38      45.995 -32.779 -45.086  1.00  0.00           H  
ATOM    552  CA  TYR    38      47.050 -31.382 -46.343  1.00  0.00           C  
ATOM    553  HA  TYR    38      46.600 -30.675 -47.039  1.00  0.00           H  
ATOM    554  CB  TYR    38      47.110 -30.606 -45.056  1.00  0.00           C  
ATOM    555  HB2 TYR    38      46.179 -30.038 -45.178  1.00  0.00           H  
ATOM    556  HB3 TYR    38      47.066 -31.222 -44.149  1.00  0.00           H  
ATOM    557  CG  TYR    38      48.262 -29.665 -44.886  1.00  0.00           C  
ATOM    558  CD1 TYR    38      49.233 -29.742 -43.865  1.00  0.00           C  
ATOM    559  HD1 TYR    38      49.246 -30.505 -43.102  1.00  0.00           H  
ATOM    560  CE1 TYR    38      50.159 -28.717 -43.812  1.00  0.00           C  
ATOM    561  HE1 TYR    38      50.855 -28.634 -42.990  1.00  0.00           H  
ATOM    562  CZ  TYR    38      50.221 -27.708 -44.720  1.00  0.00           C  
ATOM    563  OH  TYR    38      51.184 -26.763 -44.725  1.00  0.00           O  
ATOM    564  HH  TYR    38      51.634 -26.683 -43.881  1.00  0.00           H  
ATOM    565  CE2 TYR    38      49.261 -27.636 -45.756  1.00  0.00           C  
ATOM    566  HE2 TYR    38      49.279 -26.923 -46.567  1.00  0.00           H  
ATOM    567  CD2 TYR    38      48.335 -28.673 -45.851  1.00  0.00           C  
ATOM    568  HD2 TYR    38      47.550 -28.545 -46.581  1.00  0.00           H  
ATOM    569  C   TYR    38      48.447 -31.756 -46.870  1.00  0.00           C  
ATOM    570  O   TYR    38      48.696 -31.285 -47.958  1.00  0.00           O  
ATOM    571  N   ARG    39      49.231 -32.565 -46.191  1.00  0.00           N  
ATOM    572  H   ARG    39      48.849 -32.800 -45.283  1.00  0.00           H  
ATOM    573  CA  ARG    39      50.610 -32.920 -46.579  1.00  0.00           C  
ATOM    574  HA  ARG    39      51.113 -31.982 -46.814  1.00  0.00           H  
ATOM    575  CB  ARG    39      51.332 -33.440 -45.344  1.00  0.00           C  
ATOM    576  HB2 ARG    39      52.408 -33.285 -45.427  1.00  0.00           H  
ATOM    577  HB3 ARG    39      51.256 -32.845 -44.434  1.00  0.00           H  
ATOM    578  CG  ARG    39      50.876 -34.896 -45.237  1.00  0.00           C  
ATOM    579  HG2 ARG    39      49.791 -34.917 -45.337  1.00  0.00           H  
ATOM    580  HG3 ARG    39      51.248 -35.580 -46.000  1.00  0.00           H  
ATOM    581  CD  ARG    39      51.260 -35.480 -43.878  1.00  0.00           C  
ATOM    582  HD2 ARG    39      50.928 -34.799 -43.094  1.00  0.00           H  
ATOM    583  HD3 ARG    39      50.826 -36.474 -43.760  1.00  0.00           H  
ATOM    584  NE  ARG    39      52.713 -35.575 -43.642  1.00  0.00           N  
ATOM    585  HE  ARG    39      53.272 -35.668 -44.478  1.00  0.00           H  
ATOM    586  CZ  ARG    39      53.329 -35.159 -42.576  1.00  0.00           C  
ATOM    587  NH1 ARG    39      52.764 -34.658 -41.527  1.00  0.00           N  
ATOM    588 HH11 ARG    39      51.803 -34.890 -41.318  1.00  0.00           H  
ATOM    589 HH12 ARG    39      53.215 -34.286 -40.704  1.00  0.00           H  
ATOM    590  NH2 ARG    39      54.611 -35.201 -42.544  1.00  0.00           N  
ATOM    591 HH21 ARG    39      55.098 -35.544 -43.359  1.00  0.00           H  
ATOM    592 HH22 ARG    39      55.101 -34.873 -41.724  1.00  0.00           H  
ATOM    593  C   ARG    39      50.742 -33.792 -47.843  1.00  0.00           C  
ATOM    594  O   ARG    39      51.792 -34.249 -48.235  1.00  0.00           O  
ATOM    595  N   LYS    40      49.666 -33.948 -48.580  1.00  0.00           N  
ATOM    596  H   LYS    40      48.938 -33.273 -48.379  1.00  0.00           H  
ATOM    597  CA  LYS    40      49.446 -34.842 -49.772  1.00  0.00           C  
ATOM    598  HA  LYS    40      49.908 -35.827 -49.712  1.00  0.00           H  
ATOM    599  CB  LYS    40      47.920 -35.125 -49.813  1.00  0.00           C  
ATOM    600  HB2 LYS    40      47.713 -35.618 -48.863  1.00  0.00           H  
ATOM    601  HB3 LYS    40      47.476 -34.130 -49.773  1.00  0.00           H  
ATOM    602  CG  LYS    40      47.558 -35.968 -51.066  1.00  0.00           C  
ATOM    603  HG2 LYS    40      47.706 -35.507 -52.043  1.00  0.00           H  
ATOM    604  HG3 LYS    40      48.159 -36.874 -51.151  1.00  0.00           H  
ATOM    605  CD  LYS    40      46.089 -36.486 -51.144  1.00  0.00           C  
ATOM    606  HD2 LYS    40      45.734 -37.017 -52.027  1.00  0.00           H  
ATOM    607  HD3 LYS    40      46.209 -37.326 -50.459  1.00  0.00           H  
ATOM    608  CE  LYS    40      44.912 -35.640 -50.680  1.00  0.00           C  
ATOM    609  HE2 LYS    40      44.085 -36.282 -50.378  1.00  0.00           H  
ATOM    610  HE3 LYS    40      45.147 -35.284 -49.677  1.00  0.00           H  
ATOM    611  NZ  LYS    40      44.465 -34.503 -51.561  1.00  0.00           N  
ATOM    612  HZ1 LYS    40      44.216 -34.887 -52.462  1.00  0.00           H  
ATOM    613  HZ2 LYS    40      43.742 -33.999 -51.068  1.00  0.00           H  
ATOM    614  HZ3 LYS    40      45.146 -33.764 -51.662  1.00  0.00           H  
ATOM    615  C   LYS    40      49.999 -33.995 -50.990  1.00  0.00           C  
ATOM    616  O   LYS    40      49.737 -32.816 -50.953  1.00  0.00           O  
ATOM    617  N   PRO    41      50.694 -34.564 -51.983  1.00  0.00           N  
ATOM    618  CD  PRO    41      51.025 -35.983 -52.168  1.00  0.00           C  
ATOM    619  HD2 PRO    41      50.090 -36.546 -52.283  1.00  0.00           H  
ATOM    620  HD3 PRO    41      51.598 -36.266 -51.276  1.00  0.00           H  
ATOM    621  CG  PRO    41      51.837 -36.212 -53.506  1.00  0.00           C  
ATOM    622  HG2 PRO    41      51.219 -36.369 -54.398  1.00  0.00           H  
ATOM    623  HG3 PRO    41      52.585 -36.996 -53.337  1.00  0.00           H  
ATOM    624  CB  PRO    41      52.393 -34.821 -53.577  1.00  0.00           C  
ATOM    625  HB2 PRO    41      52.657 -34.495 -54.590  1.00  0.00           H  
ATOM    626  HB3 PRO    41      53.290 -34.751 -52.950  1.00  0.00           H  
ATOM    627  CA  PRO    41      51.396 -33.816 -52.981  1.00  0.00           C  
ATOM    628  HA  PRO    41      52.023 -33.047 -52.531  1.00  0.00           H  
ATOM    629  C   PRO    41      50.672 -33.230 -54.189  1.00  0.00           C  
ATOM    630  O   PRO    41      51.330 -32.561 -54.958  1.00  0.00           O  
ATOM    631  N   VAL    42      49.325 -33.524 -54.312  1.00  0.00           N  
ATOM    632  H   VAL    42      48.980 -34.079 -53.538  1.00  0.00           H  
ATOM    633  CA  VAL    42      48.474 -33.114 -55.482  1.00  0.00           C  
ATOM    634  HA  VAL    42      48.995 -32.366 -56.080  1.00  0.00           H  
ATOM    635  CB  VAL    42      48.313 -34.240 -56.543  1.00  0.00           C  
ATOM    636  HB  VAL    42      47.771 -35.013 -55.998  1.00  0.00           H  
ATOM    637  CG1 VAL    42      47.658 -33.811 -57.815  1.00  0.00           C  
ATOM    638 HG11 VAL    42      48.351 -33.180 -58.386  1.00  0.00           H  
ATOM    639 HG12 VAL    42      47.404 -34.707 -58.395  1.00  0.00           H  
ATOM    640 HG13 VAL    42      46.765 -33.243 -57.528  1.00  0.00           H  
ATOM    641  CG2 VAL    42      49.581 -34.949 -56.879  1.00  0.00           C  
ATOM    642 HG21 VAL    42      50.233 -34.330 -57.508  1.00  0.00           H  
ATOM    643 HG22 VAL    42      50.038 -35.336 -55.960  1.00  0.00           H  
ATOM    644 HG23 VAL    42      49.293 -35.831 -57.464  1.00  0.00           H  
ATOM    645  C   VAL    42      47.140 -32.674 -55.048  1.00  0.00           C  
ATOM    646  O   VAL    42      46.417 -33.447 -54.457  1.00  0.00           O  
ATOM    647  N   VAL    43      46.753 -31.474 -55.455  1.00  0.00           N  
ATOM    648  H   VAL    43      47.365 -30.970 -56.086  1.00  0.00           H  
ATOM    649  CA  VAL    43      45.384 -31.012 -55.345  1.00  0.00           C  
ATOM    650  HA  VAL    43      44.907 -31.352 -54.426  1.00  0.00           H  
ATOM    651  CB  VAL    43      45.401 -29.500 -55.270  1.00  0.00           C  
ATOM    652  HB  VAL    43      45.927 -29.183 -56.171  1.00  0.00           H  
ATOM    653  CG1 VAL    43      44.053 -28.756 -55.154  1.00  0.00           C  
ATOM    654 HG11 VAL    43      43.514 -29.173 -54.294  1.00  0.00           H  
ATOM    655 HG12 VAL    43      44.300 -27.691 -55.069  1.00  0.00           H  
ATOM    656 HG13 VAL    43      43.406 -28.883 -56.032  1.00  0.00           H  
ATOM    657  CG2 VAL    43      46.211 -28.998 -54.076  1.00  0.00           C  
ATOM    658 HG21 VAL    43      46.067 -27.942 -53.817  1.00  0.00           H  
ATOM    659 HG22 VAL    43      45.918 -29.442 -53.116  1.00  0.00           H  
ATOM    660 HG23 VAL    43      47.273 -29.255 -54.172  1.00  0.00           H  
ATOM    661  C   VAL    43      44.659 -31.525 -56.584  1.00  0.00           C  
ATOM    662  O   VAL    43      45.139 -31.322 -57.658  1.00  0.00           O  
ATOM    663  N   LYS    44      43.511 -32.214 -56.417  1.00  0.00           N  
ATOM    664  H   LYS    44      43.134 -32.394 -55.494  1.00  0.00           H  
ATOM    665  CA  LYS    44      42.663 -32.667 -57.515  1.00  0.00           C  
ATOM    666  HA  LYS    44      43.072 -32.381 -58.485  1.00  0.00           H  
ATOM    667  CB  LYS    44      42.778 -34.204 -57.631  1.00  0.00           C  
ATOM    668  HB2 LYS    44      43.829 -34.483 -57.704  1.00  0.00           H  
ATOM    669  HB3 LYS    44      42.445 -34.597 -56.670  1.00  0.00           H  
ATOM    670  CG  LYS    44      41.850 -34.952 -58.585  1.00  0.00           C  
ATOM    671  HG2 LYS    44      41.907 -35.992 -58.263  1.00  0.00           H  
ATOM    672  HG3 LYS    44      40.816 -34.616 -58.511  1.00  0.00           H  
ATOM    673  CD  LYS    44      42.280 -34.874 -60.030  1.00  0.00           C  
ATOM    674  HD2 LYS    44      42.255 -33.834 -60.357  1.00  0.00           H  
ATOM    675  HD3 LYS    44      43.240 -35.374 -60.154  1.00  0.00           H  
ATOM    676  CE  LYS    44      41.142 -35.523 -60.855  1.00  0.00           C  
ATOM    677  HE2 LYS    44      40.214 -34.979 -60.683  1.00  0.00           H  
ATOM    678  HE3 LYS    44      41.257 -35.360 -61.927  1.00  0.00           H  
ATOM    679  NZ  LYS    44      40.874 -36.912 -60.478  1.00  0.00           N  
ATOM    680  HZ1 LYS    44      40.223 -37.299 -61.147  1.00  0.00           H  
ATOM    681  HZ2 LYS    44      41.713 -37.473 -60.452  1.00  0.00           H  
ATOM    682  HZ3 LYS    44      40.566 -37.057 -59.528  1.00  0.00           H  
ATOM    683  C   LYS    44      41.202 -32.149 -57.444  1.00  0.00           C  
ATOM    684  O   LYS    44      40.483 -32.600 -56.591  1.00  0.00           O  
ATOM    685  N   LEU    45      40.746 -31.311 -58.399  1.00  0.00           N  
ATOM    686  H   LEU    45      41.385 -30.912 -59.076  1.00  0.00           H  
ATOM    687  CA  LEU    45      39.523 -30.494 -58.341  1.00  0.00           C  
ATOM    688  HA  LEU    45      39.025 -30.503 -57.372  1.00  0.00           H  
ATOM    689  CB  LEU    45      39.853 -29.054 -58.837  1.00  0.00           C  
ATOM    690  HB2 LEU    45      40.117 -29.074 -59.894  1.00  0.00           H  
ATOM    691  HB3 LEU    45      38.889 -28.559 -58.954  1.00  0.00           H  
ATOM    692  CG  LEU    45      40.644 -27.974 -58.019  1.00  0.00           C  
ATOM    693  HG  LEU    45      41.710 -28.189 -57.954  1.00  0.00           H  
ATOM    694  CD1 LEU    45      40.451 -26.593 -58.592  1.00  0.00           C  
ATOM    695 HD11 LEU    45      39.394 -26.305 -58.648  1.00  0.00           H  
ATOM    696 HD12 LEU    45      41.016 -25.859 -58.005  1.00  0.00           H  
ATOM    697 HD13 LEU    45      41.009 -26.680 -59.533  1.00  0.00           H  
ATOM    698  CD2 LEU    45      40.087 -28.015 -56.561  1.00  0.00           C  
ATOM    699 HD21 LEU    45      40.476 -28.904 -56.049  1.00  0.00           H  
ATOM    700 HD22 LEU    45      40.396 -27.119 -56.009  1.00  0.00           H  
ATOM    701 HD23 LEU    45      38.998 -28.146 -56.583  1.00  0.00           H  
ATOM    702  C   LEU    45      38.458 -31.121 -59.263  1.00  0.00           C  
ATOM    703  O   LEU    45      38.741 -31.283 -60.456  1.00  0.00           O  
ATOM    704  N   GLY    46      37.207 -31.303 -58.771  1.00  0.00           N  
ATOM    705  H   GLY    46      37.127 -31.337 -57.761  1.00  0.00           H  
ATOM    706  CA  GLY    46      36.043 -31.736 -59.571  1.00  0.00           C  
ATOM    707  HA2 GLY    46      36.242 -31.654 -60.639  1.00  0.00           H  
ATOM    708  HA3 GLY    46      35.777 -32.767 -59.337  1.00  0.00           H  
ATOM    709  C   GLY    46      34.841 -30.762 -59.285  1.00  0.00           C  
ATOM    710  O   GLY    46      33.966 -30.659 -60.096  1.00  0.00           O  
ATOM    711  N   GLY    47      34.767 -30.047 -58.196  1.00  0.00           N  
ATOM    712  H   GLY    47      35.541 -30.105 -57.545  1.00  0.00           H  
ATOM    713  CA  GLY    47      33.570 -29.233 -57.767  1.00  0.00           C  
ATOM    714  HA2 GLY    47      33.764 -28.162 -57.825  1.00  0.00           H  
ATOM    715  HA3 GLY    47      32.785 -29.520 -58.467  1.00  0.00           H  
ATOM    716  C   GLY    47      33.132 -29.557 -56.304  1.00  0.00           C  
ATOM    717  O   GLY    47      32.555 -28.753 -55.622  1.00  0.00           O  
ATOM    718  N   GLU    48      33.476 -30.763 -55.840  1.00  0.00           N  
ATOM    719  H   GLU    48      34.024 -31.380 -56.427  1.00  0.00           H  
ATOM    720  CA  GLU    48      33.058 -31.195 -54.520  1.00  0.00           C  
ATOM    721  HA  GLU    48      32.437 -30.418 -54.075  1.00  0.00           H  
ATOM    722  CB  GLU    48      32.203 -32.424 -54.750  1.00  0.00           C  
ATOM    723  HB2 GLU    48      31.660 -32.679 -53.839  1.00  0.00           H  
ATOM    724  HB3 GLU    48      31.591 -32.188 -55.620  1.00  0.00           H  
ATOM    725  CG  GLU    48      33.002 -33.671 -55.243  1.00  0.00           C  
ATOM    726  HG2 GLU    48      33.670 -33.920 -54.418  1.00  0.00           H  
ATOM    727  HG3 GLU    48      32.312 -34.505 -55.369  1.00  0.00           H  
ATOM    728  CD  GLU    48      33.740 -33.598 -56.597  1.00  0.00           C  
ATOM    729  OE1 GLU    48      33.156 -33.893 -57.665  1.00  0.00           O  
ATOM    730  OE2 GLU    48      34.945 -33.087 -56.632  1.00  0.00           O  
ATOM    731  C   GLU    48      34.104 -31.678 -53.545  1.00  0.00           C  
ATOM    732  O   GLU    48      33.857 -31.948 -52.359  1.00  0.00           O  
ATOM    733  N   THR    49      35.311 -31.864 -54.092  1.00  0.00           N  
ATOM    734  H   THR    49      35.436 -31.530 -55.040  1.00  0.00           H  
ATOM    735  CA  THR    49      36.477 -32.467 -53.384  1.00  0.00           C  
ATOM    736  HA  THR    49      36.053 -33.120 -52.622  1.00  0.00           H  
ATOM    737  CB  THR    49      37.319 -33.290 -54.367  1.00  0.00           C  
ATOM    738  HB  THR    49      37.911 -32.728 -55.090  1.00  0.00           H  
ATOM    739  CG2 THR    49      38.416 -34.161 -53.817  1.00  0.00           C  
ATOM    740 HG21 THR    49      39.253 -33.498 -53.566  1.00  0.00           H  
ATOM    741 HG22 THR    49      38.097 -34.744 -52.944  1.00  0.00           H  
ATOM    742 HG23 THR    49      38.801 -34.930 -54.497  1.00  0.00           H  
ATOM    743  OG1 THR    49      36.447 -34.281 -54.839  1.00  0.00           O  
ATOM    744  HG1 THR    49      35.848 -33.967 -55.520  1.00  0.00           H  
ATOM    745  C   THR    49      37.358 -31.412 -52.621  1.00  0.00           C  
ATOM    746  O   THR    49      38.381 -31.739 -52.055  1.00  0.00           O  
ATOM    747  N   LEU    50      36.987 -30.137 -52.648  1.00  0.00           N  
ATOM    748  H   LEU    50      36.110 -29.796 -53.023  1.00  0.00           H  
ATOM    749  CA  LEU    50      37.879 -29.149 -52.149  1.00  0.00           C  
ATOM    750  HA  LEU    50      38.883 -29.503 -52.380  1.00  0.00           H  
ATOM    751  CB  LEU    50      37.508 -27.828 -52.781  1.00  0.00           C  
ATOM    752  HB2 LEU    50      37.694 -27.928 -53.850  1.00  0.00           H  
ATOM    753  HB3 LEU    50      36.486 -27.688 -52.427  1.00  0.00           H  
ATOM    754  CG  LEU    50      38.335 -26.622 -52.330  1.00  0.00           C  
ATOM    755  HG  LEU    50      38.259 -26.378 -51.271  1.00  0.00           H  
ATOM    756  CD1 LEU    50      39.794 -26.850 -52.632  1.00  0.00           C  
ATOM    757 HD11 LEU    50      40.176 -27.789 -52.211  1.00  0.00           H  
ATOM    758 HD12 LEU    50      39.947 -26.804 -53.717  1.00  0.00           H  
ATOM    759 HD13 LEU    50      40.342 -26.007 -52.194  1.00  0.00           H  
ATOM    760  CD2 LEU    50      37.840 -25.376 -53.177  1.00  0.00           C  
ATOM    761 HD21 LEU    50      36.821 -25.118 -52.861  1.00  0.00           H  
ATOM    762 HD22 LEU    50      38.542 -24.552 -53.000  1.00  0.00           H  
ATOM    763 HD23 LEU    50      37.766 -25.543 -54.259  1.00  0.00           H  
ATOM    764  C   LEU    50      37.680 -29.028 -50.632  1.00  0.00           C  
ATOM    765  O   LEU    50      36.671 -29.312 -50.074  1.00  0.00           O  
ATOM    766  N   THR    51      38.791 -28.749 -50.007  1.00  0.00           N  
ATOM    767  H   THR    51      39.537 -28.692 -50.690  1.00  0.00           H  
ATOM    768  CA  THR    51      38.884 -28.705 -48.523  1.00  0.00           C  
ATOM    769  HA  THR    51      37.903 -28.755 -48.051  1.00  0.00           H  
ATOM    770  CB  THR    51      39.612 -29.983 -48.026  1.00  0.00           C  
ATOM    771  HB  THR    51      39.703 -30.038 -46.941  1.00  0.00           H  
ATOM    772  CG2 THR    51      38.792 -31.262 -48.356  1.00  0.00           C  
ATOM    773 HG21 THR    51      38.208 -31.210 -49.283  1.00  0.00           H  
ATOM    774 HG22 THR    51      39.520 -32.083 -48.373  1.00  0.00           H  
ATOM    775 HG23 THR    51      38.024 -31.431 -47.591  1.00  0.00           H  
ATOM    776  OG1 THR    51      40.934 -30.105 -48.624  1.00  0.00           O  
ATOM    777  HG1 THR    51      41.363 -30.789 -48.106  1.00  0.00           H  
ATOM    778  C   THR    51      39.528 -27.392 -48.059  1.00  0.00           C  
ATOM    779  O   THR    51      40.345 -26.764 -48.730  1.00  0.00           O  
ATOM    780  N   ILE    52      39.264 -26.951 -46.832  1.00  0.00           N  
ATOM    781  H   ILE    52      38.549 -27.464 -46.329  1.00  0.00           H  
ATOM    782  CA  ILE    52      39.903 -25.783 -46.264  1.00  0.00           C  
ATOM    783  HA  ILE    52      39.792 -24.907 -46.903  1.00  0.00           H  
ATOM    784  CB  ILE    52      39.201 -25.404 -44.987  1.00  0.00           C  
ATOM    785  HB  ILE    52      39.633 -24.453 -44.674  1.00  0.00           H  
ATOM    786  CG2 ILE    52      37.760 -25.034 -45.298  1.00  0.00           C  
ATOM    787 HG21 ILE    52      37.226 -25.991 -45.356  1.00  0.00           H  
ATOM    788 HG22 ILE    52      37.271 -24.468 -44.495  1.00  0.00           H  
ATOM    789 HG23 ILE    52      37.677 -24.482 -46.242  1.00  0.00           H  
ATOM    790  CG1 ILE    52      39.269 -26.457 -43.801  1.00  0.00           C  
ATOM    791 HG12 ILE    52      38.239 -26.613 -43.480  1.00  0.00           H  
ATOM    792 HG13 ILE    52      39.609 -27.466 -44.034  1.00  0.00           H  
ATOM    793  CD1 ILE    52      40.135 -25.928 -42.625  1.00  0.00           C  
ATOM    794 HD11 ILE    52      41.192 -26.027 -42.899  1.00  0.00           H  
ATOM    795 HD12 ILE    52      39.909 -24.939 -42.207  1.00  0.00           H  
ATOM    796 HD13 ILE    52      39.885 -26.512 -41.731  1.00  0.00           H  
ATOM    797  C   ILE    52      41.468 -26.041 -46.003  1.00  0.00           C  
ATOM    798  O   ILE    52      42.268 -25.116 -46.072  1.00  0.00           O  
ATOM    799  N   SER    53      41.831 -27.309 -45.862  1.00  0.00           N  
ATOM    800  H   SER    53      41.060 -27.966 -45.851  1.00  0.00           H  
ATOM    801  CA  SER    53      43.177 -27.876 -46.051  1.00  0.00           C  
ATOM    802  HA  SER    53      43.882 -27.261 -45.491  1.00  0.00           H  
ATOM    803  CB  SER    53      43.131 -29.300 -45.422  1.00  0.00           C  
ATOM    804  HB2 SER    53      44.122 -29.748 -45.497  1.00  0.00           H  
ATOM    805  HB3 SER    53      42.744 -29.142 -44.415  1.00  0.00           H  
ATOM    806  OG  SER    53      42.146 -30.045 -46.107  1.00  0.00           O  
ATOM    807  HG  SER    53      41.800 -30.676 -45.472  1.00  0.00           H  
ATOM    808  C   SER    53      43.707 -27.831 -47.479  1.00  0.00           C  
ATOM    809  O   SER    53      44.889 -27.482 -47.691  1.00  0.00           O  
ATOM    810  N   GLN    54      42.966 -28.066 -48.594  1.00  0.00           N  
ATOM    811  H   GLN    54      41.998 -28.332 -48.456  1.00  0.00           H  
ATOM    812  CA  GLN    54      43.473 -27.774 -49.939  1.00  0.00           C  
ATOM    813  HA  GLN    54      44.483 -28.169 -50.045  1.00  0.00           H  
ATOM    814  CB  GLN    54      42.584 -28.413 -51.066  1.00  0.00           C  
ATOM    815  HB2 GLN    54      41.544 -28.332 -50.753  1.00  0.00           H  
ATOM    816  HB3 GLN    54      42.834 -27.959 -52.025  1.00  0.00           H  
ATOM    817  CG  GLN    54      42.981 -29.900 -51.249  1.00  0.00           C  
ATOM    818  HG2 GLN    54      43.872 -29.903 -51.877  1.00  0.00           H  
ATOM    819  HG3 GLN    54      43.184 -30.314 -50.262  1.00  0.00           H  
ATOM    820  CD  GLN    54      41.801 -30.684 -51.817  1.00  0.00           C  
ATOM    821  OE1 GLN    54      41.062 -30.208 -52.653  1.00  0.00           O  
ATOM    822  NE2 GLN    54      41.438 -31.855 -51.453  1.00  0.00           N  
ATOM    823 HE21 GLN    54      40.683 -32.299 -51.962  1.00  0.00           H  
ATOM    824 HE22 GLN    54      41.831 -32.314 -50.639  1.00  0.00           H  
ATOM    825  C   GLN    54      43.592 -26.269 -50.139  1.00  0.00           C  
ATOM    826  O   GLN    54      44.428 -25.858 -50.971  1.00  0.00           O  
ATOM    827  N   VAL    55      42.825 -25.458 -49.393  1.00  0.00           N  
ATOM    828  H   VAL    55      42.018 -25.851 -48.923  1.00  0.00           H  
ATOM    829  CA  VAL    55      43.047 -23.969 -49.488  1.00  0.00           C  
ATOM    830  HA  VAL    55      43.412 -23.798 -50.501  1.00  0.00           H  
ATOM    831  CB  VAL    55      41.767 -23.089 -49.193  1.00  0.00           C  
ATOM    832  HB  VAL    55      41.529 -23.252 -48.142  1.00  0.00           H  
ATOM    833  CG1 VAL    55      42.031 -21.652 -49.569  1.00  0.00           C  
ATOM    834 HG11 VAL    55      42.028 -21.561 -50.662  1.00  0.00           H  
ATOM    835 HG12 VAL    55      41.290 -21.018 -49.068  1.00  0.00           H  
ATOM    836 HG13 VAL    55      43.025 -21.318 -49.246  1.00  0.00           H  
ATOM    837  CG2 VAL    55      40.597 -23.573 -50.051  1.00  0.00           C  
ATOM    838 HG21 VAL    55      40.803 -23.379 -51.111  1.00  0.00           H  
ATOM    839 HG22 VAL    55      40.367 -24.644 -49.989  1.00  0.00           H  
ATOM    840 HG23 VAL    55      39.765 -22.968 -49.668  1.00  0.00           H  
ATOM    841  C   VAL    55      44.196 -23.533 -48.631  1.00  0.00           C  
ATOM    842  O   VAL    55      45.056 -22.834 -49.113  1.00  0.00           O  
ATOM    843  N   ALA    56      44.361 -24.077 -47.408  1.00  0.00           N  
ATOM    844  H   ALA    56      43.631 -24.542 -46.882  1.00  0.00           H  
ATOM    845  CA  ALA    56      45.594 -23.827 -46.643  1.00  0.00           C  
ATOM    846  HA  ALA    56      45.516 -22.742 -46.569  1.00  0.00           H  
ATOM    847  CB  ALA    56      45.485 -24.384 -45.248  1.00  0.00           C  
ATOM    848  HB1 ALA    56      44.577 -24.049 -44.730  1.00  0.00           H  
ATOM    849  HB2 ALA    56      45.499 -25.478 -45.323  1.00  0.00           H  
ATOM    850  HB3 ALA    56      46.397 -24.014 -44.764  1.00  0.00           H  
ATOM    851  C   ALA    56      46.897 -24.345 -47.384  1.00  0.00           C  
ATOM    852  O   ALA    56      47.974 -23.781 -47.131  1.00  0.00           O  
ATOM    853  N   ALA    57      46.832 -25.252 -48.362  1.00  0.00           N  
ATOM    854  H   ALA    57      45.870 -25.547 -48.483  1.00  0.00           H  
ATOM    855  CA  ALA    57      47.841 -25.775 -49.174  1.00  0.00           C  
ATOM    856  HA  ALA    57      48.768 -25.887 -48.611  1.00  0.00           H  
ATOM    857  CB  ALA    57      47.505 -27.131 -49.759  1.00  0.00           C  
ATOM    858  HB1 ALA    57      47.205 -27.816 -48.956  1.00  0.00           H  
ATOM    859  HB2 ALA    57      46.568 -27.056 -50.324  1.00  0.00           H  
ATOM    860  HB3 ALA    57      48.374 -27.447 -50.348  1.00  0.00           H  
ATOM    861  C   ALA    57      48.222 -24.822 -50.384  1.00  0.00           C  
ATOM    862  O   ALA    57      49.358 -24.474 -50.585  1.00  0.00           O  
ATOM    863  N   ILE    58      47.270 -24.441 -51.227  1.00  0.00           N  
ATOM    864  H   ILE    58      46.341 -24.828 -51.105  1.00  0.00           H  
ATOM    865  CA  ILE    58      47.536 -23.443 -52.260  1.00  0.00           C  
ATOM    866  HA  ILE    58      48.337 -23.937 -52.810  1.00  0.00           H  
ATOM    867  CB  ILE    58      46.353 -23.348 -53.225  1.00  0.00           C  
ATOM    868  HB  ILE    58      45.897 -24.338 -53.208  1.00  0.00           H  
ATOM    869  CG2 ILE    58      45.320 -22.275 -52.913  1.00  0.00           C  
ATOM    870 HG21 ILE    58      45.326 -22.119 -51.827  1.00  0.00           H  
ATOM    871 HG22 ILE    58      45.579 -21.308 -53.361  1.00  0.00           H  
ATOM    872 HG23 ILE    58      44.299 -22.558 -53.198  1.00  0.00           H  
ATOM    873  CG1 ILE    58      46.825 -23.064 -54.751  1.00  0.00           C  
ATOM    874 HG12 ILE    58      45.930 -22.832 -55.328  1.00  0.00           H  
ATOM    875 HG13 ILE    58      47.428 -22.155 -54.763  1.00  0.00           H  
ATOM    876  CD1 ILE    58      47.652 -24.175 -55.396  1.00  0.00           C  
ATOM    877 HD11 ILE    58      47.335 -25.203 -55.181  1.00  0.00           H  
ATOM    878 HD12 ILE    58      47.521 -24.127 -56.484  1.00  0.00           H  
ATOM    879 HD13 ILE    58      48.681 -24.113 -55.021  1.00  0.00           H  
ATOM    880  C   ILE    58      47.978 -22.010 -51.839  1.00  0.00           C  
ATOM    881  O   ILE    58      48.515 -21.219 -52.524  1.00  0.00           O  
ATOM    882  N   SER    59      47.712 -21.661 -50.572  1.00  0.00           N  
ATOM    883  H   SER    59      47.359 -22.339 -49.908  1.00  0.00           H  
ATOM    884  CA  SER    59      48.121 -20.415 -49.950  1.00  0.00           C  
ATOM    885  HA  SER    59      48.524 -19.698 -50.665  1.00  0.00           H  
ATOM    886  CB  SER    59      46.878 -19.765 -49.291  1.00  0.00           C  
ATOM    887  HB2 SER    59      47.065 -18.797 -48.825  1.00  0.00           H  
ATOM    888  HB3 SER    59      46.074 -19.672 -50.021  1.00  0.00           H  
ATOM    889  OG  SER    59      46.429 -20.611 -48.247  1.00  0.00           O  
ATOM    890  HG  SER    59      46.034 -21.413 -48.598  1.00  0.00           H  
ATOM    891  C   SER    59      49.325 -20.518 -48.948  1.00  0.00           C  
ATOM    892  O   SER    59      49.556 -19.617 -48.160  1.00  0.00           O  
ATOM    893  N   ALA    60      50.139 -21.583 -48.944  1.00  0.00           N  
ATOM    894  H   ALA    60      49.966 -22.355 -49.577  1.00  0.00           H  
ATOM    895  CA  ALA    60      51.082 -21.849 -47.787  1.00  0.00           C  
ATOM    896  HA  ALA    60      50.544 -21.829 -46.839  1.00  0.00           H  
ATOM    897  CB  ALA    60      51.414 -23.368 -47.888  1.00  0.00           C  
ATOM    898  HB1 ALA    60      52.085 -23.477 -48.748  1.00  0.00           H  
ATOM    899  HB2 ALA    60      51.988 -23.618 -46.987  1.00  0.00           H  
ATOM    900  HB3 ALA    60      50.573 -24.041 -48.096  1.00  0.00           H  
ATOM    901  C   ALA    60      52.298 -20.944 -47.765  1.00  0.00           C  
ATOM    902  O   ALA    60      53.141 -20.849 -48.719  1.00  0.00           O  
ATOM    903  N   ARG    61      52.505 -20.235 -46.646  1.00  0.00           N  
ATOM    904  H   ARG    61      51.750 -20.271 -45.972  1.00  0.00           H  
ATOM    905  CA  ARG    61      53.602 -19.288 -46.370  1.00  0.00           C  
ATOM    906  HA  ARG    61      53.547 -18.715 -47.295  1.00  0.00           H  
ATOM    907  CB  ARG    61      53.371 -18.462 -45.153  1.00  0.00           C  
ATOM    908  HB2 ARG    61      52.893 -19.122 -44.430  1.00  0.00           H  
ATOM    909  HB3 ARG    61      54.324 -18.168 -44.711  1.00  0.00           H  
ATOM    910  CG  ARG    61      52.439 -17.288 -45.390  1.00  0.00           C  
ATOM    911  HG2 ARG    61      52.800 -16.603 -46.157  1.00  0.00           H  
ATOM    912  HG3 ARG    61      51.555 -17.777 -45.801  1.00  0.00           H  
ATOM    913  CD  ARG    61      52.076 -16.530 -44.062  1.00  0.00           C  
ATOM    914  HD2 ARG    61      53.026 -16.064 -43.803  1.00  0.00           H  
ATOM    915  HD3 ARG    61      51.349 -15.762 -44.325  1.00  0.00           H  
ATOM    916  NE  ARG    61      51.617 -17.500 -43.001  1.00  0.00           N  
ATOM    917  HE  ARG    61      52.312 -18.013 -42.477  1.00  0.00           H  
ATOM    918  CZ  ARG    61      50.414 -17.888 -42.764  1.00  0.00           C  
ATOM    919  NH1 ARG    61      49.415 -17.380 -43.404  1.00  0.00           N  
ATOM    920 HH11 ARG    61      49.455 -16.570 -44.006  1.00  0.00           H  
ATOM    921 HH12 ARG    61      48.472 -17.646 -43.157  1.00  0.00           H  
ATOM    922  NH2 ARG    61      50.342 -18.833 -41.835  1.00  0.00           N  
ATOM    923 HH21 ARG    61      51.208 -19.288 -41.585  1.00  0.00           H  
ATOM    924 HH22 ARG    61      49.409 -19.130 -41.584  1.00  0.00           H  
ATOM    925  C   ARG    61      55.054 -19.803 -46.324  1.00  0.00           C  
ATOM    926  O   ARG    61      55.937 -19.012 -46.515  1.00  0.00           O  
ATOM    927  N   ASP    62      55.182 -21.142 -46.311  1.00  0.00           N  
ATOM    928  H   ASP    62      54.289 -21.619 -46.302  1.00  0.00           H  
ATOM    929  CA  ASP    62      56.424 -21.997 -46.264  1.00  0.00           C  
ATOM    930  HA  ASP    62      57.077 -21.644 -45.466  1.00  0.00           H  
ATOM    931  CB  ASP    62      55.951 -23.393 -45.793  1.00  0.00           C  
ATOM    932  HB2 ASP    62      56.885 -23.930 -45.627  1.00  0.00           H  
ATOM    933  HB3 ASP    62      55.434 -23.233 -44.846  1.00  0.00           H  
ATOM    934  CG  ASP    62      55.071 -24.273 -46.668  1.00  0.00           C  
ATOM    935  OD1 ASP    62      55.263 -24.217 -47.924  1.00  0.00           O  
ATOM    936  OD2 ASP    62      54.166 -24.968 -46.128  1.00  0.00           O  
ATOM    937  C   ASP    62      57.235 -22.072 -47.582  1.00  0.00           C  
ATOM    938  O   ASP    62      58.357 -22.593 -47.574  1.00  0.00           O  
ATOM    939  N   GLY    63      56.635 -21.612 -48.687  1.00  0.00           N  
ATOM    940  H   GLY    63      55.677 -21.299 -48.585  1.00  0.00           H  
ATOM    941  CA  GLY    63      57.313 -21.408 -50.009  1.00  0.00           C  
ATOM    942  HA2 GLY    63      56.784 -20.615 -50.538  1.00  0.00           H  
ATOM    943  HA3 GLY    63      58.361 -21.136 -49.875  1.00  0.00           H  
ATOM    944  C   GLY    63      57.408 -22.748 -50.802  1.00  0.00           C  
ATOM    945  O   GLY    63      58.008 -22.616 -51.908  1.00  0.00           O  
ATOM    946  N   SER    64      56.903 -23.912 -50.259  1.00  0.00           N  
ATOM    947  H   SER    64      56.375 -23.823 -49.399  1.00  0.00           H  
ATOM    948  CA  SER    64      57.197 -25.201 -50.839  1.00  0.00           C  
ATOM    949  HA  SER    64      58.275 -25.299 -50.971  1.00  0.00           H  
ATOM    950  CB  SER    64      56.684 -26.339 -49.972  1.00  0.00           C  
ATOM    951  HB2 SER    64      56.808 -27.305 -50.461  1.00  0.00           H  
ATOM    952  HB3 SER    64      57.233 -26.342 -49.030  1.00  0.00           H  
ATOM    953  OG  SER    64      55.291 -26.196 -49.667  1.00  0.00           O  
ATOM    954  HG  SER    64      55.113 -25.479 -49.054  1.00  0.00           H  
ATOM    955  C   SER    64      56.438 -25.475 -52.114  1.00  0.00           C  
ATOM    956  O   SER    64      57.006 -26.154 -52.961  1.00  0.00           O  
ATOM    957  N   GLY    65      55.326 -24.808 -52.324  1.00  0.00           N  
ATOM    958  H   GLY    65      55.048 -24.246 -51.528  1.00  0.00           H  
ATOM    959  CA  GLY    65      54.473 -24.843 -53.504  1.00  0.00           C  
ATOM    960  HA2 GLY    65      53.686 -24.090 -53.450  1.00  0.00           H  
ATOM    961  HA3 GLY    65      55.020 -24.677 -54.431  1.00  0.00           H  
ATOM    962  C   GLY    65      53.634 -26.162 -53.552  1.00  0.00           C  
ATOM    963  O   GLY    65      54.098 -27.215 -53.078  1.00  0.00           O  
ATOM    964  N   VAL    66      52.405 -26.110 -54.102  1.00  0.00           N  
ATOM    965  H   VAL    66      52.027 -25.209 -54.371  1.00  0.00           H  
ATOM    966  CA  VAL    66      51.714 -27.348 -54.413  1.00  0.00           C  
ATOM    967  HA  VAL    66      52.346 -28.233 -54.337  1.00  0.00           H  
ATOM    968  CB  VAL    66      50.549 -27.464 -53.378  1.00  0.00           C  
ATOM    969  HB  VAL    66      51.074 -27.246 -52.449  1.00  0.00           H  
ATOM    970  CG1 VAL    66      49.314 -26.619 -53.519  1.00  0.00           C  
ATOM    971 HG11 VAL    66      48.683 -26.603 -52.622  1.00  0.00           H  
ATOM    972 HG12 VAL    66      49.668 -25.608 -53.757  1.00  0.00           H  
ATOM    973 HG13 VAL    66      48.571 -26.894 -54.278  1.00  0.00           H  
ATOM    974  CG2 VAL    66      50.130 -28.944 -53.354  1.00  0.00           C  
ATOM    975 HG21 VAL    66      49.148 -29.110 -52.894  1.00  0.00           H  
ATOM    976 HG22 VAL    66      49.998 -29.400 -54.343  1.00  0.00           H  
ATOM    977 HG23 VAL    66      50.825 -29.648 -52.881  1.00  0.00           H  
ATOM    978  C   VAL    66      51.187 -27.463 -55.789  1.00  0.00           C  
ATOM    979  O   VAL    66      50.675 -26.517 -56.277  1.00  0.00           O  
ATOM    980  N   THR    67      51.301 -28.686 -56.373  1.00  0.00           N  
ATOM    981  H   THR    67      51.793 -29.436 -55.903  1.00  0.00           H  
ATOM    982  CA  THR    67      50.770 -28.919 -57.769  1.00  0.00           C  
ATOM    983  HA  THR    67      50.884 -27.952 -58.259  1.00  0.00           H  
ATOM    984  CB  THR    67      51.688 -29.897 -58.465  1.00  0.00           C  
ATOM    985  HB  THR    67      51.275 -30.226 -59.419  1.00  0.00           H  
ATOM    986  CG2 THR    67      52.990 -29.346 -58.791  1.00  0.00           C  
ATOM    987 HG21 THR    67      53.517 -29.187 -57.842  1.00  0.00           H  
ATOM    988 HG22 THR    67      53.663 -29.967 -59.395  1.00  0.00           H  
ATOM    989 HG23 THR    67      53.046 -28.338 -59.222  1.00  0.00           H  
ATOM    990  OG1 THR    67      51.903 -31.041 -57.648  1.00  0.00           O  
ATOM    991  HG1 THR    67      51.025 -31.319 -57.377  1.00  0.00           H  
ATOM    992  C   THR    67      49.316 -29.239 -57.972  1.00  0.00           C  
ATOM    993  O   THR    67      48.828 -30.151 -57.293  1.00  0.00           O  
ATOM    994  N   VAL    68      48.591 -28.597 -58.838  1.00  0.00           N  
ATOM    995  H   VAL    68      49.004 -27.933 -59.482  1.00  0.00           H  
ATOM    996  CA  VAL    68      47.095 -28.727 -59.120  1.00  0.00           C  
ATOM    997  HA  VAL    68      46.646 -29.242 -58.271  1.00  0.00           H  
ATOM    998  CB  VAL    68      46.382 -27.336 -59.111  1.00  0.00           C  
ATOM    999  HB  VAL    68      46.678 -26.687 -59.936  1.00  0.00           H  
ATOM   1000  CG1 VAL    68      44.876 -27.534 -59.169  1.00  0.00           C  
ATOM   1001 HG11 VAL    68      44.491 -28.351 -58.546  1.00  0.00           H  
ATOM   1002 HG12 VAL    68      44.362 -26.590 -58.947  1.00  0.00           H  
ATOM   1003 HG13 VAL    68      44.582 -27.760 -60.201  1.00  0.00           H  
ATOM   1004  CG2 VAL    68      46.707 -26.594 -57.877  1.00  0.00           C  
ATOM   1005 HG21 VAL    68      47.745 -26.242 -57.915  1.00  0.00           H  
ATOM   1006 HG22 VAL    68      46.069 -25.702 -57.863  1.00  0.00           H  
ATOM   1007 HG23 VAL    68      46.506 -27.147 -56.951  1.00  0.00           H  
ATOM   1008  C   VAL    68      46.669 -29.589 -60.307  1.00  0.00           C  
ATOM   1009  O   VAL    68      47.224 -29.394 -61.352  1.00  0.00           O  
ATOM   1010  N   GLU    69      45.598 -30.347 -60.243  1.00  0.00           N  
ATOM   1011  H   GLU    69      45.269 -30.482 -59.295  1.00  0.00           H  
ATOM   1012  CA  GLU    69      44.957 -31.216 -61.233  1.00  0.00           C  
ATOM   1013  HA  GLU    69      45.280 -30.824 -62.197  1.00  0.00           H  
ATOM   1014  CB  GLU    69      45.477 -32.618 -61.069  1.00  0.00           C  
ATOM   1015  HB2 GLU    69      46.559 -32.725 -61.000  1.00  0.00           H  
ATOM   1016  HB3 GLU    69      45.056 -33.028 -60.150  1.00  0.00           H  
ATOM   1017  CG  GLU    69      45.057 -33.572 -62.198  1.00  0.00           C  
ATOM   1018  HG2 GLU    69      44.449 -34.316 -61.683  1.00  0.00           H  
ATOM   1019  HG3 GLU    69      44.432 -32.996 -62.880  1.00  0.00           H  
ATOM   1020  CD  GLU    69      46.154 -34.248 -62.981  1.00  0.00           C  
ATOM   1021  OE1 GLU    69      46.359 -35.488 -62.973  1.00  0.00           O  
ATOM   1022  OE2 GLU    69      46.859 -33.456 -63.640  1.00  0.00           O  
ATOM   1023  C   GLU    69      43.443 -31.111 -61.239  1.00  0.00           C  
ATOM   1024  O   GLU    69      42.833 -30.900 -60.193  1.00  0.00           O  
ATOM   1025  N   LEU    70      42.780 -31.306 -62.378  1.00  0.00           N  
ATOM   1026  H   LEU    70      43.293 -31.489 -63.232  1.00  0.00           H  
ATOM   1027  CA  LEU    70      41.362 -31.221 -62.481  1.00  0.00           C  
ATOM   1028  HA  LEU    70      40.974 -30.944 -61.501  1.00  0.00           H  
ATOM   1029  CB  LEU    70      40.909 -30.069 -63.536  1.00  0.00           C  
ATOM   1030  HB2 LEU    70      41.104 -30.385 -64.561  1.00  0.00           H  
ATOM   1031  HB3 LEU    70      39.845 -29.839 -63.478  1.00  0.00           H  
ATOM   1032  CG  LEU    70      41.579 -28.759 -63.439  1.00  0.00           C  
ATOM   1033  HG  LEU    70      42.617 -28.886 -63.749  1.00  0.00           H  
ATOM   1034  CD1 LEU    70      41.101 -27.769 -64.553  1.00  0.00           C  
ATOM   1035 HD11 LEU    70      40.016 -27.608 -64.550  1.00  0.00           H  
ATOM   1036 HD12 LEU    70      41.522 -26.792 -64.283  1.00  0.00           H  
ATOM   1037 HD13 LEU    70      41.313 -28.068 -65.586  1.00  0.00           H  
ATOM   1038  CD2 LEU    70      41.442 -28.119 -62.089  1.00  0.00           C  
ATOM   1039 HD21 LEU    70      40.398 -28.149 -61.752  1.00  0.00           H  
ATOM   1040 HD22 LEU    70      42.060 -28.455 -61.248  1.00  0.00           H  
ATOM   1041 HD23 LEU    70      41.762 -27.093 -62.310  1.00  0.00           H  
ATOM   1042  C   LEU    70      40.720 -32.549 -62.895  1.00  0.00           C  
ATOM   1043  O   LEU    70      41.427 -33.459 -63.288  1.00  0.00           O  
ATOM   1044  N   SER    71      39.338 -32.602 -62.869  1.00  0.00           N  
ATOM   1045  H   SER    71      38.822 -31.933 -62.309  1.00  0.00           H  
ATOM   1046  CA  SER    71      38.508 -33.526 -63.507  1.00  0.00           C  
ATOM   1047  HA  SER    71      38.996 -34.498 -63.438  1.00  0.00           H  
ATOM   1048  CB  SER    71      37.140 -33.595 -62.756  1.00  0.00           C  
ATOM   1049  HB2 SER    71      37.324 -33.903 -61.727  1.00  0.00           H  
ATOM   1050  HB3 SER    71      36.699 -32.600 -62.700  1.00  0.00           H  
ATOM   1051  OG  SER    71      36.257 -34.516 -63.377  1.00  0.00           O  
ATOM   1052  HG  SER    71      35.788 -34.909 -62.637  1.00  0.00           H  
ATOM   1053  C   SER    71      38.270 -33.248 -65.009  1.00  0.00           C  
ATOM   1054  O   SER    71      37.634 -32.250 -65.273  1.00  0.00           O  
ATOM   1055  N   GLU    72      38.965 -33.941 -65.916  1.00  0.00           N  
ATOM   1056  H   GLU    72      39.384 -34.813 -65.616  1.00  0.00           H  
ATOM   1057  CA  GLU    72      38.537 -33.886 -67.330  1.00  0.00           C  
ATOM   1058  HA  GLU    72      38.864 -32.938 -67.755  1.00  0.00           H  
ATOM   1059  CB  GLU    72      39.537 -34.869 -68.007  1.00  0.00           C  
ATOM   1060  HB2 GLU    72      40.549 -34.780 -67.612  1.00  0.00           H  
ATOM   1061  HB3 GLU    72      39.273 -35.888 -67.722  1.00  0.00           H  
ATOM   1062  CG  GLU    72      39.586 -34.874 -69.510  1.00  0.00           C  
ATOM   1063  HG2 GLU    72      40.398 -35.570 -69.720  1.00  0.00           H  
ATOM   1064  HG3 GLU    72      38.692 -35.178 -70.055  1.00  0.00           H  
ATOM   1065  CD  GLU    72      39.988 -33.463 -69.999  1.00  0.00           C  
ATOM   1066  OE1 GLU    72      40.629 -32.633 -69.291  1.00  0.00           O  
ATOM   1067  OE2 GLU    72      39.769 -33.221 -71.176  1.00  0.00           O  
ATOM   1068  C   GLU    72      37.059 -34.229 -67.713  1.00  0.00           C  
ATOM   1069  O   GLU    72      36.617 -33.680 -68.726  1.00  0.00           O  
ATOM   1070  N   ALA    73      36.395 -35.107 -66.938  1.00  0.00           N  
ATOM   1071  H   ALA    73      36.929 -35.687 -66.302  1.00  0.00           H  
ATOM   1072  CA  ALA    73      34.957 -35.311 -67.083  1.00  0.00           C  
ATOM   1073  HA  ALA    73      34.671 -35.504 -68.117  1.00  0.00           H  
ATOM   1074  CB  ALA    73      34.595 -36.490 -66.095  1.00  0.00           C  
ATOM   1075  HB1 ALA    73      34.999 -37.425 -66.500  1.00  0.00           H  
ATOM   1076  HB2 ALA    73      34.847 -36.386 -65.032  1.00  0.00           H  
ATOM   1077  HB3 ALA    73      33.522 -36.717 -66.086  1.00  0.00           H  
ATOM   1078  C   ALA    73      34.113 -34.021 -66.861  1.00  0.00           C  
ATOM   1079  O   ALA    73      33.085 -33.916 -67.446  1.00  0.00           O  
ATOM   1080  N   ALA    74      34.628 -32.983 -66.227  1.00  0.00           N  
ATOM   1081  H   ALA    74      35.413 -33.186 -65.621  1.00  0.00           H  
ATOM   1082  CA  ALA    74      33.875 -31.767 -66.089  1.00  0.00           C  
ATOM   1083  HA  ALA    74      32.842 -32.019 -65.848  1.00  0.00           H  
ATOM   1084  CB  ALA    74      34.456 -31.019 -64.879  1.00  0.00           C  
ATOM   1085  HB1 ALA    74      34.188 -29.956 -64.844  1.00  0.00           H  
ATOM   1086  HB2 ALA    74      34.121 -31.470 -63.937  1.00  0.00           H  
ATOM   1087  HB3 ALA    74      35.552 -31.055 -64.928  1.00  0.00           H  
ATOM   1088  C   ALA    74      33.835 -30.872 -67.381  1.00  0.00           C  
ATOM   1089  O   ALA    74      32.933 -30.049 -67.476  1.00  0.00           O  
ATOM   1090  N   ARG    75      34.712 -31.103 -68.413  1.00  0.00           N  
ATOM   1091  H   ARG    75      35.347 -31.892 -68.372  1.00  0.00           H  
ATOM   1092  CA  ARG    75      34.856 -30.412 -69.729  1.00  0.00           C  
ATOM   1093  HA  ARG    75      34.817 -29.325 -69.662  1.00  0.00           H  
ATOM   1094  CB  ARG    75      36.164 -30.804 -70.500  1.00  0.00           C  
ATOM   1095  HB2 ARG    75      37.038 -30.773 -69.850  1.00  0.00           H  
ATOM   1096  HB3 ARG    75      36.135 -31.861 -70.766  1.00  0.00           H  
ATOM   1097  CG  ARG    75      36.404 -30.030 -71.822  1.00  0.00           C  
ATOM   1098  HG2 ARG    75      35.515 -30.205 -72.428  1.00  0.00           H  
ATOM   1099  HG3 ARG    75      36.629 -29.009 -71.512  1.00  0.00           H  
ATOM   1100  CD  ARG    75      37.592 -30.441 -72.654  1.00  0.00           C  
ATOM   1101  HD2 ARG    75      37.364 -31.388 -73.145  1.00  0.00           H  
ATOM   1102  HD3 ARG    75      37.686 -29.621 -73.366  1.00  0.00           H  
ATOM   1103  NE  ARG    75      38.822 -30.682 -71.885  1.00  0.00           N  
ATOM   1104  HE  ARG    75      38.935 -31.591 -71.460  1.00  0.00           H  
ATOM   1105  CZ  ARG    75      39.818 -29.866 -71.593  1.00  0.00           C  
ATOM   1106  NH1 ARG    75      39.975 -28.663 -72.053  1.00  0.00           N  
ATOM   1107 HH11 ARG    75      39.327 -28.199 -72.675  1.00  0.00           H  
ATOM   1108 HH12 ARG    75      40.789 -28.232 -71.639  1.00  0.00           H  
ATOM   1109  NH2 ARG    75      40.786 -30.336 -70.897  1.00  0.00           N  
ATOM   1110 HH21 ARG    75      40.692 -31.264 -70.510  1.00  0.00           H  
ATOM   1111 HH22 ARG    75      41.525 -29.776 -70.498  1.00  0.00           H  
ATOM   1112  C   ARG    75      33.532 -30.626 -70.531  1.00  0.00           C  
ATOM   1113  O   ARG    75      33.062 -29.702 -71.073  1.00  0.00           O  
ATOM   1114  N   ALA    76      32.918 -31.842 -70.524  1.00  0.00           N  
ATOM   1115  H   ALA    76      33.353 -32.617 -70.038  1.00  0.00           H  
ATOM   1116  CA  ALA    76      31.714 -32.105 -71.248  1.00  0.00           C  
ATOM   1117  HA  ALA    76      31.956 -31.852 -72.280  1.00  0.00           H  
ATOM   1118  CB  ALA    76      31.364 -33.589 -71.122  1.00  0.00           C  
ATOM   1119  HB1 ALA    76      31.436 -33.901 -70.073  1.00  0.00           H  
ATOM   1120  HB2 ALA    76      30.332 -33.770 -71.448  1.00  0.00           H  
ATOM   1121  HB3 ALA    76      32.003 -34.120 -71.839  1.00  0.00           H  
ATOM   1122  C   ALA    76      30.594 -31.089 -70.834  1.00  0.00           C  
ATOM   1123  O   ALA    76      30.101 -30.339 -71.753  1.00  0.00           O  
ATOM   1124  N   GLY    77      30.102 -31.040 -69.551  1.00  0.00           N  
ATOM   1125  H   GLY    77      30.338 -31.761 -68.880  1.00  0.00           H  
ATOM   1126  CA  GLY    77      29.037 -30.202 -69.195  1.00  0.00           C  
ATOM   1127  HA2 GLY    77      28.256 -30.274 -69.952  1.00  0.00           H  
ATOM   1128  HA3 GLY    77      28.722 -30.582 -68.223  1.00  0.00           H  
ATOM   1129  C   GLY    77      29.375 -28.719 -69.012  1.00  0.00           C  
ATOM   1130  O   GLY    77      28.584 -27.821 -69.307  1.00  0.00           O  
ATOM   1131  N   VAL    78      30.595 -28.373 -68.622  1.00  0.00           N  
ATOM   1132  H   VAL    78      31.355 -29.030 -68.491  1.00  0.00           H  
ATOM   1133  CA  VAL    78      31.047 -26.956 -68.755  1.00  0.00           C  
ATOM   1134  HA  VAL    78      30.367 -26.288 -68.226  1.00  0.00           H  
ATOM   1135  CB  VAL    78      32.420 -26.718 -68.047  1.00  0.00           C  
ATOM   1136  HB  VAL    78      33.138 -27.472 -68.370  1.00  0.00           H  
ATOM   1137  CG1 VAL    78      33.137 -25.381 -68.431  1.00  0.00           C  
ATOM   1138 HG11 VAL    78      34.104 -25.473 -67.922  1.00  0.00           H  
ATOM   1139 HG12 VAL    78      33.313 -25.347 -69.513  1.00  0.00           H  
ATOM   1140 HG13 VAL    78      32.570 -24.519 -68.057  1.00  0.00           H  
ATOM   1141  CG2 VAL    78      32.341 -26.862 -66.544  1.00  0.00           C  
ATOM   1142 HG21 VAL    78      33.269 -26.635 -66.007  1.00  0.00           H  
ATOM   1143 HG22 VAL    78      31.582 -26.095 -66.347  1.00  0.00           H  
ATOM   1144 HG23 VAL    78      31.999 -27.870 -66.277  1.00  0.00           H  
ATOM   1145  C   VAL    78      31.124 -26.460 -70.250  1.00  0.00           C  
ATOM   1146  O   VAL    78      30.628 -25.344 -70.445  1.00  0.00           O  
ATOM   1147  N   LYS    79      31.555 -27.291 -71.200  1.00  0.00           N  
ATOM   1148  H   LYS    79      32.051 -28.151 -70.998  1.00  0.00           H  
ATOM   1149  CA  LYS    79      31.342 -26.877 -72.564  1.00  0.00           C  
ATOM   1150  HA  LYS    79      31.707 -25.851 -72.602  1.00  0.00           H  
ATOM   1151  CB  LYS    79      32.078 -27.803 -73.595  1.00  0.00           C  
ATOM   1152  HB2 LYS    79      33.078 -27.864 -73.166  1.00  0.00           H  
ATOM   1153  HB3 LYS    79      31.729 -28.835 -73.626  1.00  0.00           H  
ATOM   1154  CG  LYS    79      31.953 -27.255 -75.025  1.00  0.00           C  
ATOM   1155  HG2 LYS    79      30.990 -27.605 -75.399  1.00  0.00           H  
ATOM   1156  HG3 LYS    79      31.976 -26.166 -75.019  1.00  0.00           H  
ATOM   1157  CD  LYS    79      33.033 -27.665 -75.971  1.00  0.00           C  
ATOM   1158  HD2 LYS    79      33.969 -27.425 -75.466  1.00  0.00           H  
ATOM   1159  HD3 LYS    79      33.102 -28.752 -75.997  1.00  0.00           H  
ATOM   1160  CE  LYS    79      32.898 -27.129 -77.395  1.00  0.00           C  
ATOM   1161  HE2 LYS    79      32.822 -26.050 -77.266  1.00  0.00           H  
ATOM   1162  HE3 LYS    79      33.768 -27.412 -77.988  1.00  0.00           H  
ATOM   1163  NZ  LYS    79      31.614 -27.573 -78.081  1.00  0.00           N  
ATOM   1164  HZ1 LYS    79      30.835 -27.307 -77.497  1.00  0.00           H  
ATOM   1165  HZ2 LYS    79      31.576 -27.140 -78.993  1.00  0.00           H  
ATOM   1166  HZ3 LYS    79      31.590 -28.582 -78.115  1.00  0.00           H  
ATOM   1167  C   LYS    79      29.820 -26.738 -72.895  1.00  0.00           C  
ATOM   1168  O   LYS    79      29.454 -25.784 -73.515  1.00  0.00           O  
ATOM   1169  N   ALA    80      28.973 -27.704 -72.540  1.00  0.00           N  
ATOM   1170  H   ALA    80      29.442 -28.588 -72.383  1.00  0.00           H  
ATOM   1171  CA  ALA    80      27.574 -27.617 -72.799  1.00  0.00           C  
ATOM   1172  HA  ALA    80      27.543 -27.698 -73.885  1.00  0.00           H  
ATOM   1173  CB  ALA    80      26.808 -28.848 -72.219  1.00  0.00           C  
ATOM   1174  HB1 ALA    80      27.513 -29.677 -72.358  1.00  0.00           H  
ATOM   1175  HB2 ALA    80      26.523 -28.755 -71.164  1.00  0.00           H  
ATOM   1176  HB3 ALA    80      25.810 -29.037 -72.635  1.00  0.00           H  
ATOM   1177  C   ALA    80      26.877 -26.240 -72.397  1.00  0.00           C  
ATOM   1178  O   ALA    80      26.143 -25.600 -73.201  1.00  0.00           O  
ATOM   1179  N   SER    81      27.132 -25.781 -71.217  1.00  0.00           N  
ATOM   1180  H   SER    81      27.747 -26.248 -70.561  1.00  0.00           H  
ATOM   1181  CA  SER    81      26.577 -24.519 -70.742  1.00  0.00           C  
ATOM   1182  HA  SER    81      25.505 -24.623 -70.907  1.00  0.00           H  
ATOM   1183  CB  SER    81      26.844 -24.336 -69.302  1.00  0.00           C  
ATOM   1184  HB2 SER    81      26.314 -23.412 -69.070  1.00  0.00           H  
ATOM   1185  HB3 SER    81      26.361 -25.125 -68.726  1.00  0.00           H  
ATOM   1186  OG  SER    81      28.191 -24.271 -68.841  1.00  0.00           O  
ATOM   1187  HG  SER    81      28.258 -25.152 -68.466  1.00  0.00           H  
ATOM   1188  C   SER    81      27.140 -23.380 -71.581  1.00  0.00           C  
ATOM   1189  O   SER    81      26.504 -22.378 -71.863  1.00  0.00           O  
ATOM   1190  N   SER    82      28.448 -23.442 -71.999  1.00  0.00           N  
ATOM   1191  H   SER    82      29.031 -24.202 -71.669  1.00  0.00           H  
ATOM   1192  CA  SER    82      29.057 -22.367 -72.845  1.00  0.00           C  
ATOM   1193  HA  SER    82      28.726 -21.385 -72.508  1.00  0.00           H  
ATOM   1194  CB  SER    82      30.541 -22.275 -72.636  1.00  0.00           C  
ATOM   1195  HB2 SER    82      30.971 -21.585 -73.362  1.00  0.00           H  
ATOM   1196  HB3 SER    82      30.774 -21.845 -71.661  1.00  0.00           H  
ATOM   1197  OG  SER    82      31.227 -23.468 -72.810  1.00  0.00           O  
ATOM   1198  HG  SER    82      31.205 -23.883 -71.944  1.00  0.00           H  
ATOM   1199  C   SER    82      28.650 -22.497 -74.359  1.00  0.00           C  
ATOM   1200  O   SER    82      28.622 -21.452 -74.975  1.00  0.00           O  
ATOM   1201  N   ASP    83      28.334 -23.697 -74.880  1.00  0.00           N  
ATOM   1202  H   ASP    83      28.559 -24.531 -74.350  1.00  0.00           H  
ATOM   1203  CA  ASP    83      27.609 -23.949 -76.163  1.00  0.00           C  
ATOM   1204  HA  ASP    83      28.148 -23.430 -76.955  1.00  0.00           H  
ATOM   1205  CB  ASP    83      27.586 -25.417 -76.587  1.00  0.00           C  
ATOM   1206  HB2 ASP    83      27.267 -25.833 -75.631  1.00  0.00           H  
ATOM   1207  HB3 ASP    83      26.878 -25.603 -77.395  1.00  0.00           H  
ATOM   1208  CG  ASP    83      28.931 -26.025 -77.026  1.00  0.00           C  
ATOM   1209  OD1 ASP    83      29.977 -25.342 -77.241  1.00  0.00           O  
ATOM   1210  OD2 ASP    83      28.945 -27.262 -77.197  1.00  0.00           O  
ATOM   1211  C   ASP    83      26.212 -23.411 -76.161  1.00  0.00           C  
ATOM   1212  O   ASP    83      25.782 -22.860 -77.165  1.00  0.00           O  
ATOM   1213  N   TRP    84      25.482 -23.519 -75.044  1.00  0.00           N  
ATOM   1214  H   TRP    84      25.786 -24.076 -74.255  1.00  0.00           H  
ATOM   1215  CA  TRP    84      24.102 -23.058 -74.914  1.00  0.00           C  
ATOM   1216  HA  TRP    84      23.540 -23.284 -75.820  1.00  0.00           H  
ATOM   1217  CB  TRP    84      23.471 -23.793 -73.768  1.00  0.00           C  
ATOM   1218  HB2 TRP    84      23.745 -24.851 -73.863  1.00  0.00           H  
ATOM   1219  HB3 TRP    84      23.952 -23.517 -72.822  1.00  0.00           H  
ATOM   1220  CG  TRP    84      22.003 -23.661 -73.649  1.00  0.00           C  
ATOM   1221  CD1 TRP    84      21.085 -24.585 -74.104  1.00  0.00           C  
ATOM   1222  HD1 TRP    84      21.349 -25.478 -74.651  1.00  0.00           H  
ATOM   1223  NE1 TRP    84      19.775 -24.104 -73.803  1.00  0.00           N  
ATOM   1224  HE1 TRP    84      18.966 -24.612 -74.131  1.00  0.00           H  
ATOM   1225  CE2 TRP    84      19.825 -22.919 -73.083  1.00  0.00           C  
ATOM   1226  CZ2 TRP    84      18.803 -22.033 -72.699  1.00  0.00           C  
ATOM   1227  HZ2 TRP    84      17.765 -22.080 -72.994  1.00  0.00           H  
ATOM   1228  CH2 TRP    84      19.260 -20.801 -72.169  1.00  0.00           C  
ATOM   1229  HH2 TRP    84      18.530 -20.019 -72.021  1.00  0.00           H  
ATOM   1230  CZ3 TRP    84      20.636 -20.382 -72.156  1.00  0.00           C  
ATOM   1231  HZ3 TRP    84      20.935 -19.385 -71.869  1.00  0.00           H  
ATOM   1232  CE3 TRP    84      21.589 -21.320 -72.601  1.00  0.00           C  
ATOM   1233  HE3 TRP    84      22.623 -21.030 -72.483  1.00  0.00           H  
ATOM   1234  CD2 TRP    84      21.264 -22.572 -73.053  1.00  0.00           C  
ATOM   1235  C   TRP    84      24.004 -21.598 -74.784  1.00  0.00           C  
ATOM   1236  O   TRP    84      23.156 -21.020 -75.446  1.00  0.00           O  
ATOM   1237  N   VAL    85      24.871 -20.909 -73.948  1.00  0.00           N  
ATOM   1238  H   VAL    85      25.478 -21.493 -73.386  1.00  0.00           H  
ATOM   1239  CA  VAL    85      24.843 -19.433 -73.884  1.00  0.00           C  
ATOM   1240  HA  VAL    85      23.797 -19.179 -73.713  1.00  0.00           H  
ATOM   1241  CB  VAL    85      25.663 -18.781 -72.765  1.00  0.00           C  
ATOM   1242  HB  VAL    85      25.480 -19.467 -71.939  1.00  0.00           H  
ATOM   1243  CG1 VAL    85      27.168 -18.593 -72.857  1.00  0.00           C  
ATOM   1244 HG11 VAL    85      27.682 -19.542 -73.052  1.00  0.00           H  
ATOM   1245 HG12 VAL    85      27.374 -17.844 -73.632  1.00  0.00           H  
ATOM   1246 HG13 VAL    85      27.627 -18.201 -71.941  1.00  0.00           H  
ATOM   1247  CG2 VAL    85      25.158 -17.449 -72.274  1.00  0.00           C  
ATOM   1248 HG21 VAL    85      25.513 -17.256 -71.254  1.00  0.00           H  
ATOM   1249 HG22 VAL    85      25.695 -16.643 -72.787  1.00  0.00           H  
ATOM   1250 HG23 VAL    85      24.067 -17.373 -72.358  1.00  0.00           H  
ATOM   1251  C   VAL    85      25.216 -18.784 -75.300  1.00  0.00           C  
ATOM   1252  O   VAL    85      24.758 -17.681 -75.519  1.00  0.00           O  
ATOM   1253  N   MET    86      25.889 -19.518 -76.191  1.00  0.00           N  
ATOM   1254  H   MET    86      26.174 -20.445 -75.901  1.00  0.00           H  
ATOM   1255  CA  MET    86      26.075 -19.045 -77.563  1.00  0.00           C  
ATOM   1256  HA  MET    86      26.223 -17.968 -77.481  1.00  0.00           H  
ATOM   1257  CB  MET    86      27.314 -19.823 -78.172  1.00  0.00           C  
ATOM   1258  HB2 MET    86      28.049 -19.972 -77.380  1.00  0.00           H  
ATOM   1259  HB3 MET    86      27.027 -20.810 -78.536  1.00  0.00           H  
ATOM   1260  CG  MET    86      27.891 -19.122 -79.450  1.00  0.00           C  
ATOM   1261  HG2 MET    86      28.706 -19.729 -79.844  1.00  0.00           H  
ATOM   1262  HG3 MET    86      27.050 -19.153 -80.143  1.00  0.00           H  
ATOM   1263  SD  MET    86      28.337 -17.364 -79.370  1.00  0.00           S  
ATOM   1264  CE  MET    86      30.035 -17.459 -78.771  1.00  0.00           C  
ATOM   1265  HE1 MET    86      30.704 -18.021 -79.434  1.00  0.00           H  
ATOM   1266  HE2 MET    86      30.426 -16.438 -78.674  1.00  0.00           H  
ATOM   1267  HE3 MET    86      30.075 -17.855 -77.748  1.00  0.00           H  
ATOM   1268  C   MET    86      24.830 -19.264 -78.420  1.00  0.00           C  
ATOM   1269  O   MET    86      24.554 -18.498 -79.336  1.00  0.00           O  
ATOM   1270  N   ASP    87      24.103 -20.352 -78.199  1.00  0.00           N  
ATOM   1271  H   ASP    87      24.446 -21.027 -77.525  1.00  0.00           H  
ATOM   1272  CA  ASP    87      22.996 -20.869 -79.074  1.00  0.00           C  
ATOM   1273  HA  ASP    87      23.414 -20.769 -80.075  1.00  0.00           H  
ATOM   1274  CB  ASP    87      22.761 -22.318 -78.730  1.00  0.00           C  
ATOM   1275  HB2 ASP    87      23.741 -22.795 -78.725  1.00  0.00           H  
ATOM   1276  HB3 ASP    87      22.244 -22.514 -77.791  1.00  0.00           H  
ATOM   1277  CG  ASP    87      22.140 -23.103 -79.869  1.00  0.00           C  
ATOM   1278  OD1 ASP    87      21.717 -24.265 -79.578  1.00  0.00           O  
ATOM   1279  OD2 ASP    87      21.874 -22.478 -80.942  1.00  0.00           O  
ATOM   1280  C   ASP    87      21.699 -20.059 -78.876  1.00  0.00           C  
ATOM   1281  O   ASP    87      21.008 -19.575 -79.739  1.00  0.00           O  
ATOM   1282  N   SER    88      21.412 -19.749 -77.633  1.00  0.00           N  
ATOM   1283  H   SER    88      21.973 -20.197 -76.917  1.00  0.00           H  
ATOM   1284  CA  SER    88      20.342 -18.874 -77.200  1.00  0.00           C  
ATOM   1285  HA  SER    88      19.454 -19.150 -77.769  1.00  0.00           H  
ATOM   1286  CB  SER    88      20.110 -19.250 -75.691  1.00  0.00           C  
ATOM   1287  HB2 SER    88      20.968 -19.001 -75.066  1.00  0.00           H  
ATOM   1288  HB3 SER    88      19.315 -18.700 -75.187  1.00  0.00           H  
ATOM   1289  OG  SER    88      20.004 -20.616 -75.471  1.00  0.00           O  
ATOM   1290  HG  SER    88      20.345 -20.850 -74.604  1.00  0.00           H  
ATOM   1291  C   SER    88      20.610 -17.367 -77.395  1.00  0.00           C  
ATOM   1292  O   SER    88      19.668 -16.715 -77.679  1.00  0.00           O  
ATOM   1293  N   MET    89      21.934 -16.987 -77.514  1.00  0.00           N  
ATOM   1294  H   MET    89      22.694 -17.640 -77.362  1.00  0.00           H  
ATOM   1295  CA  MET    89      22.395 -15.619 -78.055  1.00  0.00           C  
ATOM   1296  HA  MET    89      21.839 -14.941 -77.407  1.00  0.00           H  
ATOM   1297  CB  MET    89      23.831 -15.349 -77.740  1.00  0.00           C  
ATOM   1298  HB2 MET    89      23.831 -15.217 -76.658  1.00  0.00           H  
ATOM   1299  HB3 MET    89      24.472 -16.224 -77.848  1.00  0.00           H  
ATOM   1300  CG  MET    89      24.509 -14.087 -78.421  1.00  0.00           C  
ATOM   1301  HG2 MET    89      25.570 -14.314 -78.527  1.00  0.00           H  
ATOM   1302  HG3 MET    89      24.185 -13.913 -79.447  1.00  0.00           H  
ATOM   1303  SD  MET    89      24.306 -12.589 -77.381  1.00  0.00           S  
ATOM   1304  CE  MET    89      22.540 -12.318 -77.474  1.00  0.00           C  
ATOM   1305  HE1 MET    89      21.873 -13.071 -77.035  1.00  0.00           H  
ATOM   1306  HE2 MET    89      22.420 -11.414 -76.864  1.00  0.00           H  
ATOM   1307  HE3 MET    89      22.297 -11.965 -78.484  1.00  0.00           H  
ATOM   1308  C   MET    89      22.039 -15.555 -79.540  1.00  0.00           C  
ATOM   1309  O   MET    89      21.462 -14.536 -79.961  1.00  0.00           O  
ATOM   1310  N   ASN    90      22.264 -16.665 -80.353  1.00  0.00           N  
ATOM   1311  H   ASN    90      22.503 -17.551 -79.923  1.00  0.00           H  
ATOM   1312  CA  ASN    90      21.762 -16.748 -81.708  1.00  0.00           C  
ATOM   1313  HA  ASN    90      22.242 -15.931 -82.248  1.00  0.00           H  
ATOM   1314  CB  ASN    90      22.318 -18.045 -82.318  1.00  0.00           C  
ATOM   1315  HB2 ASN    90      23.407 -18.019 -82.280  1.00  0.00           H  
ATOM   1316  HB3 ASN    90      22.078 -18.948 -81.758  1.00  0.00           H  
ATOM   1317  CG  ASN    90      21.856 -18.201 -83.739  1.00  0.00           C  
ATOM   1318  OD1 ASN    90      21.960 -17.249 -84.507  1.00  0.00           O  
ATOM   1319  ND2 ASN    90      21.168 -19.272 -84.100  1.00  0.00           N  
ATOM   1320 HD21 ASN    90      21.104 -19.555 -85.071  1.00  0.00           H  
ATOM   1321 HD22 ASN    90      21.204 -20.074 -83.482  1.00  0.00           H  
ATOM   1322  C   ASN    90      20.199 -16.716 -81.842  1.00  0.00           C  
ATOM   1323  O   ASN    90      19.615 -16.011 -82.654  1.00  0.00           O  
ATOM   1324  N   LYS    91      19.423 -17.448 -81.054  1.00  0.00           N  
ATOM   1325  H   LYS    91      19.835 -18.223 -80.549  1.00  0.00           H  
ATOM   1326  CA  LYS    91      18.015 -17.295 -80.876  1.00  0.00           C  
ATOM   1327  HA  LYS    91      17.444 -17.295 -81.804  1.00  0.00           H  
ATOM   1328  CB  LYS    91      17.548 -18.507 -80.054  1.00  0.00           C  
ATOM   1329  HB2 LYS    91      17.974 -18.520 -79.050  1.00  0.00           H  
ATOM   1330  HB3 LYS    91      16.472 -18.441 -79.896  1.00  0.00           H  
ATOM   1331  CG  LYS    91      17.869 -19.891 -80.737  1.00  0.00           C  
ATOM   1332  HG2 LYS    91      17.117 -20.090 -81.500  1.00  0.00           H  
ATOM   1333  HG3 LYS    91      18.743 -19.775 -81.378  1.00  0.00           H  
ATOM   1334  CD  LYS    91      17.819 -21.064 -79.754  1.00  0.00           C  
ATOM   1335  HD2 LYS    91      18.708 -20.969 -79.130  1.00  0.00           H  
ATOM   1336  HD3 LYS    91      16.955 -20.974 -79.094  1.00  0.00           H  
ATOM   1337  CE  LYS    91      17.887 -22.440 -80.446  1.00  0.00           C  
ATOM   1338  HE2 LYS    91      17.151 -22.369 -81.247  1.00  0.00           H  
ATOM   1339  HE3 LYS    91      18.875 -22.546 -80.895  1.00  0.00           H  
ATOM   1340  NZ  LYS    91      17.611 -23.660 -79.604  1.00  0.00           N  
ATOM   1341  HZ1 LYS    91      16.745 -23.546 -79.098  1.00  0.00           H  
ATOM   1342  HZ2 LYS    91      17.425 -24.436 -80.224  1.00  0.00           H  
ATOM   1343  HZ3 LYS    91      18.351 -23.894 -78.958  1.00  0.00           H  
ATOM   1344  C   LYS    91      17.572 -15.996 -80.181  1.00  0.00           C  
ATOM   1345  O   LYS    91      16.346 -15.913 -79.894  1.00  0.00           O  
ATOM   1346  N   GLY    92      18.420 -15.077 -79.789  1.00  0.00           N  
ATOM   1347  H   GLY    92      19.395 -15.333 -79.887  1.00  0.00           H  
ATOM   1348  CA  GLY    92      17.971 -13.820 -79.214  1.00  0.00           C  
ATOM   1349  HA2 GLY    92      18.849 -13.188 -79.078  1.00  0.00           H  
ATOM   1350  HA3 GLY    92      17.378 -13.235 -79.917  1.00  0.00           H  
ATOM   1351  C   GLY    92      17.201 -13.893 -77.836  1.00  0.00           C  
ATOM   1352  O   GLY    92      16.406 -13.035 -77.550  1.00  0.00           O  
ATOM   1353  N   THR    93      17.353 -14.937 -77.046  1.00  0.00           N  
ATOM   1354  H   THR    93      18.097 -15.598 -77.233  1.00  0.00           H  
ATOM   1355  CA  THR    93      16.595 -15.152 -75.809  1.00  0.00           C  
ATOM   1356  HA  THR    93      15.527 -15.087 -76.018  1.00  0.00           H  
ATOM   1357  CB  THR    93      16.845 -16.587 -75.439  1.00  0.00           C  
ATOM   1358  HB  THR    93      17.910 -16.771 -75.298  1.00  0.00           H  
ATOM   1359  CG2 THR    93      16.169 -17.116 -74.197  1.00  0.00           C  
ATOM   1360 HG21 THR    93      16.252 -16.468 -73.316  1.00  0.00           H  
ATOM   1361 HG22 THR    93      15.123 -17.296 -74.476  1.00  0.00           H  
ATOM   1362 HG23 THR    93      16.603 -18.090 -73.938  1.00  0.00           H  
ATOM   1363  OG1 THR    93      16.265 -17.410 -76.423  1.00  0.00           O  
ATOM   1364  HG1 THR    93      16.313 -18.358 -76.276  1.00  0.00           H  
ATOM   1365  C   THR    93      17.084 -14.186 -74.728  1.00  0.00           C  
ATOM   1366  O   THR    93      18.171 -14.338 -74.176  1.00  0.00           O  
ATOM   1367  N   ASP    94      16.189 -13.252 -74.437  1.00  0.00           N  
ATOM   1368  H   ASP    94      15.308 -13.231 -74.937  1.00  0.00           H  
ATOM   1369  CA  ASP    94      16.430 -12.275 -73.397  1.00  0.00           C  
ATOM   1370  HA  ASP    94      17.261 -11.668 -73.756  1.00  0.00           H  
ATOM   1371  CB  ASP    94      15.238 -11.329 -73.360  1.00  0.00           C  
ATOM   1372  HB2 ASP    94      14.971 -10.872 -74.313  1.00  0.00           H  
ATOM   1373  HB3 ASP    94      14.360 -11.945 -73.164  1.00  0.00           H  
ATOM   1374  CG  ASP    94      15.476 -10.233 -72.281  1.00  0.00           C  
ATOM   1375  OD1 ASP    94      16.566  -9.621 -72.267  1.00  0.00           O  
ATOM   1376  OD2 ASP    94      14.569  -9.999 -71.454  1.00  0.00           O  
ATOM   1377  C   ASP    94      16.946 -12.874 -72.086  1.00  0.00           C  
ATOM   1378  O   ASP    94      16.296 -13.664 -71.421  1.00  0.00           O  
ATOM   1379  N   SER    95      18.207 -12.565 -71.671  1.00  0.00           N  
ATOM   1380  H   SER    95      18.756 -11.875 -72.170  1.00  0.00           H  
ATOM   1381  CA  SER    95      18.900 -13.238 -70.529  1.00  0.00           C  
ATOM   1382  HA  SER    95      18.138 -13.524 -69.804  1.00  0.00           H  
ATOM   1383  CB  SER    95      19.721 -14.506 -70.914  1.00  0.00           C  
ATOM   1384  HB2 SER    95      20.627 -14.290 -71.480  1.00  0.00           H  
ATOM   1385  HB3 SER    95      20.015 -14.930 -69.953  1.00  0.00           H  
ATOM   1386  OG  SER    95      18.822 -15.389 -71.579  1.00  0.00           O  
ATOM   1387  HG  SER    95      18.459 -14.966 -72.360  1.00  0.00           H  
ATOM   1388  C   SER    95      19.801 -12.249 -69.806  1.00  0.00           C  
ATOM   1389  O   SER    95      20.461 -11.348 -70.365  1.00  0.00           O  
ATOM   1390  N   TYR    96      19.919 -12.559 -68.528  1.00  0.00           N  
ATOM   1391  H   TYR    96      19.369 -13.322 -68.153  1.00  0.00           H  
ATOM   1392  CA  TYR    96      20.877 -11.878 -67.590  1.00  0.00           C  
ATOM   1393  HA  TYR    96      20.654 -10.813 -67.653  1.00  0.00           H  
ATOM   1394  CB  TYR    96      20.671 -12.401 -66.176  1.00  0.00           C  
ATOM   1395  HB2 TYR    96      19.638 -12.705 -65.966  1.00  0.00           H  
ATOM   1396  HB3 TYR    96      21.185 -13.348 -65.968  1.00  0.00           H  
ATOM   1397  CG  TYR    96      20.941 -11.312 -65.044  1.00  0.00           C  
ATOM   1398  CD1 TYR    96      21.911 -11.521 -64.026  1.00  0.00           C  
ATOM   1399  HD1 TYR    96      22.423 -12.468 -63.942  1.00  0.00           H  
ATOM   1400  CE1 TYR    96      22.029 -10.571 -63.000  1.00  0.00           C  
ATOM   1401  HE1 TYR    96      22.785 -10.648 -62.232  1.00  0.00           H  
ATOM   1402  CZ  TYR    96      21.191  -9.480 -63.011  1.00  0.00           C  
ATOM   1403  OH  TYR    96      21.425  -8.485 -62.067  1.00  0.00           O  
ATOM   1404  HH  TYR    96      21.460  -8.758 -61.148  1.00  0.00           H  
ATOM   1405  CE2 TYR    96      20.203  -9.329 -63.999  1.00  0.00           C  
ATOM   1406  HE2 TYR    96      19.602  -8.431 -63.989  1.00  0.00           H  
ATOM   1407  CD2 TYR    96      20.039 -10.252 -64.987  1.00  0.00           C  
ATOM   1408  HD2 TYR    96      19.120 -10.282 -65.554  1.00  0.00           H  
ATOM   1409  C   TYR    96      22.339 -12.207 -68.043  1.00  0.00           C  
ATOM   1410  O   TYR    96      22.709 -13.321 -68.319  1.00  0.00           O  
ATOM   1411  N   GLY    97      23.227 -11.240 -68.028  1.00  0.00           N  
ATOM   1412  H   GLY    97      22.890 -10.386 -67.600  1.00  0.00           H  
ATOM   1413  CA  GLY    97      24.637 -11.357 -68.465  1.00  0.00           C  
ATOM   1414  HA2 GLY    97      25.229 -10.491 -68.171  1.00  0.00           H  
ATOM   1415  HA3 GLY    97      24.961 -12.328 -68.091  1.00  0.00           H  
ATOM   1416  C   GLY    97      24.702 -11.396 -69.957  1.00  0.00           C  
ATOM   1417  O   GLY    97      25.849 -11.496 -70.405  1.00  0.00           O  
ATOM   1418  N   VAL    98      23.636 -11.347 -70.751  1.00  0.00           N  
ATOM   1419  H   VAL    98      22.737 -11.353 -70.284  1.00  0.00           H  
ATOM   1420  CA  VAL    98      23.609 -11.596 -72.204  1.00  0.00           C  
ATOM   1421  HA  VAL    98      24.607 -11.721 -72.625  1.00  0.00           H  
ATOM   1422  CB  VAL    98      22.936 -12.948 -72.520  1.00  0.00           C  
ATOM   1423  HB  VAL    98      21.931 -12.838 -72.114  1.00  0.00           H  
ATOM   1424  CG1 VAL    98      22.896 -13.143 -74.044  1.00  0.00           C  
ATOM   1425 HG11 VAL    98      23.924 -13.364 -74.357  1.00  0.00           H  
ATOM   1426 HG12 VAL    98      22.362 -14.080 -74.246  1.00  0.00           H  
ATOM   1427 HG13 VAL    98      22.485 -12.297 -74.608  1.00  0.00           H  
ATOM   1428  CG2 VAL    98      23.663 -14.088 -71.765  1.00  0.00           C  
ATOM   1429 HG21 VAL    98      23.223 -14.993 -72.204  1.00  0.00           H  
ATOM   1430 HG22 VAL    98      24.755 -14.129 -71.862  1.00  0.00           H  
ATOM   1431 HG23 VAL    98      23.509 -14.041 -70.680  1.00  0.00           H  
ATOM   1432  C   VAL    98      22.989 -10.380 -72.944  1.00  0.00           C  
ATOM   1433  O   VAL    98      23.640  -9.845 -73.788  1.00  0.00           O  
ATOM   1434  N   THR    99      21.836  -9.912 -72.527  1.00  0.00           N  
ATOM   1435  H   THR    99      21.190 -10.548 -72.074  1.00  0.00           H  
ATOM   1436  CA  THR    99      21.114  -8.744 -73.130  1.00  0.00           C  
ATOM   1437  HA  THR    99      21.754  -8.374 -73.931  1.00  0.00           H  
ATOM   1438  CB  THR    99      19.734  -9.211 -73.680  1.00  0.00           C  
ATOM   1439  HB  THR    99      19.149  -8.292 -73.713  1.00  0.00           H  
ATOM   1440  CG2 THR    99      19.795  -9.784 -75.054  1.00  0.00           C  
ATOM   1441 HG21 THR    99      20.087  -8.975 -75.736  1.00  0.00           H  
ATOM   1442 HG22 THR    99      20.516 -10.610 -75.087  1.00  0.00           H  
ATOM   1443 HG23 THR    99      18.810 -10.128 -75.392  1.00  0.00           H  
ATOM   1444  OG1 THR    99      19.104 -10.133 -72.849  1.00  0.00           O  
ATOM   1445  HG1 THR    99      18.230  -9.772 -72.684  1.00  0.00           H  
ATOM   1446  C   THR    99      20.869  -7.545 -72.192  1.00  0.00           C  
ATOM   1447  O   THR    99      20.726  -6.432 -72.690  1.00  0.00           O  
ATOM   1448  N   THR   100      20.756  -7.777 -70.925  1.00  0.00           N  
ATOM   1449  H   THR   100      20.919  -8.711 -70.568  1.00  0.00           H  
ATOM   1450  CA  THR   100      20.397  -6.820 -69.876  1.00  0.00           C  
ATOM   1451  HA  THR   100      19.562  -6.189 -70.178  1.00  0.00           H  
ATOM   1452  CB  THR   100      19.776  -7.467 -68.636  1.00  0.00           C  
ATOM   1453  HB  THR   100      19.527  -6.688 -67.915  1.00  0.00           H  
ATOM   1454  CG2 THR   100      18.517  -8.254 -68.950  1.00  0.00           C  
ATOM   1455 HG21 THR   100      17.687  -7.556 -69.113  1.00  0.00           H  
ATOM   1456 HG22 THR   100      18.565  -8.899 -69.837  1.00  0.00           H  
ATOM   1457 HG23 THR   100      18.264  -8.913 -68.110  1.00  0.00           H  
ATOM   1458  OG1 THR   100      20.595  -8.255 -67.972  1.00  0.00           O  
ATOM   1459  HG1 THR   100      21.333  -7.689 -67.737  1.00  0.00           H  
ATOM   1460  C   THR   100      21.615  -6.042 -69.427  1.00  0.00           C  
ATOM   1461  O   THR   100      22.658  -6.601 -69.210  1.00  0.00           O  
ATOM   1462  N   GLY   101      21.451  -4.797 -69.001  1.00  0.00           N  
ATOM   1463  H   GLY   101      20.776  -4.247 -69.518  1.00  0.00           H  
ATOM   1464  CA  GLY   101      22.193  -4.150 -67.904  1.00  0.00           C  
ATOM   1465  HA2 GLY   101      23.244  -4.018 -68.160  1.00  0.00           H  
ATOM   1466  HA3 GLY   101      21.616  -3.226 -67.890  1.00  0.00           H  
ATOM   1467  C   GLY   101      22.275  -4.841 -66.545  1.00  0.00           C  
ATOM   1468  O   GLY   101      21.924  -6.021 -66.416  1.00  0.00           O  
ATOM   1469  N   PHE   102      22.604  -4.038 -65.471  1.00  0.00           N  
ATOM   1470  H   PHE   102      22.875  -3.071 -65.600  1.00  0.00           H  
ATOM   1471  CA  PHE   102      22.832  -4.648 -64.129  1.00  0.00           C  
ATOM   1472  HA  PHE   102      22.358  -5.629 -64.108  1.00  0.00           H  
ATOM   1473  CB  PHE   102      24.356  -4.801 -63.845  1.00  0.00           C  
ATOM   1474  HB2 PHE   102      24.894  -3.859 -63.687  1.00  0.00           H  
ATOM   1475  HB3 PHE   102      24.395  -5.311 -62.875  1.00  0.00           H  
ATOM   1476  CG  PHE   102      25.079  -5.621 -64.918  1.00  0.00           C  
ATOM   1477  CD1 PHE   102      25.118  -7.052 -64.870  1.00  0.00           C  
ATOM   1478  HD1 PHE   102      24.649  -7.550 -64.035  1.00  0.00           H  
ATOM   1479  CE1 PHE   102      25.803  -7.777 -65.799  1.00  0.00           C  
ATOM   1480  HE1 PHE   102      25.786  -8.853 -65.712  1.00  0.00           H  
ATOM   1481  CZ  PHE   102      26.472  -7.144 -66.886  1.00  0.00           C  
ATOM   1482  HZ  PHE   102      26.975  -7.735 -67.638  1.00  0.00           H  
ATOM   1483  CE2 PHE   102      26.471  -5.705 -66.938  1.00  0.00           C  
ATOM   1484  HE2 PHE   102      27.000  -5.210 -67.740  1.00  0.00           H  
ATOM   1485  CD2 PHE   102      25.729  -4.988 -65.980  1.00  0.00           C  
ATOM   1486  HD2 PHE   102      25.800  -3.911 -66.027  1.00  0.00           H  
ATOM   1487  C   PHE   102      22.063  -3.923 -63.063  1.00  0.00           C  
ATOM   1488  O   PHE   102      21.685  -2.772 -63.214  1.00  0.00           O  
ATOM   1489  N   GLY   103      21.762  -4.695 -61.959  1.00  0.00           N  
ATOM   1490  H   GLY   103      22.236  -5.588 -62.027  1.00  0.00           H  
ATOM   1491  CA  GLY   103      20.986  -4.258 -60.761  1.00  0.00           C  
ATOM   1492  HA2 GLY   103      20.885  -5.095 -60.070  1.00  0.00           H  
ATOM   1493  HA3 GLY   103      21.565  -3.480 -60.262  1.00  0.00           H  
ATOM   1494  C   GLY   103      19.653  -3.718 -61.207  1.00  0.00           C  
ATOM   1495  O   GLY   103      19.028  -4.308 -62.114  1.00  0.00           O  
ATOM   1496  N   ALA   104      19.198  -2.610 -60.638  1.00  0.00           N  
ATOM   1497  H   ALA   104      19.842  -2.123 -60.026  1.00  0.00           H  
ATOM   1498  CA  ALA   104      17.913  -1.878 -61.025  1.00  0.00           C  
ATOM   1499  HA  ALA   104      17.119  -2.614 -60.899  1.00  0.00           H  
ATOM   1500  CB  ALA   104      17.690  -0.633 -60.188  1.00  0.00           C  
ATOM   1501  HB1 ALA   104      17.350  -1.004 -59.213  1.00  0.00           H  
ATOM   1502  HB2 ALA   104      18.555   0.041 -60.163  1.00  0.00           H  
ATOM   1503  HB3 ALA   104      16.863  -0.098 -60.672  1.00  0.00           H  
ATOM   1504  C   ALA   104      17.969  -1.518 -62.544  1.00  0.00           C  
ATOM   1505  O   ALA   104      17.034  -1.701 -63.323  1.00  0.00           O  
ATOM   1506  N   THR   105      19.127  -1.064 -63.093  1.00  0.00           N  
ATOM   1507  H   THR   105      19.921  -0.935 -62.477  1.00  0.00           H  
ATOM   1508  CA  THR   105      19.390  -0.603 -64.443  1.00  0.00           C  
ATOM   1509  HA  THR   105      18.486  -0.044 -64.687  1.00  0.00           H  
ATOM   1510  CB  THR   105      20.618   0.379 -64.442  1.00  0.00           C  
ATOM   1511  HB  THR   105      20.749   0.459 -65.521  1.00  0.00           H  
ATOM   1512  CG2 THR   105      20.361   1.801 -63.926  1.00  0.00           C  
ATOM   1513 HG21 THR   105      20.332   1.832 -62.830  1.00  0.00           H  
ATOM   1514 HG22 THR   105      21.171   2.444 -64.291  1.00  0.00           H  
ATOM   1515 HG23 THR   105      19.468   2.264 -64.365  1.00  0.00           H  
ATOM   1516  OG1 THR   105      21.829  -0.182 -63.940  1.00  0.00           O  
ATOM   1517  HG1 THR   105      21.748  -1.138 -63.955  1.00  0.00           H  
ATOM   1518  C   THR   105      19.483  -1.813 -65.361  1.00  0.00           C  
ATOM   1519  O   THR   105      19.717  -1.641 -66.528  1.00  0.00           O  
ATOM   1520  N   SER   106      19.239  -3.054 -64.950  1.00  0.00           N  
ATOM   1521  H   SER   106      19.039  -3.109 -63.958  1.00  0.00           H  
ATOM   1522  CA  SER   106      19.074  -4.171 -65.864  1.00  0.00           C  
ATOM   1523  HA  SER   106      19.856  -4.161 -66.623  1.00  0.00           H  
ATOM   1524  CB  SER   106      19.068  -5.482 -65.004  1.00  0.00           C  
ATOM   1525  HB2 SER   106      19.144  -6.296 -65.725  1.00  0.00           H  
ATOM   1526  HB3 SER   106      19.951  -5.439 -64.367  1.00  0.00           H  
ATOM   1527  OG  SER   106      17.940  -5.590 -64.124  1.00  0.00           O  
ATOM   1528  HG  SER   106      18.290  -5.345 -63.263  1.00  0.00           H  
ATOM   1529  C   SER   106      17.741  -4.129 -66.684  1.00  0.00           C  
ATOM   1530  O   SER   106      17.429  -5.066 -67.394  1.00  0.00           O  
ATOM   1531  N   HIE   107      16.947  -3.052 -66.601  1.00  0.00           N  
ATOM   1532  H   HIE   107      17.308  -2.365 -65.950  1.00  0.00           H  
ATOM   1533  CA  HIE   107      15.837  -2.688 -67.508  1.00  0.00           C  
ATOM   1534  HA  HIE   107      15.229  -3.592 -67.543  1.00  0.00           H  
ATOM   1535  CB  HIE   107      14.965  -1.634 -66.852  1.00  0.00           C  
ATOM   1536  HB2 HIE   107      14.010  -1.563 -67.387  1.00  0.00           H  
ATOM   1537  HB3 HIE   107      14.708  -2.029 -65.862  1.00  0.00           H  
ATOM   1538  CG  HIE   107      15.494  -0.224 -66.731  1.00  0.00           C  
ATOM   1539  ND1 HIE   107      16.154   0.513 -67.676  1.00  0.00           N  
ATOM   1540  CE1 HIE   107      16.503   1.637 -67.053  1.00  0.00           C  
ATOM   1541  HE1 HIE   107      17.055   2.454 -67.492  1.00  0.00           H  
ATOM   1542  NE2 HIE   107      16.050   1.627 -65.797  1.00  0.00           N  
ATOM   1543  HE2 HIE   107      16.017   2.441 -65.201  1.00  0.00           H  
ATOM   1544  CD2 HIE   107      15.508   0.441 -65.493  1.00  0.00           C  
ATOM   1545  HD2 HIE   107      15.014   0.062 -64.610  1.00  0.00           H  
ATOM   1546  C   HIE   107      16.446  -2.271 -68.846  1.00  0.00           C  
ATOM   1547  O   HIE   107      15.867  -2.517 -69.913  1.00  0.00           O  
ATOM   1548  N   ARG   108      17.689  -1.703 -68.923  1.00  0.00           N  
ATOM   1549  H   ARG   108      18.113  -1.478 -68.031  1.00  0.00           H  
ATOM   1550  CA  ARG   108      18.423  -1.433 -70.219  1.00  0.00           C  
ATOM   1551  HA  ARG   108      17.735  -0.853 -70.834  1.00  0.00           H  
ATOM   1552  CB  ARG   108      19.586  -0.572 -69.871  1.00  0.00           C  
ATOM   1553  HB2 ARG   108      20.299  -1.126 -69.260  1.00  0.00           H  
ATOM   1554  HB3 ARG   108      20.137  -0.417 -70.799  1.00  0.00           H  
ATOM   1555  CG  ARG   108      19.443   0.838 -69.146  1.00  0.00           C  
ATOM   1556  HG2 ARG   108      18.563   1.270 -69.623  1.00  0.00           H  
ATOM   1557  HG3 ARG   108      19.154   0.585 -68.126  1.00  0.00           H  
ATOM   1558  CD  ARG   108      20.667   1.666 -69.370  1.00  0.00           C  
ATOM   1559  HD2 ARG   108      21.568   1.054 -69.366  1.00  0.00           H  
ATOM   1560  HD3 ARG   108      20.589   2.173 -70.332  1.00  0.00           H  
ATOM   1561  NE  ARG   108      20.788   2.779 -68.378  1.00  0.00           N  
ATOM   1562  HE  ARG   108      19.928   3.218 -68.083  1.00  0.00           H  
ATOM   1563  CZ  ARG   108      21.818   3.132 -67.711  1.00  0.00           C  
ATOM   1564  NH1 ARG   108      22.982   2.675 -67.833  1.00  0.00           N  
ATOM   1565 HH11 ARG   108      23.205   2.152 -68.668  1.00  0.00           H  
ATOM   1566 HH12 ARG   108      23.714   3.033 -67.237  1.00  0.00           H  
ATOM   1567  NH2 ARG   108      21.654   4.001 -66.809  1.00  0.00           N  
ATOM   1568 HH21 ARG   108      20.759   4.247 -66.411  1.00  0.00           H  
ATOM   1569 HH22 ARG   108      22.485   4.259 -66.295  1.00  0.00           H  
ATOM   1570  C   ARG   108      18.826  -2.612 -71.007  1.00  0.00           C  
ATOM   1571  O   ARG   108      19.344  -3.536 -70.420  1.00  0.00           O  
ATOM   1572  N   ARG   109      18.641  -2.586 -72.306  1.00  0.00           N  
ATOM   1573  H   ARG   109      18.120  -1.777 -72.624  1.00  0.00           H  
ATOM   1574  CA  ARG   109      18.996  -3.650 -73.188  1.00  0.00           C  
ATOM   1575  HA  ARG   109      19.495  -4.436 -72.620  1.00  0.00           H  
ATOM   1576  CB  ARG   109      17.775  -4.264 -73.884  1.00  0.00           C  
ATOM   1577  HB2 ARG   109      17.287  -3.486 -74.472  1.00  0.00           H  
ATOM   1578  HB3 ARG   109      18.185  -5.017 -74.557  1.00  0.00           H  
ATOM   1579  CG  ARG   109      16.729  -4.939 -72.970  1.00  0.00           C  
ATOM   1580  HG2 ARG   109      16.214  -4.190 -72.367  1.00  0.00           H  
ATOM   1581  HG3 ARG   109      15.966  -5.494 -73.514  1.00  0.00           H  
ATOM   1582  CD  ARG   109      17.431  -5.964 -72.060  1.00  0.00           C  
ATOM   1583  HD2 ARG   109      18.199  -6.469 -72.645  1.00  0.00           H  
ATOM   1584  HD3 ARG   109      18.032  -5.394 -71.351  1.00  0.00           H  
ATOM   1585  NE  ARG   109      16.435  -6.852 -71.494  1.00  0.00           N  
ATOM   1586  HE  ARG   109      16.445  -7.802 -71.838  1.00  0.00           H  
ATOM   1587  CZ  ARG   109      15.569  -6.620 -70.559  1.00  0.00           C  
ATOM   1588  NH1 ARG   109      15.527  -5.479 -69.868  1.00  0.00           N  
ATOM   1589 HH11 ARG   109      16.232  -4.756 -69.853  1.00  0.00           H  
ATOM   1590 HH12 ARG   109      14.704  -5.289 -69.315  1.00  0.00           H  
ATOM   1591  NH2 ARG   109      14.567  -7.412 -70.309  1.00  0.00           N  
ATOM   1592 HH21 ARG   109      14.438  -8.240 -70.873  1.00  0.00           H  
ATOM   1593 HH22 ARG   109      14.104  -7.262 -69.424  1.00  0.00           H  
ATOM   1594  C   ARG   109      20.018  -3.322 -74.274  1.00  0.00           C  
ATOM   1595  O   ARG   109      19.924  -2.273 -74.912  1.00  0.00           O  
ATOM   1596  N   THR   110      20.896  -4.249 -74.561  1.00  0.00           N  
ATOM   1597  H   THR   110      20.878  -5.026 -73.911  1.00  0.00           H  
ATOM   1598  CA  THR   110      21.835  -4.437 -75.699  1.00  0.00           C  
ATOM   1599  HA  THR   110      21.830  -3.597 -76.393  1.00  0.00           H  
ATOM   1600  CB  THR   110      23.276  -4.397 -75.223  1.00  0.00           C  
ATOM   1601  HB  THR   110      23.504  -3.475 -74.688  1.00  0.00           H  
ATOM   1602  CG2 THR   110      23.723  -5.545 -74.371  1.00  0.00           C  
ATOM   1603 HG21 THR   110      24.546  -5.145 -73.765  1.00  0.00           H  
ATOM   1604 HG22 THR   110      22.985  -6.082 -73.762  1.00  0.00           H  
ATOM   1605 HG23 THR   110      24.181  -6.389 -74.901  1.00  0.00           H  
ATOM   1606  OG1 THR   110      24.065  -4.408 -76.308  1.00  0.00           O  
ATOM   1607  HG1 THR   110      24.020  -3.496 -76.605  1.00  0.00           H  
ATOM   1608  C   THR   110      21.578  -5.802 -76.265  1.00  0.00           C  
ATOM   1609  O   THR   110      21.137  -6.710 -75.629  1.00  0.00           O  
ATOM   1610  N   LYS   111      21.897  -6.023 -77.529  1.00  0.00           N  
ATOM   1611  H   LYS   111      22.165  -5.173 -78.010  1.00  0.00           H  
ATOM   1612  CA  LYS   111      22.233  -7.363 -78.162  1.00  0.00           C  
ATOM   1613  HA  LYS   111      21.894  -8.152 -77.490  1.00  0.00           H  
ATOM   1614  CB  LYS   111      21.471  -7.690 -79.415  1.00  0.00           C  
ATOM   1615  HB2 LYS   111      21.733  -8.724 -79.642  1.00  0.00           H  
ATOM   1616  HB3 LYS   111      20.427  -7.768 -79.113  1.00  0.00           H  
ATOM   1617  CG  LYS   111      21.658  -6.835 -80.651  1.00  0.00           C  
ATOM   1618  HG2 LYS   111      21.039  -7.319 -81.407  1.00  0.00           H  
ATOM   1619  HG3 LYS   111      21.283  -5.821 -80.513  1.00  0.00           H  
ATOM   1620  CD  LYS   111      23.001  -6.917 -81.297  1.00  0.00           C  
ATOM   1621  HD2 LYS   111      23.741  -6.455 -80.644  1.00  0.00           H  
ATOM   1622  HD3 LYS   111      23.266  -7.956 -81.493  1.00  0.00           H  
ATOM   1623  CE  LYS   111      22.903  -5.922 -82.516  1.00  0.00           C  
ATOM   1624  HE2 LYS   111      22.171  -6.347 -83.202  1.00  0.00           H  
ATOM   1625  HE3 LYS   111      22.704  -4.900 -82.191  1.00  0.00           H  
ATOM   1626  NZ  LYS   111      24.270  -5.926 -83.181  1.00  0.00           N  
ATOM   1627  HZ1 LYS   111      25.077  -6.047 -82.586  1.00  0.00           H  
ATOM   1628  HZ2 LYS   111      24.296  -6.758 -83.754  1.00  0.00           H  
ATOM   1629  HZ3 LYS   111      24.405  -5.160 -83.825  1.00  0.00           H  
ATOM   1630  C   LYS   111      23.727  -7.762 -78.258  1.00  0.00           C  
ATOM   1631  O   LYS   111      24.041  -8.841 -78.711  1.00  0.00           O  
ATOM   1632  N   GLN   112      24.635  -6.901 -77.840  1.00  0.00           N  
ATOM   1633  H   GLN   112      24.298  -6.157 -77.241  1.00  0.00           H  
ATOM   1634  CA  GLN   112      26.061  -7.129 -77.898  1.00  0.00           C  
ATOM   1635  HA  GLN   112      26.244  -7.910 -78.635  1.00  0.00           H  
ATOM   1636  CB  GLN   112      26.838  -5.835 -78.239  1.00  0.00           C  
ATOM   1637  HB2 GLN   112      26.708  -5.157 -77.395  1.00  0.00           H  
ATOM   1638  HB3 GLN   112      27.905  -6.054 -78.281  1.00  0.00           H  
ATOM   1639  CG  GLN   112      26.519  -5.097 -79.546  1.00  0.00           C  
ATOM   1640  HG2 GLN   112      25.444  -4.917 -79.531  1.00  0.00           H  
ATOM   1641  HG3 GLN   112      27.116  -4.191 -79.437  1.00  0.00           H  
ATOM   1642  CD  GLN   112      26.973  -5.772 -80.855  1.00  0.00           C  
ATOM   1643  OE1 GLN   112      27.369  -6.925 -80.854  1.00  0.00           O  
ATOM   1644  NE2 GLN   112      26.749  -5.095 -81.955  1.00  0.00           N  
ATOM   1645 HE21 GLN   112      27.096  -5.553 -82.789  1.00  0.00           H  
ATOM   1646 HE22 GLN   112      26.767  -4.083 -81.957  1.00  0.00           H  
ATOM   1647  C   GLN   112      26.529  -7.858 -76.608  1.00  0.00           C  
ATOM   1648  O   GLN   112      27.121  -7.243 -75.722  1.00  0.00           O  
ATOM   1649  N   GLY   113      26.202  -9.127 -76.490  1.00  0.00           N  
ATOM   1650  H   GLY   113      25.693  -9.621 -77.213  1.00  0.00           H  
ATOM   1651  CA  GLY   113      26.502  -9.937 -75.289  1.00  0.00           C  
ATOM   1652  HA2 GLY   113      25.964  -9.568 -74.416  1.00  0.00           H  
ATOM   1653  HA3 GLY   113      26.280 -10.968 -75.567  1.00  0.00           H  
ATOM   1654  C   GLY   113      27.985  -9.989 -75.003  1.00  0.00           C  
ATOM   1655  O   GLY   113      28.408 -10.069 -73.849  1.00  0.00           O  
ATOM   1656  N   GLY   114      28.823  -9.934 -76.030  1.00  0.00           N  
ATOM   1657  H   GLY   114      28.500  -9.731 -76.969  1.00  0.00           H  
ATOM   1658  CA  GLY   114      30.303 -10.000 -75.865  1.00  0.00           C  
ATOM   1659  HA2 GLY   114      30.603 -10.768 -75.152  1.00  0.00           H  
ATOM   1660  HA3 GLY   114      30.685 -10.231 -76.860  1.00  0.00           H  
ATOM   1661  C   GLY   114      30.943  -8.671 -75.458  1.00  0.00           C  
ATOM   1662  O   GLY   114      31.800  -8.702 -74.576  1.00  0.00           O  
ATOM   1663  N   ALA   115      30.417  -7.535 -75.973  1.00  0.00           N  
ATOM   1664  H   ALA   115      29.610  -7.560 -76.584  1.00  0.00           H  
ATOM   1665  CA  ALA   115      30.890  -6.215 -75.569  1.00  0.00           C  
ATOM   1666  HA  ALA   115      31.963  -6.048 -75.468  1.00  0.00           H  
ATOM   1667  CB  ALA   115      30.477  -5.217 -76.637  1.00  0.00           C  
ATOM   1668  HB1 ALA   115      29.380  -5.241 -76.634  1.00  0.00           H  
ATOM   1669  HB2 ALA   115      30.757  -4.209 -76.307  1.00  0.00           H  
ATOM   1670  HB3 ALA   115      30.876  -5.453 -77.630  1.00  0.00           H  
ATOM   1671  C   ALA   115      30.277  -5.801 -74.217  1.00  0.00           C  
ATOM   1672  O   ALA   115      30.814  -4.868 -73.597  1.00  0.00           O  
ATOM   1673  N   LEU   116      29.240  -6.471 -73.731  1.00  0.00           N  
ATOM   1674  H   LEU   116      28.632  -6.979 -74.362  1.00  0.00           H  
ATOM   1675  CA  LEU   116      28.748  -6.280 -72.312  1.00  0.00           C  
ATOM   1676  HA  LEU   116      28.628  -5.204 -72.183  1.00  0.00           H  
ATOM   1677  CB  LEU   116      27.409  -7.015 -72.257  1.00  0.00           C  
ATOM   1678  HB2 LEU   116      26.810  -6.756 -73.130  1.00  0.00           H  
ATOM   1679  HB3 LEU   116      27.643  -8.075 -72.359  1.00  0.00           H  
ATOM   1680  CG  LEU   116      26.676  -6.972 -70.900  1.00  0.00           C  
ATOM   1681  HG  LEU   116      27.272  -7.411 -70.100  1.00  0.00           H  
ATOM   1682  CD1 LEU   116      26.240  -5.617 -70.423  1.00  0.00           C  
ATOM   1683 HD11 LEU   116      25.593  -5.665 -69.539  1.00  0.00           H  
ATOM   1684 HD12 LEU   116      27.109  -5.058 -70.054  1.00  0.00           H  
ATOM   1685 HD13 LEU   116      25.775  -5.039 -71.232  1.00  0.00           H  
ATOM   1686  CD2 LEU   116      25.413  -7.848 -71.109  1.00  0.00           C  
ATOM   1687 HD21 LEU   116      24.973  -7.508 -72.054  1.00  0.00           H  
ATOM   1688 HD22 LEU   116      25.657  -8.918 -71.121  1.00  0.00           H  
ATOM   1689 HD23 LEU   116      24.659  -7.570 -70.363  1.00  0.00           H  
ATOM   1690  C   LEU   116      29.750  -6.819 -71.234  1.00  0.00           C  
ATOM   1691  O   LEU   116      29.816  -6.292 -70.150  1.00  0.00           O  
ATOM   1692  N   GLN   117      30.478  -7.902 -71.557  1.00  0.00           N  
ATOM   1693  H   GLN   117      30.362  -8.437 -72.410  1.00  0.00           H  
ATOM   1694  CA  GLN   117      31.413  -8.449 -70.586  1.00  0.00           C  
ATOM   1695  HA  GLN   117      31.014  -8.600 -69.583  1.00  0.00           H  
ATOM   1696  CB  GLN   117      32.023  -9.752 -71.066  1.00  0.00           C  
ATOM   1697  HB2 GLN   117      32.702  -9.563 -71.897  1.00  0.00           H  
ATOM   1698  HB3 GLN   117      32.630 -10.235 -70.300  1.00  0.00           H  
ATOM   1699  CG  GLN   117      30.969 -10.787 -71.570  1.00  0.00           C  
ATOM   1700  HG2 GLN   117      30.554 -10.328 -72.467  1.00  0.00           H  
ATOM   1701  HG3 GLN   117      31.453 -11.736 -71.804  1.00  0.00           H  
ATOM   1702  CD  GLN   117      29.861 -10.936 -70.602  1.00  0.00           C  
ATOM   1703  OE1 GLN   117      30.014 -11.143 -69.396  1.00  0.00           O  
ATOM   1704  NE2 GLN   117      28.673 -10.877 -71.120  1.00  0.00           N  
ATOM   1705 HE21 GLN   117      27.931 -11.020 -70.445  1.00  0.00           H  
ATOM   1706 HE22 GLN   117      28.481 -10.564 -72.065  1.00  0.00           H  
ATOM   1707  C   GLN   117      32.531  -7.405 -70.386  1.00  0.00           C  
ATOM   1708  O   GLN   117      32.826  -7.108 -69.256  1.00  0.00           O  
ATOM   1709  N   LYS   118      32.954  -6.687 -71.485  1.00  0.00           N  
ATOM   1710  H   LYS   118      32.553  -6.954 -72.377  1.00  0.00           H  
ATOM   1711  CA  LYS   118      34.025  -5.626 -71.398  1.00  0.00           C  
ATOM   1712  HA  LYS   118      34.977  -5.812 -70.901  1.00  0.00           H  
ATOM   1713  CB  LYS   118      34.469  -5.218 -72.857  1.00  0.00           C  
ATOM   1714  HB2 LYS   118      33.545  -5.179 -73.433  1.00  0.00           H  
ATOM   1715  HB3 LYS   118      35.207  -4.417 -72.819  1.00  0.00           H  
ATOM   1716  CG  LYS   118      35.228  -6.337 -73.578  1.00  0.00           C  
ATOM   1717  HG2 LYS   118      36.280  -6.188 -73.336  1.00  0.00           H  
ATOM   1718  HG3 LYS   118      34.909  -7.361 -73.381  1.00  0.00           H  
ATOM   1719  CD  LYS   118      35.151  -6.280 -75.125  1.00  0.00           C  
ATOM   1720  HD2 LYS   118      35.307  -7.282 -75.523  1.00  0.00           H  
ATOM   1721  HD3 LYS   118      34.196  -5.847 -75.426  1.00  0.00           H  
ATOM   1722  CE  LYS   118      36.291  -5.488 -75.749  1.00  0.00           C  
ATOM   1723  HE2 LYS   118      36.018  -4.433 -75.721  1.00  0.00           H  
ATOM   1724  HE3 LYS   118      37.084  -5.493 -75.001  1.00  0.00           H  
ATOM   1725  NZ  LYS   118      36.660  -5.864 -77.166  1.00  0.00           N  
ATOM   1726  HZ1 LYS   118      36.199  -5.351 -77.904  1.00  0.00           H  
ATOM   1727  HZ2 LYS   118      37.657  -5.755 -77.289  1.00  0.00           H  
ATOM   1728  HZ3 LYS   118      36.610  -6.869 -77.250  1.00  0.00           H  
ATOM   1729  C   LYS   118      33.622  -4.404 -70.617  1.00  0.00           C  
ATOM   1730  O   LYS   118      34.346  -3.794 -69.840  1.00  0.00           O  
ATOM   1731  N   GLU   119      32.365  -4.056 -70.801  1.00  0.00           N  
ATOM   1732  H   GLU   119      31.869  -4.626 -71.476  1.00  0.00           H  
ATOM   1733  CA  GLU   119      31.704  -3.030 -70.038  1.00  0.00           C  
ATOM   1734  HA  GLU   119      32.189  -2.059 -70.137  1.00  0.00           H  
ATOM   1735  CB  GLU   119      30.244  -2.761 -70.592  1.00  0.00           C  
ATOM   1736  HB2 GLU   119      30.266  -2.410 -71.624  1.00  0.00           H  
ATOM   1737  HB3 GLU   119      29.882  -3.782 -70.712  1.00  0.00           H  
ATOM   1738  CG  GLU   119      29.455  -1.795 -69.798  1.00  0.00           C  
ATOM   1739  HG2 GLU   119      28.541  -1.588 -70.355  1.00  0.00           H  
ATOM   1740  HG3 GLU   119      29.268  -2.307 -68.854  1.00  0.00           H  
ATOM   1741  CD  GLU   119      30.169  -0.420 -69.527  1.00  0.00           C  
ATOM   1742  OE1 GLU   119      29.802   0.266 -68.560  1.00  0.00           O  
ATOM   1743  OE2 GLU   119      30.914   0.042 -70.459  1.00  0.00           O  
ATOM   1744  C   GLU   119      31.697  -3.341 -68.536  1.00  0.00           C  
ATOM   1745  O   GLU   119      32.112  -2.505 -67.742  1.00  0.00           O  
ATOM   1746  N   LEU   120      31.203  -4.580 -68.179  1.00  0.00           N  
ATOM   1747  H   LEU   120      31.052  -5.235 -68.936  1.00  0.00           H  
ATOM   1748  CA  LEU   120      31.077  -5.137 -66.796  1.00  0.00           C  
ATOM   1749  HA  LEU   120      30.495  -4.423 -66.214  1.00  0.00           H  
ATOM   1750  CB  LEU   120      30.494  -6.547 -66.791  1.00  0.00           C  
ATOM   1751  HB2 LEU   120      29.423  -6.526 -66.994  1.00  0.00           H  
ATOM   1752  HB3 LEU   120      30.896  -7.139 -67.613  1.00  0.00           H  
ATOM   1753  CG  LEU   120      30.524  -7.370 -65.543  1.00  0.00           C  
ATOM   1754  HG  LEU   120      31.562  -7.451 -65.220  1.00  0.00           H  
ATOM   1755  CD1 LEU   120      29.643  -6.777 -64.443  1.00  0.00           C  
ATOM   1756 HD11 LEU   120      28.596  -6.704 -64.763  1.00  0.00           H  
ATOM   1757 HD12 LEU   120      29.616  -7.503 -63.621  1.00  0.00           H  
ATOM   1758 HD13 LEU   120      29.994  -5.841 -63.993  1.00  0.00           H  
ATOM   1759  CD2 LEU   120      29.998  -8.738 -65.890  1.00  0.00           C  
ATOM   1760 HD21 LEU   120      30.479  -9.174 -66.774  1.00  0.00           H  
ATOM   1761 HD22 LEU   120      30.345  -9.478 -65.158  1.00  0.00           H  
ATOM   1762 HD23 LEU   120      28.908  -8.677 -66.004  1.00  0.00           H  
ATOM   1763  C   LEU   120      32.433  -4.975 -66.129  1.00  0.00           C  
ATOM   1764  O   LEU   120      32.534  -4.505 -65.028  1.00  0.00           O  
ATOM   1765  N   ILE   121      33.522  -5.321 -66.809  1.00  0.00           N  
ATOM   1766  H   ILE   121      33.383  -5.706 -67.735  1.00  0.00           H  
ATOM   1767  CA  ILE   121      34.826  -5.100 -66.208  1.00  0.00           C  
ATOM   1768  HA  ILE   121      34.946  -5.521 -65.210  1.00  0.00           H  
ATOM   1769  CB  ILE   121      35.912  -5.762 -67.082  1.00  0.00           C  
ATOM   1770  HB  ILE   121      35.826  -5.381 -68.099  1.00  0.00           H  
ATOM   1771  CG2 ILE   121      37.396  -5.480 -66.632  1.00  0.00           C  
ATOM   1772 HG21 ILE   121      38.197  -5.937 -67.225  1.00  0.00           H  
ATOM   1773 HG22 ILE   121      37.697  -4.434 -66.764  1.00  0.00           H  
ATOM   1774 HG23 ILE   121      37.533  -5.775 -65.584  1.00  0.00           H  
ATOM   1775  CG1 ILE   121      35.719  -7.334 -67.187  1.00  0.00           C  
ATOM   1776 HG12 ILE   121      35.949  -7.706 -66.188  1.00  0.00           H  
ATOM   1777 HG13 ILE   121      34.688  -7.580 -67.438  1.00  0.00           H  
ATOM   1778  CD1 ILE   121      36.679  -7.939 -68.193  1.00  0.00           C  
ATOM   1779 HD11 ILE   121      36.364  -7.610 -69.191  1.00  0.00           H  
ATOM   1780 HD12 ILE   121      37.752  -7.937 -67.964  1.00  0.00           H  
ATOM   1781 HD13 ILE   121      36.282  -8.956 -68.303  1.00  0.00           H  
ATOM   1782  C   ILE   121      35.187  -3.633 -66.065  1.00  0.00           C  
ATOM   1783  O   ILE   121      35.648  -3.152 -64.997  1.00  0.00           O  
ATOM   1784  N   ARG   122      34.941  -2.773 -67.130  1.00  0.00           N  
ATOM   1785  H   ARG   122      34.582  -3.188 -67.982  1.00  0.00           H  
ATOM   1786  CA  ARG   122      35.068  -1.310 -67.054  1.00  0.00           C  
ATOM   1787  HA  ARG   122      36.152  -1.208 -67.013  1.00  0.00           H  
ATOM   1788  CB  ARG   122      34.646  -0.598 -68.360  1.00  0.00           C  
ATOM   1789  HB2 ARG   122      34.912  -1.241 -69.200  1.00  0.00           H  
ATOM   1790  HB3 ARG   122      33.559  -0.533 -68.303  1.00  0.00           H  
ATOM   1791  CG  ARG   122      35.209   0.864 -68.485  1.00  0.00           C  
ATOM   1792  HG2 ARG   122      34.871   1.329 -67.560  1.00  0.00           H  
ATOM   1793  HG3 ARG   122      36.296   0.784 -68.488  1.00  0.00           H  
ATOM   1794  CD  ARG   122      34.622   1.687 -69.612  1.00  0.00           C  
ATOM   1795  HD2 ARG   122      35.062   2.681 -69.540  1.00  0.00           H  
ATOM   1796  HD3 ARG   122      34.954   1.330 -70.587  1.00  0.00           H  
ATOM   1797  NE  ARG   122      33.142   1.797 -69.611  1.00  0.00           N  
ATOM   1798  HE  ARG   122      32.654   0.967 -69.916  1.00  0.00           H  
ATOM   1799  CZ  ARG   122      32.351   2.801 -69.218  1.00  0.00           C  
ATOM   1800  NH1 ARG   122      32.688   4.039 -68.909  1.00  0.00           N  
ATOM   1801 HH11 ARG   122      33.663   4.288 -68.999  1.00  0.00           H  
ATOM   1802 HH12 ARG   122      31.945   4.702 -68.741  1.00  0.00           H  
ATOM   1803  NH2 ARG   122      31.075   2.566 -69.004  1.00  0.00           N  
ATOM   1804 HH21 ARG   122      30.719   1.642 -69.199  1.00  0.00           H  
ATOM   1805 HH22 ARG   122      30.386   3.302 -68.934  1.00  0.00           H  
ATOM   1806  C   ARG   122      34.568  -0.644 -65.795  1.00  0.00           C  
ATOM   1807  O   ARG   122      35.357  -0.007 -65.189  1.00  0.00           O  
ATOM   1808  N   PHE   123      33.306  -0.781 -65.360  1.00  0.00           N  
ATOM   1809  H   PHE   123      32.765  -1.338 -66.010  1.00  0.00           H  
ATOM   1810  CA  PHE   123      32.712  -0.159 -64.173  1.00  0.00           C  
ATOM   1811  HA  PHE   123      33.016   0.886 -64.111  1.00  0.00           H  
ATOM   1812  CB  PHE   123      31.151  -0.092 -64.183  1.00  0.00           C  
ATOM   1813  HB2 PHE   123      30.844   0.494 -63.308  1.00  0.00           H  
ATOM   1814  HB3 PHE   123      30.798   0.363 -65.116  1.00  0.00           H  
ATOM   1815  CG  PHE   123      30.376  -1.393 -64.105  1.00  0.00           C  
ATOM   1816  CD1 PHE   123      29.614  -1.846 -65.290  1.00  0.00           C  
ATOM   1817  HD1 PHE   123      29.668  -1.322 -66.232  1.00  0.00           H  
ATOM   1818  CE1 PHE   123      28.800  -2.992 -65.160  1.00  0.00           C  
ATOM   1819  HE1 PHE   123      28.335  -3.371 -66.058  1.00  0.00           H  
ATOM   1820  CZ  PHE   123      28.545  -3.559 -63.925  1.00  0.00           C  
ATOM   1821  HZ  PHE   123      27.831  -4.367 -63.848  1.00  0.00           H  
ATOM   1822  CE2 PHE   123      29.202  -3.030 -62.788  1.00  0.00           C  
ATOM   1823  HE2 PHE   123      28.999  -3.392 -61.791  1.00  0.00           H  
ATOM   1824  CD2 PHE   123      30.088  -2.003 -62.883  1.00  0.00           C  
ATOM   1825  HD2 PHE   123      30.575  -1.581 -62.017  1.00  0.00           H  
ATOM   1826  C   PHE   123      33.178  -0.899 -62.871  1.00  0.00           C  
ATOM   1827  O   PHE   123      33.416  -0.240 -61.825  1.00  0.00           O  
ATOM   1828  N   LEU   124      33.432  -2.225 -62.866  1.00  0.00           N  
ATOM   1829  H   LEU   124      33.167  -2.848 -63.619  1.00  0.00           H  
ATOM   1830  CA  LEU   124      34.022  -2.871 -61.685  1.00  0.00           C  
ATOM   1831  HA  LEU   124      33.487  -2.521 -60.802  1.00  0.00           H  
ATOM   1832  CB  LEU   124      33.804  -4.415 -61.761  1.00  0.00           C  
ATOM   1833  HB2 LEU   124      34.239  -4.787 -62.689  1.00  0.00           H  
ATOM   1834  HB3 LEU   124      34.359  -4.905 -60.961  1.00  0.00           H  
ATOM   1835  CG  LEU   124      32.393  -4.747 -61.478  1.00  0.00           C  
ATOM   1836  HG  LEU   124      31.713  -4.267 -62.183  1.00  0.00           H  
ATOM   1837  CD1 LEU   124      32.222  -6.217 -61.751  1.00  0.00           C  
ATOM   1838 HD11 LEU   124      32.653  -6.884 -60.995  1.00  0.00           H  
ATOM   1839 HD12 LEU   124      31.136  -6.374 -61.760  1.00  0.00           H  
ATOM   1840 HD13 LEU   124      32.638  -6.502 -62.725  1.00  0.00           H  
ATOM   1841  CD2 LEU   124      31.817  -4.560 -60.050  1.00  0.00           C  
ATOM   1842 HD21 LEU   124      31.251  -3.621 -60.084  1.00  0.00           H  
ATOM   1843 HD22 LEU   124      31.004  -5.280 -59.895  1.00  0.00           H  
ATOM   1844 HD23 LEU   124      32.550  -4.673 -59.241  1.00  0.00           H  
ATOM   1845  C   LEU   124      35.490  -2.530 -61.349  1.00  0.00           C  
ATOM   1846  O   LEU   124      35.950  -2.798 -60.245  1.00  0.00           O  
ATOM   1847  N   ASN   125      36.267  -2.036 -62.262  1.00  0.00           N  
ATOM   1848  H   ASN   125      35.908  -1.960 -63.206  1.00  0.00           H  
ATOM   1849  CA  ASN   125      37.675  -1.539 -62.026  1.00  0.00           C  
ATOM   1850  HA  ASN   125      38.297  -2.250 -61.483  1.00  0.00           H  
ATOM   1851  CB  ASN   125      38.361  -1.381 -63.422  1.00  0.00           C  
ATOM   1852  HB2 ASN   125      37.602  -1.140 -64.166  1.00  0.00           H  
ATOM   1853  HB3 ASN   125      39.144  -0.624 -63.382  1.00  0.00           H  
ATOM   1854  CG  ASN   125      39.079  -2.599 -64.013  1.00  0.00           C  
ATOM   1855  OD1 ASN   125      39.873  -2.496 -64.930  1.00  0.00           O  
ATOM   1856  ND2 ASN   125      38.647  -3.760 -63.560  1.00  0.00           N  
ATOM   1857 HD21 ASN   125      39.207  -4.591 -63.707  1.00  0.00           H  
ATOM   1858 HD22 ASN   125      37.870  -3.761 -62.910  1.00  0.00           H  
ATOM   1859  C   ASN   125      37.672  -0.200 -61.254  1.00  0.00           C  
ATOM   1860  O   ASN   125      38.056   0.825 -61.686  1.00  0.00           O  
ATOM   1861  N   ALA   126      37.092  -0.263 -60.053  1.00  0.00           N  
ATOM   1862  H   ALA   126      36.350  -0.948 -59.973  1.00  0.00           H  
ATOM   1863  CA  ALA   126      37.118   0.822 -59.075  1.00  0.00           C  
ATOM   1864  HA  ALA   126      37.525   1.714 -59.553  1.00  0.00           H  
ATOM   1865  CB  ALA   126      35.629   0.925 -58.691  1.00  0.00           C  
ATOM   1866  HB1 ALA   126      35.513   1.807 -58.050  1.00  0.00           H  
ATOM   1867  HB2 ALA   126      35.037   1.012 -59.611  1.00  0.00           H  
ATOM   1868  HB3 ALA   126      35.241   0.007 -58.231  1.00  0.00           H  
ATOM   1869  C   ALA   126      38.044   0.604 -57.841  1.00  0.00           C  
ATOM   1870  O   ALA   126      38.300   1.549 -57.098  1.00  0.00           O  
ATOM   1871  N   GLY   127      38.584  -0.541 -57.697  1.00  0.00           N  
ATOM   1872  H   GLY   127      38.502  -1.275 -58.391  1.00  0.00           H  
ATOM   1873  CA  GLY   127      39.371  -0.957 -56.512  1.00  0.00           C  
ATOM   1874  HA2 GLY   127      38.728  -0.681 -55.677  1.00  0.00           H  
ATOM   1875  HA3 GLY   127      39.531  -2.034 -56.572  1.00  0.00           H  
ATOM   1876  C   GLY   127      40.670  -0.161 -56.478  1.00  0.00           C  
ATOM   1877  O   GLY   127      41.579  -0.502 -57.220  1.00  0.00           O  
ATOM   1878  N   ILE   128      40.775   0.839 -55.680  1.00  0.00           N  
ATOM   1879  H   ILE   128      39.924   0.999 -55.154  1.00  0.00           H  
ATOM   1880  CA  ILE   128      42.019   1.646 -55.471  1.00  0.00           C  
ATOM   1881  HA  ILE   128      42.463   1.815 -56.452  1.00  0.00           H  
ATOM   1882  CB  ILE   128      41.767   2.999 -54.707  1.00  0.00           C  
ATOM   1883  HB  ILE   128      41.565   2.661 -53.691  1.00  0.00           H  
ATOM   1884  CG2 ILE   128      42.965   3.922 -54.798  1.00  0.00           C  
ATOM   1885 HG21 ILE   128      43.121   4.336 -53.794  1.00  0.00           H  
ATOM   1886 HG22 ILE   128      43.862   3.363 -55.093  1.00  0.00           H  
ATOM   1887 HG23 ILE   128      42.811   4.744 -55.507  1.00  0.00           H  
ATOM   1888  CG1 ILE   128      40.520   3.696 -55.148  1.00  0.00           C  
ATOM   1889 HG12 ILE   128      40.626   4.129 -56.143  1.00  0.00           H  
ATOM   1890 HG13 ILE   128      39.716   2.972 -55.284  1.00  0.00           H  
ATOM   1891  CD1 ILE   128      39.989   4.799 -54.252  1.00  0.00           C  
ATOM   1892 HD11 ILE   128      39.891   4.435 -53.222  1.00  0.00           H  
ATOM   1893 HD12 ILE   128      40.613   5.700 -54.287  1.00  0.00           H  
ATOM   1894 HD13 ILE   128      39.106   5.263 -54.709  1.00  0.00           H  
ATOM   1895  C   ILE   128      43.154   0.781 -54.736  1.00  0.00           C  
ATOM   1896  O   ILE   128      42.949   0.157 -53.739  1.00  0.00           O  
ATOM   1897  N   PHE   129      44.417   0.867 -55.280  1.00  0.00           N  
ATOM   1898  H   PHE   129      44.391   1.351 -56.170  1.00  0.00           H  
ATOM   1899  CA  PHE   129      45.693   0.229 -54.806  1.00  0.00           C  
ATOM   1900  HA  PHE   129      45.344  -0.594 -54.181  1.00  0.00           H  
ATOM   1901  CB  PHE   129      46.532  -0.435 -55.911  1.00  0.00           C  
ATOM   1902  HB2 PHE   129      47.048   0.392 -56.416  1.00  0.00           H  
ATOM   1903  HB3 PHE   129      47.345  -0.979 -55.413  1.00  0.00           H  
ATOM   1904  CG  PHE   129      45.907  -1.406 -56.900  1.00  0.00           C  
ATOM   1905  CD1 PHE   129      46.034  -2.754 -56.609  1.00  0.00           C  
ATOM   1906  HD1 PHE   129      46.569  -3.061 -55.722  1.00  0.00           H  
ATOM   1907  CE1 PHE   129      45.321  -3.669 -57.395  1.00  0.00           C  
ATOM   1908  HE1 PHE   129      45.317  -4.724 -57.164  1.00  0.00           H  
ATOM   1909  CZ  PHE   129      44.582  -3.209 -58.521  1.00  0.00           C  
ATOM   1910  HZ  PHE   129      44.126  -3.948 -59.163  1.00  0.00           H  
ATOM   1911  CE2 PHE   129      44.497  -1.918 -58.826  1.00  0.00           C  
ATOM   1912  HE2 PHE   129      43.952  -1.567 -59.690  1.00  0.00           H  
ATOM   1913  CD2 PHE   129      45.190  -0.929 -58.019  1.00  0.00           C  
ATOM   1914  HD2 PHE   129      45.158   0.129 -58.236  1.00  0.00           H  
ATOM   1915  C   PHE   129      46.513   1.226 -53.894  1.00  0.00           C  
ATOM   1916  O   PHE   129      47.704   1.050 -53.630  1.00  0.00           O  
ATOM   1917  N   GLY   130      45.846   2.167 -53.195  1.00  0.00           N  
ATOM   1918  H   GLY   130      44.886   2.233 -53.512  1.00  0.00           H  
ATOM   1919  CA  GLY   130      46.439   3.361 -52.639  1.00  0.00           C  
ATOM   1920  HA2 GLY   130      45.628   3.817 -52.072  1.00  0.00           H  
ATOM   1921  HA3 GLY   130      47.291   3.067 -52.026  1.00  0.00           H  
ATOM   1922  C   GLY   130      46.940   4.298 -53.724  1.00  0.00           C  
ATOM   1923  O   GLY   130      46.310   4.582 -54.716  1.00  0.00           O  
ATOM   1924  N   ASN   131      48.197   4.738 -53.453  1.00  0.00           N  
ATOM   1925  H   ASN   131      48.617   4.391 -52.599  1.00  0.00           H  
ATOM   1926  CA  ASN   131      49.055   5.382 -54.475  1.00  0.00           C  
ATOM   1927  HA  ASN   131      48.517   6.285 -54.764  1.00  0.00           H  
ATOM   1928  CB  ASN   131      50.450   5.836 -53.987  1.00  0.00           C  
ATOM   1929  HB2 ASN   131      51.065   4.952 -53.821  1.00  0.00           H  
ATOM   1930  HB3 ASN   131      50.870   6.477 -54.761  1.00  0.00           H  
ATOM   1931  CG  ASN   131      50.612   6.749 -52.762  1.00  0.00           C  
ATOM   1932  OD1 ASN   131      49.804   7.568 -52.401  1.00  0.00           O  
ATOM   1933  ND2 ASN   131      51.816   6.682 -52.164  1.00  0.00           N  
ATOM   1934 HD21 ASN   131      51.999   7.312 -51.392  1.00  0.00           H  
ATOM   1935 HD22 ASN   131      52.441   6.052 -52.652  1.00  0.00           H  
ATOM   1936  C   ASN   131      49.304   4.532 -55.722  1.00  0.00           C  
ATOM   1937  O   ASN   131      49.770   5.137 -56.681  1.00  0.00           O  
ATOM   1938  N   GLY   132      49.190   3.223 -55.679  1.00  0.00           N  
ATOM   1939  H   GLY   132      49.005   2.800 -54.777  1.00  0.00           H  
ATOM   1940  CA  GLY   132      49.311   2.288 -56.851  1.00  0.00           C  
ATOM   1941  HA2 GLY   132      48.357   2.395 -57.367  1.00  0.00           H  
ATOM   1942  HA3 GLY   132      50.063   2.704 -57.521  1.00  0.00           H  
ATOM   1943  C   GLY   132      49.705   0.821 -56.643  1.00  0.00           C  
ATOM   1944  O   GLY   132      50.083   0.168 -57.590  1.00  0.00           O  
ATOM   1945  N   SER   133      49.906   0.350 -55.372  1.00  0.00           N  
ATOM   1946  H   SER   133      49.271   0.786 -54.714  1.00  0.00           H  
ATOM   1947  CA  SER   133      50.565  -0.898 -55.005  1.00  0.00           C  
ATOM   1948  HA  SER   133      50.021  -1.585 -55.654  1.00  0.00           H  
ATOM   1949  CB  SER   133      51.989  -0.854 -55.334  1.00  0.00           C  
ATOM   1950  HB2 SER   133      51.978  -0.634 -56.401  1.00  0.00           H  
ATOM   1951  HB3 SER   133      52.463  -0.022 -54.814  1.00  0.00           H  
ATOM   1952  OG  SER   133      52.703  -2.006 -55.285  1.00  0.00           O  
ATOM   1953  HG  SER   133      52.331  -2.662 -55.878  1.00  0.00           H  
ATOM   1954  C   SER   133      50.380  -1.404 -53.596  1.00  0.00           C  
ATOM   1955  O   SER   133      50.174  -2.557 -53.368  1.00  0.00           O  
ATOM   1956  N   ASP   134      50.303  -0.483 -52.685  1.00  0.00           N  
ATOM   1957  H   ASP   134      50.309   0.504 -52.916  1.00  0.00           H  
ATOM   1958  CA  ASP   134      50.280  -0.876 -51.262  1.00  0.00           C  
ATOM   1959  HA  ASP   134      51.115  -1.534 -51.022  1.00  0.00           H  
ATOM   1960  CB  ASP   134      50.455   0.361 -50.465  1.00  0.00           C  
ATOM   1961  HB2 ASP   134      51.396   0.782 -50.818  1.00  0.00           H  
ATOM   1962  HB3 ASP   134      49.632   1.004 -50.779  1.00  0.00           H  
ATOM   1963  CG  ASP   134      50.640   0.088 -48.999  1.00  0.00           C  
ATOM   1964  OD1 ASP   134      50.076   0.897 -48.150  1.00  0.00           O  
ATOM   1965  OD2 ASP   134      51.266  -0.874 -48.699  1.00  0.00           O  
ATOM   1966  C   ASP   134      49.021  -1.648 -50.812  1.00  0.00           C  
ATOM   1967  O   ASP   134      49.069  -2.659 -50.123  1.00  0.00           O  
ATOM   1968  N   ASN   135      47.789  -1.155 -51.245  1.00  0.00           N  
ATOM   1969  H   ASN   135      47.781  -0.311 -51.806  1.00  0.00           H  
ATOM   1970  CA  ASN   135      46.522  -1.653 -50.734  1.00  0.00           C  
ATOM   1971  HA  ASN   135      46.613  -1.873 -49.670  1.00  0.00           H  
ATOM   1972  CB  ASN   135      45.490  -0.490 -50.785  1.00  0.00           C  
ATOM   1973  HB2 ASN   135      45.975   0.486 -50.790  1.00  0.00           H  
ATOM   1974  HB3 ASN   135      44.906  -0.548 -51.704  1.00  0.00           H  
ATOM   1975  CG  ASN   135      44.637  -0.547 -49.540  1.00  0.00           C  
ATOM   1976  OD1 ASN   135      43.582  -1.120 -49.403  1.00  0.00           O  
ATOM   1977  ND2 ASN   135      45.084   0.237 -48.585  1.00  0.00           N  
ATOM   1978 HD21 ASN   135      44.517   0.460 -47.775  1.00  0.00           H  
ATOM   1979 HD22 ASN   135      45.801   0.931 -48.763  1.00  0.00           H  
ATOM   1980  C   ASN   135      46.102  -2.979 -51.480  1.00  0.00           C  
ATOM   1981  O   ASN   135      44.964  -3.145 -51.872  1.00  0.00           O  
ATOM   1982  N   THR   136      47.078  -3.793 -51.856  1.00  0.00           N  
ATOM   1983  H   THR   136      48.003  -3.541 -51.531  1.00  0.00           H  
ATOM   1984  CA  THR   136      46.920  -5.063 -52.584  1.00  0.00           C  
ATOM   1985  HA  THR   136      46.049  -5.014 -53.237  1.00  0.00           H  
ATOM   1986  CB  THR   136      48.136  -5.249 -53.533  1.00  0.00           C  
ATOM   1987  HB  THR   136      49.065  -5.337 -52.969  1.00  0.00           H  
ATOM   1988  CG2 THR   136      48.017  -6.520 -54.338  1.00  0.00           C  
ATOM   1989 HG21 THR   136      48.120  -7.382 -53.667  1.00  0.00           H  
ATOM   1990 HG22 THR   136      47.038  -6.671 -54.810  1.00  0.00           H  
ATOM   1991 HG23 THR   136      48.687  -6.579 -55.204  1.00  0.00           H  
ATOM   1992  OG1 THR   136      48.191  -4.271 -54.528  1.00  0.00           O  
ATOM   1993  HG1 THR   136      48.804  -3.614 -54.190  1.00  0.00           H  
ATOM   1994  C   THR   136      46.830  -6.207 -51.582  1.00  0.00           C  
ATOM   1995  O   THR   136      47.586  -6.222 -50.618  1.00  0.00           O  
ATOM   1996  N   LEU   137      45.781  -7.105 -51.703  1.00  0.00           N  
ATOM   1997  H   LEU   137      45.273  -6.961 -52.567  1.00  0.00           H  
ATOM   1998  CA  LEU   137      45.558  -8.319 -50.976  1.00  0.00           C  
ATOM   1999  HA  LEU   137      45.607  -8.071 -49.916  1.00  0.00           H  
ATOM   2000  CB  LEU   137      44.144  -8.882 -51.325  1.00  0.00           C  
ATOM   2001  HB2 LEU   137      43.465  -8.051 -51.134  1.00  0.00           H  
ATOM   2002  HB3 LEU   137      44.149  -9.040 -52.404  1.00  0.00           H  
ATOM   2003  CG  LEU   137      43.619 -10.076 -50.447  1.00  0.00           C  
ATOM   2004  HG  LEU   137      44.541 -10.647 -50.336  1.00  0.00           H  
ATOM   2005  CD1 LEU   137      43.028  -9.671 -49.095  1.00  0.00           C  
ATOM   2006 HD11 LEU   137      42.602 -10.503 -48.521  1.00  0.00           H  
ATOM   2007 HD12 LEU   137      43.714  -9.114 -48.445  1.00  0.00           H  
ATOM   2008 HD13 LEU   137      42.199  -8.998 -49.343  1.00  0.00           H  
ATOM   2009  CD2 LEU   137      42.665 -10.962 -51.248  1.00  0.00           C  
ATOM   2010 HD21 LEU   137      42.120 -11.558 -50.505  1.00  0.00           H  
ATOM   2011 HD22 LEU   137      41.897 -10.348 -51.734  1.00  0.00           H  
ATOM   2012 HD23 LEU   137      43.083 -11.640 -52.002  1.00  0.00           H  
ATOM   2013  C   LEU   137      46.720  -9.381 -51.243  1.00  0.00           C  
ATOM   2014  O   LEU   137      47.143  -9.436 -52.401  1.00  0.00           O  
ATOM   2015  N   PRO   138      47.101 -10.198 -50.244  1.00  0.00           N  
ATOM   2016  CD  PRO   138      46.731 -10.033 -48.848  1.00  0.00           C  
ATOM   2017  HD2 PRO   138      45.900 -10.730 -48.686  1.00  0.00           H  
ATOM   2018  HD3 PRO   138      46.504  -9.018 -48.499  1.00  0.00           H  
ATOM   2019  CG  PRO   138      47.907 -10.499 -47.979  1.00  0.00           C  
ATOM   2020  HG2 PRO   138      47.709 -10.820 -46.949  1.00  0.00           H  
ATOM   2021  HG3 PRO   138      48.661  -9.705 -47.911  1.00  0.00           H  
ATOM   2022  CB  PRO   138      48.358 -11.648 -48.824  1.00  0.00           C  
ATOM   2023  HB2 PRO   138      47.686 -12.510 -48.733  1.00  0.00           H  
ATOM   2024  HB3 PRO   138      49.354 -12.047 -48.597  1.00  0.00           H  
ATOM   2025  CA  PRO   138      48.309 -11.085 -50.212  1.00  0.00           C  
ATOM   2026  HA  PRO   138      49.221 -10.488 -50.198  1.00  0.00           H  
ATOM   2027  C   PRO   138      48.291 -12.179 -51.258  1.00  0.00           C  
ATOM   2028  O   PRO   138      47.276 -12.601 -51.681  1.00  0.00           O  
ATOM   2029  N   HIE   139      49.474 -12.635 -51.574  1.00  0.00           N  
ATOM   2030  H   HIE   139      50.244 -12.218 -51.065  1.00  0.00           H  
ATOM   2031  CA  HIE   139      49.750 -13.616 -52.598  1.00  0.00           C  
ATOM   2032  HA  HIE   139      49.498 -13.190 -53.569  1.00  0.00           H  
ATOM   2033  CB  HIE   139      51.297 -14.012 -52.588  1.00  0.00           C  
ATOM   2034  HB2 HIE   139      51.816 -13.058 -52.433  1.00  0.00           H  
ATOM   2035  HB3 HIE   139      51.585 -14.644 -51.740  1.00  0.00           H  
ATOM   2036  CG  HIE   139      51.798 -14.774 -53.755  1.00  0.00           C  
ATOM   2037  ND1 HIE   139      51.609 -16.050 -54.092  1.00  0.00           N  
ATOM   2038  CE1 HIE   139      52.445 -16.365 -55.042  1.00  0.00           C  
ATOM   2039  HE1 HIE   139      52.556 -17.321 -55.532  1.00  0.00           H  
ATOM   2040  NE2 HIE   139      53.275 -15.352 -55.275  1.00  0.00           N  
ATOM   2041  HE2 HIE   139      53.977 -15.382 -56.000  1.00  0.00           H  
ATOM   2042  CD2 HIE   139      52.831 -14.272 -54.586  1.00  0.00           C  
ATOM   2043  HD2 HIE   139      53.306 -13.303 -54.575  1.00  0.00           H  
ATOM   2044  C   HIE   139      49.004 -14.926 -52.213  1.00  0.00           C  
ATOM   2045  O   HIE   139      48.475 -15.641 -53.061  1.00  0.00           O  
ATOM   2046  N   SER   140      49.055 -15.284 -50.932  1.00  0.00           N  
ATOM   2047  H   SER   140      49.569 -14.654 -50.327  1.00  0.00           H  
ATOM   2048  CA  SER   140      48.406 -16.374 -50.275  1.00  0.00           C  
ATOM   2049  HA  SER   140      48.704 -17.361 -50.629  1.00  0.00           H  
ATOM   2050  CB  SER   140      48.752 -16.336 -48.712  1.00  0.00           C  
ATOM   2051  HB2 SER   140      48.106 -16.953 -48.086  1.00  0.00           H  
ATOM   2052  HB3 SER   140      49.762 -16.717 -48.558  1.00  0.00           H  
ATOM   2053  OG  SER   140      48.662 -14.968 -48.345  1.00  0.00           O  
ATOM   2054  HG  SER   140      49.423 -14.762 -47.796  1.00  0.00           H  
ATOM   2055  C   SER   140      46.872 -16.340 -50.446  1.00  0.00           C  
ATOM   2056  O   SER   140      46.246 -17.192 -51.041  1.00  0.00           O  
ATOM   2057  N   ALA   141      46.241 -15.333 -49.907  1.00  0.00           N  
ATOM   2058  H   ALA   141      46.620 -14.678 -49.234  1.00  0.00           H  
ATOM   2059  CA  ALA   141      44.807 -15.127 -50.027  1.00  0.00           C  
ATOM   2060  HA  ALA   141      44.317 -15.842 -49.365  1.00  0.00           H  
ATOM   2061  CB  ALA   141      44.600 -13.838 -49.139  1.00  0.00           C  
ATOM   2062  HB1 ALA   141      43.530 -13.807 -48.898  1.00  0.00           H  
ATOM   2063  HB2 ALA   141      44.958 -13.903 -48.104  1.00  0.00           H  
ATOM   2064  HB3 ALA   141      44.917 -12.869 -49.544  1.00  0.00           H  
ATOM   2065  C   ALA   141      44.263 -15.002 -51.434  1.00  0.00           C  
ATOM   2066  O   ALA   141      43.087 -15.324 -51.587  1.00  0.00           O  
ATOM   2067  N   THR   142      45.116 -14.632 -52.411  1.00  0.00           N  
ATOM   2068  H   THR   142      46.059 -14.367 -52.155  1.00  0.00           H  
ATOM   2069  CA  THR   142      44.775 -14.555 -53.900  1.00  0.00           C  
ATOM   2070  HA  THR   142      43.850 -13.987 -54.005  1.00  0.00           H  
ATOM   2071  CB  THR   142      45.798 -13.594 -54.526  1.00  0.00           C  
ATOM   2072  HB  THR   142      46.810 -13.991 -54.445  1.00  0.00           H  
ATOM   2073  CG2 THR   142      45.512 -13.430 -56.037  1.00  0.00           C  
ATOM   2074 HG21 THR   142      46.062 -14.255 -56.508  1.00  0.00           H  
ATOM   2075 HG22 THR   142      44.453 -13.420 -56.323  1.00  0.00           H  
ATOM   2076 HG23 THR   142      45.985 -12.508 -56.397  1.00  0.00           H  
ATOM   2077  OG1 THR   142      45.751 -12.272 -53.921  1.00  0.00           O  
ATOM   2078  HG1 THR   142      46.302 -12.327 -53.136  1.00  0.00           H  
ATOM   2079  C   THR   142      44.837 -15.885 -54.640  1.00  0.00           C  
ATOM   2080  O   THR   142      43.810 -16.231 -55.187  1.00  0.00           O  
ATOM   2081  N   ARG   143      45.946 -16.665 -54.540  1.00  0.00           N  
ATOM   2082  H   ARG   143      46.663 -16.303 -53.923  1.00  0.00           H  
ATOM   2083  CA  ARG   143      45.935 -18.065 -55.003  1.00  0.00           C  
ATOM   2084  HA  ARG   143      45.861 -18.024 -56.090  1.00  0.00           H  
ATOM   2085  CB  ARG   143      47.207 -18.760 -54.536  1.00  0.00           C  
ATOM   2086  HB2 ARG   143      47.422 -18.579 -53.483  1.00  0.00           H  
ATOM   2087  HB3 ARG   143      47.019 -19.833 -54.587  1.00  0.00           H  
ATOM   2088  CG  ARG   143      48.347 -18.222 -55.461  1.00  0.00           C  
ATOM   2089  HG2 ARG   143      48.138 -18.315 -56.526  1.00  0.00           H  
ATOM   2090  HG3 ARG   143      48.317 -17.149 -55.276  1.00  0.00           H  
ATOM   2091  CD  ARG   143      49.723 -18.731 -55.109  1.00  0.00           C  
ATOM   2092  HD2 ARG   143      50.427 -18.477 -55.901  1.00  0.00           H  
ATOM   2093  HD3 ARG   143      49.980 -18.474 -54.081  1.00  0.00           H  
ATOM   2094  NE  ARG   143      49.752 -20.232 -55.031  1.00  0.00           N  
ATOM   2095  HE  ARG   143      49.630 -20.551 -54.080  1.00  0.00           H  
ATOM   2096  CZ  ARG   143      50.031 -21.091 -55.965  1.00  0.00           C  
ATOM   2097  NH1 ARG   143      50.159 -20.756 -57.206  1.00  0.00           N  
ATOM   2098 HH11 ARG   143      50.203 -19.786 -57.484  1.00  0.00           H  
ATOM   2099 HH12 ARG   143      50.456 -21.445 -57.883  1.00  0.00           H  
ATOM   2100  NH2 ARG   143      50.273 -22.345 -55.709  1.00  0.00           N  
ATOM   2101 HH21 ARG   143      50.383 -22.647 -54.752  1.00  0.00           H  
ATOM   2102 HH22 ARG   143      50.355 -22.983 -56.487  1.00  0.00           H  
ATOM   2103  C   ARG   143      44.763 -18.889 -54.484  1.00  0.00           C  
ATOM   2104  O   ARG   143      44.127 -19.698 -55.191  1.00  0.00           O  
ATOM   2105  N   ALA   144      44.423 -18.764 -53.227  1.00  0.00           N  
ATOM   2106  H   ALA   144      45.082 -18.123 -52.800  1.00  0.00           H  
ATOM   2107  CA  ALA   144      43.187 -19.379 -52.689  1.00  0.00           C  
ATOM   2108  HA  ALA   144      43.265 -20.464 -52.765  1.00  0.00           H  
ATOM   2109  CB  ALA   144      43.101 -18.922 -51.263  1.00  0.00           C  
ATOM   2110  HB1 ALA   144      42.213 -19.314 -50.753  1.00  0.00           H  
ATOM   2111  HB2 ALA   144      43.888 -19.396 -50.664  1.00  0.00           H  
ATOM   2112  HB3 ALA   144      43.092 -17.830 -51.160  1.00  0.00           H  
ATOM   2113  C   ALA   144      41.874 -19.030 -53.406  1.00  0.00           C  
ATOM   2114  O   ALA   144      41.092 -19.943 -53.579  1.00  0.00           O  
ATOM   2115  N   ALA   145      41.687 -17.838 -53.911  1.00  0.00           N  
ATOM   2116  H   ALA   145      42.150 -17.065 -53.448  1.00  0.00           H  
ATOM   2117  CA  ALA   145      40.462 -17.504 -54.628  1.00  0.00           C  
ATOM   2118  HA  ALA   145      39.628 -17.884 -54.039  1.00  0.00           H  
ATOM   2119  CB  ALA   145      40.307 -15.977 -54.765  1.00  0.00           C  
ATOM   2120  HB1 ALA   145      41.122 -15.511 -55.333  1.00  0.00           H  
ATOM   2121  HB2 ALA   145      39.397 -15.660 -55.289  1.00  0.00           H  
ATOM   2122  HB3 ALA   145      40.356 -15.441 -53.809  1.00  0.00           H  
ATOM   2123  C   ALA   145      40.601 -18.024 -56.077  1.00  0.00           C  
ATOM   2124  O   ALA   145      39.606 -18.385 -56.621  1.00  0.00           O  
ATOM   2125  N   MET   146      41.829 -18.137 -56.601  1.00  0.00           N  
ATOM   2126  H   MET   146      42.620 -18.052 -55.974  1.00  0.00           H  
ATOM   2127  CA  MET   146      42.000 -18.785 -57.913  1.00  0.00           C  
ATOM   2128  HA  MET   146      41.254 -18.313 -58.552  1.00  0.00           H  
ATOM   2129  CB  MET   146      43.440 -18.577 -58.394  1.00  0.00           C  
ATOM   2130  HB2 MET   146      44.212 -19.035 -57.775  1.00  0.00           H  
ATOM   2131  HB3 MET   146      43.663 -19.016 -59.367  1.00  0.00           H  
ATOM   2132  CG  MET   146      43.780 -17.011 -58.542  1.00  0.00           C  
ATOM   2133  HG2 MET   146      43.395 -16.717 -59.518  1.00  0.00           H  
ATOM   2134  HG3 MET   146      43.354 -16.365 -57.774  1.00  0.00           H  
ATOM   2135  SD  MET   146      45.471 -16.624 -58.216  1.00  0.00           S  
ATOM   2136  CE  MET   146      46.313 -17.169 -59.819  1.00  0.00           C  
ATOM   2137  HE1 MET   146      47.382 -16.925 -59.819  1.00  0.00           H  
ATOM   2138  HE2 MET   146      46.297 -18.230 -60.099  1.00  0.00           H  
ATOM   2139  HE3 MET   146      45.822 -16.610 -60.624  1.00  0.00           H  
ATOM   2140  C   MET   146      41.526 -20.251 -57.935  1.00  0.00           C  
ATOM   2141  O   MET   146      40.737 -20.603 -58.845  1.00  0.00           O  
ATOM   2142  N   LEU   147      41.937 -21.010 -56.902  1.00  0.00           N  
ATOM   2143  H   LEU   147      42.648 -20.628 -56.291  1.00  0.00           H  
ATOM   2144  CA  LEU   147      41.577 -22.384 -56.596  1.00  0.00           C  
ATOM   2145  HA  LEU   147      41.638 -23.024 -57.476  1.00  0.00           H  
ATOM   2146  CB  LEU   147      42.473 -22.923 -55.446  1.00  0.00           C  
ATOM   2147  HB2 LEU   147      43.501 -22.626 -55.652  1.00  0.00           H  
ATOM   2148  HB3 LEU   147      42.167 -22.475 -54.501  1.00  0.00           H  
ATOM   2149  CG  LEU   147      42.291 -24.409 -55.224  1.00  0.00           C  
ATOM   2150  HG  LEU   147      41.290 -24.717 -55.526  1.00  0.00           H  
ATOM   2151  CD1 LEU   147      43.229 -25.122 -56.159  1.00  0.00           C  
ATOM   2152 HD11 LEU   147      43.145 -24.846 -57.218  1.00  0.00           H  
ATOM   2153 HD12 LEU   147      44.245 -24.767 -55.945  1.00  0.00           H  
ATOM   2154 HD13 LEU   147      43.216 -26.214 -56.058  1.00  0.00           H  
ATOM   2155  CD2 LEU   147      42.506 -24.863 -53.788  1.00  0.00           C  
ATOM   2156 HD21 LEU   147      41.771 -24.370 -53.140  1.00  0.00           H  
ATOM   2157 HD22 LEU   147      42.225 -25.903 -53.578  1.00  0.00           H  
ATOM   2158 HD23 LEU   147      43.533 -24.679 -53.449  1.00  0.00           H  
ATOM   2159  C   LEU   147      40.045 -22.533 -56.237  1.00  0.00           C  
ATOM   2160  O   LEU   147      39.341 -23.211 -56.908  1.00  0.00           O  
ATOM   2161  N   VAL   148      39.486 -21.717 -55.323  1.00  0.00           N  
ATOM   2162  H   VAL   148      40.096 -21.028 -54.900  1.00  0.00           H  
ATOM   2163  CA  VAL   148      38.022 -21.616 -55.108  1.00  0.00           C  
ATOM   2164  HA  VAL   148      37.795 -22.648 -54.843  1.00  0.00           H  
ATOM   2165  CB  VAL   148      37.620 -20.621 -53.979  1.00  0.00           C  
ATOM   2166  HB  VAL   148      38.126 -19.695 -54.252  1.00  0.00           H  
ATOM   2167  CG1 VAL   148      36.160 -20.471 -53.668  1.00  0.00           C  
ATOM   2168 HG11 VAL   148      35.839 -21.466 -53.339  1.00  0.00           H  
ATOM   2169 HG12 VAL   148      35.906 -19.799 -52.839  1.00  0.00           H  
ATOM   2170 HG13 VAL   148      35.627 -20.313 -54.614  1.00  0.00           H  
ATOM   2171  CG2 VAL   148      38.176 -21.095 -52.636  1.00  0.00           C  
ATOM   2172 HG21 VAL   148      37.834 -20.518 -51.767  1.00  0.00           H  
ATOM   2173 HG22 VAL   148      37.953 -22.154 -52.458  1.00  0.00           H  
ATOM   2174 HG23 VAL   148      39.270 -21.022 -52.592  1.00  0.00           H  
ATOM   2175  C   VAL   148      37.197 -21.255 -56.438  1.00  0.00           C  
ATOM   2176  O   VAL   148      36.232 -21.869 -56.758  1.00  0.00           O  
ATOM   2177  N   ARG   149      37.693 -20.339 -57.248  1.00  0.00           N  
ATOM   2178  H   ARG   149      38.551 -19.847 -57.029  1.00  0.00           H  
ATOM   2179  CA  ARG   149      36.948 -20.009 -58.476  1.00  0.00           C  
ATOM   2180  HA  ARG   149      35.885 -20.018 -58.236  1.00  0.00           H  
ATOM   2181  CB  ARG   149      37.362 -18.626 -58.976  1.00  0.00           C  
ATOM   2182  HB2 ARG   149      37.443 -17.958 -58.119  1.00  0.00           H  
ATOM   2183  HB3 ARG   149      38.359 -18.693 -59.411  1.00  0.00           H  
ATOM   2184  CG  ARG   149      36.320 -17.977 -60.047  1.00  0.00           C  
ATOM   2185  HG2 ARG   149      36.609 -16.953 -60.284  1.00  0.00           H  
ATOM   2186  HG3 ARG   149      36.216 -18.558 -60.964  1.00  0.00           H  
ATOM   2187  CD  ARG   149      34.919 -17.795 -59.366  1.00  0.00           C  
ATOM   2188  HD2 ARG   149      34.491 -18.781 -59.183  1.00  0.00           H  
ATOM   2189  HD3 ARG   149      35.030 -17.229 -58.441  1.00  0.00           H  
ATOM   2190  NE  ARG   149      33.920 -17.218 -60.244  1.00  0.00           N  
ATOM   2191  HE  ARG   149      34.133 -16.974 -61.201  1.00  0.00           H  
ATOM   2192  CZ  ARG   149      32.705 -16.906 -59.870  1.00  0.00           C  
ATOM   2193  NH1 ARG   149      32.284 -17.159 -58.657  1.00  0.00           N  
ATOM   2194 HH11 ARG   149      32.654 -17.952 -58.151  1.00  0.00           H  
ATOM   2195 HH12 ARG   149      31.325 -16.890 -58.493  1.00  0.00           H  
ATOM   2196  NH2 ARG   149      31.957 -16.238 -60.688  1.00  0.00           N  
ATOM   2197 HH21 ARG   149      32.114 -16.165 -61.683  1.00  0.00           H  
ATOM   2198 HH22 ARG   149      31.054 -15.978 -60.317  1.00  0.00           H  
ATOM   2199  C   ARG   149      37.006 -21.101 -59.570  1.00  0.00           C  
ATOM   2200  O   ARG   149      35.960 -21.268 -60.246  1.00  0.00           O  
ATOM   2201  N   ILE   150      38.056 -21.888 -59.769  1.00  0.00           N  
ATOM   2202  H   ILE   150      38.896 -21.852 -59.204  1.00  0.00           H  
ATOM   2203  CA  ILE   150      37.966 -23.077 -60.607  1.00  0.00           C  
ATOM   2204  HA  ILE   150      37.628 -22.846 -61.617  1.00  0.00           H  
ATOM   2205  CB  ILE   150      39.327 -23.823 -60.783  1.00  0.00           C  
ATOM   2206  HB  ILE   150      39.582 -24.141 -59.772  1.00  0.00           H  
ATOM   2207  CG2 ILE   150      39.212 -25.038 -61.715  1.00  0.00           C  
ATOM   2208 HG21 ILE   150      40.170 -25.353 -62.148  1.00  0.00           H  
ATOM   2209 HG22 ILE   150      38.734 -25.903 -61.239  1.00  0.00           H  
ATOM   2210 HG23 ILE   150      38.602 -24.783 -62.590  1.00  0.00           H  
ATOM   2211  CG1 ILE   150      40.502 -22.909 -61.298  1.00  0.00           C  
ATOM   2212 HG12 ILE   150      40.599 -22.970 -62.382  1.00  0.00           H  
ATOM   2213 HG13 ILE   150      40.305 -21.876 -61.009  1.00  0.00           H  
ATOM   2214  CD1 ILE   150      41.814 -23.329 -60.640  1.00  0.00           C  
ATOM   2215 HD11 ILE   150      42.108 -24.360 -60.874  1.00  0.00           H  
ATOM   2216 HD12 ILE   150      42.550 -22.556 -60.891  1.00  0.00           H  
ATOM   2217 HD13 ILE   150      41.650 -23.343 -59.556  1.00  0.00           H  
ATOM   2218  C   ILE   150      36.879 -24.035 -60.114  1.00  0.00           C  
ATOM   2219  O   ILE   150      36.051 -24.438 -60.892  1.00  0.00           O  
ATOM   2220  N   ASN   151      36.937 -24.525 -58.870  1.00  0.00           N  
ATOM   2221  H   ASN   151      37.571 -24.115 -58.195  1.00  0.00           H  
ATOM   2222  CA  ASN   151      35.992 -25.483 -58.238  1.00  0.00           C  
ATOM   2223  HA  ASN   151      36.059 -26.427 -58.778  1.00  0.00           H  
ATOM   2224  CB  ASN   151      36.558 -25.803 -56.797  1.00  0.00           C  
ATOM   2225  HB2 ASN   151      37.597 -26.112 -56.905  1.00  0.00           H  
ATOM   2226  HB3 ASN   151      36.571 -24.916 -56.163  1.00  0.00           H  
ATOM   2227  CG  ASN   151      35.727 -26.820 -56.086  1.00  0.00           C  
ATOM   2228  OD1 ASN   151      35.886 -28.010 -56.435  1.00  0.00           O  
ATOM   2229  ND2 ASN   151      34.907 -26.531 -55.087  1.00  0.00           N  
ATOM   2230 HD21 ASN   151      34.450 -27.310 -54.629  1.00  0.00           H  
ATOM   2231 HD22 ASN   151      34.739 -25.581 -54.776  1.00  0.00           H  
ATOM   2232  C   ASN   151      34.542 -24.932 -58.219  1.00  0.00           C  
ATOM   2233  O   ASN   151      33.555 -25.642 -58.109  1.00  0.00           O  
ATOM   2234  N   THR   152      34.373 -23.584 -58.260  1.00  0.00           N  
ATOM   2235  H   THR   152      35.180 -23.007 -58.057  1.00  0.00           H  
ATOM   2236  CA  THR   152      33.068 -22.949 -58.585  1.00  0.00           C  
ATOM   2237  HA  THR   152      32.312 -23.345 -57.907  1.00  0.00           H  
ATOM   2238  CB  THR   152      33.087 -21.411 -58.362  1.00  0.00           C  
ATOM   2239  HB  THR   152      33.731 -20.919 -59.090  1.00  0.00           H  
ATOM   2240  CG2 THR   152      31.637 -20.848 -58.444  1.00  0.00           C  
ATOM   2241 HG21 THR   152      31.409 -20.535 -59.471  1.00  0.00           H  
ATOM   2242 HG22 THR   152      30.923 -21.529 -57.966  1.00  0.00           H  
ATOM   2243 HG23 THR   152      31.633 -19.838 -58.017  1.00  0.00           H  
ATOM   2244  OG1 THR   152      33.517 -21.221 -57.071  1.00  0.00           O  
ATOM   2245  HG1 THR   152      34.424 -21.536 -57.050  1.00  0.00           H  
ATOM   2246  C   THR   152      32.508 -23.297 -59.993  1.00  0.00           C  
ATOM   2247  O   THR   152      31.320 -23.547 -60.242  1.00  0.00           O  
ATOM   2248  N   LEU   153      33.339 -23.168 -61.044  1.00  0.00           N  
ATOM   2249  H   LEU   153      34.270 -22.778 -60.961  1.00  0.00           H  
ATOM   2250  CA  LEU   153      32.851 -23.197 -62.427  1.00  0.00           C  
ATOM   2251  HA  LEU   153      31.836 -22.804 -62.483  1.00  0.00           H  
ATOM   2252  CB  LEU   153      33.882 -22.250 -63.167  1.00  0.00           C  
ATOM   2253  HB2 LEU   153      34.865 -22.658 -62.934  1.00  0.00           H  
ATOM   2254  HB3 LEU   153      33.712 -22.200 -64.243  1.00  0.00           H  
ATOM   2255  CG  LEU   153      33.828 -20.792 -62.770  1.00  0.00           C  
ATOM   2256  HG  LEU   153      33.872 -20.695 -61.686  1.00  0.00           H  
ATOM   2257  CD1 LEU   153      34.993 -20.133 -63.465  1.00  0.00           C  
ATOM   2258 HD11 LEU   153      35.852 -20.613 -62.979  1.00  0.00           H  
ATOM   2259 HD12 LEU   153      34.970 -20.214 -64.558  1.00  0.00           H  
ATOM   2260 HD13 LEU   153      34.966 -19.054 -63.268  1.00  0.00           H  
ATOM   2261  CD2 LEU   153      32.482 -20.066 -63.235  1.00  0.00           C  
ATOM   2262 HD21 LEU   153      32.341 -20.056 -64.323  1.00  0.00           H  
ATOM   2263 HD22 LEU   153      31.584 -20.558 -62.841  1.00  0.00           H  
ATOM   2264 HD23 LEU   153      32.542 -19.020 -62.912  1.00  0.00           H  
ATOM   2265  C   LEU   153      32.891 -24.574 -63.115  1.00  0.00           C  
ATOM   2266  O   LEU   153      32.020 -24.809 -63.940  1.00  0.00           O  
ATOM   2267  N   LEU   154      33.711 -25.463 -62.604  1.00  0.00           N  
ATOM   2268  H   LEU   154      34.339 -25.267 -61.833  1.00  0.00           H  
ATOM   2269  CA  LEU   154      33.604 -26.905 -62.990  1.00  0.00           C  
ATOM   2270  HA  LEU   154      33.813 -27.047 -64.051  1.00  0.00           H  
ATOM   2271  CB  LEU   154      34.500 -27.748 -62.209  1.00  0.00           C  
ATOM   2272  HB2 LEU   154      34.353 -27.548 -61.147  1.00  0.00           H  
ATOM   2273  HB3 LEU   154      34.217 -28.779 -62.423  1.00  0.00           H  
ATOM   2274  CG  LEU   154      36.048 -27.596 -62.530  1.00  0.00           C  
ATOM   2275  HG  LEU   154      36.287 -26.568 -62.802  1.00  0.00           H  
ATOM   2276  CD1 LEU   154      36.885 -28.130 -61.307  1.00  0.00           C  
ATOM   2277 HD11 LEU   154      36.633 -27.475 -60.463  1.00  0.00           H  
ATOM   2278 HD12 LEU   154      36.618 -29.173 -61.098  1.00  0.00           H  
ATOM   2279 HD13 LEU   154      37.948 -27.992 -61.536  1.00  0.00           H  
ATOM   2280  CD2 LEU   154      36.360 -28.442 -63.698  1.00  0.00           C  
ATOM   2281 HD21 LEU   154      36.110 -29.504 -63.585  1.00  0.00           H  
ATOM   2282 HD22 LEU   154      36.132 -28.097 -64.714  1.00  0.00           H  
ATOM   2283 HD23 LEU   154      37.446 -28.473 -63.853  1.00  0.00           H  
ATOM   2284  C   LEU   154      32.226 -27.550 -62.943  1.00  0.00           C  
ATOM   2285  O   LEU   154      31.985 -28.504 -63.631  1.00  0.00           O  
ATOM   2286  N   GLN   155      31.288 -26.965 -62.264  1.00  0.00           N  
ATOM   2287  H   GLN   155      31.726 -26.225 -61.728  1.00  0.00           H  
ATOM   2288  CA  GLN   155      30.044 -27.650 -61.806  1.00  0.00           C  
ATOM   2289  HA  GLN   155      30.230 -28.721 -61.728  1.00  0.00           H  
ATOM   2290  CB  GLN   155      29.549 -27.120 -60.425  1.00  0.00           C  
ATOM   2291  HB2 GLN   155      29.036 -26.181 -60.633  1.00  0.00           H  
ATOM   2292  HB3 GLN   155      28.709 -27.741 -60.113  1.00  0.00           H  
ATOM   2293  CG  GLN   155      30.693 -26.939 -59.377  1.00  0.00           C  
ATOM   2294  HG2 GLN   155      31.278 -27.857 -59.437  1.00  0.00           H  
ATOM   2295  HG3 GLN   155      31.345 -26.103 -59.629  1.00  0.00           H  
ATOM   2296  CD  GLN   155      30.251 -26.707 -57.947  1.00  0.00           C  
ATOM   2297  OE1 GLN   155      29.138 -26.926 -57.529  1.00  0.00           O  
ATOM   2298  NE2 GLN   155      31.185 -26.329 -57.065  1.00  0.00           N  
ATOM   2299 HE21 GLN   155      30.925 -26.398 -56.088  1.00  0.00           H  
ATOM   2300 HE22 GLN   155      32.141 -26.154 -57.350  1.00  0.00           H  
ATOM   2301  C   GLN   155      28.824 -27.657 -62.800  1.00  0.00           C  
ATOM   2302  O   GLN   155      27.655 -27.813 -62.441  1.00  0.00           O  
ATOM   2303  N   GLY   156      29.230 -27.567 -64.080  1.00  0.00           N  
ATOM   2304  H   GLY   156      30.219 -27.556 -64.302  1.00  0.00           H  
ATOM   2305  CA  GLY   156      28.370 -27.695 -65.256  1.00  0.00           C  
ATOM   2306  HA2 GLY   156      29.058 -27.915 -66.072  1.00  0.00           H  
ATOM   2307  HA3 GLY   156      27.704 -28.543 -65.094  1.00  0.00           H  
ATOM   2308  C   GLY   156      27.501 -26.423 -65.578  1.00  0.00           C  
ATOM   2309  O   GLY   156      27.775 -25.813 -66.583  1.00  0.00           O  
ATOM   2310  N   TYR   157      26.717 -25.840 -64.713  1.00  0.00           N  
ATOM   2311  H   TYR   157      26.515 -26.433 -63.917  1.00  0.00           H  
ATOM   2312  CA  TYR   157      25.858 -24.710 -64.825  1.00  0.00           C  
ATOM   2313  HA  TYR   157      25.220 -24.956 -65.674  1.00  0.00           H  
ATOM   2314  CB  TYR   157      25.002 -24.670 -63.535  1.00  0.00           C  
ATOM   2315  HB2 TYR   157      25.679 -24.329 -62.743  1.00  0.00           H  
ATOM   2316  HB3 TYR   157      24.358 -23.786 -63.615  1.00  0.00           H  
ATOM   2317  CG  TYR   157      24.226 -25.830 -63.149  1.00  0.00           C  
ATOM   2318  CD1 TYR   157      22.972 -26.009 -63.816  1.00  0.00           C  
ATOM   2319  HD1 TYR   157      22.728 -25.346 -64.633  1.00  0.00           H  
ATOM   2320  CE1 TYR   157      22.081 -27.059 -63.397  1.00  0.00           C  
ATOM   2321  HE1 TYR   157      21.122 -27.177 -63.879  1.00  0.00           H  
ATOM   2322  CZ  TYR   157      22.527 -27.925 -62.389  1.00  0.00           C  
ATOM   2323  OH  TYR   157      21.736 -28.898 -61.848  1.00  0.00           O  
ATOM   2324  HH  TYR   157      20.828 -28.907 -62.160  1.00  0.00           H  
ATOM   2325  CE2 TYR   157      23.704 -27.700 -61.668  1.00  0.00           C  
ATOM   2326  HE2 TYR   157      23.910 -28.385 -60.860  1.00  0.00           H  
ATOM   2327  CD2 TYR   157      24.600 -26.725 -62.078  1.00  0.00           C  
ATOM   2328  HD2 TYR   157      25.569 -26.539 -61.638  1.00  0.00           H  
ATOM   2329  C   TYR   157      26.520 -23.383 -65.152  1.00  0.00           C  
ATOM   2330  O   TYR   157      25.853 -22.353 -65.067  1.00  0.00           O  
ATOM   2331  N   SER   158      27.777 -23.291 -65.509  1.00  0.00           N  
ATOM   2332  H   SER   158      28.293 -24.126 -65.760  1.00  0.00           H  
ATOM   2333  CA  SER   158      28.644 -22.086 -65.429  1.00  0.00           C  
ATOM   2334  HA  SER   158      28.279 -21.627 -64.511  1.00  0.00           H  
ATOM   2335  CB  SER   158      30.074 -22.509 -65.164  1.00  0.00           C  
ATOM   2336  HB2 SER   158      30.764 -21.706 -65.420  1.00  0.00           H  
ATOM   2337  HB3 SER   158      30.167 -22.823 -64.124  1.00  0.00           H  
ATOM   2338  OG  SER   158      30.444 -23.626 -65.875  1.00  0.00           O  
ATOM   2339  HG  SER   158      31.070 -24.115 -65.336  1.00  0.00           H  
ATOM   2340  C   SER   158      28.506 -21.099 -66.631  1.00  0.00           C  
ATOM   2341  O   SER   158      28.539 -19.875 -66.433  1.00  0.00           O  
ATOM   2342  N   GLY   159      28.548 -21.596 -67.925  1.00  0.00           N  
ATOM   2343  H   GLY   159      28.597 -22.601 -68.041  1.00  0.00           H  
ATOM   2344  CA  GLY   159      28.340 -20.692 -69.060  1.00  0.00           C  
ATOM   2345  HA2 GLY   159      27.789 -21.296 -69.780  1.00  0.00           H  
ATOM   2346  HA3 GLY   159      27.792 -19.853 -68.632  1.00  0.00           H  
ATOM   2347  C   GLY   159      29.659 -20.164 -69.664  1.00  0.00           C  
ATOM   2348  O   GLY   159      29.703 -19.394 -70.593  1.00  0.00           O  
ATOM   2349  N   ILE   160      30.856 -20.604 -69.139  1.00  0.00           N  
ATOM   2350  H   ILE   160      30.824 -21.128 -68.273  1.00  0.00           H  
ATOM   2351  CA  ILE   160      32.267 -20.126 -69.496  1.00  0.00           C  
ATOM   2352  HA  ILE   160      32.301 -19.262 -70.160  1.00  0.00           H  
ATOM   2353  CB  ILE   160      32.982 -19.767 -68.125  1.00  0.00           C  
ATOM   2354  HB  ILE   160      32.397 -18.970 -67.666  1.00  0.00           H  
ATOM   2355  CG2 ILE   160      32.870 -20.856 -67.081  1.00  0.00           C  
ATOM   2356 HG21 ILE   160      33.355 -20.585 -66.135  1.00  0.00           H  
ATOM   2357 HG22 ILE   160      31.854 -21.213 -66.869  1.00  0.00           H  
ATOM   2358 HG23 ILE   160      33.302 -21.794 -67.451  1.00  0.00           H  
ATOM   2359  CG1 ILE   160      34.517 -19.464 -68.393  1.00  0.00           C  
ATOM   2360 HG12 ILE   160      35.095 -20.387 -68.340  1.00  0.00           H  
ATOM   2361 HG13 ILE   160      34.618 -19.174 -69.438  1.00  0.00           H  
ATOM   2362  CD1 ILE   160      35.094 -18.450 -67.471  1.00  0.00           C  
ATOM   2363 HD11 ILE   160      35.186 -18.869 -66.461  1.00  0.00           H  
ATOM   2364 HD12 ILE   160      36.081 -18.108 -67.805  1.00  0.00           H  
ATOM   2365 HD13 ILE   160      34.500 -17.529 -67.425  1.00  0.00           H  
ATOM   2366  C   ILE   160      32.941 -21.363 -70.141  1.00  0.00           C  
ATOM   2367  O   ILE   160      32.709 -22.519 -69.773  1.00  0.00           O  
ATOM   2368  N   ARG   161      33.819 -21.113 -71.125  1.00  0.00           N  
ATOM   2369  H   ARG   161      33.854 -20.143 -71.414  1.00  0.00           H  
ATOM   2370  CA  ARG   161      34.749 -22.105 -71.763  1.00  0.00           C  
ATOM   2371  HA  ARG   161      34.231 -22.963 -72.192  1.00  0.00           H  
ATOM   2372  CB  ARG   161      35.606 -21.346 -72.837  1.00  0.00           C  
ATOM   2373  HB2 ARG   161      36.131 -20.479 -72.435  1.00  0.00           H  
ATOM   2374  HB3 ARG   161      36.299 -22.039 -73.314  1.00  0.00           H  
ATOM   2375  CG  ARG   161      34.688 -20.837 -73.971  1.00  0.00           C  
ATOM   2376  HG2 ARG   161      34.210 -21.723 -74.388  1.00  0.00           H  
ATOM   2377  HG3 ARG   161      33.944 -20.167 -73.540  1.00  0.00           H  
ATOM   2378  CD  ARG   161      35.572 -20.086 -74.897  1.00  0.00           C  
ATOM   2379  HD2 ARG   161      36.564 -20.533 -74.965  1.00  0.00           H  
ATOM   2380  HD3 ARG   161      35.107 -20.105 -75.882  1.00  0.00           H  
ATOM   2381  NE  ARG   161      35.650 -18.675 -74.488  1.00  0.00           N  
ATOM   2382  HE  ARG   161      35.171 -18.447 -73.628  1.00  0.00           H  
ATOM   2383  CZ  ARG   161      36.223 -17.669 -75.103  1.00  0.00           C  
ATOM   2384  NH1 ARG   161      36.976 -17.796 -76.170  1.00  0.00           N  
ATOM   2385 HH11 ARG   161      36.938 -18.666 -76.682  1.00  0.00           H  
ATOM   2386 HH12 ARG   161      37.570 -17.046 -76.493  1.00  0.00           H  
ATOM   2387  NH2 ARG   161      36.288 -16.522 -74.502  1.00  0.00           N  
ATOM   2388 HH21 ARG   161      35.752 -16.444 -73.650  1.00  0.00           H  
ATOM   2389 HH22 ARG   161      36.761 -15.722 -74.899  1.00  0.00           H  
ATOM   2390  C   ARG   161      35.731 -22.772 -70.733  1.00  0.00           C  
ATOM   2391  O   ARG   161      36.482 -22.103 -70.093  1.00  0.00           O  
ATOM   2392  N   PHE   162      35.788 -24.111 -70.740  1.00  0.00           N  
ATOM   2393  H   PHE   162      35.258 -24.660 -71.408  1.00  0.00           H  
ATOM   2394  CA  PHE   162      36.606 -24.775 -69.797  1.00  0.00           C  
ATOM   2395  HA  PHE   162      36.284 -24.279 -68.882  1.00  0.00           H  
ATOM   2396  CB  PHE   162      36.308 -26.257 -69.952  1.00  0.00           C  
ATOM   2397  HB2 PHE   162      35.215 -26.248 -69.861  1.00  0.00           H  
ATOM   2398  HB3 PHE   162      36.533 -26.503 -70.998  1.00  0.00           H  
ATOM   2399  CG  PHE   162      36.838 -27.257 -69.010  1.00  0.00           C  
ATOM   2400  CD1 PHE   162      38.070 -27.793 -69.338  1.00  0.00           C  
ATOM   2401  HD1 PHE   162      38.737 -27.293 -70.025  1.00  0.00           H  
ATOM   2402  CE1 PHE   162      38.633 -28.876 -68.604  1.00  0.00           C  
ATOM   2403  HE1 PHE   162      39.568 -29.343 -68.876  1.00  0.00           H  
ATOM   2404  CZ  PHE   162      37.872 -29.546 -67.631  1.00  0.00           C  
ATOM   2405  HZ  PHE   162      38.339 -30.350 -67.082  1.00  0.00           H  
ATOM   2406  CE2 PHE   162      36.638 -28.995 -67.320  1.00  0.00           C  
ATOM   2407  HE2 PHE   162      36.097 -29.407 -66.480  1.00  0.00           H  
ATOM   2408  CD2 PHE   162      36.109 -27.886 -68.005  1.00  0.00           C  
ATOM   2409  HD2 PHE   162      35.158 -27.545 -67.624  1.00  0.00           H  
ATOM   2410  C   PHE   162      38.096 -24.564 -69.973  1.00  0.00           C  
ATOM   2411  O   PHE   162      38.790 -24.560 -69.006  1.00  0.00           O  
ATOM   2412  N   GLU   163      38.533 -24.197 -71.190  1.00  0.00           N  
ATOM   2413  H   GLU   163      37.847 -24.318 -71.926  1.00  0.00           H  
ATOM   2414  CA  GLU   163      39.943 -23.836 -71.434  1.00  0.00           C  
ATOM   2415  HA  GLU   163      40.462 -24.705 -71.030  1.00  0.00           H  
ATOM   2416  CB  GLU   163      40.221 -23.888 -72.919  1.00  0.00           C  
ATOM   2417  HB2 GLU   163      39.507 -23.271 -73.464  1.00  0.00           H  
ATOM   2418  HB3 GLU   163      41.211 -23.489 -73.136  1.00  0.00           H  
ATOM   2419  CG  GLU   163      40.123 -25.337 -73.430  1.00  0.00           C  
ATOM   2420  HG2 GLU   163      40.645 -25.363 -74.387  1.00  0.00           H  
ATOM   2421  HG3 GLU   163      40.621 -26.096 -72.826  1.00  0.00           H  
ATOM   2422  CD  GLU   163      38.639 -25.765 -73.672  1.00  0.00           C  
ATOM   2423  OE1 GLU   163      37.763 -24.916 -73.804  1.00  0.00           O  
ATOM   2424  OE2 GLU   163      38.343 -26.961 -73.788  1.00  0.00           O  
ATOM   2425  C   GLU   163      40.382 -22.478 -70.806  1.00  0.00           C  
ATOM   2426  O   GLU   163      41.617 -22.238 -70.726  1.00  0.00           O  
ATOM   2427  N   ILE   164      39.494 -21.717 -70.152  1.00  0.00           N  
ATOM   2428  H   ILE   164      38.548 -22.065 -70.256  1.00  0.00           H  
ATOM   2429  CA  ILE   164      39.760 -20.659 -69.164  1.00  0.00           C  
ATOM   2430  HA  ILE   164      40.684 -20.254 -69.575  1.00  0.00           H  
ATOM   2431  CB  ILE   164      38.679 -19.616 -69.140  1.00  0.00           C  
ATOM   2432  HB  ILE   164      37.686 -20.048 -69.020  1.00  0.00           H  
ATOM   2433  CG2 ILE   164      39.018 -18.576 -67.991  1.00  0.00           C  
ATOM   2434 HG21 ILE   164      38.895 -18.974 -66.977  1.00  0.00           H  
ATOM   2435 HG22 ILE   164      40.045 -18.192 -67.951  1.00  0.00           H  
ATOM   2436 HG23 ILE   164      38.270 -17.778 -68.074  1.00  0.00           H  
ATOM   2437  CG1 ILE   164      38.510 -18.826 -70.499  1.00  0.00           C  
ATOM   2438 HG12 ILE   164      39.269 -18.060 -70.658  1.00  0.00           H  
ATOM   2439 HG13 ILE   164      38.630 -19.544 -71.310  1.00  0.00           H  
ATOM   2440  CD1 ILE   164      37.148 -18.174 -70.747  1.00  0.00           C  
ATOM   2441 HD11 ILE   164      36.378 -18.923 -70.967  1.00  0.00           H  
ATOM   2442 HD12 ILE   164      36.928 -17.387 -70.015  1.00  0.00           H  
ATOM   2443 HD13 ILE   164      37.239 -17.586 -71.669  1.00  0.00           H  
ATOM   2444  C   ILE   164      40.216 -21.209 -67.784  1.00  0.00           C  
ATOM   2445  O   ILE   164      41.139 -20.716 -67.167  1.00  0.00           O  
ATOM   2446  N   LEU   165      39.659 -22.359 -67.418  1.00  0.00           N  
ATOM   2447  H   LEU   165      39.055 -22.719 -68.146  1.00  0.00           H  
ATOM   2448  CA  LEU   165      39.845 -22.961 -66.108  1.00  0.00           C  
ATOM   2449  HA  LEU   165      39.843 -22.234 -65.296  1.00  0.00           H  
ATOM   2450  CB  LEU   165      38.782 -24.029 -65.794  1.00  0.00           C  
ATOM   2451  HB2 LEU   165      39.003 -24.986 -66.267  1.00  0.00           H  
ATOM   2452  HB3 LEU   165      38.839 -24.041 -64.705  1.00  0.00           H  
ATOM   2453  CG  LEU   165      37.327 -23.643 -66.065  1.00  0.00           C  
ATOM   2454  HG  LEU   165      37.322 -23.413 -67.131  1.00  0.00           H  
ATOM   2455  CD1 LEU   165      36.400 -24.816 -65.749  1.00  0.00           C  
ATOM   2456 HD11 LEU   165      35.375 -24.654 -66.103  1.00  0.00           H  
ATOM   2457 HD12 LEU   165      36.704 -25.708 -66.310  1.00  0.00           H  
ATOM   2458 HD13 LEU   165      36.371 -25.234 -64.735  1.00  0.00           H  
ATOM   2459  CD2 LEU   165      36.878 -22.335 -65.337  1.00  0.00           C  
ATOM   2460 HD21 LEU   165      35.931 -21.896 -65.672  1.00  0.00           H  
ATOM   2461 HD22 LEU   165      36.864 -22.485 -64.250  1.00  0.00           H  
ATOM   2462 HD23 LEU   165      37.672 -21.579 -65.385  1.00  0.00           H  
ATOM   2463  C   LEU   165      41.180 -23.674 -66.101  1.00  0.00           C  
ATOM   2464  O   LEU   165      41.946 -23.614 -65.171  1.00  0.00           O  
ATOM   2465  N   GLU   166      41.515 -24.270 -67.249  1.00  0.00           N  
ATOM   2466  H   GLU   166      40.765 -24.594 -67.848  1.00  0.00           H  
ATOM   2467  CA  GLU   166      42.852 -24.703 -67.555  1.00  0.00           C  
ATOM   2468  HA  GLU   166      43.100 -25.348 -66.712  1.00  0.00           H  
ATOM   2469  CB  GLU   166      42.817 -25.562 -68.849  1.00  0.00           C  
ATOM   2470  HB2 GLU   166      42.638 -24.978 -69.752  1.00  0.00           H  
ATOM   2471  HB3 GLU   166      43.826 -25.959 -68.953  1.00  0.00           H  
ATOM   2472  CG  GLU   166      41.888 -26.815 -68.813  1.00  0.00           C  
ATOM   2473  HG2 GLU   166      41.865 -27.218 -67.800  1.00  0.00           H  
ATOM   2474  HG3 GLU   166      40.881 -26.495 -69.081  1.00  0.00           H  
ATOM   2475  CD  GLU   166      42.335 -27.912 -69.695  1.00  0.00           C  
ATOM   2476  OE1 GLU   166      42.271 -27.694 -70.913  1.00  0.00           O  
ATOM   2477  OE2 GLU   166      42.597 -29.069 -69.224  1.00  0.00           O  
ATOM   2478  C   GLU   166      43.904 -23.620 -67.564  1.00  0.00           C  
ATOM   2479  O   GLU   166      44.975 -23.882 -67.109  1.00  0.00           O  
ATOM   2480  N   ALA   167      43.533 -22.391 -67.929  1.00  0.00           N  
ATOM   2481  H   ALA   167      42.582 -22.322 -68.269  1.00  0.00           H  
ATOM   2482  CA  ALA   167      44.456 -21.236 -68.007  1.00  0.00           C  
ATOM   2483  HA  ALA   167      45.367 -21.734 -68.339  1.00  0.00           H  
ATOM   2484  CB  ALA   167      43.977 -20.185 -69.003  1.00  0.00           C  
ATOM   2485  HB1 ALA   167      43.645 -20.634 -69.947  1.00  0.00           H  
ATOM   2486  HB2 ALA   167      43.224 -19.505 -68.587  1.00  0.00           H  
ATOM   2487  HB3 ALA   167      44.781 -19.456 -69.160  1.00  0.00           H  
ATOM   2488  C   ALA   167      44.661 -20.554 -66.631  1.00  0.00           C  
ATOM   2489  O   ALA   167      45.825 -20.283 -66.272  1.00  0.00           O  
ATOM   2490  N   ILE   168      43.670 -20.443 -65.754  1.00  0.00           N  
ATOM   2491  H   ILE   168      42.738 -20.643 -66.098  1.00  0.00           H  
ATOM   2492  CA  ILE   168      43.798 -20.207 -64.328  1.00  0.00           C  
ATOM   2493  HA  ILE   168      44.469 -19.359 -64.184  1.00  0.00           H  
ATOM   2494  CB  ILE   168      42.459 -19.819 -63.680  1.00  0.00           C  
ATOM   2495  HB  ILE   168      41.770 -20.660 -63.761  1.00  0.00           H  
ATOM   2496  CG2 ILE   168      42.663 -19.639 -62.150  1.00  0.00           C  
ATOM   2497 HG21 ILE   168      43.139 -20.483 -61.636  1.00  0.00           H  
ATOM   2498 HG22 ILE   168      43.165 -18.692 -61.918  1.00  0.00           H  
ATOM   2499 HG23 ILE   168      41.657 -19.556 -61.721  1.00  0.00           H  
ATOM   2500  CG1 ILE   168      41.859 -18.535 -64.399  1.00  0.00           C  
ATOM   2501 HG12 ILE   168      42.532 -17.721 -64.129  1.00  0.00           H  
ATOM   2502 HG13 ILE   168      41.837 -18.632 -65.484  1.00  0.00           H  
ATOM   2503  CD1 ILE   168      40.523 -18.005 -63.836  1.00  0.00           C  
ATOM   2504 HD11 ILE   168      39.827 -18.769 -63.469  1.00  0.00           H  
ATOM   2505 HD12 ILE   168      40.747 -17.471 -62.904  1.00  0.00           H  
ATOM   2506 HD13 ILE   168      39.945 -17.329 -64.478  1.00  0.00           H  
ATOM   2507  C   ILE   168      44.611 -21.335 -63.649  1.00  0.00           C  
ATOM   2508  O   ILE   168      45.466 -20.959 -62.807  1.00  0.00           O  
ATOM   2509  N   THR   169      44.433 -22.596 -63.964  1.00  0.00           N  
ATOM   2510  H   THR   169      43.745 -22.775 -64.685  1.00  0.00           H  
ATOM   2511  CA  THR   169      45.307 -23.575 -63.409  1.00  0.00           C  
ATOM   2512  HA  THR   169      45.371 -23.399 -62.335  1.00  0.00           H  
ATOM   2513  CB  THR   169      44.711 -24.969 -63.476  1.00  0.00           C  
ATOM   2514  HB  THR   169      44.901 -25.366 -64.473  1.00  0.00           H  
ATOM   2515  CG2 THR   169      45.489 -26.001 -62.580  1.00  0.00           C  
ATOM   2516 HG21 THR   169      45.579 -25.671 -61.538  1.00  0.00           H  
ATOM   2517 HG22 THR   169      44.922 -26.938 -62.530  1.00  0.00           H  
ATOM   2518 HG23 THR   169      46.475 -26.155 -63.037  1.00  0.00           H  
ATOM   2519  OG1 THR   169      43.335 -25.113 -63.160  1.00  0.00           O  
ATOM   2520  HG1 THR   169      42.808 -24.971 -63.950  1.00  0.00           H  
ATOM   2521  C   THR   169      46.733 -23.523 -63.936  1.00  0.00           C  
ATOM   2522  O   THR   169      47.700 -23.572 -63.214  1.00  0.00           O  
ATOM   2523  N   LYS   170      46.977 -23.078 -65.132  1.00  0.00           N  
ATOM   2524  H   LYS   170      46.154 -22.921 -65.701  1.00  0.00           H  
ATOM   2525  CA  LYS   170      48.341 -22.853 -65.665  1.00  0.00           C  
ATOM   2526  HA  LYS   170      48.899 -23.742 -65.370  1.00  0.00           H  
ATOM   2527  CB  LYS   170      48.339 -22.553 -67.187  1.00  0.00           C  
ATOM   2528  HB2 LYS   170      47.437 -22.015 -67.478  1.00  0.00           H  
ATOM   2529  HB3 LYS   170      49.203 -21.956 -67.478  1.00  0.00           H  
ATOM   2530  CG  LYS   170      48.303 -23.858 -67.974  1.00  0.00           C  
ATOM   2531  HG2 LYS   170      49.217 -24.407 -67.750  1.00  0.00           H  
ATOM   2532  HG3 LYS   170      47.602 -24.592 -67.577  1.00  0.00           H  
ATOM   2533  CD  LYS   170      48.012 -23.818 -69.486  1.00  0.00           C  
ATOM   2534  HD2 LYS   170      46.948 -23.797 -69.721  1.00  0.00           H  
ATOM   2535  HD3 LYS   170      48.478 -22.930 -69.913  1.00  0.00           H  
ATOM   2536  CE  LYS   170      48.611 -25.028 -70.188  1.00  0.00           C  
ATOM   2537  HE2 LYS   170      48.276 -25.843 -69.547  1.00  0.00           H  
ATOM   2538  HE3 LYS   170      48.132 -25.139 -71.161  1.00  0.00           H  
ATOM   2539  NZ  LYS   170      50.077 -25.068 -70.195  1.00  0.00           N  
ATOM   2540  HZ1 LYS   170      50.416 -25.108 -69.245  1.00  0.00           H  
ATOM   2541  HZ2 LYS   170      50.471 -25.825 -70.735  1.00  0.00           H  
ATOM   2542  HZ3 LYS   170      50.438 -24.251 -70.667  1.00  0.00           H  
ATOM   2543  C   LYS   170      49.009 -21.700 -64.931  1.00  0.00           C  
ATOM   2544  O   LYS   170      50.174 -21.847 -64.583  1.00  0.00           O  
ATOM   2545  N   PHE   171      48.333 -20.568 -64.724  1.00  0.00           N  
ATOM   2546  H   PHE   171      47.382 -20.436 -65.046  1.00  0.00           H  
ATOM   2547  CA  PHE   171      48.829 -19.574 -63.827  1.00  0.00           C  
ATOM   2548  HA  PHE   171      49.821 -19.228 -64.118  1.00  0.00           H  
ATOM   2549  CB  PHE   171      47.813 -18.420 -63.617  1.00  0.00           C  
ATOM   2550  HB2 PHE   171      46.755 -18.698 -63.699  1.00  0.00           H  
ATOM   2551  HB3 PHE   171      48.003 -17.959 -62.640  1.00  0.00           H  
ATOM   2552  CG  PHE   171      48.089 -17.309 -64.642  1.00  0.00           C  
ATOM   2553  CD1 PHE   171      49.030 -16.342 -64.278  1.00  0.00           C  
ATOM   2554  HD1 PHE   171      49.306 -16.372 -63.235  1.00  0.00           H  
ATOM   2555  CE1 PHE   171      49.389 -15.324 -65.169  1.00  0.00           C  
ATOM   2556  HE1 PHE   171      50.161 -14.590 -64.989  1.00  0.00           H  
ATOM   2557  CZ  PHE   171      48.800 -15.283 -66.442  1.00  0.00           C  
ATOM   2558  HZ  PHE   171      49.159 -14.569 -67.169  1.00  0.00           H  
ATOM   2559  CE2 PHE   171      47.862 -16.231 -66.851  1.00  0.00           C  
ATOM   2560  HE2 PHE   171      47.337 -16.238 -67.795  1.00  0.00           H  
ATOM   2561  CD2 PHE   171      47.539 -17.287 -65.937  1.00  0.00           C  
ATOM   2562  HD2 PHE   171      46.928 -18.138 -66.201  1.00  0.00           H  
ATOM   2563  C   PHE   171      49.057 -20.040 -62.346  1.00  0.00           C  
ATOM   2564  O   PHE   171      50.027 -19.483 -61.800  1.00  0.00           O  
ATOM   2565  N   LEU   172      48.215 -20.930 -61.784  1.00  0.00           N  
ATOM   2566  H   LEU   172      47.413 -21.247 -62.316  1.00  0.00           H  
ATOM   2567  CA  LEU   172      48.615 -21.432 -60.542  1.00  0.00           C  
ATOM   2568  HA  LEU   172      48.925 -20.605 -59.902  1.00  0.00           H  
ATOM   2569  CB  LEU   172      47.495 -22.139 -59.780  1.00  0.00           C  
ATOM   2570  HB2 LEU   172      46.875 -22.731 -60.454  1.00  0.00           H  
ATOM   2571  HB3 LEU   172      47.899 -22.836 -59.046  1.00  0.00           H  
ATOM   2572  CG  LEU   172      46.468 -21.180 -59.059  1.00  0.00           C  
ATOM   2573  HG  LEU   172      46.245 -20.318 -59.688  1.00  0.00           H  
ATOM   2574  CD1 LEU   172      45.133 -21.828 -58.923  1.00  0.00           C  
ATOM   2575 HD11 LEU   172      45.255 -22.816 -58.461  1.00  0.00           H  
ATOM   2576 HD12 LEU   172      44.487 -21.130 -58.376  1.00  0.00           H  
ATOM   2577 HD13 LEU   172      44.834 -21.960 -59.970  1.00  0.00           H  
ATOM   2578  CD2 LEU   172      46.944 -20.743 -57.709  1.00  0.00           C  
ATOM   2579 HD21 LEU   172      46.157 -20.232 -57.141  1.00  0.00           H  
ATOM   2580 HD22 LEU   172      47.316 -21.595 -57.126  1.00  0.00           H  
ATOM   2581 HD23 LEU   172      47.788 -20.078 -57.931  1.00  0.00           H  
ATOM   2582  C   LEU   172      49.830 -22.332 -60.560  1.00  0.00           C  
ATOM   2583  O   LEU   172      50.683 -22.189 -59.737  1.00  0.00           O  
ATOM   2584  N   ASN   173      49.956 -23.339 -61.404  1.00  0.00           N  
ATOM   2585  H   ASN   173      49.208 -23.604 -62.033  1.00  0.00           H  
ATOM   2586  CA  ASN   173      51.149 -24.180 -61.366  1.00  0.00           C  
ATOM   2587  HA  ASN   173      51.212 -24.538 -60.338  1.00  0.00           H  
ATOM   2588  CB  ASN   173      50.851 -25.289 -62.378  1.00  0.00           C  
ATOM   2589  HB2 ASN   173      50.837 -24.975 -63.422  1.00  0.00           H  
ATOM   2590  HB3 ASN   173      51.676 -26.001 -62.347  1.00  0.00           H  
ATOM   2591  CG  ASN   173      49.739 -26.247 -61.920  1.00  0.00           C  
ATOM   2592  OD1 ASN   173      49.426 -26.401 -60.793  1.00  0.00           O  
ATOM   2593  ND2 ASN   173      48.947 -26.897 -62.814  1.00  0.00           N  
ATOM   2594 HD21 ASN   173      48.089 -27.232 -62.392  1.00  0.00           H  
ATOM   2595 HD22 ASN   173      49.048 -26.855 -63.821  1.00  0.00           H  
ATOM   2596  C   ASN   173      52.521 -23.531 -61.775  1.00  0.00           C  
ATOM   2597  O   ASN   173      53.591 -24.032 -61.405  1.00  0.00           O  
ATOM   2598  N   GLN   174      52.554 -22.359 -62.483  1.00  0.00           N  
ATOM   2599  H   GLN   174      51.622 -22.025 -62.693  1.00  0.00           H  
ATOM   2600  CA  GLN   174      53.776 -21.483 -62.631  1.00  0.00           C  
ATOM   2601  HA  GLN   174      54.693 -22.070 -62.690  1.00  0.00           H  
ATOM   2602  CB  GLN   174      53.681 -20.751 -63.974  1.00  0.00           C  
ATOM   2603  HB2 GLN   174      52.812 -20.093 -64.007  1.00  0.00           H  
ATOM   2604  HB3 GLN   174      54.586 -20.156 -64.094  1.00  0.00           H  
ATOM   2605  CG  GLN   174      53.616 -21.628 -65.208  1.00  0.00           C  
ATOM   2606  HG2 GLN   174      52.684 -22.156 -65.409  1.00  0.00           H  
ATOM   2607  HG3 GLN   174      53.624 -21.036 -66.123  1.00  0.00           H  
ATOM   2608  CD  GLN   174      54.683 -22.703 -65.203  1.00  0.00           C  
ATOM   2609  OE1 GLN   174      54.489 -23.855 -65.128  1.00  0.00           O  
ATOM   2610  NE2 GLN   174      55.908 -22.294 -65.008  1.00  0.00           N  
ATOM   2611 HE21 GLN   174      56.667 -22.948 -65.156  1.00  0.00           H  
ATOM   2612 HE22 GLN   174      56.209 -21.336 -65.139  1.00  0.00           H  
ATOM   2613  C   GLN   174      54.125 -20.509 -61.475  1.00  0.00           C  
ATOM   2614  O   GLN   174      55.123 -19.851 -61.453  1.00  0.00           O  
ATOM   2615  N   ASN   175      53.242 -20.378 -60.508  1.00  0.00           N  
ATOM   2616  H   ASN   175      52.413 -20.960 -60.554  1.00  0.00           H  
ATOM   2617  CA  ASN   175      53.254 -19.495 -59.433  1.00  0.00           C  
ATOM   2618  HA  ASN   175      52.304 -19.551 -58.902  1.00  0.00           H  
ATOM   2619  CB  ASN   175      54.425 -19.895 -58.566  1.00  0.00           C  
ATOM   2620  HB2 ASN   175      55.364 -19.952 -59.117  1.00  0.00           H  
ATOM   2621  HB3 ASN   175      54.557 -19.078 -57.856  1.00  0.00           H  
ATOM   2622  CG  ASN   175      54.270 -21.207 -57.811  1.00  0.00           C  
ATOM   2623  OD1 ASN   175      53.235 -21.476 -57.208  1.00  0.00           O  
ATOM   2624  ND2 ASN   175      55.160 -22.196 -58.027  1.00  0.00           N  
ATOM   2625 HD21 ASN   175      55.214 -23.179 -57.789  1.00  0.00           H  
ATOM   2626 HD22 ASN   175      55.892 -21.892 -58.657  1.00  0.00           H  
ATOM   2627  C   ASN   175      53.371 -18.011 -59.822  1.00  0.00           C  
ATOM   2628  O   ASN   175      53.988 -17.177 -59.158  1.00  0.00           O  
ATOM   2629  N   ILE   176      52.568 -17.580 -60.842  1.00  0.00           N  
ATOM   2630  H   ILE   176      51.968 -18.258 -61.297  1.00  0.00           H  
ATOM   2631  CA  ILE   176      52.399 -16.149 -61.281  1.00  0.00           C  
ATOM   2632  HA  ILE   176      53.203 -15.588 -60.804  1.00  0.00           H  
ATOM   2633  CB  ILE   176      52.550 -15.901 -62.801  1.00  0.00           C  
ATOM   2634  HB  ILE   176      51.795 -16.437 -63.375  1.00  0.00           H  
ATOM   2635  CG2 ILE   176      52.228 -14.506 -63.105  1.00  0.00           C  
ATOM   2636 HG21 ILE   176      52.240 -14.346 -64.190  1.00  0.00           H  
ATOM   2637 HG22 ILE   176      51.307 -14.111 -62.657  1.00  0.00           H  
ATOM   2638 HG23 ILE   176      53.037 -13.822 -62.818  1.00  0.00           H  
ATOM   2639  CG1 ILE   176      53.991 -16.141 -63.272  1.00  0.00           C  
ATOM   2640 HG12 ILE   176      54.672 -15.290 -63.262  1.00  0.00           H  
ATOM   2641 HG13 ILE   176      54.545 -16.802 -62.605  1.00  0.00           H  
ATOM   2642  CD1 ILE   176      53.990 -16.865 -64.616  1.00  0.00           C  
ATOM   2643 HD11 ILE   176      55.030 -16.982 -64.943  1.00  0.00           H  
ATOM   2644 HD12 ILE   176      53.420 -17.802 -64.641  1.00  0.00           H  
ATOM   2645 HD13 ILE   176      53.586 -16.183 -65.375  1.00  0.00           H  
ATOM   2646  C   ILE   176      51.043 -15.691 -60.720  1.00  0.00           C  
ATOM   2647  O   ILE   176      50.044 -16.368 -60.914  1.00  0.00           O  
ATOM   2648  N   THR   177      51.083 -14.649 -59.940  1.00  0.00           N  
ATOM   2649  H   THR   177      51.985 -14.247 -59.712  1.00  0.00           H  
ATOM   2650  CA  THR   177      49.913 -14.256 -59.169  1.00  0.00           C  
ATOM   2651  HA  THR   177      49.109 -14.968 -59.356  1.00  0.00           H  
ATOM   2652  CB  THR   177      50.227 -14.332 -57.715  1.00  0.00           C  
ATOM   2653  HB  THR   177      51.280 -14.154 -57.495  1.00  0.00           H  
ATOM   2654  CG2 THR   177      49.410 -13.439 -56.755  1.00  0.00           C  
ATOM   2655 HG21 THR   177      49.718 -12.398 -56.908  1.00  0.00           H  
ATOM   2656 HG22 THR   177      48.354 -13.511 -57.042  1.00  0.00           H  
ATOM   2657 HG23 THR   177      49.624 -13.738 -55.722  1.00  0.00           H  
ATOM   2658  OG1 THR   177      49.913 -15.624 -57.211  1.00  0.00           O  
ATOM   2659  HG1 THR   177      50.199 -15.790 -56.310  1.00  0.00           H  
ATOM   2660  C   THR   177      49.300 -12.880 -59.589  1.00  0.00           C  
ATOM   2661  O   THR   177      50.003 -11.872 -59.741  1.00  0.00           O  
ATOM   2662  N   PRO   178      47.973 -12.824 -59.794  1.00  0.00           N  
ATOM   2663  CD  PRO   178      46.953 -13.857 -59.734  1.00  0.00           C  
ATOM   2664  HD2 PRO   178      47.154 -14.450 -58.833  1.00  0.00           H  
ATOM   2665  HD3 PRO   178      47.175 -14.394 -60.664  1.00  0.00           H  
ATOM   2666  CG  PRO   178      45.555 -13.233 -59.653  1.00  0.00           C  
ATOM   2667  HG2 PRO   178      45.208 -13.022 -58.634  1.00  0.00           H  
ATOM   2668  HG3 PRO   178      44.863 -13.883 -60.203  1.00  0.00           H  
ATOM   2669  CB  PRO   178      45.829 -11.937 -60.439  1.00  0.00           C  
ATOM   2670  HB2 PRO   178      45.240 -11.109 -60.026  1.00  0.00           H  
ATOM   2671  HB3 PRO   178      45.575 -12.088 -61.496  1.00  0.00           H  
ATOM   2672  CA  PRO   178      47.295 -11.513 -60.157  1.00  0.00           C  
ATOM   2673  HA  PRO   178      47.661 -11.119 -61.106  1.00  0.00           H  
ATOM   2674  C   PRO   178      47.494 -10.459 -59.008  1.00  0.00           C  
ATOM   2675  O   PRO   178      47.754 -10.806 -57.867  1.00  0.00           O  
ATOM   2676  N   CYS   179      47.328  -9.185 -59.382  1.00  0.00           N  
ATOM   2677  H   CYS   179      47.126  -8.993 -60.356  1.00  0.00           H  
ATOM   2678  CA  CYS   179      47.170  -8.102 -58.377  1.00  0.00           C  
ATOM   2679  HA  CYS   179      47.640  -8.525 -57.489  1.00  0.00           H  
ATOM   2680  CB  CYS   179      47.861  -6.784 -58.910  1.00  0.00           C  
ATOM   2681  HB2 CYS   179      47.444  -6.287 -59.786  1.00  0.00           H  
ATOM   2682  HB3 CYS   179      47.719  -6.116 -58.060  1.00  0.00           H  
ATOM   2683  SG  CYS   179      49.584  -7.005 -59.217  1.00  0.00           S  
ATOM   2684  HG  CYS   179      49.992  -7.335 -57.989  1.00  0.00           H  
ATOM   2685  C   CYS   179      45.683  -7.863 -58.002  1.00  0.00           C  
ATOM   2686  O   CYS   179      44.991  -7.145 -58.671  1.00  0.00           O  
ATOM   2687  N   LEU   180      45.222  -8.323 -56.849  1.00  0.00           N  
ATOM   2688  H   LEU   180      45.858  -8.732 -56.175  1.00  0.00           H  
ATOM   2689  CA  LEU   180      43.928  -8.009 -56.248  1.00  0.00           C  
ATOM   2690  HA  LEU   180      43.181  -7.655 -56.959  1.00  0.00           H  
ATOM   2691  CB  LEU   180      43.302  -9.300 -55.687  1.00  0.00           C  
ATOM   2692  HB2 LEU   180      44.157  -9.916 -55.408  1.00  0.00           H  
ATOM   2693  HB3 LEU   180      42.634  -9.078 -54.855  1.00  0.00           H  
ATOM   2694  CG  LEU   180      42.423 -10.110 -56.679  1.00  0.00           C  
ATOM   2695  HG  LEU   180      41.581  -9.529 -57.054  1.00  0.00           H  
ATOM   2696  CD1 LEU   180      43.316 -10.754 -57.772  1.00  0.00           C  
ATOM   2697 HD11 LEU   180      43.555  -9.975 -58.507  1.00  0.00           H  
ATOM   2698 HD12 LEU   180      44.196 -11.225 -57.317  1.00  0.00           H  
ATOM   2699 HD13 LEU   180      42.740 -11.511 -58.319  1.00  0.00           H  
ATOM   2700  CD2 LEU   180      41.905 -11.323 -55.939  1.00  0.00           C  
ATOM   2701 HD21 LEU   180      42.690 -12.051 -55.702  1.00  0.00           H  
ATOM   2702 HD22 LEU   180      41.363 -11.018 -55.036  1.00  0.00           H  
ATOM   2703 HD23 LEU   180      41.261 -11.976 -56.542  1.00  0.00           H  
ATOM   2704  C   LEU   180      43.974  -6.876 -55.213  1.00  0.00           C  
ATOM   2705  O   LEU   180      44.707  -6.957 -54.200  1.00  0.00           O  
ATOM   2706  N   PRO   181      43.085  -5.883 -55.328  1.00  0.00           N  
ATOM   2707  CD  PRO   181      41.922  -5.739 -56.253  1.00  0.00           C  
ATOM   2708  HD2 PRO   181      41.243  -6.581 -56.065  1.00  0.00           H  
ATOM   2709  HD3 PRO   181      42.283  -5.706 -57.288  1.00  0.00           H  
ATOM   2710  CG  PRO   181      41.267  -4.364 -55.916  1.00  0.00           C  
ATOM   2711  HG2 PRO   181      40.211  -4.398 -55.623  1.00  0.00           H  
ATOM   2712  HG3 PRO   181      41.144  -3.746 -56.815  1.00  0.00           H  
ATOM   2713  CB  PRO   181      42.103  -3.636 -54.856  1.00  0.00           C  
ATOM   2714  HB2 PRO   181      41.542  -3.091 -54.087  1.00  0.00           H  
ATOM   2715  HB3 PRO   181      42.821  -2.921 -55.275  1.00  0.00           H  
ATOM   2716  CA  PRO   181      42.936  -4.844 -54.291  1.00  0.00           C  
ATOM   2717  HA  PRO   181      43.910  -4.429 -54.029  1.00  0.00           H  
ATOM   2718  C   PRO   181      42.223  -5.329 -53.004  1.00  0.00           C  
ATOM   2719  O   PRO   181      41.290  -6.097 -53.076  1.00  0.00           O  
ATOM   2720  N   LEU   182      42.774  -4.925 -51.821  1.00  0.00           N  
ATOM   2721  H   LEU   182      43.402  -4.142 -51.958  1.00  0.00           H  
ATOM   2722  CA  LEU   182      42.440  -5.313 -50.466  1.00  0.00           C  
ATOM   2723  HA  LEU   182      42.524  -6.400 -50.477  1.00  0.00           H  
ATOM   2724  CB  LEU   182      43.635  -4.742 -49.629  1.00  0.00           C  
ATOM   2725  HB2 LEU   182      44.579  -5.032 -50.090  1.00  0.00           H  
ATOM   2726  HB3 LEU   182      43.482  -3.665 -49.697  1.00  0.00           H  
ATOM   2727  CG  LEU   182      43.692  -5.008 -48.141  1.00  0.00           C  
ATOM   2728  HG  LEU   182      42.761  -4.644 -47.707  1.00  0.00           H  
ATOM   2729  CD1 LEU   182      43.943  -6.479 -47.858  1.00  0.00           C  
ATOM   2730 HD11 LEU   182      44.125  -6.643 -46.788  1.00  0.00           H  
ATOM   2731 HD12 LEU   182      43.099  -7.138 -48.097  1.00  0.00           H  
ATOM   2732 HD13 LEU   182      44.883  -6.780 -48.337  1.00  0.00           H  
ATOM   2733  CD2 LEU   182      44.861  -4.177 -47.600  1.00  0.00           C  
ATOM   2734 HD21 LEU   182      45.802  -4.531 -48.040  1.00  0.00           H  
ATOM   2735 HD22 LEU   182      44.828  -3.091 -47.749  1.00  0.00           H  
ATOM   2736 HD23 LEU   182      45.012  -4.324 -46.524  1.00  0.00           H  
ATOM   2737  C   LEU   182      40.994  -4.906 -49.987  1.00  0.00           C  
ATOM   2738  O   LEU   182      40.532  -5.496 -49.014  1.00  0.00           O  
ATOM   2739  N   ARG   183      40.404  -3.884 -50.615  1.00  0.00           N  
ATOM   2740  H   ARG   183      40.801  -3.472 -51.450  1.00  0.00           H  
ATOM   2741  CA  ARG   183      39.125  -3.279 -50.330  1.00  0.00           C  
ATOM   2742  HA  ARG   183      38.622  -3.969 -49.652  1.00  0.00           H  
ATOM   2743  CB  ARG   183      39.292  -1.953 -49.582  1.00  0.00           C  
ATOM   2744  HB2 ARG   183      39.848  -1.358 -50.307  1.00  0.00           H  
ATOM   2745  HB3 ARG   183      38.306  -1.601 -49.282  1.00  0.00           H  
ATOM   2746  CG  ARG   183      40.042  -1.965 -48.270  1.00  0.00           C  
ATOM   2747  HG2 ARG   183      39.736  -2.860 -47.728  1.00  0.00           H  
ATOM   2748  HG3 ARG   183      41.082  -1.975 -48.596  1.00  0.00           H  
ATOM   2749  CD  ARG   183      39.656  -0.763 -47.428  1.00  0.00           C  
ATOM   2750  HD2 ARG   183      39.778   0.183 -47.955  1.00  0.00           H  
ATOM   2751  HD3 ARG   183      38.580  -0.744 -47.254  1.00  0.00           H  
ATOM   2752  NE  ARG   183      40.224  -0.838 -46.058  1.00  0.00           N  
ATOM   2753  HE  ARG   183      39.533  -1.011 -45.342  1.00  0.00           H  
ATOM   2754  CZ  ARG   183      41.464  -0.982 -45.669  1.00  0.00           C  
ATOM   2755  NH1 ARG   183      42.514  -0.826 -46.368  1.00  0.00           N  
ATOM   2756 HH11 ARG   183      42.352  -0.565 -47.330  1.00  0.00           H  
ATOM   2757 HH12 ARG   183      43.472  -0.820 -46.047  1.00  0.00           H  
ATOM   2758  NH2 ARG   183      41.709  -1.411 -44.446  1.00  0.00           N  
ATOM   2759 HH21 ARG   183      40.997  -1.280 -43.742  1.00  0.00           H  
ATOM   2760 HH22 ARG   183      42.660  -1.517 -44.121  1.00  0.00           H  
ATOM   2761  C   ARG   183      38.253  -3.138 -51.609  1.00  0.00           C  
ATOM   2762  O   ARG   183      38.722  -3.224 -52.748  1.00  0.00           O  
ATOM   2763  N   GLY   184      36.967  -2.895 -51.333  1.00  0.00           N  
ATOM   2764  H   GLY   184      36.642  -2.828 -50.376  1.00  0.00           H  
ATOM   2765  CA  GLY   184      35.949  -2.573 -52.359  1.00  0.00           C  
ATOM   2766  HA2 GLY   184      35.648  -1.540 -52.188  1.00  0.00           H  
ATOM   2767  HA3 GLY   184      36.458  -2.467 -53.317  1.00  0.00           H  
ATOM   2768  C   GLY   184      34.817  -3.576 -52.553  1.00  0.00           C  
ATOM   2769  O   GLY   184      33.782  -3.250 -53.084  1.00  0.00           O  
ATOM   2770  N   THR   185      35.081  -4.789 -52.167  1.00  0.00           N  
ATOM   2771  H   THR   185      35.961  -4.858 -51.670  1.00  0.00           H  
ATOM   2772  CA  THR   185      34.089  -5.879 -52.029  1.00  0.00           C  
ATOM   2773  HA  THR   185      33.374  -5.677 -52.827  1.00  0.00           H  
ATOM   2774  CB  THR   185      34.643  -7.348 -52.130  1.00  0.00           C  
ATOM   2775  HB  THR   185      35.032  -7.532 -53.132  1.00  0.00           H  
ATOM   2776  CG2 THR   185      35.783  -7.606 -51.175  1.00  0.00           C  
ATOM   2777 HG21 THR   185      35.417  -7.554 -50.142  1.00  0.00           H  
ATOM   2778 HG22 THR   185      36.181  -8.601 -51.408  1.00  0.00           H  
ATOM   2779 HG23 THR   185      36.604  -6.901 -51.351  1.00  0.00           H  
ATOM   2780  OG1 THR   185      33.581  -8.290 -51.761  1.00  0.00           O  
ATOM   2781  HG1 THR   185      33.832  -9.216 -51.753  1.00  0.00           H  
ATOM   2782  C   THR   185      33.310  -5.655 -50.740  1.00  0.00           C  
ATOM   2783  O   THR   185      33.886  -5.183 -49.759  1.00  0.00           O  
ATOM   2784  N   ILE   186      32.100  -6.132 -50.710  1.00  0.00           N  
ATOM   2785  H   ILE   186      31.731  -6.502 -51.578  1.00  0.00           H  
ATOM   2786  CA  ILE   186      31.166  -6.216 -49.538  1.00  0.00           C  
ATOM   2787  HA  ILE   186      31.701  -5.808 -48.679  1.00  0.00           H  
ATOM   2788  CB  ILE   186      29.877  -5.307 -49.794  1.00  0.00           C  
ATOM   2789  HB  ILE   186      29.238  -5.533 -48.941  1.00  0.00           H  
ATOM   2790  CG2 ILE   186      30.260  -3.838 -49.803  1.00  0.00           C  
ATOM   2791 HG21 ILE   186      30.732  -3.551 -50.750  1.00  0.00           H  
ATOM   2792 HG22 ILE   186      29.359  -3.221 -49.699  1.00  0.00           H  
ATOM   2793 HG23 ILE   186      30.888  -3.606 -48.934  1.00  0.00           H  
ATOM   2794  CG1 ILE   186      29.005  -5.665 -51.047  1.00  0.00           C  
ATOM   2795 HG12 ILE   186      28.204  -6.339 -50.745  1.00  0.00           H  
ATOM   2796 HG13 ILE   186      28.532  -4.718 -51.305  1.00  0.00           H  
ATOM   2797  CD1 ILE   186      29.669  -6.290 -52.288  1.00  0.00           C  
ATOM   2798 HD11 ILE   186      28.876  -6.387 -53.040  1.00  0.00           H  
ATOM   2799 HD12 ILE   186      30.377  -5.632 -52.807  1.00  0.00           H  
ATOM   2800 HD13 ILE   186      30.119  -7.277 -52.127  1.00  0.00           H  
ATOM   2801  C   ILE   186      30.792  -7.669 -49.325  1.00  0.00           C  
ATOM   2802  O   ILE   186      29.905  -7.972 -48.507  1.00  0.00           O  
ATOM   2803  N   THR   187      31.364  -8.578 -50.083  1.00  0.00           N  
ATOM   2804  H   THR   187      32.045  -8.204 -50.733  1.00  0.00           H  
ATOM   2805  CA  THR   187      31.086 -10.047 -50.196  1.00  0.00           C  
ATOM   2806  HA  THR   187      31.605 -10.281 -51.125  1.00  0.00           H  
ATOM   2807  CB  THR   187      31.854 -10.943 -49.300  1.00  0.00           C  
ATOM   2808  HB  THR   187      31.436 -10.902 -48.294  1.00  0.00           H  
ATOM   2809  CG2 THR   187      31.801 -12.416 -49.689  1.00  0.00           C  
ATOM   2810 HG21 THR   187      31.786 -13.020 -48.773  1.00  0.00           H  
ATOM   2811 HG22 THR   187      30.824 -12.600 -50.154  1.00  0.00           H  
ATOM   2812 HG23 THR   187      32.496 -12.731 -50.476  1.00  0.00           H  
ATOM   2813  OG1 THR   187      33.263 -10.607 -49.309  1.00  0.00           O  
ATOM   2814  HG1 THR   187      33.601 -10.814 -50.183  1.00  0.00           H  
ATOM   2815  C   THR   187      29.585 -10.303 -50.427  1.00  0.00           C  
ATOM   2816  O   THR   187      28.827 -10.814 -49.633  1.00  0.00           O  
ATOM   2817  N1  MIO   188      29.150  -9.843 -51.598  1.00  0.00           N  
ATOM   2818  H8  MIO   188      29.736  -9.420 -52.309  1.00  0.00           H  
ATOM   2819  C1  MIO   188      27.816  -9.920 -52.213  1.00  0.00           C  
ATOM   2820  C5  MIO   188      26.924  -8.837 -51.542  1.00  0.00           C  
ATOM   2821  H4  MIO   188      27.242  -8.776 -50.494  1.00  0.00           H  
ATOM   2822  H5  MIO   188      25.865  -9.051 -51.730  1.00  0.00           H  
ATOM   2823  H7  MIO   188      27.182  -7.871 -51.995  1.00  0.00           H  
ATOM   2824  H1  MIO   188      27.312 -10.823 -51.849  1.00  0.00           H  
ATOM   2825  C7  MIO   188      27.728  -9.898 -53.765  1.00  0.00           C  
ATOM   2826  N2  MIO   188      26.639  -9.261 -54.454  1.00  0.00           N  
ATOM   2827  C2  MIO   188      27.023  -9.660 -55.721  1.00  0.00           C  
ATOM   2828  C6  MIO   188      26.339  -9.500 -57.035  1.00  0.00           C  
ATOM   2829  H6  MIO   188      25.989  -8.504 -57.335  1.00  0.00           H  
ATOM   2830  H9  MIO   188      26.937  -9.762 -57.917  1.00  0.00           H  
ATOM   2831  N4  MIO   188      25.033 -10.191 -57.027  1.00  0.00           N  
ATOM   2832  H10 MIO   188      24.389  -9.652 -56.449  1.00  0.00           H  
ATOM   2833  H11 MIO   188      25.202 -10.936 -56.354  1.00  0.00           H  
ATOM   2834  C8  MIO   188      28.232 -10.448 -55.853  1.00  0.00           C  
ATOM   2835  O2  MIO   188      28.744 -10.970 -56.870  1.00  0.00           O  
ATOM   2836  N3  MIO   188      28.652 -10.629 -54.540  1.00  0.00           N  
ATOM   2837  C3  MIO   188      29.749 -11.438 -54.066  1.00  0.00           C  
ATOM   2838  H2  MIO   188      29.926 -12.199 -54.836  1.00  0.00           H  
ATOM   2839  H3  MIO   188      29.527 -11.850 -53.074  1.00  0.00           H  
ATOM   2840  C4  MIO   188      31.078 -10.624 -54.042  1.00  0.00           C  
ATOM   2841  O1  MIO   188      31.058  -9.451 -53.729  1.00  0.00           O  
ATOM   2842  N   ASP   189      32.237 -11.203 -54.296  1.00  0.00           N  
ATOM   2843  H   ASP   189      32.200 -12.160 -54.628  1.00  0.00           H  
ATOM   2844  CA  ASP   189      33.537 -10.502 -54.455  1.00  0.00           C  
ATOM   2845  HA  ASP   189      33.614  -9.649 -53.780  1.00  0.00           H  
ATOM   2846  CB  ASP   189      34.679 -11.436 -53.995  1.00  0.00           C  
ATOM   2847  HB2 ASP   189      34.639 -12.335 -54.610  1.00  0.00           H  
ATOM   2848  HB3 ASP   189      35.661 -10.978 -54.108  1.00  0.00           H  
ATOM   2849  CG  ASP   189      34.522 -11.749 -52.535  1.00  0.00           C  
ATOM   2850  OD1 ASP   189      34.149 -10.874 -51.736  1.00  0.00           O  
ATOM   2851  OD2 ASP   189      34.982 -12.880 -52.282  1.00  0.00           O  
ATOM   2852  C   ASP   189      33.806  -9.927 -55.833  1.00  0.00           C  
ATOM   2853  O   ASP   189      34.921  -9.837 -56.288  1.00  0.00           O  
ATOM   2854  N   LEU   190      32.790  -9.315 -56.461  1.00  0.00           N  
ATOM   2855  H   LEU   190      31.995  -9.051 -55.892  1.00  0.00           H  
ATOM   2856  CA  LEU   190      32.919  -8.740 -57.802  1.00  0.00           C  
ATOM   2857  HA  LEU   190      33.221  -9.628 -58.358  1.00  0.00           H  
ATOM   2858  CB  LEU   190      31.536  -8.313 -58.325  1.00  0.00           C  
ATOM   2859  HB2 LEU   190      31.735  -7.391 -58.871  1.00  0.00           H  
ATOM   2860  HB3 LEU   190      31.207  -9.107 -58.995  1.00  0.00           H  
ATOM   2861  CG  LEU   190      30.367  -7.890 -57.316  1.00  0.00           C  
ATOM   2862  HG  LEU   190      30.271  -8.817 -56.750  1.00  0.00           H  
ATOM   2863  CD1 LEU   190      30.791  -6.801 -56.320  1.00  0.00           C  
ATOM   2864 HD11 LEU   190      30.685  -5.790 -56.734  1.00  0.00           H  
ATOM   2865 HD12 LEU   190      30.266  -6.909 -55.363  1.00  0.00           H  
ATOM   2866 HD13 LEU   190      31.809  -7.063 -56.008  1.00  0.00           H  
ATOM   2867  CD2 LEU   190      29.021  -7.459 -57.998  1.00  0.00           C  
ATOM   2868 HD21 LEU   190      29.204  -6.605 -58.662  1.00  0.00           H  
ATOM   2869 HD22 LEU   190      28.668  -8.300 -58.607  1.00  0.00           H  
ATOM   2870 HD23 LEU   190      28.221  -7.285 -57.269  1.00  0.00           H  
ATOM   2871  C   LEU   190      33.994  -7.674 -58.098  1.00  0.00           C  
ATOM   2872  O   LEU   190      34.634  -7.707 -59.113  1.00  0.00           O  
ATOM   2873  N   VAL   191      34.119  -6.721 -57.170  1.00  0.00           N  
ATOM   2874  H   VAL   191      33.391  -6.658 -56.468  1.00  0.00           H  
ATOM   2875  CA  VAL   191      35.061  -5.614 -57.277  1.00  0.00           C  
ATOM   2876  HA  VAL   191      34.896  -5.201 -58.272  1.00  0.00           H  
ATOM   2877  CB  VAL   191      34.783  -4.574 -56.164  1.00  0.00           C  
ATOM   2878  HB  VAL   191      34.814  -4.986 -55.155  1.00  0.00           H  
ATOM   2879  CG1 VAL   191      35.819  -3.488 -56.214  1.00  0.00           C  
ATOM   2880 HG11 VAL   191      35.546  -2.574 -55.672  1.00  0.00           H  
ATOM   2881 HG12 VAL   191      36.773  -3.865 -55.824  1.00  0.00           H  
ATOM   2882 HG13 VAL   191      36.042  -3.255 -57.263  1.00  0.00           H  
ATOM   2883  CG2 VAL   191      33.383  -3.965 -56.506  1.00  0.00           C  
ATOM   2884 HG21 VAL   191      33.483  -3.174 -57.260  1.00  0.00           H  
ATOM   2885 HG22 VAL   191      32.691  -4.769 -56.785  1.00  0.00           H  
ATOM   2886 HG23 VAL   191      33.025  -3.447 -55.608  1.00  0.00           H  
ATOM   2887  C   VAL   191      36.564  -6.037 -57.318  1.00  0.00           C  
ATOM   2888  O   VAL   191      37.213  -5.782 -58.335  1.00  0.00           O  
ATOM   2889  N   PRO   192      37.100  -6.811 -56.384  1.00  0.00           N  
ATOM   2890  CD  PRO   192      36.606  -7.223 -55.117  1.00  0.00           C  
ATOM   2891  HD2 PRO   192      35.586  -7.599 -55.268  1.00  0.00           H  
ATOM   2892  HD3 PRO   192      36.456  -6.321 -54.511  1.00  0.00           H  
ATOM   2893  CG  PRO   192      37.521  -8.405 -54.607  1.00  0.00           C  
ATOM   2894  HG2 PRO   192      37.230  -9.343 -55.096  1.00  0.00           H  
ATOM   2895  HG3 PRO   192      37.395  -8.623 -53.539  1.00  0.00           H  
ATOM   2896  CB  PRO   192      38.820  -7.917 -55.145  1.00  0.00           C  
ATOM   2897  HB2 PRO   192      39.399  -8.842 -55.254  1.00  0.00           H  
ATOM   2898  HB3 PRO   192      39.297  -7.088 -54.610  1.00  0.00           H  
ATOM   2899  CA  PRO   192      38.422  -7.372 -56.545  1.00  0.00           C  
ATOM   2900  HA  PRO   192      39.160  -6.603 -56.774  1.00  0.00           H  
ATOM   2901  C   PRO   192      38.509  -8.456 -57.643  1.00  0.00           C  
ATOM   2902  O   PRO   192      39.485  -8.523 -58.371  1.00  0.00           O  
ATOM   2903  N   LEU   193      37.471  -9.296 -57.880  1.00  0.00           N  
ATOM   2904  H   LEU   193      36.647  -9.333 -57.292  1.00  0.00           H  
ATOM   2905  CA  LEU   193      37.524 -10.421 -58.846  1.00  0.00           C  
ATOM   2906  HA  LEU   193      38.438 -10.970 -58.617  1.00  0.00           H  
ATOM   2907  CB  LEU   193      36.276 -11.275 -58.799  1.00  0.00           C  
ATOM   2908  HB2 LEU   193      35.377 -10.658 -58.785  1.00  0.00           H  
ATOM   2909  HB3 LEU   193      36.297 -11.858 -59.720  1.00  0.00           H  
ATOM   2910  CG  LEU   193      36.341 -12.196 -57.509  1.00  0.00           C  
ATOM   2911  HG  LEU   193      36.483 -11.559 -56.636  1.00  0.00           H  
ATOM   2912  CD1 LEU   193      35.061 -13.004 -57.373  1.00  0.00           C  
ATOM   2913 HD11 LEU   193      34.108 -12.472 -57.256  1.00  0.00           H  
ATOM   2914 HD12 LEU   193      35.034 -13.565 -58.316  1.00  0.00           H  
ATOM   2915 HD13 LEU   193      35.046 -13.649 -56.485  1.00  0.00           H  
ATOM   2916  CD2 LEU   193      37.432 -13.237 -57.574  1.00  0.00           C  
ATOM   2917 HD21 LEU   193      37.245 -14.009 -56.817  1.00  0.00           H  
ATOM   2918 HD22 LEU   193      37.585 -13.649 -58.579  1.00  0.00           H  
ATOM   2919 HD23 LEU   193      38.460 -12.929 -57.349  1.00  0.00           H  
ATOM   2920  C   LEU   193      37.716  -9.910 -60.334  1.00  0.00           C  
ATOM   2921  O   LEU   193      38.260 -10.699 -61.112  1.00  0.00           O  
ATOM   2922  N   SER   194      37.402  -8.633 -60.644  1.00  0.00           N  
ATOM   2923  H   SER   194      37.065  -8.044 -59.892  1.00  0.00           H  
ATOM   2924  CA  SER   194      37.495  -8.076 -62.023  1.00  0.00           C  
ATOM   2925  HA  SER   194      36.983  -8.748 -62.712  1.00  0.00           H  
ATOM   2926  CB  SER   194      36.583  -6.746 -62.054  1.00  0.00           C  
ATOM   2927  HB2 SER   194      36.271  -6.552 -63.080  1.00  0.00           H  
ATOM   2928  HB3 SER   194      35.647  -6.986 -61.549  1.00  0.00           H  
ATOM   2929  OG  SER   194      37.260  -5.566 -61.470  1.00  0.00           O  
ATOM   2930  HG  SER   194      37.031  -5.481 -60.542  1.00  0.00           H  
ATOM   2931  C   SER   194      38.841  -7.853 -62.569  1.00  0.00           C  
ATOM   2932  O   SER   194      39.021  -7.707 -63.731  1.00  0.00           O  
ATOM   2933  N   TYR   195      39.911  -7.883 -61.733  1.00  0.00           N  
ATOM   2934  H   TYR   195      39.640  -8.132 -60.789  1.00  0.00           H  
ATOM   2935  CA  TYR   195      41.361  -7.770 -62.119  1.00  0.00           C  
ATOM   2936  HA  TYR   195      41.537  -7.192 -63.026  1.00  0.00           H  
ATOM   2937  CB  TYR   195      42.053  -6.961 -60.939  1.00  0.00           C  
ATOM   2938  HB2 TYR   195      41.773  -7.421 -59.983  1.00  0.00           H  
ATOM   2939  HB3 TYR   195      43.138  -7.121 -60.928  1.00  0.00           H  
ATOM   2940  CG  TYR   195      41.542  -5.574 -60.647  1.00  0.00           C  
ATOM   2941  CD1 TYR   195      42.249  -4.478 -61.111  1.00  0.00           C  
ATOM   2942  HD1 TYR   195      43.198  -4.619 -61.606  1.00  0.00           H  
ATOM   2943  CE1 TYR   195      41.770  -3.186 -61.014  1.00  0.00           C  
ATOM   2944  HE1 TYR   195      42.331  -2.338 -61.379  1.00  0.00           H  
ATOM   2945  CZ  TYR   195      40.565  -2.972 -60.339  1.00  0.00           C  
ATOM   2946  OH  TYR   195      40.142  -1.711 -60.113  1.00  0.00           O  
ATOM   2947  HH  TYR   195      40.912  -1.154 -59.976  1.00  0.00           H  
ATOM   2948  CE2 TYR   195      39.852  -3.994 -59.731  1.00  0.00           C  
ATOM   2949  HE2 TYR   195      38.944  -3.773 -59.190  1.00  0.00           H  
ATOM   2950  CD2 TYR   195      40.367  -5.325 -59.851  1.00  0.00           C  
ATOM   2951  HD2 TYR   195      39.866  -6.085 -59.269  1.00  0.00           H  
ATOM   2952  C   TYR   195      41.924  -9.166 -62.444  1.00  0.00           C  
ATOM   2953  O   TYR   195      42.954  -9.197 -63.137  1.00  0.00           O  
ATOM   2954  N   ILE   196      41.248 -10.279 -62.087  1.00  0.00           N  
ATOM   2955  H   ILE   196      40.332 -10.196 -61.662  1.00  0.00           H  
ATOM   2956  CA  ILE   196      41.540 -11.603 -62.687  1.00  0.00           C  
ATOM   2957  HA  ILE   196      42.610 -11.797 -62.617  1.00  0.00           H  
ATOM   2958  CB  ILE   196      40.838 -12.742 -61.877  1.00  0.00           C  
ATOM   2959  HB  ILE   196      39.755 -12.622 -61.906  1.00  0.00           H  
ATOM   2960  CG2 ILE   196      41.262 -14.074 -62.537  1.00  0.00           C  
ATOM   2961 HG21 ILE   196      40.672 -14.095 -63.462  1.00  0.00           H  
ATOM   2962 HG22 ILE   196      42.265 -14.204 -62.960  1.00  0.00           H  
ATOM   2963 HG23 ILE   196      40.959 -14.950 -61.951  1.00  0.00           H  
ATOM   2964  CG1 ILE   196      41.396 -12.729 -60.448  1.00  0.00           C  
ATOM   2965 HG12 ILE   196      42.477 -12.692 -60.577  1.00  0.00           H  
ATOM   2966 HG13 ILE   196      41.053 -11.741 -60.141  1.00  0.00           H  
ATOM   2967  CD1 ILE   196      41.026 -13.800 -59.437  1.00  0.00           C  
ATOM   2968 HD11 ILE   196      39.976 -14.114 -59.397  1.00  0.00           H  
ATOM   2969 HD12 ILE   196      41.591 -14.726 -59.603  1.00  0.00           H  
ATOM   2970 HD13 ILE   196      41.222 -13.502 -58.400  1.00  0.00           H  
ATOM   2971  C   ILE   196      41.165 -11.581 -64.193  1.00  0.00           C  
ATOM   2972  O   ILE   196      41.959 -11.986 -65.042  1.00  0.00           O  
ATOM   2973  N   ALA   197      39.903 -11.192 -64.492  1.00  0.00           N  
ATOM   2974  H   ALA   197      39.209 -10.971 -63.788  1.00  0.00           H  
ATOM   2975  CA  ALA   197      39.380 -11.015 -65.885  1.00  0.00           C  
ATOM   2976  HA  ALA   197      39.332 -11.946 -66.450  1.00  0.00           H  
ATOM   2977  CB  ALA   197      37.992 -10.526 -65.809  1.00  0.00           C  
ATOM   2978  HB1 ALA   197      38.031  -9.551 -65.308  1.00  0.00           H  
ATOM   2979  HB2 ALA   197      37.549 -10.457 -66.810  1.00  0.00           H  
ATOM   2980  HB3 ALA   197      37.377 -11.236 -65.243  1.00  0.00           H  
ATOM   2981  C   ALA   197      40.282 -10.021 -66.602  1.00  0.00           C  
ATOM   2982  O   ALA   197      40.648 -10.184 -67.758  1.00  0.00           O  
ATOM   2983  N   GLY   198      40.739  -8.915 -65.901  1.00  0.00           N  
ATOM   2984  H   GLY   198      40.252  -8.845 -65.015  1.00  0.00           H  
ATOM   2985  CA  GLY   198      41.674  -7.933 -66.531  1.00  0.00           C  
ATOM   2986  HA2 GLY   198      41.111  -7.357 -67.266  1.00  0.00           H  
ATOM   2987  HA3 GLY   198      41.951  -7.212 -65.762  1.00  0.00           H  
ATOM   2988  C   GLY   198      42.990  -8.420 -67.114  1.00  0.00           C  
ATOM   2989  O   GLY   198      43.307  -8.069 -68.178  1.00  0.00           O  
ATOM   2990  N   LEU   199      43.506  -9.491 -66.476  1.00  0.00           N  
ATOM   2991  H   LEU   199      43.054  -9.717 -65.598  1.00  0.00           H  
ATOM   2992  CA  LEU   199      44.726 -10.184 -66.755  1.00  0.00           C  
ATOM   2993  HA  LEU   199      45.323  -9.431 -67.269  1.00  0.00           H  
ATOM   2994  CB  LEU   199      45.477 -10.741 -65.508  1.00  0.00           C  
ATOM   2995  HB2 LEU   199      45.722  -9.825 -64.971  1.00  0.00           H  
ATOM   2996  HB3 LEU   199      44.703 -11.227 -64.913  1.00  0.00           H  
ATOM   2997  CG  LEU   199      46.660 -11.753 -65.779  1.00  0.00           C  
ATOM   2998  HG  LEU   199      46.202 -12.650 -66.196  1.00  0.00           H  
ATOM   2999  CD1 LEU   199      47.836 -11.207 -66.571  1.00  0.00           C  
ATOM   3000 HD11 LEU   199      47.468 -10.793 -67.518  1.00  0.00           H  
ATOM   3001 HD12 LEU   199      48.416 -10.446 -66.034  1.00  0.00           H  
ATOM   3002 HD13 LEU   199      48.462 -12.078 -66.798  1.00  0.00           H  
ATOM   3003  CD2 LEU   199      47.117 -12.134 -64.345  1.00  0.00           C  
ATOM   3004 HD21 LEU   199      47.843 -12.949 -64.234  1.00  0.00           H  
ATOM   3005 HD22 LEU   199      47.550 -11.282 -63.806  1.00  0.00           H  
ATOM   3006 HD23 LEU   199      46.327 -12.389 -63.627  1.00  0.00           H  
ATOM   3007  C   LEU   199      44.506 -11.140 -67.949  1.00  0.00           C  
ATOM   3008  O   LEU   199      45.263 -11.283 -68.884  1.00  0.00           O  
ATOM   3009  N   LEU   200      43.421 -11.899 -67.870  1.00  0.00           N  
ATOM   3010  H   LEU   200      42.824 -11.841 -67.053  1.00  0.00           H  
ATOM   3011  CA  LEU   200      43.074 -12.901 -68.878  1.00  0.00           C  
ATOM   3012  HA  LEU   200      43.983 -13.433 -69.162  1.00  0.00           H  
ATOM   3013  CB  LEU   200      41.946 -13.837 -68.329  1.00  0.00           C  
ATOM   3014  HB2 LEU   200      41.041 -13.261 -68.141  1.00  0.00           H  
ATOM   3015  HB3 LEU   200      41.592 -14.526 -69.097  1.00  0.00           H  
ATOM   3016  CG  LEU   200      42.324 -14.741 -67.092  1.00  0.00           C  
ATOM   3017  HG  LEU   200      42.583 -14.047 -66.292  1.00  0.00           H  
ATOM   3018  CD1 LEU   200      40.991 -15.423 -66.602  1.00  0.00           C  
ATOM   3019 HD11 LEU   200      40.628 -15.981 -67.474  1.00  0.00           H  
ATOM   3020 HD12 LEU   200      41.147 -16.195 -65.839  1.00  0.00           H  
ATOM   3021 HD13 LEU   200      40.169 -14.806 -66.220  1.00  0.00           H  
ATOM   3022  CD2 LEU   200      43.556 -15.584 -67.479  1.00  0.00           C  
ATOM   3023 HD21 LEU   200      43.253 -16.242 -68.303  1.00  0.00           H  
ATOM   3024 HD22 LEU   200      44.380 -14.938 -67.806  1.00  0.00           H  
ATOM   3025 HD23 LEU   200      43.859 -16.169 -66.602  1.00  0.00           H  
ATOM   3026  C   LEU   200      42.596 -12.251 -70.170  1.00  0.00           C  
ATOM   3027  O   LEU   200      42.776 -12.816 -71.200  1.00  0.00           O  
ATOM   3028  N   THR   201      42.201 -10.973 -70.169  1.00  0.00           N  
ATOM   3029  H   THR   201      41.954 -10.574 -69.272  1.00  0.00           H  
ATOM   3030  CA  THR   201      41.922 -10.207 -71.366  1.00  0.00           C  
ATOM   3031  HA  THR   201      41.726 -10.866 -72.211  1.00  0.00           H  
ATOM   3032  CB  THR   201      40.756  -9.240 -71.120  1.00  0.00           C  
ATOM   3033  HB  THR   201      40.845  -8.436 -71.850  1.00  0.00           H  
ATOM   3034  CG2 THR   201      39.359  -9.888 -71.119  1.00  0.00           C  
ATOM   3035 HG21 THR   201      38.617  -9.157 -70.774  1.00  0.00           H  
ATOM   3036 HG22 THR   201      39.216 -10.234 -72.150  1.00  0.00           H  
ATOM   3037 HG23 THR   201      39.382 -10.837 -70.568  1.00  0.00           H  
ATOM   3038  OG1 THR   201      40.830  -8.513 -69.870  1.00  0.00           O  
ATOM   3039  HG1 THR   201      40.425  -9.007 -69.154  1.00  0.00           H  
ATOM   3040  C   THR   201      43.093  -9.387 -71.811  1.00  0.00           C  
ATOM   3041  O   THR   201      43.334  -9.130 -72.996  1.00  0.00           O  
ATOM   3042  N   GLY   202      43.889  -8.980 -70.868  1.00  0.00           N  
ATOM   3043  H   GLY   202      43.642  -9.288 -69.935  1.00  0.00           H  
ATOM   3044  CA  GLY   202      45.172  -8.300 -71.130  1.00  0.00           C  
ATOM   3045  HA2 GLY   202      45.883  -8.611 -70.364  1.00  0.00           H  
ATOM   3046  HA3 GLY   202      45.490  -8.778 -72.057  1.00  0.00           H  
ATOM   3047  C   GLY   202      45.092  -6.757 -71.355  1.00  0.00           C  
ATOM   3048  O   GLY   202      46.002  -6.184 -71.972  1.00  0.00           O  
ATOM   3049  N   ARG   203      44.031  -6.092 -70.878  1.00  0.00           N  
ATOM   3050  H   ARG   203      43.422  -6.609 -70.255  1.00  0.00           H  
ATOM   3051  CA  ARG   203      43.676  -4.658 -70.916  1.00  0.00           C  
ATOM   3052  HA  ARG   203      43.665  -4.392 -71.973  1.00  0.00           H  
ATOM   3053  CB  ARG   203      42.297  -4.453 -70.306  1.00  0.00           C  
ATOM   3054  HB2 ARG   203      42.450  -4.656 -69.246  1.00  0.00           H  
ATOM   3055  HB3 ARG   203      41.947  -3.420 -70.313  1.00  0.00           H  
ATOM   3056  CG  ARG   203      41.137  -5.298 -70.893  1.00  0.00           C  
ATOM   3057  HG2 ARG   203      41.008  -4.955 -71.920  1.00  0.00           H  
ATOM   3058  HG3 ARG   203      41.381  -6.353 -71.025  1.00  0.00           H  
ATOM   3059  CD  ARG   203      39.789  -5.293 -70.122  1.00  0.00           C  
ATOM   3060  HD2 ARG   203      39.133  -6.007 -70.620  1.00  0.00           H  
ATOM   3061  HD3 ARG   203      40.064  -5.659 -69.133  1.00  0.00           H  
ATOM   3062  NE  ARG   203      39.231  -3.981 -69.900  1.00  0.00           N  
ATOM   3063  HE  ARG   203      39.667  -3.391 -69.205  1.00  0.00           H  
ATOM   3064  CZ  ARG   203      38.257  -3.398 -70.586  1.00  0.00           C  
ATOM   3065  NH1 ARG   203      37.878  -3.880 -71.744  1.00  0.00           N  
ATOM   3066 HH11 ARG   203      38.251  -4.770 -72.041  1.00  0.00           H  
ATOM   3067 HH12 ARG   203      37.563  -3.225 -72.446  1.00  0.00           H  
ATOM   3068  NH2 ARG   203      37.681  -2.282 -70.164  1.00  0.00           N  
ATOM   3069 HH21 ARG   203      37.796  -2.010 -69.198  1.00  0.00           H  
ATOM   3070 HH22 ARG   203      36.914  -1.827 -70.639  1.00  0.00           H  
ATOM   3071  C   ARG   203      44.713  -3.679 -70.262  1.00  0.00           C  
ATOM   3072  O   ARG   203      45.294  -4.091 -69.258  1.00  0.00           O  
ATOM   3073  N   PRO   204      44.916  -2.484 -70.783  1.00  0.00           N  
ATOM   3074  CD  PRO   204      44.054  -1.845 -71.790  1.00  0.00           C  
ATOM   3075  HD2 PRO   204      43.061  -1.626 -71.377  1.00  0.00           H  
ATOM   3076  HD3 PRO   204      43.944  -2.525 -72.643  1.00  0.00           H  
ATOM   3077  CG  PRO   204      44.781  -0.623 -72.330  1.00  0.00           C  
ATOM   3078  HG2 PRO   204      44.095   0.209 -72.532  1.00  0.00           H  
ATOM   3079  HG3 PRO   204      45.360  -1.013 -73.176  1.00  0.00           H  
ATOM   3080  CB  PRO   204      45.716  -0.348 -71.148  1.00  0.00           C  
ATOM   3081  HB2 PRO   204      45.184   0.237 -70.388  1.00  0.00           H  
ATOM   3082  HB3 PRO   204      46.620   0.216 -71.405  1.00  0.00           H  
ATOM   3083  CA  PRO   204      46.053  -1.682 -70.494  1.00  0.00           C  
ATOM   3084  HA  PRO   204      46.877  -2.169 -71.017  1.00  0.00           H  
ATOM   3085  C   PRO   204      46.466  -1.500 -69.039  1.00  0.00           C  
ATOM   3086  O   PRO   204      47.605  -1.356 -68.708  1.00  0.00           O  
ATOM   3087  N   ASN   205      45.474  -1.435 -68.120  1.00  0.00           N  
ATOM   3088  H   ASN   205      44.512  -1.622 -68.377  1.00  0.00           H  
ATOM   3089  CA  ASN   205      45.750  -1.151 -66.673  1.00  0.00           C  
ATOM   3090  HA  ASN   205      46.602  -0.482 -66.553  1.00  0.00           H  
ATOM   3091  CB  ASN   205      44.568  -0.459 -65.998  1.00  0.00           C  
ATOM   3092  HB2 ASN   205      44.959  -0.248 -65.003  1.00  0.00           H  
ATOM   3093  HB3 ASN   205      44.341   0.448 -66.557  1.00  0.00           H  
ATOM   3094  CG  ASN   205      43.344  -1.341 -65.743  1.00  0.00           C  
ATOM   3095  OD1 ASN   205      43.243  -2.498 -66.200  1.00  0.00           O  
ATOM   3096  ND2 ASN   205      42.480  -0.937 -64.839  1.00  0.00           N  
ATOM   3097 HD21 ASN   205      41.660  -1.488 -64.612  1.00  0.00           H  
ATOM   3098 HD22 ASN   205      42.778  -0.081 -64.386  1.00  0.00           H  
ATOM   3099  C   ASN   205      46.204  -2.436 -65.896  1.00  0.00           C  
ATOM   3100  O   ASN   205      46.540  -2.362 -64.752  1.00  0.00           O  
ATOM   3101  N   SER   206      46.276  -3.524 -66.579  1.00  0.00           N  
ATOM   3102  H   SER   206      45.928  -3.566 -67.530  1.00  0.00           H  
ATOM   3103  CA  SER   206      46.444  -4.838 -66.012  1.00  0.00           C  
ATOM   3104  HA  SER   206      45.905  -4.813 -65.065  1.00  0.00           H  
ATOM   3105  CB  SER   206      45.725  -5.945 -66.843  1.00  0.00           C  
ATOM   3106  HB2 SER   206      45.799  -6.902 -66.328  1.00  0.00           H  
ATOM   3107  HB3 SER   206      44.697  -5.645 -67.045  1.00  0.00           H  
ATOM   3108  OG  SER   206      46.410  -6.149 -68.059  1.00  0.00           O  
ATOM   3109  HG  SER   206      46.070  -5.462 -68.636  1.00  0.00           H  
ATOM   3110  C   SER   206      47.897  -5.198 -65.847  1.00  0.00           C  
ATOM   3111  O   SER   206      48.796  -4.576 -66.370  1.00  0.00           O  
ATOM   3112  N   LYS   207      48.082  -6.093 -64.881  1.00  0.00           N  
ATOM   3113  H   LYS   207      47.286  -6.553 -64.455  1.00  0.00           H  
ATOM   3114  CA  LYS   207      49.344  -6.478 -64.243  1.00  0.00           C  
ATOM   3115  HA  LYS   207      50.147  -6.432 -64.978  1.00  0.00           H  
ATOM   3116  CB  LYS   207      49.595  -5.480 -63.121  1.00  0.00           C  
ATOM   3117  HB2 LYS   207      50.266  -5.957 -62.407  1.00  0.00           H  
ATOM   3118  HB3 LYS   207      50.144  -4.631 -63.530  1.00  0.00           H  
ATOM   3119  CG  LYS   207      48.343  -5.027 -62.327  1.00  0.00           C  
ATOM   3120  HG2 LYS   207      47.696  -4.621 -63.105  1.00  0.00           H  
ATOM   3121  HG3 LYS   207      47.846  -5.820 -61.768  1.00  0.00           H  
ATOM   3122  CD  LYS   207      48.609  -3.897 -61.347  1.00  0.00           C  
ATOM   3123  HD2 LYS   207      49.269  -4.121 -60.509  1.00  0.00           H  
ATOM   3124  HD3 LYS   207      49.193  -3.155 -61.891  1.00  0.00           H  
ATOM   3125  CE  LYS   207      47.334  -3.214 -60.921  1.00  0.00           C  
ATOM   3126  HE2 LYS   207      46.842  -2.635 -61.703  1.00  0.00           H  
ATOM   3127  HE3 LYS   207      46.541  -3.919 -60.672  1.00  0.00           H  
ATOM   3128  NZ  LYS   207      47.511  -2.286 -59.781  1.00  0.00           N  
ATOM   3129  HZ1 LYS   207      47.954  -1.393 -59.944  1.00  0.00           H  
ATOM   3130  HZ2 LYS   207      46.625  -2.114 -59.327  1.00  0.00           H  
ATOM   3131  HZ3 LYS   207      48.028  -2.815 -59.094  1.00  0.00           H  
ATOM   3132  C   LYS   207      49.263  -7.861 -63.540  1.00  0.00           C  
ATOM   3133  O   LYS   207      48.216  -8.511 -63.560  1.00  0.00           O  
ATOM   3134  N   ALA   208      50.427  -8.357 -63.101  1.00  0.00           N  
ATOM   3135  H   ALA   208      51.231  -7.742 -63.058  1.00  0.00           H  
ATOM   3136  CA  ALA   208      50.602  -9.576 -62.340  1.00  0.00           C  
ATOM   3137  HA  ALA   208      49.706  -9.761 -61.748  1.00  0.00           H  
ATOM   3138  CB  ALA   208      50.874 -10.821 -63.220  1.00  0.00           C  
ATOM   3139  HB1 ALA   208      50.871 -11.722 -62.594  1.00  0.00           H  
ATOM   3140  HB2 ALA   208      50.132 -10.902 -64.025  1.00  0.00           H  
ATOM   3141  HB3 ALA   208      51.838 -10.740 -63.738  1.00  0.00           H  
ATOM   3142  C   ALA   208      51.864  -9.466 -61.489  1.00  0.00           C  
ATOM   3143  O   ALA   208      52.741  -8.664 -61.902  1.00  0.00           O  
ATOM   3144  N   VAL   209      52.112 -10.236 -60.417  1.00  0.00           N  
ATOM   3145  H   VAL   209      51.389 -10.863 -60.084  1.00  0.00           H  
ATOM   3146  CA  VAL   209      53.485 -10.533 -59.919  1.00  0.00           C  
ATOM   3147  HA  VAL   209      54.183  -9.902 -60.469  1.00  0.00           H  
ATOM   3148  CB  VAL   209      53.625 -10.015 -58.420  1.00  0.00           C  
ATOM   3149  HB  VAL   209      54.668 -10.141 -58.132  1.00  0.00           H  
ATOM   3150  CG1 VAL   209      53.268  -8.542 -58.171  1.00  0.00           C  
ATOM   3151 HG11 VAL   209      54.154  -7.991 -58.512  1.00  0.00           H  
ATOM   3152 HG12 VAL   209      52.351  -8.192 -58.660  1.00  0.00           H  
ATOM   3153 HG13 VAL   209      53.164  -8.353 -57.095  1.00  0.00           H  
ATOM   3154  CG2 VAL   209      52.722 -10.824 -57.441  1.00  0.00           C  
ATOM   3155 HG21 VAL   209      51.654 -10.599 -57.555  1.00  0.00           H  
ATOM   3156 HG22 VAL   209      52.947 -11.876 -57.654  1.00  0.00           H  
ATOM   3157 HG23 VAL   209      52.970 -10.532 -56.414  1.00  0.00           H  
ATOM   3158  C   VAL   209      53.985 -11.927 -60.166  1.00  0.00           C  
ATOM   3159  O   VAL   209      53.127 -12.821 -60.406  1.00  0.00           O  
ATOM   3160  N   GLY   210      55.297 -12.210 -60.102  1.00  0.00           N  
ATOM   3161  H   GLY   210      55.902 -11.399 -60.068  1.00  0.00           H  
ATOM   3162  CA  GLY   210      55.868 -13.541 -60.071  1.00  0.00           C  
ATOM   3163  HA2 GLY   210      55.260 -14.235 -60.650  1.00  0.00           H  
ATOM   3164  HA3 GLY   210      56.883 -13.407 -60.446  1.00  0.00           H  
ATOM   3165  C   GLY   210      56.022 -14.206 -58.701  1.00  0.00           C  
ATOM   3166  O   GLY   210      55.382 -13.664 -57.790  1.00  0.00           O  
ATOM   3167  N   PRO   211      56.801 -15.347 -58.618  1.00  0.00           N  
ATOM   3168  CD  PRO   211      57.359 -16.067 -59.737  1.00  0.00           C  
ATOM   3169  HD2 PRO   211      58.352 -15.653 -59.954  1.00  0.00           H  
ATOM   3170  HD3 PRO   211      56.658 -15.908 -60.566  1.00  0.00           H  
ATOM   3171  CG  PRO   211      57.443 -17.588 -59.221  1.00  0.00           C  
ATOM   3172  HG2 PRO   211      58.285 -18.108 -59.694  1.00  0.00           H  
ATOM   3173  HG3 PRO   211      56.514 -18.137 -59.419  1.00  0.00           H  
ATOM   3174  CB  PRO   211      57.790 -17.368 -57.731  1.00  0.00           C  
ATOM   3175  HB2 PRO   211      58.872 -17.274 -57.581  1.00  0.00           H  
ATOM   3176  HB3 PRO   211      57.392 -18.096 -57.014  1.00  0.00           H  
ATOM   3177  CA  PRO   211      57.122 -16.032 -57.388  1.00  0.00           C  
ATOM   3178  HA  PRO   211      56.253 -16.344 -56.809  1.00  0.00           H  
ATOM   3179  C   PRO   211      57.958 -15.157 -56.407  1.00  0.00           C  
ATOM   3180  O   PRO   211      58.048 -15.430 -55.206  1.00  0.00           O  
ATOM   3181  N   THR   212      58.760 -14.152 -56.822  1.00  0.00           N  
ATOM   3182  H   THR   212      58.744 -13.917 -57.808  1.00  0.00           H  
ATOM   3183  CA  THR   212      59.563 -13.292 -55.918  1.00  0.00           C  
ATOM   3184  HA  THR   212      59.700 -13.690 -54.913  1.00  0.00           H  
ATOM   3185  CB  THR   212      61.019 -13.188 -56.484  1.00  0.00           C  
ATOM   3186  HB  THR   212      61.547 -12.700 -55.664  1.00  0.00           H  
ATOM   3187  CG2 THR   212      61.623 -14.547 -56.676  1.00  0.00           C  
ATOM   3188 HG21 THR   212      61.019 -15.190 -57.329  1.00  0.00           H  
ATOM   3189 HG22 THR   212      62.650 -14.513 -57.060  1.00  0.00           H  
ATOM   3190 HG23 THR   212      61.602 -15.125 -55.744  1.00  0.00           H  
ATOM   3191  OG1 THR   212      61.165 -12.419 -57.697  1.00  0.00           O  
ATOM   3192  HG1 THR   212      61.978 -12.816 -58.016  1.00  0.00           H  
ATOM   3193  C   THR   212      58.942 -11.887 -55.794  1.00  0.00           C  
ATOM   3194  O   THR   212      59.431 -11.023 -55.063  1.00  0.00           O  
ATOM   3195  N   GLY   213      57.813 -11.661 -56.342  1.00  0.00           N  
ATOM   3196  H   GLY   213      57.388 -12.349 -56.952  1.00  0.00           H  
ATOM   3197  CA  GLY   213      57.010 -10.478 -56.240  1.00  0.00           C  
ATOM   3198  HA2 GLY   213      55.970 -10.799 -56.298  1.00  0.00           H  
ATOM   3199  HA3 GLY   213      57.033 -10.031 -55.246  1.00  0.00           H  
ATOM   3200  C   GLY   213      57.238  -9.235 -57.104  1.00  0.00           C  
ATOM   3201  O   GLY   213      56.812  -8.205 -56.687  1.00  0.00           O  
ATOM   3202  N   VAL   214      57.910  -9.455 -58.272  1.00  0.00           N  
ATOM   3203  H   VAL   214      58.301 -10.373 -58.446  1.00  0.00           H  
ATOM   3204  CA  VAL   214      58.187  -8.411 -59.199  1.00  0.00           C  
ATOM   3205  HA  VAL   214      58.418  -7.503 -58.641  1.00  0.00           H  
ATOM   3206  CB  VAL   214      59.398  -8.740 -60.041  1.00  0.00           C  
ATOM   3207  HB  VAL   214      59.196  -9.683 -60.549  1.00  0.00           H  
ATOM   3208  CG1 VAL   214      59.966  -7.686 -61.064  1.00  0.00           C  
ATOM   3209 HG11 VAL   214      60.433  -6.817 -60.584  1.00  0.00           H  
ATOM   3210 HG12 VAL   214      60.681  -8.060 -61.808  1.00  0.00           H  
ATOM   3211 HG13 VAL   214      59.207  -7.107 -61.605  1.00  0.00           H  
ATOM   3212  CG2 VAL   214      60.629  -9.024 -59.140  1.00  0.00           C  
ATOM   3213 HG21 VAL   214      61.527  -9.318 -59.696  1.00  0.00           H  
ATOM   3214 HG22 VAL   214      60.996  -8.157 -58.576  1.00  0.00           H  
ATOM   3215 HG23 VAL   214      60.455  -9.859 -58.450  1.00  0.00           H  
ATOM   3216  C   VAL   214      56.947  -8.253 -60.060  1.00  0.00           C  
ATOM   3217  O   VAL   214      56.404  -9.302 -60.467  1.00  0.00           O  
ATOM   3218  N   ILE   215      56.465  -7.019 -60.279  1.00  0.00           N  
ATOM   3219  H   ILE   215      56.918  -6.170 -59.961  1.00  0.00           H  
ATOM   3220  CA  ILE   215      55.293  -6.778 -61.162  1.00  0.00           C  
ATOM   3221  HA  ILE   215      54.604  -7.603 -60.981  1.00  0.00           H  
ATOM   3222  CB  ILE   215      54.592  -5.385 -60.964  1.00  0.00           C  
ATOM   3223  HB  ILE   215      55.251  -4.630 -61.394  1.00  0.00           H  
ATOM   3224  CG2 ILE   215      53.243  -5.325 -61.681  1.00  0.00           C  
ATOM   3225 HG21 ILE   215      52.661  -4.407 -61.537  1.00  0.00           H  
ATOM   3226 HG22 ILE   215      53.408  -5.590 -62.732  1.00  0.00           H  
ATOM   3227 HG23 ILE   215      52.644  -6.078 -61.154  1.00  0.00           H  
ATOM   3228  CG1 ILE   215      54.463  -5.084 -59.491  1.00  0.00           C  
ATOM   3229 HG12 ILE   215      53.710  -5.767 -59.097  1.00  0.00           H  
ATOM   3230 HG13 ILE   215      55.343  -5.361 -58.910  1.00  0.00           H  
ATOM   3231  CD1 ILE   215      54.078  -3.563 -59.197  1.00  0.00           C  
ATOM   3232 HD11 ILE   215      53.022  -3.295 -59.320  1.00  0.00           H  
ATOM   3233 HD12 ILE   215      54.281  -3.357 -58.139  1.00  0.00           H  
ATOM   3234 HD13 ILE   215      54.645  -2.828 -59.781  1.00  0.00           H  
ATOM   3235  C   ILE   215      55.727  -7.083 -62.599  1.00  0.00           C  
ATOM   3236  O   ILE   215      56.731  -6.584 -63.103  1.00  0.00           O  
ATOM   3237  N   LEU   216      54.924  -7.829 -63.340  1.00  0.00           N  
ATOM   3238  H   LEU   216      54.001  -8.077 -63.006  1.00  0.00           H  
ATOM   3239  CA  LEU   216      55.110  -8.155 -64.763  1.00  0.00           C  
ATOM   3240  HA  LEU   216      56.145  -7.984 -65.057  1.00  0.00           H  
ATOM   3241  CB  LEU   216      54.758  -9.581 -64.972  1.00  0.00           C  
ATOM   3242  HB2 LEU   216      53.954  -9.871 -64.295  1.00  0.00           H  
ATOM   3243  HB3 LEU   216      54.330  -9.825 -65.944  1.00  0.00           H  
ATOM   3244  CG  LEU   216      55.876 -10.580 -64.765  1.00  0.00           C  
ATOM   3245  HG  LEU   216      56.231 -10.485 -63.739  1.00  0.00           H  
ATOM   3246  CD1 LEU   216      55.278 -11.971 -65.017  1.00  0.00           C  
ATOM   3247 HD11 LEU   216      56.019 -12.648 -64.575  1.00  0.00           H  
ATOM   3248 HD12 LEU   216      54.305 -12.044 -64.517  1.00  0.00           H  
ATOM   3249 HD13 LEU   216      55.200 -12.206 -66.086  1.00  0.00           H  
ATOM   3250  CD2 LEU   216      57.093 -10.370 -65.713  1.00  0.00           C  
ATOM   3251 HD21 LEU   216      57.536  -9.444 -65.325  1.00  0.00           H  
ATOM   3252 HD22 LEU   216      57.803 -11.198 -65.825  1.00  0.00           H  
ATOM   3253 HD23 LEU   216      56.632 -10.242 -66.700  1.00  0.00           H  
ATOM   3254  C   LEU   216      54.169  -7.387 -65.623  1.00  0.00           C  
ATOM   3255  O   LEU   216      53.207  -6.815 -65.226  1.00  0.00           O  
ATOM   3256  N   SER   217      54.410  -7.400 -66.908  1.00  0.00           N  
ATOM   3257  H   SER   217      55.243  -7.914 -67.171  1.00  0.00           H  
ATOM   3258  CA  SER   217      53.578  -6.953 -68.000  1.00  0.00           C  
ATOM   3259  HA  SER   217      53.113  -6.008 -67.720  1.00  0.00           H  
ATOM   3260  CB  SER   217      54.477  -6.723 -69.288  1.00  0.00           C  
ATOM   3261  HB2 SER   217      55.139  -5.871 -69.133  1.00  0.00           H  
ATOM   3262  HB3 SER   217      55.107  -7.577 -69.537  1.00  0.00           H  
ATOM   3263  OG  SER   217      53.614  -6.473 -70.299  1.00  0.00           O  
ATOM   3264  HG  SER   217      54.115  -6.708 -71.084  1.00  0.00           H  
ATOM   3265  C   SER   217      52.484  -8.058 -68.276  1.00  0.00           C  
ATOM   3266  O   SER   217      52.891  -9.196 -68.251  1.00  0.00           O  
ATOM   3267  N   PRO   218      51.191  -7.748 -68.678  1.00  0.00           N  
ATOM   3268  CD  PRO   218      50.595  -6.465 -69.106  1.00  0.00           C  
ATOM   3269  HD2 PRO   218      51.281  -6.178 -69.912  1.00  0.00           H  
ATOM   3270  HD3 PRO   218      50.489  -5.674 -68.354  1.00  0.00           H  
ATOM   3271  CG  PRO   218      49.256  -6.719 -69.806  1.00  0.00           C  
ATOM   3272  HG2 PRO   218      49.248  -6.936 -70.882  1.00  0.00           H  
ATOM   3273  HG3 PRO   218      48.553  -5.909 -69.573  1.00  0.00           H  
ATOM   3274  CB  PRO   218      48.904  -8.025 -69.049  1.00  0.00           C  
ATOM   3275  HB2 PRO   218      48.217  -8.556 -69.718  1.00  0.00           H  
ATOM   3276  HB3 PRO   218      48.544  -7.838 -68.029  1.00  0.00           H  
ATOM   3277  CA  PRO   218      50.200  -8.839 -68.861  1.00  0.00           C  
ATOM   3278  HA  PRO   218      50.119  -9.430 -67.949  1.00  0.00           H  
ATOM   3279  C   PRO   218      50.573  -9.654 -70.149  1.00  0.00           C  
ATOM   3280  O   PRO   218      50.346 -10.853 -70.224  1.00  0.00           O  
ATOM   3281  N   GLU   219      51.161  -9.028 -71.148  1.00  0.00           N  
ATOM   3282  H   GLU   219      51.307  -8.033 -71.031  1.00  0.00           H  
ATOM   3283  CA  GLU   219      51.714  -9.690 -72.328  1.00  0.00           C  
ATOM   3284  HA  GLU   219      50.897 -10.216 -72.822  1.00  0.00           H  
ATOM   3285  CB  GLU   219      52.266  -8.605 -73.263  1.00  0.00           C  
ATOM   3286  HB2 GLU   219      52.971  -8.003 -72.689  1.00  0.00           H  
ATOM   3287  HB3 GLU   219      52.841  -9.067 -74.066  1.00  0.00           H  
ATOM   3288  CG  GLU   219      51.276  -7.549 -73.851  1.00  0.00           C  
ATOM   3289  HG2 GLU   219      50.625  -7.204 -73.048  1.00  0.00           H  
ATOM   3290  HG3 GLU   219      51.770  -6.661 -74.247  1.00  0.00           H  
ATOM   3291  CD  GLU   219      50.483  -8.113 -75.045  1.00  0.00           C  
ATOM   3292  OE1 GLU   219      49.873  -7.287 -75.760  1.00  0.00           O  
ATOM   3293  OE2 GLU   219      50.604  -9.308 -75.396  1.00  0.00           O  
ATOM   3294  C   GLU   219      52.780 -10.696 -72.003  1.00  0.00           C  
ATOM   3295  O   GLU   219      52.825 -11.779 -72.558  1.00  0.00           O  
ATOM   3296  N   GLU   220      53.592 -10.336 -71.021  1.00  0.00           N  
ATOM   3297  H   GLU   220      53.514  -9.357 -70.774  1.00  0.00           H  
ATOM   3298  CA  GLU   220      54.552 -11.290 -70.527  1.00  0.00           C  
ATOM   3299  HA  GLU   220      54.921 -11.800 -71.417  1.00  0.00           H  
ATOM   3300  CB  GLU   220      55.761 -10.584 -69.941  1.00  0.00           C  
ATOM   3301  HB2 GLU   220      55.378  -9.892 -69.191  1.00  0.00           H  
ATOM   3302  HB3 GLU   220      56.505 -11.206 -69.444  1.00  0.00           H  
ATOM   3303  CG  GLU   220      56.550  -9.767 -71.009  1.00  0.00           C  
ATOM   3304  HG2 GLU   220      55.942  -9.045 -71.554  1.00  0.00           H  
ATOM   3305  HG3 GLU   220      57.352  -9.162 -70.587  1.00  0.00           H  
ATOM   3306  CD  GLU   220      57.150 -10.666 -72.096  1.00  0.00           C  
ATOM   3307  OE1 GLU   220      58.204 -11.326 -71.894  1.00  0.00           O  
ATOM   3308  OE2 GLU   220      56.621 -10.807 -73.211  1.00  0.00           O  
ATOM   3309  C   GLU   220      54.042 -12.353 -69.589  1.00  0.00           C  
ATOM   3310  O   GLU   220      54.400 -13.549 -69.707  1.00  0.00           O  
ATOM   3311  N   ALA   221      53.159 -11.929 -68.625  1.00  0.00           N  
ATOM   3312  H   ALA   221      52.972 -10.933 -68.616  1.00  0.00           H  
ATOM   3313  CA  ALA   221      52.538 -12.775 -67.628  1.00  0.00           C  
ATOM   3314  HA  ALA   221      53.198 -13.177 -66.859  1.00  0.00           H  
ATOM   3315  CB  ALA   221      51.464 -11.904 -66.830  1.00  0.00           C  
ATOM   3316  HB1 ALA   221      50.913 -12.563 -66.147  1.00  0.00           H  
ATOM   3317  HB2 ALA   221      52.024 -11.218 -66.182  1.00  0.00           H  
ATOM   3318  HB3 ALA   221      50.778 -11.355 -67.488  1.00  0.00           H  
ATOM   3319  C   ALA   221      51.739 -13.944 -68.250  1.00  0.00           C  
ATOM   3320  O   ALA   221      51.987 -15.067 -67.839  1.00  0.00           O  
ATOM   3321  N   PHE   222      50.893 -13.714 -69.300  1.00  0.00           N  
ATOM   3322  H   PHE   222      50.754 -12.777 -69.658  1.00  0.00           H  
ATOM   3323  CA  PHE   222      50.221 -14.778 -70.064  1.00  0.00           C  
ATOM   3324  HA  PHE   222      49.704 -15.412 -69.344  1.00  0.00           H  
ATOM   3325  CB  PHE   222      49.095 -14.096 -70.913  1.00  0.00           C  
ATOM   3326  HB2 PHE   222      48.560 -13.361 -70.299  1.00  0.00           H  
ATOM   3327  HB3 PHE   222      49.640 -13.486 -71.644  1.00  0.00           H  
ATOM   3328  CG  PHE   222      48.277 -15.084 -71.725  1.00  0.00           C  
ATOM   3329  CD1 PHE   222      48.813 -15.593 -72.898  1.00  0.00           C  
ATOM   3330  HD1 PHE   222      49.763 -15.179 -73.203  1.00  0.00           H  
ATOM   3331  CE1 PHE   222      48.066 -16.413 -73.757  1.00  0.00           C  
ATOM   3332  HE1 PHE   222      48.445 -16.799 -74.692  1.00  0.00           H  
ATOM   3333  CZ  PHE   222      46.778 -16.734 -73.322  1.00  0.00           C  
ATOM   3334  HZ  PHE   222      46.227 -17.489 -73.863  1.00  0.00           H  
ATOM   3335  CE2 PHE   222      46.218 -16.270 -72.134  1.00  0.00           C  
ATOM   3336  HE2 PHE   222      45.255 -16.538 -71.726  1.00  0.00           H  
ATOM   3337  CD2 PHE   222      46.941 -15.360 -71.354  1.00  0.00           C  
ATOM   3338  HD2 PHE   222      46.576 -14.962 -70.418  1.00  0.00           H  
ATOM   3339  C   PHE   222      51.208 -15.759 -70.801  1.00  0.00           C  
ATOM   3340  O   PHE   222      50.985 -16.957 -70.801  1.00  0.00           O  
ATOM   3341  N   LYS   223      52.386 -15.268 -71.188  1.00  0.00           N  
ATOM   3342  H   LYS   223      52.514 -14.267 -71.100  1.00  0.00           H  
ATOM   3343  CA  LYS   223      53.394 -16.182 -71.821  1.00  0.00           C  
ATOM   3344  HA  LYS   223      52.895 -16.924 -72.445  1.00  0.00           H  
ATOM   3345  CB  LYS   223      54.304 -15.539 -72.835  1.00  0.00           C  
ATOM   3346  HB2 LYS   223      54.911 -14.852 -72.246  1.00  0.00           H  
ATOM   3347  HB3 LYS   223      54.974 -16.232 -73.343  1.00  0.00           H  
ATOM   3348  CG  LYS   223      53.683 -14.689 -73.932  1.00  0.00           C  
ATOM   3349  HG2 LYS   223      52.891 -15.274 -74.400  1.00  0.00           H  
ATOM   3350  HG3 LYS   223      53.184 -13.842 -73.460  1.00  0.00           H  
ATOM   3351  CD  LYS   223      54.698 -14.232 -74.934  1.00  0.00           C  
ATOM   3352  HD2 LYS   223      55.643 -14.001 -74.441  1.00  0.00           H  
ATOM   3353  HD3 LYS   223      54.833 -15.091 -75.591  1.00  0.00           H  
ATOM   3354  CE  LYS   223      54.296 -12.957 -75.754  1.00  0.00           C  
ATOM   3355  HE2 LYS   223      54.961 -12.855 -76.612  1.00  0.00           H  
ATOM   3356  HE3 LYS   223      53.225 -13.053 -75.934  1.00  0.00           H  
ATOM   3357  NZ  LYS   223      54.371 -11.737 -74.905  1.00  0.00           N  
ATOM   3358  HZ1 LYS   223      55.330 -11.434 -74.806  1.00  0.00           H  
ATOM   3359  HZ2 LYS   223      53.806 -11.016 -75.329  1.00  0.00           H  
ATOM   3360  HZ3 LYS   223      53.898 -11.824 -74.017  1.00  0.00           H  
ATOM   3361  C   LYS   223      54.195 -16.964 -70.805  1.00  0.00           C  
ATOM   3362  O   LYS   223      54.423 -18.104 -70.987  1.00  0.00           O  
ATOM   3363  N   LEU   224      54.490 -16.396 -69.622  1.00  0.00           N  
ATOM   3364  H   LEU   224      54.068 -15.495 -69.428  1.00  0.00           H  
ATOM   3365  CA  LEU   224      55.249 -17.012 -68.598  1.00  0.00           C  
ATOM   3366  HA  LEU   224      56.070 -17.588 -69.024  1.00  0.00           H  
ATOM   3367  CB  LEU   224      55.764 -15.937 -67.600  1.00  0.00           C  
ATOM   3368  HB2 LEU   224      54.985 -15.217 -67.351  1.00  0.00           H  
ATOM   3369  HB3 LEU   224      56.074 -16.360 -66.644  1.00  0.00           H  
ATOM   3370  CG  LEU   224      56.825 -15.192 -68.303  1.00  0.00           C  
ATOM   3371  HG  LEU   224      56.482 -14.901 -69.295  1.00  0.00           H  
ATOM   3372  CD1 LEU   224      57.142 -13.915 -67.561  1.00  0.00           C  
ATOM   3373 HD11 LEU   224      58.055 -13.522 -68.024  1.00  0.00           H  
ATOM   3374 HD12 LEU   224      56.265 -13.256 -67.546  1.00  0.00           H  
ATOM   3375 HD13 LEU   224      57.400 -14.015 -66.500  1.00  0.00           H  
ATOM   3376  CD2 LEU   224      58.151 -15.979 -68.373  1.00  0.00           C  
ATOM   3377 HD21 LEU   224      58.629 -16.026 -67.387  1.00  0.00           H  
ATOM   3378 HD22 LEU   224      58.074 -17.024 -68.696  1.00  0.00           H  
ATOM   3379 HD23 LEU   224      58.803 -15.480 -69.100  1.00  0.00           H  
ATOM   3380  C   LEU   224      54.413 -18.033 -67.856  1.00  0.00           C  
ATOM   3381  O   LEU   224      54.962 -19.050 -67.415  1.00  0.00           O  
ATOM   3382  N   ALA   225      53.102 -17.787 -67.676  1.00  0.00           N  
ATOM   3383  H   ALA   225      52.713 -16.854 -67.741  1.00  0.00           H  
ATOM   3384  CA  ALA   225      52.147 -18.765 -67.229  1.00  0.00           C  
ATOM   3385  HA  ALA   225      52.398 -19.257 -66.290  1.00  0.00           H  
ATOM   3386  CB  ALA   225      50.797 -17.971 -67.057  1.00  0.00           C  
ATOM   3387  HB1 ALA   225      50.477 -17.398 -67.937  1.00  0.00           H  
ATOM   3388  HB2 ALA   225      49.959 -18.582 -66.701  1.00  0.00           H  
ATOM   3389  HB3 ALA   225      50.996 -17.248 -66.256  1.00  0.00           H  
ATOM   3390  C   ALA   225      51.860 -19.936 -68.206  1.00  0.00           C  
ATOM   3391  O   ALA   225      51.255 -20.893 -67.802  1.00  0.00           O  
ATOM   3392  N   GLY   226      52.501 -19.901 -69.348  1.00  0.00           N  
ATOM   3393  H   GLY   226      53.138 -19.132 -69.524  1.00  0.00           H  
ATOM   3394  CA  GLY   226      52.440 -21.040 -70.380  1.00  0.00           C  
ATOM   3395  HA2 GLY   226      53.129 -20.741 -71.169  1.00  0.00           H  
ATOM   3396  HA3 GLY   226      52.838 -22.018 -70.107  1.00  0.00           H  
ATOM   3397  C   GLY   226      51.115 -21.225 -71.118  1.00  0.00           C  
ATOM   3398  O   GLY   226      50.827 -22.357 -71.573  1.00  0.00           O  
ATOM   3399  N   VAL   227      50.216 -20.208 -71.118  1.00  0.00           N  
ATOM   3400  H   VAL   227      50.496 -19.305 -70.753  1.00  0.00           H  
ATOM   3401  CA  VAL   227      48.919 -20.312 -71.841  1.00  0.00           C  
ATOM   3402  HA  VAL   227      48.486 -21.270 -71.553  1.00  0.00           H  
ATOM   3403  CB  VAL   227      47.886 -19.295 -71.348  1.00  0.00           C  
ATOM   3404  HB  VAL   227      48.184 -18.334 -71.766  1.00  0.00           H  
ATOM   3405  CG1 VAL   227      46.489 -19.729 -71.891  1.00  0.00           C  
ATOM   3406 HG11 VAL   227      46.248 -20.745 -71.557  1.00  0.00           H  
ATOM   3407 HG12 VAL   227      45.848 -18.961 -71.442  1.00  0.00           H  
ATOM   3408 HG13 VAL   227      46.533 -19.624 -72.982  1.00  0.00           H  
ATOM   3409  CG2 VAL   227      47.756 -19.231 -69.783  1.00  0.00           C  
ATOM   3410 HG21 VAL   227      47.562 -20.298 -69.620  1.00  0.00           H  
ATOM   3411 HG22 VAL   227      48.614 -18.893 -69.189  1.00  0.00           H  
ATOM   3412 HG23 VAL   227      46.890 -18.585 -69.592  1.00  0.00           H  
ATOM   3413  C   VAL   227      49.045 -20.403 -73.409  1.00  0.00           C  
ATOM   3414  O   VAL   227      49.732 -19.571 -74.042  1.00  0.00           O  
ATOM   3415  N   GLU   228      48.318 -21.367 -73.923  1.00  0.00           N  
ATOM   3416  H   GLU   228      47.870 -21.990 -73.261  1.00  0.00           H  
ATOM   3417  CA  GLU   228      48.236 -21.602 -75.394  1.00  0.00           C  
ATOM   3418  HA  GLU   228      49.270 -21.443 -75.698  1.00  0.00           H  
ATOM   3419  CB  GLU   228      47.799 -23.044 -75.723  1.00  0.00           C  
ATOM   3420  HB2 GLU   228      48.271 -23.795 -75.091  1.00  0.00           H  
ATOM   3421  HB3 GLU   228      46.718 -23.099 -75.592  1.00  0.00           H  
ATOM   3422  CG  GLU   228      48.060 -23.287 -77.224  1.00  0.00           C  
ATOM   3423  HG2 GLU   228      47.440 -22.675 -77.880  1.00  0.00           H  
ATOM   3424  HG3 GLU   228      49.116 -23.159 -77.464  1.00  0.00           H  
ATOM   3425  CD  GLU   228      47.601 -24.693 -77.669  1.00  0.00           C  
ATOM   3426  OE1 GLU   228      46.815 -25.348 -76.954  1.00  0.00           O  
ATOM   3427  OE2 GLU   228      48.110 -25.125 -78.733  1.00  0.00           O  
ATOM   3428  C   GLU   228      47.413 -20.459 -76.131  1.00  0.00           C  
ATOM   3429  O   GLU   228      46.332 -20.063 -75.673  1.00  0.00           O  
ATOM   3430  N   GLY   229      47.998 -19.844 -77.167  1.00  0.00           N  
ATOM   3431  H   GLY   229      48.983 -20.053 -77.279  1.00  0.00           H  
ATOM   3432  CA  GLY   229      47.365 -18.976 -78.198  1.00  0.00           C  
ATOM   3433  HA2 GLY   229      47.952 -18.927 -79.115  1.00  0.00           H  
ATOM   3434  HA3 GLY   229      46.427 -19.390 -78.567  1.00  0.00           H  
ATOM   3435  C   GLY   229      47.384 -17.538 -77.795  1.00  0.00           C  
ATOM   3436  O   GLY   229      48.461 -17.026 -77.487  1.00  0.00           O  
ATOM   3437  N   GLY   230      46.220 -16.886 -77.778  1.00  0.00           N  
ATOM   3438  H   GLY   230      45.415 -17.364 -78.166  1.00  0.00           H  
ATOM   3439  CA  GLY   230      46.181 -15.500 -77.322  1.00  0.00           C  
ATOM   3440  HA2 GLY   230      47.160 -15.099 -77.063  1.00  0.00           H  
ATOM   3441  HA3 GLY   230      45.771 -14.946 -78.166  1.00  0.00           H  
ATOM   3442  C   GLY   230      45.234 -15.263 -76.126  1.00  0.00           C  
ATOM   3443  O   GLY   230      44.529 -16.197 -75.728  1.00  0.00           O  
ATOM   3444  N   PHE   231      45.193 -14.001 -75.641  1.00  0.00           N  
ATOM   3445  H   PHE   231      45.848 -13.324 -76.011  1.00  0.00           H  
ATOM   3446  CA  PHE   231      44.311 -13.523 -74.584  1.00  0.00           C  
ATOM   3447  HA  PHE   231      44.596 -13.960 -73.627  1.00  0.00           H  
ATOM   3448  CB  PHE   231      44.218 -11.910 -74.498  1.00  0.00           C  
ATOM   3449  HB2 PHE   231      43.974 -11.530 -75.498  1.00  0.00           H  
ATOM   3450  HB3 PHE   231      43.535 -11.553 -73.718  1.00  0.00           H  
ATOM   3451  CG  PHE   231      45.549 -11.270 -74.042  1.00  0.00           C  
ATOM   3452  CD1 PHE   231      46.009 -11.425 -72.715  1.00  0.00           C  
ATOM   3453  HD1 PHE   231      45.524 -11.929 -71.892  1.00  0.00           H  
ATOM   3454  CE1 PHE   231      47.266 -10.802 -72.369  1.00  0.00           C  
ATOM   3455  HE1 PHE   231      47.624 -10.834 -71.351  1.00  0.00           H  
ATOM   3456  CZ  PHE   231      48.014 -10.012 -73.336  1.00  0.00           C  
ATOM   3457  HZ  PHE   231      48.865  -9.379 -73.131  1.00  0.00           H  
ATOM   3458  CE2 PHE   231      47.407  -9.701 -74.597  1.00  0.00           C  
ATOM   3459  HE2 PHE   231      47.830  -8.950 -75.247  1.00  0.00           H  
ATOM   3460  CD2 PHE   231      46.173 -10.319 -74.855  1.00  0.00           C  
ATOM   3461  HD2 PHE   231      45.812 -10.138 -75.857  1.00  0.00           H  
ATOM   3462  C   PHE   231      42.852 -13.995 -74.788  1.00  0.00           C  
ATOM   3463  O   PHE   231      42.417 -14.210 -75.959  1.00  0.00           O  
ATOM   3464  N   PHE   232      42.134 -14.263 -73.697  1.00  0.00           N  
ATOM   3465  H   PHE   232      42.532 -13.982 -72.808  1.00  0.00           H  
ATOM   3466  CA  PHE   232      40.653 -14.587 -73.803  1.00  0.00           C  
ATOM   3467  HA  PHE   232      40.580 -15.318 -74.608  1.00  0.00           H  
ATOM   3468  CB  PHE   232      40.124 -15.278 -72.567  1.00  0.00           C  
ATOM   3469  HB2 PHE   232      40.322 -14.632 -71.702  1.00  0.00           H  
ATOM   3470  HB3 PHE   232      39.043 -15.444 -72.643  1.00  0.00           H  
ATOM   3471  CG  PHE   232      40.800 -16.625 -72.409  1.00  0.00           C  
ATOM   3472  CD1 PHE   232      40.297 -17.746 -73.161  1.00  0.00           C  
ATOM   3473  HD1 PHE   232      39.490 -17.538 -73.848  1.00  0.00           H  
ATOM   3474  CE1 PHE   232      40.985 -18.962 -73.021  1.00  0.00           C  
ATOM   3475  HE1 PHE   232      40.652 -19.844 -73.547  1.00  0.00           H  
ATOM   3476  CZ  PHE   232      42.101 -19.108 -72.146  1.00  0.00           C  
ATOM   3477  HZ  PHE   232      42.679 -20.020 -72.128  1.00  0.00           H  
ATOM   3478  CE2 PHE   232      42.593 -17.968 -71.402  1.00  0.00           C  
ATOM   3479  HE2 PHE   232      43.468 -18.038 -70.772  1.00  0.00           H  
ATOM   3480  CD2 PHE   232      41.940 -16.726 -71.595  1.00  0.00           C  
ATOM   3481  HD2 PHE   232      42.406 -15.829 -71.215  1.00  0.00           H  
ATOM   3482  C   PHE   232      39.751 -13.315 -74.223  1.00  0.00           C  
ATOM   3483  O   PHE   232      39.833 -12.318 -73.522  1.00  0.00           O  
ATOM   3484  N   GLU   233      39.104 -13.355 -75.409  1.00  0.00           N  
ATOM   3485  H   GLU   233      39.452 -14.044 -76.066  1.00  0.00           H  
ATOM   3486  CA  GLU   233      38.092 -12.400 -75.776  1.00  0.00           C  
ATOM   3487  HA  GLU   233      38.406 -11.540 -75.185  1.00  0.00           H  
ATOM   3488  CB  GLU   233      38.322 -12.016 -77.243  1.00  0.00           C  
ATOM   3489  HB2 GLU   233      39.359 -11.685 -77.302  1.00  0.00           H  
ATOM   3490  HB3 GLU   233      38.215 -12.960 -77.778  1.00  0.00           H  
ATOM   3491  CG  GLU   233      37.468 -10.900 -77.930  1.00  0.00           C  
ATOM   3492  HG2 GLU   233      37.722 -10.844 -78.988  1.00  0.00           H  
ATOM   3493  HG3 GLU   233      36.420 -11.198 -77.901  1.00  0.00           H  
ATOM   3494  CD  GLU   233      37.527  -9.487 -77.214  1.00  0.00           C  
ATOM   3495  OE1 GLU   233      38.080  -9.347 -76.115  1.00  0.00           O  
ATOM   3496  OE2 GLU   233      37.049  -8.480 -77.785  1.00  0.00           O  
ATOM   3497  C   GLU   233      36.746 -12.999 -75.421  1.00  0.00           C  
ATOM   3498  O   GLU   233      36.303 -14.100 -75.810  1.00  0.00           O  
ATOM   3499  N   LEU   234      36.017 -12.405 -74.486  1.00  0.00           N  
ATOM   3500  H   LEU   234      36.226 -11.460 -74.187  1.00  0.00           H  
ATOM   3501  CA  LEU   234      35.044 -13.093 -73.664  1.00  0.00           C  
ATOM   3502  HA  LEU   234      35.326 -14.115 -73.411  1.00  0.00           H  
ATOM   3503  CB  LEU   234      34.884 -12.317 -72.353  1.00  0.00           C  
ATOM   3504  HB2 LEU   234      34.528 -11.305 -72.545  1.00  0.00           H  
ATOM   3505  HB3 LEU   234      34.111 -12.782 -71.742  1.00  0.00           H  
ATOM   3506  CG  LEU   234      36.140 -12.133 -71.506  1.00  0.00           C  
ATOM   3507  HG  LEU   234      36.764 -11.368 -71.967  1.00  0.00           H  
ATOM   3508  CD1 LEU   234      35.704 -11.504 -70.143  1.00  0.00           C  
ATOM   3509 HD11 LEU   234      35.118 -12.224 -69.558  1.00  0.00           H  
ATOM   3510 HD12 LEU   234      36.546 -11.169 -69.526  1.00  0.00           H  
ATOM   3511 HD13 LEU   234      35.187 -10.541 -70.240  1.00  0.00           H  
ATOM   3512  CD2 LEU   234      36.847 -13.472 -71.161  1.00  0.00           C  
ATOM   3513 HD21 LEU   234      37.543 -13.269 -70.337  1.00  0.00           H  
ATOM   3514 HD22 LEU   234      36.207 -14.235 -70.703  1.00  0.00           H  
ATOM   3515 HD23 LEU   234      37.345 -13.895 -72.042  1.00  0.00           H  
ATOM   3516  C   LEU   234      33.624 -13.178 -74.263  1.00  0.00           C  
ATOM   3517  O   LEU   234      33.074 -12.278 -74.772  1.00  0.00           O  
ATOM   3518  N   GLN   235      33.016 -14.445 -74.251  1.00  0.00           N  
ATOM   3519  H   GLN   235      33.510 -15.197 -73.787  1.00  0.00           H  
ATOM   3520  CA  GLN   235      31.612 -14.744 -74.729  1.00  0.00           C  
ATOM   3521  HA  GLN   235      31.484 -14.084 -75.586  1.00  0.00           H  
ATOM   3522  CB  GLN   235      31.559 -16.290 -75.113  1.00  0.00           C  
ATOM   3523  HB2 GLN   235      31.486 -17.034 -74.320  1.00  0.00           H  
ATOM   3524  HB3 GLN   235      30.646 -16.451 -75.686  1.00  0.00           H  
ATOM   3525  CG  GLN   235      32.795 -16.778 -75.887  1.00  0.00           C  
ATOM   3526  HG2 GLN   235      33.664 -16.726 -75.230  1.00  0.00           H  
ATOM   3527  HG3 GLN   235      32.683 -17.829 -76.155  1.00  0.00           H  
ATOM   3528  CD  GLN   235      33.137 -16.059 -77.234  1.00  0.00           C  
ATOM   3529  OE1 GLN   235      32.644 -15.022 -77.591  1.00  0.00           O  
ATOM   3530  NE2 GLN   235      33.946 -16.646 -78.023  1.00  0.00           N  
ATOM   3531 HE21 GLN   235      34.379 -16.200 -78.822  1.00  0.00           H  
ATOM   3532 HE22 GLN   235      34.258 -17.571 -77.753  1.00  0.00           H  
ATOM   3533  C   GLN   235      30.534 -14.283 -73.716  1.00  0.00           C  
ATOM   3534  O   GLN   235      30.852 -13.959 -72.565  1.00  0.00           O  
ATOM   3535  N   PRO   236      29.228 -14.292 -74.159  1.00  0.00           N  
ATOM   3536  CD  PRO   236      28.839 -14.228 -75.620  1.00  0.00           C  
ATOM   3537  HD2 PRO   236      29.046 -15.239 -75.992  1.00  0.00           H  
ATOM   3538  HD3 PRO   236      29.473 -13.510 -76.154  1.00  0.00           H  
ATOM   3539  CG  PRO   236      27.325 -14.019 -75.698  1.00  0.00           C  
ATOM   3540  HG2 PRO   236      26.806 -14.735 -76.347  1.00  0.00           H  
ATOM   3541  HG3 PRO   236      27.182 -12.979 -76.018  1.00  0.00           H  
ATOM   3542  CB  PRO   236      26.915 -14.179 -74.218  1.00  0.00           C  
ATOM   3543  HB2 PRO   236      26.526 -15.203 -74.151  1.00  0.00           H  
ATOM   3544  HB3 PRO   236      26.037 -13.563 -73.992  1.00  0.00           H  
ATOM   3545  CA  PRO   236      28.112 -13.861 -73.310  1.00  0.00           C  
ATOM   3546  HA  PRO   236      28.205 -12.777 -73.237  1.00  0.00           H  
ATOM   3547  C   PRO   236      28.083 -14.547 -71.904  1.00  0.00           C  
ATOM   3548  O   PRO   236      28.542 -15.670 -71.846  1.00  0.00           O  
ATOM   3549  N   LYS   237      27.705 -13.838 -70.801  1.00  0.00           N  
ATOM   3550  H   LYS   237      27.415 -12.874 -70.912  1.00  0.00           H  
ATOM   3551  CA  LYS   237      27.857 -14.238 -69.369  1.00  0.00           C  
ATOM   3552  HA  LYS   237      27.646 -13.293 -68.868  1.00  0.00           H  
ATOM   3553  CB  LYS   237      26.690 -15.208 -69.069  1.00  0.00           C  
ATOM   3554  HB2 LYS   237      25.769 -14.805 -69.491  1.00  0.00           H  
ATOM   3555  HB3 LYS   237      26.825 -16.183 -69.537  1.00  0.00           H  
ATOM   3556  CG  LYS   237      26.476 -15.334 -67.542  1.00  0.00           C  
ATOM   3557  HG2 LYS   237      26.957 -14.478 -67.070  1.00  0.00           H  
ATOM   3558  HG3 LYS   237      25.409 -15.403 -67.334  1.00  0.00           H  
ATOM   3559  CD  LYS   237      26.946 -16.685 -66.984  1.00  0.00           C  
ATOM   3560  HD2 LYS   237      26.199 -17.472 -67.087  1.00  0.00           H  
ATOM   3561  HD3 LYS   237      27.798 -16.970 -67.601  1.00  0.00           H  
ATOM   3562  CE  LYS   237      27.436 -16.599 -65.577  1.00  0.00           C  
ATOM   3563  HE2 LYS   237      28.407 -16.108 -65.511  1.00  0.00           H  
ATOM   3564  HE3 LYS   237      26.868 -15.840 -65.039  1.00  0.00           H  
ATOM   3565  NZ  LYS   237      27.376 -17.849 -64.808  1.00  0.00           N  
ATOM   3566  HZ1 LYS   237      27.861 -18.610 -65.263  1.00  0.00           H  
ATOM   3567  HZ2 LYS   237      27.913 -17.799 -63.955  1.00  0.00           H  
ATOM   3568  HZ3 LYS   237      26.453 -18.125 -64.503  1.00  0.00           H  
ATOM   3569  C   LYS   237      29.246 -14.759 -68.871  1.00  0.00           C  
ATOM   3570  O   LYS   237      29.501 -15.015 -67.685  1.00  0.00           O  
ATOM   3571  N   GLU   238      30.269 -14.683 -69.736  1.00  0.00           N  
ATOM   3572  H   GLU   238      30.170 -14.444 -70.716  1.00  0.00           H  
ATOM   3573  CA  GLU   238      31.573 -15.256 -69.374  1.00  0.00           C  
ATOM   3574  HA  GLU   238      31.445 -16.204 -68.852  1.00  0.00           H  
ATOM   3575  CB  GLU   238      32.394 -15.567 -70.613  1.00  0.00           C  
ATOM   3576  HB2 GLU   238      31.769 -16.105 -71.327  1.00  0.00           H  
ATOM   3577  HB3 GLU   238      32.795 -14.630 -70.997  1.00  0.00           H  
ATOM   3578  CG  GLU   238      33.602 -16.482 -70.330  1.00  0.00           C  
ATOM   3579  HG2 GLU   238      34.381 -15.919 -69.817  1.00  0.00           H  
ATOM   3580  HG3 GLU   238      33.334 -17.303 -69.665  1.00  0.00           H  
ATOM   3581  CD  GLU   238      34.088 -17.093 -71.678  1.00  0.00           C  
ATOM   3582  OE1 GLU   238      34.025 -18.342 -71.903  1.00  0.00           O  
ATOM   3583  OE2 GLU   238      34.478 -16.258 -72.537  1.00  0.00           O  
ATOM   3584  C   GLU   238      32.291 -14.326 -68.360  1.00  0.00           C  
ATOM   3585  O   GLU   238      33.054 -14.813 -67.556  1.00  0.00           O  
ATOM   3586  N   GLY   239      31.897 -13.037 -68.355  1.00  0.00           N  
ATOM   3587  H   GLY   239      31.303 -12.736 -69.119  1.00  0.00           H  
ATOM   3588  CA  GLY   239      32.454 -11.992 -67.487  1.00  0.00           C  
ATOM   3589  HA2 GLY   239      33.521 -12.165 -67.350  1.00  0.00           H  
ATOM   3590  HA3 GLY   239      32.386 -10.999 -67.931  1.00  0.00           H  
ATOM   3591  C   GLY   239      31.789 -11.996 -66.130  1.00  0.00           C  
ATOM   3592  O   GLY   239      32.469 -12.117 -65.137  1.00  0.00           O  
ATOM   3593  N   LEU   240      30.472 -12.134 -66.030  1.00  0.00           N  
ATOM   3594  H   LEU   240      30.014 -12.126 -66.934  1.00  0.00           H  
ATOM   3595  CA  LEU   240      29.764 -12.612 -64.777  1.00  0.00           C  
ATOM   3596  HA  LEU   240      29.820 -11.947 -63.916  1.00  0.00           H  
ATOM   3597  CB  LEU   240      28.266 -12.690 -65.009  1.00  0.00           C  
ATOM   3598  HB2 LEU   240      28.064 -13.026 -66.026  1.00  0.00           H  
ATOM   3599  HB3 LEU   240      27.863 -13.346 -64.237  1.00  0.00           H  
ATOM   3600  CG  LEU   240      27.509 -11.390 -64.959  1.00  0.00           C  
ATOM   3601  HG  LEU   240      27.866 -10.930 -65.881  1.00  0.00           H  
ATOM   3602  CD1 LEU   240      25.993 -11.693 -64.913  1.00  0.00           C  
ATOM   3603 HD11 LEU   240      25.819 -12.035 -63.885  1.00  0.00           H  
ATOM   3604 HD12 LEU   240      25.370 -10.812 -65.107  1.00  0.00           H  
ATOM   3605 HD13 LEU   240      25.790 -12.481 -65.650  1.00  0.00           H  
ATOM   3606  CD2 LEU   240      27.735 -10.457 -63.727  1.00  0.00           C  
ATOM   3607 HD21 LEU   240      28.803 -10.205 -63.740  1.00  0.00           H  
ATOM   3608 HD22 LEU   240      27.048  -9.604 -63.773  1.00  0.00           H  
ATOM   3609 HD23 LEU   240      27.554 -11.027 -62.807  1.00  0.00           H  
ATOM   3610  C   LEU   240      30.351 -13.885 -64.178  1.00  0.00           C  
ATOM   3611  O   LEU   240      30.522 -13.855 -62.953  1.00  0.00           O  
ATOM   3612  N   ALA   241      30.716 -14.926 -64.942  1.00  0.00           N  
ATOM   3613  H   ALA   241      30.594 -14.966 -65.947  1.00  0.00           H  
ATOM   3614  CA  ALA   241      31.367 -16.150 -64.512  1.00  0.00           C  
ATOM   3615  HA  ALA   241      30.869 -16.695 -63.709  1.00  0.00           H  
ATOM   3616  CB  ALA   241      31.295 -17.044 -65.723  1.00  0.00           C  
ATOM   3617  HB1 ALA   241      31.675 -18.062 -65.577  1.00  0.00           H  
ATOM   3618  HB2 ALA   241      30.255 -17.162 -66.052  1.00  0.00           H  
ATOM   3619  HB3 ALA   241      31.868 -16.706 -66.595  1.00  0.00           H  
ATOM   3620  C   ALA   241      32.725 -15.957 -63.909  1.00  0.00           C  
ATOM   3621  O   ALA   241      33.166 -16.759 -63.097  1.00  0.00           O  
ATOM   3622  N   LEU   242      33.475 -14.946 -64.253  1.00  0.00           N  
ATOM   3623  H   LEU   242      33.086 -14.455 -65.049  1.00  0.00           H  
ATOM   3624  CA  LEU   242      34.829 -14.612 -63.678  1.00  0.00           C  
ATOM   3625  HA  LEU   242      35.285 -15.566 -63.411  1.00  0.00           H  
ATOM   3626  CB  LEU   242      35.668 -13.904 -64.737  1.00  0.00           C  
ATOM   3627  HB2 LEU   242      35.120 -13.084 -65.202  1.00  0.00           H  
ATOM   3628  HB3 LEU   242      36.509 -13.458 -64.205  1.00  0.00           H  
ATOM   3629  CG  LEU   242      36.062 -14.858 -65.857  1.00  0.00           C  
ATOM   3630  HG  LEU   242      35.183 -15.492 -65.964  1.00  0.00           H  
ATOM   3631  CD1 LEU   242      36.324 -14.223 -67.252  1.00  0.00           C  
ATOM   3632 HD11 LEU   242      35.491 -13.597 -67.597  1.00  0.00           H  
ATOM   3633 HD12 LEU   242      37.204 -13.570 -67.188  1.00  0.00           H  
ATOM   3634 HD13 LEU   242      36.466 -14.970 -68.043  1.00  0.00           H  
ATOM   3635  CD2 LEU   242      37.294 -15.737 -65.525  1.00  0.00           C  
ATOM   3636 HD21 LEU   242      37.590 -16.324 -66.403  1.00  0.00           H  
ATOM   3637 HD22 LEU   242      38.183 -15.189 -65.190  1.00  0.00           H  
ATOM   3638 HD23 LEU   242      36.963 -16.497 -64.806  1.00  0.00           H  
ATOM   3639  C   LEU   242      34.513 -13.818 -62.409  1.00  0.00           C  
ATOM   3640  O   LEU   242      35.324 -13.865 -61.472  1.00  0.00           O  
ATOM   3641  N   VAL   243      33.380 -13.051 -62.291  1.00  0.00           N  
ATOM   3642  H   VAL   243      32.741 -13.121 -63.074  1.00  0.00           H  
ATOM   3643  CA  VAL   243      33.205 -11.982 -61.220  1.00  0.00           C  
ATOM   3644  HA  VAL   243      34.140 -12.069 -60.667  1.00  0.00           H  
ATOM   3645  CB  VAL   243      33.057 -10.522 -61.746  1.00  0.00           C  
ATOM   3646  HB  VAL   243      33.388  -9.976 -60.863  1.00  0.00           H  
ATOM   3647  CG1 VAL   243      33.968 -10.150 -62.959  1.00  0.00           C  
ATOM   3648 HG11 VAL   243      33.386 -10.504 -63.819  1.00  0.00           H  
ATOM   3649 HG12 VAL   243      34.266  -9.097 -63.027  1.00  0.00           H  
ATOM   3650 HG13 VAL   243      34.888 -10.729 -62.806  1.00  0.00           H  
ATOM   3651  CG2 VAL   243      31.584  -9.971 -61.942  1.00  0.00           C  
ATOM   3652 HG21 VAL   243      31.160 -10.218 -62.923  1.00  0.00           H  
ATOM   3653 HG22 VAL   243      30.944 -10.356 -61.138  1.00  0.00           H  
ATOM   3654 HG23 VAL   243      31.523  -8.908 -61.677  1.00  0.00           H  
ATOM   3655  C   VAL   243      32.202 -12.251 -60.108  1.00  0.00           C  
ATOM   3656  O   VAL   243      32.298 -11.671 -59.067  1.00  0.00           O  
ATOM   3657  N   ASN   244      31.097 -12.904 -60.420  1.00  0.00           N  
ATOM   3658  H   ASN   244      31.075 -13.296 -61.354  1.00  0.00           H  
ATOM   3659  CA  ASN   244      29.837 -12.942 -59.519  1.00  0.00           C  
ATOM   3660  HA  ASN   244      29.881 -12.054 -58.888  1.00  0.00           H  
ATOM   3661  CB  ASN   244      28.690 -12.870 -60.528  1.00  0.00           C  
ATOM   3662  HB2 ASN   244      28.836 -12.126 -61.311  1.00  0.00           H  
ATOM   3663  HB3 ASN   244      28.693 -13.791 -61.110  1.00  0.00           H  
ATOM   3664  CG  ASN   244      27.314 -12.754 -59.947  1.00  0.00           C  
ATOM   3665  OD1 ASN   244      26.334 -12.983 -60.605  1.00  0.00           O  
ATOM   3666  ND2 ASN   244      27.134 -12.240 -58.763  1.00  0.00           N  
ATOM   3667 HD21 ASN   244      26.151 -12.069 -58.589  1.00  0.00           H  
ATOM   3668 HD22 ASN   244      27.808 -11.861 -58.109  1.00  0.00           H  
ATOM   3669  C   ASN   244      29.860 -14.130 -58.571  1.00  0.00           C  
ATOM   3670  O   ASN   244      29.836 -15.218 -59.138  1.00  0.00           O  
ATOM   3671  N   GLY   245      30.095 -13.897 -57.251  1.00  0.00           N  
ATOM   3672  H   GLY   245      30.301 -12.959 -56.927  1.00  0.00           H  
ATOM   3673  CA  GLY   245      30.242 -14.949 -56.259  1.00  0.00           C  
ATOM   3674  HA2 GLY   245      29.331 -15.082 -55.674  1.00  0.00           H  
ATOM   3675  HA3 GLY   245      30.343 -15.915 -56.755  1.00  0.00           H  
ATOM   3676  C   GLY   245      31.336 -14.851 -55.172  1.00  0.00           C  
ATOM   3677  O   GLY   245      32.131 -13.978 -55.165  1.00  0.00           O  
ATOM   3678  N   THR   246      31.306 -15.690 -54.139  1.00  0.00           N  
ATOM   3679  H   THR   246      30.724 -16.515 -54.220  1.00  0.00           H  
ATOM   3680  CA  THR   246      31.981 -15.624 -52.807  1.00  0.00           C  
ATOM   3681  HA  THR   246      31.887 -14.584 -52.495  1.00  0.00           H  
ATOM   3682  CB  THR   246      31.164 -16.409 -51.740  1.00  0.00           C  
ATOM   3683  HB  THR   246      31.773 -16.481 -50.838  1.00  0.00           H  
ATOM   3684  CG2 THR   246      29.850 -15.728 -51.284  1.00  0.00           C  
ATOM   3685 HG21 THR   246      29.088 -15.811 -52.068  1.00  0.00           H  
ATOM   3686 HG22 THR   246      29.385 -16.186 -50.402  1.00  0.00           H  
ATOM   3687 HG23 THR   246      30.062 -14.675 -51.062  1.00  0.00           H  
ATOM   3688  OG1 THR   246      30.891 -17.714 -52.211  1.00  0.00           O  
ATOM   3689  HG1 THR   246      30.480 -18.148 -51.461  1.00  0.00           H  
ATOM   3690  C   THR   246      33.430 -16.031 -52.682  1.00  0.00           C  
ATOM   3691  O   THR   246      33.964 -16.266 -51.599  1.00  0.00           O  
ATOM   3692  N   ALA   247      34.138 -16.014 -53.787  1.00  0.00           N  
ATOM   3693  H   ALA   247      33.553 -15.841 -54.595  1.00  0.00           H  
ATOM   3694  CA  ALA   247      35.355 -16.805 -54.001  1.00  0.00           C  
ATOM   3695  HA  ALA   247      35.141 -17.864 -53.853  1.00  0.00           H  
ATOM   3696  CB  ALA   247      35.686 -16.705 -55.439  1.00  0.00           C  
ATOM   3697  HB1 ALA   247      34.736 -16.965 -55.923  1.00  0.00           H  
ATOM   3698  HB2 ALA   247      35.952 -15.684 -55.737  1.00  0.00           H  
ATOM   3699  HB3 ALA   247      36.454 -17.396 -55.809  1.00  0.00           H  
ATOM   3700  C   ALA   247      36.559 -16.436 -53.138  1.00  0.00           C  
ATOM   3701  O   ALA   247      37.337 -17.325 -52.697  1.00  0.00           O  
ATOM   3702  N   VAL   248      36.812 -15.155 -52.930  1.00  0.00           N  
ATOM   3703  H   VAL   248      36.163 -14.515 -53.371  1.00  0.00           H  
ATOM   3704  CA  VAL   248      37.923 -14.471 -52.227  1.00  0.00           C  
ATOM   3705  HA  VAL   248      38.784 -15.055 -52.552  1.00  0.00           H  
ATOM   3706  CB  VAL   248      38.129 -13.003 -52.646  1.00  0.00           C  
ATOM   3707  HB  VAL   248      37.393 -12.255 -52.352  1.00  0.00           H  
ATOM   3708  CG1 VAL   248      39.511 -12.620 -52.122  1.00  0.00           C  
ATOM   3709 HG11 VAL   248      39.700 -12.877 -51.072  1.00  0.00           H  
ATOM   3710 HG12 VAL   248      40.322 -13.187 -52.595  1.00  0.00           H  
ATOM   3711 HG13 VAL   248      39.642 -11.533 -52.179  1.00  0.00           H  
ATOM   3712  CG2 VAL   248      38.172 -12.826 -54.193  1.00  0.00           C  
ATOM   3713 HG21 VAL   248      38.953 -13.423 -54.680  1.00  0.00           H  
ATOM   3714 HG22 VAL   248      37.224 -13.140 -54.647  1.00  0.00           H  
ATOM   3715 HG23 VAL   248      38.441 -11.806 -54.493  1.00  0.00           H  
ATOM   3716  C   VAL   248      37.670 -14.568 -50.686  1.00  0.00           C  
ATOM   3717  O   VAL   248      38.477 -15.074 -49.990  1.00  0.00           O  
ATOM   3718  N   GLY   249      36.498 -14.159 -50.150  1.00  0.00           N  
ATOM   3719  H   GLY   249      35.792 -13.819 -50.792  1.00  0.00           H  
ATOM   3720  CA  GLY   249      36.116 -14.092 -48.757  1.00  0.00           C  
ATOM   3721  HA2 GLY   249      36.815 -13.626 -48.063  1.00  0.00           H  
ATOM   3722  HA3 GLY   249      35.104 -13.688 -48.720  1.00  0.00           H  
ATOM   3723  C   GLY   249      36.182 -15.550 -48.233  1.00  0.00           C  
ATOM   3724  O   GLY   249      36.784 -15.763 -47.206  1.00  0.00           O  
ATOM   3725  N   SER   250      35.538 -16.454 -48.882  1.00  0.00           N  
ATOM   3726  H   SER   250      35.105 -16.208 -49.764  1.00  0.00           H  
ATOM   3727  CA  SER   250      35.536 -17.961 -48.553  1.00  0.00           C  
ATOM   3728  HA  SER   250      35.487 -17.962 -47.464  1.00  0.00           H  
ATOM   3729  CB  SER   250      34.385 -18.679 -49.199  1.00  0.00           C  
ATOM   3730  HB2 SER   250      34.333 -19.643 -48.693  1.00  0.00           H  
ATOM   3731  HB3 SER   250      33.467 -18.187 -48.878  1.00  0.00           H  
ATOM   3732  OG  SER   250      34.505 -18.771 -50.626  1.00  0.00           O  
ATOM   3733  HG  SER   250      34.363 -17.900 -51.004  1.00  0.00           H  
ATOM   3734  C   SER   250      36.887 -18.660 -48.772  1.00  0.00           C  
ATOM   3735  O   SER   250      37.187 -19.547 -48.059  1.00  0.00           O  
ATOM   3736  N   GLY   251      37.716 -18.139 -49.690  1.00  0.00           N  
ATOM   3737  H   GLY   251      37.356 -17.467 -50.356  1.00  0.00           H  
ATOM   3738  CA  GLY   251      39.102 -18.460 -49.800  1.00  0.00           C  
ATOM   3739  HA2 GLY   251      39.208 -19.518 -50.037  1.00  0.00           H  
ATOM   3740  HA3 GLY   251      39.485 -17.952 -50.686  1.00  0.00           H  
ATOM   3741  C   GLY   251      39.928 -18.055 -48.538  1.00  0.00           C  
ATOM   3742  O   GLY   251      40.304 -18.901 -47.719  1.00  0.00           O  
ATOM   3743  N   MET   252      40.174 -16.784 -48.329  1.00  0.00           N  
ATOM   3744  H   MET   252      39.751 -16.130 -48.976  1.00  0.00           H  
ATOM   3745  CA  MET   252      40.861 -16.317 -47.131  1.00  0.00           C  
ATOM   3746  HA  MET   252      41.878 -16.642 -47.352  1.00  0.00           H  
ATOM   3747  CB  MET   252      40.826 -14.767 -47.115  1.00  0.00           C  
ATOM   3748  HB2 MET   252      41.117 -14.348 -48.079  1.00  0.00           H  
ATOM   3749  HB3 MET   252      39.783 -14.476 -46.994  1.00  0.00           H  
ATOM   3750  CG  MET   252      41.666 -14.209 -46.020  1.00  0.00           C  
ATOM   3751  HG2 MET   252      41.273 -14.563 -45.067  1.00  0.00           H  
ATOM   3752  HG3 MET   252      42.676 -14.606 -46.125  1.00  0.00           H  
ATOM   3753  SD  MET   252      41.668 -12.441 -45.863  1.00  0.00           S  
ATOM   3754  CE  MET   252      43.385 -12.048 -45.461  1.00  0.00           C  
ATOM   3755  HE1 MET   252      43.504 -12.340 -44.410  1.00  0.00           H  
ATOM   3756  HE2 MET   252      44.028 -12.703 -46.063  1.00  0.00           H  
ATOM   3757  HE3 MET   252      43.562 -10.966 -45.491  1.00  0.00           H  
ATOM   3758  C   MET   252      40.338 -16.885 -45.741  1.00  0.00           C  
ATOM   3759  O   MET   252      41.140 -17.124 -44.879  1.00  0.00           O  
ATOM   3760  N   ALA   253      39.037 -17.049 -45.630  1.00  0.00           N  
ATOM   3761  H   ALA   253      38.441 -16.741 -46.389  1.00  0.00           H  
ATOM   3762  CA  ALA   253      38.451 -17.709 -44.490  1.00  0.00           C  
ATOM   3763  HA  ALA   253      38.759 -17.187 -43.584  1.00  0.00           H  
ATOM   3764  CB  ALA   253      36.896 -17.710 -44.622  1.00  0.00           C  
ATOM   3765  HB1 ALA   253      36.467 -18.083 -45.560  1.00  0.00           H  
ATOM   3766  HB2 ALA   253      36.659 -18.311 -43.735  1.00  0.00           H  
ATOM   3767  HB3 ALA   253      36.503 -16.689 -44.532  1.00  0.00           H  
ATOM   3768  C   ALA   253      39.011 -19.075 -44.240  1.00  0.00           C  
ATOM   3769  O   ALA   253      39.250 -19.436 -43.077  1.00  0.00           O  
ATOM   3770  N   SER   254      39.113 -19.888 -45.248  1.00  0.00           N  
ATOM   3771  H   SER   254      38.863 -19.502 -46.152  1.00  0.00           H  
ATOM   3772  CA  SER   254      39.435 -21.320 -45.171  1.00  0.00           C  
ATOM   3773  HA  SER   254      38.757 -21.875 -44.523  1.00  0.00           H  
ATOM   3774  CB  SER   254      39.238 -21.928 -46.614  1.00  0.00           C  
ATOM   3775  HB2 SER   254      39.667 -21.333 -47.421  1.00  0.00           H  
ATOM   3776  HB3 SER   254      39.575 -22.960 -46.709  1.00  0.00           H  
ATOM   3777  OG  SER   254      37.860 -21.906 -46.902  1.00  0.00           O  
ATOM   3778  HG  SER   254      37.549 -21.066 -47.246  1.00  0.00           H  
ATOM   3779  C   SER   254      40.881 -21.544 -44.660  1.00  0.00           C  
ATOM   3780  O   SER   254      41.107 -22.339 -43.830  1.00  0.00           O  
ATOM   3781  N   MET   255      41.831 -20.882 -45.371  1.00  0.00           N  
ATOM   3782  H   MET   255      41.644 -20.397 -46.241  1.00  0.00           H  
ATOM   3783  CA  MET   255      43.223 -20.902 -44.920  1.00  0.00           C  
ATOM   3784  HA  MET   255      43.648 -21.904 -44.858  1.00  0.00           H  
ATOM   3785  CB  MET   255      44.029 -20.156 -45.939  1.00  0.00           C  
ATOM   3786  HB2 MET   255      45.089 -20.229 -45.697  1.00  0.00           H  
ATOM   3787  HB3 MET   255      43.879 -20.720 -46.859  1.00  0.00           H  
ATOM   3788  CG  MET   255      43.612 -18.694 -46.055  1.00  0.00           C  
ATOM   3789  HG2 MET   255      42.724 -18.751 -46.685  1.00  0.00           H  
ATOM   3790  HG3 MET   255      43.311 -18.169 -45.148  1.00  0.00           H  
ATOM   3791  SD  MET   255      44.683 -17.513 -47.006  1.00  0.00           S  
ATOM   3792  CE  MET   255      46.216 -17.260 -46.146  1.00  0.00           C  
ATOM   3793  HE1 MET   255      46.794 -18.192 -46.171  1.00  0.00           H  
ATOM   3794  HE2 MET   255      46.851 -16.478 -46.581  1.00  0.00           H  
ATOM   3795  HE3 MET   255      46.038 -16.880 -45.133  1.00  0.00           H  
ATOM   3796  C   MET   255      43.417 -20.309 -43.458  1.00  0.00           C  
ATOM   3797  O   MET   255      44.317 -20.681 -42.751  1.00  0.00           O  
ATOM   3798  N   VAL   256      42.462 -19.510 -42.956  1.00  0.00           N  
ATOM   3799  H   VAL   256      41.759 -19.092 -43.554  1.00  0.00           H  
ATOM   3800  CA  VAL   256      42.443 -18.913 -41.620  1.00  0.00           C  
ATOM   3801  HA  VAL   256      43.448 -18.845 -41.203  1.00  0.00           H  
ATOM   3802  CB  VAL   256      41.881 -17.488 -41.764  1.00  0.00           C  
ATOM   3803  HB  VAL   256      40.927 -17.475 -42.291  1.00  0.00           H  
ATOM   3804  CG1 VAL   256      41.521 -16.901 -40.399  1.00  0.00           C  
ATOM   3805 HG11 VAL   256      41.554 -15.805 -40.355  1.00  0.00           H  
ATOM   3806 HG12 VAL   256      40.592 -17.219 -39.908  1.00  0.00           H  
ATOM   3807 HG13 VAL   256      42.321 -17.073 -39.668  1.00  0.00           H  
ATOM   3808  CG2 VAL   256      42.918 -16.473 -42.256  1.00  0.00           C  
ATOM   3809 HG21 VAL   256      43.697 -16.318 -41.500  1.00  0.00           H  
ATOM   3810 HG22 VAL   256      43.383 -16.763 -43.206  1.00  0.00           H  
ATOM   3811 HG23 VAL   256      42.434 -15.507 -42.448  1.00  0.00           H  
ATOM   3812  C   VAL   256      41.700 -19.896 -40.658  1.00  0.00           C  
ATOM   3813  O   VAL   256      42.008 -19.775 -39.473  1.00  0.00           O  
ATOM   3814  N   LEU   257      40.723 -20.743 -41.099  1.00  0.00           N  
ATOM   3815  H   LEU   257      40.349 -20.567 -42.024  1.00  0.00           H  
ATOM   3816  CA  LEU   257      40.049 -21.725 -40.250  1.00  0.00           C  
ATOM   3817  HA  LEU   257      39.898 -21.379 -39.228  1.00  0.00           H  
ATOM   3818  CB  LEU   257      38.711 -22.190 -40.869  1.00  0.00           C  
ATOM   3819  HB2 LEU   257      38.827 -22.262 -41.950  1.00  0.00           H  
ATOM   3820  HB3 LEU   257      38.436 -23.158 -40.451  1.00  0.00           H  
ATOM   3821  CG  LEU   257      37.630 -21.186 -40.523  1.00  0.00           C  
ATOM   3822  HG  LEU   257      38.080 -20.203 -40.387  1.00  0.00           H  
ATOM   3823  CD1 LEU   257      36.514 -21.234 -41.557  1.00  0.00           C  
ATOM   3824 HD11 LEU   257      36.306 -22.228 -41.972  1.00  0.00           H  
ATOM   3825 HD12 LEU   257      35.573 -20.849 -41.145  1.00  0.00           H  
ATOM   3826 HD13 LEU   257      36.829 -20.665 -42.440  1.00  0.00           H  
ATOM   3827  CD2 LEU   257      36.891 -21.500 -39.169  1.00  0.00           C  
ATOM   3828 HD21 LEU   257      36.124 -20.730 -39.019  1.00  0.00           H  
ATOM   3829 HD22 LEU   257      36.399 -22.480 -39.186  1.00  0.00           H  
ATOM   3830 HD23 LEU   257      37.593 -21.436 -38.328  1.00  0.00           H  
ATOM   3831  C   LEU   257      41.094 -22.942 -40.034  1.00  0.00           C  
ATOM   3832  O   LEU   257      41.144 -23.443 -38.965  1.00  0.00           O  
ATOM   3833  N   PHE   258      41.945 -23.234 -41.059  1.00  0.00           N  
ATOM   3834  H   PHE   258      41.854 -22.804 -41.971  1.00  0.00           H  
ATOM   3835  CA  PHE   258      42.978 -24.335 -40.823  1.00  0.00           C  
ATOM   3836  HA  PHE   258      42.528 -25.297 -40.577  1.00  0.00           H  
ATOM   3837  CB  PHE   258      43.926 -24.492 -42.042  1.00  0.00           C  
ATOM   3838  HB2 PHE   258      43.380 -24.774 -42.951  1.00  0.00           H  
ATOM   3839  HB3 PHE   258      44.273 -23.469 -42.234  1.00  0.00           H  
ATOM   3840  CG  PHE   258      45.095 -25.533 -41.961  1.00  0.00           C  
ATOM   3841  CD1 PHE   258      46.281 -25.315 -41.248  1.00  0.00           C  
ATOM   3842  HD1 PHE   258      46.399 -24.367 -40.745  1.00  0.00           H  
ATOM   3843  CE1 PHE   258      47.210 -26.312 -41.081  1.00  0.00           C  
ATOM   3844  HE1 PHE   258      48.129 -26.193 -40.526  1.00  0.00           H  
ATOM   3845  CZ  PHE   258      47.037 -27.564 -41.690  1.00  0.00           C  
ATOM   3846  HZ  PHE   258      47.784 -28.340 -41.616  1.00  0.00           H  
ATOM   3847  CE2 PHE   258      45.880 -27.793 -42.409  1.00  0.00           C  
ATOM   3848  HE2 PHE   258      45.579 -28.761 -42.782  1.00  0.00           H  
ATOM   3849  CD2 PHE   258      44.885 -26.766 -42.488  1.00  0.00           C  
ATOM   3850  HD2 PHE   258      43.914 -26.981 -42.909  1.00  0.00           H  
ATOM   3851  C   PHE   258      43.907 -23.923 -39.609  1.00  0.00           C  
ATOM   3852  O   PHE   258      44.096 -24.776 -38.744  1.00  0.00           O  
ATOM   3853  N   GLU   259      44.366 -22.705 -39.518  1.00  0.00           N  
ATOM   3854  H   GLU   259      44.265 -22.090 -40.317  1.00  0.00           H  
ATOM   3855  CA  GLU   259      45.270 -22.153 -38.491  1.00  0.00           C  
ATOM   3856  HA  GLU   259      46.008 -22.941 -38.336  1.00  0.00           H  
ATOM   3857  CB  GLU   259      45.884 -20.737 -38.844  1.00  0.00           C  
ATOM   3858  HB2 GLU   259      45.148 -19.969 -39.080  1.00  0.00           H  
ATOM   3859  HB3 GLU   259      46.399 -20.457 -37.925  1.00  0.00           H  
ATOM   3860  CG  GLU   259      46.852 -20.890 -40.062  1.00  0.00           C  
ATOM   3861  HG2 GLU   259      47.311 -21.869 -39.925  1.00  0.00           H  
ATOM   3862  HG3 GLU   259      46.343 -20.806 -41.023  1.00  0.00           H  
ATOM   3863  CD  GLU   259      47.825 -19.769 -39.987  1.00  0.00           C  
ATOM   3864  OE1 GLU   259      48.816 -19.953 -39.268  1.00  0.00           O  
ATOM   3865  OE2 GLU   259      47.669 -18.740 -40.625  1.00  0.00           O  
ATOM   3866  C   GLU   259      44.463 -22.044 -37.099  1.00  0.00           C  
ATOM   3867  O   GLU   259      44.986 -22.419 -36.093  1.00  0.00           O  
ATOM   3868  N   ALA   260      43.107 -21.768 -37.164  1.00  0.00           N  
ATOM   3869  H   ALA   260      42.660 -21.564 -38.049  1.00  0.00           H  
ATOM   3870  CA  ALA   260      42.178 -21.622 -35.983  1.00  0.00           C  
ATOM   3871  HA  ALA   260      42.652 -20.930 -35.288  1.00  0.00           H  
ATOM   3872  CB  ALA   260      40.799 -21.195 -36.432  1.00  0.00           C  
ATOM   3873  HB1 ALA   260      40.173 -21.074 -35.539  1.00  0.00           H  
ATOM   3874  HB2 ALA   260      40.809 -20.232 -36.958  1.00  0.00           H  
ATOM   3875  HB3 ALA   260      40.436 -22.094 -36.947  1.00  0.00           H  
ATOM   3876  C   ALA   260      42.133 -22.967 -35.297  1.00  0.00           C  
ATOM   3877  O   ALA   260      42.198 -22.954 -34.087  1.00  0.00           O  
ATOM   3878  N   ASN   261      41.972 -24.084 -36.059  1.00  0.00           N  
ATOM   3879  H   ASN   261      42.014 -23.954 -37.063  1.00  0.00           H  
ATOM   3880  CA  ASN   261      41.892 -25.362 -35.403  1.00  0.00           C  
ATOM   3881  HA  ASN   261      41.150 -25.353 -34.604  1.00  0.00           H  
ATOM   3882  CB  ASN   261      41.522 -26.481 -36.454  1.00  0.00           C  
ATOM   3883  HB2 ASN   261      42.076 -26.238 -37.361  1.00  0.00           H  
ATOM   3884  HB3 ASN   261      41.820 -27.464 -36.090  1.00  0.00           H  
ATOM   3885  CG  ASN   261      40.023 -26.524 -36.830  1.00  0.00           C  
ATOM   3886  OD1 ASN   261      39.282 -27.298 -36.327  1.00  0.00           O  
ATOM   3887  ND2 ASN   261      39.575 -25.550 -37.633  1.00  0.00           N  
ATOM   3888 HD21 ASN   261      38.566 -25.581 -37.726  1.00  0.00           H  
ATOM   3889 HD22 ASN   261      40.190 -24.795 -37.913  1.00  0.00           H  
ATOM   3890  C   ASN   261      43.274 -25.706 -34.789  1.00  0.00           C  
ATOM   3891  O   ASN   261      43.345 -26.300 -33.752  1.00  0.00           O  
ATOM   3892  N   ILE   262      44.434 -25.302 -35.384  1.00  0.00           N  
ATOM   3893  H   ILE   262      44.400 -24.621 -36.133  1.00  0.00           H  
ATOM   3894  CA  ILE   262      45.819 -25.733 -34.916  1.00  0.00           C  
ATOM   3895  HA  ILE   262      45.832 -26.778 -34.608  1.00  0.00           H  
ATOM   3896  CB  ILE   262      46.705 -25.584 -36.152  1.00  0.00           C  
ATOM   3897  HB  ILE   262      46.486 -24.572 -36.493  1.00  0.00           H  
ATOM   3898  CG2 ILE   262      48.135 -25.529 -35.771  1.00  0.00           C  
ATOM   3899 HG21 ILE   262      48.442 -26.352 -35.113  1.00  0.00           H  
ATOM   3900 HG22 ILE   262      48.817 -25.491 -36.630  1.00  0.00           H  
ATOM   3901 HG23 ILE   262      48.230 -24.594 -35.204  1.00  0.00           H  
ATOM   3902  CG1 ILE   262      46.483 -26.629 -37.316  1.00  0.00           C  
ATOM   3903 HG12 ILE   262      45.442 -26.606 -37.638  1.00  0.00           H  
ATOM   3904 HG13 ILE   262      47.055 -26.185 -38.131  1.00  0.00           H  
ATOM   3905  CD1 ILE   262      46.909 -28.076 -37.001  1.00  0.00           C  
ATOM   3906 HD11 ILE   262      47.863 -28.076 -36.460  1.00  0.00           H  
ATOM   3907 HD12 ILE   262      46.307 -28.763 -36.393  1.00  0.00           H  
ATOM   3908 HD13 ILE   262      47.128 -28.557 -37.962  1.00  0.00           H  
ATOM   3909  C   ILE   262      46.192 -24.870 -33.694  1.00  0.00           C  
ATOM   3910  O   ILE   262      46.865 -25.305 -32.794  1.00  0.00           O  
ATOM   3911  N   LEU   263      45.630 -23.666 -33.560  1.00  0.00           N  
ATOM   3912  H   LEU   263      44.966 -23.241 -34.195  1.00  0.00           H  
ATOM   3913  CA  LEU   263      45.748 -22.810 -32.379  1.00  0.00           C  
ATOM   3914  HA  LEU   263      46.807 -22.765 -32.126  1.00  0.00           H  
ATOM   3915  CB  LEU   263      45.369 -21.319 -32.868  1.00  0.00           C  
ATOM   3916  HB2 LEU   263      44.429 -21.409 -33.412  1.00  0.00           H  
ATOM   3917  HB3 LEU   263      45.113 -20.693 -32.013  1.00  0.00           H  
ATOM   3918  CG  LEU   263      46.411 -20.508 -33.734  1.00  0.00           C  
ATOM   3919  HG  LEU   263      46.840 -21.182 -34.476  1.00  0.00           H  
ATOM   3920  CD1 LEU   263      45.970 -19.241 -34.414  1.00  0.00           C  
ATOM   3921 HD11 LEU   263      46.846 -18.746 -34.851  1.00  0.00           H  
ATOM   3922 HD12 LEU   263      45.408 -19.569 -35.297  1.00  0.00           H  
ATOM   3923 HD13 LEU   263      45.459 -18.461 -33.836  1.00  0.00           H  
ATOM   3924  CD2 LEU   263      47.552 -20.071 -32.850  1.00  0.00           C  
ATOM   3925 HD21 LEU   263      47.945 -20.910 -32.262  1.00  0.00           H  
ATOM   3926 HD22 LEU   263      48.311 -19.612 -33.494  1.00  0.00           H  
ATOM   3927 HD23 LEU   263      47.117 -19.391 -32.107  1.00  0.00           H  
ATOM   3928  C   LEU   263      44.857 -23.236 -31.205  1.00  0.00           C  
ATOM   3929  O   LEU   263      45.186 -22.950 -30.041  1.00  0.00           O  
ATOM   3930  N   ALA   264      43.796 -24.049 -31.357  1.00  0.00           N  
ATOM   3931  H   ALA   264      43.359 -24.079 -32.270  1.00  0.00           H  
ATOM   3932  CA  ALA   264      43.024 -24.589 -30.201  1.00  0.00           C  
ATOM   3933  HA  ALA   264      43.134 -23.920 -29.347  1.00  0.00           H  
ATOM   3934  CB  ALA   264      41.578 -24.710 -30.638  1.00  0.00           C  
ATOM   3935  HB1 ALA   264      41.189 -23.707 -30.850  1.00  0.00           H  
ATOM   3936  HB2 ALA   264      41.488 -25.282 -31.569  1.00  0.00           H  
ATOM   3937  HB3 ALA   264      40.931 -25.266 -29.949  1.00  0.00           H  
ATOM   3938  C   ALA   264      43.643 -25.927 -29.733  1.00  0.00           C  
ATOM   3939  O   ALA   264      43.511 -26.273 -28.568  1.00  0.00           O  
ATOM   3940  N   VAL   265      44.406 -26.619 -30.624  1.00  0.00           N  
ATOM   3941  H   VAL   265      44.252 -26.415 -31.604  1.00  0.00           H  
ATOM   3942  CA  VAL   265      45.446 -27.615 -30.255  1.00  0.00           C  
ATOM   3943  HA  VAL   265      45.029 -28.281 -29.499  1.00  0.00           H  
ATOM   3944  CB  VAL   265      45.983 -28.362 -31.527  1.00  0.00           C  
ATOM   3945  HB  VAL   265      46.111 -27.591 -32.287  1.00  0.00           H  
ATOM   3946  CG1 VAL   265      47.180 -29.145 -31.285  1.00  0.00           C  
ATOM   3947 HG11 VAL   265      46.906 -30.000 -30.654  1.00  0.00           H  
ATOM   3948 HG12 VAL   265      47.598 -29.498 -32.235  1.00  0.00           H  
ATOM   3949 HG13 VAL   265      47.970 -28.599 -30.755  1.00  0.00           H  
ATOM   3950  CG2 VAL   265      44.862 -29.223 -32.028  1.00  0.00           C  
ATOM   3951 HG21 VAL   265      44.084 -28.615 -32.505  1.00  0.00           H  
ATOM   3952 HG22 VAL   265      45.254 -29.992 -32.705  1.00  0.00           H  
ATOM   3953 HG23 VAL   265      44.287 -29.701 -31.225  1.00  0.00           H  
ATOM   3954  C   VAL   265      46.604 -26.943 -29.509  1.00  0.00           C  
ATOM   3955  O   VAL   265      46.922 -27.343 -28.411  1.00  0.00           O  
ATOM   3956  N   LEU   266      47.352 -25.918 -30.047  1.00  0.00           N  
ATOM   3957  H   LEU   266      47.114 -25.695 -31.006  1.00  0.00           H  
ATOM   3958  CA  LEU   266      48.396 -25.175 -29.247  1.00  0.00           C  
ATOM   3959  HA  LEU   266      49.191 -25.900 -29.076  1.00  0.00           H  
ATOM   3960  CB  LEU   266      48.821 -23.884 -29.965  1.00  0.00           C  
ATOM   3961  HB2 LEU   266      48.001 -23.503 -30.573  1.00  0.00           H  
ATOM   3962  HB3 LEU   266      49.181 -23.117 -29.279  1.00  0.00           H  
ATOM   3963  CG  LEU   266      49.975 -24.200 -30.962  1.00  0.00           C  
ATOM   3964  HG  LEU   266      49.726 -25.071 -31.570  1.00  0.00           H  
ATOM   3965  CD1 LEU   266      50.259 -22.914 -31.772  1.00  0.00           C  
ATOM   3966 HD11 LEU   266      50.653 -22.096 -31.156  1.00  0.00           H  
ATOM   3967 HD12 LEU   266      50.936 -23.153 -32.602  1.00  0.00           H  
ATOM   3968 HD13 LEU   266      49.279 -22.622 -32.171  1.00  0.00           H  
ATOM   3969  CD2 LEU   266      51.244 -24.513 -30.160  1.00  0.00           C  
ATOM   3970 HD21 LEU   266      51.094 -25.309 -29.421  1.00  0.00           H  
ATOM   3971 HD22 LEU   266      52.007 -24.824 -30.884  1.00  0.00           H  
ATOM   3972 HD23 LEU   266      51.577 -23.582 -29.683  1.00  0.00           H  
ATOM   3973  C   LEU   266      47.867 -24.756 -27.921  1.00  0.00           C  
ATOM   3974  O   LEU   266      48.701 -24.812 -27.009  1.00  0.00           O  
ATOM   3975  N   ALA   267      46.660 -24.195 -27.768  1.00  0.00           N  
ATOM   3976  H   ALA   267      46.028 -24.431 -28.523  1.00  0.00           H  
ATOM   3977  CA  ALA   267      46.043 -23.865 -26.503  1.00  0.00           C  
ATOM   3978  HA  ALA   267      46.698 -23.171 -25.977  1.00  0.00           H  
ATOM   3979  CB  ALA   267      44.624 -23.362 -26.667  1.00  0.00           C  
ATOM   3980  HB1 ALA   267      44.212 -22.994 -25.719  1.00  0.00           H  
ATOM   3981  HB2 ALA   267      44.605 -22.520 -27.369  1.00  0.00           H  
ATOM   3982  HB3 ALA   267      43.940 -24.117 -27.075  1.00  0.00           H  
ATOM   3983  C   ALA   267      46.025 -25.121 -25.509  1.00  0.00           C  
ATOM   3984  O   ALA   267      46.645 -25.087 -24.430  1.00  0.00           O  
ATOM   3985  N   GLU   268      45.434 -26.272 -25.954  1.00  0.00           N  
ATOM   3986  H   GLU   268      44.899 -26.191 -26.811  1.00  0.00           H  
ATOM   3987  CA  GLU   268      45.546 -27.578 -25.225  1.00  0.00           C  
ATOM   3988  HA  GLU   268      45.087 -27.467 -24.243  1.00  0.00           H  
ATOM   3989  CB  GLU   268      44.836 -28.657 -25.950  1.00  0.00           C  
ATOM   3990  HB2 GLU   268      43.791 -28.346 -25.969  1.00  0.00           H  
ATOM   3991  HB3 GLU   268      45.177 -28.576 -26.982  1.00  0.00           H  
ATOM   3992  CG  GLU   268      44.901 -30.178 -25.536  1.00  0.00           C  
ATOM   3993  HG2 GLU   268      44.250 -30.747 -26.200  1.00  0.00           H  
ATOM   3994  HG3 GLU   268      45.929 -30.537 -25.589  1.00  0.00           H  
ATOM   3995  CD  GLU   268      44.372 -30.633 -24.227  1.00  0.00           C  
ATOM   3996  OE1 GLU   268      44.409 -31.849 -23.847  1.00  0.00           O  
ATOM   3997  OE2 GLU   268      43.935 -29.764 -23.474  1.00  0.00           O  
ATOM   3998  C   GLU   268      47.101 -28.069 -24.920  1.00  0.00           C  
ATOM   3999  O   GLU   268      47.410 -28.319 -23.764  1.00  0.00           O  
ATOM   4000  N   VAL   269      48.003 -27.997 -25.870  1.00  0.00           N  
ATOM   4001  H   VAL   269      47.653 -27.790 -26.798  1.00  0.00           H  
ATOM   4002  CA  VAL   269      49.402 -28.529 -25.693  1.00  0.00           C  
ATOM   4003  HA  VAL   269      49.327 -29.421 -25.070  1.00  0.00           H  
ATOM   4004  CB  VAL   269      50.139 -28.882 -26.999  1.00  0.00           C  
ATOM   4005  HB  VAL   269      50.025 -27.998 -27.626  1.00  0.00           H  
ATOM   4006  CG1 VAL   269      51.560 -29.315 -27.045  1.00  0.00           C  
ATOM   4007 HG11 VAL   269      52.219 -28.461 -26.846  1.00  0.00           H  
ATOM   4008 HG12 VAL   269      51.810 -30.073 -26.293  1.00  0.00           H  
ATOM   4009 HG13 VAL   269      51.822 -29.721 -28.031  1.00  0.00           H  
ATOM   4010  CG2 VAL   269      49.448 -30.013 -27.738  1.00  0.00           C  
ATOM   4011 HG21 VAL   269      49.531 -30.924 -27.132  1.00  0.00           H  
ATOM   4012 HG22 VAL   269      48.407 -29.732 -27.942  1.00  0.00           H  
ATOM   4013 HG23 VAL   269      49.982 -30.222 -28.673  1.00  0.00           H  
ATOM   4014  C   VAL   269      50.160 -27.558 -24.806  1.00  0.00           C  
ATOM   4015  O   VAL   269      50.767 -27.995 -23.848  1.00  0.00           O  
ATOM   4016  N   MET   270      50.048 -26.215 -25.049  1.00  0.00           N  
ATOM   4017  H   MET   270      49.318 -25.835 -25.641  1.00  0.00           H  
ATOM   4018  CA  MET   270      50.688 -25.327 -24.097  1.00  0.00           C  
ATOM   4019  HA  MET   270      51.768 -25.476 -24.086  1.00  0.00           H  
ATOM   4020  CB  MET   270      50.494 -23.859 -24.487  1.00  0.00           C  
ATOM   4021  HB2 MET   270      49.474 -23.657 -24.813  1.00  0.00           H  
ATOM   4022  HB3 MET   270      50.679 -23.221 -23.623  1.00  0.00           H  
ATOM   4023  CG  MET   270      51.338 -23.474 -25.738  1.00  0.00           C  
ATOM   4024  HG2 MET   270      52.315 -23.921 -25.553  1.00  0.00           H  
ATOM   4025  HG3 MET   270      50.971 -23.977 -26.632  1.00  0.00           H  
ATOM   4026  SD  MET   270      51.434 -21.702 -26.173  1.00  0.00           S  
ATOM   4027  CE  MET   270      49.667 -21.374 -26.554  1.00  0.00           C  
ATOM   4028  HE1 MET   270      49.264 -22.216 -27.130  1.00  0.00           H  
ATOM   4029  HE2 MET   270      49.232 -21.388 -25.546  1.00  0.00           H  
ATOM   4030  HE3 MET   270      49.565 -20.445 -27.127  1.00  0.00           H  
ATOM   4031  C   MET   270      50.034 -25.516 -22.716  1.00  0.00           C  
ATOM   4032  O   MET   270      50.767 -25.532 -21.720  1.00  0.00           O  
ATOM   4033  N   SER   271      48.712 -25.713 -22.589  1.00  0.00           N  
ATOM   4034  H   SER   271      48.134 -25.604 -23.413  1.00  0.00           H  
ATOM   4035  CA  SER   271      48.022 -25.962 -21.293  1.00  0.00           C  
ATOM   4036  HA  SER   271      48.217 -25.079 -20.684  1.00  0.00           H  
ATOM   4037  CB  SER   271      46.562 -26.126 -21.482  1.00  0.00           C  
ATOM   4038  HB2 SER   271      46.385 -26.883 -22.245  1.00  0.00           H  
ATOM   4039  HB3 SER   271      46.010 -26.378 -20.576  1.00  0.00           H  
ATOM   4040  OG  SER   271      45.954 -24.962 -21.864  1.00  0.00           O  
ATOM   4041  HG  SER   271      46.037 -24.789 -22.805  1.00  0.00           H  
ATOM   4042  C   SER   271      48.624 -27.143 -20.539  1.00  0.00           C  
ATOM   4043  O   SER   271      48.754 -27.100 -19.378  1.00  0.00           O  
ATOM   4044  N   ALA   272      48.939 -28.255 -21.284  1.00  0.00           N  
ATOM   4045  H   ALA   272      48.973 -28.254 -22.296  1.00  0.00           H  
ATOM   4046  CA  ALA   272      49.497 -29.467 -20.695  1.00  0.00           C  
ATOM   4047  HA  ALA   272      48.919 -29.720 -19.807  1.00  0.00           H  
ATOM   4048  CB  ALA   272      49.409 -30.701 -21.474  1.00  0.00           C  
ATOM   4049  HB1 ALA   272      48.388 -31.096 -21.547  1.00  0.00           H  
ATOM   4050  HB2 ALA   272      49.773 -30.575 -22.501  1.00  0.00           H  
ATOM   4051  HB3 ALA   272      50.050 -31.528 -21.145  1.00  0.00           H  
ATOM   4052  C   ALA   272      50.963 -29.217 -20.342  1.00  0.00           C  
ATOM   4053  O   ALA   272      51.477 -29.727 -19.365  1.00  0.00           O  
ATOM   4054  N   ILE   273      51.718 -28.377 -21.046  1.00  0.00           N  
ATOM   4055  H   ILE   273      51.302 -28.004 -21.891  1.00  0.00           H  
ATOM   4056  CA  ILE   273      53.064 -27.945 -20.700  1.00  0.00           C  
ATOM   4057  HA  ILE   273      53.644 -28.826 -20.427  1.00  0.00           H  
ATOM   4058  CB  ILE   273      53.813 -27.383 -21.886  1.00  0.00           C  
ATOM   4059  HB  ILE   273      53.307 -26.457 -22.159  1.00  0.00           H  
ATOM   4060  CG2 ILE   273      55.275 -26.995 -21.402  1.00  0.00           C  
ATOM   4061 HG21 ILE   273      55.235 -26.188 -20.661  1.00  0.00           H  
ATOM   4062 HG22 ILE   273      55.792 -27.785 -20.843  1.00  0.00           H  
ATOM   4063 HG23 ILE   273      55.853 -26.470 -22.173  1.00  0.00           H  
ATOM   4064  CG1 ILE   273      54.056 -28.317 -23.116  1.00  0.00           C  
ATOM   4065 HG12 ILE   273      54.761 -29.111 -22.872  1.00  0.00           H  
ATOM   4066 HG13 ILE   273      53.097 -28.810 -23.274  1.00  0.00           H  
ATOM   4067  CD1 ILE   273      54.466 -27.643 -24.376  1.00  0.00           C  
ATOM   4068 HD11 ILE   273      54.595 -28.460 -25.096  1.00  0.00           H  
ATOM   4069 HD12 ILE   273      53.623 -26.977 -24.596  1.00  0.00           H  
ATOM   4070 HD13 ILE   273      55.418 -27.112 -24.247  1.00  0.00           H  
ATOM   4071  C   ILE   273      52.951 -27.071 -19.523  1.00  0.00           C  
ATOM   4072  O   ILE   273      53.690 -27.221 -18.603  1.00  0.00           O  
ATOM   4073  N   PHE   274      51.933 -26.163 -19.401  1.00  0.00           N  
ATOM   4074  H   PHE   274      51.214 -26.180 -20.115  1.00  0.00           H  
ATOM   4075  CA  PHE   274      51.839 -25.261 -18.330  1.00  0.00           C  
ATOM   4076  HA  PHE   274      52.824 -24.796 -18.309  1.00  0.00           H  
ATOM   4077  CB  PHE   274      50.940 -24.119 -18.746  1.00  0.00           C  
ATOM   4078  HB2 PHE   274      51.285 -23.664 -19.682  1.00  0.00           H  
ATOM   4079  HB3 PHE   274      49.991 -24.569 -19.065  1.00  0.00           H  
ATOM   4080  CG  PHE   274      50.692 -23.076 -17.638  1.00  0.00           C  
ATOM   4081  CD1 PHE   274      49.411 -22.809 -17.265  1.00  0.00           C  
ATOM   4082  HD1 PHE   274      48.606 -23.267 -17.821  1.00  0.00           H  
ATOM   4083  CE1 PHE   274      49.112 -21.920 -16.235  1.00  0.00           C  
ATOM   4084  HE1 PHE   274      48.133 -21.538 -15.987  1.00  0.00           H  
ATOM   4085  CZ  PHE   274      50.158 -21.418 -15.504  1.00  0.00           C  
ATOM   4086  HZ  PHE   274      49.971 -20.810 -14.631  1.00  0.00           H  
ATOM   4087  CE2 PHE   274      51.533 -21.576 -15.886  1.00  0.00           C  
ATOM   4088  HE2 PHE   274      52.287 -21.097 -15.280  1.00  0.00           H  
ATOM   4089  CD2 PHE   274      51.818 -22.451 -16.964  1.00  0.00           C  
ATOM   4090  HD2 PHE   274      52.825 -22.782 -17.173  1.00  0.00           H  
ATOM   4091  C   PHE   274      51.393 -25.920 -17.001  1.00  0.00           C  
ATOM   4092  O   PHE   274      51.826 -25.570 -15.910  1.00  0.00           O  
ATOM   4093  N   ALA   275      50.503 -26.903 -17.095  1.00  0.00           N  
ATOM   4094  H   ALA   275      50.096 -26.979 -18.019  1.00  0.00           H  
ATOM   4095  CA  ALA   275      50.085 -27.771 -16.075  1.00  0.00           C  
ATOM   4096  HA  ALA   275      49.926 -27.135 -15.203  1.00  0.00           H  
ATOM   4097  CB  ALA   275      48.810 -28.443 -16.475  1.00  0.00           C  
ATOM   4098  HB1 ALA   275      48.982 -29.082 -17.351  1.00  0.00           H  
ATOM   4099  HB2 ALA   275      48.337 -28.963 -15.633  1.00  0.00           H  
ATOM   4100  HB3 ALA   275      48.062 -27.731 -16.846  1.00  0.00           H  
ATOM   4101  C   ALA   275      51.199 -28.745 -15.558  1.00  0.00           C  
ATOM   4102  O   ALA   275      51.362 -28.789 -14.317  1.00  0.00           O  
ATOM   4103  N   GLU   276      52.059 -29.229 -16.427  1.00  0.00           N  
ATOM   4104  H   GLU   276      51.868 -29.143 -17.418  1.00  0.00           H  
ATOM   4105  CA  GLU   276      53.373 -29.867 -16.031  1.00  0.00           C  
ATOM   4106  HA  GLU   276      53.088 -30.652 -15.332  1.00  0.00           H  
ATOM   4107  CB  GLU   276      53.978 -30.571 -17.252  1.00  0.00           C  
ATOM   4108  HB2 GLU   276      53.276 -31.300 -17.659  1.00  0.00           H  
ATOM   4109  HB3 GLU   276      54.031 -29.860 -18.076  1.00  0.00           H  
ATOM   4110  CG  GLU   276      55.402 -31.092 -16.993  1.00  0.00           C  
ATOM   4111  HG2 GLU   276      55.995 -30.204 -17.216  1.00  0.00           H  
ATOM   4112  HG3 GLU   276      55.574 -31.365 -15.952  1.00  0.00           H  
ATOM   4113  CD  GLU   276      55.904 -32.213 -17.980  1.00  0.00           C  
ATOM   4114  OE1 GLU   276      56.185 -33.352 -17.523  1.00  0.00           O  
ATOM   4115  OE2 GLU   276      56.092 -31.864 -19.191  1.00  0.00           O  
ATOM   4116  C   GLU   276      54.318 -28.933 -15.232  1.00  0.00           C  
ATOM   4117  O   GLU   276      54.741 -29.236 -14.174  1.00  0.00           O  
ATOM   4118  N   VAL   277      54.690 -27.802 -15.773  1.00  0.00           N  
ATOM   4119  H   VAL   277      54.344 -27.701 -16.720  1.00  0.00           H  
ATOM   4120  CA  VAL   277      55.391 -26.578 -15.175  1.00  0.00           C  
ATOM   4121  HA  VAL   277      56.421 -26.874 -14.977  1.00  0.00           H  
ATOM   4122  CB  VAL   277      55.536 -25.485 -16.286  1.00  0.00           C  
ATOM   4123  HB  VAL   277      54.573 -25.511 -16.794  1.00  0.00           H  
ATOM   4124  CG1 VAL   277      55.839 -24.009 -15.876  1.00  0.00           C  
ATOM   4125 HG11 VAL   277      55.981 -23.385 -16.767  1.00  0.00           H  
ATOM   4126 HG12 VAL   277      55.017 -23.603 -15.274  1.00  0.00           H  
ATOM   4127 HG13 VAL   277      56.828 -23.854 -15.426  1.00  0.00           H  
ATOM   4128  CG2 VAL   277      56.719 -25.848 -17.187  1.00  0.00           C  
ATOM   4129 HG21 VAL   277      57.597 -25.676 -16.553  1.00  0.00           H  
ATOM   4130 HG22 VAL   277      56.679 -26.901 -17.492  1.00  0.00           H  
ATOM   4131 HG23 VAL   277      56.668 -25.195 -18.067  1.00  0.00           H  
ATOM   4132  C   VAL   277      54.791 -26.143 -13.881  1.00  0.00           C  
ATOM   4133  O   VAL   277      55.590 -25.808 -13.047  1.00  0.00           O  
ATOM   4134  N   MET   278      53.483 -26.069 -13.761  1.00  0.00           N  
ATOM   4135  H   MET   278      52.945 -26.123 -14.618  1.00  0.00           H  
ATOM   4136  CA  MET   278      52.831 -25.615 -12.550  1.00  0.00           C  
ATOM   4137  HA  MET   278      53.544 -24.962 -12.047  1.00  0.00           H  
ATOM   4138  CB  MET   278      51.559 -24.775 -12.868  1.00  0.00           C  
ATOM   4139  HB2 MET   278      50.877 -25.408 -13.435  1.00  0.00           H  
ATOM   4140  HB3 MET   278      50.881 -24.620 -12.029  1.00  0.00           H  
ATOM   4141  CG  MET   278      51.713 -23.403 -13.382  1.00  0.00           C  
ATOM   4142  HG2 MET   278      52.471 -23.282 -14.157  1.00  0.00           H  
ATOM   4143  HG3 MET   278      50.776 -23.034 -13.798  1.00  0.00           H  
ATOM   4144  SD  MET   278      52.129 -22.149 -12.078  1.00  0.00           S  
ATOM   4145  CE  MET   278      50.595 -22.334 -11.094  1.00  0.00           C  
ATOM   4146  HE1 MET   278      50.588 -23.190 -10.407  1.00  0.00           H  
ATOM   4147  HE2 MET   278      50.486 -21.487 -10.405  1.00  0.00           H  
ATOM   4148  HE3 MET   278      49.685 -22.290 -11.706  1.00  0.00           H  
ATOM   4149  C   MET   278      52.531 -26.767 -11.518  1.00  0.00           C  
ATOM   4150  O   MET   278      51.931 -26.565 -10.488  1.00  0.00           O  
ATOM   4151  N   GLN   279      53.047 -27.979 -11.812  1.00  0.00           N  
ATOM   4152  H   GLN   279      53.552 -28.168 -12.670  1.00  0.00           H  
ATOM   4153  CA  GLN   279      52.955 -29.190 -11.019  1.00  0.00           C  
ATOM   4154  HA  GLN   279      53.317 -30.090 -11.515  1.00  0.00           H  
ATOM   4155  CB  GLN   279      53.899 -29.056  -9.863  1.00  0.00           C  
ATOM   4156  HB2 GLN   279      53.540 -28.506  -8.993  1.00  0.00           H  
ATOM   4157  HB3 GLN   279      54.100 -30.058  -9.483  1.00  0.00           H  
ATOM   4158  CG  GLN   279      55.276 -28.555 -10.180  1.00  0.00           C  
ATOM   4159  HG2 GLN   279      55.669 -29.316 -10.855  1.00  0.00           H  
ATOM   4160  HG3 GLN   279      55.350 -27.627 -10.748  1.00  0.00           H  
ATOM   4161  CD  GLN   279      56.233 -28.454  -8.966  1.00  0.00           C  
ATOM   4162  OE1 GLN   279      56.461 -27.355  -8.412  1.00  0.00           O  
ATOM   4163  NE2 GLN   279      56.889 -29.452  -8.421  1.00  0.00           N  
ATOM   4164 HE21 GLN   279      57.625 -29.102  -7.819  1.00  0.00           H  
ATOM   4165 HE22 GLN   279      56.980 -30.311  -8.949  1.00  0.00           H  
ATOM   4166  C   GLN   279      51.535 -29.510 -10.599  1.00  0.00           C  
ATOM   4167  O   GLN   279      51.333 -29.842  -9.455  1.00  0.00           O  
ATOM   4168  N   GLY   280      50.598 -29.452 -11.554  1.00  0.00           N  
ATOM   4169  H   GLY   280      50.794 -28.971 -12.424  1.00  0.00           H  
ATOM   4170  CA  GLY   280      49.230 -29.808 -11.236  1.00  0.00           C  
ATOM   4171  HA2 GLY   280      48.984 -29.219 -10.353  1.00  0.00           H  
ATOM   4172  HA3 GLY   280      48.649 -29.590 -12.132  1.00  0.00           H  
ATOM   4173  C   GLY   280      49.014 -31.247 -10.895  1.00  0.00           C  
ATOM   4174  O   GLY   280      49.062 -32.095 -11.706  1.00  0.00           O  
ATOM   4175  N   LYS   281      48.722 -31.676  -9.621  1.00  0.00           N  
ATOM   4176  H   LYS   281      48.738 -30.957  -8.908  1.00  0.00           H  
ATOM   4177  CA  LYS   281      48.516 -33.061  -9.244  1.00  0.00           C  
ATOM   4178  HA  LYS   281      49.289 -33.653  -9.734  1.00  0.00           H  
ATOM   4179  CB  LYS   281      48.578 -33.228  -7.764  1.00  0.00           C  
ATOM   4180  HB2 LYS   281      47.832 -32.608  -7.265  1.00  0.00           H  
ATOM   4181  HB3 LYS   281      48.472 -34.292  -7.553  1.00  0.00           H  
ATOM   4182  CG  LYS   281      49.939 -32.862  -7.145  1.00  0.00           C  
ATOM   4183  HG2 LYS   281      50.778 -33.259  -7.717  1.00  0.00           H  
ATOM   4184  HG3 LYS   281      50.134 -31.801  -7.297  1.00  0.00           H  
ATOM   4185  CD  LYS   281      50.003 -33.151  -5.673  1.00  0.00           C  
ATOM   4186  HD2 LYS   281      49.697 -34.171  -5.438  1.00  0.00           H  
ATOM   4187  HD3 LYS   281      51.074 -33.126  -5.472  1.00  0.00           H  
ATOM   4188  CE  LYS   281      49.276 -32.079  -4.832  1.00  0.00           C  
ATOM   4189  HE2 LYS   281      48.266 -32.002  -5.234  1.00  0.00           H  
ATOM   4190  HE3 LYS   281      49.350 -32.458  -3.812  1.00  0.00           H  
ATOM   4191  NZ  LYS   281      49.990 -30.761  -4.796  1.00  0.00           N  
ATOM   4192  HZ1 LYS   281      50.178 -30.378  -5.712  1.00  0.00           H  
ATOM   4193  HZ2 LYS   281      49.349 -30.133  -4.332  1.00  0.00           H  
ATOM   4194  HZ3 LYS   281      50.843 -30.740  -4.256  1.00  0.00           H  
ATOM   4195  C   LYS   281      47.146 -33.476  -9.697  1.00  0.00           C  
ATOM   4196  O   LYS   281      46.320 -32.575  -9.962  1.00  0.00           O  
ATOM   4197  N   PRO   282      46.777 -34.747  -9.902  1.00  0.00           N  
ATOM   4198  CD  PRO   282      47.745 -35.903  -9.919  1.00  0.00           C  
ATOM   4199  HD2 PRO   282      48.401 -35.892  -9.041  1.00  0.00           H  
ATOM   4200  HD3 PRO   282      48.335 -35.862 -10.843  1.00  0.00           H  
ATOM   4201  CG  PRO   282      46.828 -37.134  -9.964  1.00  0.00           C  
ATOM   4202  HG2 PRO   282      46.378 -37.223  -8.968  1.00  0.00           H  
ATOM   4203  HG3 PRO   282      47.343 -38.005 -10.389  1.00  0.00           H  
ATOM   4204  CB  PRO   282      45.702 -36.601 -10.862  1.00  0.00           C  
ATOM   4205  HB2 PRO   282      44.801 -37.181 -10.631  1.00  0.00           H  
ATOM   4206  HB3 PRO   282      45.977 -36.704 -11.919  1.00  0.00           H  
ATOM   4207  CA  PRO   282      45.466 -35.112 -10.480  1.00  0.00           C  
ATOM   4208  HA  PRO   282      45.306 -34.562 -11.408  1.00  0.00           H  
ATOM   4209  C   PRO   282      44.349 -34.892  -9.426  1.00  0.00           C  
ATOM   4210  O   PRO   282      44.078 -35.772  -8.653  1.00  0.00           O  
ATOM   4211  N   GLU   283      43.638 -33.784  -9.596  1.00  0.00           N  
ATOM   4212  H   GLU   283      44.063 -33.065 -10.170  1.00  0.00           H  
ATOM   4213  CA  GLU   283      42.658 -33.290  -8.650  1.00  0.00           C  
ATOM   4214  HA  GLU   283      42.280 -34.079  -8.000  1.00  0.00           H  
ATOM   4215  CB  GLU   283      43.353 -32.163  -7.801  1.00  0.00           C  
ATOM   4216  HB2 GLU   283      43.872 -31.532  -8.523  1.00  0.00           H  
ATOM   4217  HB3 GLU   283      42.557 -31.556  -7.369  1.00  0.00           H  
ATOM   4218  CG  GLU   283      44.264 -32.662  -6.699  1.00  0.00           C  
ATOM   4219  HG2 GLU   283      45.246 -32.971  -7.059  1.00  0.00           H  
ATOM   4220  HG3 GLU   283      44.600 -31.784  -6.147  1.00  0.00           H  
ATOM   4221  CD  GLU   283      43.666 -33.699  -5.723  1.00  0.00           C  
ATOM   4222  OE1 GLU   283      42.437 -33.696  -5.536  1.00  0.00           O  
ATOM   4223  OE2 GLU   283      44.431 -34.566  -5.210  1.00  0.00           O  
ATOM   4224  C   GLU   283      41.393 -32.708  -9.421  1.00  0.00           C  
ATOM   4225  O   GLU   283      40.376 -32.649  -8.751  1.00  0.00           O  
ATOM   4226  N   PHE   284      41.455 -32.287 -10.675  1.00  0.00           N  
ATOM   4227  H   PHE   284      42.328 -32.379 -11.181  1.00  0.00           H  
ATOM   4228  CA  PHE   284      40.377 -31.688 -11.502  1.00  0.00           C  
ATOM   4229  HA  PHE   284      39.474 -31.889 -10.926  1.00  0.00           H  
ATOM   4230  CB  PHE   284      40.478 -30.182 -11.447  1.00  0.00           C  
ATOM   4231  HB2 PHE   284      39.596 -29.799 -11.975  1.00  0.00           H  
ATOM   4232  HB3 PHE   284      40.310 -29.945 -10.389  1.00  0.00           H  
ATOM   4233  CG  PHE   284      41.798 -29.597 -11.935  1.00  0.00           C  
ATOM   4234  CD1 PHE   284      42.711 -29.034 -10.988  1.00  0.00           C  
ATOM   4235  HD1 PHE   284      42.488 -29.030  -9.932  1.00  0.00           H  
ATOM   4236  CE1 PHE   284      43.903 -28.441 -11.527  1.00  0.00           C  
ATOM   4237  HE1 PHE   284      44.716 -28.089 -10.910  1.00  0.00           H  
ATOM   4238  CZ  PHE   284      44.142 -28.341 -12.946  1.00  0.00           C  
ATOM   4239  HZ  PHE   284      45.078 -27.944 -13.311  1.00  0.00           H  
ATOM   4240  CE2 PHE   284      43.254 -28.974 -13.832  1.00  0.00           C  
ATOM   4241  HE2 PHE   284      43.317 -28.919 -14.909  1.00  0.00           H  
ATOM   4242  CD2 PHE   284      42.102 -29.620 -13.325  1.00  0.00           C  
ATOM   4243  HD2 PHE   284      41.349 -30.042 -13.975  1.00  0.00           H  
ATOM   4244  C   PHE   284      40.340 -32.349 -12.929  1.00  0.00           C  
ATOM   4245  O   PHE   284      39.734 -31.799 -13.806  1.00  0.00           O  
ATOM   4246  N   THR   285      40.978 -33.522 -13.116  1.00  0.00           N  
ATOM   4247  H   THR   285      41.340 -34.023 -12.313  1.00  0.00           H  
ATOM   4248  CA  THR   285      41.261 -34.166 -14.382  1.00  0.00           C  
ATOM   4249  HA  THR   285      41.223 -33.397 -15.154  1.00  0.00           H  
ATOM   4250  CB  THR   285      42.602 -34.927 -14.406  1.00  0.00           C  
ATOM   4251  HB  THR   285      42.674 -35.612 -15.251  1.00  0.00           H  
ATOM   4252  CG2 THR   285      43.740 -33.904 -14.423  1.00  0.00           C  
ATOM   4253 HG21 THR   285      44.596 -34.373 -14.924  1.00  0.00           H  
ATOM   4254 HG22 THR   285      43.491 -33.057 -15.074  1.00  0.00           H  
ATOM   4255 HG23 THR   285      43.994 -33.446 -13.459  1.00  0.00           H  
ATOM   4256  OG1 THR   285      42.669 -35.608 -13.265  1.00  0.00           O  
ATOM   4257  HG1 THR   285      43.287 -36.342 -13.311  1.00  0.00           H  
ATOM   4258  C   THR   285      40.179 -35.218 -14.740  1.00  0.00           C  
ATOM   4259  O   THR   285      40.138 -35.666 -15.886  1.00  0.00           O  
ATOM   4260  N   ASP   286      39.404 -35.612 -13.776  1.00  0.00           N  
ATOM   4261  H   ASP   286      39.525 -35.078 -12.924  1.00  0.00           H  
ATOM   4262  CA  ASP   286      38.450 -36.726 -13.782  1.00  0.00           C  
ATOM   4263  HA  ASP   286      39.054 -37.609 -13.991  1.00  0.00           H  
ATOM   4264  CB  ASP   286      37.811 -36.763 -12.367  1.00  0.00           C  
ATOM   4265  HB2 ASP   286      38.669 -37.146 -11.815  1.00  0.00           H  
ATOM   4266  HB3 ASP   286      37.543 -35.780 -11.982  1.00  0.00           H  
ATOM   4267  CG  ASP   286      36.688 -37.802 -12.324  1.00  0.00           C  
ATOM   4268  OD1 ASP   286      35.496 -37.436 -12.063  1.00  0.00           O  
ATOM   4269  OD2 ASP   286      36.905 -39.001 -12.518  1.00  0.00           O  
ATOM   4270  C   ASP   286      37.426 -36.594 -14.921  1.00  0.00           C  
ATOM   4271  O   ASP   286      36.621 -35.719 -15.019  1.00  0.00           O  
ATOM   4272  N   HIE   287      37.461 -37.715 -15.719  1.00  0.00           N  
ATOM   4273  H   HIE   287      37.966 -38.517 -15.361  1.00  0.00           H  
ATOM   4274  CA  HIE   287      36.758 -37.692 -16.999  1.00  0.00           C  
ATOM   4275  HA  HIE   287      36.985 -36.736 -17.471  1.00  0.00           H  
ATOM   4276  CB  HIE   287      37.234 -38.805 -17.932  1.00  0.00           C  
ATOM   4277  HB2 HIE   287      38.330 -38.823 -17.993  1.00  0.00           H  
ATOM   4278  HB3 HIE   287      36.866 -39.805 -17.674  1.00  0.00           H  
ATOM   4279  CG  HIE   287      36.876 -38.575 -19.398  1.00  0.00           C  
ATOM   4280  ND1 HIE   287      35.813 -39.151 -20.045  1.00  0.00           N  
ATOM   4281  CE1 HIE   287      35.801 -38.453 -21.192  1.00  0.00           C  
ATOM   4282  HE1 HIE   287      34.998 -38.667 -21.881  1.00  0.00           H  
ATOM   4283  NE2 HIE   287      36.660 -37.468 -21.276  1.00  0.00           N  
ATOM   4284  HE2 HIE   287      36.676 -36.715 -21.949  1.00  0.00           H  
ATOM   4285  CD2 HIE   287      37.434 -37.537 -20.170  1.00  0.00           C  
ATOM   4286  HD2 HIE   287      38.255 -36.863 -19.977  1.00  0.00           H  
ATOM   4287  C   HIE   287      35.207 -37.822 -16.767  1.00  0.00           C  
ATOM   4288  O   HIE   287      34.444 -37.209 -17.461  1.00  0.00           O  
ATOM   4289  N   LEU   288      34.775 -38.453 -15.670  1.00  0.00           N  
ATOM   4290  H   LEU   288      35.440 -38.922 -15.066  1.00  0.00           H  
ATOM   4291  CA  LEU   288      33.382 -38.414 -15.151  1.00  0.00           C  
ATOM   4292  HA  LEU   288      32.705 -38.580 -15.989  1.00  0.00           H  
ATOM   4293  CB  LEU   288      33.245 -39.418 -14.002  1.00  0.00           C  
ATOM   4294  HB2 LEU   288      33.585 -40.406 -14.314  1.00  0.00           H  
ATOM   4295  HB3 LEU   288      33.856 -38.837 -13.312  1.00  0.00           H  
ATOM   4296  CG  LEU   288      31.792 -39.547 -13.459  1.00  0.00           C  
ATOM   4297  HG  LEU   288      31.489 -38.648 -12.922  1.00  0.00           H  
ATOM   4298  CD1 LEU   288      30.808 -39.650 -14.575  1.00  0.00           C  
ATOM   4299 HD11 LEU   288      30.992 -40.399 -15.355  1.00  0.00           H  
ATOM   4300 HD12 LEU   288      29.788 -39.849 -14.222  1.00  0.00           H  
ATOM   4301 HD13 LEU   288      30.752 -38.631 -14.976  1.00  0.00           H  
ATOM   4302  CD2 LEU   288      31.602 -40.794 -12.606  1.00  0.00           C  
ATOM   4303 HD21 LEU   288      31.727 -41.615 -13.322  1.00  0.00           H  
ATOM   4304 HD22 LEU   288      32.342 -40.794 -11.796  1.00  0.00           H  
ATOM   4305 HD23 LEU   288      30.602 -40.786 -12.156  1.00  0.00           H  
ATOM   4306  C   LEU   288      32.988 -36.922 -14.750  1.00  0.00           C  
ATOM   4307  O   LEU   288      31.931 -36.500 -15.168  1.00  0.00           O  
ATOM   4308  N   THR   289      33.862 -36.210 -13.999  1.00  0.00           N  
ATOM   4309  H   THR   289      34.634 -36.674 -13.536  1.00  0.00           H  
ATOM   4310  CA  THR   289      33.566 -34.834 -13.545  1.00  0.00           C  
ATOM   4311  HA  THR   289      32.697 -34.815 -12.887  1.00  0.00           H  
ATOM   4312  CB  THR   289      34.731 -34.209 -12.732  1.00  0.00           C  
ATOM   4313  HB  THR   289      35.726 -34.327 -13.162  1.00  0.00           H  
ATOM   4314  CG2 THR   289      34.554 -32.707 -12.547  1.00  0.00           C  
ATOM   4315 HG21 THR   289      35.026 -32.291 -13.446  1.00  0.00           H  
ATOM   4316 HG22 THR   289      33.508 -32.379 -12.546  1.00  0.00           H  
ATOM   4317 HG23 THR   289      35.190 -32.329 -11.737  1.00  0.00           H  
ATOM   4318  OG1 THR   289      34.778 -34.831 -11.537  1.00  0.00           O  
ATOM   4319  HG1 THR   289      34.974 -35.743 -11.762  1.00  0.00           H  
ATOM   4320  C   THR   289      33.221 -34.010 -14.752  1.00  0.00           C  
ATOM   4321  O   THR   289      32.207 -33.350 -14.779  1.00  0.00           O  
ATOM   4322  N   HIE   290      34.087 -33.996 -15.800  1.00  0.00           N  
ATOM   4323  H   HIE   290      34.865 -34.645 -15.815  1.00  0.00           H  
ATOM   4324  CA  HIE   290      33.887 -33.156 -17.050  1.00  0.00           C  
ATOM   4325  HA  HIE   290      33.627 -32.167 -16.674  1.00  0.00           H  
ATOM   4326  CB  HIE   290      35.226 -33.225 -17.798  1.00  0.00           C  
ATOM   4327  HB2 HIE   290      35.481 -34.292 -17.777  1.00  0.00           H  
ATOM   4328  HB3 HIE   290      35.034 -32.772 -18.779  1.00  0.00           H  
ATOM   4329  CG  HIE   290      36.298 -32.384 -17.214  1.00  0.00           C  
ATOM   4330  ND1 HIE   290      36.486 -31.061 -17.359  1.00  0.00           N  
ATOM   4331  CE1 HIE   290      37.616 -30.816 -16.659  1.00  0.00           C  
ATOM   4332  HE1 HIE   290      38.045 -29.825 -16.633  1.00  0.00           H  
ATOM   4333  NE2 HIE   290      38.135 -31.926 -16.120  1.00  0.00           N  
ATOM   4334  HE2 HIE   290      39.017 -31.919 -15.628  1.00  0.00           H  
ATOM   4335  CD2 HIE   290      37.383 -32.968 -16.453  1.00  0.00           C  
ATOM   4336  HD2 HIE   290      37.684 -33.981 -16.228  1.00  0.00           H  
ATOM   4337  C   HIE   290      32.692 -33.650 -17.874  1.00  0.00           C  
ATOM   4338  O   HIE   290      31.987 -32.805 -18.370  1.00  0.00           O  
ATOM   4339  N   LYS   291      32.482 -34.974 -18.061  1.00  0.00           N  
ATOM   4340  H   LYS   291      33.153 -35.577 -17.600  1.00  0.00           H  
ATOM   4341  CA  LYS   291      31.268 -35.576 -18.592  1.00  0.00           C  
ATOM   4342  HA  LYS   291      31.231 -35.212 -19.619  1.00  0.00           H  
ATOM   4343  CB  LYS   291      31.430 -37.136 -18.596  1.00  0.00           C  
ATOM   4344  HB2 LYS   291      31.864 -37.591 -17.706  1.00  0.00           H  
ATOM   4345  HB3 LYS   291      30.431 -37.565 -18.685  1.00  0.00           H  
ATOM   4346  CG  LYS   291      32.242 -37.685 -19.787  1.00  0.00           C  
ATOM   4347  HG2 LYS   291      31.725 -37.352 -20.688  1.00  0.00           H  
ATOM   4348  HG3 LYS   291      33.228 -37.224 -19.726  1.00  0.00           H  
ATOM   4349  CD  LYS   291      32.344 -39.216 -19.970  1.00  0.00           C  
ATOM   4350  HD2 LYS   291      31.336 -39.569 -20.189  1.00  0.00           H  
ATOM   4351  HD3 LYS   291      33.083 -39.378 -20.755  1.00  0.00           H  
ATOM   4352  CE  LYS   291      32.865 -40.011 -18.757  1.00  0.00           C  
ATOM   4353  HE2 LYS   291      33.816 -39.513 -18.565  1.00  0.00           H  
ATOM   4354  HE3 LYS   291      32.162 -39.919 -17.930  1.00  0.00           H  
ATOM   4355  NZ  LYS   291      33.206 -41.419 -19.080  1.00  0.00           N  
ATOM   4356  HZ1 LYS   291      33.595 -41.953 -18.316  1.00  0.00           H  
ATOM   4357  HZ2 LYS   291      32.408 -41.957 -19.388  1.00  0.00           H  
ATOM   4358  HZ3 LYS   291      33.874 -41.544 -19.827  1.00  0.00           H  
ATOM   4359  C   LYS   291      29.932 -35.212 -17.905  1.00  0.00           C  
ATOM   4360  O   LYS   291      28.935 -35.065 -18.576  1.00  0.00           O  
ATOM   4361  N   LEU   292      29.916 -34.870 -16.593  1.00  0.00           N  
ATOM   4362  H   LEU   292      30.758 -35.138 -16.098  1.00  0.00           H  
ATOM   4363  CA  LEU   292      28.746 -34.348 -15.881  1.00  0.00           C  
ATOM   4364  HA  LEU   292      27.912 -34.915 -16.296  1.00  0.00           H  
ATOM   4365  CB  LEU   292      28.886 -34.798 -14.409  1.00  0.00           C  
ATOM   4366  HB2 LEU   292      29.895 -34.581 -14.060  1.00  0.00           H  
ATOM   4367  HB3 LEU   292      28.119 -34.272 -13.839  1.00  0.00           H  
ATOM   4368  CG  LEU   292      28.585 -36.325 -14.183  1.00  0.00           C  
ATOM   4369  HG  LEU   292      29.283 -36.947 -14.743  1.00  0.00           H  
ATOM   4370  CD1 LEU   292      28.982 -36.645 -12.712  1.00  0.00           C  
ATOM   4371 HD11 LEU   292      28.371 -36.126 -11.964  1.00  0.00           H  
ATOM   4372 HD12 LEU   292      28.814 -37.685 -12.406  1.00  0.00           H  
ATOM   4373 HD13 LEU   292      30.029 -36.388 -12.507  1.00  0.00           H  
ATOM   4374  CD2 LEU   292      27.122 -36.774 -14.355  1.00  0.00           C  
ATOM   4375 HD21 LEU   292      27.128 -37.849 -14.140  1.00  0.00           H  
ATOM   4376 HD22 LEU   292      26.474 -36.249 -13.642  1.00  0.00           H  
ATOM   4377 HD23 LEU   292      26.761 -36.625 -15.381  1.00  0.00           H  
ATOM   4378  C   LEU   292      28.403 -32.901 -16.157  1.00  0.00           C  
ATOM   4379  O   LEU   292      27.508 -32.325 -15.543  1.00  0.00           O  
ATOM   4380  N   LYS   293      29.055 -32.370 -17.143  1.00  0.00           N  
ATOM   4381  H   LYS   293      29.882 -32.860 -17.461  1.00  0.00           H  
ATOM   4382  CA  LYS   293      28.646 -31.164 -17.915  1.00  0.00           C  
ATOM   4383  HA  LYS   293      27.845 -30.660 -17.375  1.00  0.00           H  
ATOM   4384  CB  LYS   293      29.783 -30.112 -18.007  1.00  0.00           C  
ATOM   4385  HB2 LYS   293      30.734 -30.565 -18.290  1.00  0.00           H  
ATOM   4386  HB3 LYS   293      29.468 -29.410 -18.779  1.00  0.00           H  
ATOM   4387  CG  LYS   293      29.988 -29.288 -16.733  1.00  0.00           C  
ATOM   4388  HG2 LYS   293      29.558 -29.832 -15.891  1.00  0.00           H  
ATOM   4389  HG3 LYS   293      31.067 -29.234 -16.589  1.00  0.00           H  
ATOM   4390  CD  LYS   293      29.310 -27.957 -16.735  1.00  0.00           C  
ATOM   4391  HD2 LYS   293      28.417 -28.036 -17.356  1.00  0.00           H  
ATOM   4392  HD3 LYS   293      29.086 -27.550 -15.749  1.00  0.00           H  
ATOM   4393  CE  LYS   293      30.144 -26.885 -17.440  1.00  0.00           C  
ATOM   4394  HE2 LYS   293      31.149 -26.967 -17.025  1.00  0.00           H  
ATOM   4395  HE3 LYS   293      30.246 -27.140 -18.494  1.00  0.00           H  
ATOM   4396  NZ  LYS   293      29.602 -25.500 -17.213  1.00  0.00           N  
ATOM   4397  HZ1 LYS   293      30.177 -24.719 -17.496  1.00  0.00           H  
ATOM   4398  HZ2 LYS   293      28.721 -25.407 -17.698  1.00  0.00           H  
ATOM   4399  HZ3 LYS   293      29.410 -25.381 -16.229  1.00  0.00           H  
ATOM   4400  C   LYS   293      28.327 -31.469 -19.322  1.00  0.00           C  
ATOM   4401  O   LYS   293      27.789 -30.630 -19.956  1.00  0.00           O  
ATOM   4402  N   HIE   294      28.558 -32.666 -19.888  1.00  0.00           N  
ATOM   4403  H   HIE   294      29.020 -33.339 -19.289  1.00  0.00           H  
ATOM   4404  CA  HIE   294      27.966 -33.133 -21.131  1.00  0.00           C  
ATOM   4405  HA  HIE   294      28.323 -34.153 -21.271  1.00  0.00           H  
ATOM   4406  CB  HIE   294      26.433 -33.144 -20.939  1.00  0.00           C  
ATOM   4407  HB2 HIE   294      26.115 -32.209 -21.415  1.00  0.00           H  
ATOM   4408  HB3 HIE   294      26.023 -33.739 -21.765  1.00  0.00           H  
ATOM   4409  CG  HIE   294      25.886 -33.489 -19.524  1.00  0.00           C  
ATOM   4410  ND1 HIE   294      25.815 -34.713 -18.906  1.00  0.00           N  
ATOM   4411  CE1 HIE   294      25.192 -34.503 -17.740  1.00  0.00           C  
ATOM   4412  HE1 HIE   294      24.902 -35.244 -17.011  1.00  0.00           H  
ATOM   4413  NE2 HIE   294      24.956 -33.202 -17.459  1.00  0.00           N  
ATOM   4414  HE2 HIE   294      24.482 -32.917 -16.615  1.00  0.00           H  
ATOM   4415  CD2 HIE   294      25.314 -32.507 -18.625  1.00  0.00           C  
ATOM   4416  HD2 HIE   294      25.282 -31.454 -18.861  1.00  0.00           H  
ATOM   4417  C   HIE   294      28.340 -32.350 -22.434  1.00  0.00           C  
ATOM   4418  O   HIE   294      27.902 -32.682 -23.489  1.00  0.00           O  
ATOM   4419  N   HIE   295      29.234 -31.302 -22.409  1.00  0.00           N  
ATOM   4420  H   HIE   295      29.782 -31.169 -21.567  1.00  0.00           H  
ATOM   4421  CA  HIE   295      29.749 -30.546 -23.560  1.00  0.00           C  
ATOM   4422  HA  HIE   295      28.971 -30.465 -24.319  1.00  0.00           H  
ATOM   4423  CB  HIE   295      30.217 -29.225 -23.133  1.00  0.00           C  
ATOM   4424  HB2 HIE   295      31.070 -29.215 -22.443  1.00  0.00           H  
ATOM   4425  HB3 HIE   295      30.475 -28.532 -23.943  1.00  0.00           H  
ATOM   4426  CG  HIE   295      29.254 -28.331 -22.464  1.00  0.00           C  
ATOM   4427  ND1 HIE   295      27.975 -28.023 -22.847  1.00  0.00           N  
ATOM   4428  CE1 HIE   295      27.519 -27.239 -21.876  1.00  0.00           C  
ATOM   4429  HE1 HIE   295      26.496 -26.899 -21.817  1.00  0.00           H  
ATOM   4430  NE2 HIE   295      28.400 -27.023 -20.913  1.00  0.00           N  
ATOM   4431  HE2 HIE   295      28.312 -26.389 -20.132  1.00  0.00           H  
ATOM   4432  CD2 HIE   295      29.571 -27.667 -21.280  1.00  0.00           C  
ATOM   4433  HD2 HIE   295      30.543 -27.615 -20.811  1.00  0.00           H  
ATOM   4434  C   HIE   295      30.879 -31.320 -24.271  1.00  0.00           C  
ATOM   4435  O   HIE   295      31.933 -31.247 -23.698  1.00  0.00           O  
ATOM   4436  N   PRO   296      30.653 -32.016 -25.371  1.00  0.00           N  
ATOM   4437  CD  PRO   296      29.640 -31.640 -26.343  1.00  0.00           C  
ATOM   4438  HD2 PRO   296      29.511 -30.559 -26.476  1.00  0.00           H  
ATOM   4439  HD3 PRO   296      28.634 -31.984 -26.070  1.00  0.00           H  
ATOM   4440  CG  PRO   296      30.004 -32.146 -27.745  1.00  0.00           C  
ATOM   4441  HG2 PRO   296      30.364 -31.270 -28.298  1.00  0.00           H  
ATOM   4442  HG3 PRO   296      29.258 -32.527 -28.453  1.00  0.00           H  
ATOM   4443  CB  PRO   296      30.976 -33.239 -27.228  1.00  0.00           C  
ATOM   4444  HB2 PRO   296      31.763 -33.444 -27.964  1.00  0.00           H  
ATOM   4445  HB3 PRO   296      30.476 -34.206 -27.091  1.00  0.00           H  
ATOM   4446  CA  PRO   296      31.663 -32.890 -25.974  1.00  0.00           C  
ATOM   4447  HA  PRO   296      31.759 -33.788 -25.364  1.00  0.00           H  
ATOM   4448  C   PRO   296      33.069 -32.240 -26.106  1.00  0.00           C  
ATOM   4449  O   PRO   296      34.072 -32.904 -25.971  1.00  0.00           O  
ATOM   4450  N   GLY   297      33.080 -30.925 -26.328  1.00  0.00           N  
ATOM   4451  H   GLY   297      32.173 -30.474 -26.336  1.00  0.00           H  
ATOM   4452  CA  GLY   297      34.302 -30.168 -26.361  1.00  0.00           C  
ATOM   4453  HA2 GLY   297      34.952 -30.687 -27.065  1.00  0.00           H  
ATOM   4454  HA3 GLY   297      34.029 -29.205 -26.791  1.00  0.00           H  
ATOM   4455  C   GLY   297      35.108 -30.089 -25.065  1.00  0.00           C  
ATOM   4456  O   GLY   297      36.266 -30.470 -25.045  1.00  0.00           O  
ATOM   4457  N   GLN   298      34.403 -29.704 -23.958  1.00  0.00           N  
ATOM   4458  H   GLN   298      33.457 -29.345 -24.008  1.00  0.00           H  
ATOM   4459  CA  GLN   298      34.955 -29.895 -22.618  1.00  0.00           C  
ATOM   4460  HA  GLN   298      35.839 -29.260 -22.570  1.00  0.00           H  
ATOM   4461  CB  GLN   298      33.818 -29.473 -21.688  1.00  0.00           C  
ATOM   4462  HB2 GLN   298      33.350 -28.551 -22.033  1.00  0.00           H  
ATOM   4463  HB3 GLN   298      33.083 -30.264 -21.838  1.00  0.00           H  
ATOM   4464  CG  GLN   298      34.375 -29.302 -20.192  1.00  0.00           C  
ATOM   4465  HG2 GLN   298      35.073 -30.095 -19.924  1.00  0.00           H  
ATOM   4466  HG3 GLN   298      34.954 -28.383 -20.096  1.00  0.00           H  
ATOM   4467  CD  GLN   298      33.363 -29.289 -19.080  1.00  0.00           C  
ATOM   4468  OE1 GLN   298      32.462 -28.464 -19.124  1.00  0.00           O  
ATOM   4469  NE2 GLN   298      33.564 -29.955 -17.935  1.00  0.00           N  
ATOM   4470 HE21 GLN   298      33.028 -29.544 -17.180  1.00  0.00           H  
ATOM   4471 HE22 GLN   298      34.441 -30.418 -17.727  1.00  0.00           H  
ATOM   4472  C   GLN   298      35.423 -31.307 -22.286  1.00  0.00           C  
ATOM   4473  O   GLN   298      36.465 -31.542 -21.690  1.00  0.00           O  
ATOM   4474  N   ILE   299      34.693 -32.330 -22.776  1.00  0.00           N  
ATOM   4475  H   ILE   299      33.792 -32.129 -23.194  1.00  0.00           H  
ATOM   4476  CA  ILE   299      35.011 -33.745 -22.557  1.00  0.00           C  
ATOM   4477  HA  ILE   299      35.164 -33.910 -21.491  1.00  0.00           H  
ATOM   4478  CB  ILE   299      33.738 -34.513 -23.021  1.00  0.00           C  
ATOM   4479  HB  ILE   299      33.460 -34.130 -24.003  1.00  0.00           H  
ATOM   4480  CG2 ILE   299      33.927 -36.080 -23.218  1.00  0.00           C  
ATOM   4481 HG21 ILE   299      34.099 -36.390 -22.180  1.00  0.00           H  
ATOM   4482 HG22 ILE   299      32.974 -36.545 -23.498  1.00  0.00           H  
ATOM   4483 HG23 ILE   299      34.709 -36.333 -23.945  1.00  0.00           H  
ATOM   4484  CG1 ILE   299      32.608 -34.175 -21.983  1.00  0.00           C  
ATOM   4485 HG12 ILE   299      32.736 -34.680 -21.025  1.00  0.00           H  
ATOM   4486 HG13 ILE   299      32.640 -33.112 -21.744  1.00  0.00           H  
ATOM   4487  CD1 ILE   299      31.201 -34.552 -22.520  1.00  0.00           C  
ATOM   4488 HD11 ILE   299      30.899 -34.036 -23.439  1.00  0.00           H  
ATOM   4489 HD12 ILE   299      31.096 -35.643 -22.567  1.00  0.00           H  
ATOM   4490 HD13 ILE   299      30.526 -34.213 -21.725  1.00  0.00           H  
ATOM   4491  C   ILE   299      36.312 -34.199 -23.278  1.00  0.00           C  
ATOM   4492  O   ILE   299      37.118 -34.892 -22.735  1.00  0.00           O  
ATOM   4493  N   GLU   300      36.458 -33.787 -24.570  1.00  0.00           N  
ATOM   4494  H   GLU   300      35.771 -33.221 -25.053  1.00  0.00           H  
ATOM   4495  CA  GLU   300      37.684 -34.101 -25.250  1.00  0.00           C  
ATOM   4496  HA  GLU   300      37.899 -35.169 -25.227  1.00  0.00           H  
ATOM   4497  CB  GLU   300      37.504 -33.774 -26.780  1.00  0.00           C  
ATOM   4498  HB2 GLU   300      36.629 -34.294 -27.169  1.00  0.00           H  
ATOM   4499  HB3 GLU   300      37.380 -32.695 -26.863  1.00  0.00           H  
ATOM   4500  CG  GLU   300      38.675 -34.336 -27.641  1.00  0.00           C  
ATOM   4501  HG2 GLU   300      39.479 -33.600 -27.648  1.00  0.00           H  
ATOM   4502  HG3 GLU   300      39.192 -35.190 -27.203  1.00  0.00           H  
ATOM   4503  CD  GLU   300      38.360 -34.628 -29.164  1.00  0.00           C  
ATOM   4504  OE1 GLU   300      37.317 -34.216 -29.715  1.00  0.00           O  
ATOM   4505  OE2 GLU   300      39.152 -35.371 -29.830  1.00  0.00           O  
ATOM   4506  C   GLU   300      38.848 -33.264 -24.787  1.00  0.00           C  
ATOM   4507  O   GLU   300      39.919 -33.765 -24.737  1.00  0.00           O  
ATOM   4508  N   ALA   301      38.665 -32.083 -24.258  1.00  0.00           N  
ATOM   4509  H   ALA   301      37.786 -31.600 -24.400  1.00  0.00           H  
ATOM   4510  CA  ALA   301      39.643 -31.224 -23.644  1.00  0.00           C  
ATOM   4511  HA  ALA   301      40.578 -31.279 -24.202  1.00  0.00           H  
ATOM   4512  CB  ALA   301      38.925 -29.811 -23.719  1.00  0.00           C  
ATOM   4513  HB1 ALA   301      38.113 -29.739 -22.984  1.00  0.00           H  
ATOM   4514  HB2 ALA   301      39.648 -28.995 -23.596  1.00  0.00           H  
ATOM   4515  HB3 ALA   301      38.591 -29.639 -24.749  1.00  0.00           H  
ATOM   4516  C   ALA   301      39.871 -31.593 -22.141  1.00  0.00           C  
ATOM   4517  O   ALA   301      40.712 -30.917 -21.543  1.00  0.00           O  
ATOM   4518  N   ALA   302      39.346 -32.765 -21.712  1.00  0.00           N  
ATOM   4519  H   ALA   302      38.622 -33.194 -22.276  1.00  0.00           H  
ATOM   4520  CA  ALA   302      39.860 -33.452 -20.551  1.00  0.00           C  
ATOM   4521  HA  ALA   302      40.589 -32.851 -20.009  1.00  0.00           H  
ATOM   4522  CB  ALA   302      38.648 -33.567 -19.624  1.00  0.00           C  
ATOM   4523  HB1 ALA   302      37.894 -34.226 -20.073  1.00  0.00           H  
ATOM   4524  HB2 ALA   302      38.992 -34.126 -18.745  1.00  0.00           H  
ATOM   4525  HB3 ALA   302      38.282 -32.576 -19.328  1.00  0.00           H  
ATOM   4526  C   ALA   302      40.522 -34.832 -20.737  1.00  0.00           C  
ATOM   4527  O   ALA   302      41.222 -35.290 -19.875  1.00  0.00           O  
ATOM   4528  N   ALA   303      40.312 -35.578 -21.845  1.00  0.00           N  
ATOM   4529  H   ALA   303      39.689 -35.150 -22.520  1.00  0.00           H  
ATOM   4530  CA  ALA   303      40.678 -36.904 -22.052  1.00  0.00           C  
ATOM   4531  HA  ALA   303      40.291 -37.497 -21.223  1.00  0.00           H  
ATOM   4532  CB  ALA   303      40.119 -37.515 -23.314  1.00  0.00           C  
ATOM   4533  HB1 ALA   303      39.048 -37.284 -23.350  1.00  0.00           H  
ATOM   4534  HB2 ALA   303      40.531 -37.026 -24.206  1.00  0.00           H  
ATOM   4535  HB3 ALA   303      40.275 -38.597 -23.218  1.00  0.00           H  
ATOM   4536  C   ALA   303      42.240 -37.037 -21.981  1.00  0.00           C  
ATOM   4537  O   ALA   303      42.613 -38.093 -21.523  1.00  0.00           O  
ATOM   4538  N   ILE   304      43.060 -36.078 -22.457  1.00  0.00           N  
ATOM   4539  H   ILE   304      42.641 -35.196 -22.726  1.00  0.00           H  
ATOM   4540  CA  ILE   304      44.502 -36.249 -22.383  1.00  0.00           C  
ATOM   4541  HA  ILE   304      44.811 -37.292 -22.441  1.00  0.00           H  
ATOM   4542  CB  ILE   304      45.086 -35.506 -23.600  1.00  0.00           C  
ATOM   4543  HB  ILE   304      44.770 -34.463 -23.644  1.00  0.00           H  
ATOM   4544  CG2 ILE   304      46.569 -35.439 -23.414  1.00  0.00           C  
ATOM   4545 HG21 ILE   304      46.949 -36.464 -23.509  1.00  0.00           H  
ATOM   4546 HG22 ILE   304      46.911 -34.828 -24.258  1.00  0.00           H  
ATOM   4547 HG23 ILE   304      46.894 -34.930 -22.498  1.00  0.00           H  
ATOM   4548  CG1 ILE   304      44.887 -36.287 -24.983  1.00  0.00           C  
ATOM   4549 HG12 ILE   304      45.786 -36.012 -25.534  1.00  0.00           H  
ATOM   4550 HG13 ILE   304      44.926 -37.373 -24.890  1.00  0.00           H  
ATOM   4551  CD1 ILE   304      43.736 -35.901 -25.713  1.00  0.00           C  
ATOM   4552 HD11 ILE   304      42.811 -36.309 -25.289  1.00  0.00           H  
ATOM   4553 HD12 ILE   304      43.636 -34.809 -25.749  1.00  0.00           H  
ATOM   4554 HD13 ILE   304      43.889 -36.304 -26.722  1.00  0.00           H  
ATOM   4555  C   ILE   304      45.151 -35.757 -21.064  1.00  0.00           C  
ATOM   4556  O   ILE   304      46.005 -36.411 -20.577  1.00  0.00           O  
ATOM   4557  N   MET   305      44.718 -34.636 -20.452  1.00  0.00           N  
ATOM   4558  H   MET   305      44.011 -34.055 -20.887  1.00  0.00           H  
ATOM   4559  CA  MET   305      45.294 -33.988 -19.235  1.00  0.00           C  
ATOM   4560  HA  MET   305      46.277 -33.682 -19.592  1.00  0.00           H  
ATOM   4561  CB  MET   305      44.495 -32.789 -18.773  1.00  0.00           C  
ATOM   4562  HB2 MET   305      44.435 -32.040 -19.561  1.00  0.00           H  
ATOM   4563  HB3 MET   305      43.472 -33.137 -18.626  1.00  0.00           H  
ATOM   4564  CG  MET   305      45.042 -32.171 -17.486  1.00  0.00           C  
ATOM   4565  HG2 MET   305      44.977 -32.891 -16.670  1.00  0.00           H  
ATOM   4566  HG3 MET   305      46.078 -31.946 -17.741  1.00  0.00           H  
ATOM   4567  SD  MET   305      43.928 -30.780 -16.997  1.00  0.00           S  
ATOM   4568  CE  MET   305      44.689 -29.542 -18.033  1.00  0.00           C  
ATOM   4569  HE1 MET   305      44.385 -29.744 -19.067  1.00  0.00           H  
ATOM   4570  HE2 MET   305      44.432 -28.517 -17.738  1.00  0.00           H  
ATOM   4571  HE3 MET   305      45.778 -29.600 -17.911  1.00  0.00           H  
ATOM   4572  C   MET   305      45.563 -34.985 -18.076  1.00  0.00           C  
ATOM   4573  O   MET   305      46.596 -34.867 -17.480  1.00  0.00           O  
ATOM   4574  N   GLU   306      44.707 -36.035 -17.862  1.00  0.00           N  
ATOM   4575  H   GLU   306      44.000 -36.196 -18.569  1.00  0.00           H  
ATOM   4576  CA  GLU   306      44.804 -37.077 -16.817  1.00  0.00           C  
ATOM   4577  HA  GLU   306      44.981 -36.593 -15.857  1.00  0.00           H  
ATOM   4578  CB  GLU   306      43.504 -37.932 -16.726  1.00  0.00           C  
ATOM   4579  HB2 GLU   306      42.582 -37.359 -16.618  1.00  0.00           H  
ATOM   4580  HB3 GLU   306      43.334 -38.360 -17.714  1.00  0.00           H  
ATOM   4581  CG  GLU   306      43.448 -39.169 -15.791  1.00  0.00           C  
ATOM   4582  HG2 GLU   306      42.572 -39.693 -16.175  1.00  0.00           H  
ATOM   4583  HG3 GLU   306      44.383 -39.729 -15.821  1.00  0.00           H  
ATOM   4584  CD  GLU   306      43.154 -38.790 -14.333  1.00  0.00           C  
ATOM   4585  OE1 GLU   306      43.807 -37.866 -13.807  1.00  0.00           O  
ATOM   4586  OE2 GLU   306      42.413 -39.542 -13.629  1.00  0.00           O  
ATOM   4587  C   GLU   306      46.026 -38.017 -17.009  1.00  0.00           C  
ATOM   4588  O   GLU   306      46.746 -38.276 -16.010  1.00  0.00           O  
ATOM   4589  N   HIE   307      46.300 -38.455 -18.214  1.00  0.00           N  
ATOM   4590  H   HIE   307      45.703 -38.162 -18.978  1.00  0.00           H  
ATOM   4591  CA  HIE   307      47.550 -39.174 -18.574  1.00  0.00           C  
ATOM   4592  HA  HIE   307      47.751 -40.000 -17.893  1.00  0.00           H  
ATOM   4593  CB  HIE   307      47.314 -39.795 -19.949  1.00  0.00           C  
ATOM   4594  HB2 HIE   307      46.583 -40.607 -19.845  1.00  0.00           H  
ATOM   4595  HB3 HIE   307      46.781 -39.091 -20.600  1.00  0.00           H  
ATOM   4596  CG  HIE   307      48.520 -40.221 -20.748  1.00  0.00           C  
ATOM   4597  ND1 HIE   307      49.080 -41.436 -20.826  1.00  0.00           N  
ATOM   4598  CE1 HIE   307      50.169 -41.350 -21.594  1.00  0.00           C  
ATOM   4599  HE1 HIE   307      50.744 -42.204 -21.919  1.00  0.00           H  
ATOM   4600  NE2 HIE   307      50.217 -40.120 -22.079  1.00  0.00           N  
ATOM   4601  HE2 HIE   307      50.899 -39.826 -22.763  1.00  0.00           H  
ATOM   4602  CD2 HIE   307      49.155 -39.372 -21.674  1.00  0.00           C  
ATOM   4603  HD2 HIE   307      48.939 -38.316 -21.746  1.00  0.00           H  
ATOM   4604  C   HIE   307      48.811 -38.299 -18.541  1.00  0.00           C  
ATOM   4605  O   HIE   307      49.858 -38.729 -18.023  1.00  0.00           O  
ATOM   4606  N   ILE   308      48.755 -37.026 -18.915  1.00  0.00           N  
ATOM   4607  H   ILE   308      47.800 -36.722 -19.068  1.00  0.00           H  
ATOM   4608  CA  ILE   308      49.876 -36.053 -18.874  1.00  0.00           C  
ATOM   4609  HA  ILE   308      50.749 -36.554 -19.292  1.00  0.00           H  
ATOM   4610  CB  ILE   308      49.684 -34.673 -19.566  1.00  0.00           C  
ATOM   4611  HB  ILE   308      48.905 -34.122 -19.039  1.00  0.00           H  
ATOM   4612  CG2 ILE   308      50.955 -33.880 -19.388  1.00  0.00           C  
ATOM   4613 HG21 ILE   308      50.940 -33.505 -18.358  1.00  0.00           H  
ATOM   4614 HG22 ILE   308      51.856 -34.423 -19.698  1.00  0.00           H  
ATOM   4615 HG23 ILE   308      50.953 -32.985 -20.023  1.00  0.00           H  
ATOM   4616  CG1 ILE   308      49.207 -34.774 -21.002  1.00  0.00           C  
ATOM   4617 HG12 ILE   308      48.430 -35.539 -21.024  1.00  0.00           H  
ATOM   4618 HG13 ILE   308      48.708 -33.876 -21.367  1.00  0.00           H  
ATOM   4619  CD1 ILE   308      50.343 -35.205 -22.030  1.00  0.00           C  
ATOM   4620 HD11 ILE   308      49.770 -35.369 -22.951  1.00  0.00           H  
ATOM   4621 HD12 ILE   308      51.022 -34.365 -22.221  1.00  0.00           H  
ATOM   4622 HD13 ILE   308      50.945 -36.058 -21.692  1.00  0.00           H  
ATOM   4623  C   ILE   308      50.128 -35.754 -17.329  1.00  0.00           C  
ATOM   4624  O   ILE   308      51.248 -36.111 -16.982  1.00  0.00           O  
ATOM   4625  N   LEU   309      49.188 -35.376 -16.448  1.00  0.00           N  
ATOM   4626  H   LEU   309      48.252 -35.167 -16.772  1.00  0.00           H  
ATOM   4627  CA  LEU   309      49.414 -35.204 -14.982  1.00  0.00           C  
ATOM   4628  HA  LEU   309      50.431 -34.821 -14.902  1.00  0.00           H  
ATOM   4629  CB  LEU   309      48.345 -34.243 -14.419  1.00  0.00           C  
ATOM   4630  HB2 LEU   309      47.356 -34.700 -14.454  1.00  0.00           H  
ATOM   4631  HB3 LEU   309      48.553 -34.010 -13.375  1.00  0.00           H  
ATOM   4632  CG  LEU   309      48.172 -32.850 -15.112  1.00  0.00           C  
ATOM   4633  HG  LEU   309      47.827 -32.955 -16.140  1.00  0.00           H  
ATOM   4634  CD1 LEU   309      47.079 -32.056 -14.393  1.00  0.00           C  
ATOM   4635 HD11 LEU   309      47.263 -32.087 -13.312  1.00  0.00           H  
ATOM   4636 HD12 LEU   309      47.061 -31.014 -14.735  1.00  0.00           H  
ATOM   4637 HD13 LEU   309      46.135 -32.612 -14.459  1.00  0.00           H  
ATOM   4638  CD2 LEU   309      49.523 -32.138 -15.062  1.00  0.00           C  
ATOM   4639 HD21 LEU   309      49.468 -31.167 -15.568  1.00  0.00           H  
ATOM   4640 HD22 LEU   309      49.891 -31.920 -14.052  1.00  0.00           H  
ATOM   4641 HD23 LEU   309      50.344 -32.745 -15.464  1.00  0.00           H  
ATOM   4642  C   LEU   309      49.590 -36.515 -14.208  1.00  0.00           C  
ATOM   4643  O   LEU   309      50.000 -36.475 -13.080  1.00  0.00           O  
ATOM   4644  N   ASP   310      49.518 -37.705 -14.884  1.00  0.00           N  
ATOM   4645  H   ASP   310      48.941 -37.790 -15.712  1.00  0.00           H  
ATOM   4646  CA  ASP   310      50.139 -38.897 -14.390  1.00  0.00           C  
ATOM   4647  HA  ASP   310      50.039 -38.720 -13.319  1.00  0.00           H  
ATOM   4648  CB  ASP   310      49.224 -40.057 -14.919  1.00  0.00           C  
ATOM   4649  HB2 ASP   310      48.184 -39.814 -14.702  1.00  0.00           H  
ATOM   4650  HB3 ASP   310      49.124 -40.099 -16.004  1.00  0.00           H  
ATOM   4651  CG  ASP   310      49.600 -41.442 -14.379  1.00  0.00           C  
ATOM   4652  OD1 ASP   310      49.311 -42.397 -15.104  1.00  0.00           O  
ATOM   4653  OD2 ASP   310      50.106 -41.571 -13.242  1.00  0.00           O  
ATOM   4654  C   ASP   310      51.631 -39.145 -14.651  1.00  0.00           C  
ATOM   4655  O   ASP   310      52.390 -39.278 -13.684  1.00  0.00           O  
ATOM   4656  N   GLY   311      52.046 -39.139 -15.901  1.00  0.00           N  
ATOM   4657  H   GLY   311      51.472 -38.800 -16.663  1.00  0.00           H  
ATOM   4658  CA  GLY   311      53.433 -39.411 -16.335  1.00  0.00           C  
ATOM   4659  HA2 GLY   311      53.771 -40.371 -15.944  1.00  0.00           H  
ATOM   4660  HA3 GLY   311      53.470 -39.570 -17.413  1.00  0.00           H  
ATOM   4661  C   GLY   311      54.482 -38.295 -15.900  1.00  0.00           C  
ATOM   4662  O   GLY   311      55.668 -38.591 -15.826  1.00  0.00           O  
ATOM   4663  N   SER   312      54.106 -37.067 -15.650  1.00  0.00           N  
ATOM   4664  H   SER   312      53.111 -36.914 -15.764  1.00  0.00           H  
ATOM   4665  CA  SER   312      55.038 -35.983 -15.314  1.00  0.00           C  
ATOM   4666  HA  SER   312      55.813 -35.837 -16.066  1.00  0.00           H  
ATOM   4667  CB  SER   312      54.223 -34.747 -15.108  1.00  0.00           C  
ATOM   4668  HB2 SER   312      53.714 -34.565 -16.054  1.00  0.00           H  
ATOM   4669  HB3 SER   312      53.473 -34.800 -14.319  1.00  0.00           H  
ATOM   4670  OG  SER   312      55.072 -33.682 -14.773  1.00  0.00           O  
ATOM   4671  HG  SER   312      55.647 -33.569 -15.533  1.00  0.00           H  
ATOM   4672  C   SER   312      55.883 -36.198 -14.042  1.00  0.00           C  
ATOM   4673  O   SER   312      55.359 -36.486 -12.920  1.00  0.00           O  
ATOM   4674  N   ALA   313      57.202 -35.956 -14.188  1.00  0.00           N  
ATOM   4675  H   ALA   313      57.522 -35.587 -15.075  1.00  0.00           H  
ATOM   4676  CA  ALA   313      58.197 -35.994 -13.068  1.00  0.00           C  
ATOM   4677  HA  ALA   313      58.068 -36.864 -12.425  1.00  0.00           H  
ATOM   4678  CB  ALA   313      59.628 -36.140 -13.637  1.00  0.00           C  
ATOM   4679  HB1 ALA   313      59.901 -35.199 -14.130  1.00  0.00           H  
ATOM   4680  HB2 ALA   313      60.406 -36.388 -12.905  1.00  0.00           H  
ATOM   4681  HB3 ALA   313      59.508 -36.876 -14.442  1.00  0.00           H  
ATOM   4682  C   ALA   313      58.110 -34.700 -12.172  1.00  0.00           C  
ATOM   4683  O   ALA   313      58.330 -34.808 -10.949  1.00  0.00           O  
ATOM   4684  N   TYR   314      57.701 -33.567 -12.756  1.00  0.00           N  
ATOM   4685  H   TYR   314      57.562 -33.593 -13.759  1.00  0.00           H  
ATOM   4686  CA  TYR   314      57.465 -32.384 -11.999  1.00  0.00           C  
ATOM   4687  HA  TYR   314      58.350 -32.215 -11.385  1.00  0.00           H  
ATOM   4688  CB  TYR   314      57.354 -31.125 -12.954  1.00  0.00           C  
ATOM   4689  HB2 TYR   314      56.457 -31.217 -13.578  1.00  0.00           H  
ATOM   4690  HB3 TYR   314      57.076 -30.295 -12.292  1.00  0.00           H  
ATOM   4691  CG  TYR   314      58.551 -30.860 -13.845  1.00  0.00           C  
ATOM   4692  CD1 TYR   314      59.868 -31.235 -13.533  1.00  0.00           C  
ATOM   4693  HD1 TYR   314      60.109 -31.753 -12.616  1.00  0.00           H  
ATOM   4694  CE1 TYR   314      60.880 -31.020 -14.497  1.00  0.00           C  
ATOM   4695  HE1 TYR   314      61.907 -31.311 -14.335  1.00  0.00           H  
ATOM   4696  CZ  TYR   314      60.617 -30.387 -15.697  1.00  0.00           C  
ATOM   4697  OH  TYR   314      61.580 -30.164 -16.593  1.00  0.00           O  
ATOM   4698  HH  TYR   314      62.402 -30.591 -16.340  1.00  0.00           H  
ATOM   4699  CE2 TYR   314      59.339 -29.932 -15.956  1.00  0.00           C  
ATOM   4700  HE2 TYR   314      59.134 -29.315 -16.818  1.00  0.00           H  
ATOM   4701  CD2 TYR   314      58.277 -30.135 -15.045  1.00  0.00           C  
ATOM   4702  HD2 TYR   314      57.260 -29.813 -15.214  1.00  0.00           H  
ATOM   4703  C   TYR   314      56.177 -32.511 -11.131  1.00  0.00           C  
ATOM   4704  O   TYR   314      56.166 -31.928 -10.032  1.00  0.00           O  
ATOM   4705  N   VAL   315      55.230 -33.338 -11.517  1.00  0.00           N  
ATOM   4706  H   VAL   315      55.254 -33.742 -12.446  1.00  0.00           H  
ATOM   4707  CA  VAL   315      54.098 -33.648 -10.591  1.00  0.00           C  
ATOM   4708  HA  VAL   315      53.767 -32.782 -10.017  1.00  0.00           H  
ATOM   4709  CB  VAL   315      52.929 -34.217 -11.282  1.00  0.00           C  
ATOM   4710  HB  VAL   315      53.242 -35.065 -11.890  1.00  0.00           H  
ATOM   4711  CG1 VAL   315      51.729 -34.615 -10.323  1.00  0.00           C  
ATOM   4712 HG11 VAL   315      51.697 -33.736  -9.668  1.00  0.00           H  
ATOM   4713 HG12 VAL   315      50.854 -34.922 -10.909  1.00  0.00           H  
ATOM   4714 HG13 VAL   315      52.052 -35.470  -9.717  1.00  0.00           H  
ATOM   4715  CG2 VAL   315      52.335 -33.052 -12.160  1.00  0.00           C  
ATOM   4716 HG21 VAL   315      51.577 -33.526 -12.795  1.00  0.00           H  
ATOM   4717 HG22 VAL   315      51.821 -32.225 -11.655  1.00  0.00           H  
ATOM   4718 HG23 VAL   315      53.086 -32.588 -12.812  1.00  0.00           H  
ATOM   4719  C   VAL   315      54.632 -34.691  -9.589  1.00  0.00           C  
ATOM   4720  O   VAL   315      54.397 -34.536  -8.368  1.00  0.00           O  
ATOM   4721  N   LYS   316      55.519 -35.671  -9.953  1.00  0.00           N  
ATOM   4722  H   LYS   316      55.683 -35.825 -10.941  1.00  0.00           H  
ATOM   4723  CA  LYS   316      56.098 -36.622  -8.913  1.00  0.00           C  
ATOM   4724  HA  LYS   316      55.288 -37.041  -8.315  1.00  0.00           H  
ATOM   4725  CB  LYS   316      56.924 -37.716  -9.523  1.00  0.00           C  
ATOM   4726  HB2 LYS   316      57.772 -37.345 -10.098  1.00  0.00           H  
ATOM   4727  HB3 LYS   316      57.170 -38.365  -8.683  1.00  0.00           H  
ATOM   4728  CG  LYS   316      56.020 -38.609 -10.412  1.00  0.00           C  
ATOM   4729  HG2 LYS   316      55.454 -37.954 -11.075  1.00  0.00           H  
ATOM   4730  HG3 LYS   316      56.749 -39.181 -10.985  1.00  0.00           H  
ATOM   4731  CD  LYS   316      55.052 -39.479  -9.623  1.00  0.00           C  
ATOM   4732  HD2 LYS   316      55.454 -39.866  -8.686  1.00  0.00           H  
ATOM   4733  HD3 LYS   316      54.231 -38.860  -9.262  1.00  0.00           H  
ATOM   4734  CE  LYS   316      54.429 -40.627 -10.453  1.00  0.00           C  
ATOM   4735  HE2 LYS   316      53.852 -41.198  -9.726  1.00  0.00           H  
ATOM   4736  HE3 LYS   316      53.709 -40.257 -11.182  1.00  0.00           H  
ATOM   4737  NZ  LYS   316      55.476 -41.526 -11.071  1.00  0.00           N  
ATOM   4738  HZ1 LYS   316      55.800 -41.241 -11.984  1.00  0.00           H  
ATOM   4739  HZ2 LYS   316      56.213 -41.634 -10.388  1.00  0.00           H  
ATOM   4740  HZ3 LYS   316      55.075 -42.429 -11.281  1.00  0.00           H  
ATOM   4741  C   LYS   316      56.892 -35.945  -7.894  1.00  0.00           C  
ATOM   4742  O   LYS   316      57.088 -36.449  -6.810  1.00  0.00           O  
ATOM   4743  N   ALA   317      57.421 -34.770  -8.191  1.00  0.00           N  
ATOM   4744  H   ALA   317      57.128 -34.402  -9.088  1.00  0.00           H  
ATOM   4745  CA  ALA   317      58.114 -33.891  -7.218  1.00  0.00           C  
ATOM   4746  HA  ALA   317      58.884 -34.367  -6.610  1.00  0.00           H  
ATOM   4747  CB  ALA   317      59.007 -32.895  -8.049  1.00  0.00           C  
ATOM   4748  HB1 ALA   317      59.714 -32.294  -7.464  1.00  0.00           H  
ATOM   4749  HB2 ALA   317      59.634 -33.259  -8.872  1.00  0.00           H  
ATOM   4750  HB3 ALA   317      58.291 -32.163  -8.442  1.00  0.00           H  
ATOM   4751  C   ALA   317      57.116 -33.181  -6.313  1.00  0.00           C  
ATOM   4752  O   ALA   317      57.366 -33.177  -5.128  1.00  0.00           O  
ATOM   4753  N   ALA   318      55.994 -32.710  -6.751  1.00  0.00           N  
ATOM   4754  H   ALA   318      55.755 -32.932  -7.710  1.00  0.00           H  
ATOM   4755  CA  ALA   318      54.942 -32.251  -5.805  1.00  0.00           C  
ATOM   4756  HA  ALA   318      55.409 -31.612  -5.055  1.00  0.00           H  
ATOM   4757  CB  ALA   318      53.929 -31.466  -6.563  1.00  0.00           C  
ATOM   4758  HB1 ALA   318      54.391 -30.702  -7.201  1.00  0.00           H  
ATOM   4759  HB2 ALA   318      53.281 -32.159  -7.114  1.00  0.00           H  
ATOM   4760  HB3 ALA   318      53.273 -30.890  -5.899  1.00  0.00           H  
ATOM   4761  C   ALA   318      54.341 -33.479  -5.015  1.00  0.00           C  
ATOM   4762  O   ALA   318      53.981 -33.228  -3.875  1.00  0.00           O  
ATOM   4763  N   GLN   319      54.281 -34.681  -5.598  1.00  0.00           N  
ATOM   4764  H   GLN   319      54.557 -34.804  -6.565  1.00  0.00           H  
ATOM   4765  CA  GLN   319      53.702 -35.824  -4.884  1.00  0.00           C  
ATOM   4766  HA  GLN   319      52.731 -35.515  -4.496  1.00  0.00           H  
ATOM   4767  CB  GLN   319      53.478 -37.076  -5.702  1.00  0.00           C  
ATOM   4768  HB2 GLN   319      54.362 -37.125  -6.338  1.00  0.00           H  
ATOM   4769  HB3 GLN   319      53.420 -37.968  -5.077  1.00  0.00           H  
ATOM   4770  CG  GLN   319      52.365 -37.085  -6.798  1.00  0.00           C  
ATOM   4771  HG2 GLN   319      52.420 -36.203  -7.435  1.00  0.00           H  
ATOM   4772  HG3 GLN   319      52.544 -37.928  -7.465  1.00  0.00           H  
ATOM   4773  CD  GLN   319      50.963 -37.180  -6.234  1.00  0.00           C  
ATOM   4774  OE1 GLN   319      50.786 -37.114  -5.031  1.00  0.00           O  
ATOM   4775  NE2 GLN   319      49.999 -37.587  -7.065  1.00  0.00           N  
ATOM   4776 HE21 GLN   319      49.051 -37.695  -6.726  1.00  0.00           H  
ATOM   4777 HE22 GLN   319      50.272 -37.829  -8.010  1.00  0.00           H  
ATOM   4778  C   GLN   319      54.536 -36.195  -3.662  1.00  0.00           C  
ATOM   4779  O   GLN   319      53.973 -36.608  -2.633  1.00  0.00           O  
ATOM   4780  N   LYS   320      55.831 -35.994  -3.752  1.00  0.00           N  
ATOM   4781  H   LYS   320      56.204 -35.498  -4.552  1.00  0.00           H  
ATOM   4782  CA  LYS   320      56.724 -36.306  -2.656  1.00  0.00           C  
ATOM   4783  HA  LYS   320      56.449 -37.202  -2.099  1.00  0.00           H  
ATOM   4784  CB  LYS   320      58.178 -36.501  -3.263  1.00  0.00           C  
ATOM   4785  HB2 LYS   320      58.229 -35.750  -4.051  1.00  0.00           H  
ATOM   4786  HB3 LYS   320      58.979 -36.321  -2.546  1.00  0.00           H  
ATOM   4787  CG  LYS   320      58.249 -37.814  -3.957  1.00  0.00           C  
ATOM   4788  HG2 LYS   320      58.076 -38.545  -3.167  1.00  0.00           H  
ATOM   4789  HG3 LYS   320      57.428 -37.894  -4.669  1.00  0.00           H  
ATOM   4790  CD  LYS   320      59.610 -38.059  -4.518  1.00  0.00           C  
ATOM   4791  HD2 LYS   320      59.875 -37.462  -5.390  1.00  0.00           H  
ATOM   4792  HD3 LYS   320      60.357 -37.929  -3.734  1.00  0.00           H  
ATOM   4793  CE  LYS   320      59.680 -39.588  -4.753  1.00  0.00           C  
ATOM   4794  HE2 LYS   320      59.323 -40.047  -3.831  1.00  0.00           H  
ATOM   4795  HE3 LYS   320      58.914 -39.905  -5.461  1.00  0.00           H  
ATOM   4796  NZ  LYS   320      61.041 -40.034  -5.205  1.00  0.00           N  
ATOM   4797  HZ1 LYS   320      61.782 -39.593  -4.678  1.00  0.00           H  
ATOM   4798  HZ2 LYS   320      60.966 -41.038  -5.118  1.00  0.00           H  
ATOM   4799  HZ3 LYS   320      61.114 -39.850  -6.195  1.00  0.00           H  
ATOM   4800  C   LYS   320      56.673 -35.177  -1.617  1.00  0.00           C  
ATOM   4801  O   LYS   320      56.557 -35.480  -0.462  1.00  0.00           O  
ATOM   4802  N   LEU   321      56.705 -33.932  -2.058  1.00  0.00           N  
ATOM   4803  H   LEU   321      56.711 -33.706  -3.046  1.00  0.00           H  
ATOM   4804  CA  LEU   321      56.535 -32.728  -1.207  1.00  0.00           C  
ATOM   4805  HA  LEU   321      57.395 -32.769  -0.539  1.00  0.00           H  
ATOM   4806  CB  LEU   321      56.713 -31.475  -2.005  1.00  0.00           C  
ATOM   4807  HB2 LEU   321      57.658 -31.565  -2.539  1.00  0.00           H  
ATOM   4808  HB3 LEU   321      55.938 -31.592  -2.762  1.00  0.00           H  
ATOM   4809  CG  LEU   321      56.500 -30.075  -1.345  1.00  0.00           C  
ATOM   4810  HG  LEU   321      55.433 -29.863  -1.273  1.00  0.00           H  
ATOM   4811  CD1 LEU   321      57.049 -29.939   0.054  1.00  0.00           C  
ATOM   4812 HD11 LEU   321      58.065 -30.350   0.099  1.00  0.00           H  
ATOM   4813 HD12 LEU   321      57.145 -28.926   0.464  1.00  0.00           H  
ATOM   4814 HD13 LEU   321      56.381 -30.515   0.706  1.00  0.00           H  
ATOM   4815  CD2 LEU   321      57.040 -29.048  -2.287  1.00  0.00           C  
ATOM   4816 HD21 LEU   321      56.532 -29.080  -3.258  1.00  0.00           H  
ATOM   4817 HD22 LEU   321      56.980 -28.051  -1.833  1.00  0.00           H  
ATOM   4818 HD23 LEU   321      58.085 -29.182  -2.590  1.00  0.00           H  
ATOM   4819  C   LEU   321      55.191 -32.787  -0.442  1.00  0.00           C  
ATOM   4820  O   LEU   321      55.190 -32.576   0.776  1.00  0.00           O  
ATOM   4821  N   HIE   322      54.092 -32.924  -1.137  1.00  0.00           N  
ATOM   4822  H   HIE   322      54.295 -32.981  -2.128  1.00  0.00           H  
ATOM   4823  CA  HIE   322      52.804 -32.856  -0.527  1.00  0.00           C  
ATOM   4824  HA  HIE   322      52.764 -31.873  -0.058  1.00  0.00           H  
ATOM   4825  CB  HIE   322      51.720 -32.910  -1.689  1.00  0.00           C  
ATOM   4826  HB2 HIE   322      52.030 -32.220  -2.482  1.00  0.00           H  
ATOM   4827  HB3 HIE   322      51.725 -33.861  -2.236  1.00  0.00           H  
ATOM   4828  CG  HIE   322      50.322 -32.672  -1.250  1.00  0.00           C  
ATOM   4829  ND1 HIE   322      49.734 -31.516  -0.961  1.00  0.00           N  
ATOM   4830  CE1 HIE   322      48.496 -31.798  -0.560  1.00  0.00           C  
ATOM   4831  HE1 HIE   322      47.752 -31.077  -0.255  1.00  0.00           H  
ATOM   4832  NE2 HIE   322      48.197 -33.114  -0.626  1.00  0.00           N  
ATOM   4833  HE2 HIE   322      47.322 -33.520  -0.325  1.00  0.00           H  
ATOM   4834  CD2 HIE   322      49.380 -33.705  -0.997  1.00  0.00           C  
ATOM   4835  HD2 HIE   322      49.566 -34.765  -0.904  1.00  0.00           H  
ATOM   4836  C   HIE   322      52.594 -33.958   0.536  1.00  0.00           C  
ATOM   4837  O   HIE   322      51.991 -33.692   1.583  1.00  0.00           O  
ATOM   4838  N   GLU   323      53.058 -35.173   0.260  1.00  0.00           N  
ATOM   4839  H   GLU   323      53.557 -35.429  -0.583  1.00  0.00           H  
ATOM   4840  CA  GLU   323      53.145 -36.152   1.309  1.00  0.00           C  
ATOM   4841  HA  GLU   323      52.156 -36.482   1.627  1.00  0.00           H  
ATOM   4842  CB  GLU   323      53.815 -37.376   0.808  1.00  0.00           C  
ATOM   4843  HB2 GLU   323      53.366 -37.829  -0.076  1.00  0.00           H  
ATOM   4844  HB3 GLU   323      54.848 -37.122   0.570  1.00  0.00           H  
ATOM   4845  CG  GLU   323      54.000 -38.595   1.722  1.00  0.00           C  
ATOM   4846  HG2 GLU   323      54.618 -39.267   1.127  1.00  0.00           H  
ATOM   4847  HG3 GLU   323      54.546 -38.314   2.623  1.00  0.00           H  
ATOM   4848  CD  GLU   323      52.709 -39.377   1.976  1.00  0.00           C  
ATOM   4849  OE1 GLU   323      52.630 -39.802   3.139  1.00  0.00           O  
ATOM   4850  OE2 GLU   323      51.851 -39.666   1.115  1.00  0.00           O  
ATOM   4851  C   GLU   323      53.761 -35.664   2.626  1.00  0.00           C  
ATOM   4852  O   GLU   323      53.160 -35.918   3.641  1.00  0.00           O  
ATOM   4853  N   MET   324      54.812 -34.930   2.617  1.00  0.00           N  
ATOM   4854  H   MET   324      55.077 -34.430   1.777  1.00  0.00           H  
ATOM   4855  CA  MET   324      55.521 -34.356   3.791  1.00  0.00           C  
ATOM   4856  HA  MET   324      55.150 -34.820   4.705  1.00  0.00           H  
ATOM   4857  CB  MET   324      57.034 -34.605   3.625  1.00  0.00           C  
ATOM   4858  HB2 MET   324      57.495 -34.306   2.684  1.00  0.00           H  
ATOM   4859  HB3 MET   324      57.610 -34.035   4.354  1.00  0.00           H  
ATOM   4860  CG  MET   324      57.320 -36.139   3.883  1.00  0.00           C  
ATOM   4861  HG2 MET   324      56.584 -36.481   4.610  1.00  0.00           H  
ATOM   4862  HG3 MET   324      57.088 -36.720   2.990  1.00  0.00           H  
ATOM   4863  SD  MET   324      58.897 -36.676   4.587  1.00  0.00           S  
ATOM   4864  CE  MET   324      58.883 -35.768   6.184  1.00  0.00           C  
ATOM   4865  HE1 MET   324      58.736 -34.683   6.105  1.00  0.00           H  
ATOM   4866  HE2 MET   324      58.041 -36.037   6.833  1.00  0.00           H  
ATOM   4867  HE3 MET   324      59.781 -36.047   6.748  1.00  0.00           H  
ATOM   4868  C   MET   324      55.306 -32.906   4.117  1.00  0.00           C  
ATOM   4869  O   MET   324      55.756 -32.516   5.140  1.00  0.00           O  
ATOM   4870  N   ASP   325      54.533 -32.157   3.366  1.00  0.00           N  
ATOM   4871  H   ASP   325      54.262 -32.486   2.447  1.00  0.00           H  
ATOM   4872  CA  ASP   325      53.980 -30.814   3.708  1.00  0.00           C  
ATOM   4873  HA  ASP   325      53.780 -30.762   4.778  1.00  0.00           H  
ATOM   4874  CB  ASP   325      55.018 -29.738   3.438  1.00  0.00           C  
ATOM   4875  HB2 ASP   325      55.918 -30.093   3.940  1.00  0.00           H  
ATOM   4876  HB3 ASP   325      55.275 -29.722   2.379  1.00  0.00           H  
ATOM   4877  CG  ASP   325      54.699 -28.357   4.005  1.00  0.00           C  
ATOM   4878  OD1 ASP   325      53.692 -28.234   4.702  1.00  0.00           O  
ATOM   4879  OD2 ASP   325      55.471 -27.353   3.851  1.00  0.00           O  
ATOM   4880  C   ASP   325      52.675 -30.466   3.046  1.00  0.00           C  
ATOM   4881  O   ASP   325      52.640 -29.638   2.133  1.00  0.00           O  
ATOM   4882  N   PRO   326      51.611 -31.181   3.402  1.00  0.00           N  
ATOM   4883  CD  PRO   326      51.659 -32.258   4.350  1.00  0.00           C  
ATOM   4884  HD2 PRO   326      52.001 -31.880   5.321  1.00  0.00           H  
ATOM   4885  HD3 PRO   326      52.270 -33.041   3.884  1.00  0.00           H  
ATOM   4886  CG  PRO   326      50.219 -32.778   4.558  1.00  0.00           C  
ATOM   4887  HG2 PRO   326      49.688 -32.369   5.427  1.00  0.00           H  
ATOM   4888  HG3 PRO   326      50.233 -33.867   4.690  1.00  0.00           H  
ATOM   4889  CB  PRO   326      49.416 -32.252   3.319  1.00  0.00           C  
ATOM   4890  HB2 PRO   326      48.403 -31.957   3.621  1.00  0.00           H  
ATOM   4891  HB3 PRO   326      49.361 -33.024   2.541  1.00  0.00           H  
ATOM   4892  CA  PRO   326      50.277 -31.091   2.772  1.00  0.00           C  
ATOM   4893  HA  PRO   326      50.435 -31.349   1.725  1.00  0.00           H  
ATOM   4894  C   PRO   326      49.690 -29.692   2.862  1.00  0.00           C  
ATOM   4895  O   PRO   326      48.873 -29.357   2.055  1.00  0.00           O  
ATOM   4896  N   LEU   327      50.056 -28.834   3.906  1.00  0.00           N  
ATOM   4897  H   LEU   327      50.851 -29.017   4.507  1.00  0.00           H  
ATOM   4898  CA  LEU   327      49.556 -27.477   3.967  1.00  0.00           C  
ATOM   4899  HA  LEU   327      48.541 -27.471   3.571  1.00  0.00           H  
ATOM   4900  CB  LEU   327      49.661 -27.077   5.443  1.00  0.00           C  
ATOM   4901  HB2 LEU   327      50.705 -26.920   5.715  1.00  0.00           H  
ATOM   4902  HB3 LEU   327      49.200 -26.089   5.427  1.00  0.00           H  
ATOM   4903  CG  LEU   327      48.884 -27.923   6.398  1.00  0.00           C  
ATOM   4904  HG  LEU   327      49.245 -28.951   6.351  1.00  0.00           H  
ATOM   4905  CD1 LEU   327      49.072 -27.370   7.824  1.00  0.00           C  
ATOM   4906 HD11 LEU   327      50.115 -27.318   8.158  1.00  0.00           H  
ATOM   4907 HD12 LEU   327      48.744 -26.324   7.813  1.00  0.00           H  
ATOM   4908 HD13 LEU   327      48.507 -27.887   8.609  1.00  0.00           H  
ATOM   4909  CD2 LEU   327      47.385 -27.990   6.222  1.00  0.00           C  
ATOM   4910 HD21 LEU   327      46.975 -26.972   6.232  1.00  0.00           H  
ATOM   4911 HD22 LEU   327      46.995 -28.466   5.315  1.00  0.00           H  
ATOM   4912 HD23 LEU   327      46.995 -28.508   7.108  1.00  0.00           H  
ATOM   4913  C   LEU   327      50.206 -26.353   3.135  1.00  0.00           C  
ATOM   4914  O   LEU   327      49.769 -25.221   3.062  1.00  0.00           O  
ATOM   4915  N   GLN   328      51.141 -26.690   2.267  1.00  0.00           N  
ATOM   4916  H   GLN   328      51.401 -27.669   2.263  1.00  0.00           H  
ATOM   4917  CA  GLN   328      52.058 -25.741   1.588  1.00  0.00           C  
ATOM   4918  HA  GLN   328      52.460 -25.068   2.346  1.00  0.00           H  
ATOM   4919  CB  GLN   328      53.257 -26.552   0.906  1.00  0.00           C  
ATOM   4920  HB2 GLN   328      53.716 -27.194   1.658  1.00  0.00           H  
ATOM   4921  HB3 GLN   328      52.954 -27.277   0.150  1.00  0.00           H  
ATOM   4922  CG  GLN   328      54.449 -25.749   0.301  1.00  0.00           C  
ATOM   4923  HG2 GLN   328      55.251 -26.471   0.145  1.00  0.00           H  
ATOM   4924  HG3 GLN   328      54.219 -25.173  -0.595  1.00  0.00           H  
ATOM   4925  CD  GLN   328      55.063 -24.722   1.201  1.00  0.00           C  
ATOM   4926  OE1 GLN   328      55.343 -23.543   0.842  1.00  0.00           O  
ATOM   4927  NE2 GLN   328      55.269 -25.048   2.450  1.00  0.00           N  
ATOM   4928 HE21 GLN   328      55.529 -24.345   3.132  1.00  0.00           H  
ATOM   4929 HE22 GLN   328      54.916 -25.937   2.785  1.00  0.00           H  
ATOM   4930  C   GLN   328      51.437 -24.778   0.544  1.00  0.00           C  
ATOM   4931  O   GLN   328      52.078 -23.755   0.233  1.00  0.00           O  
ATOM   4932  N   LYS   329      50.234 -25.150   0.073  1.00  0.00           N  
ATOM   4933  H   LYS   329      49.814 -26.009   0.409  1.00  0.00           H  
ATOM   4934  CA  LYS   329      49.442 -24.234  -0.822  1.00  0.00           C  
ATOM   4935  HA  LYS   329      49.686 -23.229  -0.476  1.00  0.00           H  
ATOM   4936  CB  LYS   329      49.911 -24.424  -2.287  1.00  0.00           C  
ATOM   4937  HB2 LYS   329      49.373 -23.676  -2.870  1.00  0.00           H
[truncated: 14,436,616 more chars]
