# Supplementary material for: Direct asymmetric synthesis of β-branched aromatic α-amino acids using engineered phenylalanine ammonia lyases
Source: Nat Commun. 2024 Sep 26;15:8264. doi: 10.1038/s41467-024-52613-x (PMC11427684; doi:10.1038/s41467-024-52613-x)
Supplement: Supplementary file 7 — Source data 4 [file 41467_2024_52613_MOESM7_ESM.zip › Umbrella sampling starting point/PcPAL-WT(a┬MeCA)/equil_rest1.pdb]

CRYST1  134.080  134.080  134.080 109.47 109.47 109.47 P 1           1
ATOM      1  N   GLY     1      23.957 -43.027 -46.057  1.00  0.00           N  
ATOM      2  H1  GLY     1      24.477 -42.637 -45.285  1.00  0.00           H  
ATOM      3  H2  GLY     1      24.302 -43.929 -46.354  1.00  0.00           H  
ATOM      4  H3  GLY     1      23.031 -43.205 -45.694  1.00  0.00           H  
ATOM      5  CA  GLY     1      23.742 -41.953 -47.111  1.00  0.00           C  
ATOM      6  HA2 GLY     1      23.423 -41.022 -46.644  1.00  0.00           H  
ATOM      7  HA3 GLY     1      24.697 -41.859 -47.629  1.00  0.00           H  
ATOM      8  C   GLY     1      22.650 -42.459 -48.109  1.00  0.00           C  
ATOM      9  O   GLY     1      22.127 -43.575 -47.921  1.00  0.00           O  
ATOM     10  N   ASN     2      22.329 -41.650 -49.159  1.00  0.00           N  
ATOM     11  H   ASN     2      22.652 -40.690 -49.197  1.00  0.00           H  
ATOM     12  CA  ASN     2      21.412 -42.075 -50.299  1.00  0.00           C  
ATOM     13  HA  ASN     2      21.197 -41.180 -50.883  1.00  0.00           H  
ATOM     14  CB  ASN     2      22.054 -43.106 -51.128  1.00  0.00           C  
ATOM     15  HB2 ASN     2      22.224 -44.065 -50.639  1.00  0.00           H  
ATOM     16  HB3 ASN     2      21.367 -43.377 -51.929  1.00  0.00           H  
ATOM     17  CG  ASN     2      23.455 -42.815 -51.677  1.00  0.00           C  
ATOM     18  OD1 ASN     2      24.437 -43.455 -51.406  1.00  0.00           O  
ATOM     19  ND2 ASN     2      23.454 -41.851 -52.567  1.00  0.00           N  
ATOM     20 HD21 ASN     2      24.304 -41.666 -53.086  1.00  0.00           H  
ATOM     21 HD22 ASN     2      22.541 -41.468 -52.779  1.00  0.00           H  
ATOM     22  C   ASN     2      20.016 -42.484 -49.768  1.00  0.00           C  
ATOM     23  O   ASN     2      19.380 -43.321 -50.369  1.00  0.00           O  
ATOM     24  N   GLY     3      19.486 -41.772 -48.753  1.00  0.00           N  
ATOM     25  H   GLY     3      20.109 -41.150 -48.252  1.00  0.00           H  
ATOM     26  CA  GLY     3      18.173 -42.096 -48.173  1.00  0.00           C  
ATOM     27  HA2 GLY     3      18.069 -43.156 -47.941  1.00  0.00           H  
ATOM     28  HA3 GLY     3      18.274 -41.543 -47.239  1.00  0.00           H  
ATOM     29  C   GLY     3      16.890 -41.755 -48.941  1.00  0.00           C  
ATOM     30  O   GLY     3      15.894 -42.310 -48.617  1.00  0.00           O  
ATOM     31  N   MET     4      16.912 -40.830 -49.894  1.00  0.00           N  
ATOM     32  H   MET     4      17.812 -40.414 -50.098  1.00  0.00           H  
ATOM     33  CA  MET     4      15.660 -40.355 -50.629  1.00  0.00           C  
ATOM     34  HA  MET     4      14.958 -41.180 -50.745  1.00  0.00           H  
ATOM     35  CB  MET     4      14.955 -39.132 -49.829  1.00  0.00           C  
ATOM     36  HB2 MET     4      15.726 -38.413 -49.553  1.00  0.00           H  
ATOM     37  HB3 MET     4      14.239 -38.656 -50.499  1.00  0.00           H  
ATOM     38  CG  MET     4      14.136 -39.581 -48.573  1.00  0.00           C  
ATOM     39  HG2 MET     4      13.604 -40.514 -48.762  1.00  0.00           H  
ATOM     40  HG3 MET     4      14.860 -39.763 -47.779  1.00  0.00           H  
ATOM     41  SD  MET     4      12.944 -38.294 -48.046  1.00  0.00           S  
ATOM     42  CE  MET     4      14.107 -36.989 -47.727  1.00  0.00           C  
ATOM     43  HE1 MET     4      14.560 -36.653 -48.668  1.00  0.00           H  
ATOM     44  HE2 MET     4      13.561 -36.102 -47.385  1.00  0.00           H  
ATOM     45  HE3 MET     4      14.851 -37.250 -46.964  1.00  0.00           H  
ATOM     46  C   MET     4      16.017 -39.906 -52.034  1.00  0.00           C  
ATOM     47  O   MET     4      15.233 -39.237 -52.678  1.00  0.00           O  
ATOM     48  N   ASP     5      17.235 -40.169 -52.591  1.00  0.00           N  
ATOM     49  H   ASP     5      17.864 -40.783 -52.088  1.00  0.00           H  
ATOM     50  CA  ASP     5      17.700 -39.510 -53.827  1.00  0.00           C  
ATOM     51  HA  ASP     5      17.751 -38.475 -53.491  1.00  0.00           H  
ATOM     52  CB  ASP     5      19.118 -40.005 -54.226  1.00  0.00           C  
ATOM     53  HB2 ASP     5      19.292 -41.081 -54.203  1.00  0.00           H  
ATOM     54  HB3 ASP     5      19.228 -39.697 -55.266  1.00  0.00           H  
ATOM     55  CG  ASP     5      20.307 -39.594 -53.335  1.00  0.00           C  
ATOM     56  OD1 ASP     5      21.407 -39.842 -53.735  1.00  0.00           O  
ATOM     57  OD2 ASP     5      20.148 -39.062 -52.211  1.00  0.00           O  
ATOM     58  C   ASP     5      16.776 -39.622 -55.069  1.00  0.00           C  
ATOM     59  O   ASP     5      16.573 -38.758 -55.904  1.00  0.00           O  
ATOM     60  N   PHE     6      16.113 -40.808 -55.180  1.00  0.00           N  
ATOM     61  H   PHE     6      16.403 -41.514 -54.514  1.00  0.00           H  
ATOM     62  CA  PHE     6      14.938 -41.103 -56.076  1.00  0.00           C  
ATOM     63  HA  PHE     6      15.240 -40.939 -57.111  1.00  0.00           H  
ATOM     64  CB  PHE     6      14.609 -42.570 -55.852  1.00  0.00           C  
ATOM     65  HB2 PHE     6      13.993 -42.873 -56.707  1.00  0.00           H  
ATOM     66  HB3 PHE     6      15.466 -43.252 -55.896  1.00  0.00           H  
ATOM     67  CG  PHE     6      13.790 -42.690 -54.602  1.00  0.00           C  
ATOM     68  CD1 PHE     6      14.464 -42.925 -53.399  1.00  0.00           C  
ATOM     69  HD1 PHE     6      15.536 -43.045 -53.442  1.00  0.00           H  
ATOM     70  CE1 PHE     6      13.710 -43.131 -52.215  1.00  0.00           C  
ATOM     71  HE1 PHE     6      14.209 -43.370 -51.287  1.00  0.00           H  
ATOM     72  CZ  PHE     6      12.299 -42.900 -52.236  1.00  0.00           C  
ATOM     73  HZ  PHE     6      11.848 -43.026 -51.263  1.00  0.00           H  
ATOM     74  CE2 PHE     6      11.659 -42.604 -53.421  1.00  0.00           C  
ATOM     75  HE2 PHE     6      10.595 -42.440 -53.325  1.00  0.00           H  
ATOM     76  CD2 PHE     6      12.392 -42.571 -54.616  1.00  0.00           C  
ATOM     77  HD2 PHE     6      11.890 -42.303 -55.534  1.00  0.00           H  
ATOM     78  C   PHE     6      13.749 -40.228 -56.001  1.00  0.00           C  
ATOM     79  O   PHE     6      13.067 -40.174 -57.029  1.00  0.00           O  
ATOM     80  N   CYS     7      13.431 -39.495 -54.931  1.00  0.00           N  
ATOM     81  H   CYS     7      13.969 -39.504 -54.073  1.00  0.00           H  
ATOM     82  CA  CYS     7      12.396 -38.513 -54.986  1.00  0.00           C  
ATOM     83  HA  CYS     7      12.048 -38.388 -56.011  1.00  0.00           H  
ATOM     84  CB  CYS     7      11.304 -39.046 -54.005  1.00  0.00           C  
ATOM     85  HB2 CYS     7      10.426 -38.409 -53.901  1.00  0.00           H  
ATOM     86  HB3 CYS     7      11.001 -39.986 -54.468  1.00  0.00           H  
ATOM     87  SG  CYS     7      12.006 -39.374 -52.346  1.00  0.00           S  
ATOM     88  HG  CYS     7      11.528 -40.605 -52.141  1.00  0.00           H  
ATOM     89  C   CYS     7      12.821 -37.121 -54.429  1.00  0.00           C  
ATOM     90  O   CYS     7      12.020 -36.227 -54.281  1.00  0.00           O  
ATOM     91  N   MET     8      14.133 -36.921 -54.138  1.00  0.00           N  
ATOM     92  H   MET     8      14.805 -37.678 -54.176  1.00  0.00           H  
ATOM     93  CA  MET     8      14.532 -35.615 -53.500  1.00  0.00           C  
ATOM     94  HA  MET     8      13.965 -35.532 -52.573  1.00  0.00           H  
ATOM     95  CB  MET     8      16.020 -35.681 -53.180  1.00  0.00           C  
ATOM     96  HB2 MET     8      16.202 -36.670 -52.760  1.00  0.00           H  
ATOM     97  HB3 MET     8      16.510 -35.740 -54.152  1.00  0.00           H  
ATOM     98  CG  MET     8      16.510 -34.495 -52.424  1.00  0.00           C  
ATOM     99  HG2 MET     8      15.774 -33.766 -52.085  1.00  0.00           H  
ATOM    100  HG3 MET     8      16.962 -34.795 -51.478  1.00  0.00           H  
ATOM    101  SD  MET     8      17.804 -33.521 -53.258  1.00  0.00           S  
ATOM    102  CE  MET     8      16.901 -32.806 -54.623  1.00  0.00           C  
ATOM    103  HE1 MET     8      17.615 -32.176 -55.168  1.00  0.00           H  
ATOM    104  HE2 MET     8      16.523 -33.575 -55.308  1.00  0.00           H  
ATOM    105  HE3 MET     8      15.974 -32.356 -54.248  1.00  0.00           H  
ATOM    106  C   MET     8      14.165 -34.364 -54.331  1.00  0.00           C  
ATOM    107  O   MET     8      13.813 -33.364 -53.710  1.00  0.00           O  
ATOM    108  N   LYS     9      13.995 -34.450 -55.656  1.00  0.00           N  
ATOM    109  H   LYS     9      14.285 -35.301 -56.122  1.00  0.00           H  
ATOM    110  CA  LYS     9      13.384 -33.365 -56.513  1.00  0.00           C  
ATOM    111  HA  LYS     9      14.133 -32.574 -56.478  1.00  0.00           H  
ATOM    112  CB  LYS     9      13.296 -33.895 -57.951  1.00  0.00           C  
ATOM    113  HB2 LYS     9      13.219 -33.021 -58.597  1.00  0.00           H  
ATOM    114  HB3 LYS     9      14.253 -34.384 -58.133  1.00  0.00           H  
ATOM    115  CG  LYS     9      12.362 -35.046 -58.209  1.00  0.00           C  
ATOM    116  HG2 LYS     9      12.614 -35.818 -57.482  1.00  0.00           H  
ATOM    117  HG3 LYS     9      11.342 -34.761 -57.949  1.00  0.00           H  
ATOM    118  CD  LYS     9      12.496 -35.642 -59.585  1.00  0.00           C  
ATOM    119  HD2 LYS     9      11.980 -34.838 -60.110  1.00  0.00           H  
ATOM    120  HD3 LYS     9      13.528 -35.803 -59.897  1.00  0.00           H  
ATOM    121  CE  LYS     9      11.812 -36.982 -59.624  1.00  0.00           C  
ATOM    122  HE2 LYS     9      12.119 -37.463 -60.553  1.00  0.00           H  
ATOM    123  HE3 LYS     9      12.309 -37.669 -58.939  1.00  0.00           H  
ATOM    124  NZ  LYS     9      10.339 -36.888 -59.498  1.00  0.00           N  
ATOM    125  HZ1 LYS     9      10.101 -36.919 -58.517  1.00  0.00           H  
ATOM    126  HZ2 LYS     9      10.014 -36.067 -59.988  1.00  0.00           H  
ATOM    127  HZ3 LYS     9       9.882 -37.690 -59.906  1.00  0.00           H  
ATOM    128  C   LYS     9      12.042 -32.772 -56.096  1.00  0.00           C  
ATOM    129  O   LYS     9      11.782 -31.637 -56.439  1.00  0.00           O  
ATOM    130  N   THR    10      11.199 -33.369 -55.348  1.00  0.00           N  
ATOM    131  H   THR    10      11.376 -34.321 -55.051  1.00  0.00           H  
ATOM    132  CA  THR    10       9.986 -32.754 -54.627  1.00  0.00           C  
ATOM    133  HA  THR    10       9.912 -31.688 -54.844  1.00  0.00           H  
ATOM    134  CB  THR    10       8.746 -33.443 -55.144  1.00  0.00           C  
ATOM    135  HB  THR    10       7.905 -33.050 -54.572  1.00  0.00           H  
ATOM    136  CG2 THR    10       8.461 -33.085 -56.605  1.00  0.00           C  
ATOM    137 HG21 THR    10       9.310 -33.530 -57.139  1.00  0.00           H  
ATOM    138 HG22 THR    10       7.598 -33.641 -56.992  1.00  0.00           H  
ATOM    139 HG23 THR    10       8.553 -32.003 -56.759  1.00  0.00           H  
ATOM    140  OG1 THR    10       8.803 -34.916 -55.006  1.00  0.00           O  
ATOM    141  HG1 THR    10       8.743 -35.064 -54.059  1.00  0.00           H  
ATOM    142  C   THR    10      10.021 -32.878 -53.113  1.00  0.00           C  
ATOM    143  O   THR    10       9.402 -32.079 -52.370  1.00  0.00           O  
ATOM    144  N   GLU    11      10.809 -33.841 -52.565  1.00  0.00           N  
ATOM    145  H   GLU    11      11.187 -34.551 -53.181  1.00  0.00           H  
ATOM    146  CA  GLU    11      10.794 -34.152 -51.088  1.00  0.00           C  
ATOM    147  HA  GLU    11       9.799 -33.840 -50.770  1.00  0.00           H  
ATOM    148  CB  GLU    11      10.910 -35.646 -50.939  1.00  0.00           C  
ATOM    149  HB2 GLU    11      11.860 -35.993 -51.347  1.00  0.00           H  
ATOM    150  HB3 GLU    11      10.711 -35.846 -49.886  1.00  0.00           H  
ATOM    151  CG  GLU    11       9.869 -36.417 -51.764  1.00  0.00           C  
ATOM    152  HG2 GLU    11      10.153 -36.329 -52.813  1.00  0.00           H  
ATOM    153  HG3 GLU    11       9.954 -37.455 -51.443  1.00  0.00           H  
ATOM    154  CD  GLU    11       8.427 -35.905 -51.611  1.00  0.00           C  
ATOM    155  OE1 GLU    11       7.847 -35.388 -52.629  1.00  0.00           O  
ATOM    156  OE2 GLU    11       7.970 -35.921 -50.474  1.00  0.00           O  
ATOM    157  C   GLU    11      11.835 -33.253 -50.282  1.00  0.00           C  
ATOM    158  O   GLU    11      11.753 -33.132 -49.045  1.00  0.00           O  
ATOM    159  N   ASP    12      12.889 -32.731 -50.891  1.00  0.00           N  
ATOM    160  H   ASP    12      12.913 -32.887 -51.891  1.00  0.00           H  
ATOM    161  CA  ASP    12      13.948 -31.988 -50.266  1.00  0.00           C  
ATOM    162  HA  ASP    12      13.428 -31.299 -49.600  1.00  0.00           H  
ATOM    163  CB  ASP    12      14.929 -32.988 -49.474  1.00  0.00           C  
ATOM    164  HB2 ASP    12      14.278 -33.628 -48.878  1.00  0.00           H  
ATOM    165  HB3 ASP    12      15.558 -33.619 -50.100  1.00  0.00           H  
ATOM    166  CG  ASP    12      15.865 -32.278 -48.462  1.00  0.00           C  
ATOM    167  OD1 ASP    12      15.680 -31.116 -48.145  1.00  0.00           O  
ATOM    168  OD2 ASP    12      16.629 -33.008 -47.854  1.00  0.00           O  
ATOM    169  C   ASP    12      14.773 -31.042 -51.227  1.00  0.00           C  
ATOM    170  O   ASP    12      15.990 -31.107 -51.232  1.00  0.00           O  
ATOM    171  N   PRO    13      14.111 -30.151 -51.985  1.00  0.00           N  
ATOM    172  CD  PRO    13      12.670 -29.992 -52.174  1.00  0.00           C  
ATOM    173  HD2 PRO    13      12.180 -29.720 -51.231  1.00  0.00           H  
ATOM    174  HD3 PRO    13      12.328 -30.967 -52.541  1.00  0.00           H  
ATOM    175  CG  PRO    13      12.514 -29.080 -53.369  1.00  0.00           C  
ATOM    176  HG2 PRO    13      12.459 -28.037 -53.035  1.00  0.00           H  
ATOM    177  HG3 PRO    13      11.659 -29.397 -53.978  1.00  0.00           H  
ATOM    178  CB  PRO    13      13.722 -29.432 -54.202  1.00  0.00           C  
ATOM    179  HB2 PRO    13      13.849 -28.705 -55.013  1.00  0.00           H  
ATOM    180  HB3 PRO    13      13.553 -30.414 -54.661  1.00  0.00           H  
ATOM    181  CA  PRO    13      14.818 -29.532 -53.173  1.00  0.00           C  
ATOM    182  HA  PRO    13      15.655 -30.121 -53.549  1.00  0.00           H  
ATOM    183  C   PRO    13      15.411 -28.116 -53.057  1.00  0.00           C  
ATOM    184  O   PRO    13      15.701 -27.440 -54.051  1.00  0.00           O  
ATOM    185  N   LEU    14      15.543 -27.613 -51.821  1.00  0.00           N  
ATOM    186  H   LEU    14      15.398 -28.193 -51.003  1.00  0.00           H  
ATOM    187  CA  LEU    14      15.978 -26.206 -51.510  1.00  0.00           C  
ATOM    188  HA  LEU    14      16.054 -25.594 -52.408  1.00  0.00           H  
ATOM    189  CB  LEU    14      14.884 -25.526 -50.602  1.00  0.00           C  
ATOM    190  HB2 LEU    14      14.744 -26.099 -49.685  1.00  0.00           H  
ATOM    191  HB3 LEU    14      15.102 -24.486 -50.362  1.00  0.00           H  
ATOM    192  CG  LEU    14      13.508 -25.425 -51.257  1.00  0.00           C  
ATOM    193  HG  LEU    14      13.228 -26.441 -51.535  1.00  0.00           H  
ATOM    194  CD1 LEU    14      12.497 -24.804 -50.349  1.00  0.00           C  
ATOM    195 HD11 LEU    14      12.436 -25.325 -49.386  1.00  0.00           H  
ATOM    196 HD12 LEU    14      12.799 -23.751 -50.286  1.00  0.00           H  
ATOM    197 HD13 LEU    14      11.494 -24.798 -50.793  1.00  0.00           H  
ATOM    198  CD2 LEU    14      13.625 -24.587 -52.532  1.00  0.00           C  
ATOM    199 HD21 LEU    14      14.282 -24.993 -53.311  1.00  0.00           H  
ATOM    200 HD22 LEU    14      12.609 -24.513 -52.938  1.00  0.00           H  
ATOM    201 HD23 LEU    14      14.075 -23.635 -52.223  1.00  0.00           H  
ATOM    202  C   LEU    14      17.449 -26.134 -50.956  1.00  0.00           C  
ATOM    203  O   LEU    14      17.790 -25.208 -50.210  1.00  0.00           O  
ATOM    204  N   TYR    15      18.283 -27.158 -51.213  1.00  0.00           N  
ATOM    205  H   TYR    15      17.899 -27.796 -51.899  1.00  0.00           H  
ATOM    206  CA  TYR    15      19.744 -27.286 -50.924  1.00  0.00           C  
ATOM    207  HA  TYR    15      19.993 -28.232 -51.407  1.00  0.00           H  
ATOM    208  CB  TYR    15      20.630 -26.260 -51.684  1.00  0.00           C  
ATOM    209  HB2 TYR    15      20.097 -25.304 -51.757  1.00  0.00           H  
ATOM    210  HB3 TYR    15      21.596 -26.028 -51.217  1.00  0.00           H  
ATOM    211  CG  TYR    15      20.919 -26.566 -53.134  1.00  0.00           C  
ATOM    212  CD1 TYR    15      22.148 -26.016 -53.715  1.00  0.00           C  
ATOM    213  HD1 TYR    15      22.831 -25.368 -53.186  1.00  0.00           H  
ATOM    214  CE1 TYR    15      22.556 -26.303 -55.053  1.00  0.00           C  
ATOM    215  HE1 TYR    15      23.461 -25.883 -55.466  1.00  0.00           H  
ATOM    216  CZ  TYR    15      21.784 -27.127 -55.853  1.00  0.00           C  
ATOM    217  OH  TYR    15      22.097 -27.379 -57.181  1.00  0.00           O  
ATOM    218  HH  TYR    15      22.793 -26.755 -57.400  1.00  0.00           H  
ATOM    219  CE2 TYR    15      20.561 -27.705 -55.287  1.00  0.00           C  
ATOM    220  HE2 TYR    15      19.919 -28.366 -55.852  1.00  0.00           H  
ATOM    221  CD2 TYR    15      20.128 -27.462 -53.906  1.00  0.00           C  
ATOM    222  HD2 TYR    15      19.213 -27.947 -53.599  1.00  0.00           H  
ATOM    223  C   TYR    15      20.125 -27.570 -49.470  1.00  0.00           C  
ATOM    224  O   TYR    15      21.343 -27.775 -49.295  1.00  0.00           O  
ATOM    225  N   TRP    16      19.234 -27.480 -48.482  1.00  0.00           N  
ATOM    226  H   TRP    16      18.337 -27.095 -48.752  1.00  0.00           H  
ATOM    227  CA  TRP    16      19.547 -27.729 -47.060  1.00  0.00           C  
ATOM    228  HA  TRP    16      20.381 -27.052 -46.872  1.00  0.00           H  
ATOM    229  CB  TRP    16      18.302 -27.407 -46.189  1.00  0.00           C  
ATOM    230  HB2 TRP    16      17.515 -28.047 -46.607  1.00  0.00           H  
ATOM    231  HB3 TRP    16      18.534 -27.591 -45.132  1.00  0.00           H  
ATOM    232  CG  TRP    16      17.755 -25.993 -46.213  1.00  0.00           C  
ATOM    233  CD1 TRP    16      16.685 -25.663 -46.875  1.00  0.00           C  
ATOM    234  HD1 TRP    16      16.164 -26.275 -47.596  1.00  0.00           H  
ATOM    235  NE1 TRP    16      16.432 -24.319 -46.668  1.00  0.00           N  
ATOM    236  HE1 TRP    16      15.626 -23.865 -47.074  1.00  0.00           H  
ATOM    237  CE2 TRP    16      17.316 -23.716 -45.807  1.00  0.00           C  
ATOM    238  CZ2 TRP    16      17.466 -22.448 -45.325  1.00  0.00           C  
ATOM    239  HZ2 TRP    16      16.963 -21.625 -45.810  1.00  0.00           H  
ATOM    240  CH2 TRP    16      18.437 -22.162 -44.327  1.00  0.00           C  
ATOM    241  HH2 TRP    16      18.440 -21.162 -43.920  1.00  0.00           H  
ATOM    242  CZ3 TRP    16      19.288 -23.182 -43.850  1.00  0.00           C  
ATOM    243  HZ3 TRP    16      20.018 -23.018 -43.071  1.00  0.00           H  
ATOM    244  CE3 TRP    16      19.132 -24.451 -44.441  1.00  0.00           C  
ATOM    245  HE3 TRP    16      19.719 -25.220 -43.962  1.00  0.00           H  
ATOM    246  CD2 TRP    16      18.119 -24.803 -45.413  1.00  0.00           C  
ATOM    247  C   TRP    16      20.135 -29.115 -46.872  1.00  0.00           C  
ATOM    248  O   TRP    16      20.930 -29.269 -45.968  1.00  0.00           O  
ATOM    249  N   GLY    17      19.710 -30.083 -47.666  1.00  0.00           N  
ATOM    250  H   GLY    17      19.053 -29.842 -48.398  1.00  0.00           H  
ATOM    251  CA  GLY    17      20.146 -31.458 -47.708  1.00  0.00           C  
ATOM    252  HA2 GLY    17      19.863 -31.870 -46.739  1.00  0.00           H  
ATOM    253  HA3 GLY    17      19.524 -31.967 -48.444  1.00  0.00           H  
ATOM    254  C   GLY    17      21.611 -31.622 -48.138  1.00  0.00           C  
ATOM    255  O   GLY    17      22.372 -32.376 -47.557  1.00  0.00           O  
ATOM    256  N   ILE    18      21.983 -30.790 -49.164  1.00  0.00           N  
ATOM    257  H   ILE    18      21.294 -30.074 -49.359  1.00  0.00           H  
ATOM    258  CA  ILE    18      23.377 -30.685 -49.553  1.00  0.00           C  
ATOM    259  HA  ILE    18      23.813 -31.640 -49.848  1.00  0.00           H  
ATOM    260  CB  ILE    18      23.443 -29.778 -50.867  1.00  0.00           C  
ATOM    261  HB  ILE    18      23.055 -28.790 -50.620  1.00  0.00           H  
ATOM    262  CG2 ILE    18      24.899 -29.474 -51.291  1.00  0.00           C  
ATOM    263 HG21 ILE    18      24.928 -28.686 -52.053  1.00  0.00           H  
ATOM    264 HG22 ILE    18      25.511 -28.974 -50.531  1.00  0.00           H  
ATOM    265 HG23 ILE    18      25.384 -30.388 -51.656  1.00  0.00           H  
ATOM    266  CG1 ILE    18      22.513 -30.243 -51.968  1.00  0.00           C  
ATOM    267 HG12 ILE    18      22.633 -31.326 -51.992  1.00  0.00           H  
ATOM    268 HG13 ILE    18      21.460 -29.986 -51.851  1.00  0.00           H  
ATOM    269  CD1 ILE    18      22.708 -29.675 -53.389  1.00  0.00           C  
ATOM    270 HD11 ILE    18      21.842 -29.941 -54.007  1.00  0.00           H  
ATOM    271 HD12 ILE    18      22.676 -28.579 -53.388  1.00  0.00           H  
ATOM    272 HD13 ILE    18      23.634 -29.970 -53.898  1.00  0.00           H  
ATOM    273  C   ILE    18      24.257 -30.120 -48.470  1.00  0.00           C  
ATOM    274  O   ILE    18      25.369 -30.503 -48.286  1.00  0.00           O  
ATOM    275  N   ALA    19      23.634 -29.262 -47.694  1.00  0.00           N  
ATOM    276  H   ALA    19      22.683 -29.015 -47.941  1.00  0.00           H  
ATOM    277  CA  ALA    19      24.281 -28.464 -46.650  1.00  0.00           C  
ATOM    278  HA  ALA    19      25.242 -28.084 -46.996  1.00  0.00           H  
ATOM    279  CB  ALA    19      23.450 -27.206 -46.430  1.00  0.00           C  
ATOM    280  HB1 ALA    19      22.438 -27.430 -46.070  1.00  0.00           H  
ATOM    281  HB2 ALA    19      23.967 -26.572 -45.699  1.00  0.00           H  
ATOM    282  HB3 ALA    19      23.447 -26.563 -47.319  1.00  0.00           H  
ATOM    283  C   ALA    19      24.399 -29.191 -45.343  1.00  0.00           C  
ATOM    284  O   ALA    19      25.390 -29.020 -44.649  1.00  0.00           O  
ATOM    285  N   ALA    20      23.526 -30.171 -45.017  1.00  0.00           N  
ATOM    286  H   ALA    20      22.590 -30.136 -45.403  1.00  0.00           H  
ATOM    287  CA  ALA    20      23.778 -31.186 -44.051  1.00  0.00           C  
ATOM    288  HA  ALA    20      23.811 -30.791 -43.036  1.00  0.00           H  
ATOM    289  CB  ALA    20      22.550 -32.122 -43.996  1.00  0.00           C  
ATOM    290  HB1 ALA    20      21.664 -31.559 -44.315  1.00  0.00           H  
ATOM    291  HB2 ALA    20      22.775 -32.969 -44.657  1.00  0.00           H  
ATOM    292  HB3 ALA    20      22.428 -32.547 -42.992  1.00  0.00           H  
ATOM    293  C   ALA    20      25.062 -31.918 -44.341  1.00  0.00           C  
ATOM    294  O   ALA    20      25.904 -32.074 -43.462  1.00  0.00           O  
ATOM    295  N   GLU    21      25.195 -32.473 -45.548  1.00  0.00           N  
ATOM    296  H   GLU    21      24.501 -32.474 -46.286  1.00  0.00           H  
ATOM    297  CA  GLU    21      26.400 -33.241 -45.871  1.00  0.00           C  
ATOM    298  HA  GLU    21      26.645 -34.104 -45.253  1.00  0.00           H  
ATOM    299  CB  GLU    21      26.168 -33.886 -47.241  1.00  0.00           C  
ATOM    300  HB2 GLU    21      26.090 -32.998 -47.869  1.00  0.00           H  
ATOM    301  HB3 GLU    21      27.090 -34.322 -47.624  1.00  0.00           H  
ATOM    302  CG  GLU    21      24.927 -34.920 -47.289  1.00  0.00           C  
ATOM    303  HG2 GLU    21      25.084 -35.710 -46.554  1.00  0.00           H  
ATOM    304  HG3 GLU    21      23.983 -34.434 -47.040  1.00  0.00           H  
ATOM    305  CD  GLU    21      24.789 -35.702 -48.625  1.00  0.00           C  
ATOM    306  OE1 GLU    21      24.959 -35.210 -49.751  1.00  0.00           O  
ATOM    307  OE2 GLU    21      24.297 -36.882 -48.551  1.00  0.00           O  
ATOM    308  C   GLU    21      27.681 -32.490 -45.832  1.00  0.00           C  
ATOM    309  O   GLU    21      28.730 -33.023 -45.750  1.00  0.00           O  
ATOM    310  N   ALA    22      27.606 -31.202 -46.102  1.00  0.00           N  
ATOM    311  H   ALA    22      26.665 -30.839 -46.200  1.00  0.00           H  
ATOM    312  CA  ALA    22      28.772 -30.334 -46.017  1.00  0.00           C  
ATOM    313  HA  ALA    22      29.621 -30.782 -46.533  1.00  0.00           H  
ATOM    314  CB  ALA    22      28.387 -28.942 -46.447  1.00  0.00           C  
ATOM    315  HB1 ALA    22      27.506 -28.561 -45.917  1.00  0.00           H  
ATOM    316  HB2 ALA    22      29.143 -28.147 -46.435  1.00  0.00           H  
ATOM    317  HB3 ALA    22      28.107 -28.930 -47.508  1.00  0.00           H  
ATOM    318  C   ALA    22      29.283 -30.279 -44.490  1.00  0.00           C  
ATOM    319  O   ALA    22      30.408 -29.941 -44.284  1.00  0.00           O  
ATOM    320  N   MET    23      28.443 -30.661 -43.485  1.00  0.00           N  
ATOM    321  H   MET    23      27.493 -30.888 -43.752  1.00  0.00           H  
ATOM    322  CA  MET    23      28.691 -30.487 -41.986  1.00  0.00           C  
ATOM    323  HA  MET    23      29.657 -29.998 -41.856  1.00  0.00           H  
ATOM    324  CB  MET    23      27.632 -29.537 -41.329  1.00  0.00           C  
ATOM    325  HB2 MET    23      26.630 -29.872 -41.598  1.00  0.00           H  
ATOM    326  HB3 MET    23      27.778 -29.560 -40.250  1.00  0.00           H  
ATOM    327  CG  MET    23      27.752 -28.113 -41.788  1.00  0.00           C  
ATOM    328  HG2 MET    23      27.796 -27.986 -42.870  1.00  0.00           H  
ATOM    329  HG3 MET    23      26.949 -27.475 -41.420  1.00  0.00           H  
ATOM    330  SD  MET    23      29.268 -27.279 -41.360  1.00  0.00           S  
ATOM    331  CE  MET    23      29.085 -27.162 -39.466  1.00  0.00           C  
ATOM    332  HE1 MET    23      28.404 -26.316 -39.311  1.00  0.00           H  
ATOM    333  HE2 MET    23      28.690 -28.003 -38.883  1.00  0.00           H  
ATOM    334  HE3 MET    23      30.053 -26.847 -39.057  1.00  0.00           H  
ATOM    335  C   MET    23      28.731 -31.853 -41.186  1.00  0.00           C  
ATOM    336  O   MET    23      29.162 -31.823 -40.071  1.00  0.00           O  
ATOM    337  N   THR    24      28.367 -32.937 -41.795  1.00  0.00           N  
ATOM    338  H   THR    24      27.951 -32.856 -42.715  1.00  0.00           H  
ATOM    339  CA  THR    24      28.654 -34.266 -41.352  1.00  0.00           C  
ATOM    340  HA  THR    24      28.214 -34.451 -40.372  1.00  0.00           H  
ATOM    341  CB  THR    24      28.077 -35.363 -42.296  1.00  0.00           C  
ATOM    342  HB  THR    24      28.429 -36.358 -42.022  1.00  0.00           H  
ATOM    343  CG2 THR    24      26.560 -35.470 -42.292  1.00  0.00           C  
ATOM    344 HG21 THR    24      26.319 -36.385 -42.848  1.00  0.00           H  
ATOM    345 HG22 THR    24      26.178 -35.557 -41.267  1.00  0.00           H  
ATOM    346 HG23 THR    24      26.072 -34.596 -42.741  1.00  0.00           H  
ATOM    347  OG1 THR    24      28.390 -35.202 -43.665  1.00  0.00           O  
ATOM    348  HG1 THR    24      29.346 -35.266 -43.600  1.00  0.00           H  
ATOM    349  C   THR    24      30.114 -34.626 -41.203  1.00  0.00           C  
ATOM    350  O   THR    24      30.901 -33.955 -41.828  1.00  0.00           O  
ATOM    351  N   GLY    25      30.497 -35.584 -40.413  1.00  0.00           N  
ATOM    352  H   GLY    25      29.769 -36.100 -39.935  1.00  0.00           H  
ATOM    353  CA  GLY    25      31.797 -36.068 -39.915  1.00  0.00           C  
ATOM    354  HA2 GLY    25      31.577 -36.990 -39.378  1.00  0.00           H  
ATOM    355  HA3 GLY    25      32.487 -36.306 -40.725  1.00  0.00           H  
ATOM    356  C   GLY    25      32.601 -35.130 -39.039  1.00  0.00           C  
ATOM    357  O   GLY    25      32.276 -33.999 -38.713  1.00  0.00           O  
ATOM    358  N   SER    26      33.726 -35.685 -38.494  1.00  0.00           N  
ATOM    359  H   SER    26      33.939 -36.591 -38.894  1.00  0.00           H  
ATOM    360  CA  SER    26      34.734 -35.020 -37.681  1.00  0.00           C  
ATOM    361  HA  SER    26      34.261 -34.809 -36.722  1.00  0.00           H  
ATOM    362  CB  SER    26      35.911 -35.997 -37.394  1.00  0.00           C  
ATOM    363  HB2 SER    26      35.614 -36.787 -36.705  1.00  0.00           H  
ATOM    364  HB3 SER    26      36.189 -36.494 -38.324  1.00  0.00           H  
ATOM    365  OG  SER    26      37.225 -35.458 -36.950  1.00  0.00           O  
ATOM    366  HG  SER    26      37.137 -35.081 -36.072  1.00  0.00           H  
ATOM    367  C   SER    26      35.325 -33.803 -38.382  1.00  0.00           C  
ATOM    368  O   SER    26      35.544 -33.790 -39.585  1.00  0.00           O  
ATOM    369  N   HIE    27      35.587 -32.761 -37.578  1.00  0.00           N  
ATOM    370  H   HIE    27      35.605 -32.889 -36.573  1.00  0.00           H  
ATOM    371  CA  HIE    27      36.327 -31.544 -37.986  1.00  0.00           C  
ATOM    372  HA  HIE    27      35.921 -31.164 -38.923  1.00  0.00           H  
ATOM    373  CB  HIE    27      36.308 -30.559 -36.874  1.00  0.00           C  
ATOM    374  HB2 HIE    27      35.242 -30.302 -36.826  1.00  0.00           H  
ATOM    375  HB3 HIE    27      36.541 -30.969 -35.883  1.00  0.00           H  
ATOM    376  CG  HIE    27      37.326 -29.385 -36.952  1.00  0.00           C  
ATOM    377  ND1 HIE    27      37.150 -28.237 -37.710  1.00  0.00           N  
ATOM    378  CE1 HIE    27      38.236 -27.471 -37.546  1.00  0.00           C  
ATOM    379  HE1 HIE    27      38.437 -26.532 -38.041  1.00  0.00           H  
ATOM    380  NE2 HIE    27      39.158 -28.133 -36.849  1.00  0.00           N  
ATOM    381  HE2 HIE    27      40.048 -27.749 -36.564  1.00  0.00           H  
ATOM    382  CD2 HIE    27      38.649 -29.403 -36.449  1.00  0.00           C  
ATOM    383  HD2 HIE    27      39.076 -30.139 -35.784  1.00  0.00           H  
ATOM    384  C   HIE    27      37.759 -31.973 -38.356  1.00  0.00           C  
ATOM    385  O   HIE    27      38.225 -31.501 -39.432  1.00  0.00           O  
ATOM    386  N   LEU    28      38.508 -32.773 -37.634  1.00  0.00           N  
ATOM    387  H   LEU    28      38.003 -33.348 -36.970  1.00  0.00           H  
ATOM    388  CA  LEU    28      39.872 -33.133 -37.952  1.00  0.00           C  
ATOM    389  HA  LEU    28      40.543 -32.281 -38.072  1.00  0.00           H  
ATOM    390  CB  LEU    28      40.386 -34.050 -36.849  1.00  0.00           C  
ATOM    391  HB2 LEU    28      40.325 -33.431 -35.953  1.00  0.00           H  
ATOM    392  HB3 LEU    28      39.696 -34.889 -36.754  1.00  0.00           H  
ATOM    393  CG  LEU    28      41.796 -34.620 -37.016  1.00  0.00           C  
ATOM    394  HG  LEU    28      41.692 -35.316 -37.848  1.00  0.00           H  
ATOM    395  CD1 LEU    28      42.897 -33.536 -37.235  1.00  0.00           C  
ATOM    396 HD11 LEU    28      43.775 -34.109 -37.556  1.00  0.00           H  
ATOM    397 HD12 LEU    28      42.780 -32.842 -38.076  1.00  0.00           H  
ATOM    398 HD13 LEU    28      43.218 -32.927 -36.380  1.00  0.00           H  
ATOM    399  CD2 LEU    28      42.244 -35.436 -35.763  1.00  0.00           C  
ATOM    400 HD21 LEU    28      42.109 -34.813 -34.871  1.00  0.00           H  
ATOM    401 HD22 LEU    28      41.604 -36.322 -35.672  1.00  0.00           H  
ATOM    402 HD23 LEU    28      43.239 -35.873 -35.910  1.00  0.00           H  
ATOM    403  C   LEU    28      39.924 -33.899 -39.323  1.00  0.00           C  
ATOM    404  O   LEU    28      40.784 -33.657 -40.186  1.00  0.00           O  
ATOM    405  N   ASP    29      38.956 -34.768 -39.606  1.00  0.00           N  
ATOM    406  H   ASP    29      38.299 -34.994 -38.869  1.00  0.00           H  
ATOM    407  CA  ASP    29      38.835 -35.372 -40.951  1.00  0.00           C  
ATOM    408  HA  ASP    29      39.663 -36.071 -41.069  1.00  0.00           H  
ATOM    409  CB  ASP    29      37.768 -36.488 -40.998  1.00  0.00           C  
ATOM    410  HB2 ASP    29      36.872 -36.138 -40.485  1.00  0.00           H  
ATOM    411  HB3 ASP    29      37.514 -36.779 -42.018  1.00  0.00           H  
ATOM    412  CG  ASP    29      37.991 -37.887 -40.388  1.00  0.00           C  
ATOM    413  OD1 ASP    29      39.115 -38.332 -40.287  1.00  0.00           O  
ATOM    414  OD2 ASP    29      36.924 -38.517 -39.986  1.00  0.00           O  
ATOM    415  C   ASP    29      38.661 -34.377 -42.116  1.00  0.00           C  
ATOM    416  O   ASP    29      39.100 -34.704 -43.231  1.00  0.00           O  
ATOM    417  N   GLU    30      38.008 -33.280 -41.830  1.00  0.00           N  
ATOM    418  H   GLU    30      37.714 -33.139 -40.871  1.00  0.00           H  
ATOM    419  CA  GLU    30      37.800 -32.207 -42.882  1.00  0.00           C  
ATOM    420  HA  GLU    30      37.779 -32.710 -43.849  1.00  0.00           H  
ATOM    421  CB  GLU    30      36.523 -31.329 -42.627  1.00  0.00           C  
ATOM    422  HB2 GLU    30      35.633 -31.899 -42.893  1.00  0.00           H  
ATOM    423  HB3 GLU    30      36.392 -31.140 -41.561  1.00  0.00           H  
ATOM    424  CG  GLU    30      36.438 -29.926 -43.263  1.00  0.00           C  
ATOM    425  HG2 GLU    30      35.609 -29.348 -42.854  1.00  0.00           H  
ATOM    426  HG3 GLU    30      37.370 -29.439 -42.976  1.00  0.00           H  
ATOM    427  CD  GLU    30      36.254 -30.005 -44.795  1.00  0.00           C  
ATOM    428  OE1 GLU    30      36.066 -31.099 -45.281  1.00  0.00           O  
ATOM    429  OE2 GLU    30      36.111 -28.921 -45.392  1.00  0.00           O  
ATOM    430  C   GLU    30      39.082 -31.397 -42.965  1.00  0.00           C  
ATOM    431  O   GLU    30      39.430 -30.973 -44.048  1.00  0.00           O  
ATOM    432  N   VAL    31      39.854 -31.205 -41.927  1.00  0.00           N  
ATOM    433  H   VAL    31      39.518 -31.686 -41.102  1.00  0.00           H  
ATOM    434  CA  VAL    31      41.160 -30.459 -41.956  1.00  0.00           C  
ATOM    435  HA  VAL    31      41.096 -29.451 -42.366  1.00  0.00           H  
ATOM    436  CB  VAL    31      41.635 -30.146 -40.495  1.00  0.00           C  
ATOM    437  HB  VAL    31      41.563 -31.029 -39.860  1.00  0.00           H  
ATOM    438  CG1 VAL    31      43.072 -29.710 -40.352  1.00  0.00           C  
ATOM    439 HG11 VAL    31      43.242 -29.239 -39.376  1.00  0.00           H  
ATOM    440 HG12 VAL    31      43.737 -30.578 -40.434  1.00  0.00           H  
ATOM    441 HG13 VAL    31      43.380 -28.943 -41.073  1.00  0.00           H  
ATOM    442  CG2 VAL    31      40.760 -28.997 -39.980  1.00  0.00           C  
ATOM    443 HG21 VAL    31      40.986 -28.830 -38.920  1.00  0.00           H  
ATOM    444 HG22 VAL    31      41.113 -28.084 -40.476  1.00  0.00           H  
ATOM    445 HG23 VAL    31      39.667 -28.944 -40.047  1.00  0.00           H  
ATOM    446  C   VAL    31      42.257 -31.263 -42.622  1.00  0.00           C  
ATOM    447  O   VAL    31      43.094 -30.667 -43.254  1.00  0.00           O  
ATOM    448  N   LYS    32      42.231 -32.641 -42.458  1.00  0.00           N  
ATOM    449  H   LYS    32      41.468 -32.878 -41.835  1.00  0.00           H  
ATOM    450  CA  LYS    32      43.069 -33.641 -43.130  1.00  0.00           C  
ATOM    451  HA  LYS    32      44.101 -33.307 -43.022  1.00  0.00           H  
ATOM    452  CB  LYS    32      42.872 -35.075 -42.562  1.00  0.00           C  
ATOM    453  HB2 LYS    32      41.797 -35.224 -42.461  1.00  0.00           H  
ATOM    454  HB3 LYS    32      43.191 -35.865 -43.243  1.00  0.00           H  
ATOM    455  CG  LYS    32      43.742 -35.320 -41.306  1.00  0.00           C  
ATOM    456  HG2 LYS    32      44.793 -35.450 -41.562  1.00  0.00           H  
ATOM    457  HG3 LYS    32      43.665 -34.508 -40.583  1.00  0.00           H  
ATOM    458  CD  LYS    32      43.182 -36.607 -40.569  1.00  0.00           C  
ATOM    459  HD2 LYS    32      42.209 -36.235 -40.248  1.00  0.00           H  
ATOM    460  HD3 LYS    32      43.177 -37.449 -41.261  1.00  0.00           H  
ATOM    461  CE  LYS    32      44.009 -36.943 -39.311  1.00  0.00           C  
ATOM    462  HE2 LYS    32      45.043 -37.231 -39.499  1.00  0.00           H  
ATOM    463  HE3 LYS    32      43.919 -36.007 -38.759  1.00  0.00           H  
ATOM    464  NZ  LYS    32      43.543 -37.983 -38.398  1.00  0.00           N  
ATOM    465  HZ1 LYS    32      42.675 -37.717 -37.957  1.00  0.00           H  
ATOM    466  HZ2 LYS    32      43.511 -38.870 -38.880  1.00  0.00           H  
ATOM    467  HZ3 LYS    32      44.223 -38.065 -37.656  1.00  0.00           H  
ATOM    468  C   LYS    32      42.833 -33.575 -44.613  1.00  0.00           C  
ATOM    469  O   LYS    32      43.880 -33.592 -45.253  1.00  0.00           O  
ATOM    470  N   LYS    33      41.499 -33.498 -45.061  1.00  0.00           N  
ATOM    471  H   LYS    33      40.737 -33.658 -44.414  1.00  0.00           H  
ATOM    472  CA  LYS    33      41.216 -33.187 -46.461  1.00  0.00           C  
ATOM    473  HA  LYS    33      41.687 -33.975 -47.049  1.00  0.00           H  
ATOM    474  CB  LYS    33      39.614 -33.421 -46.515  1.00  0.00           C  
ATOM    475  HB2 LYS    33      39.388 -34.352 -45.996  1.00  0.00           H  
ATOM    476  HB3 LYS    33      39.075 -32.603 -46.038  1.00  0.00           H  
ATOM    477  CG  LYS    33      39.206 -33.499 -47.996  1.00  0.00           C  
ATOM    478  HG2 LYS    33      39.662 -32.686 -48.561  1.00  0.00           H  
ATOM    479  HG3 LYS    33      39.599 -34.425 -48.416  1.00  0.00           H  
ATOM    480  CD  LYS    33      37.733 -33.495 -48.240  1.00  0.00           C  
ATOM    481  HD2 LYS    33      37.531 -33.694 -49.292  1.00  0.00           H  
ATOM    482  HD3 LYS    33      37.364 -34.384 -47.728  1.00  0.00           H  
ATOM    483  CE  LYS    33      37.072 -32.224 -47.874  1.00  0.00           C  
ATOM    484  HE2 LYS    33      36.007 -32.456 -47.889  1.00  0.00           H  
ATOM    485  HE3 LYS    33      37.460 -31.890 -46.912  1.00  0.00           H  
ATOM    486  NZ  LYS    33      37.431 -31.237 -48.927  1.00  0.00           N  
ATOM    487  HZ1 LYS    33      37.288 -31.563 -49.873  1.00  0.00           H  
ATOM    488  HZ2 LYS    33      36.803 -30.470 -48.734  1.00  0.00           H  
ATOM    489  HZ3 LYS    33      38.421 -31.113 -49.078  1.00  0.00           H  
ATOM    490  C   LYS    33      41.617 -31.848 -46.901  1.00  0.00           C  
ATOM    491  O   LYS    33      42.070 -31.756 -48.045  1.00  0.00           O  
ATOM    492  N   MET    34      41.725 -30.852 -45.952  1.00  0.00           N  
ATOM    493  H   MET    34      41.435 -30.962 -44.987  1.00  0.00           H  
ATOM    494  CA  MET    34      42.128 -29.517 -46.346  1.00  0.00           C  
ATOM    495  HA  MET    34      41.587 -29.268 -47.258  1.00  0.00           H  
ATOM    496  CB  MET    34      41.726 -28.591 -45.212  1.00  0.00           C  
ATOM    497  HB2 MET    34      40.779 -28.935 -44.795  1.00  0.00           H  
ATOM    498  HB3 MET    34      42.466 -28.610 -44.413  1.00  0.00           H  
ATOM    499  CG  MET    34      41.467 -27.166 -45.616  1.00  0.00           C  
ATOM    500  HG2 MET    34      42.443 -26.794 -45.931  1.00  0.00           H  
ATOM    501  HG3 MET    34      40.792 -27.194 -46.471  1.00  0.00           H  
ATOM    502  SD  MET    34      40.938 -26.110 -44.299  1.00  0.00           S  
ATOM    503  CE  MET    34      39.136 -26.543 -44.183  1.00  0.00           C  
ATOM    504  HE1 MET    34      38.648 -26.347 -45.146  1.00  0.00           H  
ATOM    505  HE2 MET    34      39.003 -27.625 -44.055  1.00  0.00           H  
ATOM    506  HE3 MET    34      38.577 -25.995 -43.415  1.00  0.00           H  
ATOM    507  C   MET    34      43.567 -29.416 -46.591  1.00  0.00           C  
ATOM    508  O   MET    34      43.930 -28.635 -47.409  1.00  0.00           O  
ATOM    509  N   VAL    35      44.322 -30.226 -45.828  1.00  0.00           N  
ATOM    510  H   VAL    35      43.876 -30.568 -44.985  1.00  0.00           H  
ATOM    511  CA  VAL    35      45.817 -30.433 -45.954  1.00  0.00           C  
ATOM    512  HA  VAL    35      46.298 -29.461 -46.067  1.00  0.00           H  
ATOM    513  CB  VAL    35      46.548 -31.165 -44.797  1.00  0.00           C  
ATOM    514  HB  VAL    35      46.121 -32.163 -44.692  1.00  0.00           H  
ATOM    515  CG1 VAL    35      48.059 -31.120 -45.063  1.00  0.00           C  
ATOM    516 HG11 VAL    35      48.628 -31.526 -44.218  1.00  0.00           H  
ATOM    517 HG12 VAL    35      48.401 -31.692 -45.935  1.00  0.00           H  
ATOM    518 HG13 VAL    35      48.334 -30.093 -45.333  1.00  0.00           H  
ATOM    519  CG2 VAL    35      46.304 -30.328 -43.519  1.00  0.00           C  
ATOM    520 HG21 VAL    35      46.705 -29.327 -43.722  1.00  0.00           H  
ATOM    521 HG22 VAL    35      45.269 -30.300 -43.157  1.00  0.00           H  
ATOM    522 HG23 VAL    35      47.022 -30.747 -42.803  1.00  0.00           H  
ATOM    523  C   VAL    35      46.227 -31.101 -47.345  1.00  0.00           C  
ATOM    524  O   VAL    35      47.129 -30.626 -48.022  1.00  0.00           O  
ATOM    525  N   ALA    36      45.405 -32.082 -47.667  1.00  0.00           N  
ATOM    526  H   ALA    36      44.649 -32.287 -47.025  1.00  0.00           H  
ATOM    527  CA  ALA    36      45.578 -32.868 -48.917  1.00  0.00           C  
ATOM    528  HA  ALA    36      46.592 -33.196 -49.145  1.00  0.00           H  
ATOM    529  CB  ALA    36      44.619 -34.106 -48.886  1.00  0.00           C  
ATOM    530  HB1 ALA    36      44.447 -34.571 -49.864  1.00  0.00           H  
ATOM    531  HB2 ALA    36      45.027 -34.821 -48.161  1.00  0.00           H  
ATOM    532  HB3 ALA    36      43.664 -33.773 -48.461  1.00  0.00           H  
ATOM    533  C   ALA    36      45.131 -31.975 -50.101  1.00  0.00           C  
ATOM    534  O   ALA    36      45.853 -31.987 -51.122  1.00  0.00           O  
ATOM    535  N   GLU    37      44.083 -31.155 -50.025  1.00  0.00           N  
ATOM    536  H   GLU    37      43.677 -31.044 -49.103  1.00  0.00           H  
ATOM    537  CA  GLU    37      43.668 -30.280 -51.121  1.00  0.00           C  
ATOM    538  HA  GLU    37      43.800 -30.829 -52.054  1.00  0.00           H  
ATOM    539  CB  GLU    37      42.181 -29.947 -50.755  1.00  0.00           C  
ATOM    540  HB2 GLU    37      42.126 -29.710 -49.693  1.00  0.00           H  
ATOM    541  HB3 GLU    37      41.856 -29.073 -51.319  1.00  0.00           H  
ATOM    542  CG  GLU    37      41.288 -31.105 -51.332  1.00  0.00           C  
ATOM    543  HG2 GLU    37      41.200 -30.995 -52.413  1.00  0.00           H  
ATOM    544  HG3 GLU    37      41.706 -32.077 -51.070  1.00  0.00           H  
ATOM    545  CD  GLU    37      39.888 -31.047 -50.845  1.00  0.00           C  
ATOM    546  OE1 GLU    37      39.579 -30.142 -50.027  1.00  0.00           O  
ATOM    547  OE2 GLU    37      38.986 -31.766 -51.318  1.00  0.00           O  
ATOM    548  C   GLU    37      44.559 -29.020 -51.280  1.00  0.00           C  
ATOM    549  O   GLU    37      44.606 -28.495 -52.382  1.00  0.00           O  
ATOM    550  N   TYR    38      45.339 -28.601 -50.319  1.00  0.00           N  
ATOM    551  H   TYR    38      45.319 -28.935 -49.363  1.00  0.00           H  
ATOM    552  CA  TYR    38      46.406 -27.562 -50.577  1.00  0.00           C  
ATOM    553  HA  TYR    38      46.082 -26.802 -51.287  1.00  0.00           H  
ATOM    554  CB  TYR    38      46.867 -26.913 -49.311  1.00  0.00           C  
ATOM    555  HB2 TYR    38      46.017 -26.564 -48.711  1.00  0.00           H  
ATOM    556  HB3 TYR    38      47.310 -27.707 -48.696  1.00  0.00           H  
ATOM    557  CG  TYR    38      47.844 -25.756 -49.462  1.00  0.00           C  
ATOM    558  CD1 TYR    38      49.204 -25.965 -49.732  1.00  0.00           C  
ATOM    559  HD1 TYR    38      49.514 -26.992 -49.856  1.00  0.00           H  
ATOM    560  CE1 TYR    38      50.135 -24.887 -49.653  1.00  0.00           C  
ATOM    561  HE1 TYR    38      51.199 -25.028 -49.774  1.00  0.00           H  
ATOM    562  CZ  TYR    38      49.644 -23.604 -49.319  1.00  0.00           C  
ATOM    563  OH  TYR    38      50.479 -22.524 -49.347  1.00  0.00           O  
ATOM    564  HH  TYR    38      50.063 -21.829 -48.832  1.00  0.00           H  
ATOM    565  CE2 TYR    38      48.260 -23.387 -49.119  1.00  0.00           C  
ATOM    566  HE2 TYR    38      47.853 -22.474 -48.710  1.00  0.00           H  
ATOM    567  CD2 TYR    38      47.391 -24.454 -49.261  1.00  0.00           C  
ATOM    568  HD2 TYR    38      46.352 -24.281 -49.020  1.00  0.00           H  
ATOM    569  C   TYR    38      47.660 -28.147 -51.341  1.00  0.00           C  
ATOM    570  O   TYR    38      48.125 -27.571 -52.268  1.00  0.00           O  
ATOM    571  N   ARG    39      48.096 -29.384 -51.041  1.00  0.00           N  
ATOM    572  H   ARG    39      47.587 -29.831 -50.287  1.00  0.00           H  
ATOM    573  CA  ARG    39      49.218 -30.119 -51.728  1.00  0.00           C  
ATOM    574  HA  ARG    39      50.006 -29.374 -51.836  1.00  0.00           H  
ATOM    575  CB  ARG    39      49.753 -31.209 -50.700  1.00  0.00           C  
ATOM    576  HB2 ARG    39      48.965 -31.869 -50.336  1.00  0.00           H  
ATOM    577  HB3 ARG    39      50.475 -31.875 -51.172  1.00  0.00           H  
ATOM    578  CG  ARG    39      50.318 -30.561 -49.473  1.00  0.00           C  
ATOM    579  HG2 ARG    39      51.262 -30.100 -49.764  1.00  0.00           H  
ATOM    580  HG3 ARG    39      49.650 -29.759 -49.158  1.00  0.00           H  
ATOM    581  CD  ARG    39      50.539 -31.494 -48.292  1.00  0.00           C  
ATOM    582  HD2 ARG    39      49.604 -31.989 -48.026  1.00  0.00           H  
ATOM    583  HD3 ARG    39      51.270 -32.255 -48.565  1.00  0.00           H  
ATOM    584  NE  ARG    39      51.109 -30.642 -47.225  1.00  0.00           N  
ATOM    585  HE  ARG    39      51.051 -29.643 -47.360  1.00  0.00           H  
ATOM    586  CZ  ARG    39      51.804 -31.008 -46.187  1.00  0.00           C  
ATOM    587  NH1 ARG    39      52.079 -32.294 -45.887  1.00  0.00           N  
ATOM    588 HH11 ARG    39      51.668 -33.065 -46.392  1.00  0.00           H  
ATOM    589 HH12 ARG    39      52.510 -32.531 -45.005  1.00  0.00           H  
ATOM    590  NH2 ARG    39      52.045 -30.142 -45.202  1.00  0.00           N  
ATOM    591 HH21 ARG    39      51.882 -29.151 -45.309  1.00  0.00           H  
ATOM    592 HH22 ARG    39      52.612 -30.396 -44.406  1.00  0.00           H  
ATOM    593  C   ARG    39      48.987 -30.718 -53.108  1.00  0.00           C  
ATOM    594  O   ARG    39      49.867 -31.453 -53.624  1.00  0.00           O  
ATOM    595  N   LYS    40      47.861 -30.347 -53.785  1.00  0.00           N  
ATOM    596  H   LYS    40      47.163 -29.697 -53.445  1.00  0.00           H  
ATOM    597  CA  LYS    40      47.614 -30.760 -55.194  1.00  0.00           C  
ATOM    598  HA  LYS    40      47.943 -31.795 -55.286  1.00  0.00           H  
ATOM    599  CB  LYS    40      46.106 -30.631 -55.523  1.00  0.00           C  
ATOM    600  HB2 LYS    40      45.895 -29.595 -55.259  1.00  0.00           H  
ATOM    601  HB3 LYS    40      46.129 -30.772 -56.604  1.00  0.00           H  
ATOM    602  CG  LYS    40      45.143 -31.557 -54.704  1.00  0.00           C  
ATOM    603  HG2 LYS    40      45.470 -32.587 -54.851  1.00  0.00           H  
ATOM    604  HG3 LYS    40      45.088 -31.311 -53.643  1.00  0.00           H  
ATOM    605  CD  LYS    40      43.688 -31.434 -55.287  1.00  0.00           C  
ATOM    606  HD2 LYS    40      43.446 -30.374 -55.215  1.00  0.00           H  
ATOM    607  HD3 LYS    40      43.646 -31.836 -56.300  1.00  0.00           H  
ATOM    608  CE  LYS    40      42.758 -32.237 -54.380  1.00  0.00           C  
ATOM    609  HE2 LYS    40      42.746 -31.848 -53.362  1.00  0.00           H  
ATOM    610  HE3 LYS    40      41.762 -32.085 -54.797  1.00  0.00           H  
ATOM    611  NZ  LYS    40      42.885 -33.692 -54.348  1.00  0.00           N  
ATOM    612  HZ1 LYS    40      43.016 -34.170 -55.227  1.00  0.00           H  
ATOM    613  HZ2 LYS    40      43.807 -33.908 -53.999  1.00  0.00           H  
ATOM    614  HZ3 LYS    40      42.218 -34.140 -53.736  1.00  0.00           H  
ATOM    615  C   LYS    40      48.540 -29.863 -56.068  1.00  0.00           C  
ATOM    616  O   LYS    40      48.530 -28.630 -56.072  1.00  0.00           O  
ATOM    617  N   PRO    41      49.410 -30.511 -56.862  1.00  0.00           N  
ATOM    618  CD  PRO    41      49.699 -31.951 -57.042  1.00  0.00           C  
ATOM    619  HD2 PRO    41      48.761 -32.477 -57.256  1.00  0.00           H  
ATOM    620  HD3 PRO    41      50.274 -32.416 -56.231  1.00  0.00           H  
ATOM    621  CG  PRO    41      50.578 -32.146 -58.297  1.00  0.00           C  
ATOM    622  HG2 PRO    41      49.893 -32.229 -59.151  1.00  0.00           H  
ATOM    623  HG3 PRO    41      51.194 -33.039 -58.134  1.00  0.00           H  
ATOM    624  CB  PRO    41      51.307 -30.819 -58.313  1.00  0.00           C  
ATOM    625  HB2 PRO    41      51.594 -30.549 -59.337  1.00  0.00           H  
ATOM    626  HB3 PRO    41      52.233 -31.019 -57.759  1.00  0.00           H  
ATOM    627  CA  PRO    41      50.344 -29.763 -57.750  1.00  0.00           C  
ATOM    628  HA  PRO    41      50.914 -29.051 -57.153  1.00  0.00           H  
ATOM    629  C   PRO    41      49.641 -28.913 -58.853  1.00  0.00           C  
ATOM    630  O   PRO    41      50.232 -28.109 -59.514  1.00  0.00           O  
ATOM    631  N   VAL    42      48.333 -29.091 -59.073  1.00  0.00           N  
ATOM    632  H   VAL    42      47.869 -29.768 -58.478  1.00  0.00           H  
ATOM    633  CA  VAL    42      47.638 -28.335 -60.079  1.00  0.00           C  
ATOM    634  HA  VAL    42      48.050 -27.330 -60.166  1.00  0.00           H  
ATOM    635  CB  VAL    42      47.798 -28.951 -61.547  1.00  0.00           C  
ATOM    636  HB  VAL    42      48.883 -28.987 -61.649  1.00  0.00           H  
ATOM    637  CG1 VAL    42      47.171 -30.347 -61.652  1.00  0.00           C  
ATOM    638 HG11 VAL    42      46.104 -30.304 -61.398  1.00  0.00           H  
ATOM    639 HG12 VAL    42      47.433 -30.873 -62.578  1.00  0.00           H  
ATOM    640 HG13 VAL    42      47.656 -30.949 -60.874  1.00  0.00           H  
ATOM    641  CG2 VAL    42      47.243 -28.138 -62.688  1.00  0.00           C  
ATOM    642 HG21 VAL    42      46.153 -28.134 -62.808  1.00  0.00           H  
ATOM    643 HG22 VAL    42      47.585 -27.106 -62.541  1.00  0.00           H  
ATOM    644 HG23 VAL    42      47.653 -28.509 -63.635  1.00  0.00           H  
ATOM    645  C   VAL    42      46.165 -28.267 -59.792  1.00  0.00           C  
ATOM    646  O   VAL    42      45.669 -29.202 -59.170  1.00  0.00           O  
ATOM    647  N   VAL    43      45.591 -27.149 -59.998  1.00  0.00           N  
ATOM    648  H   VAL    43      46.142 -26.408 -60.415  1.00  0.00           H  
ATOM    649  CA  VAL    43      44.191 -26.812 -59.586  1.00  0.00           C  
ATOM    650  HA  VAL    43      43.784 -27.625 -58.985  1.00  0.00           H  
ATOM    651  CB  VAL    43      44.075 -25.547 -58.767  1.00  0.00           C  
ATOM    652  HB  VAL    43      44.585 -24.763 -59.326  1.00  0.00           H  
ATOM    653  CG1 VAL    43      42.604 -25.196 -58.639  1.00  0.00           C  
ATOM    654 HG11 VAL    43      42.443 -24.423 -57.878  1.00  0.00           H  
ATOM    655 HG12 VAL    43      42.186 -24.948 -59.623  1.00  0.00           H  
ATOM    656 HG13 VAL    43      42.097 -26.103 -58.286  1.00  0.00           H  
ATOM    657  CG2 VAL    43      44.772 -25.624 -57.408  1.00  0.00           C  
ATOM    658 HG21 VAL    43      44.705 -24.656 -56.897  1.00  0.00           H  
ATOM    659 HG22 VAL    43      44.301 -26.409 -56.804  1.00  0.00           H  
ATOM    660 HG23 VAL    43      45.837 -25.862 -57.522  1.00  0.00           H  
ATOM    661  C   VAL    43      43.427 -26.774 -60.949  1.00  0.00           C  
ATOM    662  O   VAL    43      43.546 -25.804 -61.675  1.00  0.00           O  
ATOM    663  N   LYS    44      42.789 -27.912 -61.267  1.00  0.00           N  
ATOM    664  H   LYS    44      42.733 -28.718 -60.656  1.00  0.00           H  
ATOM    665  CA  LYS    44      42.128 -28.020 -62.562  1.00  0.00           C  
ATOM    666  HA  LYS    44      42.644 -27.325 -63.224  1.00  0.00           H  
ATOM    667  CB  LYS    44      42.223 -29.463 -63.244  1.00  0.00           C  
ATOM    668  HB2 LYS    44      43.234 -29.869 -63.280  1.00  0.00           H  
ATOM    669  HB3 LYS    44      41.468 -30.121 -62.814  1.00  0.00           H  
ATOM    670  CG  LYS    44      41.757 -29.302 -64.682  1.00  0.00           C  
ATOM    671  HG2 LYS    44      40.741 -28.910 -64.731  1.00  0.00           H  
ATOM    672  HG3 LYS    44      42.330 -28.538 -65.207  1.00  0.00           H  
ATOM    673  CD  LYS    44      41.853 -30.713 -65.341  1.00  0.00           C  
ATOM    674  HD2 LYS    44      42.857 -31.134 -65.282  1.00  0.00           H  
ATOM    675  HD3 LYS    44      41.077 -31.357 -64.927  1.00  0.00           H  
ATOM    676  CE  LYS    44      41.468 -30.590 -66.820  1.00  0.00           C  
ATOM    677  HE2 LYS    44      40.392 -30.422 -66.873  1.00  0.00           H  
ATOM    678  HE3 LYS    44      42.002 -29.677 -67.084  1.00  0.00           H  
ATOM    679  NZ  LYS    44      41.885 -31.728 -67.667  1.00  0.00           N  
ATOM    680  HZ1 LYS    44      41.437 -31.590 -68.562  1.00  0.00           H  
ATOM    681  HZ2 LYS    44      42.873 -31.851 -67.839  1.00  0.00           H  
ATOM    682  HZ3 LYS    44      41.434 -32.554 -67.302  1.00  0.00           H  
ATOM    683  C   LYS    44      40.664 -27.641 -62.383  1.00  0.00           C  
ATOM    684  O   LYS    44      39.966 -28.307 -61.638  1.00  0.00           O  
ATOM    685  N   LEU    45      40.186 -26.618 -63.121  1.00  0.00           N  
ATOM    686  H   LEU    45      40.881 -26.212 -63.736  1.00  0.00           H  
ATOM    687  CA  LEU    45      38.836 -26.105 -63.097  1.00  0.00           C  
ATOM    688  HA  LEU    45      38.396 -26.572 -62.216  1.00  0.00           H  
ATOM    689  CB  LEU    45      38.786 -24.565 -62.954  1.00  0.00           C  
ATOM    690  HB2 LEU    45      39.245 -24.092 -63.822  1.00  0.00           H  
ATOM    691  HB3 LEU    45      37.761 -24.210 -62.855  1.00  0.00           H  
ATOM    692  CG  LEU    45      39.471 -23.985 -61.736  1.00  0.00           C  
ATOM    693  HG  LEU    45      40.504 -24.311 -61.618  1.00  0.00           H  
ATOM    694  CD1 LEU    45      39.480 -22.458 -61.795  1.00  0.00           C  
ATOM    695 HD11 LEU    45      40.122 -22.123 -62.619  1.00  0.00           H  
ATOM    696 HD12 LEU    45      38.453 -22.106 -61.955  1.00  0.00           H  
ATOM    697 HD13 LEU    45      39.851 -21.970 -60.885  1.00  0.00           H  
ATOM    698  CD2 LEU    45      38.766 -24.442 -60.407  1.00  0.00           C  
ATOM    699 HD21 LEU    45      37.672 -24.486 -60.466  1.00  0.00           H  
ATOM    700 HD22 LEU    45      39.140 -25.418 -60.073  1.00  0.00           H  
ATOM    701 HD23 LEU    45      38.927 -23.735 -59.584  1.00  0.00           H  
ATOM    702  C   LEU    45      37.957 -26.595 -64.270  1.00  0.00           C  
ATOM    703  O   LEU    45      38.383 -26.946 -65.308  1.00  0.00           O  
ATOM    704  N   GLY    46      36.652 -26.596 -64.006  1.00  0.00           N  
ATOM    705  H   GLY    46      36.367 -26.269 -63.090  1.00  0.00           H  
ATOM    706  CA  GLY    46      35.612 -27.309 -64.783  1.00  0.00           C  
ATOM    707  HA2 GLY    46      35.440 -26.604 -65.596  1.00  0.00           H  
ATOM    708  HA3 GLY    46      36.148 -28.171 -65.181  1.00  0.00           H  
ATOM    709  C   GLY    46      34.261 -27.690 -64.128  1.00  0.00           C  
ATOM    710  O   GLY    46      33.539 -28.390 -64.843  1.00  0.00           O  
ATOM    711  N   GLY    47      33.969 -27.394 -62.862  1.00  0.00           N  
ATOM    712  H   GLY    47      34.590 -26.835 -62.288  1.00  0.00           H  
ATOM    713  CA  GLY    47      32.633 -27.425 -62.290  1.00  0.00           C  
ATOM    714  HA2 GLY    47      31.801 -27.225 -62.965  1.00  0.00           H  
ATOM    715  HA3 GLY    47      32.530 -28.483 -62.051  1.00  0.00           H  
ATOM    716  C   GLY    47      32.423 -26.615 -60.983  1.00  0.00           C  
ATOM    717  O   GLY    47      33.265 -25.787 -60.645  1.00  0.00           O  
ATOM    718  N   GLU    48      31.468 -27.007 -60.088  1.00  0.00           N  
ATOM    719  H   GLU    48      30.828 -27.761 -60.307  1.00  0.00           H  
ATOM    720  CA  GLU    48      31.294 -26.434 -58.777  1.00  0.00           C  
ATOM    721  HA  GLU    48      31.652 -25.405 -58.804  1.00  0.00           H  
ATOM    722  CB  GLU    48      29.812 -26.360 -58.326  1.00  0.00           C  
ATOM    723  HB2 GLU    48      29.528 -27.379 -58.063  1.00  0.00           H  
ATOM    724  HB3 GLU    48      29.790 -25.768 -57.411  1.00  0.00           H  
ATOM    725  CG  GLU    48      28.895 -25.641 -59.399  1.00  0.00           C  
ATOM    726  HG2 GLU    48      27.972 -25.451 -58.851  1.00  0.00           H  
ATOM    727  HG3 GLU    48      29.471 -24.737 -59.599  1.00  0.00           H  
ATOM    728  CD  GLU    48      28.494 -26.409 -60.707  1.00  0.00           C  
ATOM    729  OE1 GLU    48      28.451 -27.632 -60.651  1.00  0.00           O  
ATOM    730  OE2 GLU    48      28.167 -25.845 -61.770  1.00  0.00           O  
ATOM    731  C   GLU    48      32.289 -27.170 -57.795  1.00  0.00           C  
ATOM    732  O   GLU    48      31.929 -27.522 -56.715  1.00  0.00           O  
ATOM    733  N   THR    49      33.500 -27.455 -58.204  1.00  0.00           N  
ATOM    734  H   THR    49      33.799 -27.027 -59.072  1.00  0.00           H  
ATOM    735  CA  THR    49      34.498 -28.427 -57.567  1.00  0.00           C  
ATOM    736  HA  THR    49      34.036 -29.042 -56.794  1.00  0.00           H  
ATOM    737  CB  THR    49      35.031 -29.348 -58.668  1.00  0.00           C  
ATOM    738  HB  THR    49      35.829 -30.002 -58.317  1.00  0.00           H  
ATOM    739  CG2 THR    49      33.922 -30.300 -59.221  1.00  0.00           C  
ATOM    740 HG21 THR    49      33.159 -30.422 -58.442  1.00  0.00           H  
ATOM    741 HG22 THR    49      33.390 -29.941 -60.111  1.00  0.00           H  
ATOM    742 HG23 THR    49      34.297 -31.284 -59.531  1.00  0.00           H  
ATOM    743  OG1 THR    49      35.525 -28.783 -59.875  1.00  0.00           O  
ATOM    744  HG1 THR    49      36.426 -28.479 -59.748  1.00  0.00           H  
ATOM    745  C   THR    49      35.717 -27.763 -56.897  1.00  0.00           C  
ATOM    746  O   THR    49      36.677 -28.403 -56.437  1.00  0.00           O  
ATOM    747  N   LEU    50      35.750 -26.429 -56.816  1.00  0.00           N  
ATOM    748  H   LEU    50      34.963 -25.922 -57.202  1.00  0.00           H  
ATOM    749  CA  LEU    50      36.884 -25.698 -56.114  1.00  0.00           C  
ATOM    750  HA  LEU    50      37.743 -26.347 -56.284  1.00  0.00           H  
ATOM    751  CB  LEU    50      37.073 -24.386 -56.872  1.00  0.00           C  
ATOM    752  HB2 LEU    50      37.167 -24.642 -57.928  1.00  0.00           H  
ATOM    753  HB3 LEU    50      36.180 -23.785 -56.703  1.00  0.00           H  
ATOM    754  CG  LEU    50      38.268 -23.566 -56.416  1.00  0.00           C  
ATOM    755  HG  LEU    50      37.969 -23.187 -55.438  1.00  0.00           H  
ATOM    756  CD1 LEU    50      39.582 -24.350 -56.428  1.00  0.00           C  
ATOM    757 HD11 LEU    50      39.895 -24.760 -57.396  1.00  0.00           H  
ATOM    758 HD12 LEU    50      40.381 -23.637 -56.191  1.00  0.00           H  
ATOM    759 HD13 LEU    50      39.574 -25.135 -55.662  1.00  0.00           H  
ATOM    760  CD2 LEU    50      38.201 -22.277 -57.203  1.00  0.00           C  
ATOM    761 HD21 LEU    50      38.950 -21.594 -56.784  1.00  0.00           H  
ATOM    762 HD22 LEU    50      38.447 -22.265 -58.272  1.00  0.00           H  
ATOM    763 HD23 LEU    50      37.224 -21.784 -57.126  1.00  0.00           H  
ATOM    764  C   LEU    50      36.711 -25.589 -54.583  1.00  0.00           C  
ATOM    765  O   LEU    50      35.704 -25.069 -54.136  1.00  0.00           O  
ATOM    766  N   THR    51      37.786 -25.838 -53.845  1.00  0.00           N  
ATOM    767  H   THR    51      38.715 -25.922 -54.241  1.00  0.00           H  
ATOM    768  CA  THR    51      37.699 -25.794 -52.347  1.00  0.00           C  
ATOM    769  HA  THR    51      36.679 -25.909 -51.981  1.00  0.00           H  
ATOM    770  CB  THR    51      38.382 -27.125 -51.876  1.00  0.00           C  
ATOM    771  HB  THR    51      38.454 -27.190 -50.790  1.00  0.00           H  
ATOM    772  CG2 THR    51      37.611 -28.320 -52.465  1.00  0.00           C  
ATOM    773 HG21 THR    51      37.959 -29.241 -51.981  1.00  0.00           H  
ATOM    774 HG22 THR    51      36.542 -28.162 -52.278  1.00  0.00           H  
ATOM    775 HG23 THR    51      37.744 -28.475 -53.543  1.00  0.00           H  
ATOM    776  OG1 THR    51      39.810 -27.207 -52.278  1.00  0.00           O  
ATOM    777  HG1 THR    51      40.316 -27.391 -51.484  1.00  0.00           H  
ATOM    778  C   THR    51      38.531 -24.630 -51.824  1.00  0.00           C  
ATOM    779  O   THR    51      39.326 -24.059 -52.516  1.00  0.00           O  
ATOM    780  N   ILE    52      38.317 -24.197 -50.588  1.00  0.00           N  
ATOM    781  H   ILE    52      37.525 -24.513 -50.040  1.00  0.00           H  
ATOM    782  CA  ILE    52      39.086 -23.046 -50.033  1.00  0.00           C  
ATOM    783  HA  ILE    52      38.845 -22.222 -50.706  1.00  0.00           H  
ATOM    784  CB  ILE    52      38.623 -22.779 -48.545  1.00  0.00           C  
ATOM    785  HB  ILE    52      39.186 -21.855 -48.418  1.00  0.00           H  
ATOM    786  CG2 ILE    52      37.138 -22.345 -48.401  1.00  0.00           C  
ATOM    787 HG21 ILE    52      36.447 -23.196 -48.453  1.00  0.00           H  
ATOM    788 HG22 ILE    52      36.943 -21.752 -47.500  1.00  0.00           H  
ATOM    789 HG23 ILE    52      36.923 -21.554 -49.131  1.00  0.00           H  
ATOM    790  CG1 ILE    52      39.027 -23.744 -47.407  1.00  0.00           C  
ATOM    791 HG12 ILE    52      38.215 -23.792 -46.682  1.00  0.00           H  
ATOM    792 HG13 ILE    52      39.182 -24.733 -47.841  1.00  0.00           H  
ATOM    793  CD1 ILE    52      40.201 -23.264 -46.668  1.00  0.00           C  
ATOM    794 HD11 ILE    52      41.137 -23.237 -47.240  1.00  0.00           H  
ATOM    795 HD12 ILE    52      40.082 -22.264 -46.231  1.00  0.00           H  
ATOM    796 HD13 ILE    52      40.400 -24.022 -45.900  1.00  0.00           H  
ATOM    797  C   ILE    52      40.596 -23.297 -50.038  1.00  0.00           C  
ATOM    798  O   ILE    52      41.373 -22.441 -50.345  1.00  0.00           O  
ATOM    799  N   SER    53      40.953 -24.541 -49.832  1.00  0.00           N  
ATOM    800  H   SER    53      40.199 -25.111 -49.469  1.00  0.00           H  
ATOM    801  CA  SER    53      42.316 -25.045 -49.672  1.00  0.00           C  
ATOM    802  HA  SER    53      42.696 -24.448 -48.843  1.00  0.00           H  
ATOM    803  CB  SER    53      42.358 -26.515 -49.209  1.00  0.00           C  
ATOM    804  HB2 SER    53      43.349 -26.909 -49.437  1.00  0.00           H  
ATOM    805  HB3 SER    53      42.099 -26.527 -48.151  1.00  0.00           H  
ATOM    806  OG  SER    53      41.413 -27.153 -49.967  1.00  0.00           O  
ATOM    807  HG  SER    53      40.918 -27.655 -49.315  1.00  0.00           H  
ATOM    808  C   SER    53      43.160 -24.759 -50.862  1.00  0.00           C  
ATOM    809  O   SER    53      44.356 -24.458 -50.775  1.00  0.00           O  
ATOM    810  N   GLN    54      42.536 -25.007 -52.049  1.00  0.00           N  
ATOM    811  H   GLN    54      41.562 -25.281 -51.992  1.00  0.00           H  
ATOM    812  CA  GLN    54      43.123 -24.713 -53.389  1.00  0.00           C  
ATOM    813  HA  GLN    54      44.110 -25.174 -53.415  1.00  0.00           H  
ATOM    814  CB  GLN    54      42.337 -25.511 -54.441  1.00  0.00           C  
ATOM    815  HB2 GLN    54      41.263 -25.339 -54.369  1.00  0.00           H  
ATOM    816  HB3 GLN    54      42.684 -25.144 -55.407  1.00  0.00           H  
ATOM    817  CG  GLN    54      42.482 -27.028 -54.415  1.00  0.00           C  
ATOM    818  HG2 GLN    54      43.498 -27.170 -54.783  1.00  0.00           H  
ATOM    819  HG3 GLN    54      42.305 -27.454 -53.427  1.00  0.00           H  
ATOM    820  CD  GLN    54      41.552 -27.625 -55.433  1.00  0.00           C  
ATOM    821  OE1 GLN    54      41.870 -27.948 -56.561  1.00  0.00           O  
ATOM    822  NE2 GLN    54      40.353 -27.898 -55.085  1.00  0.00           N  
ATOM    823 HE21 GLN    54      39.792 -28.476 -55.700  1.00  0.00           H  
ATOM    824 HE22 GLN    54      40.160 -27.821 -54.094  1.00  0.00           H  
ATOM    825  C   GLN    54      43.116 -23.270 -53.748  1.00  0.00           C  
ATOM    826  O   GLN    54      43.955 -22.798 -54.484  1.00  0.00           O  
ATOM    827  N   VAL    55      42.159 -22.493 -53.229  1.00  0.00           N  
ATOM    828  H   VAL    55      41.536 -22.928 -52.559  1.00  0.00           H  
ATOM    829  CA  VAL    55      42.293 -21.071 -53.287  1.00  0.00           C  
ATOM    830  HA  VAL    55      42.630 -20.815 -54.292  1.00  0.00           H  
ATOM    831  CB  VAL    55      41.007 -20.388 -52.929  1.00  0.00           C  
ATOM    832  HB  VAL    55      40.589 -20.552 -51.936  1.00  0.00           H  
ATOM    833  CG1 VAL    55      41.117 -18.880 -53.108  1.00  0.00           C  
ATOM    834 HG11 VAL    55      40.160 -18.346 -53.137  1.00  0.00           H  
ATOM    835 HG12 VAL    55      41.733 -18.545 -52.265  1.00  0.00           H  
ATOM    836 HG13 VAL    55      41.657 -18.653 -54.036  1.00  0.00           H  
ATOM    837  CG2 VAL    55      39.941 -20.750 -54.032  1.00  0.00           C  
ATOM    838 HG21 VAL    55      40.078 -20.318 -55.032  1.00  0.00           H  
ATOM    839 HG22 VAL    55      39.642 -21.805 -54.001  1.00  0.00           H  
ATOM    840 HG23 VAL    55      39.023 -20.231 -53.730  1.00  0.00           H  
ATOM    841  C   VAL    55      43.418 -20.532 -52.392  1.00  0.00           C  
ATOM    842  O   VAL    55      44.120 -19.620 -52.775  1.00  0.00           O  
ATOM    843  N   ALA    56      43.770 -21.233 -51.322  1.00  0.00           N  
ATOM    844  H   ALA    56      43.089 -21.907 -50.995  1.00  0.00           H  
ATOM    845  CA  ALA    56      44.884 -20.895 -50.500  1.00  0.00           C  
ATOM    846  HA  ALA    56      44.913 -19.808 -50.427  1.00  0.00           H  
ATOM    847  CB  ALA    56      44.518 -21.333 -49.072  1.00  0.00           C  
ATOM    848  HB1 ALA    56      43.618 -20.903 -48.616  1.00  0.00           H  
ATOM    849  HB2 ALA    56      44.344 -22.416 -49.045  1.00  0.00           H  
ATOM    850  HB3 ALA    56      45.352 -21.214 -48.368  1.00  0.00           H  
ATOM    851  C   ALA    56      46.318 -21.288 -50.975  1.00  0.00           C  
ATOM    852  O   ALA    56      47.310 -20.693 -50.647  1.00  0.00           O  
ATOM    853  N   ALA    57      46.339 -22.326 -51.801  1.00  0.00           N  
ATOM    854  H   ALA    57      45.507 -22.901 -51.861  1.00  0.00           H  
ATOM    855  CA  ALA    57      47.499 -22.831 -52.534  1.00  0.00           C  
ATOM    856  HA  ALA    57      48.334 -22.719 -51.843  1.00  0.00           H  
ATOM    857  CB  ALA    57      47.167 -24.349 -52.852  1.00  0.00           C  
ATOM    858  HB1 ALA    57      46.266 -24.558 -53.443  1.00  0.00           H  
ATOM    859  HB2 ALA    57      48.064 -24.677 -53.392  1.00  0.00           H  
ATOM    860  HB3 ALA    57      47.127 -25.048 -52.007  1.00  0.00           H  
ATOM    861  C   ALA    57      47.908 -22.109 -53.800  1.00  0.00           C  
ATOM    862  O   ALA    57      49.039 -22.201 -54.228  1.00  0.00           O  
ATOM    863  N   ILE    58      46.879 -21.544 -54.564  1.00  0.00           N  
ATOM    864  H   ILE    58      45.902 -21.566 -54.297  1.00  0.00           H  
ATOM    865  CA  ILE    58      47.117 -20.641 -55.726  1.00  0.00           C  
ATOM    866  HA  ILE    58      48.094 -20.909 -56.129  1.00  0.00           H  
ATOM    867  CB  ILE    58      46.007 -20.777 -56.740  1.00  0.00           C  
ATOM    868  HB  ILE    58      45.055 -20.740 -56.210  1.00  0.00           H  
ATOM    869  CG2 ILE    58      45.828 -19.523 -57.605  1.00  0.00           C  
ATOM    870 HG21 ILE    58      45.082 -19.761 -58.373  1.00  0.00           H  
ATOM    871 HG22 ILE    58      45.486 -18.656 -57.026  1.00  0.00           H  
ATOM    872 HG23 ILE    58      46.730 -19.355 -58.206  1.00  0.00           H  
ATOM    873  CG1 ILE    58      46.158 -22.037 -57.575  1.00  0.00           C  
ATOM    874 HG12 ILE    58      46.228 -22.878 -56.886  1.00  0.00           H  
ATOM    875 HG13 ILE    58      45.277 -22.065 -58.216  1.00  0.00           H  
ATOM    876  CD1 ILE    58      47.359 -22.136 -58.564  1.00  0.00           C  
ATOM    877 HD11 ILE    58      48.263 -22.231 -57.949  1.00  0.00           H  
ATOM    878 HD12 ILE    58      47.247 -23.001 -59.229  1.00  0.00           H  
ATOM    879 HD13 ILE    58      47.540 -21.226 -59.150  1.00  0.00           H  
ATOM    880  C   ILE    58      47.338 -19.207 -55.255  1.00  0.00           C  
ATOM    881  O   ILE    58      48.037 -18.463 -55.955  1.00  0.00           O  
ATOM    882  N   SER    59      46.748 -18.782 -54.103  1.00  0.00           N  
ATOM    883  H   SER    59      46.111 -19.363 -53.570  1.00  0.00           H  
ATOM    884  CA  SER    59      47.193 -17.521 -53.473  1.00  0.00           C  
ATOM    885  HA  SER    59      46.993 -16.602 -54.022  1.00  0.00           H  
ATOM    886  CB  SER    59      46.416 -17.333 -52.261  1.00  0.00           C  
ATOM    887  HB2 SER    59      45.355 -17.367 -52.508  1.00  0.00           H  
ATOM    888  HB3 SER    59      46.649 -18.208 -51.654  1.00  0.00           H  
ATOM    889  OG  SER    59      46.786 -16.187 -51.597  1.00  0.00           O  
ATOM    890  HG  SER    59      46.680 -15.426 -52.172  1.00  0.00           H  
ATOM    891  C   SER    59      48.672 -17.438 -53.181  1.00  0.00           C  
ATOM    892  O   SER    59      49.345 -16.505 -53.590  1.00  0.00           O  
ATOM    893  N   ALA    60      49.265 -18.532 -52.566  1.00  0.00           N  
ATOM    894  H   ALA    60      48.636 -19.241 -52.209  1.00  0.00           H  
ATOM    895  CA  ALA    60      50.677 -18.727 -52.448  1.00  0.00           C  
ATOM    896  HA  ALA    60      51.042 -17.949 -51.777  1.00  0.00           H  
ATOM    897  CB  ALA    60      50.853 -20.077 -51.748  1.00  0.00           C  
ATOM    898  HB1 ALA    60      51.907 -20.178 -51.462  1.00  0.00           H  
ATOM    899  HB2 ALA    60      50.243 -20.258 -50.854  1.00  0.00           H  
ATOM    900  HB3 ALA    60      50.559 -20.910 -52.398  1.00  0.00           H  
ATOM    901  C   ALA    60      51.442 -18.577 -53.775  1.00  0.00           C  
ATOM    902  O   ALA    60      51.038 -19.089 -54.777  1.00  0.00           O  
ATOM    903  N   ARG    61      52.652 -18.011 -53.780  1.00  0.00           N  
ATOM    904  H   ARG    61      53.079 -17.754 -52.898  1.00  0.00           H  
ATOM    905  CA  ARG    61      53.373 -17.612 -54.948  1.00  0.00           C  
ATOM    906  HA  ARG    61      53.018 -18.228 -55.775  1.00  0.00           H  
ATOM    907  CB  ARG    61      53.076 -16.109 -55.337  1.00  0.00           C  
ATOM    908  HB2 ARG    61      53.469 -15.736 -56.282  1.00  0.00           H  
ATOM    909  HB3 ARG    61      51.996 -15.962 -55.367  1.00  0.00           H  
ATOM    910  CG  ARG    61      53.659 -15.176 -54.185  1.00  0.00           C  
ATOM    911  HG2 ARG    61      53.236 -15.568 -53.260  1.00  0.00           H  
ATOM    912  HG3 ARG    61      54.735 -15.287 -54.048  1.00  0.00           H  
ATOM    913  CD  ARG    61      53.228 -13.744 -54.378  1.00  0.00           C  
ATOM    914  HD2 ARG    61      52.165 -13.581 -54.556  1.00  0.00           H  
ATOM    915  HD3 ARG    61      53.376 -13.415 -53.350  1.00  0.00           H  
ATOM    916  NE  ARG    61      54.123 -13.017 -55.301  1.00  0.00           N  
ATOM    917  HE  ARG    61      54.699 -13.597 -55.895  1.00  0.00           H  
ATOM    918  CZ  ARG    61      54.415 -11.760 -55.453  1.00  0.00           C  
ATOM    919  NH1 ARG    61      54.042 -10.829 -54.635  1.00  0.00           N  
ATOM    920 HH11 ARG    61      53.440 -11.033 -53.851  1.00  0.00           H  
ATOM    921 HH12 ARG    61      54.593  -9.990 -54.521  1.00  0.00           H  
ATOM    922  NH2 ARG    61      55.155 -11.386 -56.409  1.00  0.00           N  
ATOM    923 HH21 ARG    61      55.414 -12.079 -57.096  1.00  0.00           H  
ATOM    924 HH22 ARG    61      55.325 -10.408 -56.595  1.00  0.00           H  
ATOM    925  C   ARG    61      54.863 -17.908 -54.854  1.00  0.00           C  
ATOM    926  O   ARG    61      55.648 -17.893 -55.784  1.00  0.00           O  
ATOM    927  N   ASP    62      55.360 -18.077 -53.627  1.00  0.00           N  
ATOM    928  H   ASP    62      54.756 -17.845 -52.848  1.00  0.00           H  
ATOM    929  CA  ASP    62      56.759 -18.449 -53.401  1.00  0.00           C  
ATOM    930  HA  ASP    62      57.242 -18.619 -54.364  1.00  0.00           H  
ATOM    931  CB  ASP    62      57.432 -17.196 -52.774  1.00  0.00           C  
ATOM    932  HB2 ASP    62      58.509 -17.349 -52.847  1.00  0.00           H  
ATOM    933  HB3 ASP    62      57.168 -16.345 -53.401  1.00  0.00           H  
ATOM    934  CG  ASP    62      57.048 -16.909 -51.317  1.00  0.00           C  
ATOM    935  OD1 ASP    62      57.434 -15.852 -50.740  1.00  0.00           O  
ATOM    936  OD2 ASP    62      56.163 -17.562 -50.741  1.00  0.00           O  
ATOM    937  C   ASP    62      56.942 -19.701 -52.595  1.00  0.00           C  
ATOM    938  O   ASP    62      58.083 -19.997 -52.236  1.00  0.00           O  
ATOM    939  N   GLY    63      55.937 -20.588 -52.382  1.00  0.00           N  
ATOM    940  H   GLY    63      55.043 -20.456 -52.840  1.00  0.00           H  
ATOM    941  CA  GLY    63      56.164 -21.963 -51.850  1.00  0.00           C  
ATOM    942  HA2 GLY    63      57.125 -22.087 -51.351  1.00  0.00           H  
ATOM    943  HA3 GLY    63      55.346 -22.184 -51.165  1.00  0.00           H  
ATOM    944  C   GLY    63      56.301 -23.034 -52.879  1.00  0.00           C  
ATOM    945  O   GLY    63      56.817 -22.762 -53.958  1.00  0.00           O  
ATOM    946  N   SER    64      55.842 -24.269 -52.590  1.00  0.00           N  
ATOM    947  H   SER    64      55.382 -24.349 -51.691  1.00  0.00           H  
ATOM    948  CA  SER    64      55.751 -25.438 -53.524  1.00  0.00           C  
ATOM    949  HA  SER    64      56.770 -25.770 -53.721  1.00  0.00           H  
ATOM    950  CB  SER    64      55.064 -26.569 -52.681  1.00  0.00           C  
ATOM    951  HB2 SER    64      55.397 -26.531 -51.644  1.00  0.00           H  
ATOM    952  HB3 SER    64      53.998 -26.372 -52.571  1.00  0.00           H  
ATOM    953  OG  SER    64      55.212 -27.896 -53.294  1.00  0.00           O  
ATOM    954  HG  SER    64      56.017 -28.131 -52.826  1.00  0.00           H  
ATOM    955  C   SER    64      54.922 -25.098 -54.787  1.00  0.00           C  
ATOM    956  O   SER    64      53.877 -24.389 -54.750  1.00  0.00           O  
ATOM    957  N   GLY    65      55.511 -25.609 -55.906  1.00  0.00           N  
ATOM    958  H   GLY    65      56.178 -26.367 -55.825  1.00  0.00           H  
ATOM    959  CA  GLY    65      55.000 -25.371 -57.301  1.00  0.00           C  
ATOM    960  HA2 GLY    65      54.964 -24.299 -57.495  1.00  0.00           H  
ATOM    961  HA3 GLY    65      55.754 -25.873 -57.907  1.00  0.00           H  
ATOM    962  C   GLY    65      53.597 -25.910 -57.513  1.00  0.00           C  
ATOM    963  O   GLY    65      53.342 -27.081 -57.382  1.00  0.00           O  
ATOM    964  N   VAL    66      52.748 -24.904 -57.968  1.00  0.00           N  
ATOM    965  H   VAL    66      53.076 -23.946 -58.000  1.00  0.00           H  
ATOM    966  CA  VAL    66      51.277 -25.156 -58.180  1.00  0.00           C  
ATOM    967  HA  VAL    66      51.124 -26.199 -58.458  1.00  0.00           H  
ATOM    968  CB  VAL    66      50.389 -24.923 -56.935  1.00  0.00           C  
ATOM    969  HB  VAL    66      50.436 -23.866 -56.675  1.00  0.00           H  
ATOM    970  CG1 VAL    66      48.968 -25.309 -57.308  1.00  0.00           C  
ATOM    971 HG11 VAL    66      48.281 -25.176 -56.462  1.00  0.00           H  
ATOM    972 HG12 VAL    66      48.549 -24.670 -58.095  1.00  0.00           H  
ATOM    973 HG13 VAL    66      48.988 -26.336 -57.691  1.00  0.00           H  
ATOM    974  CG2 VAL    66      50.694 -25.818 -55.740  1.00  0.00           C  
ATOM    975 HG21 VAL    66      50.467 -26.862 -55.988  1.00  0.00           H  
ATOM    976 HG22 VAL    66      51.709 -25.577 -55.399  1.00  0.00           H  
ATOM    977 HG23 VAL    66      50.089 -25.467 -54.895  1.00  0.00           H  
ATOM    978  C   VAL    66      50.840 -24.302 -59.376  1.00  0.00           C  
ATOM    979  O   VAL    66      51.235 -23.170 -59.413  1.00  0.00           O  
ATOM    980  N   THR    67      50.084 -24.893 -60.261  1.00  0.00           N  
ATOM    981  H   THR    67      49.775 -25.817 -59.986  1.00  0.00           H  
ATOM    982  CA  THR    67      49.567 -24.240 -61.528  1.00  0.00           C  
ATOM    983  HA  THR    67      49.735 -23.172 -61.667  1.00  0.00           H  
ATOM    984  CB  THR    67      50.180 -24.883 -62.786  1.00  0.00           C  
ATOM    985  HB  THR    67      49.628 -24.819 -63.723  1.00  0.00           H  
ATOM    986  CG2 THR    67      51.653 -24.461 -62.948  1.00  0.00           C  
ATOM    987 HG21 THR    67      52.086 -24.410 -61.941  1.00  0.00           H  
ATOM    988 HG22 THR    67      52.199 -25.093 -63.659  1.00  0.00           H  
ATOM    989 HG23 THR    67      51.720 -23.446 -63.360  1.00  0.00           H  
ATOM    990  OG1 THR    67      50.214 -26.342 -62.635  1.00  0.00           O  
ATOM    991  HG1 THR    67      50.795 -26.556 -61.901  1.00  0.00           H  
ATOM    992  C   THR    67      48.025 -24.440 -61.611  1.00  0.00           C  
ATOM    993  O   THR    67      47.428 -24.980 -60.684  1.00  0.00           O  
ATOM    994  N   VAL    68      47.480 -23.847 -62.669  1.00  0.00           N  
ATOM    995  H   VAL    68      48.051 -23.419 -63.388  1.00  0.00           H  
ATOM    996  CA  VAL    68      46.071 -23.789 -63.006  1.00  0.00           C  
ATOM    997  HA  VAL    68      45.517 -24.440 -62.329  1.00  0.00           H  
ATOM    998  CB  VAL    68      45.526 -22.334 -62.890  1.00  0.00           C  
ATOM    999  HB  VAL    68      46.075 -21.698 -63.584  1.00  0.00           H  
ATOM   1000  CG1 VAL    68      44.009 -22.295 -63.250  1.00  0.00           C  
ATOM   1001 HG11 VAL    68      43.523 -21.394 -62.854  1.00  0.00           H  
ATOM   1002 HG12 VAL    68      43.839 -22.425 -64.325  1.00  0.00           H  
ATOM   1003 HG13 VAL    68      43.463 -23.139 -62.810  1.00  0.00           H  
ATOM   1004  CG2 VAL    68      45.707 -21.778 -61.460  1.00  0.00           C  
ATOM   1005 HG21 VAL    68      45.317 -22.517 -60.750  1.00  0.00           H  
ATOM   1006 HG22 VAL    68      46.783 -21.647 -61.290  1.00  0.00           H  
ATOM   1007 HG23 VAL    68      45.165 -20.847 -61.255  1.00  0.00           H  
ATOM   1008  C   VAL    68      45.899 -24.400 -64.415  1.00  0.00           C  
ATOM   1009  O   VAL    68      46.562 -23.974 -65.337  1.00  0.00           O  
ATOM   1010  N   GLU    69      44.932 -25.277 -64.532  1.00  0.00           N  
ATOM   1011  H   GLU    69      44.346 -25.489 -63.734  1.00  0.00           H  
ATOM   1012  CA  GLU    69      44.439 -25.853 -65.826  1.00  0.00           C  
ATOM   1013  HA  GLU    69      44.964 -25.331 -66.626  1.00  0.00           H  
ATOM   1014  CB  GLU    69      44.829 -27.312 -65.938  1.00  0.00           C  
ATOM   1015  HB2 GLU    69      45.910 -27.426 -66.014  1.00  0.00           H  
ATOM   1016  HB3 GLU    69      44.601 -27.863 -65.026  1.00  0.00           H  
ATOM   1017  CG  GLU    69      44.167 -28.197 -67.096  1.00  0.00           C  
ATOM   1018  HG2 GLU    69      44.457 -29.235 -66.937  1.00  0.00           H  
ATOM   1019  HG3 GLU    69      43.082 -28.101 -67.050  1.00  0.00           H  
ATOM   1020  CD  GLU    69      44.573 -27.775 -68.555  1.00  0.00           C  
ATOM   1021  OE1 GLU    69      45.153 -28.626 -69.251  1.00  0.00           O  
ATOM   1022  OE2 GLU    69      44.332 -26.625 -68.957  1.00  0.00           O  
ATOM   1023  C   GLU    69      42.910 -25.695 -65.929  1.00  0.00           C  
ATOM   1024  O   GLU    69      42.141 -25.658 -64.967  1.00  0.00           O  
ATOM   1025  N   LEU    70      42.411 -25.635 -67.169  1.00  0.00           N  
ATOM   1026  H   LEU    70      43.108 -25.655 -67.904  1.00  0.00           H  
ATOM   1027  CA  LEU    70      41.011 -25.428 -67.590  1.00  0.00           C  
ATOM   1028  HA  LEU    70      40.336 -25.336 -66.739  1.00  0.00           H  
ATOM   1029  CB  LEU    70      40.813 -24.183 -68.477  1.00  0.00           C  
ATOM   1030  HB2 LEU    70      41.461 -24.372 -69.332  1.00  0.00           H  
ATOM   1031  HB3 LEU    70      39.762 -24.213 -68.762  1.00  0.00           H  
ATOM   1032  CG  LEU    70      41.279 -22.820 -67.860  1.00  0.00           C  
ATOM   1033  HG  LEU    70      42.366 -22.811 -67.772  1.00  0.00           H  
ATOM   1034  CD1 LEU    70      40.797 -21.748 -68.889  1.00  0.00           C  
ATOM   1035 HD11 LEU    70      41.462 -21.811 -69.759  1.00  0.00           H  
ATOM   1036 HD12 LEU    70      39.778 -22.017 -69.194  1.00  0.00           H  
ATOM   1037 HD13 LEU    70      40.912 -20.730 -68.497  1.00  0.00           H  
ATOM   1038  CD2 LEU    70      40.586 -22.508 -66.541  1.00  0.00           C  
ATOM   1039 HD21 LEU    70      40.652 -23.263 -65.748  1.00  0.00           H  
ATOM   1040 HD22 LEU    70      41.085 -21.619 -66.137  1.00  0.00           H  
ATOM   1041 HD23 LEU    70      39.550 -22.185 -66.701  1.00  0.00           H  
ATOM   1042  C   LEU    70      40.473 -26.586 -68.409  1.00  0.00           C  
ATOM   1043  O   LEU    70      41.187 -27.112 -69.251  1.00  0.00           O  
ATOM   1044  N   SER    71      39.307 -27.167 -68.126  1.00  0.00           N  
ATOM   1045  H   SER    71      38.693 -26.662 -67.498  1.00  0.00           H  
ATOM   1046  CA  SER    71      38.801 -28.306 -68.862  1.00  0.00           C  
ATOM   1047  HA  SER    71      39.534 -29.112 -68.902  1.00  0.00           H  
ATOM   1048  CB  SER    71      37.693 -28.914 -67.911  1.00  0.00           C  
ATOM   1049  HB2 SER    71      38.068 -29.315 -66.969  1.00  0.00           H  
ATOM   1050  HB3 SER    71      37.038 -28.065 -67.710  1.00  0.00           H  
ATOM   1051  OG  SER    71      36.990 -29.952 -68.651  1.00  0.00           O  
ATOM   1052  HG  SER    71      36.494 -30.616 -68.166  1.00  0.00           H  
ATOM   1053  C   SER    71      38.247 -27.965 -70.213  1.00  0.00           C  
ATOM   1054  O   SER    71      37.354 -27.119 -70.310  1.00  0.00           O  
ATOM   1055  N   GLU    72      38.806 -28.670 -71.193  1.00  0.00           N  
ATOM   1056  H   GLU    72      39.618 -29.229 -70.963  1.00  0.00           H  
ATOM   1057  CA  GLU    72      38.315 -28.661 -72.612  1.00  0.00           C  
ATOM   1058  HA  GLU    72      38.186 -27.615 -72.892  1.00  0.00           H  
ATOM   1059  CB  GLU    72      39.337 -29.333 -73.555  1.00  0.00           C  
ATOM   1060  HB2 GLU    72      39.325 -30.411 -73.395  1.00  0.00           H  
ATOM   1061  HB3 GLU    72      38.985 -29.094 -74.559  1.00  0.00           H  
ATOM   1062  CG  GLU    72      40.780 -28.814 -73.660  1.00  0.00           C  
ATOM   1063  HG2 GLU    72      41.162 -28.773 -72.640  1.00  0.00           H  
ATOM   1064  HG3 GLU    72      41.393 -29.360 -74.377  1.00  0.00           H  
ATOM   1065  CD  GLU    72      40.838 -27.390 -74.111  1.00  0.00           C  
ATOM   1066  OE1 GLU    72      41.954 -26.818 -74.015  1.00  0.00           O  
ATOM   1067  OE2 GLU    72      39.786 -26.817 -74.493  1.00  0.00           O  
ATOM   1068  C   GLU    72      36.916 -29.208 -72.921  1.00  0.00           C  
ATOM   1069  O   GLU    72      36.404 -29.010 -73.996  1.00  0.00           O  
ATOM   1070  N   ALA    73      36.351 -29.922 -71.956  1.00  0.00           N  
ATOM   1071  H   ALA    73      37.000 -30.068 -71.193  1.00  0.00           H  
ATOM   1072  CA  ALA    73      35.117 -30.631 -71.895  1.00  0.00           C  
ATOM   1073  HA  ALA    73      35.020 -31.059 -72.893  1.00  0.00           H  
ATOM   1074  CB  ALA    73      35.120 -31.690 -70.779  1.00  0.00           C  
ATOM   1075  HB1 ALA    73      34.332 -32.453 -70.817  1.00  0.00           H  
ATOM   1076  HB2 ALA    73      36.076 -32.216 -70.662  1.00  0.00           H  
ATOM   1077  HB3 ALA    73      34.990 -31.303 -69.761  1.00  0.00           H  
ATOM   1078  C   ALA    73      33.994 -29.604 -71.568  1.00  0.00           C  
ATOM   1079  O   ALA    73      32.999 -29.624 -72.243  1.00  0.00           O  
ATOM   1080  N   ALA    74      34.301 -28.546 -70.769  1.00  0.00           N  
ATOM   1081  H   ALA    74      35.225 -28.584 -70.356  1.00  0.00           H  
ATOM   1082  CA  ALA    74      33.474 -27.437 -70.453  1.00  0.00           C  
ATOM   1083  HA  ALA    74      32.457 -27.813 -70.338  1.00  0.00           H  
ATOM   1084  CB  ALA    74      34.001 -26.903 -69.138  1.00  0.00           C  
ATOM   1085  HB1 ALA    74      33.305 -26.209 -68.650  1.00  0.00           H  
ATOM   1086  HB2 ALA    74      34.165 -27.659 -68.359  1.00  0.00           H  
ATOM   1087  HB3 ALA    74      34.863 -26.233 -69.240  1.00  0.00           H  
ATOM   1088  C   ALA    74      33.491 -26.252 -71.436  1.00  0.00           C  
ATOM   1089  O   ALA    74      32.664 -25.296 -71.288  1.00  0.00           O  
ATOM   1090  N   ARG    75      34.318 -26.277 -72.419  1.00  0.00           N  
ATOM   1091  H   ARG    75      34.914 -27.090 -72.517  1.00  0.00           H  
ATOM   1092  CA  ARG    75      34.458 -25.155 -73.381  1.00  0.00           C  
ATOM   1093  HA  ARG    75      34.778 -24.304 -72.780  1.00  0.00           H  
ATOM   1094  CB  ARG    75      35.656 -25.352 -74.412  1.00  0.00           C  
ATOM   1095  HB2 ARG    75      36.659 -25.435 -73.995  1.00  0.00           H  
ATOM   1096  HB3 ARG    75      35.475 -26.171 -75.108  1.00  0.00           H  
ATOM   1097  CG  ARG    75      35.989 -24.026 -75.298  1.00  0.00           C  
ATOM   1098  HG2 ARG    75      35.119 -23.764 -75.900  1.00  0.00           H  
ATOM   1099  HG3 ARG    75      36.203 -23.184 -74.640  1.00  0.00           H  
ATOM   1100  CD  ARG    75      37.194 -24.183 -76.262  1.00  0.00           C  
ATOM   1101  HD2 ARG    75      36.957 -24.979 -76.969  1.00  0.00           H  
ATOM   1102  HD3 ARG    75      37.308 -23.267 -76.842  1.00  0.00           H  
ATOM   1103  NE  ARG    75      38.522 -24.493 -75.594  1.00  0.00           N  
ATOM   1104  HE  ARG    75      38.796 -25.428 -75.328  1.00  0.00           H  
ATOM   1105  CZ  ARG    75      39.538 -23.723 -75.424  1.00  0.00           C  
ATOM   1106  NH1 ARG    75      39.629 -22.445 -75.699  1.00  0.00           N  
ATOM   1107 HH11 ARG    75      39.009 -22.033 -76.382  1.00  0.00           H  
ATOM   1108 HH12 ARG    75      40.493 -21.931 -75.597  1.00  0.00           H  
ATOM   1109  NH2 ARG    75      40.625 -24.280 -74.928  1.00  0.00           N  
ATOM   1110 HH21 ARG    75      40.625 -25.275 -74.755  1.00  0.00           H  
ATOM   1111 HH22 ARG    75      41.532 -23.848 -75.026  1.00  0.00           H  
ATOM   1112  C   ARG    75      33.250 -24.776 -74.138  1.00  0.00           C  
ATOM   1113  O   ARG    75      32.956 -23.604 -74.395  1.00  0.00           O  
ATOM   1114  N   ALA    76      32.542 -25.845 -74.701  1.00  0.00           N  
ATOM   1115  H   ALA    76      32.934 -26.752 -74.479  1.00  0.00           H  
ATOM   1116  CA  ALA    76      31.515 -25.626 -75.708  1.00  0.00           C  
ATOM   1117  HA  ALA    76      32.010 -25.027 -76.473  1.00  0.00           H  
ATOM   1118  CB  ALA    76      31.085 -27.029 -76.289  1.00  0.00           C  
ATOM   1119  HB1 ALA    76      30.744 -27.752 -75.538  1.00  0.00           H  
ATOM   1120  HB2 ALA    76      30.262 -26.917 -77.006  1.00  0.00           H  
ATOM   1121  HB3 ALA    76      31.873 -27.471 -76.912  1.00  0.00           H  
ATOM   1122  C   ALA    76      30.396 -24.822 -75.108  1.00  0.00           C  
ATOM   1123  O   ALA    76      29.816 -23.965 -75.790  1.00  0.00           O  
ATOM   1124  N   GLY    77      30.138 -25.009 -73.778  1.00  0.00           N  
ATOM   1125  H   GLY    77      30.681 -25.686 -73.255  1.00  0.00           H  
ATOM   1126  CA  GLY    77      29.126 -24.236 -73.167  1.00  0.00           C  
ATOM   1127  HA2 GLY    77      28.303 -24.175 -73.880  1.00  0.00           H  
ATOM   1128  HA3 GLY    77      28.847 -24.775 -72.262  1.00  0.00           H  
ATOM   1129  C   GLY    77      29.442 -22.738 -72.860  1.00  0.00           C  
ATOM   1130  O   GLY    77      28.581 -21.927 -72.912  1.00  0.00           O  
ATOM   1131  N   VAL    78      30.730 -22.504 -72.687  1.00  0.00           N  
ATOM   1132  H   VAL    78      31.272 -23.341 -72.869  1.00  0.00           H  
ATOM   1133  CA  VAL    78      31.306 -21.196 -72.471  1.00  0.00           C  
ATOM   1134  HA  VAL    78      30.724 -20.740 -71.669  1.00  0.00           H  
ATOM   1135  CB  VAL    78      32.740 -21.270 -71.875  1.00  0.00           C  
ATOM   1136  HB  VAL    78      33.352 -21.961 -72.454  1.00  0.00           H  
ATOM   1137  CG1 VAL    78      33.273 -19.864 -71.832  1.00  0.00           C  
ATOM   1138 HG11 VAL    78      33.568 -19.520 -72.831  1.00  0.00           H  
ATOM   1139 HG12 VAL    78      32.568 -19.235 -71.274  1.00  0.00           H  
ATOM   1140 HG13 VAL    78      34.215 -19.870 -71.271  1.00  0.00           H  
ATOM   1141  CG2 VAL    78      32.665 -21.928 -70.512  1.00  0.00           C  
ATOM   1142 HG21 VAL    78      32.281 -22.950 -70.614  1.00  0.00           H  
ATOM   1143 HG22 VAL    78      33.725 -21.963 -70.233  1.00  0.00           H  
ATOM   1144 HG23 VAL    78      32.030 -21.394 -69.794  1.00  0.00           H  
ATOM   1145  C   VAL    78      31.208 -20.395 -73.845  1.00  0.00           C  
ATOM   1146  O   VAL    78      30.726 -19.288 -73.893  1.00  0.00           O  
ATOM   1147  N   LYS    79      31.589 -21.041 -74.931  1.00  0.00           N  
ATOM   1148  H   LYS    79      32.005 -21.963 -74.881  1.00  0.00           H  
ATOM   1149  CA  LYS    79      31.335 -20.537 -76.276  1.00  0.00           C  
ATOM   1150  HA  LYS    79      31.698 -19.512 -76.205  1.00  0.00           H  
ATOM   1151  CB  LYS    79      32.019 -21.401 -77.349  1.00  0.00           C  
ATOM   1152  HB2 LYS    79      33.075 -21.480 -77.091  1.00  0.00           H  
ATOM   1153  HB3 LYS    79      31.531 -22.375 -77.390  1.00  0.00           H  
ATOM   1154  CG  LYS    79      31.919 -20.704 -78.785  1.00  0.00           C  
ATOM   1155  HG2 LYS    79      32.452 -21.404 -79.429  1.00  0.00           H  
ATOM   1156  HG3 LYS    79      30.857 -20.718 -79.032  1.00  0.00           H  
ATOM   1157  CD  LYS    79      32.692 -19.407 -79.068  1.00  0.00           C  
ATOM   1158  HD2 LYS    79      31.911 -18.647 -79.060  1.00  0.00           H  
ATOM   1159  HD3 LYS    79      33.378 -19.253 -78.234  1.00  0.00           H  
ATOM   1160  CE  LYS    79      33.314 -19.266 -80.513  1.00  0.00           C  
ATOM   1161  HE2 LYS    79      33.916 -20.103 -80.865  1.00  0.00           H  
ATOM   1162  HE3 LYS    79      32.395 -19.106 -81.077  1.00  0.00           H  
ATOM   1163  NZ  LYS    79      34.089 -18.032 -80.668  1.00  0.00           N  
ATOM   1164  HZ1 LYS    79      33.444 -17.271 -80.508  1.00  0.00           H  
ATOM   1165  HZ2 LYS    79      34.806 -18.008 -79.957  1.00  0.00           H  
ATOM   1166  HZ3 LYS    79      34.513 -17.931 -81.579  1.00  0.00           H  
ATOM   1167  C   LYS    79      29.878 -20.322 -76.612  1.00  0.00           C  
ATOM   1168  O   LYS    79      29.597 -19.327 -77.237  1.00  0.00           O  
ATOM   1169  N   ALA    80      28.952 -21.175 -76.211  1.00  0.00           N  
ATOM   1170  H   ALA    80      29.306 -21.997 -75.737  1.00  0.00           H  
ATOM   1171  CA  ALA    80      27.550 -21.109 -76.543  1.00  0.00           C  
ATOM   1172  HA  ALA    80      27.264 -21.341 -77.569  1.00  0.00           H  
ATOM   1173  CB  ALA    80      26.839 -22.244 -75.859  1.00  0.00           C  
ATOM   1174  HB1 ALA    80      27.253 -23.237 -76.075  1.00  0.00           H  
ATOM   1175  HB2 ALA    80      26.608 -21.962 -74.824  1.00  0.00           H  
ATOM   1176  HB3 ALA    80      25.834 -22.299 -76.295  1.00  0.00           H  
ATOM   1177  C   ALA    80      27.020 -19.748 -76.204  1.00  0.00           C  
ATOM   1178  O   ALA    80      26.418 -19.061 -77.013  1.00  0.00           O  
ATOM   1179  N   SER    81      27.206 -19.249 -75.024  1.00  0.00           N  
ATOM   1180  H   SER    81      27.840 -19.763 -74.424  1.00  0.00           H  
ATOM   1181  CA  SER    81      26.632 -17.988 -74.434  1.00  0.00           C  
ATOM   1182  HA  SER    81      25.585 -17.838 -74.695  1.00  0.00           H  
ATOM   1183  CB  SER    81      26.580 -18.186 -72.893  1.00  0.00           C  
ATOM   1184  HB2 SER    81      26.014 -17.375 -72.436  1.00  0.00           H  
ATOM   1185  HB3 SER    81      25.911 -19.043 -72.808  1.00  0.00           H  
ATOM   1186  OG  SER    81      27.862 -18.387 -72.298  1.00  0.00           O  
ATOM   1187  HG  SER    81      27.802 -18.833 -71.451  1.00  0.00           H  
ATOM   1188  C   SER    81      27.390 -16.819 -74.959  1.00  0.00           C  
ATOM   1189  O   SER    81      26.882 -15.737 -75.013  1.00  0.00           O  
ATOM   1190  N   SER    82      28.644 -17.021 -75.346  1.00  0.00           N  
ATOM   1191  H   SER    82      28.985 -17.961 -75.183  1.00  0.00           H  
ATOM   1192  CA  SER    82      29.398 -15.987 -75.938  1.00  0.00           C  
ATOM   1193  HA  SER    82      29.378 -15.144 -75.248  1.00  0.00           H  
ATOM   1194  CB  SER    82      30.905 -16.411 -75.991  1.00  0.00           C  
ATOM   1195  HB2 SER    82      31.272 -16.630 -74.988  1.00  0.00           H  
ATOM   1196  HB3 SER    82      31.055 -17.338 -76.544  1.00  0.00           H  
ATOM   1197  OG  SER    82      31.745 -15.388 -76.517  1.00  0.00           O  
ATOM   1198  HG  SER    82      31.553 -14.583 -76.031  1.00  0.00           H  
ATOM   1199  C   SER    82      28.921 -15.636 -77.408  1.00  0.00           C  
ATOM   1200  O   SER    82      28.881 -14.468 -77.789  1.00  0.00           O  
ATOM   1201  N   ASP    83      28.735 -16.643 -78.216  1.00  0.00           N  
ATOM   1202  H   ASP    83      28.727 -17.562 -77.790  1.00  0.00           H  
ATOM   1203  CA  ASP    83      28.080 -16.573 -79.487  1.00  0.00           C  
ATOM   1204  HA  ASP    83      28.682 -15.924 -80.124  1.00  0.00           H  
ATOM   1205  CB  ASP    83      27.912 -18.027 -80.112  1.00  0.00           C  
ATOM   1206  HB2 ASP    83      28.874 -18.519 -80.254  1.00  0.00           H  
ATOM   1207  HB3 ASP    83      27.216 -18.608 -79.508  1.00  0.00           H  
ATOM   1208  CG  ASP    83      27.373 -18.060 -81.507  1.00  0.00           C  
ATOM   1209  OD1 ASP    83      27.743 -17.188 -82.294  1.00  0.00           O  
ATOM   1210  OD2 ASP    83      26.554 -18.905 -81.906  1.00  0.00           O  
ATOM   1211  C   ASP    83      26.708 -15.833 -79.426  1.00  0.00           C  
ATOM   1212  O   ASP    83      26.467 -14.924 -80.200  1.00  0.00           O  
ATOM   1213  N   TRP    84      26.011 -16.160 -78.322  1.00  0.00           N  
ATOM   1214  H   TRP    84      26.355 -16.893 -77.714  1.00  0.00           H  
ATOM   1215  CA  TRP    84      24.614 -15.744 -77.897  1.00  0.00           C  
ATOM   1216  HA  TRP    84      23.917 -15.863 -78.726  1.00  0.00           H  
ATOM   1217  CB  TRP    84      24.021 -16.502 -76.679  1.00  0.00           C  
ATOM   1218  HB2 TRP    84      24.236 -17.577 -76.703  1.00  0.00           H  
ATOM   1219  HB3 TRP    84      24.443 -16.169 -75.723  1.00  0.00           H  
ATOM   1220  CG  TRP    84      22.506 -16.360 -76.623  1.00  0.00           C  
ATOM   1221  CD1 TRP    84      21.644 -17.384 -76.898  1.00  0.00           C  
ATOM   1222  HD1 TRP    84      21.959 -18.369 -77.207  1.00  0.00           H  
ATOM   1223  NE1 TRP    84      20.339 -16.907 -76.978  1.00  0.00           N  
ATOM   1224  HE1 TRP    84      19.549 -17.320 -77.452  1.00  0.00           H  
ATOM   1225  CE2 TRP    84      20.303 -15.667 -76.407  1.00  0.00           C  
ATOM   1226  CZ2 TRP    84      19.211 -14.808 -76.241  1.00  0.00           C  
ATOM   1227  HZ2 TRP    84      18.218 -15.206 -76.390  1.00  0.00           H  
ATOM   1228  CH2 TRP    84      19.440 -13.446 -75.941  1.00  0.00           C  
ATOM   1229  HH2 TRP    84      18.630 -12.733 -75.896  1.00  0.00           H  
ATOM   1230  CZ3 TRP    84      20.754 -12.957 -75.673  1.00  0.00           C  
ATOM   1231  HZ3 TRP    84      20.879 -11.907 -75.451  1.00  0.00           H  
ATOM   1232  CE3 TRP    84      21.847 -13.841 -75.856  1.00  0.00           C  
ATOM   1233  HE3 TRP    84      22.867 -13.489 -75.800  1.00  0.00           H  
ATOM   1234  CD2 TRP    84      21.662 -15.221 -76.285  1.00  0.00           C  
ATOM   1235  C   TRP    84      24.609 -14.258 -77.695  1.00  0.00           C  
ATOM   1236  O   TRP    84      23.832 -13.524 -78.241  1.00  0.00           O  
ATOM   1237  N   VAL    85      25.558 -13.716 -76.917  1.00  0.00           N  
ATOM   1238  H   VAL    85      26.226 -14.269 -76.394  1.00  0.00           H  
ATOM   1239  CA  VAL    85      25.630 -12.280 -76.632  1.00  0.00           C  
ATOM   1240  HA  VAL    85      24.621 -11.950 -76.385  1.00  0.00           H  
ATOM   1241  CB  VAL    85      26.468 -11.953 -75.385  1.00  0.00           C  
ATOM   1242  HB  VAL    85      26.562 -10.877 -75.237  1.00  0.00           H  
ATOM   1243  CG1 VAL    85      25.664 -12.411 -74.108  1.00  0.00           C  
ATOM   1244 HG11 VAL    85      25.528 -13.495 -74.205  1.00  0.00           H  
ATOM   1245 HG12 VAL    85      26.168 -12.219 -73.153  1.00  0.00           H  
ATOM   1246 HG13 VAL    85      24.728 -11.840 -74.157  1.00  0.00           H  
ATOM   1247  CG2 VAL    85      27.881 -12.465 -75.426  1.00  0.00           C  
ATOM   1248 HG21 VAL    85      28.363 -11.984 -74.566  1.00  0.00           H  
ATOM   1249 HG22 VAL    85      27.965 -13.545 -75.251  1.00  0.00           H  
ATOM   1250 HG23 VAL    85      28.363 -12.171 -76.367  1.00  0.00           H  
ATOM   1251  C   VAL    85      26.044 -11.372 -77.761  1.00  0.00           C  
ATOM   1252  O   VAL    85      25.308 -10.388 -78.077  1.00  0.00           O  
ATOM   1253  N   MET    86      27.070 -11.740 -78.516  1.00  0.00           N  
ATOM   1254  H   MET    86      27.463 -12.627 -78.225  1.00  0.00           H  
ATOM   1255  CA  MET    86      27.407 -11.162 -79.837  1.00  0.00           C  
ATOM   1256  HA  MET    86      27.639 -10.133 -79.561  1.00  0.00           H  
ATOM   1257  CB  MET    86      28.703 -11.865 -80.446  1.00  0.00           C  
ATOM   1258  HB2 MET    86      29.493 -11.800 -79.698  1.00  0.00           H  
ATOM   1259  HB3 MET    86      28.407 -12.904 -80.596  1.00  0.00           H  
ATOM   1260  CG  MET    86      29.207 -11.253 -81.807  1.00  0.00           C  
ATOM   1261  HG2 MET    86      30.099 -11.787 -82.135  1.00  0.00           H  
ATOM   1262  HG3 MET    86      28.418 -11.440 -82.535  1.00  0.00           H  
ATOM   1263  SD  MET    86      29.620  -9.488 -81.689  1.00  0.00           S  
ATOM   1264  CE  MET    86      31.344  -9.493 -81.166  1.00  0.00           C  
ATOM   1265  HE1 MET    86      31.757  -8.520 -80.872  1.00  0.00           H  
ATOM   1266  HE2 MET    86      31.232 -10.049 -80.227  1.00  0.00           H  
ATOM   1267  HE3 MET    86      32.050  -9.979 -81.851  1.00  0.00           H  
ATOM   1268  C   MET    86      26.186 -11.136 -80.809  1.00  0.00           C  
ATOM   1269  O   MET    86      25.931 -10.093 -81.407  1.00  0.00           O  
ATOM   1270  N   ASP    87      25.521 -12.260 -80.853  1.00  0.00           N  
ATOM   1271  H   ASP    87      25.795 -13.108 -80.370  1.00  0.00           H  
ATOM   1272  CA  ASP    87      24.393 -12.405 -81.754  1.00  0.00           C  
ATOM   1273  HA  ASP    87      24.679 -12.215 -82.788  1.00  0.00           H  
ATOM   1274  CB  ASP    87      23.986 -13.895 -81.761  1.00  0.00           C  
ATOM   1275  HB2 ASP    87      24.855 -14.498 -82.025  1.00  0.00           H  
ATOM   1276  HB3 ASP    87      23.681 -14.143 -80.745  1.00  0.00           H  
ATOM   1277  CG  ASP    87      22.807 -14.090 -82.747  1.00  0.00           C  
ATOM   1278  OD1 ASP    87      22.948 -13.817 -83.965  1.00  0.00           O  
ATOM   1279  OD2 ASP    87      21.838 -14.777 -82.413  1.00  0.00           O  
ATOM   1280  C   ASP    87      23.305 -11.409 -81.338  1.00  0.00           C  
ATOM   1281  O   ASP    87      22.697 -10.766 -82.207  1.00  0.00           O  
ATOM   1282  N   SER    88      23.037 -11.270 -80.027  1.00  0.00           N  
ATOM   1283  H   SER    88      23.623 -11.787 -79.383  1.00  0.00           H  
ATOM   1284  CA  SER    88      21.925 -10.544 -79.524  1.00  0.00           C  
ATOM   1285  HA  SER    88      21.054 -10.949 -80.039  1.00  0.00           H  
ATOM   1286  CB  SER    88      21.659 -10.815 -78.003  1.00  0.00           C  
ATOM   1287  HB2 SER    88      21.659 -11.900 -77.892  1.00  0.00           H  
ATOM   1288  HB3 SER    88      22.495 -10.553 -77.354  1.00  0.00           H  
ATOM   1289  OG  SER    88      20.465 -10.262 -77.554  1.00  0.00           O  
ATOM   1290  HG  SER    88      20.617  -9.993 -76.646  1.00  0.00           H  
ATOM   1291  C   SER    88      22.153  -9.046 -79.677  1.00  0.00           C  
ATOM   1292  O   SER    88      21.173  -8.345 -79.994  1.00  0.00           O  
ATOM   1293  N   MET    89      23.363  -8.456 -79.552  1.00  0.00           N  
ATOM   1294  H   MET    89      24.179  -8.981 -79.261  1.00  0.00           H  
ATOM   1295  CA  MET    89      23.617  -7.106 -80.036  1.00  0.00           C  
ATOM   1296  HA  MET    89      23.018  -6.425 -79.431  1.00  0.00           H  
ATOM   1297  CB  MET    89      25.090  -6.778 -79.890  1.00  0.00           C  
ATOM   1298  HB2 MET    89      25.472  -7.118 -78.927  1.00  0.00           H  
ATOM   1299  HB3 MET    89      25.650  -7.348 -80.631  1.00  0.00           H  
ATOM   1300  CG  MET    89      25.292  -5.245 -79.855  1.00  0.00           C  
ATOM   1301  HG2 MET    89      24.776  -4.813 -80.713  1.00  0.00           H  
ATOM   1302  HG3 MET    89      24.885  -4.802 -78.946  1.00  0.00           H  
ATOM   1303  SD  MET    89      27.060  -4.737 -79.875  1.00  0.00           S  
ATOM   1304  CE  MET    89      27.870  -5.585 -81.276  1.00  0.00           C  
ATOM   1305  HE1 MET    89      27.505  -5.266 -82.260  1.00  0.00           H  
ATOM   1306  HE2 MET    89      28.934  -5.323 -81.240  1.00  0.00           H  
ATOM   1307  HE3 MET    89      27.902  -6.674 -81.146  1.00  0.00           H  
ATOM   1308  C   MET    89      23.202  -6.841 -81.502  1.00  0.00           C  
ATOM   1309  O   MET    89      22.618  -5.838 -81.899  1.00  0.00           O  
ATOM   1310  N   ASN    90      23.585  -7.730 -82.388  1.00  0.00           N  
ATOM   1311  H   ASN    90      24.183  -8.487 -82.077  1.00  0.00           H  
ATOM   1312  CA  ASN    90      23.266  -7.609 -83.809  1.00  0.00           C  
ATOM   1313  HA  ASN    90      23.629  -6.629 -84.117  1.00  0.00           H  
ATOM   1314  CB  ASN    90      24.133  -8.569 -84.661  1.00  0.00           C  
ATOM   1315  HB2 ASN    90      24.254  -9.568 -84.243  1.00  0.00           H  
ATOM   1316  HB3 ASN    90      23.743  -8.632 -85.677  1.00  0.00           H  
ATOM   1317  CG  ASN    90      25.494  -7.857 -84.849  1.00  0.00           C  
ATOM   1318  OD1 ASN    90      25.712  -7.098 -85.738  1.00  0.00           O  
ATOM   1319  ND2 ASN    90      26.413  -8.258 -84.028  1.00  0.00           N  
ATOM   1320 HD21 ASN    90      27.390  -8.109 -84.250  1.00  0.00           H  
ATOM   1321 HD22 ASN    90      26.153  -8.916 -83.303  1.00  0.00           H  
ATOM   1322  C   ASN    90      21.806  -7.684 -84.224  1.00  0.00           C  
ATOM   1323  O   ASN    90      21.350  -6.870 -85.021  1.00  0.00           O  
ATOM   1324  N   LYS    91      21.144  -8.585 -83.519  1.00  0.00           N  
ATOM   1325  H   LYS    91      21.695  -9.168 -82.900  1.00  0.00           H  
ATOM   1326  CA  LYS    91      19.672  -8.709 -83.516  1.00  0.00           C  
ATOM   1327  HA  LYS    91      19.325  -8.834 -84.542  1.00  0.00           H  
ATOM   1328  CB  LYS    91      19.215  -9.848 -82.571  1.00  0.00           C  
ATOM   1329  HB2 LYS    91      19.806  -9.886 -81.655  1.00  0.00           H  
ATOM   1330  HB3 LYS    91      18.217  -9.668 -82.170  1.00  0.00           H  
ATOM   1331  CG  LYS    91      19.319 -11.168 -83.292  1.00  0.00           C  
ATOM   1332  HG2 LYS    91      18.643 -11.149 -84.148  1.00  0.00           H  
ATOM   1333  HG3 LYS    91      20.378 -11.282 -83.521  1.00  0.00           H  
ATOM   1334  CD  LYS    91      19.030 -12.351 -82.279  1.00  0.00           C  
ATOM   1335  HD2 LYS    91      19.919 -12.525 -81.672  1.00  0.00           H  
ATOM   1336  HD3 LYS    91      18.191 -12.179 -81.605  1.00  0.00           H  
ATOM   1337  CE  LYS    91      18.794 -13.710 -83.054  1.00  0.00           C  
ATOM   1338  HE2 LYS    91      18.941 -14.535 -82.357  1.00  0.00           H  
ATOM   1339  HE3 LYS    91      17.796 -13.643 -83.488  1.00  0.00           H  
ATOM   1340  NZ  LYS    91      19.664 -13.992 -84.144  1.00  0.00           N  
ATOM   1341  HZ1 LYS    91      19.447 -14.886 -84.562  1.00  0.00           H  
ATOM   1342  HZ2 LYS    91      19.464 -13.264 -84.815  1.00  0.00           H  
ATOM   1343  HZ3 LYS    91      20.583 -14.170 -83.766  1.00  0.00           H  
ATOM   1344  C   LYS    91      18.961  -7.402 -83.003  1.00  0.00           C  
ATOM   1345  O   LYS    91      17.909  -7.083 -83.499  1.00  0.00           O  
ATOM   1346  N   GLY    92      19.600  -6.618 -82.139  1.00  0.00           N  
ATOM   1347  H   GLY    92      20.542  -6.927 -81.932  1.00  0.00           H  
ATOM   1348  CA  GLY    92      19.274  -5.274 -81.697  1.00  0.00           C  
ATOM   1349  HA2 GLY    92      20.202  -4.704 -81.651  1.00  0.00           H  
ATOM   1350  HA3 GLY    92      18.611  -4.842 -82.446  1.00  0.00           H  
ATOM   1351  C   GLY    92      18.539  -5.170 -80.414  1.00  0.00           C  
ATOM   1352  O   GLY    92      17.574  -4.464 -80.356  1.00  0.00           O  
ATOM   1353  N   THR    93      19.005  -5.902 -79.409  1.00  0.00           N  
ATOM   1354  H   THR    93      19.907  -6.354 -79.502  1.00  0.00           H  
ATOM   1355  CA  THR    93      18.514  -5.897 -78.050  1.00  0.00           C  
ATOM   1356  HA  THR    93      17.491  -6.269 -78.013  1.00  0.00           H  
ATOM   1357  CB  THR    93      19.364  -7.028 -77.390  1.00  0.00           C  
ATOM   1358  HB  THR    93      19.354  -7.927 -78.007  1.00  0.00           H  
ATOM   1359  CG2 THR    93      20.818  -6.607 -77.190  1.00  0.00           C  
ATOM   1360 HG21 THR    93      21.416  -7.509 -77.008  1.00  0.00           H  
ATOM   1361 HG22 THR    93      21.359  -6.130 -78.017  1.00  0.00           H  
ATOM   1362 HG23 THR    93      20.910  -6.021 -76.267  1.00  0.00           H  
ATOM   1363  OG1 THR    93      18.911  -7.294 -76.083  1.00  0.00           O  
ATOM   1364  HG1 THR    93      18.008  -7.621 -76.081  1.00  0.00           H  
ATOM   1365  C   THR    93      18.570  -4.662 -77.161  1.00  0.00           C  
ATOM   1366  O   THR    93      19.277  -3.712 -77.390  1.00  0.00           O  
ATOM   1367  N   ASP    94      17.928  -4.609 -75.967  1.00  0.00           N  
ATOM   1368  H   ASP    94      17.421  -5.449 -75.714  1.00  0.00           H  
ATOM   1369  CA  ASP    94      18.026  -3.567 -74.886  1.00  0.00           C  
ATOM   1370  HA  ASP    94      18.488  -2.703 -75.363  1.00  0.00           H  
ATOM   1371  CB  ASP    94      16.576  -3.272 -74.628  1.00  0.00           C  
ATOM   1372  HB2 ASP    94      16.021  -2.872 -75.477  1.00  0.00           H  
ATOM   1373  HB3 ASP    94      15.940  -4.073 -74.253  1.00  0.00           H  
ATOM   1374  CG  ASP    94      16.405  -2.089 -73.678  1.00  0.00           C  
ATOM   1375  OD1 ASP    94      16.776  -0.990 -74.130  1.00  0.00           O  
ATOM   1376  OD2 ASP    94      15.643  -2.093 -72.692  1.00  0.00           O  
ATOM   1377  C   ASP    94      18.747  -4.014 -73.595  1.00  0.00           C  
ATOM   1378  O   ASP    94      18.670  -3.361 -72.603  1.00  0.00           O  
ATOM   1379  N   SER    95      19.343  -5.229 -73.611  1.00  0.00           N  
ATOM   1380  H   SER    95      19.475  -5.592 -74.547  1.00  0.00           H  
ATOM   1381  CA  SER    95      19.837  -5.968 -72.411  1.00  0.00           C  
ATOM   1382  HA  SER    95      18.990  -6.038 -71.728  1.00  0.00           H  
ATOM   1383  CB  SER    95      20.270  -7.415 -72.707  1.00  0.00           C  
ATOM   1384  HB2 SER    95      21.267  -7.521 -73.134  1.00  0.00           H  
ATOM   1385  HB3 SER    95      20.210  -7.971 -71.771  1.00  0.00           H  
ATOM   1386  OG  SER    95      19.231  -7.893 -73.594  1.00  0.00           O  
ATOM   1387  HG  SER    95      19.301  -7.405 -74.418  1.00  0.00           H  
ATOM   1388  C   SER    95      21.058  -5.365 -71.638  1.00  0.00           C  
ATOM   1389  O   SER    95      21.922  -4.832 -72.316  1.00  0.00           O  
ATOM   1390  N   TYR    96      21.122  -5.399 -70.288  1.00  0.00           N  
ATOM   1391  H   TYR    96      20.521  -6.018 -69.757  1.00  0.00           H  
ATOM   1392  CA  TYR    96      22.115  -4.754 -69.457  1.00  0.00           C  
ATOM   1393  HA  TYR    96      21.885  -3.695 -69.576  1.00  0.00           H  
ATOM   1394  CB  TYR    96      21.719  -5.098 -67.994  1.00  0.00           C  
ATOM   1395  HB2 TYR    96      20.642  -4.963 -67.833  1.00  0.00           H  
ATOM   1396  HB3 TYR    96      21.965  -6.162 -67.881  1.00  0.00           H  
ATOM   1397  CG  TYR    96      22.454  -4.325 -67.003  1.00  0.00           C  
ATOM   1398  CD1 TYR    96      23.124  -4.946 -65.932  1.00  0.00           C  
ATOM   1399  HD1 TYR    96      23.117  -6.012 -65.758  1.00  0.00           H  
ATOM   1400  CE1 TYR    96      23.715  -4.145 -64.854  1.00  0.00           C  
ATOM   1401  HE1 TYR    96      24.153  -4.568 -63.962  1.00  0.00           H  
ATOM   1402  CZ  TYR    96      23.704  -2.761 -64.972  1.00  0.00           C  
ATOM   1403  OH  TYR    96      24.187  -1.965 -63.997  1.00  0.00           O  
ATOM   1404  HH  TYR    96      24.294  -2.380 -63.138  1.00  0.00           H  
ATOM   1405  CE2 TYR    96      22.953  -2.195 -65.982  1.00  0.00           C  
ATOM   1406  HE2 TYR    96      22.719  -1.141 -65.974  1.00  0.00           H  
ATOM   1407  CD2 TYR    96      22.384  -2.932 -67.017  1.00  0.00           C  
ATOM   1408  HD2 TYR    96      21.833  -2.434 -67.801  1.00  0.00           H  
ATOM   1409  C   TYR    96      23.566  -5.040 -69.835  1.00  0.00           C  
ATOM   1410  O   TYR    96      23.991  -6.181 -69.742  1.00  0.00           O  
ATOM   1411  N   GLY    97      24.379  -4.016 -70.219  1.00  0.00           N  
ATOM   1412  H   GLY    97      23.961  -3.098 -70.316  1.00  0.00           H  
ATOM   1413  CA  GLY    97      25.731  -4.231 -70.530  1.00  0.00           C  
ATOM   1414  HA2 GLY    97      26.297  -3.317 -70.347  1.00  0.00           H  
ATOM   1415  HA3 GLY    97      26.163  -5.036 -69.935  1.00  0.00           H  
ATOM   1416  C   GLY    97      26.121  -4.594 -71.981  1.00  0.00           C  
ATOM   1417  O   GLY    97      27.328  -4.738 -72.253  1.00  0.00           O  
ATOM   1418  N   VAL    98      25.125  -4.847 -72.856  1.00  0.00           N  
ATOM   1419  H   VAL    98      24.189  -4.876 -72.468  1.00  0.00           H  
ATOM   1420  CA  VAL    98      25.128  -5.280 -74.267  1.00  0.00           C  
ATOM   1421  HA  VAL    98      26.144  -5.616 -74.472  1.00  0.00           H  
ATOM   1422  CB  VAL    98      24.154  -6.462 -74.511  1.00  0.00           C  
ATOM   1423  HB  VAL    98      23.119  -6.208 -74.280  1.00  0.00           H  
ATOM   1424  CG1 VAL    98      24.141  -6.988 -75.935  1.00  0.00           C  
ATOM   1425 HG11 VAL    98      25.122  -7.110 -76.411  1.00  0.00           H  
ATOM   1426 HG12 VAL    98      23.661  -7.970 -76.023  1.00  0.00           H  
ATOM   1427 HG13 VAL    98      23.687  -6.193 -76.538  1.00  0.00           H  
ATOM   1428  CG2 VAL    98      24.481  -7.653 -73.717  1.00  0.00           C  
ATOM   1429 HG21 VAL    98      25.502  -8.019 -73.880  1.00  0.00           H  
ATOM   1430 HG22 VAL    98      24.328  -7.418 -72.656  1.00  0.00           H  
ATOM   1431 HG23 VAL    98      23.737  -8.444 -73.873  1.00  0.00           H  
ATOM   1432  C   VAL    98      24.834  -4.134 -75.235  1.00  0.00           C  
ATOM   1433  O   VAL    98      25.392  -4.057 -76.313  1.00  0.00           O  
ATOM   1434  N   THR    99      23.989  -3.232 -74.746  1.00  0.00           N  
ATOM   1435  H   THR    99      23.410  -3.443 -73.942  1.00  0.00           H  
ATOM   1436  CA  THR    99      23.477  -2.013 -75.433  1.00  0.00           C  
ATOM   1437  HA  THR    99      24.237  -1.607 -76.100  1.00  0.00           H  
ATOM   1438  CB  THR    99      22.207  -2.188 -76.256  1.00  0.00           C  
ATOM   1439  HB  THR    99      21.952  -1.301 -76.837  1.00  0.00           H  
ATOM   1440  CG2 THR    99      22.363  -3.337 -77.327  1.00  0.00           C  
ATOM   1441 HG21 THR    99      21.609  -3.109 -78.090  1.00  0.00           H  
ATOM   1442 HG22 THR    99      23.330  -3.409 -77.840  1.00  0.00           H  
ATOM   1443 HG23 THR    99      22.108  -4.309 -76.886  1.00  0.00           H  
ATOM   1444  OG1 THR    99      21.133  -2.636 -75.469  1.00  0.00           O  
ATOM   1445  HG1 THR    99      20.481  -3.126 -75.975  1.00  0.00           H  
ATOM   1446  C   THR    99      23.067  -0.944 -74.466  1.00  0.00           C  
ATOM   1447  O   THR    99      23.138   0.260 -74.837  1.00  0.00           O  
ATOM   1448  N   THR   100      22.697  -1.235 -73.188  1.00  0.00           N  
ATOM   1449  H   THR   100      22.588  -2.210 -72.934  1.00  0.00           H  
ATOM   1450  CA  THR   100      22.228  -0.171 -72.207  1.00  0.00           C  
ATOM   1451  HA  THR   100      22.088   0.727 -72.809  1.00  0.00           H  
ATOM   1452  CB  THR   100      20.950  -0.519 -71.557  1.00  0.00           C  
ATOM   1453  HB  THR   100      21.000   0.085 -70.651  1.00  0.00           H  
ATOM   1454  CG2 THR   100      19.802   0.005 -72.324  1.00  0.00           C  
ATOM   1455 HG21 THR   100      19.596   1.040 -72.025  1.00  0.00           H  
ATOM   1456 HG22 THR   100      19.907  -0.166 -73.403  1.00  0.00           H  
ATOM   1457 HG23 THR   100      18.862  -0.465 -72.009  1.00  0.00           H  
ATOM   1458  OG1 THR   100      20.679  -1.875 -71.365  1.00  0.00           O  
ATOM   1459  HG1 THR   100      20.109  -2.142 -72.090  1.00  0.00           H  
ATOM   1460  C   THR   100      23.313   0.221 -71.308  1.00  0.00           C  
ATOM   1461  O   THR   100      24.372  -0.412 -71.220  1.00  0.00           O  
ATOM   1462  N   GLY   101      23.153   1.359 -70.634  1.00  0.00           N  
ATOM   1463  H   GLY   101      22.338   1.926 -70.836  1.00  0.00           H  
ATOM   1464  CA  GLY   101      24.166   1.946 -69.719  1.00  0.00           C  
ATOM   1465  HA2 GLY   101      25.172   1.989 -70.136  1.00  0.00           H  
ATOM   1466  HA3 GLY   101      23.739   2.920 -69.481  1.00  0.00           H  
ATOM   1467  C   GLY   101      24.198   1.184 -68.398  1.00  0.00           C  
ATOM   1468  O   GLY   101      23.492   0.178 -68.270  1.00  0.00           O  
ATOM   1469  N   PHE   102      24.965   1.684 -67.430  1.00  0.00           N  
ATOM   1470  H   PHE   102      25.461   2.558 -67.564  1.00  0.00           H  
ATOM   1471  CA  PHE   102      25.155   0.969 -66.119  1.00  0.00           C  
ATOM   1472  HA  PHE   102      24.614   0.023 -66.067  1.00  0.00           H  
ATOM   1473  CB  PHE   102      26.609   0.613 -65.838  1.00  0.00           C  
ATOM   1474  HB2 PHE   102      27.129   1.477 -65.405  1.00  0.00           H  
ATOM   1475  HB3 PHE   102      26.587  -0.088 -64.995  1.00  0.00           H  
ATOM   1476  CG  PHE   102      27.425   0.003 -67.018  1.00  0.00           C  
ATOM   1477  CD1 PHE   102      27.234  -1.317 -67.455  1.00  0.00           C  
ATOM   1478  HD1 PHE   102      26.448  -1.856 -66.946  1.00  0.00           H  
ATOM   1479  CE1 PHE   102      28.067  -1.919 -68.430  1.00  0.00           C  
ATOM   1480  HE1 PHE   102      28.064  -2.984 -68.609  1.00  0.00           H  
ATOM   1481  CZ  PHE   102      29.129  -1.100 -69.026  1.00  0.00           C  
ATOM   1482  HZ  PHE   102      29.813  -1.535 -69.741  1.00  0.00           H  
ATOM   1483  CE2 PHE   102      29.183   0.246 -68.742  1.00  0.00           C  
ATOM   1484  HE2 PHE   102      29.950   0.797 -69.267  1.00  0.00           H  
ATOM   1485  CD2 PHE   102      28.356   0.745 -67.726  1.00  0.00           C  
ATOM   1486  HD2 PHE   102      28.381   1.777 -67.407  1.00  0.00           H  
ATOM   1487  C   PHE   102      24.745   1.894 -64.957  1.00  0.00           C  
ATOM   1488  O   PHE   102      24.535   3.079 -65.060  1.00  0.00           O  
ATOM   1489  N   GLY   103      24.583   1.283 -63.749  1.00  0.00           N  
ATOM   1490  H   GLY   103      24.667   0.274 -63.723  1.00  0.00           H  
ATOM   1491  CA  GLY   103      24.200   2.020 -62.523  1.00  0.00           C  
ATOM   1492  HA2 GLY   103      24.374   1.308 -61.716  1.00  0.00           H  
ATOM   1493  HA3 GLY   103      24.915   2.834 -62.405  1.00  0.00           H  
ATOM   1494  C   GLY   103      22.769   2.533 -62.534  1.00  0.00           C  
ATOM   1495  O   GLY   103      21.930   2.173 -63.393  1.00  0.00           O  
ATOM   1496  N   ALA   104      22.458   3.506 -61.738  1.00  0.00           N  
ATOM   1497  H   ALA   104      23.023   3.588 -60.901  1.00  0.00           H  
ATOM   1498  CA  ALA   104      21.138   4.288 -61.880  1.00  0.00           C  
ATOM   1499  HA  ALA   104      20.308   3.583 -61.917  1.00  0.00           H  
ATOM   1500  CB  ALA   104      21.085   5.302 -60.811  1.00  0.00           C  
ATOM   1501  HB1 ALA   104      21.156   4.936 -59.780  1.00  0.00           H  
ATOM   1502  HB2 ALA   104      22.009   5.890 -60.882  1.00  0.00           H  
ATOM   1503  HB3 ALA   104      20.174   5.903 -60.700  1.00  0.00           H  
ATOM   1504  C   ALA   104      21.022   5.042 -63.258  1.00  0.00           C  
ATOM   1505  O   ALA   104      19.993   5.475 -63.659  1.00  0.00           O  
ATOM   1506  N   THR   105      22.115   5.214 -64.031  1.00  0.00           N  
ATOM   1507  H   THR   105      22.935   4.999 -63.475  1.00  0.00           H  
ATOM   1508  CA  THR   105      22.150   5.715 -65.393  1.00  0.00           C  
ATOM   1509  HA  THR   105      21.433   6.516 -65.573  1.00  0.00           H  
ATOM   1510  CB  THR   105      23.428   6.457 -65.627  1.00  0.00           C  
ATOM   1511  HB  THR   105      23.624   6.563 -66.694  1.00  0.00           H  
ATOM   1512  CG2 THR   105      23.567   7.952 -65.161  1.00  0.00           C  
ATOM   1513 HG21 THR   105      22.930   8.560 -65.815  1.00  0.00           H  
ATOM   1514 HG22 THR   105      23.252   8.072 -64.117  1.00  0.00           H  
ATOM   1515 HG23 THR   105      24.616   8.253 -65.273  1.00  0.00           H  
ATOM   1516  OG1 THR   105      24.515   5.710 -65.119  1.00  0.00           O  
ATOM   1517  HG1 THR   105      24.483   4.848 -65.541  1.00  0.00           H  
ATOM   1518  C   THR   105      21.890   4.589 -66.427  1.00  0.00           C  
ATOM   1519  O   THR   105      22.335   4.700 -67.540  1.00  0.00           O  
ATOM   1520  N   SER   106      21.291   3.440 -66.087  1.00  0.00           N  
ATOM   1521  H   SER   106      21.023   3.287 -65.122  1.00  0.00           H  
ATOM   1522  CA  SER   106      21.023   2.439 -67.134  1.00  0.00           C  
ATOM   1523  HA  SER   106      21.895   2.450 -67.788  1.00  0.00           H  
ATOM   1524  CB  SER   106      21.037   0.978 -66.590  1.00  0.00           C  
ATOM   1525  HB2 SER   106      21.082   0.227 -67.378  1.00  0.00           H  
ATOM   1526  HB3 SER   106      21.870   0.810 -65.907  1.00  0.00           H  
ATOM   1527  OG  SER   106      19.866   0.851 -65.839  1.00  0.00           O  
ATOM   1528  HG  SER   106      19.959   0.078 -65.277  1.00  0.00           H  
ATOM   1529  C   SER   106      19.931   2.727 -68.126  1.00  0.00           C  
ATOM   1530  O   SER   106      19.454   1.836 -68.843  1.00  0.00           O  
ATOM   1531  N   HIE   107      19.303   3.867 -68.105  1.00  0.00           N  
ATOM   1532  H   HIE   107      19.624   4.553 -67.432  1.00  0.00           H  
ATOM   1533  CA  HIE   107      18.362   4.381 -69.145  1.00  0.00           C  
ATOM   1534  HA  HIE   107      17.504   3.757 -69.396  1.00  0.00           H  
ATOM   1535  CB  HIE   107      17.804   5.685 -68.504  1.00  0.00           C  
ATOM   1536  HB2 HIE   107      16.981   6.111 -69.091  1.00  0.00           H  
ATOM   1537  HB3 HIE   107      17.368   5.332 -67.562  1.00  0.00           H  
ATOM   1538  CG  HIE   107      18.813   6.733 -68.260  1.00  0.00           C  
ATOM   1539  ND1 HIE   107      19.452   6.975 -67.090  1.00  0.00           N  
ATOM   1540  CE1 HIE   107      20.092   8.151 -67.270  1.00  0.00           C  
ATOM   1541  HE1 HIE   107      20.709   8.527 -66.468  1.00  0.00           H  
ATOM   1542  NE2 HIE   107      19.807   8.745 -68.431  1.00  0.00           N  
ATOM   1543  HE2 HIE   107      20.290   9.557 -68.790  1.00  0.00           H  
ATOM   1544  CD2 HIE   107      18.966   7.866 -69.104  1.00  0.00           C  
ATOM   1545  HD2 HIE   107      18.541   8.132 -70.061  1.00  0.00           H  
ATOM   1546  C   HIE   107      19.050   4.747 -70.485  1.00  0.00           C  
ATOM   1547  O   HIE   107      18.379   4.754 -71.542  1.00  0.00           O  
ATOM   1548  N   ARG   108      20.384   4.937 -70.565  1.00  0.00           N  
ATOM   1549  H   ARG   108      20.877   4.828 -69.687  1.00  0.00           H  
ATOM   1550  CA  ARG   108      21.011   5.367 -71.839  1.00  0.00           C  
ATOM   1551  HA  ARG   108      20.337   6.075 -72.323  1.00  0.00           H  
ATOM   1552  CB  ARG   108      22.318   6.076 -71.640  1.00  0.00           C  
ATOM   1553  HB2 ARG   108      22.940   5.324 -71.153  1.00  0.00           H  
ATOM   1554  HB3 ARG   108      22.813   6.414 -72.550  1.00  0.00           H  
ATOM   1555  CG  ARG   108      22.311   7.292 -70.709  1.00  0.00           C  
ATOM   1556  HG2 ARG   108      21.622   8.041 -71.099  1.00  0.00           H  
ATOM   1557  HG3 ARG   108      21.935   7.046 -69.716  1.00  0.00           H  
ATOM   1558  CD  ARG   108      23.729   7.872 -70.498  1.00  0.00           C  
ATOM   1559  HD2 ARG   108      24.428   7.105 -70.165  1.00  0.00           H  
ATOM   1560  HD3 ARG   108      23.981   8.178 -71.513  1.00  0.00           H  
ATOM   1561  NE  ARG   108      23.756   9.003 -69.512  1.00  0.00           N  
ATOM   1562  HE  ARG   108      22.932   9.586 -69.543  1.00  0.00           H  
ATOM   1563  CZ  ARG   108      24.838   9.413 -68.849  1.00  0.00           C  
ATOM   1564  NH1 ARG   108      26.029   9.028 -69.138  1.00  0.00           N  
ATOM   1565 HH11 ARG   108      26.121   8.243 -69.766  1.00  0.00           H  
ATOM   1566 HH12 ARG   108      26.880   9.429 -68.772  1.00  0.00           H  
ATOM   1567  NH2 ARG   108      24.592  10.306 -67.904  1.00  0.00           N  
ATOM   1568 HH21 ARG   108      23.664  10.681 -67.769  1.00  0.00           H  
ATOM   1569 HH22 ARG   108      25.332  10.541 -67.258  1.00  0.00           H  
ATOM   1570  C   ARG   108      21.144   4.128 -72.755  1.00  0.00           C  
ATOM   1571  O   ARG   108      21.428   3.062 -72.203  1.00  0.00           O  
ATOM   1572  N   ARG   109      21.054   4.358 -74.102  1.00  0.00           N  
ATOM   1573  H   ARG   109      20.737   5.276 -74.393  1.00  0.00           H  
ATOM   1574  CA  ARG   109      21.079   3.278 -75.088  1.00  0.00           C  
ATOM   1575  HA  ARG   109      21.266   2.315 -74.612  1.00  0.00           H  
ATOM   1576  CB  ARG   109      19.837   3.389 -75.956  1.00  0.00           C  
ATOM   1577  HB2 ARG   109      19.529   4.433 -76.028  1.00  0.00           H  
ATOM   1578  HB3 ARG   109      20.020   3.019 -76.965  1.00  0.00           H  
ATOM   1579  CG  ARG   109      18.616   2.499 -75.568  1.00  0.00           C  
ATOM   1580  HG2 ARG   109      17.853   2.550 -76.345  1.00  0.00           H  
ATOM   1581  HG3 ARG   109      19.062   1.505 -75.533  1.00  0.00           H  
ATOM   1582  CD  ARG   109      18.068   2.825 -74.158  1.00  0.00           C  
ATOM   1583  HD2 ARG   109      18.948   2.983 -73.535  1.00  0.00           H  
ATOM   1584  HD3 ARG   109      17.519   3.752 -74.321  1.00  0.00           H  
ATOM   1585  NE  ARG   109      17.196   1.715 -73.642  1.00  0.00           N  
ATOM   1586  HE  ARG   109      17.136   0.818 -74.104  1.00  0.00           H  
ATOM   1587  CZ  ARG   109      16.569   1.761 -72.481  1.00  0.00           C  
ATOM   1588  NH1 ARG   109      16.633   2.730 -71.654  1.00  0.00           N  
ATOM   1589 HH11 ARG   109      17.300   3.468 -71.828  1.00  0.00           H  
ATOM   1590 HH12 ARG   109      16.229   2.627 -70.734  1.00  0.00           H  
ATOM   1591  NH2 ARG   109      15.891   0.758 -72.041  1.00  0.00           N  
ATOM   1592 HH21 ARG   109      15.814  -0.054 -72.637  1.00  0.00           H  
ATOM   1593 HH22 ARG   109      15.492   0.835 -71.116  1.00  0.00           H  
ATOM   1594  C   ARG   109      22.243   3.546 -75.974  1.00  0.00           C  
ATOM   1595  O   ARG   109      22.516   4.741 -76.326  1.00  0.00           O  
ATOM   1596  N   THR   110      22.874   2.535 -76.424  1.00  0.00           N  
ATOM   1597  H   THR   110      22.633   1.628 -76.044  1.00  0.00           H  
ATOM   1598  CA  THR   110      23.957   2.508 -77.406  1.00  0.00           C  
ATOM   1599  HA  THR   110      23.756   3.290 -78.139  1.00  0.00           H  
ATOM   1600  CB  THR   110      25.314   2.876 -76.768  1.00  0.00           C  
ATOM   1601  HB  THR   110      25.165   3.850 -76.301  1.00  0.00           H  
ATOM   1602  CG2 THR   110      25.890   1.855 -75.724  1.00  0.00           C  
ATOM   1603 HG21 THR   110      25.252   1.905 -74.832  1.00  0.00           H  
ATOM   1604 HG22 THR   110      25.935   0.831 -76.114  1.00  0.00           H  
ATOM   1605 HG23 THR   110      26.878   2.164 -75.361  1.00  0.00           H  
ATOM   1606  OG1 THR   110      26.244   3.034 -77.787  1.00  0.00           O  
ATOM   1607  HG1 THR   110      26.307   3.940 -78.099  1.00  0.00           H  
ATOM   1608  C   THR   110      24.028   1.251 -78.191  1.00  0.00           C  
ATOM   1609  O   THR   110      23.779   0.209 -77.711  1.00  0.00           O  
ATOM   1610  N   LYS   111      24.380   1.400 -79.488  1.00  0.00           N  
ATOM   1611  H   LYS   111      24.657   2.317 -79.815  1.00  0.00           H  
ATOM   1612  CA  LYS   111      24.657   0.230 -80.399  1.00  0.00           C  
ATOM   1613  HA  LYS   111      24.097  -0.614 -79.997  1.00  0.00           H  
ATOM   1614  CB  LYS   111      24.066   0.528 -81.713  1.00  0.00           C  
ATOM   1615  HB2 LYS   111      24.055  -0.404 -82.278  1.00  0.00           H  
ATOM   1616  HB3 LYS   111      23.026   0.811 -81.550  1.00  0.00           H  
ATOM   1617  CG  LYS   111      24.969   1.576 -82.439  1.00  0.00           C  
ATOM   1618  HG2 LYS   111      25.377   2.282 -81.716  1.00  0.00           H  
ATOM   1619  HG3 LYS   111      25.852   1.024 -82.761  1.00  0.00           H  
ATOM   1620  CD  LYS   111      24.164   2.430 -83.537  1.00  0.00           C  
ATOM   1621  HD2 LYS   111      23.491   3.076 -82.975  1.00  0.00           H  
ATOM   1622  HD3 LYS   111      24.861   2.961 -84.185  1.00  0.00           H  
ATOM   1623  CE  LYS   111      23.404   1.573 -84.475  1.00  0.00           C  
ATOM   1624  HE2 LYS   111      24.116   1.107 -85.156  1.00  0.00           H  
ATOM   1625  HE3 LYS   111      22.866   0.789 -83.940  1.00  0.00           H  
ATOM   1626  NZ  LYS   111      22.492   2.470 -85.222  1.00  0.00           N  
ATOM   1627  HZ1 LYS   111      22.956   3.291 -85.585  1.00  0.00           H  
ATOM   1628  HZ2 LYS   111      21.981   1.935 -85.910  1.00  0.00           H  
ATOM   1629  HZ3 LYS   111      21.711   2.862 -84.717  1.00  0.00           H  
ATOM   1630  C   LYS   111      26.149  -0.223 -80.288  1.00  0.00           C  
ATOM   1631  O   LYS   111      26.519  -1.138 -80.925  1.00  0.00           O  
ATOM   1632  N   GLN   112      26.950   0.431 -79.409  1.00  0.00           N  
ATOM   1633  H   GLN   112      26.531   1.169 -78.856  1.00  0.00           H  
ATOM   1634  CA  GLN   112      28.409   0.303 -79.431  1.00  0.00           C  
ATOM   1635  HA  GLN   112      28.655  -0.208 -80.362  1.00  0.00           H  
ATOM   1636  CB  GLN   112      29.132   1.637 -79.563  1.00  0.00           C  
ATOM   1637  HB2 GLN   112      29.050   2.159 -78.609  1.00  0.00           H  
ATOM   1638  HB3 GLN   112      30.156   1.370 -79.822  1.00  0.00           H  
ATOM   1639  CG  GLN   112      28.617   2.560 -80.749  1.00  0.00           C  
ATOM   1640  HG2 GLN   112      28.354   1.887 -81.565  1.00  0.00           H  
ATOM   1641  HG3 GLN   112      27.694   2.998 -80.370  1.00  0.00           H  
ATOM   1642  CD  GLN   112      29.531   3.698 -81.115  1.00  0.00           C  
ATOM   1643  OE1 GLN   112      30.660   3.746 -80.674  1.00  0.00           O  
ATOM   1644  NE2 GLN   112      29.126   4.706 -81.831  1.00  0.00           N  
ATOM   1645 HE21 GLN   112      29.856   5.268 -82.252  1.00  0.00           H  
ATOM   1646 HE22 GLN   112      28.161   4.877 -82.089  1.00  0.00           H  
ATOM   1647  C   GLN   112      28.941  -0.527 -78.274  1.00  0.00           C  
ATOM   1648  O   GLN   112      29.685  -0.011 -77.427  1.00  0.00           O  
ATOM   1649  N   GLY   113      28.382  -1.705 -78.030  1.00  0.00           N  
ATOM   1650  H   GLY   113      27.828  -2.098 -78.782  1.00  0.00           H  
ATOM   1651  CA  GLY   113      28.405  -2.542 -76.767  1.00  0.00           C  
ATOM   1652  HA2 GLY   113      28.170  -1.910 -75.911  1.00  0.00           H  
ATOM   1653  HA3 GLY   113      27.671  -3.318 -76.988  1.00  0.00           H  
ATOM   1654  C   GLY   113      29.849  -3.105 -76.548  1.00  0.00           C  
ATOM   1655  O   GLY   113      30.254  -3.402 -75.473  1.00  0.00           O  
ATOM   1656  N   GLY   114      30.657  -3.138 -77.592  1.00  0.00           N  
ATOM   1657  H   GLY   114      30.235  -3.171 -78.512  1.00  0.00           H  
ATOM   1658  CA  GLY   114      32.096  -3.530 -77.409  1.00  0.00           C  
ATOM   1659  HA2 GLY   114      32.169  -4.375 -76.725  1.00  0.00           H  
ATOM   1660  HA3 GLY   114      32.377  -3.899 -78.395  1.00  0.00           H  
ATOM   1661  C   GLY   114      32.928  -2.363 -76.888  1.00  0.00           C  
ATOM   1662  O   GLY   114      33.770  -2.612 -76.016  1.00  0.00           O  
ATOM   1663  N   ALA   115      32.792  -1.104 -77.369  1.00  0.00           N  
ATOM   1664  H   ALA   115      32.085  -1.040 -78.092  1.00  0.00           H  
ATOM   1665  CA  ALA   115      33.365   0.103 -76.642  1.00  0.00           C  
ATOM   1666  HA  ALA   115      34.449  -0.010 -76.667  1.00  0.00           H  
ATOM   1667  CB  ALA   115      33.016   1.396 -77.392  1.00  0.00           C  
ATOM   1668  HB1 ALA   115      33.556   1.347 -78.346  1.00  0.00           H  
ATOM   1669  HB2 ALA   115      31.949   1.374 -77.646  1.00  0.00           H  
ATOM   1670  HB3 ALA   115      33.286   2.293 -76.823  1.00  0.00           H  
ATOM   1671  C   ALA   115      32.874   0.287 -75.230  1.00  0.00           C  
ATOM   1672  O   ALA   115      33.596   0.659 -74.374  1.00  0.00           O  
ATOM   1673  N   LEU   116      31.579  -0.009 -74.907  1.00  0.00           N  
ATOM   1674  H   LEU   116      30.930  -0.363 -75.600  1.00  0.00           H  
ATOM   1675  CA  LEU   116      30.932   0.174 -73.578  1.00  0.00           C  
ATOM   1676  HA  LEU   116      30.824   1.239 -73.374  1.00  0.00           H  
ATOM   1677  CB  LEU   116      29.588  -0.438 -73.800  1.00  0.00           C  
ATOM   1678  HB2 LEU   116      29.217  -0.004 -74.729  1.00  0.00           H  
ATOM   1679  HB3 LEU   116      29.739  -1.501 -73.987  1.00  0.00           H  
ATOM   1680  CG  LEU   116      28.601  -0.205 -72.622  1.00  0.00           C  
ATOM   1681  HG  LEU   116      29.068  -0.598 -71.720  1.00  0.00           H  
ATOM   1682  CD1 LEU   116      28.016   1.175 -72.376  1.00  0.00           C  
ATOM   1683 HD11 LEU   116      27.435   1.592 -73.208  1.00  0.00           H  
ATOM   1684 HD12 LEU   116      27.318   1.099 -71.533  1.00  0.00           H  
ATOM   1685 HD13 LEU   116      28.772   1.910 -72.075  1.00  0.00           H  
ATOM   1686  CD2 LEU   116      27.357  -1.082 -72.872  1.00  0.00           C  
ATOM   1687 HD21 LEU   116      26.775  -0.779 -73.752  1.00  0.00           H  
ATOM   1688 HD22 LEU   116      27.567  -2.145 -73.046  1.00  0.00           H  
ATOM   1689 HD23 LEU   116      26.738  -0.969 -71.973  1.00  0.00           H  
ATOM   1690  C   LEU   116      31.763  -0.472 -72.430  1.00  0.00           C  
ATOM   1691  O   LEU   116      31.793   0.009 -71.290  1.00  0.00           O  
ATOM   1692  N   GLN   117      32.496  -1.554 -72.721  1.00  0.00           N  
ATOM   1693  H   GLN   117      32.242  -1.868 -73.650  1.00  0.00           H  
ATOM   1694  CA  GLN   117      33.383  -2.361 -71.882  1.00  0.00           C  
ATOM   1695  HA  GLN   117      32.869  -2.618 -70.956  1.00  0.00           H  
ATOM   1696  CB  GLN   117      33.701  -3.706 -72.666  1.00  0.00           C  
ATOM   1697  HB2 GLN   117      34.351  -3.338 -73.460  1.00  0.00           H  
ATOM   1698  HB3 GLN   117      34.232  -4.375 -71.989  1.00  0.00           H  
ATOM   1699  CG  GLN   117      32.499  -4.434 -73.395  1.00  0.00           C  
ATOM   1700  HG2 GLN   117      32.128  -3.882 -74.258  1.00  0.00           H  
ATOM   1701  HG3 GLN   117      32.947  -5.340 -73.803  1.00  0.00           H  
ATOM   1702  CD  GLN   117      31.312  -4.762 -72.509  1.00  0.00           C  
ATOM   1703  OE1 GLN   117      31.494  -5.377 -71.503  1.00  0.00           O  
ATOM   1704  NE2 GLN   117      30.071  -4.427 -72.844  1.00  0.00           N  
ATOM   1705 HE21 GLN   117      29.262  -4.687 -72.292  1.00  0.00           H  
ATOM   1706 HE22 GLN   117      29.855  -3.977 -73.725  1.00  0.00           H  
ATOM   1707  C   GLN   117      34.696  -1.745 -71.607  1.00  0.00           C  
ATOM   1708  O   GLN   117      35.184  -1.743 -70.518  1.00  0.00           O  
ATOM   1709  N   LYS   118      35.350  -1.106 -72.622  1.00  0.00           N  
ATOM   1710  H   LYS   118      34.932  -1.153 -73.544  1.00  0.00           H  
ATOM   1711  CA  LYS   118      36.513  -0.304 -72.480  1.00  0.00           C  
ATOM   1712  HA  LYS   118      37.416  -0.678 -71.999  1.00  0.00           H  
ATOM   1713  CB  LYS   118      37.032   0.073 -73.885  1.00  0.00           C  
ATOM   1714  HB2 LYS   118      37.268  -0.766 -74.540  1.00  0.00           H  
ATOM   1715  HB3 LYS   118      36.268   0.743 -74.280  1.00  0.00           H  
ATOM   1716  CG  LYS   118      38.376   0.900 -73.736  1.00  0.00           C  
ATOM   1717  HG2 LYS   118      38.190   1.803 -73.154  1.00  0.00           H  
ATOM   1718  HG3 LYS   118      39.095   0.346 -73.131  1.00  0.00           H  
ATOM   1719  CD  LYS   118      38.872   1.335 -75.074  1.00  0.00           C  
ATOM   1720  HD2 LYS   118      38.863   0.518 -75.796  1.00  0.00           H  
ATOM   1721  HD3 LYS   118      38.022   1.941 -75.387  1.00  0.00           H  
ATOM   1722  CE  LYS   118      40.195   2.032 -75.123  1.00  0.00           C  
ATOM   1723  HE2 LYS   118      40.211   2.697 -74.259  1.00  0.00           H  
ATOM   1724  HE3 LYS   118      41.083   1.420 -74.968  1.00  0.00           H  
ATOM   1725  NZ  LYS   118      40.403   2.766 -76.403  1.00  0.00           N  
ATOM   1726  HZ1 LYS   118      39.752   3.504 -76.632  1.00  0.00           H  
ATOM   1727  HZ2 LYS   118      41.309   3.201 -76.504  1.00  0.00           H  
ATOM   1728  HZ3 LYS   118      40.372   2.099 -77.161  1.00  0.00           H  
ATOM   1729  C   LYS   118      36.227   0.954 -71.716  1.00  0.00           C  
ATOM   1730  O   LYS   118      36.956   1.358 -70.802  1.00  0.00           O  
ATOM   1731  N   GLU   119      35.062   1.592 -71.868  1.00  0.00           N  
ATOM   1732  H   GLU   119      34.507   1.247 -72.642  1.00  0.00           H  
ATOM   1733  CA  GLU   119      34.468   2.636 -70.968  1.00  0.00           C  
ATOM   1734  HA  GLU   119      35.128   3.501 -71.021  1.00  0.00           H  
ATOM   1735  CB  GLU   119      33.194   3.186 -71.605  1.00  0.00           C  
ATOM   1736  HB2 GLU   119      33.434   3.512 -72.617  1.00  0.00           H  
ATOM   1737  HB3 GLU   119      32.454   2.387 -71.655  1.00  0.00           H  
ATOM   1738  CG  GLU   119      32.553   4.414 -70.962  1.00  0.00           C  
ATOM   1739  HG2 GLU   119      31.899   4.819 -71.734  1.00  0.00           H  
ATOM   1740  HG3 GLU   119      31.814   3.951 -70.309  1.00  0.00           H  
ATOM   1741  CD  GLU   119      33.436   5.450 -70.171  1.00  0.00           C  
ATOM   1742  OE1 GLU   119      32.927   6.190 -69.362  1.00  0.00           O  
ATOM   1743  OE2 GLU   119      34.604   5.611 -70.505  1.00  0.00           O  
ATOM   1744  C   GLU   119      34.236   2.210 -69.505  1.00  0.00           C  
ATOM   1745  O   GLU   119      34.624   2.920 -68.611  1.00  0.00           O  
ATOM   1746  N   LEU   120      33.632   0.980 -69.393  1.00  0.00           N  
ATOM   1747  H   LEU   120      33.280   0.537 -70.234  1.00  0.00           H  
ATOM   1748  CA  LEU   120      33.641   0.327 -68.028  1.00  0.00           C  
ATOM   1749  HA  LEU   120      32.879   0.883 -67.482  1.00  0.00           H  
ATOM   1750  CB  LEU   120      32.978  -1.089 -68.114  1.00  0.00           C  
ATOM   1751  HB2 LEU   120      32.130  -1.133 -68.797  1.00  0.00           H  
ATOM   1752  HB3 LEU   120      33.766  -1.757 -68.463  1.00  0.00           H  
ATOM   1753  CG  LEU   120      32.389  -1.559 -66.698  1.00  0.00           C  
ATOM   1754  HG  LEU   120      33.315  -1.717 -66.145  1.00  0.00           H  
ATOM   1755  CD1 LEU   120      31.484  -0.471 -66.052  1.00  0.00           C  
ATOM   1756 HD11 LEU   120      32.122   0.283 -65.575  1.00  0.00           H  
ATOM   1757 HD12 LEU   120      30.806  -0.026 -66.791  1.00  0.00           H  
ATOM   1758 HD13 LEU   120      31.041  -0.867 -65.130  1.00  0.00           H  
ATOM   1759  CD2 LEU   120      31.556  -2.770 -66.966  1.00  0.00           C  
ATOM   1760 HD21 LEU   120      32.188  -3.528 -67.444  1.00  0.00           H  
ATOM   1761 HD22 LEU   120      31.057  -3.133 -66.059  1.00  0.00           H  
ATOM   1762 HD23 LEU   120      30.690  -2.525 -67.593  1.00  0.00           H  
ATOM   1763  C   LEU   120      34.947   0.362 -67.234  1.00  0.00           C  
ATOM   1764  O   LEU   120      34.999   1.006 -66.202  1.00  0.00           O  
ATOM   1765  N   ILE   121      36.003  -0.223 -67.757  1.00  0.00           N  
ATOM   1766  H   ILE   121      35.944  -0.596 -68.697  1.00  0.00           H  
ATOM   1767  CA  ILE   121      37.313  -0.318 -67.058  1.00  0.00           C  
ATOM   1768  HA  ILE   121      37.209  -0.850 -66.112  1.00  0.00           H  
ATOM   1769  CB  ILE   121      38.263  -1.135 -67.950  1.00  0.00           C  
ATOM   1770  HB  ILE   121      38.259  -0.641 -68.921  1.00  0.00           H  
ATOM   1771  CG2 ILE   121      39.741  -1.155 -67.508  1.00  0.00           C  
ATOM   1772 HG21 ILE   121      39.986  -0.125 -67.219  1.00  0.00           H  
ATOM   1773 HG22 ILE   121      39.969  -1.782 -66.637  1.00  0.00           H  
ATOM   1774 HG23 ILE   121      40.341  -1.394 -68.395  1.00  0.00           H  
ATOM   1775  CG1 ILE   121      37.767  -2.602 -68.044  1.00  0.00           C  
ATOM   1776 HG12 ILE   121      38.086  -3.062 -67.109  1.00  0.00           H  
ATOM   1777 HG13 ILE   121      36.682  -2.645 -67.957  1.00  0.00           H  
ATOM   1778  CD1 ILE   121      38.243  -3.369 -69.334  1.00  0.00           C  
ATOM   1779 HD11 ILE   121      37.979  -2.799 -70.234  1.00  0.00           H  
ATOM   1780 HD12 ILE   121      39.335  -3.441 -69.253  1.00  0.00           H  
ATOM   1781 HD13 ILE   121      37.848  -4.392 -69.298  1.00  0.00           H  
ATOM   1782  C   ILE   121      37.881   1.122 -66.819  1.00  0.00           C  
ATOM   1783  O   ILE   121      38.580   1.219 -65.772  1.00  0.00           O  
ATOM   1784  N   ARG   122      37.688   2.103 -67.698  1.00  0.00           N  
ATOM   1785  H   ARG   122      36.898   1.963 -68.317  1.00  0.00           H  
ATOM   1786  CA  ARG   122      38.195   3.458 -67.469  1.00  0.00           C  
ATOM   1787  HA  ARG   122      39.249   3.449 -67.190  1.00  0.00           H  
ATOM   1788  CB  ARG   122      37.992   4.354 -68.648  1.00  0.00           C  
ATOM   1789  HB2 ARG   122      38.345   3.930 -69.588  1.00  0.00           H  
ATOM   1790  HB3 ARG   122      36.912   4.498 -68.676  1.00  0.00           H  
ATOM   1791  CG  ARG   122      38.798   5.691 -68.595  1.00  0.00           C  
ATOM   1792  HG2 ARG   122      38.605   6.046 -67.583  1.00  0.00           H  
ATOM   1793  HG3 ARG   122      39.886   5.663 -68.652  1.00  0.00           H  
ATOM   1794  CD  ARG   122      38.142   6.660 -69.584  1.00  0.00           C  
ATOM   1795  HD2 ARG   122      38.695   7.599 -69.585  1.00  0.00           H  
ATOM   1796  HD3 ARG   122      38.130   6.266 -70.600  1.00  0.00           H  
ATOM   1797  NE  ARG   122      36.795   6.844 -69.188  1.00  0.00           N  
ATOM   1798  HE  ARG   122      36.140   6.305 -69.736  1.00  0.00           H  
ATOM   1799  CZ  ARG   122      36.290   7.483 -68.183  1.00  0.00           C  
ATOM   1800  NH1 ARG   122      36.999   8.222 -67.376  1.00  0.00           N  
ATOM   1801 HH11 ARG   122      37.909   8.526 -67.693  1.00  0.00           H  
ATOM   1802 HH12 ARG   122      36.580   8.615 -66.546  1.00  0.00           H  
ATOM   1803  NH2 ARG   122      35.043   7.291 -67.913  1.00  0.00           N  
ATOM   1804 HH21 ARG   122      34.467   6.760 -68.550  1.00  0.00           H  
ATOM   1805 HH22 ARG   122      34.678   7.802 -67.121  1.00  0.00           H  
ATOM   1806  C   ARG   122      37.616   4.084 -66.143  1.00  0.00           C  
ATOM   1807  O   ARG   122      38.431   4.504 -65.387  1.00  0.00           O  
ATOM   1808  N   PHE   123      36.308   4.016 -65.815  1.00  0.00           N  
ATOM   1809  H   PHE   123      35.741   3.574 -66.528  1.00  0.00           H  
ATOM   1810  CA  PHE   123      35.675   4.740 -64.714  1.00  0.00           C  
ATOM   1811  HA  PHE   123      36.265   5.635 -64.520  1.00  0.00           H  
ATOM   1812  CB  PHE   123      34.223   5.192 -65.172  1.00  0.00           C  
ATOM   1813  HB2 PHE   123      34.060   5.982 -64.429  1.00  0.00           H  
ATOM   1814  HB3 PHE   123      34.266   5.710 -66.138  1.00  0.00           H  
ATOM   1815  CG  PHE   123      33.122   4.136 -65.175  1.00  0.00           C  
ATOM   1816  CD1 PHE   123      32.496   3.865 -66.458  1.00  0.00           C  
ATOM   1817  HD1 PHE   123      32.895   4.289 -67.367  1.00  0.00           H  
ATOM   1818  CE1 PHE   123      31.334   3.029 -66.468  1.00  0.00           C  
ATOM   1819  HE1 PHE   123      30.801   2.767 -67.370  1.00  0.00           H  
ATOM   1820  CZ  PHE   123      30.813   2.614 -65.286  1.00  0.00           C  
ATOM   1821  HZ  PHE   123      29.892   2.056 -65.364  1.00  0.00           H  
ATOM   1822  CE2 PHE   123      31.361   2.985 -64.031  1.00  0.00           C  
ATOM   1823  HE2 PHE   123      30.871   2.732 -63.102  1.00  0.00           H  
ATOM   1824  CD2 PHE   123      32.563   3.725 -63.926  1.00  0.00           C  
ATOM   1825  HD2 PHE   123      32.971   4.044 -62.979  1.00  0.00           H  
ATOM   1826  C   PHE   123      35.732   3.973 -63.372  1.00  0.00           C  
ATOM   1827  O   PHE   123      35.534   4.568 -62.317  1.00  0.00           O  
ATOM   1828  N   LEU   124      36.049   2.694 -63.432  1.00  0.00           N  
ATOM   1829  H   LEU   124      36.170   2.308 -64.361  1.00  0.00           H  
ATOM   1830  CA  LEU   124      36.131   1.764 -62.327  1.00  0.00           C  
ATOM   1831  HA  LEU   124      35.503   2.096 -61.500  1.00  0.00           H  
ATOM   1832  CB  LEU   124      35.688   0.335 -62.689  1.00  0.00           C  
ATOM   1833  HB2 LEU   124      36.101   0.071 -63.662  1.00  0.00           H  
ATOM   1834  HB3 LEU   124      36.040  -0.402 -61.967  1.00  0.00           H  
ATOM   1835  CG  LEU   124      34.104   0.268 -62.774  1.00  0.00           C  
ATOM   1836  HG  LEU   124      33.864   0.946 -63.593  1.00  0.00           H  
ATOM   1837  CD1 LEU   124      33.735  -1.184 -63.173  1.00  0.00           C  
ATOM   1838 HD11 LEU   124      32.681  -1.483 -63.227  1.00  0.00           H  
ATOM   1839 HD12 LEU   124      34.107  -1.423 -64.176  1.00  0.00           H  
ATOM   1840 HD13 LEU   124      34.271  -1.956 -62.607  1.00  0.00           H  
ATOM   1841  CD2 LEU   124      33.407   0.595 -61.421  1.00  0.00           C  
ATOM   1842 HD21 LEU   124      32.403   0.188 -61.249  1.00  0.00           H  
ATOM   1843 HD22 LEU   124      34.022   0.370 -60.541  1.00  0.00           H  
ATOM   1844 HD23 LEU   124      33.271   1.680 -61.333  1.00  0.00           H  
ATOM   1845  C   LEU   124      37.583   1.783 -61.789  1.00  0.00           C  
ATOM   1846  O   LEU   124      37.804   1.360 -60.684  1.00  0.00           O  
ATOM   1847  N   ASN   125      38.558   2.218 -62.617  1.00  0.00           N  
ATOM   1848  H   ASN   125      38.258   2.405 -63.566  1.00  0.00           H  
ATOM   1849  CA  ASN   125      39.917   2.516 -62.215  1.00  0.00           C  
ATOM   1850  HA  ASN   125      40.234   1.653 -61.629  1.00  0.00           H  
ATOM   1851  CB  ASN   125      40.882   2.663 -63.474  1.00  0.00           C  
ATOM   1852  HB2 ASN   125      40.325   3.128 -64.288  1.00  0.00           H  
ATOM   1853  HB3 ASN   125      41.700   3.363 -63.301  1.00  0.00           H  
ATOM   1854  CG  ASN   125      41.505   1.404 -63.991  1.00  0.00           C  
ATOM   1855  OD1 ASN   125      42.569   1.471 -64.503  1.00  0.00           O  
ATOM   1856  ND2 ASN   125      40.939   0.206 -63.792  1.00  0.00           N  
ATOM   1857 HD21 ASN   125      41.558  -0.546 -64.072  1.00  0.00           H  
ATOM   1858 HD22 ASN   125      40.007   0.068 -63.419  1.00  0.00           H  
ATOM   1859  C   ASN   125      39.899   3.800 -61.249  1.00  0.00           C  
ATOM   1860  O   ASN   125      40.715   4.672 -61.447  1.00  0.00           O  
ATOM   1861  N   ALA   126      39.119   3.803 -60.195  1.00  0.00           N  
ATOM   1862  H   ALA   126      38.619   2.937 -60.038  1.00  0.00           H  
ATOM   1863  CA  ALA   126      38.995   4.846 -59.297  1.00  0.00           C  
ATOM   1864  HA  ALA   126      39.280   5.818 -59.702  1.00  0.00           H  
ATOM   1865  CB  ALA   126      37.463   4.953 -59.093  1.00  0.00           C  
ATOM   1866  HB1 ALA   126      36.878   5.193 -59.990  1.00  0.00           H  
ATOM   1867  HB2 ALA   126      37.059   4.001 -58.727  1.00  0.00           H  
ATOM   1868  HB3 ALA   126      37.227   5.715 -58.340  1.00  0.00           H  
ATOM   1869  C   ALA   126      39.843   4.791 -58.034  1.00  0.00           C  
ATOM   1870  O   ALA   126      39.995   5.785 -57.376  1.00  0.00           O  
ATOM   1871  N   GLY   127      40.482   3.627 -57.683  1.00  0.00           N  
ATOM   1872  H   GLY   127      40.485   2.868 -58.354  1.00  0.00           H  
ATOM   1873  CA  GLY   127      41.261   3.213 -56.510  1.00  0.00           C  
ATOM   1874  HA2 GLY   127      40.672   3.473 -55.630  1.00  0.00           H  
ATOM   1875  HA3 GLY   127      41.610   2.186 -56.616  1.00  0.00           H  
ATOM   1876  C   GLY   127      42.557   4.047 -56.466  1.00  0.00           C  
ATOM   1877  O   GLY   127      43.206   4.236 -57.430  1.00  0.00           O  
ATOM   1878  N   ILE   128      43.029   4.452 -55.221  1.00  0.00           N  
ATOM   1879  H   ILE   128      42.676   4.026 -54.373  1.00  0.00           H  
ATOM   1880  CA  ILE   128      44.020   5.461 -54.896  1.00  0.00           C  
ATOM   1881  HA  ILE   128      44.329   5.867 -55.860  1.00  0.00           H  
ATOM   1882  CB  ILE   128      43.491   6.632 -53.997  1.00  0.00           C  
ATOM   1883  HB  ILE   128      43.079   6.111 -53.133  1.00  0.00           H  
ATOM   1884  CG2 ILE   128      44.629   7.593 -53.621  1.00  0.00           C  
ATOM   1885 HG21 ILE   128      44.789   8.443 -54.296  1.00  0.00           H  
ATOM   1886 HG22 ILE   128      44.286   8.121 -52.722  1.00  0.00           H  
ATOM   1887 HG23 ILE   128      45.576   7.062 -53.466  1.00  0.00           H  
ATOM   1888  CG1 ILE   128      42.268   7.372 -54.670  1.00  0.00           C  
ATOM   1889 HG12 ILE   128      42.590   7.682 -55.665  1.00  0.00           H  
ATOM   1890 HG13 ILE   128      41.459   6.644 -54.729  1.00  0.00           H  
ATOM   1891  CD1 ILE   128      41.715   8.630 -53.976  1.00  0.00           C  
ATOM   1892 HD11 ILE   128      42.425   9.465 -54.030  1.00  0.00           H  
ATOM   1893 HD12 ILE   128      40.718   8.771 -54.411  1.00  0.00           H  
ATOM   1894 HD13 ILE   128      41.457   8.418 -52.932  1.00  0.00           H  
ATOM   1895  C   ILE   128      45.279   4.763 -54.300  1.00  0.00           C  
ATOM   1896  O   ILE   128      45.267   4.250 -53.169  1.00  0.00           O  
ATOM   1897  N   PHE   129      46.317   4.625 -55.092  1.00  0.00           N  
ATOM   1898  H   PHE   129      46.198   5.085 -55.987  1.00  0.00           H  
ATOM   1899  CA  PHE   129      47.605   3.937 -54.832  1.00  0.00           C  
ATOM   1900  HA  PHE   129      47.473   3.120 -54.123  1.00  0.00           H  
ATOM   1901  CB  PHE   129      48.243   3.285 -56.099  1.00  0.00           C  
ATOM   1902  HB2 PHE   129      48.425   4.178 -56.709  1.00  0.00           H  
ATOM   1903  HB3 PHE   129      49.158   2.725 -55.867  1.00  0.00           H  
ATOM   1904  CG  PHE   129      47.309   2.264 -56.787  1.00  0.00           C  
ATOM   1905  CD1 PHE   129      47.225   0.910 -56.279  1.00  0.00           C  
ATOM   1906  HD1 PHE   129      47.805   0.667 -55.401  1.00  0.00           H  
ATOM   1907  CE1 PHE   129      46.382   0.019 -56.890  1.00  0.00           C  
ATOM   1908  HE1 PHE   129      46.385  -1.012 -56.569  1.00  0.00           H  
ATOM   1909  CZ  PHE   129      45.539   0.463 -57.977  1.00  0.00           C  
ATOM   1910  HZ  PHE   129      44.782  -0.164 -58.423  1.00  0.00           H  
ATOM   1911  CE2 PHE   129      45.624   1.729 -58.501  1.00  0.00           C  
ATOM   1912  HE2 PHE   129      45.089   1.940 -59.415  1.00  0.00           H  
ATOM   1913  CD2 PHE   129      46.514   2.628 -57.871  1.00  0.00           C  
ATOM   1914  HD2 PHE   129      46.597   3.643 -58.231  1.00  0.00           H  
ATOM   1915  C   PHE   129      48.698   4.852 -54.146  1.00  0.00           C  
ATOM   1916  O   PHE   129      49.243   4.507 -53.097  1.00  0.00           O  
ATOM   1917  N   GLY   130      48.904   6.031 -54.755  1.00  0.00           N  
ATOM   1918  H   GLY   130      48.279   6.238 -55.524  1.00  0.00           H  
ATOM   1919  CA  GLY   130      50.020   6.943 -54.486  1.00  0.00           C  
ATOM   1920  HA2 GLY   130      49.886   7.872 -55.038  1.00  0.00           H  
ATOM   1921  HA3 GLY   130      49.916   7.237 -53.441  1.00  0.00           H  
ATOM   1922  C   GLY   130      51.412   6.298 -54.651  1.00  0.00           C  
ATOM   1923  O   GLY   130      51.613   5.264 -55.313  1.00  0.00           O  
ATOM   1924  N   ASN   131      52.420   7.005 -54.188  1.00  0.00           N  
ATOM   1925  H   ASN   131      52.149   7.825 -53.658  1.00  0.00           H  
ATOM   1926  CA  ASN   131      53.807   6.684 -54.030  1.00  0.00           C  
ATOM   1927  HA  ASN   131      54.178   6.103 -54.875  1.00  0.00           H  
ATOM   1928  CB  ASN   131      54.754   7.911 -53.916  1.00  0.00           C  
ATOM   1929  HB2 ASN   131      54.331   8.633 -53.217  1.00  0.00           H  
ATOM   1930  HB3 ASN   131      55.682   7.516 -53.501  1.00  0.00           H  
ATOM   1931  CG  ASN   131      55.116   8.715 -55.213  1.00  0.00           C  
ATOM   1932  OD1 ASN   131      56.121   9.377 -55.230  1.00  0.00           O  
ATOM   1933  ND2 ASN   131      54.564   8.413 -56.389  1.00  0.00           N  
ATOM   1934 HD21 ASN   131      54.942   8.995 -57.127  1.00  0.00           H  
ATOM   1935 HD22 ASN   131      54.211   7.486 -56.593  1.00  0.00           H  
ATOM   1936  C   ASN   131      53.876   5.775 -52.762  1.00  0.00           C  
ATOM   1937  O   ASN   131      53.300   6.073 -51.721  1.00  0.00           O  
ATOM   1938  N   GLY   132      54.705   4.721 -52.765  1.00  0.00           N  
ATOM   1939  H   GLY   132      55.462   4.592 -53.426  1.00  0.00           H  
ATOM   1940  CA  GLY   132      54.703   3.699 -51.671  1.00  0.00           C  
ATOM   1941  HA2 GLY   132      55.700   3.266 -51.591  1.00  0.00           H  
ATOM   1942  HA3 GLY   132      54.397   4.047 -50.684  1.00  0.00           H  
ATOM   1943  C   GLY   132      53.750   2.560 -51.971  1.00  0.00           C  
ATOM   1944  O   GLY   132      52.801   2.685 -52.748  1.00  0.00           O  
ATOM   1945  N   SER   133      53.939   1.388 -51.385  1.00  0.00           N  
ATOM   1946  H   SER   133      54.767   1.279 -50.812  1.00  0.00           H  
ATOM   1947  CA  SER   133      53.058   0.177 -51.504  1.00  0.00           C  
ATOM   1948  HA  SER   133      52.542   0.148 -52.464  1.00  0.00           H  
ATOM   1949  CB  SER   133      53.987  -1.066 -51.469  1.00  0.00           C  
ATOM   1950  HB2 SER   133      53.387  -1.958 -51.652  1.00  0.00           H  
ATOM   1951  HB3 SER   133      54.729  -0.995 -52.265  1.00  0.00           H  
ATOM   1952  OG  SER   133      54.594  -1.224 -50.208  1.00  0.00           O  
ATOM   1953  HG  SER   133      55.144  -0.484 -49.941  1.00  0.00           H  
ATOM   1954  C   SER   133      51.886   0.123 -50.526  1.00  0.00           C  
ATOM   1955  O   SER   133      51.125  -0.822 -50.559  1.00  0.00           O  
ATOM   1956  N   ASP   134      51.759   1.079 -49.582  1.00  0.00           N  
ATOM   1957  H   ASP   134      52.341   1.905 -49.639  1.00  0.00           H  
ATOM   1958  CA  ASP   134      50.804   0.925 -48.379  1.00  0.00           C  
ATOM   1959  HA  ASP   134      50.981  -0.086 -48.014  1.00  0.00           H  
ATOM   1960  CB  ASP   134      51.191   1.945 -47.275  1.00  0.00           C  
ATOM   1961  HB2 ASP   134      50.881   2.905 -47.689  1.00  0.00           H  
ATOM   1962  HB3 ASP   134      50.550   1.820 -46.402  1.00  0.00           H  
ATOM   1963  CG  ASP   134      52.695   1.878 -46.977  1.00  0.00           C  
ATOM   1964  OD1 ASP   134      53.479   2.448 -47.721  1.00  0.00           O  
ATOM   1965  OD2 ASP   134      53.157   1.284 -46.018  1.00  0.00           O  
ATOM   1966  C   ASP   134      49.309   0.858 -48.648  1.00  0.00           C  
ATOM   1967  O   ASP   134      48.581   0.321 -47.845  1.00  0.00           O  
ATOM   1968  N   ASN   135      48.849   1.310 -49.848  1.00  0.00           N  
ATOM   1969  H   ASN   135      49.476   1.819 -50.459  1.00  0.00           H  
ATOM   1970  CA  ASN   135      47.461   1.087 -50.322  1.00  0.00           C  
ATOM   1971  HA  ASN   135      46.916   0.590 -49.520  1.00  0.00           H  
ATOM   1972  CB  ASN   135      46.616   2.352 -50.371  1.00  0.00           C  
ATOM   1973  HB2 ASN   135      46.858   2.920 -49.473  1.00  0.00           H  
ATOM   1974  HB3 ASN   135      46.843   2.933 -51.264  1.00  0.00           H  
ATOM   1975  CG  ASN   135      45.124   2.221 -50.124  1.00  0.00           C  
ATOM   1976  OD1 ASN   135      44.622   1.564 -49.284  1.00  0.00           O  
ATOM   1977  ND2 ASN   135      44.327   3.002 -50.840  1.00  0.00           N  
ATOM   1978 HD21 ASN   135      43.352   2.783 -50.676  1.00  0.00           H  
ATOM   1979 HD22 ASN   135      44.628   3.464 -51.690  1.00  0.00           H  
ATOM   1980  C   ASN   135      47.261   0.140 -51.582  1.00  0.00           C  
ATOM   1981  O   ASN   135      46.182   0.191 -52.140  1.00  0.00           O  
ATOM   1982  N   THR   136      48.283  -0.667 -51.948  1.00  0.00           N  
ATOM   1983  H   THR   136      49.192  -0.570 -51.512  1.00  0.00           H  
ATOM   1984  CA  THR   136      48.097  -1.752 -52.891  1.00  0.00           C  
ATOM   1985  HA  THR   136      47.292  -1.568 -53.602  1.00  0.00           H  
ATOM   1986  CB  THR   136      49.477  -1.956 -53.616  1.00  0.00           C  
ATOM   1987  HB  THR   136      50.177  -2.236 -52.830  1.00  0.00           H  
ATOM   1988  CG2 THR   136      49.536  -3.032 -54.693  1.00  0.00           C  
ATOM   1989 HG21 THR   136      48.944  -2.783 -55.583  1.00  0.00           H  
ATOM   1990 HG22 THR   136      50.580  -3.256 -54.942  1.00  0.00           H  
ATOM   1991 HG23 THR   136      48.979  -3.927 -54.391  1.00  0.00           H  
ATOM   1992  OG1 THR   136      49.802  -0.708 -54.180  1.00  0.00           O  
ATOM   1993  HG1 THR   136      49.613   0.022 -53.586  1.00  0.00           H  
ATOM   1994  C   THR   136      47.702  -3.024 -51.994  1.00  0.00           C  
ATOM   1995  O   THR   136      48.273  -3.259 -50.937  1.00  0.00           O  
ATOM   1996  N   LEU   137      46.711  -3.738 -52.458  1.00  0.00           N  
ATOM   1997  H   LEU   137      46.491  -3.557 -53.430  1.00  0.00           H  
ATOM   1998  CA  LEU   137      46.358  -5.044 -51.889  1.00  0.00           C  
ATOM   1999  HA  LEU   137      46.116  -4.911 -50.834  1.00  0.00           H  
ATOM   2000  CB  LEU   137      45.107  -5.580 -52.607  1.00  0.00           C  
ATOM   2001  HB2 LEU   137      44.311  -4.837 -52.555  1.00  0.00           H  
ATOM   2002  HB3 LEU   137      45.279  -5.556 -53.683  1.00  0.00           H  
ATOM   2003  CG  LEU   137      44.383  -6.902 -52.188  1.00  0.00           C  
ATOM   2004  HG  LEU   137      45.079  -7.740 -52.172  1.00  0.00           H  
ATOM   2005  CD1 LEU   137      43.765  -6.658 -50.824  1.00  0.00           C  
ATOM   2006 HD11 LEU   137      43.347  -7.616 -50.492  1.00  0.00           H  
ATOM   2007 HD12 LEU   137      44.555  -6.529 -50.075  1.00  0.00           H  
ATOM   2008 HD13 LEU   137      43.019  -5.857 -50.746  1.00  0.00           H  
ATOM   2009  CD2 LEU   137      43.344  -7.282 -53.237  1.00  0.00           C  
ATOM   2010 HD21 LEU   137      42.712  -8.173 -53.146  1.00  0.00           H  
ATOM   2011 HD22 LEU   137      42.623  -6.455 -53.247  1.00  0.00           H  
ATOM   2012 HD23 LEU   137      43.873  -7.262 -54.199  1.00  0.00           H  
ATOM   2013  C   LEU   137      47.518  -6.036 -52.090  1.00  0.00           C  
ATOM   2014  O   LEU   137      48.215  -5.826 -53.086  1.00  0.00           O  
ATOM   2015  N   PRO   138      47.877  -6.952 -51.160  1.00  0.00           N  
ATOM   2016  CD  PRO   138      47.498  -7.071 -49.752  1.00  0.00           C  
ATOM   2017  HD2 PRO   138      46.651  -7.759 -49.642  1.00  0.00           H  
ATOM   2018  HD3 PRO   138      47.397  -6.091 -49.270  1.00  0.00           H  
ATOM   2019  CG  PRO   138      48.704  -7.690 -49.062  1.00  0.00           C  
ATOM   2020  HG2 PRO   138      48.499  -8.214 -48.121  1.00  0.00           H  
ATOM   2021  HG3 PRO   138      49.510  -6.969 -48.877  1.00  0.00           H  
ATOM   2022  CB  PRO   138      49.186  -8.648 -50.146  1.00  0.00           C  
ATOM   2023  HB2 PRO   138      48.583  -9.563 -50.096  1.00  0.00           H  
ATOM   2024  HB3 PRO   138      50.236  -8.962 -50.105  1.00  0.00           H  
ATOM   2025  CA  PRO   138      48.976  -7.873 -51.477  1.00  0.00           C  
ATOM   2026  HA  PRO   138      49.891  -7.314 -51.673  1.00  0.00           H  
ATOM   2027  C   PRO   138      48.687  -8.851 -52.618  1.00  0.00           C  
ATOM   2028  O   PRO   138      47.576  -9.404 -52.708  1.00  0.00           O  
ATOM   2029  N   HIE   139      49.592  -8.860 -53.587  1.00  0.00           N  
ATOM   2030  H   HIE   139      50.488  -8.391 -53.545  1.00  0.00           H  
ATOM   2031  CA  HIE   139      49.371  -9.551 -54.863  1.00  0.00           C  
ATOM   2032  HA  HIE   139      48.490  -9.188 -55.393  1.00  0.00           H  
ATOM   2033  CB  HIE   139      50.497  -9.361 -55.841  1.00  0.00           C  
ATOM   2034  HB2 HIE   139      51.348  -9.819 -55.323  1.00  0.00           H  
ATOM   2035  HB3 HIE   139      50.335  -9.914 -56.775  1.00  0.00           H  
ATOM   2036  CG  HIE   139      50.974  -7.920 -56.162  1.00  0.00           C  
ATOM   2037  ND1 HIE   139      51.553  -7.113 -55.172  1.00  0.00           N  
ATOM   2038  CE1 HIE   139      51.940  -6.001 -55.864  1.00  0.00           C  
ATOM   2039  HE1 HIE   139      52.574  -5.184 -55.552  1.00  0.00           H  
ATOM   2040  NE2 HIE   139      51.661  -6.108 -57.206  1.00  0.00           N  
ATOM   2041  HE2 HIE   139      52.083  -5.462 -57.857  1.00  0.00           H  
ATOM   2042  CD2 HIE   139      50.995  -7.287 -57.454  1.00  0.00           C  
ATOM   2043  HD2 HIE   139      50.610  -7.726 -58.363  1.00  0.00           H  
ATOM   2044  C   HIE   139      49.114 -11.085 -54.649  1.00  0.00           C  
ATOM   2045  O   HIE   139      48.369 -11.670 -55.424  1.00  0.00           O  
ATOM   2046  N   SER   140      49.549 -11.817 -53.642  1.00  0.00           N  
ATOM   2047  H   SER   140      50.337 -11.491 -53.096  1.00  0.00           H  
ATOM   2048  CA  SER   140      49.010 -13.181 -53.240  1.00  0.00           C  
ATOM   2049  HA  SER   140      49.165 -13.717 -54.177  1.00  0.00           H  
ATOM   2050  CB  SER   140      49.814 -13.805 -52.012  1.00  0.00           C  
ATOM   2051  HB2 SER   140      49.579 -14.866 -51.923  1.00  0.00           H  
ATOM   2052  HB3 SER   140      50.856 -13.593 -52.252  1.00  0.00           H  
ATOM   2053  OG  SER   140      49.465 -13.060 -50.809  1.00  0.00           O  
ATOM   2054  HG  SER   140      49.965 -13.492 -50.112  1.00  0.00           H  
ATOM   2055  C   SER   140      47.489 -13.195 -53.028  1.00  0.00           C  
ATOM   2056  O   SER   140      46.794 -14.077 -53.494  1.00  0.00           O  
ATOM   2057  N   ALA   141      46.864 -12.145 -52.470  1.00  0.00           N  
ATOM   2058  H   ALA   141      47.362 -11.336 -52.118  1.00  0.00           H  
ATOM   2059  CA  ALA   141      45.414 -12.126 -52.334  1.00  0.00           C  
ATOM   2060  HA  ALA   141      45.149 -13.151 -52.075  1.00  0.00           H  
ATOM   2061  CB  ALA   141      44.900 -11.317 -51.174  1.00  0.00           C  
ATOM   2062  HB1 ALA   141      44.799 -10.274 -51.497  1.00  0.00           H  
ATOM   2063  HB2 ALA   141      43.883 -11.606 -50.880  1.00  0.00           H  
ATOM   2064  HB3 ALA   141      45.666 -11.355 -50.390  1.00  0.00           H  
ATOM   2065  C   ALA   141      44.752 -11.816 -53.719  1.00  0.00           C  
ATOM   2066  O   ALA   141      43.775 -12.470 -54.044  1.00  0.00           O  
ATOM   2067  N   THR   142      45.393 -11.142 -54.630  1.00  0.00           N  
ATOM   2068  H   THR   142      46.277 -10.721 -54.368  1.00  0.00           H  
ATOM   2069  CA  THR   142      44.951 -10.870 -56.052  1.00  0.00           C  
ATOM   2070  HA  THR   142      43.949 -10.454 -56.157  1.00  0.00           H  
ATOM   2071  CB  THR   142      45.920  -9.795 -56.658  1.00  0.00           C  
ATOM   2072  HB  THR   142      46.949 -10.152 -56.685  1.00  0.00           H  
ATOM   2073  CG2 THR   142      45.410  -9.596 -58.087  1.00  0.00           C  
ATOM   2074 HG21 THR   142      44.413  -9.150 -57.993  1.00  0.00           H  
ATOM   2075 HG22 THR   142      46.025  -8.815 -58.552  1.00  0.00           H  
ATOM   2076 HG23 THR   142      45.415 -10.516 -58.685  1.00  0.00           H  
ATOM   2077  OG1 THR   142      45.815  -8.591 -55.931  1.00  0.00           O  
ATOM   2078  HG1 THR   142      46.536  -7.990 -56.129  1.00  0.00           H  
ATOM   2079  C   THR   142      44.994 -12.226 -56.709  1.00  0.00           C  
ATOM   2080  O   THR   142      44.021 -12.611 -57.380  1.00  0.00           O  
ATOM   2081  N   ARG   143      45.989 -13.060 -56.525  1.00  0.00           N  
ATOM   2082  H   ARG   143      46.716 -12.754 -55.890  1.00  0.00           H  
ATOM   2083  CA  ARG   143      46.005 -14.474 -57.172  1.00  0.00           C  
ATOM   2084  HA  ARG   143      45.903 -14.477 -58.257  1.00  0.00           H  
ATOM   2085  CB  ARG   143      47.345 -15.196 -56.755  1.00  0.00           C  
ATOM   2086  HB2 ARG   143      47.589 -15.057 -55.701  1.00  0.00           H  
ATOM   2087  HB3 ARG   143      47.252 -16.270 -56.917  1.00  0.00           H  
ATOM   2088  CG  ARG   143      48.522 -14.648 -57.565  1.00  0.00           C  
ATOM   2089  HG2 ARG   143      48.336 -14.774 -58.631  1.00  0.00           H  
ATOM   2090  HG3 ARG   143      48.567 -13.574 -57.381  1.00  0.00           H  
ATOM   2091  CD  ARG   143      49.836 -15.190 -57.023  1.00  0.00           C  
ATOM   2092  HD2 ARG   143      50.646 -14.864 -57.675  1.00  0.00           H  
ATOM   2093  HD3 ARG   143      49.993 -14.718 -56.053  1.00  0.00           H  
ATOM   2094  NE  ARG   143      49.787 -16.658 -57.086  1.00  0.00           N  
ATOM   2095  HE  ARG   143      49.114 -17.065 -56.453  1.00  0.00           H  
ATOM   2096  CZ  ARG   143      50.446 -17.572 -57.787  1.00  0.00           C  
ATOM   2097  NH1 ARG   143      51.447 -17.303 -58.519  1.00  0.00           N  
ATOM   2098 HH11 ARG   143      51.579 -16.327 -58.742  1.00  0.00           H  
ATOM   2099 HH12 ARG   143      52.006 -18.057 -58.893  1.00  0.00           H  
ATOM   2100  NH2 ARG   143      50.177 -18.864 -57.738  1.00  0.00           N  
ATOM   2101 HH21 ARG   143      49.478 -18.970 -57.017  1.00  0.00           H  
ATOM   2102 HH22 ARG   143      50.667 -19.568 -58.272  1.00  0.00           H  
ATOM   2103  C   ARG   143      44.778 -15.287 -56.698  1.00  0.00           C  
ATOM   2104  O   ARG   143      44.150 -16.038 -57.476  1.00  0.00           O  
ATOM   2105  N   ALA   144      44.500 -15.224 -55.434  1.00  0.00           N  
ATOM   2106  H   ALA   144      45.133 -14.658 -54.881  1.00  0.00           H  
ATOM   2107  CA  ALA   144      43.210 -15.739 -54.846  1.00  0.00           C  
ATOM   2108  HA  ALA   144      43.265 -16.821 -54.967  1.00  0.00           H  
ATOM   2109  CB  ALA   144      43.196 -15.454 -53.358  1.00  0.00           C  
ATOM   2110  HB1 ALA   144      42.619 -14.578 -53.038  1.00  0.00           H  
ATOM   2111  HB2 ALA   144      42.820 -16.288 -52.751  1.00  0.00           H  
ATOM   2112  HB3 ALA   144      44.268 -15.405 -53.134  1.00  0.00           H  
ATOM   2113  C   ALA   144      41.981 -15.191 -55.592  1.00  0.00           C  
ATOM   2114  O   ALA   144      41.120 -15.943 -56.050  1.00  0.00           O  
ATOM   2115  N   ALA   145      41.884 -13.843 -55.719  1.00  0.00           N  
ATOM   2116  H   ALA   145      42.505 -13.189 -55.257  1.00  0.00           H  
ATOM   2117  CA  ALA   145      40.770 -13.284 -56.511  1.00  0.00           C  
ATOM   2118  HA  ALA   145      39.824 -13.461 -55.999  1.00  0.00           H  
ATOM   2119  CB  ALA   145      40.949 -11.705 -56.473  1.00  0.00           C  
ATOM   2120  HB1 ALA   145      41.869 -11.418 -56.997  1.00  0.00           H  
ATOM   2121  HB2 ALA   145      40.059 -11.268 -56.941  1.00  0.00           H  
ATOM   2122  HB3 ALA   145      40.888 -11.374 -55.429  1.00  0.00           H  
ATOM   2123  C   ALA   145      40.647 -13.889 -57.924  1.00  0.00           C  
ATOM   2124  O   ALA   145      39.581 -14.368 -58.316  1.00  0.00           O  
ATOM   2125  N   MET   146      41.746 -13.915 -58.712  1.00  0.00           N  
ATOM   2126  H   MET   146      42.614 -13.618 -58.284  1.00  0.00           H  
ATOM   2127  CA  MET   146      41.729 -14.334 -60.129  1.00  0.00           C  
ATOM   2128  HA  MET   146      40.986 -13.734 -60.654  1.00  0.00           H  
ATOM   2129  CB  MET   146      43.155 -14.154 -60.673  1.00  0.00           C  
ATOM   2130  HB2 MET   146      43.894 -14.570 -59.988  1.00  0.00           H  
ATOM   2131  HB3 MET   146      43.284 -14.665 -61.628  1.00  0.00           H  
ATOM   2132  CG  MET   146      43.545 -12.726 -60.911  1.00  0.00           C  
ATOM   2133  HG2 MET   146      42.820 -12.361 -61.637  1.00  0.00           H  
ATOM   2134  HG3 MET   146      43.451 -12.291 -59.916  1.00  0.00           H  
ATOM   2135  SD  MET   146      45.212 -12.391 -61.392  1.00  0.00           S  
ATOM   2136  CE  MET   146      45.001 -12.321 -63.210  1.00  0.00           C  
ATOM   2137  HE1 MET   146      44.298 -11.520 -63.469  1.00  0.00           H  
ATOM   2138  HE2 MET   146      46.017 -12.104 -63.562  1.00  0.00           H  
ATOM   2139  HE3 MET   146      44.653 -13.280 -63.612  1.00  0.00           H  
ATOM   2140  C   MET   146      41.284 -15.859 -60.218  1.00  0.00           C  
ATOM   2141  O   MET   146      40.375 -16.170 -60.978  1.00  0.00           O  
ATOM   2142  N   LEU   147      41.734 -16.722 -59.317  1.00  0.00           N  
ATOM   2143  H   LEU   147      42.312 -16.432 -58.537  1.00  0.00           H  
ATOM   2144  CA  LEU   147      41.230 -18.087 -59.211  1.00  0.00           C  
ATOM   2145  HA  LEU   147      41.441 -18.532 -60.184  1.00  0.00           H  
ATOM   2146  CB  LEU   147      41.956 -18.848 -58.143  1.00  0.00           C  
ATOM   2147  HB2 LEU   147      42.986 -18.510 -58.261  1.00  0.00           H  
ATOM   2148  HB3 LEU   147      41.618 -18.532 -57.156  1.00  0.00           H  
ATOM   2149  CG  LEU   147      41.691 -20.435 -58.319  1.00  0.00           C  
ATOM   2150  HG  LEU   147      40.609 -20.567 -58.320  1.00  0.00           H  
ATOM   2151  CD1 LEU   147      42.163 -21.093 -59.603  1.00  0.00           C  
ATOM   2152 HD11 LEU   147      41.728 -20.672 -60.518  1.00  0.00           H  
ATOM   2153 HD12 LEU   147      43.259 -21.068 -59.649  1.00  0.00           H  
ATOM   2154 HD13 LEU   147      41.862 -22.145 -59.679  1.00  0.00           H  
ATOM   2155  CD2 LEU   147      42.305 -21.108 -57.141  1.00  0.00           C  
ATOM   2156 HD21 LEU   147      41.800 -22.039 -56.853  1.00  0.00           H  
ATOM   2157 HD22 LEU   147      43.382 -21.213 -57.319  1.00  0.00           H  
ATOM   2158 HD23 LEU   147      42.293 -20.433 -56.276  1.00  0.00           H  
ATOM   2159  C   LEU   147      39.644 -18.197 -59.091  1.00  0.00           C  
ATOM   2160  O   LEU   147      39.048 -19.006 -59.832  1.00  0.00           O  
ATOM   2161  N   VAL   148      38.991 -17.440 -58.211  1.00  0.00           N  
ATOM   2162  H   VAL   148      39.500 -16.779 -57.636  1.00  0.00           H  
ATOM   2163  CA  VAL   148      37.565 -17.532 -57.973  1.00  0.00           C  
ATOM   2164  HA  VAL   148      37.357 -18.561 -57.678  1.00  0.00           H  
ATOM   2165  CB  VAL   148      37.172 -16.756 -56.662  1.00  0.00           C  
ATOM   2166  HB  VAL   148      37.604 -15.758 -56.738  1.00  0.00           H  
ATOM   2167  CG1 VAL   148      35.628 -16.766 -56.472  1.00  0.00           C  
ATOM   2168 HG11 VAL   148      35.149 -17.610 -56.985  1.00  0.00           H  
ATOM   2169 HG12 VAL   148      35.400 -16.886 -55.406  1.00  0.00           H  
ATOM   2170 HG13 VAL   148      35.184 -15.809 -56.773  1.00  0.00           H  
ATOM   2171  CG2 VAL   148      37.844 -17.456 -55.534  1.00  0.00           C  
ATOM   2172 HG21 VAL   148      37.616 -16.946 -54.590  1.00  0.00           H  
ATOM   2173 HG22 VAL   148      37.543 -18.499 -55.372  1.00  0.00           H  
ATOM   2174 HG23 VAL   148      38.894 -17.159 -55.644  1.00  0.00           H  
ATOM   2175  C   VAL   148      36.809 -17.014 -59.190  1.00  0.00           C  
ATOM   2176  O   VAL   148      35.860 -17.607 -59.628  1.00  0.00           O  
ATOM   2177  N   ARG   149      37.257 -15.842 -59.800  1.00  0.00           N  
ATOM   2178  H   ARG   149      38.143 -15.475 -59.473  1.00  0.00           H  
ATOM   2179  CA  ARG   149      36.591 -15.235 -60.977  1.00  0.00           C  
ATOM   2180  HA  ARG   149      35.536 -15.243 -60.705  1.00  0.00           H  
ATOM   2181  CB  ARG   149      36.963 -13.809 -61.232  1.00  0.00           C  
ATOM   2182  HB2 ARG   149      37.091 -13.254 -60.302  1.00  0.00           H  
ATOM   2183  HB3 ARG   149      37.952 -13.806 -61.690  1.00  0.00           H  
ATOM   2184  CG  ARG   149      35.991 -12.904 -62.101  1.00  0.00           C  
ATOM   2185  HG2 ARG   149      36.351 -11.879 -62.014  1.00  0.00           H  
ATOM   2186  HG3 ARG   149      36.110 -13.305 -63.107  1.00  0.00           H  
ATOM   2187  CD  ARG   149      34.549 -12.941 -61.588  1.00  0.00           C  
ATOM   2188  HD2 ARG   149      34.172 -13.961 -61.513  1.00  0.00           H  
ATOM   2189  HD3 ARG   149      34.533 -12.512 -60.586  1.00  0.00           H  
ATOM   2190  NE  ARG   149      33.563 -12.215 -62.386  1.00  0.00           N  
ATOM   2191  HE  ARG   149      33.870 -11.890 -63.292  1.00  0.00           H  
ATOM   2192  CZ  ARG   149      32.368 -11.800 -62.031  1.00  0.00           C  
ATOM   2193  NH1 ARG   149      31.827 -12.028 -60.867  1.00  0.00           N  
ATOM   2194 HH11 ARG   149      32.343 -12.427 -60.096  1.00  0.00           H  
ATOM   2195 HH12 ARG   149      30.892 -11.699 -60.671  1.00  0.00           H  
ATOM   2196  NH2 ARG   149      31.641 -11.155 -62.899  1.00  0.00           N  
ATOM   2197 HH21 ARG   149      32.023 -11.052 -63.828  1.00  0.00           H  
ATOM   2198 HH22 ARG   149      30.738 -10.757 -62.685  1.00  0.00           H  
ATOM   2199  C   ARG   149      36.760 -16.154 -62.178  1.00  0.00           C  
ATOM   2200  O   ARG   149      35.795 -16.315 -62.897  1.00  0.00           O  
ATOM   2201  N   ILE   150      37.844 -16.949 -62.278  1.00  0.00           N  
ATOM   2202  H   ILE   150      38.649 -16.944 -61.664  1.00  0.00           H  
ATOM   2203  CA  ILE   150      37.905 -17.997 -63.322  1.00  0.00           C  
ATOM   2204  HA  ILE   150      37.481 -17.570 -64.231  1.00  0.00           H  
ATOM   2205  CB  ILE   150      39.304 -18.576 -63.452  1.00  0.00           C  
ATOM   2206  HB  ILE   150      39.672 -18.824 -62.456  1.00  0.00           H  
ATOM   2207  CG2 ILE   150      39.493 -19.861 -64.319  1.00  0.00           C  
ATOM   2208 HG21 ILE   150      38.888 -20.684 -63.919  1.00  0.00           H  
ATOM   2209 HG22 ILE   150      39.177 -19.727 -65.361  1.00  0.00           H  
ATOM   2210 HG23 ILE   150      40.523 -20.234 -64.384  1.00  0.00           H  
ATOM   2211  CG1 ILE   150      40.239 -17.552 -64.007  1.00  0.00           C  
ATOM   2212 HG12 ILE   150      40.219 -17.623 -65.094  1.00  0.00           H  
ATOM   2213 HG13 ILE   150      39.923 -16.542 -63.746  1.00  0.00           H  
ATOM   2214  CD1 ILE   150      41.665 -17.654 -63.468  1.00  0.00           C  
ATOM   2215 HD11 ILE   150      42.453 -17.825 -64.212  1.00  0.00           H  
ATOM   2216 HD12 ILE   150      41.988 -16.719 -62.993  1.00  0.00           H  
ATOM   2217 HD13 ILE   150      41.795 -18.502 -62.785  1.00  0.00           H  
ATOM   2218  C   ILE   150      36.890 -19.109 -63.129  1.00  0.00           C  
ATOM   2219  O   ILE   150      36.038 -19.313 -64.049  1.00  0.00           O  
ATOM   2220  N   ASN   151      36.832 -19.715 -61.956  1.00  0.00           N  
ATOM   2221  H   ASN   151      37.474 -19.493 -61.205  1.00  0.00           H  
ATOM   2222  CA  ASN   151      35.885 -20.827 -61.646  1.00  0.00           C  
ATOM   2223  HA  ASN   151      36.112 -21.672 -62.295  1.00  0.00           H  
ATOM   2224  CB  ASN   151      36.180 -21.234 -60.200  1.00  0.00           C  
ATOM   2225  HB2 ASN   151      37.187 -21.651 -60.168  1.00  0.00           H  
ATOM   2226  HB3 ASN   151      36.225 -20.438 -59.457  1.00  0.00           H  
ATOM   2227  CG  ASN   151      35.213 -22.317 -59.744  1.00  0.00           C  
ATOM   2228  OD1 ASN   151      35.245 -23.384 -60.281  1.00  0.00           O  
ATOM   2229  ND2 ASN   151      34.363 -22.071 -58.798  1.00  0.00           N  
ATOM   2230 HD21 ASN   151      33.869 -22.826 -58.338  1.00  0.00           H  
ATOM   2231 HD22 ASN   151      34.170 -21.141 -58.445  1.00  0.00           H  
ATOM   2232  C   ASN   151      34.398 -20.380 -61.811  1.00  0.00           C  
ATOM   2233  O   ASN   151      33.607 -21.119 -62.320  1.00  0.00           O  
ATOM   2234  N   THR   152      34.094 -19.115 -61.483  1.00  0.00           N  
ATOM   2235  H   THR   152      34.780 -18.744 -60.837  1.00  0.00           H  
ATOM   2236  CA  THR   152      32.856 -18.372 -61.803  1.00  0.00           C  
ATOM   2237  HA  THR   152      31.996 -18.839 -61.324  1.00  0.00           H  
ATOM   2238  CB  THR   152      32.873 -16.934 -61.272  1.00  0.00           C  
ATOM   2239  HB  THR   152      33.693 -16.448 -61.802  1.00  0.00           H  
ATOM   2240  CG2 THR   152      31.628 -16.054 -61.468  1.00  0.00           C  
ATOM   2241 HG21 THR   152      31.452 -16.049 -62.551  1.00  0.00           H  
ATOM   2242 HG22 THR   152      30.744 -16.439 -60.945  1.00  0.00           H  
ATOM   2243 HG23 THR   152      31.817 -15.067 -61.028  1.00  0.00           H  
ATOM   2244  OG1 THR   152      33.268 -16.961 -59.919  1.00  0.00           O  
ATOM   2245  HG1 THR   152      34.182 -17.243 -59.834  1.00  0.00           H  
ATOM   2246  C   THR   152      32.578 -18.379 -63.336  1.00  0.00           C  
ATOM   2247  O   THR   152      31.537 -18.920 -63.750  1.00  0.00           O  
ATOM   2248  N   LEU   153      33.439 -17.737 -64.152  1.00  0.00           N  
ATOM   2249  H   LEU   153      34.218 -17.290 -63.685  1.00  0.00           H  
ATOM   2250  CA  LEU   153      33.043 -17.502 -65.547  1.00  0.00           C  
ATOM   2251  HA  LEU   153      31.982 -17.276 -65.657  1.00  0.00           H  
ATOM   2252  CB  LEU   153      33.793 -16.252 -66.107  1.00  0.00           C  
ATOM   2253  HB2 LEU   153      34.833 -16.567 -66.192  1.00  0.00           H  
ATOM   2254  HB3 LEU   153      33.542 -16.174 -67.165  1.00  0.00           H  
ATOM   2255  CG  LEU   153      33.671 -15.051 -65.136  1.00  0.00           C  
ATOM   2256  HG  LEU   153      33.875 -15.299 -64.095  1.00  0.00           H  
ATOM   2257  CD1 LEU   153      34.742 -14.020 -65.511  1.00  0.00           C  
ATOM   2258 HD11 LEU   153      34.504 -13.067 -65.022  1.00  0.00           H  
ATOM   2259 HD12 LEU   153      35.753 -14.344 -65.235  1.00  0.00           H  
ATOM   2260 HD13 LEU   153      34.694 -13.721 -66.565  1.00  0.00           H  
ATOM   2261  CD2 LEU   153      32.294 -14.392 -65.366  1.00  0.00           C  
ATOM   2262 HD21 LEU   153      31.484 -15.124 -65.471  1.00  0.00           H  
ATOM   2263 HD22 LEU   153      32.117 -13.792 -64.465  1.00  0.00           H  
ATOM   2264 HD23 LEU   153      32.306 -13.816 -66.299  1.00  0.00           H  
ATOM   2265  C   LEU   153      33.111 -18.748 -66.452  1.00  0.00           C  
ATOM   2266  O   LEU   153      32.449 -18.806 -67.523  1.00  0.00           O  
ATOM   2267  N   LEU   154      33.859 -19.778 -66.004  1.00  0.00           N  
ATOM   2268  H   LEU   154      34.225 -19.715 -65.061  1.00  0.00           H  
ATOM   2269  CA  LEU   154      33.862 -21.064 -66.723  1.00  0.00           C  
ATOM   2270  HA  LEU   154      34.107 -20.893 -67.771  1.00  0.00           H  
ATOM   2271  CB  LEU   154      35.144 -21.818 -66.142  1.00  0.00           C  
ATOM   2272  HB2 LEU   154      36.002 -21.149 -66.075  1.00  0.00           H  
ATOM   2273  HB3 LEU   154      34.932 -22.040 -65.096  1.00  0.00           H  
ATOM   2274  CG  LEU   154      35.554 -23.131 -66.786  1.00  0.00           C  
ATOM   2275  HG  LEU   154      34.728 -23.840 -66.857  1.00  0.00           H  
ATOM   2276  CD1 LEU   154      36.264 -22.839 -68.126  1.00  0.00           C  
ATOM   2277 HD11 LEU   154      37.149 -22.204 -67.996  1.00  0.00           H  
ATOM   2278 HD12 LEU   154      36.652 -23.730 -68.634  1.00  0.00           H  
ATOM   2279 HD13 LEU   154      35.535 -22.401 -68.819  1.00  0.00           H  
ATOM   2280  CD2 LEU   154      36.662 -23.700 -65.942  1.00  0.00           C  
ATOM   2281 HD21 LEU   154      37.560 -23.073 -65.888  1.00  0.00           H  
ATOM   2282 HD22 LEU   154      36.261 -23.842 -64.931  1.00  0.00           H  
ATOM   2283 HD23 LEU   154      36.971 -24.711 -66.238  1.00  0.00           H  
ATOM   2284  C   LEU   154      32.581 -21.864 -66.742  1.00  0.00           C  
ATOM   2285  O   LEU   154      32.460 -22.649 -67.668  1.00  0.00           O  
ATOM   2286  N   GLN   155      31.635 -21.596 -65.819  1.00  0.00           N  
ATOM   2287  H   GLN   155      31.813 -20.869 -65.136  1.00  0.00           H  
ATOM   2288  CA  GLN   155      30.326 -22.295 -65.722  1.00  0.00           C  
ATOM   2289  HA  GLN   155      30.573 -23.353 -65.630  1.00  0.00           H  
ATOM   2290  CB  GLN   155      29.714 -22.049 -64.312  1.00  0.00           C  
ATOM   2291  HB2 GLN   155      29.112 -21.142 -64.278  1.00  0.00           H  
ATOM   2292  HB3 GLN   155      29.104 -22.927 -64.100  1.00  0.00           H  
ATOM   2293  CG  GLN   155      30.567 -22.032 -63.135  1.00  0.00           C  
ATOM   2294  HG2 GLN   155      31.171 -22.934 -63.238  1.00  0.00           H  
ATOM   2295  HG3 GLN   155      31.215 -21.156 -63.162  1.00  0.00           H  
ATOM   2296  CD  GLN   155      29.871 -22.327 -61.810  1.00  0.00           C  
ATOM   2297  OE1 GLN   155      28.681 -22.248 -61.652  1.00  0.00           O  
ATOM   2298  NE2 GLN   155      30.647 -22.435 -60.740  1.00  0.00           N  
ATOM   2299 HE21 GLN   155      30.242 -22.235 -59.834  1.00  0.00           H  
ATOM   2300 HE22 GLN   155      31.651 -22.485 -60.869  1.00  0.00           H  
ATOM   2301  C   GLN   155      29.341 -22.147 -66.900  1.00  0.00           C  
ATOM   2302  O   GLN   155      28.386 -22.870 -67.016  1.00  0.00           O  
ATOM   2303  N   GLY   156      29.661 -21.355 -67.864  1.00  0.00           N  
ATOM   2304  H   GLY   156      30.594 -20.979 -67.739  1.00  0.00           H  
ATOM   2305  CA  GLY   156      28.902 -21.302 -69.213  1.00  0.00           C  
ATOM   2306  HA2 GLY   156      29.610 -20.988 -69.979  1.00  0.00           H  
ATOM   2307  HA3 GLY   156      28.551 -22.298 -69.483  1.00  0.00           H  
ATOM   2308  C   GLY   156      27.635 -20.425 -69.247  1.00  0.00           C  
ATOM   2309  O   GLY   156      27.283 -19.947 -70.322  1.00  0.00           O  
ATOM   2310  N   TYR   157      27.136 -20.050 -68.083  1.00  0.00           N  
ATOM   2311  H   TYR   157      27.373 -20.683 -67.329  1.00  0.00           H  
ATOM   2312  CA  TYR   157      26.162 -18.973 -67.859  1.00  0.00           C  
ATOM   2313  HA  TYR   157      25.320 -19.042 -68.549  1.00  0.00           H  
ATOM   2314  CB  TYR   157      25.545 -19.109 -66.513  1.00  0.00           C  
ATOM   2315  HB2 TYR   157      26.254 -18.908 -65.700  1.00  0.00           H  
ATOM   2316  HB3 TYR   157      24.796 -18.351 -66.256  1.00  0.00           H  
ATOM   2317  CG  TYR   157      24.940 -20.442 -66.320  1.00  0.00           C  
ATOM   2318  CD1 TYR   157      23.730 -20.621 -67.065  1.00  0.00           C  
ATOM   2319  HD1 TYR   157      23.494 -19.830 -67.761  1.00  0.00           H  
ATOM   2320  CE1 TYR   157      22.990 -21.794 -66.911  1.00  0.00           C  
ATOM   2321  HE1 TYR   157      22.166 -22.077 -67.549  1.00  0.00           H  
ATOM   2322  CZ  TYR   157      23.439 -22.800 -66.015  1.00  0.00           C  
ATOM   2323  OH  TYR   157      22.697 -23.895 -65.834  1.00  0.00           O  
ATOM   2324  HH  TYR   157      21.782 -23.867 -66.125  1.00  0.00           H  
ATOM   2325  CE2 TYR   157      24.709 -22.625 -65.348  1.00  0.00           C  
ATOM   2326  HE2 TYR   157      25.100 -23.445 -64.764  1.00  0.00           H  
ATOM   2327  CD2 TYR   157      25.472 -21.458 -65.621  1.00  0.00           C  
ATOM   2328  HD2 TYR   157      26.465 -21.276 -65.238  1.00  0.00           H  
ATOM   2329  C   TYR   157      26.733 -17.510 -68.035  1.00  0.00           C  
ATOM   2330  O   TYR   157      25.941 -16.547 -67.942  1.00  0.00           O  
ATOM   2331  N   SER   158      28.019 -17.360 -68.308  1.00  0.00           N  
ATOM   2332  H   SER   158      28.543 -18.221 -68.203  1.00  0.00           H  
ATOM   2333  CA  SER   158      28.753 -16.078 -68.340  1.00  0.00           C  
ATOM   2334  HA  SER   158      28.364 -15.436 -67.550  1.00  0.00           H  
ATOM   2335  CB  SER   158      30.175 -16.525 -68.035  1.00  0.00           C  
ATOM   2336  HB2 SER   158      30.903 -15.715 -68.082  1.00  0.00           H  
ATOM   2337  HB3 SER   158      30.169 -16.940 -67.028  1.00  0.00           H  
ATOM   2338  OG  SER   158      30.761 -17.445 -68.943  1.00  0.00           O  
ATOM   2339  HG  SER   158      31.440 -17.960 -68.502  1.00  0.00           H  
ATOM   2340  C   SER   158      28.758 -15.178 -69.597  1.00  0.00           C  
ATOM   2341  O   SER   158      28.876 -13.989 -69.447  1.00  0.00           O  
ATOM   2342  N   GLY   159      28.841 -15.765 -70.802  1.00  0.00           N  
ATOM   2343  H   GLY   159      29.059 -16.755 -70.790  1.00  0.00           H  
ATOM   2344  CA  GLY   159      29.003 -15.109 -72.101  1.00  0.00           C  
ATOM   2345  HA2 GLY   159      28.787 -15.839 -72.881  1.00  0.00           H  
ATOM   2346  HA3 GLY   159      28.437 -14.183 -72.197  1.00  0.00           H  
ATOM   2347  C   GLY   159      30.396 -14.689 -72.427  1.00  0.00           C  
ATOM   2348  O   GLY   159      30.554 -13.933 -73.349  1.00  0.00           O  
ATOM   2349  N   ILE   160      31.505 -15.115 -71.760  1.00  0.00           N  
ATOM   2350  H   ILE   160      31.306 -15.833 -71.073  1.00  0.00           H  
ATOM   2351  CA  ILE   160      32.853 -14.688 -72.149  1.00  0.00           C  
ATOM   2352  HA  ILE   160      32.701 -13.914 -72.902  1.00  0.00           H  
ATOM   2353  CB  ILE   160      33.517 -14.211 -70.835  1.00  0.00           C  
ATOM   2354  HB  ILE   160      32.923 -13.344 -70.547  1.00  0.00           H  
ATOM   2355  CG2 ILE   160      33.537 -15.237 -69.730  1.00  0.00           C  
ATOM   2356 HG21 ILE   160      32.986 -16.152 -69.982  1.00  0.00           H  
ATOM   2357 HG22 ILE   160      34.541 -15.578 -69.450  1.00  0.00           H  
ATOM   2358 HG23 ILE   160      33.088 -14.791 -68.834  1.00  0.00           H  
ATOM   2359  CG1 ILE   160      34.958 -13.699 -71.148  1.00  0.00           C  
ATOM   2360 HG12 ILE   160      35.638 -14.545 -71.047  1.00  0.00           H  
ATOM   2361 HG13 ILE   160      35.009 -13.243 -72.137  1.00  0.00           H  
ATOM   2362  CD1 ILE   160      35.204 -12.572 -70.073  1.00  0.00           C  
ATOM   2363 HD11 ILE   160      36.194 -12.144 -70.276  1.00  0.00           H  
ATOM   2364 HD12 ILE   160      34.425 -11.807 -70.187  1.00  0.00           H  
ATOM   2365 HD13 ILE   160      35.262 -13.067 -69.096  1.00  0.00           H  
ATOM   2366  C   ILE   160      33.649 -15.840 -72.826  1.00  0.00           C  
ATOM   2367  O   ILE   160      33.496 -17.001 -72.492  1.00  0.00           O  
ATOM   2368  N   ARG   161      34.507 -15.526 -73.781  1.00  0.00           N  
ATOM   2369  H   ARG   161      34.559 -14.551 -74.053  1.00  0.00           H  
ATOM   2370  CA  ARG   161      35.529 -16.387 -74.380  1.00  0.00           C  
ATOM   2371  HA  ARG   161      34.992 -17.114 -74.990  1.00  0.00           H  
ATOM   2372  CB  ARG   161      36.431 -15.373 -75.245  1.00  0.00           C  
ATOM   2373  HB2 ARG   161      36.364 -14.354 -74.863  1.00  0.00           H  
ATOM   2374  HB3 ARG   161      37.455 -15.735 -75.333  1.00  0.00           H  
ATOM   2375  CG  ARG   161      35.877 -15.346 -76.716  1.00  0.00           C  
ATOM   2376  HG2 ARG   161      36.146 -16.321 -77.121  1.00  0.00           H  
ATOM   2377  HG3 ARG   161      34.831 -15.058 -76.820  1.00  0.00           H  
ATOM   2378  CD  ARG   161      36.764 -14.347 -77.511  1.00  0.00           C  
ATOM   2379  HD2 ARG   161      37.797 -14.694 -77.495  1.00  0.00           H  
ATOM   2380  HD3 ARG   161      36.477 -14.376 -78.562  1.00  0.00           H  
ATOM   2381  NE  ARG   161      36.584 -12.956 -77.041  1.00  0.00           N  
ATOM   2382  HE  ARG   161      36.008 -12.834 -76.219  1.00  0.00           H  
ATOM   2383  CZ  ARG   161      37.112 -11.896 -77.628  1.00  0.00           C  
ATOM   2384  NH1 ARG   161      37.821 -11.904 -78.706  1.00  0.00           N  
ATOM   2385 HH11 ARG   161      37.782 -12.733 -79.282  1.00  0.00           H  
ATOM   2386 HH12 ARG   161      38.238 -11.068 -79.091  1.00  0.00           H  
ATOM   2387  NH2 ARG   161      36.907 -10.739 -77.044  1.00  0.00           N  
ATOM   2388 HH21 ARG   161      36.451 -10.716 -76.143  1.00  0.00           H  
ATOM   2389 HH22 ARG   161      37.301  -9.880 -77.400  1.00  0.00           H  
ATOM   2390  C   ARG   161      36.273 -17.162 -73.296  1.00  0.00           C  
ATOM   2391  O   ARG   161      36.908 -16.588 -72.440  1.00  0.00           O  
ATOM   2392  N   PHE   162      36.510 -18.433 -73.662  1.00  0.00           N  
ATOM   2393  H   PHE   162      36.022 -18.766 -74.484  1.00  0.00           H  
ATOM   2394  CA  PHE   162      37.434 -19.338 -73.051  1.00  0.00           C  
ATOM   2395  HA  PHE   162      37.098 -19.414 -72.016  1.00  0.00           H  
ATOM   2396  CB  PHE   162      37.319 -20.726 -73.708  1.00  0.00           C  
ATOM   2397  HB2 PHE   162      36.284 -20.929 -74.008  1.00  0.00           H  
ATOM   2398  HB3 PHE   162      37.887 -20.644 -74.643  1.00  0.00           H  
ATOM   2399  CG  PHE   162      37.903 -21.908 -72.891  1.00  0.00           C  
ATOM   2400  CD1 PHE   162      39.224 -22.110 -72.766  1.00  0.00           C  
ATOM   2401  HD1 PHE   162      39.894 -21.428 -73.268  1.00  0.00           H  
ATOM   2402  CE1 PHE   162      39.747 -23.171 -72.019  1.00  0.00           C  
ATOM   2403  HE1 PHE   162      40.817 -23.316 -72.044  1.00  0.00           H  
ATOM   2404  CZ  PHE   162      38.861 -24.027 -71.313  1.00  0.00           C  
ATOM   2405  HZ  PHE   162      39.162 -24.943 -70.826  1.00  0.00           H  
ATOM   2406  CE2 PHE   162      37.482 -23.722 -71.384  1.00  0.00           C  
ATOM   2407  HE2 PHE   162      36.796 -24.424 -70.934  1.00  0.00           H  
ATOM   2408  CD2 PHE   162      36.994 -22.670 -72.164  1.00  0.00           C  
ATOM   2409  HD2 PHE   162      35.946 -22.414 -72.115  1.00  0.00           H  
ATOM   2410  C   PHE   162      38.886 -18.917 -73.053  1.00  0.00           C  
ATOM   2411  O   PHE   162      39.579 -18.997 -72.047  1.00  0.00           O  
ATOM   2412  N   GLU   163      39.305 -18.425 -74.201  1.00  0.00           N  
ATOM   2413  H   GLU   163      38.717 -18.489 -75.024  1.00  0.00           H  
ATOM   2414  CA  GLU   163      40.702 -18.097 -74.407  1.00  0.00           C  
ATOM   2415  HA  GLU   163      41.379 -18.833 -73.973  1.00  0.00           H  
ATOM   2416  CB  GLU   163      40.975 -17.863 -75.959  1.00  0.00           C  
ATOM   2417  HB2 GLU   163      41.982 -17.538 -76.219  1.00  0.00           H  
ATOM   2418  HB3 GLU   163      40.821 -18.801 -76.492  1.00  0.00           H  
ATOM   2419  CG  GLU   163      40.144 -16.831 -76.773  1.00  0.00           C  
ATOM   2420  HG2 GLU   163      39.579 -16.174 -76.112  1.00  0.00           H  
ATOM   2421  HG3 GLU   163      40.746 -16.109 -77.324  1.00  0.00           H  
ATOM   2422  CD  GLU   163      39.147 -17.497 -77.719  1.00  0.00           C  
ATOM   2423  OE1 GLU   163      39.257 -17.429 -78.970  1.00  0.00           O  
ATOM   2424  OE2 GLU   163      38.305 -18.262 -77.182  1.00  0.00           O  
ATOM   2425  C   GLU   163      41.112 -16.847 -73.657  1.00  0.00           C  
ATOM   2426  O   GLU   163      42.266 -16.650 -73.318  1.00  0.00           O  
ATOM   2427  N   ILE   164      40.200 -16.003 -73.066  1.00  0.00           N  
ATOM   2428  H   ILE   164      39.247 -16.296 -73.242  1.00  0.00           H  
ATOM   2429  CA  ILE   164      40.412 -14.903 -72.133  1.00  0.00           C  
ATOM   2430  HA  ILE   164      41.319 -14.349 -72.373  1.00  0.00           H  
ATOM   2431  CB  ILE   164      39.200 -13.960 -72.097  1.00  0.00           C  
ATOM   2432  HB  ILE   164      38.266 -14.521 -72.136  1.00  0.00           H  
ATOM   2433  CG2 ILE   164      39.136 -13.103 -70.795  1.00  0.00           C  
ATOM   2434 HG21 ILE   164      38.935 -13.699 -69.895  1.00  0.00           H  
ATOM   2435 HG22 ILE   164      40.092 -12.595 -70.617  1.00  0.00           H  
ATOM   2436 HG23 ILE   164      38.318 -12.373 -70.749  1.00  0.00           H  
ATOM   2437  CG1 ILE   164      39.229 -12.961 -73.268  1.00  0.00           C  
ATOM   2438 HG12 ILE   164      40.122 -12.339 -73.200  1.00  0.00           H  
ATOM   2439 HG13 ILE   164      39.294 -13.576 -74.166  1.00  0.00           H  
ATOM   2440  CD1 ILE   164      37.953 -12.072 -73.539  1.00  0.00           C  
ATOM   2441 HD11 ILE   164      37.778 -11.415 -72.679  1.00  0.00           H  
ATOM   2442 HD12 ILE   164      38.083 -11.439 -74.426  1.00  0.00           H  
ATOM   2443 HD13 ILE   164      37.041 -12.675 -73.631  1.00  0.00           H  
ATOM   2444  C   ILE   164      40.606 -15.524 -70.731  1.00  0.00           C  
ATOM   2445  O   ILE   164      41.482 -15.164 -69.994  1.00  0.00           O  
ATOM   2446  N   LEU   165      39.749 -16.474 -70.261  1.00  0.00           N  
ATOM   2447  H   LEU   165      39.065 -16.869 -70.896  1.00  0.00           H  
ATOM   2448  CA  LEU   165      39.961 -17.265 -69.033  1.00  0.00           C  
ATOM   2449  HA  LEU   165      40.108 -16.458 -68.315  1.00  0.00           H  
ATOM   2450  CB  LEU   165      38.739 -18.152 -68.733  1.00  0.00           C  
ATOM   2451  HB2 LEU   165      38.800 -18.972 -69.449  1.00  0.00           H  
ATOM   2452  HB3 LEU   165      38.900 -18.599 -67.752  1.00  0.00           H  
ATOM   2453  CG  LEU   165      37.370 -17.424 -68.711  1.00  0.00           C  
ATOM   2454  HG  LEU   165      37.104 -17.122 -69.724  1.00  0.00           H  
ATOM   2455  CD1 LEU   165      36.261 -18.452 -68.395  1.00  0.00           C  
ATOM   2456 HD11 LEU   165      36.401 -18.912 -67.409  1.00  0.00           H  
ATOM   2457 HD12 LEU   165      35.261 -18.000 -68.400  1.00  0.00           H  
ATOM   2458 HD13 LEU   165      36.305 -19.292 -69.099  1.00  0.00           H  
ATOM   2459  CD2 LEU   165      37.294 -16.283 -67.746  1.00  0.00           C  
ATOM   2460 HD21 LEU   165      37.689 -16.685 -66.805  1.00  0.00           H  
ATOM   2461 HD22 LEU   165      37.978 -15.494 -68.082  1.00  0.00           H  
ATOM   2462 HD23 LEU   165      36.250 -15.951 -67.689  1.00  0.00           H  
ATOM   2463  C   LEU   165      41.264 -18.017 -69.011  1.00  0.00           C  
ATOM   2464  O   LEU   165      41.814 -18.287 -67.959  1.00  0.00           O  
ATOM   2465  N   GLU   166      41.743 -18.502 -70.129  1.00  0.00           N  
ATOM   2466  H   GLU   166      41.062 -18.433 -70.875  1.00  0.00           H  
ATOM   2467  CA  GLU   166      43.092 -19.161 -70.382  1.00  0.00           C  
ATOM   2468  HA  GLU   166      43.236 -19.860 -69.558  1.00  0.00           H  
ATOM   2469  CB  GLU   166      43.073 -19.953 -71.664  1.00  0.00           C  
ATOM   2470  HB2 GLU   166      42.257 -20.668 -71.560  1.00  0.00           H  
ATOM   2471  HB3 GLU   166      42.782 -19.251 -72.447  1.00  0.00           H  
ATOM   2472  CG  GLU   166      44.202 -20.786 -72.166  1.00  0.00           C  
ATOM   2473  HG2 GLU   166      45.148 -20.261 -72.033  1.00  0.00           H  
ATOM   2474  HG3 GLU   166      44.246 -21.750 -71.659  1.00  0.00           H  
ATOM   2475  CD  GLU   166      43.979 -21.162 -73.641  1.00  0.00           C  
ATOM   2476  OE1 GLU   166      44.216 -20.276 -74.438  1.00  0.00           O  
ATOM   2477  OE2 GLU   166      43.569 -22.300 -73.984  1.00  0.00           O  
ATOM   2478  C   GLU   166      44.238 -18.102 -70.353  1.00  0.00           C  
ATOM   2479  O   GLU   166      45.403 -18.380 -70.007  1.00  0.00           O  
ATOM   2480  N   ALA   167      44.032 -16.911 -70.878  1.00  0.00           N  
ATOM   2481  H   ALA   167      43.110 -16.702 -71.241  1.00  0.00           H  
ATOM   2482  CA  ALA   167      44.958 -15.797 -70.756  1.00  0.00           C  
ATOM   2483  HA  ALA   167      45.954 -16.036 -71.130  1.00  0.00           H  
ATOM   2484  CB  ALA   167      44.322 -14.592 -71.541  1.00  0.00           C  
ATOM   2485  HB1 ALA   167      44.186 -14.967 -72.563  1.00  0.00           H  
ATOM   2486  HB2 ALA   167      43.351 -14.282 -71.135  1.00  0.00           H  
ATOM   2487  HB3 ALA   167      45.034 -13.757 -71.521  1.00  0.00           H  
ATOM   2488  C   ALA   167      45.181 -15.463 -69.257  1.00  0.00           C  
ATOM   2489  O   ALA   167      46.264 -15.431 -68.734  1.00  0.00           O  
ATOM   2490  N   ILE   168      44.060 -15.263 -68.536  1.00  0.00           N  
ATOM   2491  H   ILE   168      43.169 -15.354 -69.011  1.00  0.00           H  
ATOM   2492  CA  ILE   168      44.036 -15.076 -67.042  1.00  0.00           C  
ATOM   2493  HA  ILE   168      44.573 -14.174 -66.749  1.00  0.00           H  
ATOM   2494  CB  ILE   168      42.515 -14.896 -66.701  1.00  0.00           C  
ATOM   2495  HB  ILE   168      41.948 -15.766 -67.032  1.00  0.00           H  
ATOM   2496  CG2 ILE   168      42.434 -14.688 -65.157  1.00  0.00           C  
ATOM   2497 HG21 ILE   168      43.024 -13.859 -64.748  1.00  0.00           H  
ATOM   2498 HG22 ILE   168      41.404 -14.615 -64.788  1.00  0.00           H  
ATOM   2499 HG23 ILE   168      42.822 -15.577 -64.644  1.00  0.00           H  
ATOM   2500  CG1 ILE   168      41.941 -13.606 -67.362  1.00  0.00           C  
ATOM   2501 HG12 ILE   168      42.457 -12.680 -67.107  1.00  0.00           H  
ATOM   2502 HG13 ILE   168      42.004 -13.643 -68.449  1.00  0.00           H  
ATOM   2503  CD1 ILE   168      40.486 -13.246 -67.038  1.00  0.00           C  
ATOM   2504 HD11 ILE   168      40.263 -12.280 -67.508  1.00  0.00           H  
ATOM   2505 HD12 ILE   168      39.845 -14.064 -67.387  1.00  0.00           H  
ATOM   2506 HD13 ILE   168      40.260 -13.151 -65.969  1.00  0.00           H  
ATOM   2507  C   ILE   168      44.853 -16.156 -66.277  1.00  0.00           C  
ATOM   2508  O   ILE   168      45.729 -15.867 -65.466  1.00  0.00           O  
ATOM   2509  N   THR   169      44.649 -17.367 -66.679  1.00  0.00           N  
ATOM   2510  H   THR   169      43.873 -17.448 -67.324  1.00  0.00           H  
ATOM   2511  CA  THR   169      45.299 -18.579 -66.267  1.00  0.00           C  
ATOM   2512  HA  THR   169      45.372 -18.592 -65.180  1.00  0.00           H  
ATOM   2513  CB  THR   169      44.604 -19.807 -66.871  1.00  0.00           C  
ATOM   2514  HB  THR   169      44.433 -19.613 -67.930  1.00  0.00           H  
ATOM   2515  CG2 THR   169      45.396 -21.121 -66.703  1.00  0.00           C  
ATOM   2516 HG21 THR   169      46.273 -21.129 -67.363  1.00  0.00           H  
ATOM   2517 HG22 THR   169      45.641 -21.178 -65.635  1.00  0.00           H  
ATOM   2518 HG23 THR   169      44.859 -22.042 -66.960  1.00  0.00           H  
ATOM   2519  OG1 THR   169      43.338 -19.860 -66.213  1.00  0.00           O  
ATOM   2520  HG1 THR   169      42.724 -19.385 -66.777  1.00  0.00           H  
ATOM   2521  C   THR   169      46.836 -18.579 -66.556  1.00  0.00           C  
ATOM   2522  O   THR   169      47.644 -18.873 -65.709  1.00  0.00           O  
ATOM   2523  N   LYS   170      47.166 -18.236 -67.824  1.00  0.00           N  
ATOM   2524  H   LYS   170      46.403 -18.163 -68.486  1.00  0.00           H  
ATOM   2525  CA  LYS   170      48.556 -18.063 -68.210  1.00  0.00           C  
ATOM   2526  HA  LYS   170      49.008 -18.973 -67.816  1.00  0.00           H  
ATOM   2527  CB  LYS   170      48.657 -18.124 -69.771  1.00  0.00           C  
ATOM   2528  HB2 LYS   170      47.909 -17.421 -70.137  1.00  0.00           H  
ATOM   2529  HB3 LYS   170      49.630 -17.797 -70.138  1.00  0.00           H  
ATOM   2530  CG  LYS   170      48.387 -19.435 -70.487  1.00  0.00           C  
ATOM   2531  HG2 LYS   170      49.156 -20.196 -70.358  1.00  0.00           H  
ATOM   2532  HG3 LYS   170      47.518 -19.817 -69.951  1.00  0.00           H  
ATOM   2533  CD  LYS   170      48.111 -19.293 -72.011  1.00  0.00           C  
ATOM   2534  HD2 LYS   170      47.273 -18.599 -72.082  1.00  0.00           H  
ATOM   2535  HD3 LYS   170      48.942 -18.831 -72.544  1.00  0.00           H  
ATOM   2536  CE  LYS   170      47.750 -20.572 -72.844  1.00  0.00           C  
ATOM   2537  HE2 LYS   170      48.561 -21.299 -72.813  1.00  0.00           H  
ATOM   2538  HE3 LYS   170      46.900 -21.105 -72.418  1.00  0.00           H  
ATOM   2539  NZ  LYS   170      47.228 -20.198 -74.209  1.00  0.00           N  
ATOM   2540  HZ1 LYS   170      47.200 -21.066 -74.723  1.00  0.00           H  
ATOM   2541  HZ2 LYS   170      46.287 -19.842 -74.298  1.00  0.00           H  
ATOM   2542  HZ3 LYS   170      47.885 -19.598 -74.687  1.00  0.00           H  
ATOM   2543  C   LYS   170      49.253 -16.914 -67.496  1.00  0.00           C  
ATOM   2544  O   LYS   170      50.488 -17.022 -67.448  1.00  0.00           O  
ATOM   2545  N   PHE   171      48.576 -15.882 -67.010  1.00  0.00           N  
ATOM   2546  H   PHE   171      47.579 -15.917 -67.184  1.00  0.00           H  
ATOM   2547  CA  PHE   171      49.189 -14.971 -66.098  1.00  0.00           C  
ATOM   2548  HA  PHE   171      50.118 -14.559 -66.491  1.00  0.00           H  
ATOM   2549  CB  PHE   171      48.325 -13.715 -65.756  1.00  0.00           C  
ATOM   2550  HB2 PHE   171      47.422 -14.003 -65.204  1.00  0.00           H  
ATOM   2551  HB3 PHE   171      48.895 -13.007 -65.142  1.00  0.00           H  
ATOM   2552  CG  PHE   171      47.822 -12.772 -66.901  1.00  0.00           C  
ATOM   2553  CD1 PHE   171      48.582 -12.334 -67.980  1.00  0.00           C  
ATOM   2554  HD1 PHE   171      49.566 -12.714 -68.211  1.00  0.00           H  
ATOM   2555  CE1 PHE   171      48.002 -11.572 -68.982  1.00  0.00           C  
ATOM   2556  HE1 PHE   171      48.516 -11.367 -69.910  1.00  0.00           H  
ATOM   2557  CZ  PHE   171      46.627 -11.212 -68.911  1.00  0.00           C  
ATOM   2558  HZ  PHE   171      46.125 -10.596 -69.642  1.00  0.00           H  
ATOM   2559  CE2 PHE   171      45.856 -11.682 -67.918  1.00  0.00           C  
ATOM   2560  HE2 PHE   171      44.784 -11.579 -67.990  1.00  0.00           H  
ATOM   2561  CD2 PHE   171      46.447 -12.364 -66.866  1.00  0.00           C  
ATOM   2562  HD2 PHE   171      45.862 -12.688 -66.018  1.00  0.00           H  
ATOM   2563  C   PHE   171      49.610 -15.641 -64.774  1.00  0.00           C  
ATOM   2564  O   PHE   171      50.769 -15.602 -64.442  1.00  0.00           O  
ATOM   2565  N   LEU   172      48.733 -16.519 -64.198  1.00  0.00           N  
ATOM   2566  H   LEU   172      47.811 -16.430 -64.608  1.00  0.00           H  
ATOM   2567  CA  LEU   172      48.913 -17.265 -62.941  1.00  0.00           C  
ATOM   2568  HA  LEU   172      49.284 -16.563 -62.195  1.00  0.00           H  
ATOM   2569  CB  LEU   172      47.589 -17.861 -62.477  1.00  0.00           C  
ATOM   2570  HB2 LEU   172      47.164 -18.523 -63.232  1.00  0.00           H  
ATOM   2571  HB3 LEU   172      47.788 -18.500 -61.617  1.00  0.00           H  
ATOM   2572  CG  LEU   172      46.545 -16.850 -61.984  1.00  0.00           C  
ATOM   2573  HG  LEU   172      46.394 -16.256 -62.885  1.00  0.00           H  
ATOM   2574  CD1 LEU   172      45.226 -17.619 -61.577  1.00  0.00           C  
ATOM   2575 HD11 LEU   172      44.977 -18.204 -62.471  1.00  0.00           H  
ATOM   2576 HD12 LEU   172      45.064 -18.246 -60.692  1.00  0.00           H  
ATOM   2577 HD13 LEU   172      44.404 -16.893 -61.613  1.00  0.00           H  
ATOM   2578  CD2 LEU   172      46.997 -16.072 -60.697  1.00  0.00           C  
ATOM   2579 HD21 LEU   172      46.229 -15.376 -60.337  1.00  0.00           H  
ATOM   2580 HD22 LEU   172      47.034 -16.736 -59.824  1.00  0.00           H  
ATOM   2581 HD23 LEU   172      47.940 -15.520 -60.801  1.00  0.00           H  
ATOM   2582  C   LEU   172      49.883 -18.475 -63.018  1.00  0.00           C  
ATOM   2583  O   LEU   172      50.587 -18.707 -62.090  1.00  0.00           O  
ATOM   2584  N   ASN   173      49.984 -19.112 -64.190  1.00  0.00           N  
ATOM   2585  H   ASN   173      49.258 -19.036 -64.893  1.00  0.00           H  
ATOM   2586  CA  ASN   173      50.982 -20.106 -64.461  1.00  0.00           C  
ATOM   2587  HA  ASN   173      51.028 -20.639 -63.511  1.00  0.00           H  
ATOM   2588  CB  ASN   173      50.481 -21.004 -65.587  1.00  0.00           C  
ATOM   2589  HB2 ASN   173      50.186 -20.343 -66.403  1.00  0.00           H  
ATOM   2590  HB3 ASN   173      51.132 -21.827 -65.882  1.00  0.00           H  
ATOM   2591  CG  ASN   173      49.212 -21.649 -65.153  1.00  0.00           C  
ATOM   2592  OD1 ASN   173      49.108 -22.110 -64.045  1.00  0.00           O  
ATOM   2593  ND2 ASN   173      48.251 -21.916 -66.021  1.00  0.00           N  
ATOM   2594 HD21 ASN   173      47.504 -22.556 -65.779  1.00  0.00           H  
ATOM   2595 HD22 ASN   173      48.219 -21.619 -66.989  1.00  0.00           H  
ATOM   2596  C   ASN   173      52.424 -19.548 -64.774  1.00  0.00           C  
ATOM   2597  O   ASN   173      53.412 -20.275 -64.566  1.00  0.00           O  
ATOM   2598  N   GLN   174      52.566 -18.307 -65.221  1.00  0.00           N  
ATOM   2599  H   GLN   174      51.701 -17.785 -65.304  1.00  0.00           H  
ATOM   2600  CA  GLN   174      53.828 -17.584 -65.251  1.00  0.00           C  
ATOM   2601  HA  GLN   174      54.609 -18.341 -65.179  1.00  0.00           H  
ATOM   2602  CB  GLN   174      54.035 -16.780 -66.560  1.00  0.00           C  
ATOM   2603  HB2 GLN   174      53.365 -15.935 -66.403  1.00  0.00           H  
ATOM   2604  HB3 GLN   174      55.049 -16.387 -66.625  1.00  0.00           H  
ATOM   2605  CG  GLN   174      53.617 -17.545 -67.873  1.00  0.00           C  
ATOM   2606  HG2 GLN   174      52.793 -18.219 -67.638  1.00  0.00           H  
ATOM   2607  HG3 GLN   174      53.254 -16.841 -68.622  1.00  0.00           H  
ATOM   2608  CD  GLN   174      54.773 -18.410 -68.383  1.00  0.00           C  
ATOM   2609  OE1 GLN   174      55.020 -19.416 -67.818  1.00  0.00           O  
ATOM   2610  NE2 GLN   174      55.439 -17.980 -69.395  1.00  0.00           N  
ATOM   2611 HE21 GLN   174      56.280 -18.493 -69.630  1.00  0.00           H  
ATOM   2612 HE22 GLN   174      55.313 -17.080 -69.844  1.00  0.00           H  
ATOM   2613  C   GLN   174      54.072 -16.669 -64.100  1.00  0.00           C  
ATOM   2614  O   GLN   174      55.132 -15.997 -64.010  1.00  0.00           O  
ATOM   2615  N   ASN   175      53.160 -16.655 -63.098  1.00  0.00           N  
ATOM   2616  H   ASN   175      52.522 -17.437 -63.186  1.00  0.00           H  
ATOM   2617  CA  ASN   175      53.130 -15.783 -61.897  1.00  0.00           C  
ATOM   2618  HA  ASN   175      52.172 -15.941 -61.401  1.00  0.00           H  
ATOM   2619  CB  ASN   175      53.969 -16.463 -60.854  1.00  0.00           C  
ATOM   2620  HB2 ASN   175      53.496 -17.419 -60.632  1.00  0.00           H  
ATOM   2621  HB3 ASN   175      54.945 -16.701 -61.276  1.00  0.00           H  
ATOM   2622  CG  ASN   175      54.030 -15.765 -59.526  1.00  0.00           C  
ATOM   2623  OD1 ASN   175      53.072 -15.117 -59.051  1.00  0.00           O  
ATOM   2624  ND2 ASN   175      55.044 -15.971 -58.720  1.00  0.00           N  
ATOM   2625 HD21 ASN   175      55.139 -15.416 -57.878  1.00  0.00           H  
ATOM   2626 HD22 ASN   175      55.823 -16.538 -59.033  1.00  0.00           H  
ATOM   2627  C   ASN   175      53.305 -14.327 -62.174  1.00  0.00           C  
ATOM   2628  O   ASN   175      54.033 -13.652 -61.456  1.00  0.00           O  
ATOM   2629  N   ILE   176      52.441 -13.837 -63.131  1.00  0.00           N  
ATOM   2630  H   ILE   176      51.886 -14.473 -63.692  1.00  0.00           H  
ATOM   2631  CA  ILE   176      52.333 -12.374 -63.273  1.00  0.00           C  
ATOM   2632  HA  ILE   176      53.233 -11.883 -62.905  1.00  0.00           H  
ATOM   2633  CB  ILE   176      52.157 -12.121 -64.803  1.00  0.00           C  
ATOM   2634  HB  ILE   176      51.313 -12.765 -65.051  1.00  0.00           H  
ATOM   2635  CG2 ILE   176      51.906 -10.660 -65.177  1.00  0.00           C  
ATOM   2636 HG21 ILE   176      51.083 -10.202 -64.616  1.00  0.00           H  
ATOM   2637 HG22 ILE   176      52.756 -10.081 -64.794  1.00  0.00           H  
ATOM   2638 HG23 ILE   176      51.545 -10.510 -66.202  1.00  0.00           H  
ATOM   2639  CG1 ILE   176      53.331 -12.666 -65.725  1.00  0.00           C  
ATOM   2640 HG12 ILE   176      54.083 -11.905 -65.934  1.00  0.00           H  
ATOM   2641 HG13 ILE   176      53.875 -13.524 -65.329  1.00  0.00           H  
ATOM   2642  CD1 ILE   176      52.959 -12.971 -67.209  1.00  0.00           C  
ATOM   2643 HD11 ILE   176      53.767 -13.323 -67.862  1.00  0.00           H  
ATOM   2644 HD12 ILE   176      52.296 -13.845 -67.209  1.00  0.00           H  
ATOM   2645 HD13 ILE   176      52.469 -12.149 -67.744  1.00  0.00           H  
ATOM   2646  C   ILE   176      51.063 -11.893 -62.585  1.00  0.00           C  
ATOM   2647  O   ILE   176      50.050 -12.453 -62.893  1.00  0.00           O  
ATOM   2648  N   THR   177      51.213 -10.954 -61.671  1.00  0.00           N  
ATOM   2649  H   THR   177      52.156 -10.635 -61.482  1.00  0.00           H  
ATOM   2650  CA  THR   177      50.001 -10.477 -60.949  1.00  0.00           C  
ATOM   2651  HA  THR   177      49.146 -10.986 -61.395  1.00  0.00           H  
ATOM   2652  CB  THR   177      49.987 -10.971 -59.502  1.00  0.00           C  
ATOM   2653  HB  THR   177      50.843 -10.379 -59.178  1.00  0.00           H  
ATOM   2654  CG2 THR   177      48.686 -10.748 -58.735  1.00  0.00           C  
ATOM   2655 HG21 THR   177      47.813 -11.132 -59.277  1.00  0.00           H  
ATOM   2656 HG22 THR   177      48.795 -11.417 -57.872  1.00  0.00           H  
ATOM   2657 HG23 THR   177      48.473  -9.703 -58.478  1.00  0.00           H  
ATOM   2658  OG1 THR   177      50.299 -12.284 -59.333  1.00  0.00           O  
ATOM   2659  HG1 THR   177      51.244 -12.379 -59.194  1.00  0.00           H  
ATOM   2660  C   THR   177      49.842  -8.930 -61.109  1.00  0.00           C  
ATOM   2661  O   THR   177      50.800  -8.199 -60.957  1.00  0.00           O  
ATOM   2662  N   PRO   178      48.695  -8.372 -61.504  1.00  0.00           N  
ATOM   2663  CD  PRO   178      47.430  -9.087 -61.854  1.00  0.00           C  
ATOM   2664  HD2 PRO   178      47.236  -9.852 -61.092  1.00  0.00           H  
ATOM   2665  HD3 PRO   178      47.400  -9.527 -62.858  1.00  0.00           H  
ATOM   2666  CG  PRO   178      46.294  -8.047 -61.762  1.00  0.00           C  
ATOM   2667  HG2 PRO   178      45.902  -8.036 -60.738  1.00  0.00           H  
ATOM   2668  HG3 PRO   178      45.499  -8.276 -62.483  1.00  0.00           H  
ATOM   2669  CB  PRO   178      47.030  -6.788 -62.182  1.00  0.00           C  
ATOM   2670  HB2 PRO   178      46.541  -5.878 -61.811  1.00  0.00           H  
ATOM   2671  HB3 PRO   178      47.087  -6.742 -63.277  1.00  0.00           H  
ATOM   2672  CA  PRO   178      48.395  -6.926 -61.529  1.00  0.00           C  
ATOM   2673  HA  PRO   178      49.111  -6.343 -62.107  1.00  0.00           H  
ATOM   2674  C   PRO   178      48.254  -6.427 -60.109  1.00  0.00           C  
ATOM   2675  O   PRO   178      47.822  -7.119 -59.175  1.00  0.00           O  
ATOM   2676  N   CYS   179      48.802  -5.242 -59.960  1.00  0.00           N  
ATOM   2677  H   CYS   179      49.251  -4.832 -60.770  1.00  0.00           H  
ATOM   2678  CA  CYS   179      48.686  -4.462 -58.689  1.00  0.00           C  
ATOM   2679  HA  CYS   179      48.858  -5.097 -57.819  1.00  0.00           H  
ATOM   2680  CB  CYS   179      49.760  -3.337 -58.703  1.00  0.00           C  
ATOM   2681  HB2 CYS   179      49.494  -2.563 -59.423  1.00  0.00           H  
ATOM   2682  HB3 CYS   179      49.841  -2.868 -57.722  1.00  0.00           H  
ATOM   2683  SG  CYS   179      51.473  -3.779 -59.191  1.00  0.00           S  
ATOM   2684  HG  CYS   179      52.020  -2.616 -58.826  1.00  0.00           H  
ATOM   2685  C   CYS   179      47.286  -3.864 -58.464  1.00  0.00           C  
ATOM   2686  O   CYS   179      46.809  -2.923 -59.134  1.00  0.00           O  
ATOM   2687  N   LEU   180      46.546  -4.347 -57.428  1.00  0.00           N  
ATOM   2688  H   LEU   180      47.051  -4.911 -56.755  1.00  0.00           H  
ATOM   2689  CA  LEU   180      45.117  -4.187 -57.154  1.00  0.00           C  
ATOM   2690  HA  LEU   180      44.652  -3.687 -58.003  1.00  0.00           H  
ATOM   2691  CB  LEU   180      44.581  -5.612 -56.857  1.00  0.00           C  
ATOM   2692  HB2 LEU   180      45.315  -6.388 -57.071  1.00  0.00           H  
ATOM   2693  HB3 LEU   180      44.350  -5.609 -55.792  1.00  0.00           H  
ATOM   2694  CG  LEU   180      43.279  -5.898 -57.599  1.00  0.00           C  
ATOM   2695  HG  LEU   180      42.631  -5.022 -57.625  1.00  0.00           H  
ATOM   2696  CD1 LEU   180      43.516  -6.357 -59.036  1.00  0.00           C  
ATOM   2697 HD11 LEU   180      42.630  -6.675 -59.599  1.00  0.00           H  
ATOM   2698 HD12 LEU   180      43.830  -5.467 -59.593  1.00  0.00           H  
ATOM   2699 HD13 LEU   180      44.179  -7.231 -59.062  1.00  0.00           H  
ATOM   2700  CD2 LEU   180      42.400  -6.969 -56.865  1.00  0.00           C  
ATOM   2701 HD21 LEU   180      41.443  -7.121 -57.378  1.00  0.00           H  
ATOM   2702 HD22 LEU   180      42.881  -7.952 -56.790  1.00  0.00           H  
ATOM   2703 HD23 LEU   180      42.087  -6.580 -55.889  1.00  0.00           H  
ATOM   2704  C   LEU   180      45.076  -3.227 -55.922  1.00  0.00           C  
ATOM   2705  O   LEU   180      46.031  -3.140 -55.145  1.00  0.00           O  
ATOM   2706  N   PRO   181      44.025  -2.428 -55.764  1.00  0.00           N  
ATOM   2707  CD  PRO   181      42.912  -2.175 -56.707  1.00  0.00           C  
ATOM   2708  HD2 PRO   181      42.368  -3.060 -57.061  1.00  0.00           H  
ATOM   2709  HD3 PRO   181      43.366  -1.694 -57.582  1.00  0.00           H  
ATOM   2710  CG  PRO   181      41.975  -1.181 -55.963  1.00  0.00           C  
ATOM   2711  HG2 PRO   181      41.154  -1.692 -55.444  1.00  0.00           H  
ATOM   2712  HG3 PRO   181      41.443  -0.543 -56.680  1.00  0.00           H  
ATOM   2713  CB  PRO   181      42.850  -0.401 -54.981  1.00  0.00           C  
ATOM   2714  HB2 PRO   181      42.311   0.016 -54.122  1.00  0.00           H  
ATOM   2715  HB3 PRO   181      43.383   0.422 -55.473  1.00  0.00           H  
ATOM   2716  CA  PRO   181      43.909  -1.505 -54.642  1.00  0.00           C  
ATOM   2717  HA  PRO   181      44.861  -1.037 -54.392  1.00  0.00           H  
ATOM   2718  C   PRO   181      43.406  -2.085 -53.326  1.00  0.00           C  
ATOM   2719  O   PRO   181      42.516  -2.924 -53.309  1.00  0.00           O  
ATOM   2720  N   LEU   182      44.070  -1.762 -52.237  1.00  0.00           N  
ATOM   2721  H   LEU   182      44.844  -1.119 -52.353  1.00  0.00           H  
ATOM   2722  CA  LEU   182      43.818  -2.177 -50.862  1.00  0.00           C  
ATOM   2723  HA  LEU   182      43.715  -3.262 -50.890  1.00  0.00           H  
ATOM   2724  CB  LEU   182      44.959  -1.747 -50.027  1.00  0.00           C  
ATOM   2725  HB2 LEU   182      45.873  -2.194 -50.418  1.00  0.00           H  
ATOM   2726  HB3 LEU   182      45.065  -0.666 -49.938  1.00  0.00           H  
ATOM   2727  CG  LEU   182      44.861  -2.235 -48.541  1.00  0.00           C  
ATOM   2728  HG  LEU   182      43.927  -1.944 -48.062  1.00  0.00           H  
ATOM   2729  CD1 LEU   182      45.210  -3.711 -48.436  1.00  0.00           C  
ATOM   2730 HD11 LEU   182      46.112  -4.014 -48.983  1.00  0.00           H  
ATOM   2731 HD12 LEU   182      45.298  -4.065 -47.401  1.00  0.00           H  
ATOM   2732 HD13 LEU   182      44.412  -4.378 -48.786  1.00  0.00           H  
ATOM   2733  CD2 LEU   182      45.885  -1.486 -47.772  1.00  0.00           C  
ATOM   2734 HD21 LEU   182      45.847  -1.896 -46.755  1.00  0.00           H  
ATOM   2735 HD22 LEU   182      46.922  -1.685 -48.070  1.00  0.00           H  
ATOM   2736 HD23 LEU   182      45.793  -0.396 -47.848  1.00  0.00           H  
ATOM   2737  C   LEU   182      42.371  -1.740 -50.319  1.00  0.00           C  
ATOM   2738  O   LEU   182      41.936  -2.215 -49.266  1.00  0.00           O  
ATOM   2739  N   ARG   183      41.664  -0.824 -50.945  1.00  0.00           N  
ATOM   2740  H   ARG   183      41.948  -0.532 -51.873  1.00  0.00           H  
ATOM   2741  CA  ARG   183      40.510  -0.129 -50.397  1.00  0.00           C  
ATOM   2742  HA  ARG   183      39.962  -0.819 -49.755  1.00  0.00           H  
ATOM   2743  CB  ARG   183      40.902   1.198 -49.627  1.00  0.00           C  
ATOM   2744  HB2 ARG   183      41.636   1.677 -50.275  1.00  0.00           H  
ATOM   2745  HB3 ARG   183      39.969   1.725 -49.424  1.00  0.00           H  
ATOM   2746  CG  ARG   183      41.489   0.821 -48.261  1.00  0.00           C  
ATOM   2747  HG2 ARG   183      40.998   0.034 -47.688  1.00  0.00           H  
ATOM   2748  HG3 ARG   183      42.450   0.308 -48.280  1.00  0.00           H  
ATOM   2749  CD  ARG   183      41.574   1.933 -47.306  1.00  0.00           C  
ATOM   2750  HD2 ARG   183      42.230   2.672 -47.767  1.00  0.00           H  
ATOM   2751  HD3 ARG   183      40.551   2.288 -47.178  1.00  0.00           H  
ATOM   2752  NE  ARG   183      42.163   1.574 -46.008  1.00  0.00           N  
ATOM   2753  HE  ARG   183      41.540   1.294 -45.264  1.00  0.00           H  
ATOM   2754  CZ  ARG   183      43.459   1.592 -45.706  1.00  0.00           C  
ATOM   2755  NH1 ARG   183      44.456   1.781 -46.486  1.00  0.00           N  
ATOM   2756 HH11 ARG   183      44.228   1.803 -47.470  1.00  0.00           H  
ATOM   2757 HH12 ARG   183      45.439   1.624 -46.315  1.00  0.00           H  
ATOM   2758  NH2 ARG   183      43.717   1.365 -44.467  1.00  0.00           N  
ATOM   2759 HH21 ARG   183      43.035   0.954 -43.846  1.00  0.00           H  
ATOM   2760 HH22 ARG   183      44.657   1.124 -44.186  1.00  0.00           H  
ATOM   2761  C   ARG   183      39.551   0.219 -51.620  1.00  0.00           C  
ATOM   2762  O   ARG   183      40.030   0.229 -52.738  1.00  0.00           O  
ATOM   2763  N   GLY   184      38.330   0.608 -51.269  1.00  0.00           N  
ATOM   2764  H   GLY   184      38.062   0.745 -50.302  1.00  0.00           H  
ATOM   2765  CA  GLY   184      37.438   1.202 -52.205  1.00  0.00           C  
ATOM   2766  HA2 GLY   184      36.923   1.976 -51.636  1.00  0.00           H  
ATOM   2767  HA3 GLY   184      38.023   1.752 -52.943  1.00  0.00           H  
ATOM   2768  C   GLY   184      36.580   0.129 -52.982  1.00  0.00           C  
ATOM   2769  O   GLY   184      36.450   0.142 -54.192  1.00  0.00           O  
ATOM   2770  N   THR   185      35.958  -0.783 -52.340  1.00  0.00           N  
ATOM   2771  H   THR   185      36.041  -0.770 -51.330  1.00  0.00           H  
ATOM   2772  CA  THR   185      34.868  -1.622 -52.911  1.00  0.00           C  
ATOM   2773  HA  THR   185      34.424  -1.247 -53.834  1.00  0.00           H  
ATOM   2774  CB  THR   185      35.305  -3.048 -53.145  1.00  0.00           C  
ATOM   2775  HB  THR   185      36.046  -2.895 -53.930  1.00  0.00           H  
ATOM   2776  CG2 THR   185      36.124  -3.815 -52.155  1.00  0.00           C  
ATOM   2777 HG21 THR   185      36.459  -4.778 -52.561  1.00  0.00           H  
ATOM   2778 HG22 THR   185      37.057  -3.293 -51.910  1.00  0.00           H  
ATOM   2779 HG23 THR   185      35.499  -4.052 -51.285  1.00  0.00           H  
ATOM   2780  OG1 THR   185      34.366  -3.803 -53.758  1.00  0.00           O  
ATOM   2781  HG1 THR   185      34.760  -4.673 -53.666  1.00  0.00           H  
ATOM   2782  C   THR   185      33.728  -1.698 -51.913  1.00  0.00           C  
ATOM   2783  O   THR   185      33.970  -1.792 -50.725  1.00  0.00           O  
ATOM   2784  N   ILE   186      32.483  -1.731 -52.421  1.00  0.00           N  
ATOM   2785  H   ILE   186      32.312  -1.279 -53.311  1.00  0.00           H  
ATOM   2786  CA  ILE   186      31.337  -2.118 -51.584  1.00  0.00           C  
ATOM   2787  HA  ILE   186      31.558  -1.748 -50.583  1.00  0.00           H  
ATOM   2788  CB  ILE   186      30.099  -1.364 -52.039  1.00  0.00           C  
ATOM   2789  HB  ILE   186      29.302  -1.687 -51.369  1.00  0.00           H  
ATOM   2790  CG2 ILE   186      30.257   0.191 -51.921  1.00  0.00           C  
ATOM   2791 HG21 ILE   186      30.556   0.703 -52.844  1.00  0.00           H  
ATOM   2792 HG22 ILE   186      29.326   0.689 -51.624  1.00  0.00           H  
ATOM   2793 HG23 ILE   186      30.993   0.459 -51.153  1.00  0.00           H  
ATOM   2794  CG1 ILE   186      29.541  -1.645 -53.460  1.00  0.00           C  
ATOM   2795 HG12 ILE   186      29.985  -1.192 -54.346  1.00  0.00           H  
ATOM   2796 HG13 ILE   186      29.675  -2.726 -53.475  1.00  0.00           H  
ATOM   2797  CD1 ILE   186      28.072  -1.316 -53.507  1.00  0.00           C  
ATOM   2798 HD11 ILE   186      27.613  -1.940 -54.284  1.00  0.00           H  
ATOM   2799 HD12 ILE   186      27.489  -1.516 -52.599  1.00  0.00           H  
ATOM   2800 HD13 ILE   186      27.940  -0.253 -53.744  1.00  0.00           H  
ATOM   2801  C   ILE   186      31.159  -3.646 -51.529  1.00  0.00           C  
ATOM   2802  O   ILE   186      30.287  -4.045 -50.787  1.00  0.00           O  
ATOM   2803  N   THR   187      31.947  -4.446 -52.247  1.00  0.00           N  
ATOM   2804  H   THR   187      32.659  -3.933 -52.754  1.00  0.00           H  
ATOM   2805  CA  THR   187      31.854  -5.896 -52.541  1.00  0.00           C  
ATOM   2806  HA  THR   187      32.436  -6.166 -53.421  1.00  0.00           H  
ATOM   2807  CB  THR   187      32.472  -6.719 -51.445  1.00  0.00           C  
ATOM   2808  HB  THR   187      31.827  -6.720 -50.566  1.00  0.00           H  
ATOM   2809  CG2 THR   187      32.669  -8.224 -51.726  1.00  0.00           C  
ATOM   2810 HG21 THR   187      33.414  -8.402 -52.512  1.00  0.00           H  
ATOM   2811 HG22 THR   187      32.938  -8.829 -50.851  1.00  0.00           H  
ATOM   2812 HG23 THR   187      31.736  -8.796 -51.813  1.00  0.00           H  
ATOM   2813  OG1 THR   187      33.815  -6.313 -51.121  1.00  0.00           O  
ATOM   2814  HG1 THR   187      34.256  -6.519 -51.949  1.00  0.00           H  
ATOM   2815  C   THR   187      30.390  -6.305 -52.799  1.00  0.00           C  
ATOM   2816  O   THR   187      29.813  -7.145 -52.117  1.00  0.00           O  
ATOM   2817  N1  MIO   188      29.745  -5.571 -53.664  1.00  0.00           N  
ATOM   2818  H8  MIO   188      30.312  -5.132 -54.380  1.00  0.00           H  
ATOM   2819  C1  MIO   188      28.460  -5.943 -54.229  1.00  0.00           C  
ATOM   2820  C5  MIO   188      27.372  -5.155 -53.380  1.00  0.00           C  
ATOM   2821  H4  MIO   188      27.450  -5.422 -52.319  1.00  0.00           H  
ATOM   2822  H5  MIO   188      26.351  -5.425 -53.676  1.00  0.00           H  
ATOM   2823  H7  MIO   188      27.440  -4.061 -53.391  1.00  0.00           H  
ATOM   2824  H1  MIO   188      28.461  -7.016 -54.004  1.00  0.00           H  
ATOM   2825  C7  MIO   188      28.446  -5.635 -55.734  1.00  0.00           C  
ATOM   2826  N2  MIO   188      27.509  -4.911 -56.483  1.00  0.00           N  
ATOM   2827  C2  MIO   188      27.972  -5.039 -57.744  1.00  0.00           C  
ATOM   2828  C6  MIO   188      27.472  -4.245 -58.990  1.00  0.00           C  
ATOM   2829  H6  MIO   188      27.393  -3.225 -58.592  1.00  0.00           H  
ATOM   2830  H9  MIO   188      28.187  -4.324 -59.818  1.00  0.00           H  
ATOM   2831  N4  MIO   188      26.114  -4.635 -59.273  1.00  0.00           N  
ATOM   2832  H10 MIO   188      25.734  -4.904 -58.367  1.00  0.00           H  
ATOM   2833  H11 MIO   188      25.679  -3.756 -59.549  1.00  0.00           H  
ATOM   2834  C8  MIO   188      29.089  -5.815 -57.845  1.00  0.00           C  
ATOM   2835  O2  MIO   188      29.656  -6.166 -58.916  1.00  0.00           O  
ATOM   2836  N3  MIO   188      29.383  -6.190 -56.595  1.00  0.00           N  
ATOM   2837  C3  MIO   188      30.604  -7.004 -56.314  1.00  0.00           C  
ATOM   2838  H2  MIO   188      30.671  -7.701 -57.158  1.00  0.00           H  
ATOM   2839  H3  MIO   188      30.531  -7.556 -55.369  1.00  0.00           H  
ATOM   2840  C4  MIO   188      31.912  -6.076 -56.238  1.00  0.00           C  
ATOM   2841  O1  MIO   188      31.852  -4.968 -55.753  1.00  0.00           O  
ATOM   2842  N   ASP   189      32.997  -6.648 -56.679  1.00  0.00           N  
ATOM   2843  H   ASP   189      32.947  -7.534 -57.167  1.00  0.00           H  
ATOM   2844  CA  ASP   189      34.255  -6.007 -56.566  1.00  0.00           C  
ATOM   2845  HA  ASP   189      34.110  -5.285 -55.762  1.00  0.00           H  
ATOM   2846  CB  ASP   189      35.364  -6.905 -56.006  1.00  0.00           C  
ATOM   2847  HB2 ASP   189      35.447  -7.823 -56.588  1.00  0.00           H  
ATOM   2848  HB3 ASP   189      36.319  -6.382 -56.061  1.00  0.00           H  
ATOM   2849  CG  ASP   189      35.144  -7.302 -54.552  1.00  0.00           C  
ATOM   2850  OD1 ASP   189      34.811  -6.402 -53.759  1.00  0.00           O  
ATOM   2851  OD2 ASP   189      35.362  -8.506 -54.193  1.00  0.00           O  
ATOM   2852  C   ASP   189      34.730  -5.129 -57.755  1.00  0.00           C  
ATOM   2853  O   ASP   189      35.910  -5.159 -58.058  1.00  0.00           O  
ATOM   2854  N   LEU   190      33.746  -4.560 -58.481  1.00  0.00           N  
ATOM   2855  H   LEU   190      32.812  -4.696 -58.115  1.00  0.00           H  
ATOM   2856  CA  LEU   190      33.848  -3.779 -59.676  1.00  0.00           C  
ATOM   2857  HA  LEU   190      33.709  -4.474 -60.504  1.00  0.00           H  
ATOM   2858  CB  LEU   190      32.760  -2.742 -59.615  1.00  0.00           C  
ATOM   2859  HB2 LEU   190      32.812  -2.269 -58.634  1.00  0.00           H  
ATOM   2860  HB3 LEU   190      32.966  -1.975 -60.361  1.00  0.00           H  
ATOM   2861  CG  LEU   190      31.299  -3.310 -59.702  1.00  0.00           C  
ATOM   2862  HG  LEU   190      31.151  -4.094 -58.960  1.00  0.00           H  
ATOM   2863  CD1 LEU   190      30.320  -2.187 -59.386  1.00  0.00           C  
ATOM   2864 HD11 LEU   190      30.463  -1.925 -58.330  1.00  0.00           H  
ATOM   2865 HD12 LEU   190      30.515  -1.306 -60.008  1.00  0.00           H  
ATOM   2866 HD13 LEU   190      29.258  -2.416 -59.540  1.00  0.00           H  
ATOM   2867  CD2 LEU   190      31.108  -3.796 -61.131  1.00  0.00           C  
ATOM   2868 HD21 LEU   190      31.382  -2.968 -61.797  1.00  0.00           H  
ATOM   2869 HD22 LEU   190      31.576  -4.785 -61.200  1.00  0.00           H  
ATOM   2870 HD23 LEU   190      30.078  -4.163 -61.219  1.00  0.00           H  
ATOM   2871  C   LEU   190      35.124  -2.918 -59.791  1.00  0.00           C  
ATOM   2872  O   LEU   190      35.877  -3.049 -60.772  1.00  0.00           O  
ATOM   2873  N   VAL   191      35.487  -2.159 -58.710  1.00  0.00           N  
ATOM   2874  H   VAL   191      34.883  -2.040 -57.905  1.00  0.00           H  
ATOM   2875  CA  VAL   191      36.691  -1.276 -58.666  1.00  0.00           C  
ATOM   2876  HA  VAL   191      36.561  -0.830 -59.652  1.00  0.00           H  
ATOM   2877  CB  VAL   191      36.577  -0.151 -57.569  1.00  0.00           C  
ATOM   2878  HB  VAL   191      36.226  -0.588 -56.634  1.00  0.00           H  
ATOM   2879  CG1 VAL   191      37.896   0.512 -57.331  1.00  0.00           C  
ATOM   2880 HG11 VAL   191      37.702   1.192 -56.493  1.00  0.00           H  
ATOM   2881 HG12 VAL   191      38.713  -0.124 -56.967  1.00  0.00           H  
ATOM   2882 HG13 VAL   191      38.324   1.169 -58.098  1.00  0.00           H  
ATOM   2883  CG2 VAL   191      35.475   0.959 -57.948  1.00  0.00           C  
ATOM   2884 HG21 VAL   191      35.484   1.768 -57.207  1.00  0.00           H  
ATOM   2885 HG22 VAL   191      35.566   1.342 -58.972  1.00  0.00           H  
ATOM   2886 HG23 VAL   191      34.488   0.515 -57.770  1.00  0.00           H  
ATOM   2887  C   VAL   191      37.962  -2.132 -58.773  1.00  0.00           C  
ATOM   2888  O   VAL   191      38.525  -2.132 -59.866  1.00  0.00           O  
ATOM   2889  N   PRO   192      38.329  -2.900 -57.702  1.00  0.00           N  
ATOM   2890  CD  PRO   192      37.663  -3.165 -56.423  1.00  0.00           C  
ATOM   2891  HD2 PRO   192      36.677  -3.632 -56.529  1.00  0.00           H  
ATOM   2892  HD3 PRO   192      37.531  -2.193 -55.932  1.00  0.00           H  
ATOM   2893  CG  PRO   192      38.507  -4.003 -55.555  1.00  0.00           C  
ATOM   2894  HG2 PRO   192      37.942  -4.726 -54.955  1.00  0.00           H  
ATOM   2895  HG3 PRO   192      39.088  -3.462 -54.797  1.00  0.00           H  
ATOM   2896  CB  PRO   192      39.492  -4.579 -56.535  1.00  0.00           C  
ATOM   2897  HB2 PRO   192      39.149  -5.564 -56.876  1.00  0.00           H  
ATOM   2898  HB3 PRO   192      40.491  -4.697 -56.097  1.00  0.00           H  
ATOM   2899  CA  PRO   192      39.513  -3.771 -57.798  1.00  0.00           C  
ATOM   2900  HA  PRO   192      40.402  -3.140 -57.799  1.00  0.00           H  
ATOM   2901  C   PRO   192      39.521  -4.678 -59.056  1.00  0.00           C  
ATOM   2902  O   PRO   192      40.577  -4.972 -59.636  1.00  0.00           O  
ATOM   2903  N   LEU   193      38.433  -5.326 -59.374  1.00  0.00           N  
ATOM   2904  H   LEU   193      37.604  -5.333 -58.792  1.00  0.00           H  
ATOM   2905  CA  LEU   193      38.355  -6.147 -60.635  1.00  0.00           C  
ATOM   2906  HA  LEU   193      39.200  -6.833 -60.701  1.00  0.00           H  
ATOM   2907  CB  LEU   193      37.108  -7.015 -60.648  1.00  0.00           C  
ATOM   2908  HB2 LEU   193      36.290  -6.295 -60.599  1.00  0.00           H  
ATOM   2909  HB3 LEU   193      37.030  -7.506 -61.618  1.00  0.00           H  
ATOM   2910  CG  LEU   193      36.856  -8.160 -59.582  1.00  0.00           C  
ATOM   2911  HG  LEU   193      36.621  -7.684 -58.630  1.00  0.00           H  
ATOM   2912  CD1 LEU   193      35.726  -9.044 -59.852  1.00  0.00           C  
ATOM   2913 HD11 LEU   193      34.834  -8.462 -59.588  1.00  0.00           H  
ATOM   2914 HD12 LEU   193      35.775  -9.440 -60.874  1.00  0.00           H  
ATOM   2915 HD13 LEU   193      35.767  -9.992 -59.301  1.00  0.00           H  
ATOM   2916  CD2 LEU   193      38.075  -9.039 -59.343  1.00  0.00           C  
ATOM   2917 HD21 LEU   193      38.413  -9.395 -60.324  1.00  0.00           H  
ATOM   2918 HD22 LEU   193      38.900  -8.474 -58.893  1.00  0.00           H  
ATOM   2919 HD23 LEU   193      37.787  -9.839 -58.651  1.00  0.00           H  
ATOM   2920  C   LEU   193      38.590  -5.452 -62.012  1.00  0.00           C  
ATOM   2921  O   LEU   193      39.117  -6.068 -62.933  1.00  0.00           O  
ATOM   2922  N   SER   194      38.424  -4.152 -62.101  1.00  0.00           N  
ATOM   2923  H   SER   194      38.034  -3.594 -61.351  1.00  0.00           H  
ATOM   2924  CA  SER   194      38.872  -3.363 -63.348  1.00  0.00           C  
ATOM   2925  HA  SER   194      38.413  -3.729 -64.266  1.00  0.00           H  
ATOM   2926  CB  SER   194      38.357  -1.906 -63.295  1.00  0.00           C  
ATOM   2927  HB2 SER   194      38.652  -1.482 -64.255  1.00  0.00           H  
ATOM   2928  HB3 SER   194      37.282  -1.851 -63.126  1.00  0.00           H  
ATOM   2929  OG  SER   194      38.938  -1.128 -62.318  1.00  0.00           O  
ATOM   2930  HG  SER   194      38.521  -1.256 -61.463  1.00  0.00           H  
ATOM   2931  C   SER   194      40.380  -3.386 -63.617  1.00  0.00           C  
ATOM   2932  O   SER   194      40.807  -3.318 -64.708  1.00  0.00           O  
ATOM   2933  N   TYR   195      41.192  -3.539 -62.583  1.00  0.00           N  
ATOM   2934  H   TYR   195      40.734  -3.616 -61.682  1.00  0.00           H  
ATOM   2935  CA  TYR   195      42.624  -3.615 -62.669  1.00  0.00           C  
ATOM   2936  HA  TYR   195      43.006  -2.843 -63.338  1.00  0.00           H  
ATOM   2937  CB  TYR   195      43.169  -3.190 -61.280  1.00  0.00           C  
ATOM   2938  HB2 TYR   195      42.675  -3.932 -60.640  1.00  0.00           H  
ATOM   2939  HB3 TYR   195      44.241  -3.385 -61.146  1.00  0.00           H  
ATOM   2940  CG  TYR   195      42.882  -1.738 -60.864  1.00  0.00           C  
ATOM   2941  CD1 TYR   195      43.761  -0.740 -61.281  1.00  0.00           C  
ATOM   2942  HD1 TYR   195      44.580  -1.000 -61.935  1.00  0.00           H  
ATOM   2943  CE1 TYR   195      43.547   0.606 -60.905  1.00  0.00           C  
ATOM   2944  HE1 TYR   195      44.124   1.415 -61.329  1.00  0.00           H  
ATOM   2945  CZ  TYR   195      42.429   0.935 -60.122  1.00  0.00           C  
ATOM   2946  OH  TYR   195      42.293   2.216 -59.702  1.00  0.00           O  
ATOM   2947  HH  TYR   195      43.019   2.736 -60.055  1.00  0.00           H  
ATOM   2948  CE2 TYR   195      41.589  -0.051 -59.616  1.00  0.00           C  
ATOM   2949  HE2 TYR   195      40.707   0.266 -59.079  1.00  0.00           H  
ATOM   2950  CD2 TYR   195      41.785  -1.385 -60.017  1.00  0.00           C  
ATOM   2951  HD2 TYR   195      41.143  -2.177 -59.661  1.00  0.00           H  
ATOM   2952  C   TYR   195      43.129  -5.024 -63.088  1.00  0.00           C  
ATOM   2953  O   TYR   195      44.187  -5.092 -63.729  1.00  0.00           O  
ATOM   2954  N   ILE   196      42.308  -6.063 -62.935  1.00  0.00           N  
ATOM   2955  H   ILE   196      41.439  -5.972 -62.424  1.00  0.00           H  
ATOM   2956  CA  ILE   196      42.539  -7.328 -63.663  1.00  0.00           C  
ATOM   2957  HA  ILE   196      43.584  -7.625 -63.568  1.00  0.00           H  
ATOM   2958  CB  ILE   196      41.695  -8.480 -63.017  1.00  0.00           C  
ATOM   2959  HB  ILE   196      40.737  -8.121 -62.642  1.00  0.00           H  
ATOM   2960  CG2 ILE   196      41.507  -9.668 -64.030  1.00  0.00           C  
ATOM   2961 HG21 ILE   196      41.110  -9.302 -64.985  1.00  0.00           H  
ATOM   2962 HG22 ILE   196      42.468 -10.084 -64.357  1.00  0.00           H  
ATOM   2963 HG23 ILE   196      40.917 -10.511 -63.649  1.00  0.00           H  
ATOM   2964  CG1 ILE   196      42.465  -9.114 -61.824  1.00  0.00           C  
ATOM   2965 HG12 ILE   196      43.015  -9.998 -62.149  1.00  0.00           H  
ATOM   2966 HG13 ILE   196      43.155  -8.362 -61.442  1.00  0.00           H  
ATOM   2967  CD1 ILE   196      41.579  -9.462 -60.603  1.00  0.00           C  
ATOM   2968 HD11 ILE   196      40.854  -8.668 -60.383  1.00  0.00           H  
ATOM   2969 HD12 ILE   196      40.913 -10.288 -60.883  1.00  0.00           H  
ATOM   2970 HD13 ILE   196      42.242  -9.678 -59.756  1.00  0.00           H  
ATOM   2971  C   ILE   196      42.220  -7.157 -65.179  1.00  0.00           C  
ATOM   2972  O   ILE   196      42.987  -7.438 -66.114  1.00  0.00           O  
ATOM   2973  N   ALA   197      41.045  -6.571 -65.466  1.00  0.00           N  
ATOM   2974  H   ALA   197      40.589  -6.000 -64.764  1.00  0.00           H  
ATOM   2975  CA  ALA   197      40.588  -6.409 -66.812  1.00  0.00           C  
ATOM   2976  HA  ALA   197      40.554  -7.409 -67.242  1.00  0.00           H  
ATOM   2977  CB  ALA   197      39.204  -5.859 -66.734  1.00  0.00           C  
ATOM   2978  HB1 ALA   197      38.847  -5.726 -67.762  1.00  0.00           H  
ATOM   2979  HB2 ALA   197      38.622  -6.568 -66.131  1.00  0.00           H  
ATOM   2980  HB3 ALA   197      39.133  -4.879 -66.246  1.00  0.00           H  
ATOM   2981  C   ALA   197      41.483  -5.396 -67.550  1.00  0.00           C  
ATOM   2982  O   ALA   197      41.681  -5.544 -68.782  1.00  0.00           O  
ATOM   2983  N   GLY   198      42.198  -4.538 -66.817  1.00  0.00           N  
ATOM   2984  H   GLY   198      42.039  -4.495 -65.817  1.00  0.00           H  
ATOM   2985  CA  GLY   198      43.231  -3.571 -67.278  1.00  0.00           C  
ATOM   2986  HA2 GLY   198      42.908  -2.824 -68.003  1.00  0.00           H  
ATOM   2987  HA3 GLY   198      43.428  -2.879 -66.459  1.00  0.00           H  
ATOM   2988  C   GLY   198      44.513  -4.216 -67.805  1.00  0.00           C  
ATOM   2989  O   GLY   198      44.957  -3.830 -68.880  1.00  0.00           O  
ATOM   2990  N   LEU   199      45.109  -5.215 -67.111  1.00  0.00           N  
ATOM   2991  H   LEU   199      44.720  -5.631 -66.273  1.00  0.00           H  
ATOM   2992  CA  LEU   199      46.237  -5.975 -67.702  1.00  0.00           C  
ATOM   2993  HA  LEU   199      47.052  -5.284 -67.918  1.00  0.00           H  
ATOM   2994  CB  LEU   199      46.661  -6.938 -66.634  1.00  0.00           C  
ATOM   2995  HB2 LEU   199      47.106  -6.336 -65.842  1.00  0.00           H  
ATOM   2996  HB3 LEU   199      45.793  -7.328 -66.103  1.00  0.00           H  
ATOM   2997  CG  LEU   199      47.665  -8.014 -67.081  1.00  0.00           C  
ATOM   2998  HG  LEU   199      47.211  -8.454 -67.969  1.00  0.00           H  
ATOM   2999  CD1 LEU   199      49.045  -7.459 -67.489  1.00  0.00           C  
ATOM   3000 HD11 LEU   199      49.715  -8.320 -67.607  1.00  0.00           H  
ATOM   3001 HD12 LEU   199      49.032  -6.923 -68.446  1.00  0.00           H  
ATOM   3002 HD13 LEU   199      49.384  -6.800 -66.680  1.00  0.00           H  
ATOM   3003  CD2 LEU   199      47.775  -9.028 -65.989  1.00  0.00           C  
ATOM   3004 HD21 LEU   199      46.774  -9.352 -65.678  1.00  0.00           H  
ATOM   3005 HD22 LEU   199      48.255  -9.955 -66.326  1.00  0.00           H  
ATOM   3006 HD23 LEU   199      48.384  -8.747 -65.122  1.00  0.00           H  
ATOM   3007  C   LEU   199      45.823  -6.481 -69.141  1.00  0.00           C  
ATOM   3008  O   LEU   199      46.512  -6.240 -70.102  1.00  0.00           O  
ATOM   3009  N   LEU   200      44.702  -7.151 -69.122  1.00  0.00           N  
ATOM   3010  H   LEU   200      44.329  -7.347 -68.201  1.00  0.00           H  
ATOM   3011  CA  LEU   200      44.202  -7.997 -70.184  1.00  0.00           C  
ATOM   3012  HA  LEU   200      44.928  -8.755 -70.476  1.00  0.00           H  
ATOM   3013  CB  LEU   200      42.972  -8.696 -69.580  1.00  0.00           C  
ATOM   3014  HB2 LEU   200      43.399  -9.376 -68.843  1.00  0.00           H  
ATOM   3015  HB3 LEU   200      42.303  -8.041 -69.022  1.00  0.00           H  
ATOM   3016  CG  LEU   200      42.130  -9.490 -70.543  1.00  0.00           C  
ATOM   3017  HG  LEU   200      42.219  -9.220 -71.596  1.00  0.00           H  
ATOM   3018  CD1 LEU   200      42.499 -10.937 -70.467  1.00  0.00           C  
ATOM   3019 HD11 LEU   200      43.580 -11.063 -70.332  1.00  0.00           H  
ATOM   3020 HD12 LEU   200      42.124 -11.353 -69.523  1.00  0.00           H  
ATOM   3021 HD13 LEU   200      42.022 -11.514 -71.269  1.00  0.00           H  
ATOM   3022  CD2 LEU   200      40.620  -9.348 -70.061  1.00  0.00           C  
ATOM   3023 HD21 LEU   200      39.894  -9.761 -70.772  1.00  0.00           H  
ATOM   3024 HD22 LEU   200      40.403  -9.761 -69.068  1.00  0.00           H  
ATOM   3025 HD23 LEU   200      40.484  -8.272 -69.897  1.00  0.00           H  
ATOM   3026  C   LEU   200      43.836  -7.144 -71.441  1.00  0.00           C  
ATOM   3027  O   LEU   200      43.846  -7.531 -72.597  1.00  0.00           O  
ATOM   3028  N   THR   201      43.307  -5.921 -71.210  1.00  0.00           N  
ATOM   3029  H   THR   201      43.129  -5.688 -70.240  1.00  0.00           H  
ATOM   3030  CA  THR   201      42.996  -4.914 -72.269  1.00  0.00           C  
ATOM   3031  HA  THR   201      42.931  -5.438 -73.223  1.00  0.00           H  
ATOM   3032  CB  THR   201      41.704  -4.172 -72.005  1.00  0.00           C  
ATOM   3033  HB  THR   201      41.597  -3.386 -72.753  1.00  0.00           H  
ATOM   3034  CG2 THR   201      40.526  -5.115 -72.098  1.00  0.00           C  
ATOM   3035 HG21 THR   201      40.620  -5.544 -73.103  1.00  0.00           H  
ATOM   3036 HG22 THR   201      40.572  -5.985 -71.431  1.00  0.00           H  
ATOM   3037 HG23 THR   201      39.511  -4.715 -71.979  1.00  0.00           H  
ATOM   3038  OG1 THR   201      41.742  -3.671 -70.673  1.00  0.00           O  
ATOM   3039  HG1 THR   201      41.700  -4.445 -70.107  1.00  0.00           H  
ATOM   3040  C   THR   201      44.108  -3.920 -72.679  1.00  0.00           C  
ATOM   3041  O   THR   201      44.143  -3.236 -73.727  1.00  0.00           O  
ATOM   3042  N   GLY   202      45.178  -3.933 -71.938  1.00  0.00           N  
ATOM   3043  H   GLY   202      45.165  -4.566 -71.148  1.00  0.00           H  
ATOM   3044  CA  GLY   202      46.398  -3.151 -72.145  1.00  0.00           C  
ATOM   3045  HA2 GLY   202      47.177  -3.646 -71.566  1.00  0.00           H  
ATOM   3046  HA3 GLY   202      46.759  -3.400 -73.143  1.00  0.00           H  
ATOM   3047  C   GLY   202      46.146  -1.713 -71.862  1.00  0.00           C  
ATOM   3048  O   GLY   202      46.393  -0.892 -72.741  1.00  0.00           O  
ATOM   3049  N   ARG   203      45.518  -1.343 -70.767  1.00  0.00           N  
ATOM   3050  H   ARG   203      45.458  -1.951 -69.959  1.00  0.00           H  
ATOM   3051  CA  ARG   203      45.401   0.057 -70.365  1.00  0.00           C  
ATOM   3052  HA  ARG   203      44.919   0.587 -71.186  1.00  0.00           H  
ATOM   3053  CB  ARG   203      44.510   0.217 -69.028  1.00  0.00           C  
ATOM   3054  HB2 ARG   203      44.488  -0.603 -68.311  1.00  0.00           H  
ATOM   3055  HB3 ARG   203      44.978   0.930 -68.349  1.00  0.00           H  
ATOM   3056  CG  ARG   203      43.117   0.557 -69.438  1.00  0.00           C  
ATOM   3057  HG2 ARG   203      43.031   1.302 -70.229  1.00  0.00           H  
ATOM   3058  HG3 ARG   203      42.643  -0.398 -69.665  1.00  0.00           H  
ATOM   3059  CD  ARG   203      42.352   1.132 -68.217  1.00  0.00           C  
ATOM   3060  HD2 ARG   203      41.274   1.119 -68.377  1.00  0.00           H  
ATOM   3061  HD3 ARG   203      42.525   0.511 -67.338  1.00  0.00           H  
ATOM   3062  NE  ARG   203      42.708   2.525 -67.970  1.00  0.00           N  
ATOM   3063  HE  ARG   203      43.386   2.672 -67.236  1.00  0.00           H  
ATOM   3064  CZ  ARG   203      42.506   3.576 -68.775  1.00  0.00           C  
ATOM   3065  NH1 ARG   203      41.534   3.514 -69.615  1.00  0.00           N  
ATOM   3066 HH11 ARG   203      40.860   2.765 -69.552  1.00  0.00           H  
ATOM   3067 HH12 ARG   203      41.252   4.319 -70.156  1.00  0.00           H  
ATOM   3068  NH2 ARG   203      43.255   4.651 -68.568  1.00  0.00           N  
ATOM   3069 HH21 ARG   203      44.041   4.701 -67.936  1.00  0.00           H  
ATOM   3070 HH22 ARG   203      43.103   5.408 -69.219  1.00  0.00           H  
ATOM   3071  C   ARG   203      46.798   0.630 -70.131  1.00  0.00           C  
ATOM   3072  O   ARG   203      47.739  -0.093 -69.762  1.00  0.00           O  
ATOM   3073  N   PRO   204      46.985   1.962 -70.261  1.00  0.00           N  
ATOM   3074  CD  PRO   204      45.930   2.993 -70.580  1.00  0.00           C  
ATOM   3075  HD2 PRO   204      45.187   3.135 -69.785  1.00  0.00           H  
ATOM   3076  HD3 PRO   204      45.313   2.708 -71.441  1.00  0.00           H  
ATOM   3077  CG  PRO   204      46.690   4.275 -70.999  1.00  0.00           C  
ATOM   3078  HG2 PRO   204      46.472   5.086 -70.294  1.00  0.00           H  
ATOM   3079  HG3 PRO   204      46.381   4.672 -71.974  1.00  0.00           H  
ATOM   3080  CB  PRO   204      48.252   3.936 -70.904  1.00  0.00           C  
ATOM   3081  HB2 PRO   204      48.840   4.778 -70.518  1.00  0.00           H  
ATOM   3082  HB3 PRO   204      48.674   3.803 -71.908  1.00  0.00           H  
ATOM   3083  CA  PRO   204      48.336   2.610 -70.144  1.00  0.00           C  
ATOM   3084  HA  PRO   204      49.049   1.994 -70.692  1.00  0.00           H  
ATOM   3085  C   PRO   204      48.759   2.672 -68.710  1.00  0.00           C  
ATOM   3086  O   PRO   204      49.943   2.447 -68.438  1.00  0.00           O  
ATOM   3087  N   ASN   205      47.879   2.952 -67.775  1.00  0.00           N  
ATOM   3088  H   ASN   205      46.958   3.300 -68.008  1.00  0.00           H  
ATOM   3089  CA  ASN   205      48.155   2.871 -66.350  1.00  0.00           C  
ATOM   3090  HA  ASN   205      49.170   3.256 -66.255  1.00  0.00           H  
ATOM   3091  CB  ASN   205      47.205   3.787 -65.636  1.00  0.00           C  
ATOM   3092  HB2 ASN   205      47.404   3.832 -64.565  1.00  0.00           H  
ATOM   3093  HB3 ASN   205      47.306   4.826 -65.952  1.00  0.00           H  
ATOM   3094  CG  ASN   205      45.772   3.309 -65.758  1.00  0.00           C  
ATOM   3095  OD1 ASN   205      45.170   3.358 -66.837  1.00  0.00           O  
ATOM   3096  ND2 ASN   205      45.191   2.840 -64.719  1.00  0.00           N  
ATOM   3097 HD21 ASN   205      44.240   2.502 -64.814  1.00  0.00           H  
ATOM   3098 HD22 ASN   205      45.723   2.729 -63.864  1.00  0.00           H  
ATOM   3099  C   ASN   205      48.207   1.474 -65.701  1.00  0.00           C  
ATOM   3100  O   ASN   205      48.532   1.328 -64.530  1.00  0.00           O  
ATOM   3101  N   SER   206      47.979   0.374 -66.482  1.00  0.00           N  
ATOM   3102  H   SER   206      47.979   0.566 -67.476  1.00  0.00           H  
ATOM   3103  CA  SER   206      48.166  -0.996 -66.029  1.00  0.00           C  
ATOM   3104  HA  SER   206      47.730  -1.123 -65.038  1.00  0.00           H  
ATOM   3105  CB  SER   206      47.358  -1.954 -66.814  1.00  0.00           C  
ATOM   3106  HB2 SER   206      47.352  -1.766 -67.888  1.00  0.00           H  
ATOM   3107  HB3 SER   206      47.790  -2.944 -66.673  1.00  0.00           H  
ATOM   3108  OG  SER   206      45.985  -1.833 -66.503  1.00  0.00           O  
ATOM   3109  HG  SER   206      45.919  -2.036 -65.567  1.00  0.00           H  
ATOM   3110  C   SER   206      49.636  -1.402 -65.904  1.00  0.00           C  
ATOM   3111  O   SER   206      50.498  -1.045 -66.691  1.00  0.00           O  
ATOM   3112  N   LYS   207      49.933  -2.275 -64.935  1.00  0.00           N  
ATOM   3113  H   LYS   207      49.204  -2.565 -64.294  1.00  0.00           H  
ATOM   3114  CA  LYS   207      51.226  -2.888 -64.636  1.00  0.00           C  
ATOM   3115  HA  LYS   207      51.777  -3.166 -65.535  1.00  0.00           H  
ATOM   3116  CB  LYS   207      52.012  -1.727 -63.920  1.00  0.00           C  
ATOM   3117  HB2 LYS   207      52.937  -2.160 -63.540  1.00  0.00           H  
ATOM   3118  HB3 LYS   207      52.307  -0.889 -64.551  1.00  0.00           H  
ATOM   3119  CG  LYS   207      51.368  -1.136 -62.714  1.00  0.00           C  
ATOM   3120  HG2 LYS   207      50.476  -0.596 -63.029  1.00  0.00           H  
ATOM   3121  HG3 LYS   207      51.236  -1.933 -61.983  1.00  0.00           H  
ATOM   3122  CD  LYS   207      52.151  -0.064 -62.072  1.00  0.00           C  
ATOM   3123  HD2 LYS   207      53.074  -0.431 -61.622  1.00  0.00           H  
ATOM   3124  HD3 LYS   207      52.314   0.727 -62.805  1.00  0.00           H  
ATOM   3125  CE  LYS   207      51.468   0.639 -60.920  1.00  0.00           C  
ATOM   3126  HE2 LYS   207      50.563   1.109 -61.303  1.00  0.00           H  
ATOM   3127  HE3 LYS   207      51.217  -0.083 -60.143  1.00  0.00           H  
ATOM   3128  NZ  LYS   207      52.311   1.670 -60.259  1.00  0.00           N  
ATOM   3129  HZ1 LYS   207      53.262   1.378 -60.084  1.00  0.00           H  
ATOM   3130  HZ2 LYS   207      52.441   2.492 -60.830  1.00  0.00           H  
ATOM   3131  HZ3 LYS   207      51.821   2.009 -59.443  1.00  0.00           H  
ATOM   3132  C   LYS   207      51.069  -4.122 -63.749  1.00  0.00           C  
ATOM   3133  O   LYS   207      50.087  -4.314 -63.008  1.00  0.00           O  
ATOM   3134  N   ALA   208      52.064  -4.989 -63.828  1.00  0.00           N  
ATOM   3135  H   ALA   208      52.908  -4.720 -64.319  1.00  0.00           H  
ATOM   3136  CA  ALA   208      51.943  -6.267 -63.052  1.00  0.00           C  
ATOM   3137  HA  ALA   208      51.301  -6.197 -62.174  1.00  0.00           H  
ATOM   3138  CB  ALA   208      51.407  -7.314 -63.959  1.00  0.00           C  
ATOM   3139  HB1 ALA   208      52.261  -7.698 -64.531  1.00  0.00           H  
ATOM   3140  HB2 ALA   208      51.058  -8.195 -63.407  1.00  0.00           H  
ATOM   3141  HB3 ALA   208      50.573  -6.971 -64.583  1.00  0.00           H  
ATOM   3142  C   ALA   208      53.348  -6.632 -62.431  1.00  0.00           C  
ATOM   3143  O   ALA   208      54.365  -6.643 -63.101  1.00  0.00           O  
ATOM   3144  N   VAL   209      53.380  -7.104 -61.156  1.00  0.00           N  
ATOM   3145  H   VAL   209      52.477  -7.319 -60.752  1.00  0.00           H  
ATOM   3146  CA  VAL   209      54.606  -7.871 -60.619  1.00  0.00           C  
ATOM   3147  HA  VAL   209      55.481  -7.317 -60.961  1.00  0.00           H  
ATOM   3148  CB  VAL   209      54.594  -7.964 -59.063  1.00  0.00           C  
ATOM   3149  HB  VAL   209      54.242  -6.971 -58.785  1.00  0.00           H  
ATOM   3150  CG1 VAL   209      53.627  -8.906 -58.469  1.00  0.00           C  
ATOM   3151 HG11 VAL   209      52.632  -8.682 -58.874  1.00  0.00           H  
ATOM   3152 HG12 VAL   209      53.854  -9.952 -58.707  1.00  0.00           H  
ATOM   3153 HG13 VAL   209      53.709  -8.826 -57.378  1.00  0.00           H  
ATOM   3154  CG2 VAL   209      55.996  -8.331 -58.559  1.00  0.00           C  
ATOM   3155 HG21 VAL   209      56.153  -8.288 -57.474  1.00  0.00           H  
ATOM   3156 HG22 VAL   209      56.328  -9.340 -58.831  1.00  0.00           H  
ATOM   3157 HG23 VAL   209      56.702  -7.614 -58.997  1.00  0.00           H  
ATOM   3158  C   VAL   209      54.738  -9.274 -61.236  1.00  0.00           C  
ATOM   3159  O   VAL   209      53.797 -10.113 -61.161  1.00  0.00           O  
ATOM   3160  N   GLY   210      55.767  -9.371 -62.056  1.00  0.00           N  
ATOM   3161  H   GLY   210      56.487  -8.658 -62.030  1.00  0.00           H  
ATOM   3162  CA  GLY   210      56.194 -10.595 -62.809  1.00  0.00           C  
ATOM   3163  HA2 GLY   210      55.316 -11.167 -63.109  1.00  0.00           H  
ATOM   3164  HA3 GLY   210      56.669 -10.223 -63.717  1.00  0.00           H  
ATOM   3165  C   GLY   210      57.088 -11.609 -62.074  1.00  0.00           C  
ATOM   3166  O   GLY   210      57.376 -11.443 -60.866  1.00  0.00           O  
ATOM   3167  N   PRO   211      57.762 -12.569 -62.817  1.00  0.00           N  
ATOM   3168  CD  PRO   211      57.411 -12.853 -64.210  1.00  0.00           C  
ATOM   3169  HD2 PRO   211      57.543 -11.964 -64.838  1.00  0.00           H  
ATOM   3170  HD3 PRO   211      56.427 -13.314 -64.362  1.00  0.00           H  
ATOM   3171  CG  PRO   211      58.449 -13.935 -64.588  1.00  0.00           C  
ATOM   3172  HG2 PRO   211      59.351 -13.410 -64.922  1.00  0.00           H  
ATOM   3173  HG3 PRO   211      58.066 -14.575 -65.393  1.00  0.00           H  
ATOM   3174  CB  PRO   211      58.748 -14.742 -63.317  1.00  0.00           C  
ATOM   3175  HB2 PRO   211      59.770 -15.122 -63.434  1.00  0.00           H  
ATOM   3176  HB3 PRO   211      57.976 -15.518 -63.248  1.00  0.00           H  
ATOM   3177  CA  PRO   211      58.552 -13.682 -62.188  1.00  0.00           C  
ATOM   3178  HA  PRO   211      57.848 -14.149 -61.498  1.00  0.00           H  
ATOM   3179  C   PRO   211      59.878 -13.335 -61.465  1.00  0.00           C  
ATOM   3180  O   PRO   211      60.396 -14.132 -60.651  1.00  0.00           O  
ATOM   3181  N   THR   212      60.518 -12.190 -61.933  1.00  0.00           N  
ATOM   3182  H   THR   212      60.150 -11.679 -62.727  1.00  0.00           H  
ATOM   3183  CA  THR   212      61.695 -11.743 -61.208  1.00  0.00           C  
ATOM   3184  HA  THR   212      62.262 -12.622 -60.901  1.00  0.00           H  
ATOM   3185  CB  THR   212      62.563 -11.008 -62.140  1.00  0.00           C  
ATOM   3186  HB  THR   212      63.476 -10.967 -61.547  1.00  0.00           H  
ATOM   3187  CG2 THR   212      62.890 -11.520 -63.577  1.00  0.00           C  
ATOM   3188 HG21 THR   212      61.971 -11.591 -64.171  1.00  0.00           H  
ATOM   3189 HG22 THR   212      63.491 -10.776 -64.113  1.00  0.00           H  
ATOM   3190 HG23 THR   212      63.391 -12.495 -63.623  1.00  0.00           H  
ATOM   3191  OG1 THR   212      62.145  -9.684 -62.407  1.00  0.00           O  
ATOM   3192  HG1 THR   212      62.822  -9.233 -62.918  1.00  0.00           H  
ATOM   3193  C   THR   212      61.358 -10.844 -60.023  1.00  0.00           C  
ATOM   3194  O   THR   212      62.308 -10.763 -59.245  1.00  0.00           O  
ATOM   3195  N   GLY   213      60.181 -10.356 -59.797  1.00  0.00           N  
ATOM   3196  H   GLY   213      59.443 -10.584 -60.453  1.00  0.00           H  
ATOM   3197  CA  GLY   213      59.734  -9.362 -58.803  1.00  0.00           C  
ATOM   3198  HA2 GLY   213      58.757  -9.733 -58.494  1.00  0.00           H  
ATOM   3199  HA3 GLY   213      60.440  -9.431 -57.976  1.00  0.00           H  
ATOM   3200  C   GLY   213      59.868  -7.923 -59.312  1.00  0.00           C  
ATOM   3201  O   GLY   213      59.366  -7.054 -58.598  1.00  0.00           O  
ATOM   3202  N   VAL   214      60.539  -7.813 -60.477  1.00  0.00           N  
ATOM   3203  H   VAL   214      61.124  -8.542 -60.867  1.00  0.00           H  
ATOM   3204  CA  VAL   214      60.387  -6.495 -61.143  1.00  0.00           C  
ATOM   3205  HA  VAL   214      60.512  -5.723 -60.384  1.00  0.00           H  
ATOM   3206  CB  VAL   214      61.533  -6.150 -62.179  1.00  0.00           C  
ATOM   3207  HB  VAL   214      61.609  -6.966 -62.898  1.00  0.00           H  
ATOM   3208  CG1 VAL   214      61.295  -4.947 -63.069  1.00  0.00           C  
ATOM   3209 HG11 VAL   214      61.303  -4.125 -62.344  1.00  0.00           H  
ATOM   3210 HG12 VAL   214      62.112  -4.776 -63.781  1.00  0.00           H  
ATOM   3211 HG13 VAL   214      60.288  -5.069 -63.488  1.00  0.00           H  
ATOM   3212  CG2 VAL   214      62.843  -5.954 -61.495  1.00  0.00           C  
ATOM   3213 HG21 VAL   214      63.673  -5.650 -62.144  1.00  0.00           H  
ATOM   3214 HG22 VAL   214      62.814  -5.346 -60.583  1.00  0.00           H  
ATOM   3215 HG23 VAL   214      63.016  -6.930 -61.026  1.00  0.00           H  
ATOM   3216  C   VAL   214      58.932  -6.307 -61.574  1.00  0.00           C  
ATOM   3217  O   VAL   214      58.219  -7.225 -61.977  1.00  0.00           O  
ATOM   3218  N   ILE   215      58.523  -5.053 -61.537  1.00  0.00           N  
ATOM   3219  H   ILE   215      59.235  -4.444 -61.150  1.00  0.00           H  
ATOM   3220  CA  ILE   215      57.219  -4.509 -62.119  1.00  0.00           C  
ATOM   3221  HA  ILE   215      56.503  -5.283 -61.842  1.00  0.00           H  
ATOM   3222  CB  ILE   215      56.868  -3.129 -61.462  1.00  0.00           C  
ATOM   3223  HB  ILE   215      57.651  -2.460 -61.819  1.00  0.00           H  
ATOM   3224  CG2 ILE   215      55.495  -2.642 -62.055  1.00  0.00           C  
ATOM   3225 HG21 ILE   215      54.652  -3.330 -62.199  1.00  0.00           H  
ATOM   3226 HG22 ILE   215      55.102  -1.814 -61.452  1.00  0.00           H  
ATOM   3227 HG23 ILE   215      55.635  -2.198 -63.048  1.00  0.00           H  
ATOM   3228  CG1 ILE   215      56.840  -3.086 -59.886  1.00  0.00           C  
ATOM   3229 HG12 ILE   215      57.796  -3.528 -59.607  1.00  0.00           H  
ATOM   3230 HG13 ILE   215      56.735  -2.042 -59.591  1.00  0.00           H  
ATOM   3231  CD1 ILE   215      55.806  -3.929 -59.176  1.00  0.00           C  
ATOM   3232 HD11 ILE   215      56.019  -4.107 -58.114  1.00  0.00           H  
ATOM   3233 HD12 ILE   215      54.901  -3.317 -59.279  1.00  0.00           H  
ATOM   3234 HD13 ILE   215      55.728  -4.943 -59.586  1.00  0.00           H  
ATOM   3235  C   ILE   215      57.254  -4.398 -63.644  1.00  0.00           C  
ATOM   3236  O   ILE   215      58.116  -3.754 -64.253  1.00  0.00           O  
ATOM   3237  N   LEU   216      56.377  -5.183 -64.312  1.00  0.00           N  
ATOM   3238  H   LEU   216      55.710  -5.673 -63.727  1.00  0.00           H  
ATOM   3239  CA  LEU   216      56.198  -5.319 -65.797  1.00  0.00           C  
ATOM   3240  HA  LEU   216      57.143  -5.119 -66.302  1.00  0.00           H  
ATOM   3241  CB  LEU   216      55.753  -6.760 -66.167  1.00  0.00           C  
ATOM   3242  HB2 LEU   216      54.845  -7.101 -65.670  1.00  0.00           H  
ATOM   3243  HB3 LEU   216      55.567  -6.717 -67.240  1.00  0.00           H  
ATOM   3244  CG  LEU   216      56.754  -7.918 -65.812  1.00  0.00           C  
ATOM   3245  HG  LEU   216      56.793  -8.042 -64.730  1.00  0.00           H  
ATOM   3246  CD1 LEU   216      56.150  -9.216 -66.350  1.00  0.00           C  
ATOM   3247 HD11 LEU   216      56.813 -10.088 -66.300  1.00  0.00           H  
ATOM   3248 HD12 LEU   216      55.257  -9.536 -65.799  1.00  0.00           H  
ATOM   3249 HD13 LEU   216      55.879  -9.156 -67.412  1.00  0.00           H  
ATOM   3250  CD2 LEU   216      58.200  -7.740 -66.450  1.00  0.00           C  
ATOM   3251 HD21 LEU   216      58.653  -6.770 -66.211  1.00  0.00           H  
ATOM   3252 HD22 LEU   216      58.815  -8.597 -66.151  1.00  0.00           H  
ATOM   3253 HD23 LEU   216      58.118  -7.772 -67.544  1.00  0.00           H  
ATOM   3254  C   LEU   216      55.086  -4.350 -66.243  1.00  0.00           C  
ATOM   3255  O   LEU   216      54.076  -4.259 -65.596  1.00  0.00           O  
ATOM   3256  N   SER   217      55.265  -3.820 -67.443  1.00  0.00           N  
ATOM   3257  H   SER   217      56.102  -4.004 -67.983  1.00  0.00           H  
ATOM   3258  CA  SER   217      54.164  -3.351 -68.289  1.00  0.00           C  
ATOM   3259  HA  SER   217      53.524  -2.658 -67.743  1.00  0.00           H  
ATOM   3260  CB  SER   217      54.794  -2.464 -69.447  1.00  0.00           C  
ATOM   3261  HB2 SER   217      53.982  -2.030 -70.031  1.00  0.00           H  
ATOM   3262  HB3 SER   217      55.397  -1.741 -68.899  1.00  0.00           H  
ATOM   3263  OG  SER   217      55.690  -3.113 -70.314  1.00  0.00           O  
ATOM   3264  HG  SER   217      56.554  -2.696 -70.365  1.00  0.00           H  
ATOM   3265  C   SER   217      53.335  -4.512 -68.937  1.00  0.00           C  
ATOM   3266  O   SER   217      53.886  -5.586 -69.071  1.00  0.00           O  
ATOM   3267  N   PRO   218      52.099  -4.281 -69.437  1.00  0.00           N  
ATOM   3268  CD  PRO   218      51.203  -3.237 -68.914  1.00  0.00           C  
ATOM   3269  HD2 PRO   218      51.518  -2.336 -69.455  1.00  0.00           H  
ATOM   3270  HD3 PRO   218      51.189  -3.032 -67.836  1.00  0.00           H  
ATOM   3271  CG  PRO   218      49.825  -3.616 -69.266  1.00  0.00           C  
ATOM   3272  HG2 PRO   218      49.257  -2.733 -69.585  1.00  0.00           H  
ATOM   3273  HG3 PRO   218      49.306  -4.014 -68.385  1.00  0.00           H  
ATOM   3274  CB  PRO   218      49.915  -4.615 -70.447  1.00  0.00           C  
ATOM   3275  HB2 PRO   218      49.862  -4.007 -71.359  1.00  0.00           H  
ATOM   3276  HB3 PRO   218      49.092  -5.339 -70.490  1.00  0.00           H  
ATOM   3277  CA  PRO   218      51.246  -5.293 -70.119  1.00  0.00           C  
ATOM   3278  HA  PRO   218      51.057  -6.088 -69.398  1.00  0.00           H  
ATOM   3279  C   PRO   218      51.940  -5.924 -71.335  1.00  0.00           C  
ATOM   3280  O   PRO   218      51.562  -7.004 -71.709  1.00  0.00           O  
ATOM   3281  N   GLU   219      52.882  -5.263 -72.001  1.00  0.00           N  
ATOM   3282  H   GLU   219      53.068  -4.303 -71.736  1.00  0.00           H  
ATOM   3283  CA  GLU   219      53.548  -5.660 -73.243  1.00  0.00           C  
ATOM   3284  HA  GLU   219      52.768  -5.959 -73.943  1.00  0.00           H  
ATOM   3285  CB  GLU   219      54.164  -4.360 -73.799  1.00  0.00           C  
ATOM   3286  HB2 GLU   219      53.314  -3.679 -73.832  1.00  0.00           H  
ATOM   3287  HB3 GLU   219      54.791  -3.885 -73.045  1.00  0.00           H  
ATOM   3288  CG  GLU   219      54.988  -4.390 -75.105  1.00  0.00           C  
ATOM   3289  HG2 GLU   219      55.933  -4.877 -74.865  1.00  0.00           H  
ATOM   3290  HG3 GLU   219      54.427  -4.882 -75.900  1.00  0.00           H  
ATOM   3291  CD  GLU   219      55.423  -3.015 -75.650  1.00  0.00           C  
ATOM   3292  OE1 GLU   219      56.430  -2.880 -76.366  1.00  0.00           O  
ATOM   3293  OE2 GLU   219      54.702  -2.009 -75.382  1.00  0.00           O  
ATOM   3294  C   GLU   219      54.593  -6.746 -72.926  1.00  0.00           C  
ATOM   3295  O   GLU   219      54.601  -7.779 -73.586  1.00  0.00           O  
ATOM   3296  N   GLU   220      55.375  -6.651 -71.830  1.00  0.00           N  
ATOM   3297  H   GLU   220      55.218  -5.909 -71.159  1.00  0.00           H  
ATOM   3298  CA  GLU   220      56.255  -7.725 -71.439  1.00  0.00           C  
ATOM   3299  HA  GLU   220      56.828  -8.080 -72.295  1.00  0.00           H  
ATOM   3300  CB  GLU   220      57.201  -7.088 -70.374  1.00  0.00           C  
ATOM   3301  HB2 GLU   220      56.498  -6.851 -69.575  1.00  0.00           H  
ATOM   3302  HB3 GLU   220      57.929  -7.776 -69.945  1.00  0.00           H  
ATOM   3303  CG  GLU   220      57.940  -5.786 -70.873  1.00  0.00           C  
ATOM   3304  HG2 GLU   220      57.159  -5.045 -71.046  1.00  0.00           H  
ATOM   3305  HG3 GLU   220      58.533  -5.409 -70.041  1.00  0.00           H  
ATOM   3306  CD  GLU   220      58.828  -6.016 -72.134  1.00  0.00           C  
ATOM   3307  OE1 GLU   220      59.363  -7.079 -72.373  1.00  0.00           O  
ATOM   3308  OE2 GLU   220      59.193  -5.080 -72.884  1.00  0.00           O  
ATOM   3309  C   GLU   220      55.476  -8.896 -70.875  1.00  0.00           C  
ATOM   3310  O   GLU   220      55.835 -10.050 -71.019  1.00  0.00           O  
ATOM   3311  N   ALA   221      54.391  -8.594 -70.174  1.00  0.00           N  
ATOM   3312  H   ALA   221      54.185  -7.609 -70.057  1.00  0.00           H  
ATOM   3313  CA  ALA   221      53.433  -9.588 -69.534  1.00  0.00           C  
ATOM   3314  HA  ALA   221      54.013 -10.200 -68.844  1.00  0.00           H  
ATOM   3315  CB  ALA   221      52.352  -8.704 -68.765  1.00  0.00           C  
ATOM   3316  HB1 ALA   221      52.803  -8.053 -68.005  1.00  0.00           H  
ATOM   3317  HB2 ALA   221      51.801  -7.950 -69.340  1.00  0.00           H  
ATOM   3318  HB3 ALA   221      51.631  -9.406 -68.329  1.00  0.00           H  
ATOM   3319  C   ALA   221      52.720 -10.483 -70.567  1.00  0.00           C  
ATOM   3320  O   ALA   221      52.617 -11.697 -70.418  1.00  0.00           O  
ATOM   3321  N   PHE   222      52.215  -9.896 -71.629  1.00  0.00           N  
ATOM   3322  H   PHE   222      52.094  -8.893 -71.710  1.00  0.00           H  
ATOM   3323  CA  PHE   222      51.732 -10.594 -72.844  1.00  0.00           C  
ATOM   3324  HA  PHE   222      50.958 -11.319 -72.592  1.00  0.00           H  
ATOM   3325  CB  PHE   222      50.957  -9.563 -73.712  1.00  0.00           C  
ATOM   3326  HB2 PHE   222      51.542  -8.635 -73.692  1.00  0.00           H  
ATOM   3327  HB3 PHE   222      51.054  -9.866 -74.762  1.00  0.00           H  
ATOM   3328  CG  PHE   222      49.504  -9.310 -73.356  1.00  0.00           C  
ATOM   3329  CD1 PHE   222      48.582  -9.590 -74.334  1.00  0.00           C  
ATOM   3330  HD1 PHE   222      48.904  -9.950 -75.300  1.00  0.00           H  
ATOM   3331  CE1 PHE   222      47.238  -9.685 -73.990  1.00  0.00           C  
ATOM   3332  HE1 PHE   222      46.544  -9.967 -74.767  1.00  0.00           H  
ATOM   3333  CZ  PHE   222      46.870  -9.524 -72.646  1.00  0.00           C  
ATOM   3334  HZ  PHE   222      45.812  -9.582 -72.441  1.00  0.00           H  
ATOM   3335  CE2 PHE   222      47.782  -9.172 -71.638  1.00  0.00           C  
ATOM   3336  HE2 PHE   222      47.492  -8.935 -70.624  1.00  0.00           H  
ATOM   3337  CD2 PHE   222      49.152  -9.047 -72.019  1.00  0.00           C  
ATOM   3338  HD2 PHE   222      49.968  -8.967 -71.316  1.00  0.00           H  
ATOM   3339  C   PHE   222      52.810 -11.280 -73.706  1.00  0.00           C  
ATOM   3340  O   PHE   222      52.506 -12.193 -74.459  1.00  0.00           O  
ATOM   3341  N   LYS   223      54.045 -10.825 -73.604  1.00  0.00           N  
ATOM   3342  H   LYS   223      54.281  -9.941 -73.169  1.00  0.00           H  
ATOM   3343  CA  LYS   223      55.170 -11.467 -74.300  1.00  0.00           C  
ATOM   3344  HA  LYS   223      54.956 -11.805 -75.314  1.00  0.00           H  
ATOM   3345  CB  LYS   223      56.405 -10.557 -74.335  1.00  0.00           C  
ATOM   3346  HB2 LYS   223      56.486 -10.190 -73.312  1.00  0.00           H  
ATOM   3347  HB3 LYS   223      57.261 -11.212 -74.494  1.00  0.00           H  
ATOM   3348  CG  LYS   223      56.231  -9.520 -75.473  1.00  0.00           C  
ATOM   3349  HG2 LYS   223      56.252 -10.060 -76.419  1.00  0.00           H  
ATOM   3350  HG3 LYS   223      55.215  -9.127 -75.426  1.00  0.00           H  
ATOM   3351  CD  LYS   223      57.300  -8.372 -75.403  1.00  0.00           C  
ATOM   3352  HD2 LYS   223      57.243  -7.716 -76.271  1.00  0.00           H  
ATOM   3353  HD3 LYS   223      57.167  -7.769 -74.505  1.00  0.00           H  
ATOM   3354  CE  LYS   223      58.720  -8.918 -75.393  1.00  0.00           C  
ATOM   3355  HE2 LYS   223      58.807  -9.779 -74.730  1.00  0.00           H  
ATOM   3356  HE3 LYS   223      59.004  -9.031 -76.439  1.00  0.00           H  
ATOM   3357  NZ  LYS   223      59.618  -7.888 -74.915  1.00  0.00           N  
ATOM   3358  HZ1 LYS   223      59.354  -7.520 -74.013  1.00  0.00           H  
ATOM   3359  HZ2 LYS   223      60.580  -8.196 -74.874  1.00  0.00           H  
ATOM   3360  HZ3 LYS   223      59.639  -7.118 -75.568  1.00  0.00           H  
ATOM   3361  C   LYS   223      55.541 -12.783 -73.570  1.00  0.00           C  
ATOM   3362  O   LYS   223      55.340 -13.880 -74.046  1.00  0.00           O  
ATOM   3363  N   LEU   224      55.850 -12.697 -72.255  1.00  0.00           N  
ATOM   3364  H   LEU   224      55.964 -11.731 -71.971  1.00  0.00           H  
ATOM   3365  CA  LEU   224      55.879 -13.795 -71.310  1.00  0.00           C  
ATOM   3366  HA  LEU   224      56.651 -14.521 -71.565  1.00  0.00           H  
ATOM   3367  CB  LEU   224      56.256 -13.241 -69.927  1.00  0.00           C  
ATOM   3368  HB2 LEU   224      57.108 -12.565 -69.993  1.00  0.00           H  
ATOM   3369  HB3 LEU   224      55.352 -12.694 -69.658  1.00  0.00           H  
ATOM   3370  CG  LEU   224      56.405 -14.277 -68.807  1.00  0.00           C  
ATOM   3371  HG  LEU   224      55.485 -14.861 -68.784  1.00  0.00           H  
ATOM   3372  CD1 LEU   224      57.513 -15.216 -69.121  1.00  0.00           C  
ATOM   3373 HD11 LEU   224      57.618 -15.904 -68.273  1.00  0.00           H  
ATOM   3374 HD12 LEU   224      57.257 -15.781 -70.025  1.00  0.00           H  
ATOM   3375 HD13 LEU   224      58.471 -14.747 -69.376  1.00  0.00           H  
ATOM   3376  CD2 LEU   224      56.660 -13.704 -67.455  1.00  0.00           C  
ATOM   3377 HD21 LEU   224      56.027 -12.809 -67.427  1.00  0.00           H  
ATOM   3378 HD22 LEU   224      56.358 -14.347 -66.619  1.00  0.00           H  
ATOM   3379 HD23 LEU   224      57.705 -13.407 -67.302  1.00  0.00           H  
ATOM   3380  C   LEU   224      54.683 -14.712 -71.269  1.00  0.00           C  
ATOM   3381  O   LEU   224      54.913 -15.847 -70.995  1.00  0.00           O  
ATOM   3382  N   ALA   225      53.428 -14.248 -71.504  1.00  0.00           N  
ATOM   3383  H   ALA   225      53.322 -13.261 -71.704  1.00  0.00           H  
ATOM   3384  CA  ALA   225      52.276 -15.068 -71.467  1.00  0.00           C  
ATOM   3385  HA  ALA   225      52.410 -15.781 -70.653  1.00  0.00           H  
ATOM   3386  CB  ALA   225      50.938 -14.181 -71.175  1.00  0.00           C  
ATOM   3387  HB1 ALA   225      51.004 -13.865 -70.126  1.00  0.00           H  
ATOM   3388  HB2 ALA   225      50.901 -13.359 -71.900  1.00  0.00           H  
ATOM   3389  HB3 ALA   225      50.095 -14.844 -71.407  1.00  0.00           H  
ATOM   3390  C   ALA   225      52.174 -15.818 -72.751  1.00  0.00           C  
ATOM   3391  O   ALA   225      51.672 -16.932 -72.706  1.00  0.00           O  
ATOM   3392  N   GLY   226      52.753 -15.317 -73.893  1.00  0.00           N  
ATOM   3393  H   GLY   226      53.220 -14.421 -73.965  1.00  0.00           H  
ATOM   3394  CA  GLY   226      52.571 -15.990 -75.198  1.00  0.00           C  
ATOM   3395  HA2 GLY   226      53.052 -15.416 -75.990  1.00  0.00           H  
ATOM   3396  HA3 GLY   226      52.989 -16.996 -75.189  1.00  0.00           H  
ATOM   3397  C   GLY   226      51.134 -15.949 -75.651  1.00  0.00           C  
ATOM   3398  O   GLY   226      50.746 -16.822 -76.397  1.00  0.00           O  
ATOM   3399  N   VAL   227      50.348 -14.944 -75.326  1.00  0.00           N  
ATOM   3400  H   VAL   227      50.765 -14.089 -74.979  1.00  0.00           H  
ATOM   3401  CA  VAL   227      48.929 -14.966 -75.559  1.00  0.00           C  
ATOM   3402  HA  VAL   227      48.576 -15.973 -75.339  1.00  0.00           H  
ATOM   3403  CB  VAL   227      48.206 -14.168 -74.461  1.00  0.00           C  
ATOM   3404  HB  VAL   227      48.648 -14.459 -73.508  1.00  0.00           H  
ATOM   3405  CG1 VAL   227      48.565 -12.705 -74.488  1.00  0.00           C  
ATOM   3406 HG11 VAL   227      48.156 -12.161 -75.348  1.00  0.00           H  
ATOM   3407 HG12 VAL   227      48.132 -12.200 -73.616  1.00  0.00           H  
ATOM   3408 HG13 VAL   227      49.646 -12.530 -74.416  1.00  0.00           H  
ATOM   3409  CG2 VAL   227      46.711 -14.241 -74.255  1.00  0.00           C  
ATOM   3410 HG21 VAL   227      46.350 -15.277 -74.250  1.00  0.00           H  
ATOM   3411 HG22 VAL   227      46.447 -13.709 -73.332  1.00  0.00           H  
ATOM   3412 HG23 VAL   227      46.251 -13.741 -75.117  1.00  0.00           H  
ATOM   3413  C   VAL   227      48.645 -14.514 -77.008  1.00  0.00           C  
ATOM   3414  O   VAL   227      49.307 -13.588 -77.500  1.00  0.00           O  
ATOM   3415  N   GLU   228      47.709 -15.185 -77.746  1.00  0.00           N  
ATOM   3416  H   GLU   228      47.106 -15.874 -77.311  1.00  0.00           H  
ATOM   3417  CA  GLU   228      47.682 -14.974 -79.253  1.00  0.00           C  
ATOM   3418  HA  GLU   228      48.655 -14.603 -79.578  1.00  0.00           H  
ATOM   3419  CB  GLU   228      47.439 -16.279 -80.029  1.00  0.00           C  
ATOM   3420  HB2 GLU   228      46.642 -16.754 -79.456  1.00  0.00           H  
ATOM   3421  HB3 GLU   228      46.994 -16.163 -81.018  1.00  0.00           H  
ATOM   3422  CG  GLU   228      48.724 -17.046 -80.056  1.00  0.00           C  
ATOM   3423  HG2 GLU   228      49.095 -17.114 -79.033  1.00  0.00           H  
ATOM   3424  HG3 GLU   228      48.530 -18.095 -80.279  1.00  0.00           H  
ATOM   3425  CD  GLU   228      49.856 -16.595 -80.973  1.00  0.00           C  
ATOM   3426  OE1 GLU   228      49.917 -15.381 -81.252  1.00  0.00           O  
ATOM   3427  OE2 GLU   228      50.591 -17.480 -81.502  1.00  0.00           O  
ATOM   3428  C   GLU   228      46.733 -13.873 -79.619  1.00  0.00           C  
ATOM   3429  O   GLU   228      45.616 -14.058 -79.258  1.00  0.00           O  
ATOM   3430  N   GLY   229      47.152 -12.855 -80.427  1.00  0.00           N  
ATOM   3431  H   GLY   229      48.059 -12.933 -80.871  1.00  0.00           H  
ATOM   3432  CA  GLY   229      46.239 -11.727 -80.792  1.00  0.00           C  
ATOM   3433  HA2 GLY   229      46.000 -11.659 -81.853  1.00  0.00           H  
ATOM   3434  HA3 GLY   229      45.276 -11.964 -80.338  1.00  0.00           H  
ATOM   3435  C   GLY   229      46.649 -10.298 -80.324  1.00  0.00           C  
ATOM   3436  O   GLY   229      46.050  -9.344 -80.775  1.00  0.00           O  
ATOM   3437  N   GLY   230      47.687 -10.217 -79.525  1.00  0.00           N  
ATOM   3438  H   GLY   230      48.179 -11.073 -79.300  1.00  0.00           H  
ATOM   3439  CA  GLY   230      47.940  -8.999 -78.688  1.00  0.00           C  
ATOM   3440  HA2 GLY   230      48.874  -9.131 -78.142  1.00  0.00           H  
ATOM   3441  HA3 GLY   230      48.141  -8.113 -79.289  1.00  0.00           H  
ATOM   3442  C   GLY   230      46.865  -8.815 -77.547  1.00  0.00           C  
ATOM   3443  O   GLY   230      46.184  -9.693 -77.064  1.00  0.00           O  
ATOM   3444  N   PHE   231      46.700  -7.516 -77.110  1.00  0.00           N  
ATOM   3445  H   PHE   231      47.183  -6.739 -77.544  1.00  0.00           H  
ATOM   3446  CA  PHE   231      45.665  -7.177 -76.157  1.00  0.00           C  
ATOM   3447  HA  PHE   231      45.665  -7.844 -75.295  1.00  0.00           H  
ATOM   3448  CB  PHE   231      45.847  -5.679 -75.754  1.00  0.00           C  
ATOM   3449  HB2 PHE   231      45.754  -5.013 -76.621  1.00  0.00           H  
ATOM   3450  HB3 PHE   231      45.158  -5.403 -74.946  1.00  0.00           H  
ATOM   3451  CG  PHE   231      47.245  -5.479 -75.203  1.00  0.00           C  
ATOM   3452  CD1 PHE   231      47.864  -6.235 -74.196  1.00  0.00           C  
ATOM   3453  HD1 PHE   231      47.266  -7.038 -73.792  1.00  0.00           H  
ATOM   3454  CE1 PHE   231      49.130  -5.927 -73.635  1.00  0.00           C  
ATOM   3455  HE1 PHE   231      49.556  -6.508 -72.829  1.00  0.00           H  
ATOM   3456  CZ  PHE   231      49.785  -4.805 -74.020  1.00  0.00           C  
ATOM   3457  HZ  PHE   231      50.742  -4.476 -73.643  1.00  0.00           H  
ATOM   3458  CE2 PHE   231      49.277  -4.052 -75.125  1.00  0.00           C  
ATOM   3459  HE2 PHE   231      49.821  -3.190 -75.481  1.00  0.00           H  
ATOM   3460  CD2 PHE   231      48.057  -4.435 -75.763  1.00  0.00           C  
ATOM   3461  HD2 PHE   231      47.683  -3.868 -76.603  1.00  0.00           H  
ATOM   3462  C   PHE   231      44.252  -7.308 -76.748  1.00  0.00           C  
ATOM   3463  O   PHE   231      43.960  -7.050 -77.859  1.00  0.00           O  
ATOM   3464  N   PHE   232      43.286  -7.737 -75.855  1.00  0.00           N  
ATOM   3465  H   PHE   232      43.678  -7.886 -74.933  1.00  0.00           H  
ATOM   3466  CA  PHE   232      41.917  -8.073 -76.136  1.00  0.00           C  
ATOM   3467  HA  PHE   232      41.900  -8.705 -77.024  1.00  0.00           H  
ATOM   3468  CB  PHE   232      41.452  -8.870 -74.964  1.00  0.00           C  
ATOM   3469  HB2 PHE   232      41.766  -8.400 -74.023  1.00  0.00           H  
ATOM   3470  HB3 PHE   232      40.356  -8.870 -74.905  1.00  0.00           H  
ATOM   3471  CG  PHE   232      41.894 -10.348 -75.098  1.00  0.00           C  
ATOM   3472  CD1 PHE   232      43.098 -10.709 -74.434  1.00  0.00           C  
ATOM   3473  HD1 PHE   232      43.539  -9.970 -73.782  1.00  0.00           H  
ATOM   3474  CE1 PHE   232      43.574 -12.066 -74.523  1.00  0.00           C  
ATOM   3475  HE1 PHE   232      44.432 -12.263 -73.896  1.00  0.00           H  
ATOM   3476  CZ  PHE   232      42.889 -13.051 -75.205  1.00  0.00           C  
ATOM   3477  HZ  PHE   232      43.133 -14.102 -75.171  1.00  0.00           H  
ATOM   3478  CE2 PHE   232      41.731 -12.670 -75.953  1.00  0.00           C  
ATOM   3479  HE2 PHE   232      41.164 -13.394 -76.519  1.00  0.00           H  
ATOM   3480  CD2 PHE   232      41.253 -11.312 -75.900  1.00  0.00           C  
ATOM   3481  HD2 PHE   232      40.353 -11.086 -76.452  1.00  0.00           H  
ATOM   3482  C   PHE   232      41.068  -6.809 -76.423  1.00  0.00           C  
ATOM   3483  O   PHE   232      41.110  -5.756 -75.799  1.00  0.00           O  
ATOM   3484  N   GLU   233      40.200  -7.010 -77.455  1.00  0.00           N  
ATOM   3485  H   GLU   233      40.297  -7.836 -78.033  1.00  0.00           H  
ATOM   3486  CA  GLU   233      39.015  -6.182 -77.861  1.00  0.00           C  
ATOM   3487  HA  GLU   233      39.104  -5.204 -77.387  1.00  0.00           H  
ATOM   3488  CB  GLU   233      38.979  -5.890 -79.386  1.00  0.00           C  
ATOM   3489  HB2 GLU   233      38.965  -6.848 -79.907  1.00  0.00           H  
ATOM   3490  HB3 GLU   233      38.081  -5.318 -79.620  1.00  0.00           H  
ATOM   3491  CG  GLU   233      40.193  -5.015 -79.829  1.00  0.00           C  
ATOM   3492  HG2 GLU   233      40.935  -5.766 -80.096  1.00  0.00           H  
ATOM   3493  HG3 GLU   233      39.937  -4.477 -80.741  1.00  0.00           H  
ATOM   3494  CD  GLU   233      40.756  -4.015 -78.870  1.00  0.00           C  
ATOM   3495  OE1 GLU   233      41.954  -3.644 -78.916  1.00  0.00           O  
ATOM   3496  OE2 GLU   233      39.970  -3.385 -78.114  1.00  0.00           O  
ATOM   3497  C   GLU   233      37.758  -6.896 -77.259  1.00  0.00           C  
ATOM   3498  O   GLU   233      37.485  -7.969 -77.805  1.00  0.00           O  
ATOM   3499  N   LEU   234      37.044  -6.310 -76.328  1.00  0.00           N  
ATOM   3500  H   LEU   234      37.376  -5.444 -75.921  1.00  0.00           H  
ATOM   3501  CA  LEU   234      36.061  -7.099 -75.487  1.00  0.00           C  
ATOM   3502  HA  LEU   234      36.325  -8.156 -75.459  1.00  0.00           H  
ATOM   3503  CB  LEU   234      35.995  -6.608 -74.005  1.00  0.00           C  
ATOM   3504  HB2 LEU   234      35.435  -5.678 -73.902  1.00  0.00           H  
ATOM   3505  HB3 LEU   234      35.437  -7.361 -73.449  1.00  0.00           H  
ATOM   3506  CG  LEU   234      37.400  -6.575 -73.306  1.00  0.00           C  
ATOM   3507  HG  LEU   234      38.084  -5.818 -73.689  1.00  0.00           H  
ATOM   3508  CD1 LEU   234      37.132  -6.290 -71.832  1.00  0.00           C  
ATOM   3509 HD11 LEU   234      36.769  -5.274 -71.634  1.00  0.00           H  
ATOM   3510 HD12 LEU   234      36.466  -6.968 -71.285  1.00  0.00           H  
ATOM   3511 HD13 LEU   234      38.052  -6.218 -71.238  1.00  0.00           H  
ATOM   3512  CD2 LEU   234      38.090  -7.969 -73.393  1.00  0.00           C  
ATOM   3513 HD21 LEU   234      38.557  -8.047 -74.382  1.00  0.00           H  
ATOM   3514 HD22 LEU   234      38.765  -8.290 -72.589  1.00  0.00           H  
ATOM   3515 HD23 LEU   234      37.311  -8.737 -73.477  1.00  0.00           H  
ATOM   3516  C   LEU   234      34.725  -7.002 -76.140  1.00  0.00           C  
ATOM   3517  O   LEU   234      34.243  -5.903 -76.353  1.00  0.00           O  
ATOM   3518  N   GLN   235      34.130  -8.159 -76.403  1.00  0.00           N  
ATOM   3519  H   GLN   235      34.702  -8.995 -76.402  1.00  0.00           H  
ATOM   3520  CA  GLN   235      32.707  -8.410 -76.831  1.00  0.00           C  
ATOM   3521  HA  GLN   235      32.492  -7.844 -77.737  1.00  0.00           H  
ATOM   3522  CB  GLN   235      32.421  -9.913 -77.161  1.00  0.00           C  
ATOM   3523  HB2 GLN   235      32.413 -10.369 -76.171  1.00  0.00           H  
ATOM   3524  HB3 GLN   235      31.414 -10.134 -77.514  1.00  0.00           H  
ATOM   3525  CG  GLN   235      33.382 -10.485 -78.271  1.00  0.00           C  
ATOM   3526  HG2 GLN   235      33.225  -9.780 -79.087  1.00  0.00           H  
ATOM   3527  HG3 GLN   235      34.429 -10.488 -77.966  1.00  0.00           H  
ATOM   3528  CD  GLN   235      33.032 -11.926 -78.595  1.00  0.00           C  
ATOM   3529  OE1 GLN   235      32.716 -12.314 -79.705  1.00  0.00           O  
ATOM   3530  NE2 GLN   235      32.966 -12.864 -77.662  1.00  0.00           N  
ATOM   3531 HE21 GLN   235      32.761 -13.832 -77.877  1.00  0.00           H  
ATOM   3532 HE22 GLN   235      33.468 -12.707 -76.796  1.00  0.00           H  
ATOM   3533  C   GLN   235      31.685  -7.792 -75.820  1.00  0.00           C  
ATOM   3534  O   GLN   235      31.995  -7.517 -74.651  1.00  0.00           O  
ATOM   3535  N   PRO   236      30.487  -7.453 -76.247  1.00  0.00           N  
ATOM   3536  CD  PRO   236      30.008  -7.602 -77.679  1.00  0.00           C  
ATOM   3537  HD2 PRO   236      30.421  -8.511 -78.134  1.00  0.00           H  
ATOM   3538  HD3 PRO   236      30.293  -6.666 -78.176  1.00  0.00           H  
ATOM   3539  CG  PRO   236      28.459  -7.636 -77.544  1.00  0.00           C  
ATOM   3540  HG2 PRO   236      28.074  -8.659 -77.450  1.00  0.00           H  
ATOM   3541  HG3 PRO   236      28.061  -7.076 -78.400  1.00  0.00           H  
ATOM   3542  CB  PRO   236      28.111  -6.864 -76.233  1.00  0.00           C  
ATOM   3543  HB2 PRO   236      27.218  -7.236 -75.717  1.00  0.00           H  
ATOM   3544  HB3 PRO   236      27.985  -5.804 -76.487  1.00  0.00           H  
ATOM   3545  CA  PRO   236      29.363  -6.992 -75.373  1.00  0.00           C  
ATOM   3546  HA  PRO   236      29.689  -6.109 -74.823  1.00  0.00           H  
ATOM   3547  C   PRO   236      29.112  -8.025 -74.222  1.00  0.00           C  
ATOM   3548  O   PRO   236      29.293  -9.213 -74.327  1.00  0.00           O  
ATOM   3549  N   LYS   237      28.808  -7.515 -73.022  1.00  0.00           N  
ATOM   3550  H   LYS   237      28.638  -6.518 -73.083  1.00  0.00           H  
ATOM   3551  CA  LYS   237      28.775  -8.142 -71.705  1.00  0.00           C  
ATOM   3552  HA  LYS   237      28.656  -7.326 -70.991  1.00  0.00           H  
ATOM   3553  CB  LYS   237      27.552  -9.123 -71.649  1.00  0.00           C  
ATOM   3554  HB2 LYS   237      26.698  -8.650 -72.134  1.00  0.00           H  
ATOM   3555  HB3 LYS   237      27.863 -10.054 -72.123  1.00  0.00           H  
ATOM   3556  CG  LYS   237      27.146  -9.388 -70.208  1.00  0.00           C  
ATOM   3557  HG2 LYS   237      27.382  -8.603 -69.489  1.00  0.00           H  
ATOM   3558  HG3 LYS   237      26.069  -9.552 -70.189  1.00  0.00           H  
ATOM   3559  CD  LYS   237      27.654 -10.765 -69.678  1.00  0.00           C  
ATOM   3560  HD2 LYS   237      27.029 -11.512 -70.168  1.00  0.00           H  
ATOM   3561  HD3 LYS   237      28.710 -10.849 -69.938  1.00  0.00           H  
ATOM   3562  CE  LYS   237      27.597 -10.792 -68.159  1.00  0.00           C  
ATOM   3563  HE2 LYS   237      28.358 -10.107 -67.785  1.00  0.00           H  
ATOM   3564  HE3 LYS   237      26.677 -10.280 -67.876  1.00  0.00           H  
ATOM   3565  NZ  LYS   237      27.779 -12.122 -67.505  1.00  0.00           N  
ATOM   3566  HZ1 LYS   237      26.924 -12.471 -67.096  1.00  0.00           H  
ATOM   3567  HZ2 LYS   237      28.037 -12.857 -68.148  1.00  0.00           H  
ATOM   3568  HZ3 LYS   237      28.422 -12.173 -66.728  1.00  0.00           H  
ATOM   3569  C   LYS   237      30.125  -8.814 -71.247  1.00  0.00           C  
ATOM   3570  O   LYS   237      30.192  -8.999 -70.041  1.00  0.00           O  
ATOM   3571  N   GLU   238      31.113  -9.041 -72.095  1.00  0.00           N  
ATOM   3572  H   GLU   238      31.031  -8.866 -73.090  1.00  0.00           H  
ATOM   3573  CA  GLU   238      32.414  -9.618 -71.572  1.00  0.00           C  
ATOM   3574  HA  GLU   238      32.261 -10.567 -71.057  1.00  0.00           H  
ATOM   3575  CB  GLU   238      33.431  -9.928 -72.692  1.00  0.00           C  
ATOM   3576  HB2 GLU   238      33.639  -8.986 -73.200  1.00  0.00           H  
ATOM   3577  HB3 GLU   238      34.379 -10.204 -72.233  1.00  0.00           H  
ATOM   3578  CG  GLU   238      33.049 -11.082 -73.612  1.00  0.00           C  
ATOM   3579  HG2 GLU   238      32.735 -11.906 -72.971  1.00  0.00           H  
ATOM   3580  HG3 GLU   238      32.138 -10.743 -74.105  1.00  0.00           H  
ATOM   3581  CD  GLU   238      34.208 -11.588 -74.572  1.00  0.00           C  
ATOM   3582  OE1 GLU   238      34.233 -12.799 -74.849  1.00  0.00           O  
ATOM   3583  OE2 GLU   238      35.085 -10.872 -75.118  1.00  0.00           O  
ATOM   3584  C   GLU   238      33.140  -8.676 -70.588  1.00  0.00           C  
ATOM   3585  O   GLU   238      33.735  -9.139 -69.588  1.00  0.00           O  
ATOM   3586  N   GLY   239      33.134  -7.429 -70.795  1.00  0.00           N  
ATOM   3587  H   GLY   239      32.605  -7.062 -71.577  1.00  0.00           H  
ATOM   3588  CA  GLY   239      33.737  -6.488 -69.828  1.00  0.00           C  
ATOM   3589  HA2 GLY   239      34.774  -6.812 -69.742  1.00  0.00           H  
ATOM   3590  HA3 GLY   239      33.619  -5.472 -70.205  1.00  0.00           H  
ATOM   3591  C   GLY   239      33.026  -6.375 -68.472  1.00  0.00           C  
ATOM   3592  O   GLY   239      33.701  -6.510 -67.440  1.00  0.00           O  
ATOM   3593  N   LEU   240      31.722  -6.340 -68.544  1.00  0.00           N  
ATOM   3594  H   LEU   240      31.212  -6.234 -69.412  1.00  0.00           H  
ATOM   3595  CA  LEU   240      30.952  -6.590 -67.304  1.00  0.00           C  
ATOM   3596  HA  LEU   240      31.255  -5.929 -66.492  1.00  0.00           H  
ATOM   3597  CB  LEU   240      29.513  -6.128 -67.682  1.00  0.00           C  
ATOM   3598  HB2 LEU   240      29.587  -5.109 -68.061  1.00  0.00           H  
ATOM   3599  HB3 LEU   240      29.112  -6.749 -68.483  1.00  0.00           H  
ATOM   3600  CG  LEU   240      28.573  -6.147 -66.454  1.00  0.00           C  
ATOM   3601  HG  LEU   240      28.692  -7.073 -65.891  1.00  0.00           H  
ATOM   3602  CD1 LEU   240      28.732  -4.892 -65.649  1.00  0.00           C  
ATOM   3603 HD11 LEU   240      28.703  -4.009 -66.299  1.00  0.00           H  
ATOM   3604 HD12 LEU   240      27.990  -4.878 -64.841  1.00  0.00           H  
ATOM   3605 HD13 LEU   240      29.675  -4.959 -65.093  1.00  0.00           H  
ATOM   3606  CD2 LEU   240      27.138  -6.120 -66.950  1.00  0.00           C  
ATOM   3607 HD21 LEU   240      27.067  -7.080 -67.477  1.00  0.00           H  
ATOM   3608 HD22 LEU   240      26.393  -6.059 -66.148  1.00  0.00           H  
ATOM   3609 HD23 LEU   240      26.962  -5.320 -67.680  1.00  0.00           H  
ATOM   3610  C   LEU   240      31.068  -7.970 -66.673  1.00  0.00           C  
ATOM   3611  O   LEU   240      31.189  -8.131 -65.444  1.00  0.00           O  
ATOM   3612  N   ALA   241      31.194  -9.001 -67.508  1.00  0.00           N  
ATOM   3613  H   ALA   241      30.939  -8.795 -68.466  1.00  0.00           H  
ATOM   3614  CA  ALA   241      31.428 -10.389 -66.982  1.00  0.00           C  
ATOM   3615  HA  ALA   241      30.669 -10.781 -66.305  1.00  0.00           H  
ATOM   3616  CB  ALA   241      31.445 -11.339 -68.173  1.00  0.00           C  
ATOM   3617  HB1 ALA   241      31.969 -11.010 -69.078  1.00  0.00           H  
ATOM   3618  HB2 ALA   241      31.989 -12.276 -67.998  1.00  0.00           H  
ATOM   3619  HB3 ALA   241      30.445 -11.544 -68.575  1.00  0.00           H  
ATOM   3620  C   ALA   241      32.776 -10.514 -66.255  1.00  0.00           C  
ATOM   3621  O   ALA   241      32.906 -11.253 -65.350  1.00  0.00           O  
ATOM   3622  N   LEU   242      33.795  -9.727 -66.726  1.00  0.00           N  
ATOM   3623  H   LEU   242      33.628  -9.315 -67.636  1.00  0.00           H  
ATOM   3624  CA  LEU   242      35.048  -9.590 -65.924  1.00  0.00           C  
ATOM   3625  HA  LEU   242      35.404 -10.611 -65.793  1.00  0.00           H  
ATOM   3626  CB  LEU   242      36.154  -8.882 -66.753  1.00  0.00           C  
ATOM   3627  HB2 LEU   242      35.775  -7.909 -67.067  1.00  0.00           H  
ATOM   3628  HB3 LEU   242      36.987  -8.706 -66.073  1.00  0.00           H  
ATOM   3629  CG  LEU   242      36.728  -9.604 -67.991  1.00  0.00           C  
ATOM   3630  HG  LEU   242      35.867  -9.877 -68.602  1.00  0.00           H  
ATOM   3631  CD1 LEU   242      37.467  -8.586 -68.779  1.00  0.00           C  
ATOM   3632 HD11 LEU   242      37.972  -8.992 -69.664  1.00  0.00           H  
ATOM   3633 HD12 LEU   242      36.844  -7.778 -69.183  1.00  0.00           H  
ATOM   3634 HD13 LEU   242      38.135  -8.162 -68.020  1.00  0.00           H  
ATOM   3635  CD2 LEU   242      37.562 -10.805 -67.675  1.00  0.00           C  
ATOM   3636 HD21 LEU   242      38.515 -10.626 -67.163  1.00  0.00           H  
ATOM   3637 HD22 LEU   242      37.031 -11.543 -67.062  1.00  0.00           H  
ATOM   3638 HD23 LEU   242      37.657 -11.384 -68.602  1.00  0.00           H  
ATOM   3639  C   LEU   242      34.926  -9.022 -64.470  1.00  0.00           C  
ATOM   3640  O   LEU   242      35.491  -9.612 -63.598  1.00  0.00           O  
ATOM   3641  N   VAL   243      34.073  -8.005 -64.273  1.00  0.00           N  
ATOM   3642  H   VAL   243      33.565  -7.613 -65.056  1.00  0.00           H  
ATOM   3643  CA  VAL   243      34.073  -7.199 -62.981  1.00  0.00           C  
ATOM   3644  HA  VAL   243      34.908  -7.631 -62.430  1.00  0.00           H  
ATOM   3645  CB  VAL   243      34.505  -5.756 -63.269  1.00  0.00           C  
ATOM   3646  HB  VAL   243      34.631  -5.248 -62.313  1.00  0.00           H  
ATOM   3647  CG1 VAL   243      35.798  -5.453 -64.108  1.00  0.00           C  
ATOM   3648 HG11 VAL   243      36.576  -6.118 -63.715  1.00  0.00           H  
ATOM   3649 HG12 VAL   243      35.660  -5.830 -65.129  1.00  0.00           H  
ATOM   3650 HG13 VAL   243      36.185  -4.435 -63.977  1.00  0.00           H  
ATOM   3651  CG2 VAL   243      33.313  -5.050 -64.044  1.00  0.00           C  
ATOM   3652 HG21 VAL   243      32.889  -5.715 -64.807  1.00  0.00           H  
ATOM   3653 HG22 VAL   243      32.538  -4.776 -63.317  1.00  0.00           H  
ATOM   3654 HG23 VAL   243      33.666  -4.125 -64.518  1.00  0.00           H  
ATOM   3655  C   VAL   243      32.826  -7.239 -62.049  1.00  0.00           C  
ATOM   3656  O   VAL   243      32.997  -6.885 -60.860  1.00  0.00           O  
ATOM   3657  N   ASN   244      31.665  -7.683 -62.551  1.00  0.00           N  
ATOM   3658  H   ASN   244      31.637  -7.857 -63.549  1.00  0.00           H  
ATOM   3659  CA  ASN   244      30.334  -7.604 -61.849  1.00  0.00           C  
ATOM   3660  HA  ASN   244      30.383  -6.669 -61.290  1.00  0.00           H  
ATOM   3661  CB  ASN   244      29.143  -7.563 -62.809  1.00  0.00           C  
ATOM   3662  HB2 ASN   244      29.372  -6.999 -63.712  1.00  0.00           H  
ATOM   3663  HB3 ASN   244      28.824  -8.571 -63.076  1.00  0.00           H  
ATOM   3664  CG  ASN   244      27.864  -6.916 -62.203  1.00  0.00           C  
ATOM   3665  OD1 ASN   244      26.968  -6.516 -62.964  1.00  0.00           O  
ATOM   3666  ND2 ASN   244      27.889  -6.598 -60.945  1.00  0.00           N  
ATOM   3667 HD21 ASN   244      27.128  -6.052 -60.557  1.00  0.00           H  
ATOM   3668 HD22 ASN   244      28.704  -6.654 -60.346  1.00  0.00           H  
ATOM   3669  C   ASN   244      30.164  -8.791 -60.917  1.00  0.00           C  
ATOM   3670  O   ASN   244      29.703  -9.854 -61.364  1.00  0.00           O  
ATOM   3671  N   GLY   245      30.675  -8.708 -59.644  1.00  0.00           N  
ATOM   3672  H   GLY   245      31.120  -7.846 -59.352  1.00  0.00           H  
ATOM   3673  CA  GLY   245      30.602  -9.743 -58.629  1.00  0.00           C  
ATOM   3674  HA2 GLY   245      29.638  -9.543 -58.162  1.00  0.00           H  
ATOM   3675  HA3 GLY   245      30.596 -10.726 -59.100  1.00  0.00           H  
ATOM   3676  C   GLY   245      31.736  -9.900 -57.617  1.00  0.00           C  
ATOM   3677  O   GLY   245      32.839  -9.389 -57.746  1.00  0.00           O  
ATOM   3678  N   THR   246      31.518 -10.773 -56.634  1.00  0.00           N  
ATOM   3679  H   THR   246      30.674 -11.333 -56.663  1.00  0.00           H  
ATOM   3680  CA  THR   246      32.165 -10.923 -55.304  1.00  0.00           C  
ATOM   3681  HA  THR   246      32.256  -9.907 -54.920  1.00  0.00           H  
ATOM   3682  CB  THR   246      31.269 -11.807 -54.337  1.00  0.00           C  
ATOM   3683  HB  THR   246      31.779 -11.976 -53.388  1.00  0.00           H  
ATOM   3684  CG2 THR   246      29.886 -11.207 -54.241  1.00  0.00           C  
ATOM   3685 HG21 THR   246      29.928 -10.175 -53.869  1.00  0.00           H  
ATOM   3686 HG22 THR   246      29.319 -11.007 -55.158  1.00  0.00           H  
ATOM   3687 HG23 THR   246      29.230 -11.841 -53.632  1.00  0.00           H  
ATOM   3688  OG1 THR   246      31.053 -13.126 -54.794  1.00  0.00           O  
ATOM   3689  HG1 THR   246      30.256 -13.486 -54.397  1.00  0.00           H  
ATOM   3690  C   THR   246      33.603 -11.496 -55.228  1.00  0.00           C  
ATOM   3691  O   THR   246      34.096 -11.819 -54.162  1.00  0.00           O  
ATOM   3692  N   ALA   247      34.286 -11.698 -56.389  1.00  0.00           N  
ATOM   3693  H   ALA   247      33.721 -11.411 -57.180  1.00  0.00           H  
ATOM   3694  CA  ALA   247      35.457 -12.606 -56.505  1.00  0.00           C  
ATOM   3695  HA  ALA   247      35.114 -13.603 -56.229  1.00  0.00           H  
ATOM   3696  CB  ALA   247      35.849 -12.722 -57.973  1.00  0.00           C  
ATOM   3697  HB1 ALA   247      36.608 -13.506 -58.089  1.00  0.00           H  
ATOM   3698  HB2 ALA   247      34.936 -12.926 -58.545  1.00  0.00           H  
ATOM   3699  HB3 ALA   247      36.372 -11.819 -58.312  1.00  0.00           H  
ATOM   3700  C   ALA   247      36.631 -12.216 -55.573  1.00  0.00           C  
ATOM   3701  O   ALA   247      37.376 -13.122 -55.193  1.00  0.00           O  
ATOM   3702  N   VAL   248      36.941 -10.934 -55.306  1.00  0.00           N  
ATOM   3703  H   VAL   248      36.254 -10.219 -55.516  1.00  0.00           H  
ATOM   3704  CA  VAL   248      38.053 -10.598 -54.368  1.00  0.00           C  
ATOM   3705  HA  VAL   248      38.856 -11.334 -54.413  1.00  0.00           H  
ATOM   3706  CB  VAL   248      38.717  -9.140 -54.513  1.00  0.00           C  
ATOM   3707  HB  VAL   248      38.089  -8.408 -54.005  1.00  0.00           H  
ATOM   3708  CG1 VAL   248      40.132  -9.037 -53.941  1.00  0.00           C  
ATOM   3709 HG11 VAL   248      40.846  -9.546 -54.600  1.00  0.00           H  
ATOM   3710 HG12 VAL   248      40.407  -7.981 -53.823  1.00  0.00           H  
ATOM   3711 HG13 VAL   248      40.168  -9.569 -52.982  1.00  0.00           H  
ATOM   3712  CG2 VAL   248      38.729  -8.581 -55.920  1.00  0.00           C  
ATOM   3713 HG21 VAL   248      39.117  -9.328 -56.624  1.00  0.00           H  
ATOM   3714 HG22 VAL   248      37.734  -8.365 -56.327  1.00  0.00           H  
ATOM   3715 HG23 VAL   248      39.317  -7.670 -56.086  1.00  0.00           H  
ATOM   3716  C   VAL   248      37.651 -10.695 -52.849  1.00  0.00           C  
ATOM   3717  O   VAL   248      38.468 -11.353 -52.216  1.00  0.00           O  
ATOM   3718  N   GLY   249      36.497 -10.278 -52.417  1.00  0.00           N  
ATOM   3719  H   GLY   249      35.901  -9.732 -53.028  1.00  0.00           H  
ATOM   3720  CA  GLY   249      36.064 -10.561 -51.071  1.00  0.00           C  
ATOM   3721  HA2 GLY   249      36.696 -10.083 -50.323  1.00  0.00           H  
ATOM   3722  HA3 GLY   249      35.083 -10.103 -50.941  1.00  0.00           H  
ATOM   3723  C   GLY   249      36.061 -12.102 -50.744  1.00  0.00           C  
ATOM   3724  O   GLY   249      36.570 -12.462 -49.720  1.00  0.00           O  
ATOM   3725  N   SER   250      35.546 -12.944 -51.598  1.00  0.00           N  
ATOM   3726  H   SER   250      35.368 -12.526 -52.503  1.00  0.00           H  
ATOM   3727  CA  SER   250      35.524 -14.401 -51.444  1.00  0.00           C  
ATOM   3728  HA  SER   250      35.337 -14.600 -50.389  1.00  0.00           H  
ATOM   3729  CB  SER   250      34.531 -15.081 -52.254  1.00  0.00           C  
ATOM   3730  HB2 SER   250      34.517 -16.166 -52.151  1.00  0.00           H  
ATOM   3731  HB3 SER   250      33.541 -14.807 -51.892  1.00  0.00           H  
ATOM   3732  OG  SER   250      34.810 -14.763 -53.664  1.00  0.00           O  
ATOM   3733  HG  SER   250      34.241 -14.027 -53.902  1.00  0.00           H  
ATOM   3734  C   SER   250      36.872 -15.078 -51.720  1.00  0.00           C  
ATOM   3735  O   SER   250      37.154 -16.062 -51.038  1.00  0.00           O  
ATOM   3736  N   GLY   251      37.762 -14.557 -52.545  1.00  0.00           N  
ATOM   3737  H   GLY   251      37.466 -13.728 -53.045  1.00  0.00           H  
ATOM   3738  CA  GLY   251      39.045 -15.102 -52.817  1.00  0.00           C  
ATOM   3739  HA2 GLY   251      38.946 -16.187 -52.785  1.00  0.00           H  
ATOM   3740  HA3 GLY   251      39.510 -14.711 -53.722  1.00  0.00           H  
ATOM   3741  C   GLY   251      40.083 -14.813 -51.688  1.00  0.00           C  
ATOM   3742  O   GLY   251      40.743 -15.700 -51.172  1.00  0.00           O  
ATOM   3743  N   MET   252      40.064 -13.604 -51.120  1.00  0.00           N  
ATOM   3744  H   MET   252      39.324 -12.995 -51.448  1.00  0.00           H  
ATOM   3745  CA  MET   252      40.861 -13.247 -49.943  1.00  0.00           C  
ATOM   3746  HA  MET   252      41.895 -13.585 -50.019  1.00  0.00           H  
ATOM   3747  CB  MET   252      40.862 -11.686 -49.754  1.00  0.00           C  
ATOM   3748  HB2 MET   252      41.095 -11.182 -50.692  1.00  0.00           H  
ATOM   3749  HB3 MET   252      39.860 -11.312 -49.542  1.00  0.00           H  
ATOM   3750  CG  MET   252      41.826 -11.251 -48.641  1.00  0.00           C  
ATOM   3751  HG2 MET   252      41.515 -11.600 -47.657  1.00  0.00           H  
ATOM   3752  HG3 MET   252      42.807 -11.691 -48.821  1.00  0.00           H  
ATOM   3753  SD  MET   252      42.100  -9.411 -48.768  1.00  0.00           S  
ATOM   3754  CE  MET   252      43.358  -9.329 -47.449  1.00  0.00           C  
ATOM   3755  HE1 MET   252      42.980  -9.732 -46.502  1.00  0.00           H  
ATOM   3756  HE2 MET   252      44.167  -9.994 -47.778  1.00  0.00           H  
ATOM   3757  HE3 MET   252      43.761  -8.317 -47.317  1.00  0.00           H  
ATOM   3758  C   MET   252      40.348 -13.971 -48.679  1.00  0.00           C  
ATOM   3759  O   MET   252      41.104 -14.210 -47.758  1.00  0.00           O  
ATOM   3760  N   ALA   253      39.034 -14.217 -48.517  1.00  0.00           N  
ATOM   3761  H   ALA   253      38.338 -13.857 -49.159  1.00  0.00           H  
ATOM   3762  CA  ALA   253      38.460 -14.888 -47.333  1.00  0.00           C  
ATOM   3763  HA  ALA   253      38.832 -14.563 -46.362  1.00  0.00           H  
ATOM   3764  CB  ALA   253      36.980 -14.682 -47.432  1.00  0.00           C  
ATOM   3765  HB1 ALA   253      36.362 -15.474 -46.992  1.00  0.00           H  
ATOM   3766  HB2 ALA   253      36.663 -13.692 -47.084  1.00  0.00           H  
ATOM   3767  HB3 ALA   253      36.708 -14.760 -48.492  1.00  0.00           H  
ATOM   3768  C   ALA   253      38.891 -16.366 -47.371  1.00  0.00           C  
ATOM   3769  O   ALA   253      39.174 -16.926 -46.331  1.00  0.00           O  
ATOM   3770  N   SER   254      38.951 -17.062 -48.523  1.00  0.00           N  
ATOM   3771  H   SER   254      38.401 -16.677 -49.281  1.00  0.00           H  
ATOM   3772  CA  SER   254      39.497 -18.351 -48.626  1.00  0.00           C  
ATOM   3773  HA  SER   254      38.871 -19.078 -48.109  1.00  0.00           H  
ATOM   3774  CB  SER   254      39.366 -18.765 -50.091  1.00  0.00           C  
ATOM   3775  HB2 SER   254      39.842 -18.019 -50.729  1.00  0.00           H  
ATOM   3776  HB3 SER   254      39.893 -19.718 -50.140  1.00  0.00           H  
ATOM   3777  OG  SER   254      37.999 -19.010 -50.485  1.00  0.00           O  
ATOM   3778  HG  SER   254      37.585 -18.269 -50.934  1.00  0.00           H  
ATOM   3779  C   SER   254      40.978 -18.411 -48.140  1.00  0.00           C  
ATOM   3780  O   SER   254      41.358 -19.347 -47.442  1.00  0.00           O  
ATOM   3781  N   MET   255      41.819 -17.392 -48.420  1.00  0.00           N  
ATOM   3782  H   MET   255      41.436 -16.655 -49.000  1.00  0.00           H  
ATOM   3783  CA  MET   255      43.251 -17.392 -47.898  1.00  0.00           C  
ATOM   3784  HA  MET   255      43.804 -18.272 -48.225  1.00  0.00           H  
ATOM   3785  CB  MET   255      44.113 -16.286 -48.566  1.00  0.00           C  
ATOM   3786  HB2 MET   255      44.073 -16.395 -49.650  1.00  0.00           H  
ATOM   3787  HB3 MET   255      43.614 -15.377 -48.231  1.00  0.00           H  
ATOM   3788  CG  MET   255      45.595 -16.146 -48.152  1.00  0.00           C  
ATOM   3789  HG2 MET   255      45.689 -16.565 -47.150  1.00  0.00           H  
ATOM   3790  HG3 MET   255      46.220 -16.632 -48.901  1.00  0.00           H  
ATOM   3791  SD  MET   255      46.278 -14.482 -48.085  1.00  0.00           S  
ATOM   3792  CE  MET   255      45.683 -13.834 -46.554  1.00  0.00           C  
ATOM   3793  HE1 MET   255      46.401 -13.985 -45.738  1.00  0.00           H  
ATOM   3794  HE2 MET   255      45.520 -12.749 -46.547  1.00  0.00           H  
ATOM   3795  HE3 MET   255      44.651 -14.146 -46.352  1.00  0.00           H  
ATOM   3796  C   MET   255      43.323 -17.368 -46.371  1.00  0.00           C  
ATOM   3797  O   MET   255      44.116 -17.999 -45.736  1.00  0.00           O  
ATOM   3798  N   VAL   256      42.429 -16.526 -45.790  1.00  0.00           N  
ATOM   3799  H   VAL   256      41.694 -16.199 -46.406  1.00  0.00           H  
ATOM   3800  CA  VAL   256      42.406 -16.239 -44.337  1.00  0.00           C  
ATOM   3801  HA  VAL   256      43.434 -16.130 -43.992  1.00  0.00           H  
ATOM   3802  CB  VAL   256      41.482 -14.997 -44.026  1.00  0.00           C  
ATOM   3803  HB  VAL   256      40.528 -15.069 -44.548  1.00  0.00           H  
ATOM   3804  CG1 VAL   256      41.013 -14.897 -42.535  1.00  0.00           C  
ATOM   3805 HG11 VAL   256      40.435 -15.738 -42.132  1.00  0.00           H  
ATOM   3806 HG12 VAL   256      41.886 -14.716 -41.896  1.00  0.00           H  
ATOM   3807 HG13 VAL   256      40.359 -14.051 -42.290  1.00  0.00           H  
ATOM   3808  CG2 VAL   256      42.188 -13.746 -44.588  1.00  0.00           C  
ATOM   3809 HG21 VAL   256      43.131 -13.592 -44.049  1.00  0.00           H  
ATOM   3810 HG22 VAL   256      42.337 -13.723 -45.675  1.00  0.00           H  
ATOM   3811 HG23 VAL   256      41.563 -12.845 -44.566  1.00  0.00           H  
ATOM   3812  C   VAL   256      41.818 -17.477 -43.696  1.00  0.00           C  
ATOM   3813  O   VAL   256      42.321 -17.852 -42.671  1.00  0.00           O  
ATOM   3814  N   LEU   257      40.806 -18.118 -44.222  1.00  0.00           N  
ATOM   3815  H   LEU   257      40.286 -17.749 -45.009  1.00  0.00           H  
ATOM   3816  CA  LEU   257      40.151 -19.318 -43.575  1.00  0.00           C  
ATOM   3817  HA  LEU   257      40.069 -19.116 -42.507  1.00  0.00           H  
ATOM   3818  CB  LEU   257      38.727 -19.531 -44.225  1.00  0.00           C  
ATOM   3819  HB2 LEU   257      38.759 -19.272 -45.284  1.00  0.00           H  
ATOM   3820  HB3 LEU   257      38.399 -20.569 -44.161  1.00  0.00           H  
ATOM   3821  CG  LEU   257      37.645 -18.610 -43.546  1.00  0.00           C  
ATOM   3822  HG  LEU   257      38.100 -17.628 -43.418  1.00  0.00           H  
ATOM   3823  CD1 LEU   257      36.415 -18.564 -44.483  1.00  0.00           C  
ATOM   3824 HD11 LEU   257      36.071 -19.598 -44.611  1.00  0.00           H  
ATOM   3825 HD12 LEU   257      35.646 -17.950 -43.997  1.00  0.00           H  
ATOM   3826 HD13 LEU   257      36.625 -18.121 -45.464  1.00  0.00           H  
ATOM   3827  CD2 LEU   257      37.339 -19.233 -42.209  1.00  0.00           C  
ATOM   3828 HD21 LEU   257      38.122 -18.986 -41.482  1.00  0.00           H  
ATOM   3829 HD22 LEU   257      36.504 -18.718 -41.717  1.00  0.00           H  
ATOM   3830 HD23 LEU   257      37.005 -20.266 -42.363  1.00  0.00           H  
ATOM   3831  C   LEU   257      40.927 -20.643 -43.704  1.00  0.00           C  
ATOM   3832  O   LEU   257      40.722 -21.552 -43.040  1.00  0.00           O  
ATOM   3833  N   PHE   258      41.890 -20.782 -44.601  1.00  0.00           N  
ATOM   3834  H   PHE   258      42.149 -19.928 -45.081  1.00  0.00           H  
ATOM   3835  CA  PHE   258      42.842 -21.916 -44.486  1.00  0.00           C  
ATOM   3836  HA  PHE   258      42.277 -22.848 -44.461  1.00  0.00           H  
ATOM   3837  CB  PHE   258      43.722 -22.020 -45.721  1.00  0.00           C  
ATOM   3838  HB2 PHE   258      43.115 -22.115 -46.630  1.00  0.00           H  
ATOM   3839  HB3 PHE   258      44.233 -21.058 -45.852  1.00  0.00           H  
ATOM   3840  CG  PHE   258      44.768 -23.048 -45.697  1.00  0.00           C  
ATOM   3841  CD1 PHE   258      46.156 -22.748 -45.568  1.00  0.00           C  
ATOM   3842  HD1 PHE   258      46.588 -21.759 -45.569  1.00  0.00           H  
ATOM   3843  CE1 PHE   258      47.159 -23.751 -45.501  1.00  0.00           C  
ATOM   3844  HE1 PHE   258      48.199 -23.461 -45.522  1.00  0.00           H  
ATOM   3845  CZ  PHE   258      46.802 -25.133 -45.456  1.00  0.00           C  
ATOM   3846  HZ  PHE   258      47.566 -25.891 -45.547  1.00  0.00           H  
ATOM   3847  CE2 PHE   258      45.429 -25.400 -45.474  1.00  0.00           C  
ATOM   3848  HE2 PHE   258      45.143 -26.438 -45.388  1.00  0.00           H  
ATOM   3849  CD2 PHE   258      44.463 -24.376 -45.538  1.00  0.00           C  
ATOM   3850  HD2 PHE   258      43.466 -24.735 -45.328  1.00  0.00           H  
ATOM   3851  C   PHE   258      43.596 -21.785 -43.130  1.00  0.00           C  
ATOM   3852  O   PHE   258      43.411 -22.512 -42.199  1.00  0.00           O  
ATOM   3853  N   GLU   259      44.375 -20.746 -42.972  1.00  0.00           N  
ATOM   3854  H   GLU   259      44.374 -20.118 -43.767  1.00  0.00           H  
ATOM   3855  CA  GLU   259      45.055 -20.296 -41.761  1.00  0.00           C  
ATOM   3856  HA  GLU   259      45.936 -20.925 -41.637  1.00  0.00           H  
ATOM   3857  CB  GLU   259      45.621 -18.868 -41.950  1.00  0.00           C  
ATOM   3858  HB2 GLU   259      44.846 -18.128 -42.151  1.00  0.00           H  
ATOM   3859  HB3 GLU   259      46.158 -18.528 -41.065  1.00  0.00           H  
ATOM   3860  CG  GLU   259      46.534 -18.762 -43.139  1.00  0.00           C  
ATOM   3861  HG2 GLU   259      45.907 -18.955 -44.009  1.00  0.00           H  
ATOM   3862  HG3 GLU   259      46.919 -17.747 -43.241  1.00  0.00           H  
ATOM   3863  CD  GLU   259      47.654 -19.688 -43.107  1.00  0.00           C  
ATOM   3864  OE1 GLU   259      48.165 -20.094 -44.159  1.00  0.00           O  
ATOM   3865  OE2 GLU   259      48.169 -19.860 -41.968  1.00  0.00           O  
ATOM   3866  C   GLU   259      44.185 -20.444 -40.531  1.00  0.00           C  
ATOM   3867  O   GLU   259      44.701 -21.036 -39.588  1.00  0.00           O  
ATOM   3868  N   ALA   260      42.956 -19.874 -40.534  1.00  0.00           N  
ATOM   3869  H   ALA   260      42.626 -19.539 -41.431  1.00  0.00           H  
ATOM   3870  CA  ALA   260      41.988 -19.989 -39.412  1.00  0.00           C  
ATOM   3871  HA  ALA   260      42.503 -19.553 -38.556  1.00  0.00           H  
ATOM   3872  CB  ALA   260      40.694 -19.164 -39.693  1.00  0.00           C  
ATOM   3873  HB1 ALA   260      40.117 -19.763 -40.408  1.00  0.00           H  
ATOM   3874  HB2 ALA   260      40.027 -18.893 -38.864  1.00  0.00           H  
ATOM   3875  HB3 ALA   260      41.008 -18.173 -40.043  1.00  0.00           H  
ATOM   3876  C   ALA   260      41.498 -21.420 -39.059  1.00  0.00           C  
ATOM   3877  O   ALA   260      41.388 -21.765 -37.915  1.00  0.00           O  
ATOM   3878  N   ASN   261      41.365 -22.334 -40.025  1.00  0.00           N  
ATOM   3879  H   ASN   261      41.599 -22.004 -40.954  1.00  0.00           H  
ATOM   3880  CA  ASN   261      41.046 -23.771 -39.870  1.00  0.00           C  
ATOM   3881  HA  ASN   261      40.287 -23.902 -39.099  1.00  0.00           H  
ATOM   3882  CB  ASN   261      40.583 -24.398 -41.214  1.00  0.00           C  
ATOM   3883  HB2 ASN   261      40.880 -23.804 -42.078  1.00  0.00           H  
ATOM   3884  HB3 ASN   261      40.881 -25.434 -41.376  1.00  0.00           H  
ATOM   3885  CG  ASN   261      39.022 -24.280 -41.334  1.00  0.00           C  
ATOM   3886  OD1 ASN   261      38.304 -25.115 -40.886  1.00  0.00           O  
ATOM   3887  ND2 ASN   261      38.518 -23.223 -41.892  1.00  0.00           N  
ATOM   3888 HD21 ASN   261      37.510 -23.176 -41.981  1.00  0.00           H  
ATOM   3889 HD22 ASN   261      39.047 -22.601 -42.491  1.00  0.00           H  
ATOM   3890  C   ASN   261      42.252 -24.512 -39.347  1.00  0.00           C  
ATOM   3891  O   ASN   261      42.084 -25.426 -38.545  1.00  0.00           O  
ATOM   3892  N   ILE   262      43.504 -24.213 -39.698  1.00  0.00           N  
ATOM   3893  H   ILE   262      43.627 -23.487 -40.393  1.00  0.00           H  
ATOM   3894  CA  ILE   262      44.813 -24.722 -39.167  1.00  0.00           C  
ATOM   3895  HA  ILE   262      44.810 -25.812 -39.148  1.00  0.00           H  
ATOM   3896  CB  ILE   262      46.096 -24.318 -39.861  1.00  0.00           C  
ATOM   3897  HB  ILE   262      46.190 -23.233 -39.813  1.00  0.00           H  
ATOM   3898  CG2 ILE   262      47.418 -24.932 -39.327  1.00  0.00           C  
ATOM   3899 HG21 ILE   262      47.525 -24.696 -38.261  1.00  0.00           H  
ATOM   3900 HG22 ILE   262      47.381 -26.019 -39.471  1.00  0.00           H  
ATOM   3901 HG23 ILE   262      48.316 -24.510 -39.796  1.00  0.00           H  
ATOM   3902  CG1 ILE   262      46.045 -24.713 -41.395  1.00  0.00           C  
ATOM   3903 HG12 ILE   262      45.245 -24.082 -41.782  1.00  0.00           H  
ATOM   3904 HG13 ILE   262      47.014 -24.385 -41.770  1.00  0.00           H  
ATOM   3905  CD1 ILE   262      45.657 -26.139 -41.806  1.00  0.00           C  
ATOM   3906 HD11 ILE   262      44.583 -26.311 -41.948  1.00  0.00           H  
ATOM   3907 HD12 ILE   262      46.238 -26.465 -42.677  1.00  0.00           H  
ATOM   3908 HD13 ILE   262      46.012 -26.819 -41.021  1.00  0.00           H  
ATOM   3909  C   ILE   262      44.841 -24.291 -37.660  1.00  0.00           C  
ATOM   3910  O   ILE   262      44.821 -25.197 -36.853  1.00  0.00           O  
ATOM   3911  N   LEU   263      44.753 -23.032 -37.285  1.00  0.00           N  
ATOM   3912  H   LEU   263      44.666 -22.350 -38.029  1.00  0.00           H  
ATOM   3913  CA  LEU   263      44.629 -22.475 -35.953  1.00  0.00           C  
ATOM   3914  HA  LEU   263      45.610 -22.675 -35.522  1.00  0.00           H  
ATOM   3915  CB  LEU   263      44.373 -20.958 -36.081  1.00  0.00           C  
ATOM   3916  HB2 LEU   263      43.581 -20.808 -36.814  1.00  0.00           H  
ATOM   3917  HB3 LEU   263      44.055 -20.533 -35.129  1.00  0.00           H  
ATOM   3918  CG  LEU   263      45.595 -20.107 -36.519  1.00  0.00           C  
ATOM   3919  HG  LEU   263      46.007 -20.663 -37.361  1.00  0.00           H  
ATOM   3920  CD1 LEU   263      45.247 -18.766 -37.070  1.00  0.00           C  
ATOM   3921 HD11 LEU   263      46.130 -18.183 -37.358  1.00  0.00           H  
ATOM   3922 HD12 LEU   263      44.619 -18.911 -37.958  1.00  0.00           H  
ATOM   3923 HD13 LEU   263      44.719 -18.125 -36.353  1.00  0.00           H  
ATOM   3924  CD2 LEU   263      46.552 -19.969 -35.344  1.00  0.00           C  
ATOM   3925 HD21 LEU   263      46.179 -19.219 -34.635  1.00  0.00           H  
ATOM   3926 HD22 LEU   263      46.859 -20.842 -34.754  1.00  0.00           H  
ATOM   3927 HD23 LEU   263      47.534 -19.624 -35.693  1.00  0.00           H  
ATOM   3928  C   LEU   263      43.426 -23.129 -35.227  1.00  0.00           C  
ATOM   3929  O   LEU   263      43.641 -23.527 -34.115  1.00  0.00           O  
ATOM   3930  N   ALA   264      42.314 -23.435 -35.885  1.00  0.00           N  
ATOM   3931  H   ALA   264      42.186 -23.061 -36.817  1.00  0.00           H  
ATOM   3932  CA  ALA   264      41.204 -24.079 -35.184  1.00  0.00           C  
ATOM   3933  HA  ALA   264      40.908 -23.477 -34.325  1.00  0.00           H  
ATOM   3934  CB  ALA   264      40.024 -24.088 -36.139  1.00  0.00           C  
ATOM   3935  HB1 ALA   264      39.739 -23.092 -36.498  1.00  0.00           H  
ATOM   3936  HB2 ALA   264      40.177 -24.753 -36.998  1.00  0.00           H  
ATOM   3937  HB3 ALA   264      39.059 -24.451 -35.764  1.00  0.00           H  
ATOM   3938  C   ALA   264      41.562 -25.517 -34.760  1.00  0.00           C  
ATOM   3939  O   ALA   264      41.118 -25.856 -33.674  1.00  0.00           O  
ATOM   3940  N   VAL   265      42.360 -26.283 -35.453  1.00  0.00           N  
ATOM   3941  H   VAL   265      42.619 -25.903 -36.355  1.00  0.00           H  
ATOM   3942  CA  VAL   265      42.819 -27.579 -34.966  1.00  0.00           C  
ATOM   3943  HA  VAL   265      42.065 -27.894 -34.245  1.00  0.00           H  
ATOM   3944  CB  VAL   265      42.943 -28.618 -36.046  1.00  0.00           C  
ATOM   3945  HB  VAL   265      42.194 -28.464 -36.822  1.00  0.00           H  
ATOM   3946  CG1 VAL   265      44.249 -28.657 -36.786  1.00  0.00           C  
ATOM   3947 HG11 VAL   265      44.087 -29.452 -37.523  1.00  0.00           H  
ATOM   3948 HG12 VAL   265      44.441 -27.687 -37.261  1.00  0.00           H  
ATOM   3949 HG13 VAL   265      45.043 -28.927 -36.078  1.00  0.00           H  
ATOM   3950  CG2 VAL   265      42.602 -29.998 -35.476  1.00  0.00           C  
ATOM   3951 HG21 VAL   265      42.715 -30.744 -36.272  1.00  0.00           H  
ATOM   3952 HG22 VAL   265      43.297 -30.229 -34.658  1.00  0.00           H  
ATOM   3953 HG23 VAL   265      41.586 -30.046 -35.064  1.00  0.00           H  
ATOM   3954  C   VAL   265      43.997 -27.431 -33.998  1.00  0.00           C  
ATOM   3955  O   VAL   265      44.008 -28.161 -33.046  1.00  0.00           O  
ATOM   3956  N   LEU   266      44.945 -26.491 -34.257  1.00  0.00           N  
ATOM   3957  H   LEU   266      44.842 -25.891 -35.067  1.00  0.00           H  
ATOM   3958  CA  LEU   266      46.132 -26.297 -33.326  1.00  0.00           C  
ATOM   3959  HA  LEU   266      46.613 -27.275 -33.355  1.00  0.00           H  
ATOM   3960  CB  LEU   266      47.044 -25.258 -34.063  1.00  0.00           C  
ATOM   3961  HB2 LEU   266      47.342 -25.656 -35.034  1.00  0.00           H  
ATOM   3962  HB3 LEU   266      46.454 -24.409 -34.407  1.00  0.00           H  
ATOM   3963  CG  LEU   266      48.257 -24.636 -33.300  1.00  0.00           C  
ATOM   3964  HG  LEU   266      47.892 -24.116 -32.414  1.00  0.00           H  
ATOM   3965  CD1 LEU   266      49.374 -25.606 -33.009  1.00  0.00           C  
ATOM   3966 HD11 LEU   266      48.873 -26.386 -32.422  1.00  0.00           H  
ATOM   3967 HD12 LEU   266      49.778 -26.087 -33.908  1.00  0.00           H  
ATOM   3968 HD13 LEU   266      50.249 -25.251 -32.451  1.00  0.00           H  
ATOM   3969  CD2 LEU   266      48.687 -23.492 -34.199  1.00  0.00           C  
ATOM   3970 HD21 LEU   266      49.663 -23.109 -33.877  1.00  0.00           H  
ATOM   3971 HD22 LEU   266      48.828 -23.749 -35.256  1.00  0.00           H  
ATOM   3972 HD23 LEU   266      47.983 -22.660 -34.068  1.00  0.00           H  
ATOM   3973  C   LEU   266      45.654 -25.814 -31.949  1.00  0.00           C  
ATOM   3974  O   LEU   266      46.329 -26.110 -30.978  1.00  0.00           O  
ATOM   3975  N   ALA   267      44.600 -25.014 -31.861  1.00  0.00           N  
ATOM   3976  H   ALA   267      44.176 -24.756 -32.745  1.00  0.00           H  
ATOM   3977  CA  ALA   267      44.160 -24.378 -30.619  1.00  0.00           C  
ATOM   3978  HA  ALA   267      44.878 -23.649 -30.243  1.00  0.00           H  
ATOM   3979  CB  ALA   267      42.759 -23.782 -30.835  1.00  0.00           C  
ATOM   3980  HB1 ALA   267      42.025 -24.488 -31.244  1.00  0.00           H  
ATOM   3981  HB2 ALA   267      42.261 -23.504 -29.898  1.00  0.00           H  
ATOM   3982  HB3 ALA   267      42.832 -22.919 -31.509  1.00  0.00           H  
ATOM   3983  C   ALA   267      44.158 -25.293 -29.403  1.00  0.00           C  
ATOM   3984  O   ALA   267      44.935 -25.051 -28.525  1.00  0.00           O  
ATOM   3985  N   GLU   268      43.354 -26.387 -29.381  1.00  0.00           N  
ATOM   3986  H   GLU   268      42.702 -26.486 -30.150  1.00  0.00           H  
ATOM   3987  CA  GLU   268      43.472 -27.297 -28.216  1.00  0.00           C  
ATOM   3988  HA  GLU   268      43.452 -26.708 -27.299  1.00  0.00           H  
ATOM   3989  CB  GLU   268      42.189 -28.177 -28.055  1.00  0.00           C  
ATOM   3990  HB2 GLU   268      41.388 -27.777 -28.676  1.00  0.00           H  
ATOM   3991  HB3 GLU   268      42.265 -29.193 -28.441  1.00  0.00           H  
ATOM   3992  CG  GLU   268      41.806 -28.334 -26.554  1.00  0.00           C  
ATOM   3993  HG2 GLU   268      41.218 -29.233 -26.365  1.00  0.00           H  
ATOM   3994  HG3 GLU   268      42.742 -28.456 -26.009  1.00  0.00           H  
ATOM   3995  CD  GLU   268      41.062 -27.175 -25.949  1.00  0.00           C  
ATOM   3996  OE1 GLU   268      41.424 -26.070 -26.275  1.00  0.00           O  
ATOM   3997  OE2 GLU   268      40.196 -27.410 -25.040  1.00  0.00           O  
ATOM   3998  C   GLU   268      44.713 -28.223 -28.168  1.00  0.00           C  
ATOM   3999  O   GLU   268      45.072 -28.734 -27.158  1.00  0.00           O  
ATOM   4000  N   VAL   269      45.469 -28.283 -29.306  1.00  0.00           N  
ATOM   4001  H   VAL   269      45.122 -27.798 -30.125  1.00  0.00           H  
ATOM   4002  CA  VAL   269      46.749 -29.007 -29.270  1.00  0.00           C  
ATOM   4003  HA  VAL   269      46.580 -29.939 -28.730  1.00  0.00           H  
ATOM   4004  CB  VAL   269      47.185 -29.525 -30.667  1.00  0.00           C  
ATOM   4005  HB  VAL   269      47.074 -28.761 -31.436  1.00  0.00           H  
ATOM   4006  CG1 VAL   269      48.689 -29.852 -30.711  1.00  0.00           C  
ATOM   4007 HG11 VAL   269      49.385 -29.037 -30.474  1.00  0.00           H  
ATOM   4008 HG12 VAL   269      48.948 -30.713 -30.084  1.00  0.00           H  
ATOM   4009 HG13 VAL   269      49.066 -30.150 -31.697  1.00  0.00           H  
ATOM   4010  CG2 VAL   269      46.323 -30.703 -31.254  1.00  0.00           C  
ATOM   4011 HG21 VAL   269      46.211 -31.362 -30.384  1.00  0.00           H  
ATOM   4012 HG22 VAL   269      45.372 -30.284 -31.604  1.00  0.00           H  
ATOM   4013 HG23 VAL   269      46.857 -31.175 -32.088  1.00  0.00           H  
ATOM   4014  C   VAL   269      47.808 -28.153 -28.509  1.00  0.00           C  
ATOM   4015  O   VAL   269      48.504 -28.714 -27.681  1.00  0.00           O  
ATOM   4016  N   MET   270      48.060 -26.860 -28.834  1.00  0.00           N  
ATOM   4017  H   MET   270      47.572 -26.422 -29.606  1.00  0.00           H  
ATOM   4018  CA  MET   270      48.601 -25.925 -27.740  1.00  0.00           C  
ATOM   4019  HA  MET   270      49.673 -26.121 -27.715  1.00  0.00           H  
ATOM   4020  CB  MET   270      48.382 -24.431 -28.008  1.00  0.00           C  
ATOM   4021  HB2 MET   270      47.302 -24.313 -28.089  1.00  0.00           H  
ATOM   4022  HB3 MET   270      48.717 -23.865 -27.139  1.00  0.00           H  
ATOM   4023  CG  MET   270      49.085 -23.945 -29.314  1.00  0.00           C  
ATOM   4024  HG2 MET   270      49.916 -24.640 -29.436  1.00  0.00           H  
ATOM   4025  HG3 MET   270      48.393 -24.098 -30.142  1.00  0.00           H  
ATOM   4026  SD  MET   270      49.657 -22.272 -29.432  1.00  0.00           S  
ATOM   4027  CE  MET   270      47.960 -21.796 -29.799  1.00  0.00           C  
ATOM   4028  HE1 MET   270      47.676 -21.928 -30.851  1.00  0.00           H  
ATOM   4029  HE2 MET   270      47.235 -22.303 -29.150  1.00  0.00           H  
ATOM   4030  HE3 MET   270      48.036 -20.772 -29.412  1.00  0.00           H  
ATOM   4031  C   MET   270      47.988 -26.243 -26.313  1.00  0.00           C  
ATOM   4032  O   MET   270      48.823 -26.528 -25.492  1.00  0.00           O  
ATOM   4033  N   SER   271      46.715 -26.179 -26.057  1.00  0.00           N  
ATOM   4034  H   SER   271      46.046 -26.061 -26.809  1.00  0.00           H  
ATOM   4035  CA  SER   271      46.172 -26.251 -24.698  1.00  0.00           C  
ATOM   4036  HA  SER   271      46.570 -25.367 -24.200  1.00  0.00           H  
ATOM   4037  CB  SER   271      44.673 -26.101 -24.586  1.00  0.00           C  
ATOM   4038  HB2 SER   271      44.068 -26.927 -24.959  1.00  0.00           H  
ATOM   4039  HB3 SER   271      44.453 -26.104 -23.518  1.00  0.00           H  
ATOM   4040  OG  SER   271      44.192 -24.907 -25.110  1.00  0.00           O  
ATOM   4041  HG  SER   271      43.305 -25.054 -25.447  1.00  0.00           H  
ATOM   4042  C   SER   271      46.520 -27.594 -24.000  1.00  0.00           C  
ATOM   4043  O   SER   271      46.536 -27.681 -22.781  1.00  0.00           O  
ATOM   4044  N   ALA   272      46.641 -28.641 -24.778  1.00  0.00           N  
ATOM   4045  H   ALA   272      46.453 -28.441 -25.753  1.00  0.00           H  
ATOM   4046  CA  ALA   272      46.843 -30.007 -24.311  1.00  0.00           C  
ATOM   4047  HA  ALA   272      46.275 -30.151 -23.392  1.00  0.00           H  
ATOM   4048  CB  ALA   272      46.242 -31.037 -25.327  1.00  0.00           C  
ATOM   4049  HB1 ALA   272      45.238 -30.740 -25.655  1.00  0.00           H  
ATOM   4050  HB2 ALA   272      46.927 -31.163 -26.174  1.00  0.00           H  
ATOM   4051  HB3 ALA   272      46.059 -31.983 -24.801  1.00  0.00           H  
ATOM   4052  C   ALA   272      48.348 -30.181 -24.043  1.00  0.00           C  
ATOM   4053  O   ALA   272      48.670 -30.978 -23.185  1.00  0.00           O  
ATOM   4054  N   ILE   273      49.278 -29.506 -24.705  1.00  0.00           N  
ATOM   4055  H   ILE   273      48.944 -28.837 -25.389  1.00  0.00           H  
ATOM   4056  CA  ILE   273      50.714 -29.530 -24.459  1.00  0.00           C  
ATOM   4057  HA  ILE   273      50.982 -30.565 -24.249  1.00  0.00           H  
ATOM   4058  CB  ILE   273      51.487 -28.910 -25.640  1.00  0.00           C  
ATOM   4059  HB  ILE   273      51.012 -27.958 -25.875  1.00  0.00           H  
ATOM   4060  CG2 ILE   273      52.849 -28.598 -25.212  1.00  0.00           C  
ATOM   4061 HG21 ILE   273      53.312 -29.516 -24.829  1.00  0.00           H  
ATOM   4062 HG22 ILE   273      53.488 -28.168 -25.994  1.00  0.00           H  
ATOM   4063 HG23 ILE   273      52.978 -27.933 -24.350  1.00  0.00           H  
ATOM   4064  CG1 ILE   273      51.465 -29.764 -26.950  1.00  0.00           C  
ATOM   4065 HG12 ILE   273      52.019 -30.698 -26.854  1.00  0.00           H  
ATOM   4066 HG13 ILE   273      50.432 -30.110 -26.953  1.00  0.00           H  
ATOM   4067  CD1 ILE   273      51.851 -29.000 -28.235  1.00  0.00           C  
ATOM   4068 HD11 ILE   273      52.935 -28.972 -28.401  1.00  0.00           H  
ATOM   4069 HD12 ILE   273      51.400 -29.492 -29.106  1.00  0.00           H  
ATOM   4070 HD13 ILE   273      51.553 -27.944 -28.262  1.00  0.00           H  
ATOM   4071  C   ILE   273      50.928 -28.701 -23.109  1.00  0.00           C  
ATOM   4072  O   ILE   273      51.778 -29.084 -22.276  1.00  0.00           O  
ATOM   4073  N   PHE   274      50.196 -27.593 -22.982  1.00  0.00           N  
ATOM   4074  H   PHE   274      49.549 -27.349 -23.722  1.00  0.00           H  
ATOM   4075  CA  PHE   274      50.166 -26.771 -21.783  1.00  0.00           C  
ATOM   4076  HA  PHE   274      51.132 -26.415 -21.424  1.00  0.00           H  
ATOM   4077  CB  PHE   274      49.335 -25.474 -21.920  1.00  0.00           C  
ATOM   4078  HB2 PHE   274      49.841 -24.808 -22.629  1.00  0.00           H  
ATOM   4079  HB3 PHE   274      48.428 -25.759 -22.467  1.00  0.00           H  
ATOM   4080  CG  PHE   274      49.057 -24.717 -20.693  1.00  0.00           C  
ATOM   4081  CD1 PHE   274      47.787 -25.012 -20.161  1.00  0.00           C  
ATOM   4082  HD1 PHE   274      47.221 -25.832 -20.578  1.00  0.00           H  
ATOM   4083  CE1 PHE   274      47.396 -24.322 -19.027  1.00  0.00           C  
ATOM   4084  HE1 PHE   274      46.496 -24.528 -18.467  1.00  0.00           H  
ATOM   4085  CZ  PHE   274      48.157 -23.299 -18.526  1.00  0.00           C  
ATOM   4086  HZ  PHE   274      47.815 -22.856 -17.602  1.00  0.00           H  
ATOM   4087  CE2 PHE   274      49.411 -22.943 -19.034  1.00  0.00           C  
ATOM   4088  HE2 PHE   274      49.910 -22.145 -18.504  1.00  0.00           H  
ATOM   4089  CD2 PHE   274      49.862 -23.706 -20.185  1.00  0.00           C  
ATOM   4090  HD2 PHE   274      50.813 -23.529 -20.667  1.00  0.00           H  
ATOM   4091  C   PHE   274      49.706 -27.639 -20.590  1.00  0.00           C  
ATOM   4092  O   PHE   274      50.461 -27.833 -19.584  1.00  0.00           O  
ATOM   4093  N   ALA   275      48.571 -28.407 -20.802  1.00  0.00           N  
ATOM   4094  H   ALA   275      48.027 -28.290 -21.648  1.00  0.00           H  
ATOM   4095  CA  ALA   275      48.089 -29.422 -19.829  1.00  0.00           C  
ATOM   4096  HA  ALA   275      47.734 -29.031 -18.876  1.00  0.00           H  
ATOM   4097  CB  ALA   275      46.876 -30.173 -20.371  1.00  0.00           C  
ATOM   4098  HB1 ALA   275      46.572 -31.024 -19.749  1.00  0.00           H  
ATOM   4099  HB2 ALA   275      46.036 -29.478 -20.490  1.00  0.00           H  
ATOM   4100  HB3 ALA   275      47.045 -30.497 -21.405  1.00  0.00           H  
ATOM   4101  C   ALA   275      49.180 -30.418 -19.448  1.00  0.00           C  
ATOM   4102  O   ALA   275      49.370 -30.665 -18.248  1.00  0.00           O  
ATOM   4103  N   GLU   276      49.878 -31.024 -20.375  1.00  0.00           N  
ATOM   4104  H   GLU   276      49.682 -30.844 -21.352  1.00  0.00           H  
ATOM   4105  CA  GLU   276      51.044 -31.953 -20.101  1.00  0.00           C  
ATOM   4106  HA  GLU   276      50.581 -32.779 -19.561  1.00  0.00           H  
ATOM   4107  CB  GLU   276      51.487 -32.559 -21.465  1.00  0.00           C  
ATOM   4108  HB2 GLU   276      50.803 -33.376 -21.691  1.00  0.00           H  
ATOM   4109  HB3 GLU   276      51.495 -31.815 -22.262  1.00  0.00           H  
ATOM   4110  CG  GLU   276      52.971 -33.097 -21.399  1.00  0.00           C  
ATOM   4111  HG2 GLU   276      53.626 -32.234 -21.511  1.00  0.00           H  
ATOM   4112  HG3 GLU   276      53.048 -33.490 -20.385  1.00  0.00           H  
ATOM   4113  CD  GLU   276      53.307 -34.260 -22.279  1.00  0.00           C  
ATOM   4114  OE1 GLU   276      53.767 -35.232 -21.597  1.00  0.00           O  
ATOM   4115  OE2 GLU   276      53.131 -34.342 -23.492  1.00  0.00           O  
ATOM   4116  C   GLU   276      52.133 -31.241 -19.188  1.00  0.00           C  
ATOM   4117  O   GLU   276      52.337 -31.841 -18.140  1.00  0.00           O  
ATOM   4118  N   VAL   277      52.822 -30.108 -19.486  1.00  0.00           N  
ATOM   4119  H   VAL   277      52.619 -29.574 -20.323  1.00  0.00           H  
ATOM   4120  CA  VAL   277      53.790 -29.479 -18.593  1.00  0.00           C  
ATOM   4121  HA  VAL   277      54.476 -30.287 -18.340  1.00  0.00           H  
ATOM   4122  CB  VAL   277      54.606 -28.347 -19.262  1.00  0.00           C  
ATOM   4123  HB  VAL   277      55.351 -28.063 -18.519  1.00  0.00           H  
ATOM   4124  CG1 VAL   277      55.438 -28.905 -20.443  1.00  0.00           C  
ATOM   4125 HG11 VAL   277      55.731 -28.046 -21.059  1.00  0.00           H  
ATOM   4126 HG12 VAL   277      56.249 -29.611 -20.225  1.00  0.00           H  
ATOM   4127 HG13 VAL   277      54.814 -29.516 -21.107  1.00  0.00           H  
ATOM   4128  CG2 VAL   277      53.863 -27.175 -19.760  1.00  0.00           C  
ATOM   4129 HG21 VAL   277      53.201 -27.424 -20.599  1.00  0.00           H  
ATOM   4130 HG22 VAL   277      53.226 -26.738 -18.982  1.00  0.00           H  
ATOM   4131 HG23 VAL   277      54.577 -26.429 -20.131  1.00  0.00           H  
ATOM   4132  C   VAL   277      53.139 -28.966 -17.298  1.00  0.00           C  
ATOM   4133  O   VAL   277      53.833 -28.825 -16.256  1.00  0.00           O  
ATOM   4134  N   MET   278      51.880 -28.545 -17.335  1.00  0.00           N  
ATOM   4135  H   MET   278      51.423 -28.419 -18.230  1.00  0.00           H  
ATOM   4136  CA  MET   278      51.050 -28.197 -16.182  1.00  0.00           C  
ATOM   4137  HA  MET   278      51.669 -27.742 -15.409  1.00  0.00           H  
ATOM   4138  CB  MET   278      50.116 -26.992 -16.611  1.00  0.00           C  
ATOM   4139  HB2 MET   278      49.294 -27.216 -17.291  1.00  0.00           H  
ATOM   4140  HB3 MET   278      49.561 -26.645 -15.740  1.00  0.00           H  
ATOM   4141  CG  MET   278      50.854 -25.800 -17.189  1.00  0.00           C  
ATOM   4142  HG2 MET   278      51.288 -26.151 -18.124  1.00  0.00           H  
ATOM   4143  HG3 MET   278      50.039 -25.149 -17.507  1.00  0.00           H  
ATOM   4144  SD  MET   278      52.016 -24.990 -16.106  1.00  0.00           S  
ATOM   4145  CE  MET   278      50.862 -24.188 -15.063  1.00  0.00           C  
ATOM   4146  HE1 MET   278      51.436 -23.461 -14.475  1.00  0.00           H  
ATOM   4147  HE2 MET   278      50.036 -23.625 -15.515  1.00  0.00           H  
ATOM   4148  HE3 MET   278      50.314 -24.857 -14.388  1.00  0.00           H  
ATOM   4149  C   MET   278      50.228 -29.183 -15.361  1.00  0.00           C  
ATOM   4150  O   MET   278      49.494 -28.756 -14.457  1.00  0.00           O  
ATOM   4151  N   GLN   279      50.279 -30.494 -15.683  1.00  0.00           N  
ATOM   4152  H   GLN   279      50.787 -30.751 -16.521  1.00  0.00           H  
ATOM   4153  CA  GLN   279      49.679 -31.638 -14.936  1.00  0.00           C  
ATOM   4154  HA  GLN   279      49.910 -32.566 -15.459  1.00  0.00           H  
ATOM   4155  CB  GLN   279      50.209 -31.807 -13.515  1.00  0.00           C  
ATOM   4156  HB2 GLN   279      50.065 -30.819 -13.077  1.00  0.00           H  
ATOM   4157  HB3 GLN   279      49.707 -32.644 -13.032  1.00  0.00           H  
ATOM   4158  CG  GLN   279      51.788 -32.284 -13.406  1.00  0.00           C  
ATOM   4159  HG2 GLN   279      52.057 -32.427 -12.360  1.00  0.00           H  
ATOM   4160  HG3 GLN   279      52.056 -33.251 -13.833  1.00  0.00           H  
ATOM   4161  CD  GLN   279      52.683 -31.220 -13.938  1.00  0.00           C  
ATOM   4162  OE1 GLN   279      52.979 -30.166 -13.321  1.00  0.00           O  
ATOM   4163  NE2 GLN   279      53.223 -31.393 -15.075  1.00  0.00           N  
ATOM   4164 HE21 GLN   279      53.765 -30.621 -15.443  1.00  0.00           H  
ATOM   4165 HE22 GLN   279      52.920 -32.145 -15.682  1.00  0.00           H  
ATOM   4166  C   GLN   279      48.114 -31.646 -15.049  1.00  0.00           C  
ATOM   4167  O   GLN   279      47.425 -31.726 -14.058  1.00  0.00           O  
ATOM   4168  N   GLY   280      47.714 -31.678 -16.303  1.00  0.00           N  
ATOM   4169  H   GLY   280      48.393 -31.448 -17.020  1.00  0.00           H  
ATOM   4170  CA  GLY   280      46.304 -31.581 -16.685  1.00  0.00           C  
ATOM   4171  HA2 GLY   280      45.857 -30.672 -16.282  1.00  0.00           H  
ATOM   4172  HA3 GLY   280      46.363 -31.482 -17.769  1.00  0.00           H  
ATOM   4173  C   GLY   280      45.435 -32.764 -16.209  1.00  0.00           C  
ATOM   4174  O   GLY   280      45.758 -33.959 -16.367  1.00  0.00           O  
ATOM   4175  N   LYS   281      44.381 -32.365 -15.490  1.00  0.00           N  
ATOM   4176  H   LYS   281      43.992 -31.431 -15.535  1.00  0.00           H  
ATOM   4177  CA  LYS   281      43.520 -33.408 -14.756  1.00  0.00           C  
ATOM   4178  HA  LYS   281      44.233 -34.138 -14.372  1.00  0.00           H  
ATOM   4179  CB  LYS   281      42.827 -32.739 -13.515  1.00  0.00           C  
ATOM   4180  HB2 LYS   281      42.203 -31.905 -13.837  1.00  0.00           H  
ATOM   4181  HB3 LYS   281      42.293 -33.523 -12.979  1.00  0.00           H  
ATOM   4182  CG  LYS   281      43.822 -32.048 -12.510  1.00  0.00           C  
ATOM   4183  HG2 LYS   281      44.495 -32.713 -11.969  1.00  0.00           H  
ATOM   4184  HG3 LYS   281      44.471 -31.308 -12.979  1.00  0.00           H  
ATOM   4185  CD  LYS   281      43.142 -31.219 -11.429  1.00  0.00           C  
ATOM   4186  HD2 LYS   281      42.653 -30.363 -11.894  1.00  0.00           H  
ATOM   4187  HD3 LYS   281      42.494 -31.838 -10.808  1.00  0.00           H  
ATOM   4188  CE  LYS   281      44.303 -30.683 -10.601  1.00  0.00           C  
ATOM   4189  HE2 LYS   281      44.843 -31.503 -10.129  1.00  0.00           H  
ATOM   4190  HE3 LYS   281      44.932 -30.176 -11.333  1.00  0.00           H  
ATOM   4191  NZ  LYS   281      43.960 -29.688  -9.541  1.00  0.00           N  
ATOM   4192  HZ1 LYS   281      44.739 -29.586  -8.906  1.00  0.00           H  
ATOM   4193  HZ2 LYS   281      43.751 -28.798  -9.972  1.00  0.00           H  
ATOM   4194  HZ3 LYS   281      43.165 -29.951  -8.977  1.00  0.00           H  
ATOM   4195  C   LYS   281      42.512 -34.218 -15.534  1.00  0.00           C  
ATOM   4196  O   LYS   281      41.913 -33.650 -16.460  1.00  0.00           O  
ATOM   4197  N   PRO   282      42.322 -35.482 -15.125  1.00  0.00           N  
ATOM   4198  CD  PRO   282      43.032 -36.327 -14.193  1.00  0.00           C  
ATOM   4199  HD2 PRO   282      42.770 -36.035 -13.168  1.00  0.00           H  
ATOM   4200  HD3 PRO   282      44.118 -36.179 -14.242  1.00  0.00           H  
ATOM   4201  CG  PRO   282      42.700 -37.809 -14.439  1.00  0.00           C  
ATOM   4202  HG2 PRO   282      42.728 -38.465 -13.560  1.00  0.00           H  
ATOM   4203  HG3 PRO   282      43.370 -38.232 -15.199  1.00  0.00           H  
ATOM   4204  CB  PRO   282      41.268 -37.635 -14.908  1.00  0.00           C  
ATOM   4205  HB2 PRO   282      40.561 -37.523 -14.077  1.00  0.00           H  
ATOM   4206  HB3 PRO   282      40.981 -38.511 -15.502  1.00  0.00           H  
ATOM   4207  CA  PRO   282      41.282 -36.330 -15.716  1.00  0.00           C  
ATOM   4208  HA  PRO   282      41.537 -36.550 -16.753  1.00  0.00           H  
ATOM   4209  C   PRO   282      39.874 -35.689 -15.737  1.00  0.00           C  
ATOM   4210  O   PRO   282      39.138 -35.918 -16.698  1.00  0.00           O  
ATOM   4211  N   GLU   283      39.575 -34.781 -14.785  1.00  0.00           N  
ATOM   4212  H   GLU   283      40.192 -34.736 -13.983  1.00  0.00           H  
ATOM   4213  CA  GLU   283      38.258 -34.157 -14.794  1.00  0.00           C  
ATOM   4214  HA  GLU   283      37.474 -34.903 -14.924  1.00  0.00           H  
ATOM   4215  CB  GLU   283      37.928 -33.447 -13.430  1.00  0.00           C  
ATOM   4216  HB2 GLU   283      38.681 -32.705 -13.161  1.00  0.00           H  
ATOM   4217  HB3 GLU   283      37.007 -32.882 -13.571  1.00  0.00           H  
ATOM   4218  CG  GLU   283      37.581 -34.362 -12.267  1.00  0.00           C  
ATOM   4219  HG2 GLU   283      37.209 -33.733 -11.459  1.00  0.00           H  
ATOM   4220  HG3 GLU   283      36.844 -35.029 -12.715  1.00  0.00           H  
ATOM   4221  CD  GLU   283      38.852 -35.036 -11.780  1.00  0.00           C  
ATOM   4222  OE1 GLU   283      39.996 -34.494 -11.720  1.00  0.00           O  
ATOM   4223  OE2 GLU   283      38.760 -36.206 -11.334  1.00  0.00           O  
ATOM   4224  C   GLU   283      38.038 -33.135 -15.905  1.00  0.00           C  
ATOM   4225  O   GLU   283      36.896 -32.856 -16.351  1.00  0.00           O  
ATOM   4226  N   PHE   284      39.056 -32.563 -16.515  1.00  0.00           N  
ATOM   4227  H   PHE   284      40.014 -32.768 -16.257  1.00  0.00           H  
ATOM   4228  CA  PHE   284      38.879 -31.533 -17.542  1.00  0.00           C  
ATOM   4229  HA  PHE   284      38.215 -30.738 -17.200  1.00  0.00           H  
ATOM   4230  CB  PHE   284      40.288 -30.892 -17.777  1.00  0.00           C  
ATOM   4231  HB2 PHE   284      40.953 -31.661 -18.190  1.00  0.00           H  
ATOM   4232  HB3 PHE   284      40.297 -30.136 -18.572  1.00  0.00           H  
ATOM   4233  CG  PHE   284      40.979 -30.147 -16.598  1.00  0.00           C  
ATOM   4234  CD1 PHE   284      40.457 -30.102 -15.287  1.00  0.00           C  
ATOM   4235  HD1 PHE   284      39.631 -30.719 -14.967  1.00  0.00           H  
ATOM   4236  CE1 PHE   284      41.054 -29.257 -14.372  1.00  0.00           C  
ATOM   4237  HE1 PHE   284      40.472 -29.214 -13.463  1.00  0.00           H  
ATOM   4238  CZ  PHE   284      42.108 -28.388 -14.678  1.00  0.00           C  
ATOM   4239  HZ  PHE   284      42.463 -27.609 -14.019  1.00  0.00           H  
ATOM   4240  CE2 PHE   284      42.664 -28.515 -15.919  1.00  0.00           C  
ATOM   4241  HE2 PHE   284      43.545 -27.936 -16.151  1.00  0.00           H  
ATOM   4242  CD2 PHE   284      42.083 -29.364 -16.886  1.00  0.00           C  
ATOM   4243  HD2 PHE   284      42.510 -29.511 -17.867  1.00  0.00           H  
ATOM   4244  C   PHE   284      38.376 -32.113 -18.860  1.00  0.00           C  
ATOM   4245  O   PHE   284      37.763 -31.430 -19.678  1.00  0.00           O  
ATOM   4246  N   THR   285      38.537 -33.469 -19.055  1.00  0.00           N  
ATOM   4247  H   THR   285      39.042 -33.894 -18.287  1.00  0.00           H  
ATOM   4248  CA  THR   285      38.467 -34.088 -20.362  1.00  0.00           C  
ATOM   4249  HA  THR   285      38.037 -33.386 -21.078  1.00  0.00           H  
ATOM   4250  CB  THR   285      39.890 -34.490 -20.873  1.00  0.00           C  
ATOM   4251  HB  THR   285      39.776 -34.641 -21.947  1.00  0.00           H  
ATOM   4252  CG2 THR   285      40.967 -33.436 -20.621  1.00  0.00           C  
ATOM   4253 HG21 THR   285      41.885 -33.550 -21.211  1.00  0.00           H  
ATOM   4254 HG22 THR   285      40.642 -32.441 -20.948  1.00  0.00           H  
ATOM   4255 HG23 THR   285      41.276 -33.302 -19.576  1.00  0.00           H  
ATOM   4256  OG1 THR   285      40.369 -35.648 -20.263  1.00  0.00           O  
ATOM   4257  HG1 THR   285      40.049 -36.355 -20.828  1.00  0.00           H  
ATOM   4258  C   THR   285      37.487 -35.312 -20.542  1.00  0.00           C  
ATOM   4259  O   THR   285      37.417 -35.775 -21.696  1.00  0.00           O  
ATOM   4260  N   ASP   286      36.762 -35.669 -19.494  1.00  0.00           N  
ATOM   4261  H   ASP   286      36.840 -34.960 -18.774  1.00  0.00           H  
ATOM   4262  CA  ASP   286      35.802 -36.766 -19.392  1.00  0.00           C  
ATOM   4263  HA  ASP   286      36.319 -37.705 -19.586  1.00  0.00           H  
ATOM   4264  CB  ASP   286      35.310 -36.882 -17.979  1.00  0.00           C  
ATOM   4265  HB2 ASP   286      36.155 -37.263 -17.406  1.00  0.00           H  
ATOM   4266  HB3 ASP   286      35.048 -35.877 -17.648  1.00  0.00           H  
ATOM   4267  CG  ASP   286      34.078 -37.811 -17.898  1.00  0.00           C  
ATOM   4268  OD1 ASP   286      33.927 -38.846 -18.561  1.00  0.00           O  
ATOM   4269  OD2 ASP   286      33.094 -37.349 -17.271  1.00  0.00           O  
ATOM   4270  C   ASP   286      34.602 -36.693 -20.381  1.00  0.00           C  
ATOM   4271  O   ASP   286      33.740 -35.854 -20.329  1.00  0.00           O  
ATOM   4272  N   HIE   287      34.475 -37.702 -21.225  1.00  0.00           N  
ATOM   4273  H   HIE   287      35.315 -38.260 -21.318  1.00  0.00           H  
ATOM   4274  CA  HIE   287      33.437 -37.776 -22.304  1.00  0.00           C  
ATOM   4275  HA  HIE   287      33.381 -36.824 -22.832  1.00  0.00           H  
ATOM   4276  CB  HIE   287      33.867 -38.833 -23.289  1.00  0.00           C  
ATOM   4277  HB2 HIE   287      34.936 -38.749 -23.521  1.00  0.00           H  
ATOM   4278  HB3 HIE   287      33.750 -39.821 -22.827  1.00  0.00           H  
ATOM   4279  CG  HIE   287      33.096 -38.559 -24.593  1.00  0.00           C  
ATOM   4280  ND1 HIE   287      33.534 -37.703 -25.585  1.00  0.00           N  
ATOM   4281  CE1 HIE   287      32.960 -38.229 -26.673  1.00  0.00           C  
ATOM   4282  HE1 HIE   287      33.059 -37.796 -27.657  1.00  0.00           H  
ATOM   4283  NE2 HIE   287      32.108 -39.275 -26.431  1.00  0.00           N  
ATOM   4284  HE2 HIE   287      31.553 -39.715 -27.151  1.00  0.00           H  
ATOM   4285  CD2 HIE   287      32.265 -39.577 -25.158  1.00  0.00           C  
ATOM   4286  HD2 HIE   287      31.987 -40.486 -24.646  1.00  0.00           H  
ATOM   4287  C   HIE   287      32.004 -38.019 -21.738  1.00  0.00           C  
ATOM   4288  O   HIE   287      31.024 -37.703 -22.412  1.00  0.00           O  
ATOM   4289  N   LEU   288      31.812 -38.493 -20.534  1.00  0.00           N  
ATOM   4290  H   LEU   288      32.604 -38.615 -19.913  1.00  0.00           H  
ATOM   4291  CA  LEU   288      30.554 -38.453 -19.866  1.00  0.00           C  
ATOM   4292  HA  LEU   288      29.818 -38.740 -20.617  1.00  0.00           H  
ATOM   4293  CB  LEU   288      30.427 -39.536 -18.736  1.00  0.00           C  
ATOM   4294  HB2 LEU   288      30.375 -40.533 -19.173  1.00  0.00           H  
ATOM   4295  HB3 LEU   288      31.261 -39.580 -18.035  1.00  0.00           H  
ATOM   4296  CG  LEU   288      29.116 -39.385 -17.941  1.00  0.00           C  
ATOM   4297  HG  LEU   288      28.398 -38.836 -18.549  1.00  0.00           H  
ATOM   4298  CD1 LEU   288      28.479 -40.689 -17.521  1.00  0.00           C  
ATOM   4299 HD11 LEU   288      28.469 -41.432 -18.328  1.00  0.00           H  
ATOM   4300 HD12 LEU   288      29.143 -41.028 -16.716  1.00  0.00           H  
ATOM   4301 HD13 LEU   288      27.426 -40.586 -17.230  1.00  0.00           H  
ATOM   4302  CD2 LEU   288      29.296 -38.501 -16.651  1.00  0.00           C  
ATOM   4303 HD21 LEU   288      28.286 -38.204 -16.343  1.00  0.00           H  
ATOM   4304 HD22 LEU   288      29.945 -38.931 -15.877  1.00  0.00           H  
ATOM   4305 HD23 LEU   288      29.811 -37.560 -16.880  1.00  0.00           H  
ATOM   4306  C   LEU   288      30.147 -37.018 -19.515  1.00  0.00           C  
ATOM   4307  O   LEU   288      29.101 -36.596 -19.870  1.00  0.00           O  
ATOM   4308  N   THR   289      31.021 -36.251 -18.823  1.00  0.00           N  
ATOM   4309  H   THR   289      31.887 -36.643 -18.472  1.00  0.00           H  
ATOM   4310  CA  THR   289      30.815 -34.846 -18.547  1.00  0.00           C  
ATOM   4311  HA  THR   289      30.011 -34.687 -17.828  1.00  0.00           H  
ATOM   4312  CB  THR   289      31.957 -34.239 -17.724  1.00  0.00           C  
ATOM   4313  HB  THR   289      32.927 -34.400 -18.195  1.00  0.00           H  
ATOM   4314  CG2 THR   289      31.825 -32.790 -17.226  1.00  0.00           C  
ATOM   4315 HG21 THR   289      32.315 -32.602 -16.263  1.00  0.00           H  
ATOM   4316 HG22 THR   289      32.299 -32.177 -18.003  1.00  0.00           H  
ATOM   4317 HG23 THR   289      30.826 -32.431 -16.949  1.00  0.00           H  
ATOM   4318  OG1 THR   289      31.885 -35.027 -16.512  1.00  0.00           O  
ATOM   4319  HG1 THR   289      32.289 -35.866 -16.748  1.00  0.00           H  
ATOM   4320  C   THR   289      30.617 -33.957 -19.809  1.00  0.00           C  
ATOM   4321  O   THR   289      29.662 -33.185 -19.894  1.00  0.00           O  
ATOM   4322  N   HIE   290      31.511 -34.088 -20.758  1.00  0.00           N  
ATOM   4323  H   HIE   290      32.335 -34.666 -20.647  1.00  0.00           H  
ATOM   4324  CA  HIE   290      31.435 -33.370 -22.036  1.00  0.00           C  
ATOM   4325  HA  HIE   290      31.278 -32.345 -21.698  1.00  0.00           H  
ATOM   4326  CB  HIE   290      32.775 -33.466 -22.795  1.00  0.00           C  
ATOM   4327  HB2 HIE   290      33.161 -34.492 -22.778  1.00  0.00           H  
ATOM   4328  HB3 HIE   290      32.642 -33.219 -23.856  1.00  0.00           H  
ATOM   4329  CG  HIE   290      33.832 -32.438 -22.297  1.00  0.00           C  
ATOM   4330  ND1 HIE   290      33.831 -31.101 -22.582  1.00  0.00           N  
ATOM   4331  CE1 HIE   290      34.905 -30.689 -21.806  1.00  0.00           C  
ATOM   4332  HE1 HIE   290      35.358 -29.721 -21.653  1.00  0.00           H  
ATOM   4333  NE2 HIE   290      35.564 -31.713 -21.245  1.00  0.00           N  
ATOM   4334  HE2 HIE   290      36.397 -31.573 -20.692  1.00  0.00           H  
ATOM   4335  CD2 HIE   290      34.932 -32.822 -21.565  1.00  0.00           C  
ATOM   4336  HD2 HIE   290      35.119 -33.826 -21.213  1.00  0.00           H  
ATOM   4337  C   HIE   290      30.353 -33.683 -23.050  1.00  0.00           C  
ATOM   4338  O   HIE   290      29.837 -32.755 -23.670  1.00  0.00           O  
ATOM   4339  N   LYS   291      29.866 -34.936 -23.061  1.00  0.00           N  
ATOM   4340  H   LYS   291      30.436 -35.631 -22.594  1.00  0.00           H  
ATOM   4341  CA  LYS   291      28.636 -35.359 -23.817  1.00  0.00           C  
ATOM   4342  HA  LYS   291      28.776 -35.100 -24.866  1.00  0.00           H  
ATOM   4343  CB  LYS   291      28.500 -36.912 -23.814  1.00  0.00           C  
ATOM   4344  HB2 LYS   291      29.240 -37.377 -24.465  1.00  0.00           H  
ATOM   4345  HB3 LYS   291      28.551 -37.167 -22.756  1.00  0.00           H  
ATOM   4346  CG  LYS   291      27.181 -37.455 -24.374  1.00  0.00           C  
ATOM   4347  HG2 LYS   291      26.325 -37.014 -23.863  1.00  0.00           H  
ATOM   4348  HG3 LYS   291      27.023 -37.154 -25.409  1.00  0.00           H  
ATOM   4349  CD  LYS   291      27.034 -38.925 -24.047  1.00  0.00           C  
ATOM   4350  HD2 LYS   291      27.870 -39.485 -24.467  1.00  0.00           H  
ATOM   4351  HD3 LYS   291      26.930 -39.107 -22.977  1.00  0.00           H  
ATOM   4352  CE  LYS   291      25.690 -39.441 -24.628  1.00  0.00           C  
ATOM   4353  HE2 LYS   291      24.907 -39.037 -23.986  1.00  0.00           H  
ATOM   4354  HE3 LYS   291      25.491 -39.097 -25.643  1.00  0.00           H  
ATOM   4355  NZ  LYS   291      25.526 -40.988 -24.558  1.00  0.00           N  
ATOM   4356  HZ1 LYS   291      24.641 -41.237 -24.976  1.00  0.00           H  
ATOM   4357  HZ2 LYS   291      26.303 -41.453 -25.004  1.00  0.00           H  
ATOM   4358  HZ3 LYS   291      25.474 -41.364 -23.622  1.00  0.00           H  
ATOM   4359  C   LYS   291      27.490 -34.596 -23.167  1.00  0.00           C  
ATOM   4360  O   LYS   291      26.747 -34.054 -23.966  1.00  0.00           O  
ATOM   4361  N   LEU   292      27.460 -34.392 -21.850  1.00  0.00           N  
ATOM   4362  H   LEU   292      28.312 -34.556 -21.327  1.00  0.00           H  
ATOM   4363  CA  LEU   292      26.406 -33.667 -21.019  1.00  0.00           C  
ATOM   4364  HA  LEU   292      25.501 -34.007 -21.523  1.00  0.00           H  
ATOM   4365  CB  LEU   292      26.478 -34.070 -19.588  1.00  0.00           C  
ATOM   4366  HB2 LEU   292      27.438 -33.821 -19.136  1.00  0.00           H  
ATOM   4367  HB3 LEU   292      25.776 -33.453 -19.028  1.00  0.00           H  
ATOM   4368  CG  LEU   292      26.117 -35.517 -19.304  1.00  0.00           C  
ATOM   4369  HG  LEU   292      26.596 -36.259 -19.942  1.00  0.00           H  
ATOM   4370  CD1 LEU   292      26.393 -35.809 -17.817  1.00  0.00           C  
ATOM   4371 HD11 LEU   292      26.218 -36.868 -17.592  1.00  0.00           H  
ATOM   4372 HD12 LEU   292      27.446 -35.671 -17.540  1.00  0.00           H  
ATOM   4373 HD13 LEU   292      25.828 -35.145 -17.151  1.00  0.00           H  
ATOM   4374  CD2 LEU   292      24.607 -35.746 -19.582  1.00  0.00           C  
ATOM   4375 HD21 LEU   292      23.949 -35.088 -19.001  1.00  0.00           H  
ATOM   4376 HD22 LEU   292      24.389 -35.636 -20.651  1.00  0.00           H  
ATOM   4377 HD23 LEU   292      24.260 -36.748 -19.303  1.00  0.00           H  
ATOM   4378  C   LEU   292      26.402 -32.127 -21.339  1.00  0.00           C  
ATOM   4379  O   LEU   292      25.796 -31.366 -20.680  1.00  0.00           O  
ATOM   4380  N   LYS   293      27.260 -31.660 -22.327  1.00  0.00           N  
ATOM   4381  H   LYS   293      27.860 -32.360 -22.747  1.00  0.00           H  
ATOM   4382  CA  LYS   293      27.247 -30.290 -22.824  1.00  0.00           C  
ATOM   4383  HA  LYS   293      26.472 -29.684 -22.353  1.00  0.00           H  
ATOM   4384  CB  LYS   293      28.669 -29.669 -22.423  1.00  0.00           C  
ATOM   4385  HB2 LYS   293      28.787 -29.918 -21.368  1.00  0.00           H  
ATOM   4386  HB3 LYS   293      29.434 -30.200 -22.989  1.00  0.00           H  
ATOM   4387  CG  LYS   293      28.966 -28.136 -22.529  1.00  0.00           C  
ATOM   4388  HG2 LYS   293      29.989 -28.011 -22.177  1.00  0.00           H  
ATOM   4389  HG3 LYS   293      29.071 -27.881 -23.584  1.00  0.00           H  
ATOM   4390  CD  LYS   293      28.084 -27.134 -21.740  1.00  0.00           C  
ATOM   4391  HD2 LYS   293      27.080 -27.254 -22.149  1.00  0.00           H  
ATOM   4392  HD3 LYS   293      28.082 -27.364 -20.674  1.00  0.00           H  
ATOM   4393  CE  LYS   293      28.701 -25.809 -22.007  1.00  0.00           C  
ATOM   4394  HE2 LYS   293      29.738 -25.756 -21.677  1.00  0.00           H  
ATOM   4395  HE3 LYS   293      28.557 -25.501 -23.043  1.00  0.00           H  
ATOM   4396  NZ  LYS   293      27.975 -24.698 -21.280  1.00  0.00           N  
ATOM   4397  HZ1 LYS   293      28.067 -24.726 -20.274  1.00  0.00           H  
ATOM   4398  HZ2 LYS   293      28.448 -23.821 -21.447  1.00  0.00           H  
ATOM   4399  HZ3 LYS   293      27.016 -24.603 -21.583  1.00  0.00           H  
ATOM   4400  C   LYS   293      26.930 -30.156 -24.322  1.00  0.00           C  
ATOM   4401  O   LYS   293      26.661 -29.056 -24.729  1.00  0.00           O  
ATOM   4402  N   HIE   294      26.836 -31.352 -25.028  1.00  0.00           N  
ATOM   4403  H   HIE   294      27.103 -32.228 -24.595  1.00  0.00           H  
ATOM   4404  CA  HIE   294      26.173 -31.483 -26.331  1.00  0.00           C  
ATOM   4405  HA  HIE   294      26.055 -32.512 -26.671  1.00  0.00           H  
ATOM   4406  CB  HIE   294      24.740 -31.019 -26.259  1.00  0.00           C  
ATOM   4407  HB2 HIE   294      24.802 -29.938 -26.080  1.00  0.00           H  
ATOM   4408  HB3 HIE   294      24.163 -31.202 -27.174  1.00  0.00           H  
ATOM   4409  CG  HIE   294      24.021 -31.604 -25.071  1.00  0.00           C  
ATOM   4410  ND1 HIE   294      23.577 -32.907 -25.023  1.00  0.00           N  
ATOM   4411  CE1 HIE   294      23.104 -33.079 -23.789  1.00  0.00           C  
ATOM   4412  HE1 HIE   294      22.698 -33.994 -23.383  1.00  0.00           H  
ATOM   4413  NE2 HIE   294      23.169 -31.951 -23.129  1.00  0.00           N  
ATOM   4414  HE2 HIE   294      22.780 -31.904 -22.198  1.00  0.00           H  
ATOM   4415  CD2 HIE   294      23.737 -30.897 -23.854  1.00  0.00           C  
ATOM   4416  HD2 HIE   294      23.866 -29.865 -23.567  1.00  0.00           H  
ATOM   4417  C   HIE   294      26.871 -30.715 -27.522  1.00  0.00           C  
ATOM   4418  O   HIE   294      26.415 -30.918 -28.597  1.00  0.00           O  
ATOM   4419  N   HIE   295      27.841 -29.826 -27.361  1.00  0.00           N  
ATOM   4420  H   HIE   295      28.186 -29.715 -26.415  1.00  0.00           H  
ATOM   4421  CA  HIE   295      28.356 -29.044 -28.536  1.00  0.00           C  
ATOM   4422  HA  HIE   295      27.529 -28.866 -29.224  1.00  0.00           H  
ATOM   4423  CB  HIE   295      28.813 -27.604 -28.097  1.00  0.00           C  
ATOM   4424  HB2 HIE   295      29.687 -27.796 -27.463  1.00  0.00           H  
ATOM   4425  HB3 HIE   295      29.176 -27.036 -28.962  1.00  0.00           H  
ATOM   4426  CG  HIE   295      27.744 -26.674 -27.413  1.00  0.00           C  
ATOM   4427  ND1 HIE   295      26.725 -25.950 -28.007  1.00  0.00           N  
ATOM   4428  CE1 HIE   295      26.062 -25.416 -27.001  1.00  0.00           C  
ATOM   4429  HE1 HIE   295      25.140 -24.856 -27.053  1.00  0.00           H  
ATOM   4430  NE2 HIE   295      26.576 -25.655 -25.772  1.00  0.00           N  
ATOM   4431  HE2 HIE   295      26.431 -25.165 -24.901  1.00  0.00           H  
ATOM   4432  CD2 HIE   295      27.738 -26.499 -26.037  1.00  0.00           C  
ATOM   4433  HD2 HIE   295      28.457 -26.910 -25.344  1.00  0.00           H  
ATOM   4434  C   HIE   295      29.521 -29.712 -29.314  1.00  0.00           C  
ATOM   4435  O   HIE   295      30.611 -29.852 -28.740  1.00  0.00           O  
ATOM   4436  N   PRO   296      29.443 -30.377 -30.474  1.00  0.00           N  
ATOM   4437  CD  PRO   296      28.245 -30.294 -31.371  1.00  0.00           C  
ATOM   4438  HD2 PRO   296      28.006 -29.239 -31.551  1.00  0.00           H  
ATOM   4439  HD3 PRO   296      27.384 -30.883 -31.030  1.00  0.00           H  
ATOM   4440  CG  PRO   296      28.697 -30.876 -32.777  1.00  0.00           C  
ATOM   4441  HG2 PRO   296      29.276 -30.106 -33.301  1.00  0.00           H  
ATOM   4442  HG3 PRO   296      27.939 -31.196 -33.502  1.00  0.00           H  
ATOM   4443  CB  PRO   296      29.675 -32.023 -32.326  1.00  0.00           C  
ATOM   4444  HB2 PRO   296      30.357 -32.241 -33.157  1.00  0.00           H  
ATOM   4445  HB3 PRO   296      29.140 -32.945 -32.068  1.00  0.00           H  
ATOM   4446  CA  PRO   296      30.331 -31.351 -31.094  1.00  0.00           C  
ATOM   4447  HA  PRO   296      30.615 -32.207 -30.481  1.00  0.00           H  
ATOM   4448  C   PRO   296      31.743 -30.835 -31.432  1.00  0.00           C  
ATOM   4449  O   PRO   296      32.642 -31.561 -31.232  1.00  0.00           O  
ATOM   4450  N   GLY   297      31.988 -29.515 -31.616  1.00  0.00           N  
ATOM   4451  H   GLY   297      31.128 -28.981 -31.623  1.00  0.00           H  
ATOM   4452  CA  GLY   297      33.336 -28.913 -31.639  1.00  0.00           C  
ATOM   4453  HA2 GLY   297      33.977 -29.511 -32.287  1.00  0.00           H  
ATOM   4454  HA3 GLY   297      33.448 -27.925 -32.085  1.00  0.00           H  
ATOM   4455  C   GLY   297      34.030 -28.957 -30.250  1.00  0.00           C  
ATOM   4456  O   GLY   297      35.222 -29.169 -30.145  1.00  0.00           O  
ATOM   4457  N   GLN   298      33.247 -28.730 -29.145  1.00  0.00           N  
ATOM   4458  H   GLN   298      32.250 -28.707 -29.322  1.00  0.00           H  
ATOM   4459  CA  GLN   298      33.693 -28.835 -27.763  1.00  0.00           C  
ATOM   4460  HA  GLN   298      34.679 -28.381 -27.663  1.00  0.00           H  
ATOM   4461  CB  GLN   298      32.664 -28.170 -26.801  1.00  0.00           C  
ATOM   4462  HB2 GLN   298      32.749 -27.084 -26.829  1.00  0.00           H  
ATOM   4463  HB3 GLN   298      31.783 -28.403 -27.399  1.00  0.00           H  
ATOM   4464  CG  GLN   298      32.448 -28.573 -25.360  1.00  0.00           C  
ATOM   4465  HG2 GLN   298      33.447 -28.858 -25.030  1.00  0.00           H  
ATOM   4466  HG3 GLN   298      32.142 -27.710 -24.770  1.00  0.00           H  
ATOM   4467  CD  GLN   298      31.481 -29.659 -25.139  1.00  0.00           C  
ATOM   4468  OE1 GLN   298      30.305 -29.431 -25.390  1.00  0.00           O  
ATOM   4469  NE2 GLN   298      31.804 -30.789 -24.636  1.00  0.00           N  
ATOM   4470 HE21 GLN   298      31.130 -31.543 -24.692  1.00  0.00           H  
ATOM   4471 HE22 GLN   298      32.749 -30.981 -24.324  1.00  0.00           H  
ATOM   4472  C   GLN   298      33.903 -30.283 -27.343  1.00  0.00           C  
ATOM   4473  O   GLN   298      34.810 -30.549 -26.537  1.00  0.00           O  
ATOM   4474  N   ILE   299      33.125 -31.200 -27.883  1.00  0.00           N  
ATOM   4475  H   ILE   299      32.339 -30.916 -28.455  1.00  0.00           H  
ATOM   4476  CA  ILE   299      33.364 -32.644 -27.641  1.00  0.00           C  
ATOM   4477  HA  ILE   299      33.598 -32.685 -26.577  1.00  0.00           H  
ATOM   4478  CB  ILE   299      32.062 -33.421 -27.984  1.00  0.00           C  
ATOM   4479  HB  ILE   299      31.874 -33.254 -29.045  1.00  0.00           H  
ATOM   4480  CG2 ILE   299      32.218 -34.950 -27.945  1.00  0.00           C  
ATOM   4481 HG21 ILE   299      31.278 -35.501 -28.075  1.00  0.00           H  
ATOM   4482 HG22 ILE   299      32.953 -35.297 -28.682  1.00  0.00           H  
ATOM   4483 HG23 ILE   299      32.482 -35.160 -26.902  1.00  0.00           H  
ATOM   4484  CG1 ILE   299      30.823 -32.976 -27.194  1.00  0.00           C  
ATOM   4485 HG12 ILE   299      31.085 -33.047 -26.139  1.00  0.00           H  
ATOM   4486 HG13 ILE   299      30.581 -31.935 -27.409  1.00  0.00           H  
ATOM   4487  CD1 ILE   299      29.542 -33.771 -27.415  1.00  0.00           C  
ATOM   4488 HD11 ILE   299      28.771 -33.168 -26.920  1.00  0.00           H  
ATOM   4489 HD12 ILE   299      29.427 -33.777 -28.506  1.00  0.00           H  
ATOM   4490 HD13 ILE   299      29.556 -34.797 -27.027  1.00  0.00           H  
ATOM   4491  C   ILE   299      34.590 -33.126 -28.459  1.00  0.00           C  
ATOM   4492  O   ILE   299      35.435 -33.833 -27.911  1.00  0.00           O  
ATOM   4493  N   GLU   300      34.732 -32.648 -29.732  1.00  0.00           N  
ATOM   4494  H   GLU   300      33.852 -32.310 -30.105  1.00  0.00           H  
ATOM   4495  CA  GLU   300      35.928 -32.956 -30.459  1.00  0.00           C  
ATOM   4496  HA  GLU   300      36.078 -34.035 -30.433  1.00  0.00           H  
ATOM   4497  CB  GLU   300      35.709 -32.526 -31.868  1.00  0.00           C  
ATOM   4498  HB2 GLU   300      34.788 -32.969 -32.246  1.00  0.00           H  
ATOM   4499  HB3 GLU   300      35.528 -31.452 -31.927  1.00  0.00           H  
ATOM   4500  CG  GLU   300      36.983 -32.998 -32.680  1.00  0.00           C  
ATOM   4501  HG2 GLU   300      37.768 -32.242 -32.648  1.00  0.00           H  
ATOM   4502  HG3 GLU   300      37.352 -33.954 -32.308  1.00  0.00           H  
ATOM   4503  CD  GLU   300      36.745 -33.332 -34.152  1.00  0.00           C  
ATOM   4504  OE1 GLU   300      37.639 -33.906 -34.838  1.00  0.00           O  
ATOM   4505  OE2 GLU   300      35.677 -33.038 -34.725  1.00  0.00           O  
ATOM   4506  C   GLU   300      37.203 -32.330 -29.895  1.00  0.00           C  
ATOM   4507  O   GLU   300      38.148 -33.098 -29.828  1.00  0.00           O  
ATOM   4508  N   ALA   301      37.185 -31.040 -29.386  1.00  0.00           N  
ATOM   4509  H   ALA   301      36.427 -30.402 -29.598  1.00  0.00           H  
ATOM   4510  CA  ALA   301      38.400 -30.537 -28.714  1.00  0.00           C  
ATOM   4511  HA  ALA   301      39.233 -30.389 -29.401  1.00  0.00           H  
ATOM   4512  CB  ALA   301      38.141 -29.092 -28.230  1.00  0.00           C  
ATOM   4513  HB1 ALA   301      37.769 -28.509 -29.081  1.00  0.00           H  
ATOM   4514  HB2 ALA   301      37.333 -29.104 -27.488  1.00  0.00           H  
ATOM   4515  HB3 ALA   301      39.070 -28.693 -27.804  1.00  0.00           H  
ATOM   4516  C   ALA   301      38.776 -31.380 -27.472  1.00  0.00           C  
ATOM   4517  O   ALA   301      39.954 -31.741 -27.269  1.00  0.00           O  
ATOM   4518  N   ALA   302      37.787 -31.847 -26.690  1.00  0.00           N  
ATOM   4519  H   ALA   302      36.866 -31.527 -26.966  1.00  0.00           H  
ATOM   4520  CA  ALA   302      37.970 -32.587 -25.440  1.00  0.00           C  
ATOM   4521  HA  ALA   302      38.594 -32.022 -24.749  1.00  0.00           H  
ATOM   4522  CB  ALA   302      36.614 -32.748 -24.695  1.00  0.00           C  
ATOM   4523  HB1 ALA   302      36.698 -33.359 -23.788  1.00  0.00           H  
ATOM   4524  HB2 ALA   302      36.320 -31.746 -24.357  1.00  0.00           H  
ATOM   4525  HB3 ALA   302      35.839 -33.044 -25.413  1.00  0.00           H  
ATOM   4526  C   ALA   302      38.559 -34.023 -25.723  1.00  0.00           C  
ATOM   4527  O   ALA   302      39.612 -34.287 -25.144  1.00  0.00           O  
ATOM   4528  N   ALA   303      38.070 -34.759 -26.660  1.00  0.00           N  
ATOM   4529  H   ALA   303      37.313 -34.332 -27.181  1.00  0.00           H  
ATOM   4530  CA  ALA   303      38.756 -35.965 -27.127  1.00  0.00           C  
ATOM   4531  HA  ALA   303      38.938 -36.624 -26.278  1.00  0.00           H  
ATOM   4532  CB  ALA   303      37.887 -36.742 -28.161  1.00  0.00           C  
ATOM   4533  HB1 ALA   303      37.513 -36.274 -29.080  1.00  0.00           H  
ATOM   4534  HB2 ALA   303      38.413 -37.588 -28.622  1.00  0.00           H  
ATOM   4535  HB3 ALA   303      37.005 -37.155 -27.657  1.00  0.00           H  
ATOM   4536  C   ALA   303      40.181 -35.677 -27.652  1.00  0.00           C  
ATOM   4537  O   ALA   303      41.006 -36.552 -27.568  1.00  0.00           O  
ATOM   4538  N   ILE   304      40.447 -34.471 -28.194  1.00  0.00           N  
ATOM   4539  H   ILE   304      39.695 -33.793 -28.175  1.00  0.00           H  
ATOM   4540  CA  ILE   304      41.775 -34.095 -28.612  1.00  0.00           C  
ATOM   4541  HA  ILE   304      42.257 -34.906 -29.157  1.00  0.00           H  
ATOM   4542  CB  ILE   304      41.658 -32.933 -29.684  1.00  0.00           C  
ATOM   4543  HB  ILE   304      40.802 -32.289 -29.483  1.00  0.00           H  
ATOM   4544  CG2 ILE   304      42.870 -32.097 -29.827  1.00  0.00           C  
ATOM   4545 HG21 ILE   304      43.103 -31.635 -28.860  1.00  0.00           H  
ATOM   4546 HG22 ILE   304      43.759 -32.660 -30.135  1.00  0.00           H  
ATOM   4547 HG23 ILE   304      42.661 -31.305 -30.556  1.00  0.00           H  
ATOM   4548  CG1 ILE   304      41.247 -33.582 -31.018  1.00  0.00           C  
ATOM   4549 HG12 ILE   304      42.120 -34.005 -31.516  1.00  0.00           H  
ATOM   4550 HG13 ILE   304      40.578 -34.421 -30.832  1.00  0.00           H  
ATOM   4551  CD1 ILE   304      40.818 -32.503 -32.030  1.00  0.00           C  
ATOM   4552 HD11 ILE   304      41.614 -31.834 -32.381  1.00  0.00           H  
ATOM   4553 HD12 ILE   304      40.392 -32.987 -32.918  1.00  0.00           H  
ATOM   4554 HD13 ILE   304      39.983 -31.887 -31.675  1.00  0.00           H  
ATOM   4555  C   ILE   304      42.725 -33.785 -27.431  1.00  0.00           C  
ATOM   4556  O   ILE   304      43.948 -33.868 -27.496  1.00  0.00           O  
ATOM   4557  N   MET   305      42.155 -33.362 -26.240  1.00  0.00           N  
ATOM   4558  H   MET   305      41.245 -32.935 -26.369  1.00  0.00           H  
ATOM   4559  CA  MET   305      42.879 -33.083 -24.955  1.00  0.00           C  
ATOM   4560  HA  MET   305      43.815 -32.546 -25.103  1.00  0.00           H  
ATOM   4561  CB  MET   305      42.244 -32.039 -24.072  1.00  0.00           C  
ATOM   4562  HB2 MET   305      41.703 -31.340 -24.711  1.00  0.00           H  
ATOM   4563  HB3 MET   305      41.522 -32.619 -23.498  1.00  0.00           H  
ATOM   4564  CG  MET   305      43.265 -31.304 -23.153  1.00  0.00           C  
ATOM   4565  HG2 MET   305      43.925 -32.053 -22.716  1.00  0.00           H  
ATOM   4566  HG3 MET   305      43.810 -30.543 -23.712  1.00  0.00           H  
ATOM   4567  SD  MET   305      42.612 -30.356 -21.738  1.00  0.00           S  
ATOM   4568  CE  MET   305      41.111 -29.460 -22.253  1.00  0.00           C  
ATOM   4569  HE1 MET   305      40.290 -30.139 -22.512  1.00  0.00           H  
ATOM   4570  HE2 MET   305      40.641 -28.958 -21.398  1.00  0.00           H  
ATOM   4571  HE3 MET   305      41.263 -28.723 -23.052  1.00  0.00           H  
ATOM   4572  C   MET   305      43.134 -34.390 -24.194  1.00  0.00           C  
ATOM   4573  O   MET   305      44.223 -34.702 -23.698  1.00  0.00           O  
ATOM   4574  N   GLU   306      42.118 -35.233 -24.136  1.00  0.00           N  
ATOM   4575  H   GLU   306      41.310 -34.941 -24.672  1.00  0.00           H  
ATOM   4576  CA  GLU   306      42.238 -36.598 -23.643  1.00  0.00           C  
ATOM   4577  HA  GLU   306      42.430 -36.555 -22.571  1.00  0.00           H  
ATOM   4578  CB  GLU   306      40.839 -37.227 -23.863  1.00  0.00           C  
ATOM   4579  HB2 GLU   306      40.034 -36.612 -23.462  1.00  0.00           H  
ATOM   4580  HB3 GLU   306      40.702 -37.152 -24.942  1.00  0.00           H  
ATOM   4581  CG  GLU   306      40.676 -38.617 -23.403  1.00  0.00           C  
ATOM   4582  HG2 GLU   306      39.685 -38.839 -23.800  1.00  0.00           H  
ATOM   4583  HG3 GLU   306      41.407 -39.337 -23.771  1.00  0.00           H  
ATOM   4584  CD  GLU   306      40.538 -38.644 -21.904  1.00  0.00           C  
ATOM   4585  OE1 GLU   306      39.572 -38.106 -21.328  1.00  0.00           O  
ATOM   4586  OE2 GLU   306      41.424 -39.129 -21.265  1.00  0.00           O  
ATOM   4587  C   GLU   306      43.280 -37.442 -24.420  1.00  0.00           C  
ATOM   4588  O   GLU   306      44.142 -38.099 -23.797  1.00  0.00           O  
ATOM   4589  N   HIE   307      43.255 -37.450 -25.756  1.00  0.00           N  
ATOM   4590  H   HIE   307      42.568 -36.872 -26.225  1.00  0.00           H  
ATOM   4591  CA  HIE   307      44.171 -38.144 -26.639  1.00  0.00           C  
ATOM   4592  HA  HIE   307      43.996 -39.199 -26.425  1.00  0.00           H  
ATOM   4593  CB  HIE   307      43.907 -37.851 -28.143  1.00  0.00           C  
ATOM   4594  HB2 HIE   307      43.022 -38.405 -28.479  1.00  0.00           H  
ATOM   4595  HB3 HIE   307      43.861 -36.765 -28.295  1.00  0.00           H  
ATOM   4596  CG  HIE   307      45.096 -38.306 -28.986  1.00  0.00           C  
ATOM   4597  ND1 HIE   307      45.779 -39.531 -28.974  1.00  0.00           N  
ATOM   4598  CE1 HIE   307      46.862 -39.278 -29.758  1.00  0.00           C  
ATOM   4599  HE1 HIE   307      47.687 -39.972 -29.833  1.00  0.00           H  
ATOM   4600  NE2 HIE   307      46.876 -38.041 -30.270  1.00  0.00           N  
ATOM   4601  HE2 HIE   307      47.630 -37.718 -30.859  1.00  0.00           H  
ATOM   4602  CD2 HIE   307      45.735 -37.381 -29.845  1.00  0.00           C  
ATOM   4603  HD2 HIE   307      45.431 -36.401 -30.181  1.00  0.00           H  
ATOM   4604  C   HIE   307      45.643 -37.858 -26.376  1.00  0.00           C  
ATOM   4605  O   HIE   307      46.492 -38.637 -26.084  1.00  0.00           O  
ATOM   4606  N   ILE   308      45.887 -36.529 -26.445  1.00  0.00           N  
ATOM   4607  H   ILE   308      45.042 -35.973 -26.496  1.00  0.00           H  
ATOM   4608  CA  ILE   308      47.234 -35.934 -26.132  1.00  0.00           C  
ATOM   4609  HA  ILE   308      47.910 -36.475 -26.794  1.00  0.00           H  
ATOM   4610  CB  ILE   308      47.278 -34.354 -26.277  1.00  0.00           C  
ATOM   4611  HB  ILE   308      46.464 -33.887 -25.722  1.00  0.00           H  
ATOM   4612  CG2 ILE   308      48.613 -33.815 -25.815  1.00  0.00           C  
ATOM   4613 HG21 ILE   308      48.703 -33.983 -24.735  1.00  0.00           H  
ATOM   4614 HG22 ILE   308      49.472 -34.363 -26.220  1.00  0.00           H  
ATOM   4615 HG23 ILE   308      48.712 -32.748 -26.052  1.00  0.00           H  
ATOM   4616  CG1 ILE   308      47.150 -34.027 -27.778  1.00  0.00           C  
ATOM   4617 HG12 ILE   308      46.177 -34.368 -28.130  1.00  0.00           H  
ATOM   4618 HG13 ILE   308      47.027 -32.945 -27.831  1.00  0.00           H  
ATOM   4619  CD1 ILE   308      48.238 -34.454 -28.784  1.00  0.00           C  
ATOM   4620 HD11 ILE   308      48.197 -35.528 -29.008  1.00  0.00           H  
ATOM   4621 HD12 ILE   308      48.077 -33.912 -29.724  1.00  0.00           H  
ATOM   4622 HD13 ILE   308      49.264 -34.206 -28.485  1.00  0.00           H  
ATOM   4623  C   ILE   308      47.699 -36.494 -24.802  1.00  0.00           C  
ATOM   4624  O   ILE   308      48.756 -37.073 -24.680  1.00  0.00           O  
ATOM   4625  N   LEU   309      46.842 -36.255 -23.715  1.00  0.00           N  
ATOM   4626  H   LEU   309      45.986 -35.733 -23.858  1.00  0.00           H  
ATOM   4627  CA  LEU   309      47.119 -36.561 -22.350  1.00  0.00           C  
ATOM   4628  HA  LEU   309      48.106 -36.136 -22.164  1.00  0.00           H  
ATOM   4629  CB  LEU   309      46.057 -35.859 -21.458  1.00  0.00           C  
ATOM   4630  HB2 LEU   309      45.103 -36.048 -21.949  1.00  0.00           H  
ATOM   4631  HB3 LEU   309      45.955 -36.418 -20.527  1.00  0.00           H  
ATOM   4632  CG  LEU   309      46.372 -34.423 -21.163  1.00  0.00           C  
ATOM   4633  HG  LEU   309      46.411 -33.969 -22.153  1.00  0.00           H  
ATOM   4634  CD1 LEU   309      45.269 -33.847 -20.285  1.00  0.00           C  
ATOM   4635 HD11 LEU   309      44.435 -33.548 -20.932  1.00  0.00           H  
ATOM   4636 HD12 LEU   309      44.939 -34.528 -19.490  1.00  0.00           H  
ATOM   4637 HD13 LEU   309      45.601 -32.901 -19.840  1.00  0.00           H  
ATOM   4638  CD2 LEU   309      47.761 -34.288 -20.428  1.00  0.00           C  
ATOM   4639 HD21 LEU   309      48.591 -34.190 -21.139  1.00  0.00           H  
ATOM   4640 HD22 LEU   309      47.821 -33.443 -19.730  1.00  0.00           H  
ATOM   4641 HD23 LEU   309      47.831 -35.235 -19.878  1.00  0.00           H  
ATOM   4642  C   LEU   309      47.247 -38.064 -22.021  1.00  0.00           C  
ATOM   4643  O   LEU   309      48.049 -38.541 -21.260  1.00  0.00           O  
ATOM   4644  N   ASP   310      46.627 -38.928 -22.893  1.00  0.00           N  
ATOM   4645  H   ASP   310      46.026 -38.552 -23.616  1.00  0.00           H  
ATOM   4646  CA  ASP   310      46.789 -40.413 -22.782  1.00  0.00           C  
ATOM   4647  HA  ASP   310      46.835 -40.605 -21.710  1.00  0.00           H  
ATOM   4648  CB  ASP   310      45.624 -41.269 -23.428  1.00  0.00           C  
ATOM   4649  HB2 ASP   310      44.746 -40.693 -23.133  1.00  0.00           H  
ATOM   4650  HB3 ASP   310      45.656 -41.021 -24.489  1.00  0.00           H  
ATOM   4651  CG  ASP   310      45.672 -42.763 -23.093  1.00  0.00           C  
ATOM   4652  OD1 ASP   310      45.633 -43.625 -24.024  1.00  0.00           O  
ATOM   4653  OD2 ASP   310      45.794 -43.122 -21.901  1.00  0.00           O  
ATOM   4654  C   ASP   310      48.171 -40.903 -23.249  1.00  0.00           C  
ATOM   4655  O   ASP   310      48.540 -42.088 -23.093  1.00  0.00           O  
ATOM   4656  N   GLY   311      48.954 -40.064 -23.866  1.00  0.00           N  
ATOM   4657  H   GLY   311      48.598 -39.121 -23.968  1.00  0.00           H  
ATOM   4658  CA  GLY   311      50.301 -40.324 -24.243  1.00  0.00           C  
ATOM   4659  HA2 GLY   311      50.678 -41.324 -24.032  1.00  0.00           H  
ATOM   4660  HA3 GLY   311      50.334 -40.026 -25.291  1.00  0.00           H  
ATOM   4661  C   GLY   311      51.380 -39.350 -23.682  1.00  0.00           C  
ATOM   4662  O   GLY   311      52.396 -39.248 -24.242  1.00  0.00           O  
ATOM   4663  N   SER   312      51.022 -38.595 -22.614  1.00  0.00           N  
ATOM   4664  H   SER   312      50.065 -38.684 -22.296  1.00  0.00           H  
ATOM   4665  CA  SER   312      51.878 -37.655 -21.914  1.00  0.00           C  
ATOM   4666  HA  SER   312      52.455 -37.151 -22.689  1.00  0.00           H  
ATOM   4667  CB  SER   312      51.077 -36.554 -21.350  1.00  0.00           C  
ATOM   4668  HB2 SER   312      50.946 -35.810 -22.135  1.00  0.00           H  
ATOM   4669  HB3 SER   312      50.148 -36.859 -20.869  1.00  0.00           H  
ATOM   4670  OG  SER   312      51.870 -35.918 -20.311  1.00  0.00           O  
ATOM   4671  HG  SER   312      52.682 -35.626 -20.732  1.00  0.00           H  
ATOM   4672  C   SER   312      52.772 -38.396 -20.850  1.00  0.00           C  
ATOM   4673  O   SER   312      52.381 -39.383 -20.245  1.00  0.00           O  
ATOM   4674  N   ALA   313      54.024 -37.940 -20.618  1.00  0.00           N  
ATOM   4675  H   ALA   313      54.269 -37.219 -21.286  1.00  0.00           H  
ATOM   4676  CA  ALA   313      54.942 -38.337 -19.540  1.00  0.00           C  
ATOM   4677  HA  ALA   313      54.776 -39.357 -19.194  1.00  0.00           H  
ATOM   4678  CB  ALA   313      56.439 -38.123 -19.821  1.00  0.00           C  
ATOM   4679  HB1 ALA   313      56.921 -38.823 -19.127  1.00  0.00           H  
ATOM   4680  HB2 ALA   313      56.669 -38.531 -20.813  1.00  0.00           H  
ATOM   4681  HB3 ALA   313      56.826 -37.106 -19.677  1.00  0.00           H  
ATOM   4682  C   ALA   313      54.674 -37.411 -18.320  1.00  0.00           C  
ATOM   4683  O   ALA   313      54.482 -37.833 -17.220  1.00  0.00           O  
ATOM   4684  N   TYR   314      54.592 -36.095 -18.539  1.00  0.00           N  
ATOM   4685  H   TYR   314      54.597 -35.810 -19.511  1.00  0.00           H  
ATOM   4686  CA  TYR   314      54.689 -35.106 -17.404  1.00  0.00           C  
ATOM   4687  HA  TYR   314      55.459 -35.379 -16.683  1.00  0.00           H  
ATOM   4688  CB  TYR   314      55.221 -33.768 -17.962  1.00  0.00           C  
ATOM   4689  HB2 TYR   314      54.406 -33.316 -18.542  1.00  0.00           H  
ATOM   4690  HB3 TYR   314      55.193 -33.010 -17.170  1.00  0.00           H  
ATOM   4691  CG  TYR   314      56.476 -33.851 -18.826  1.00  0.00           C  
ATOM   4692  CD1 TYR   314      57.633 -34.499 -18.375  1.00  0.00           C  
ATOM   4693  HD1 TYR   314      57.644 -34.997 -17.416  1.00  0.00           H  
ATOM   4694  CE1 TYR   314      58.763 -34.609 -19.278  1.00  0.00           C  
ATOM   4695  HE1 TYR   314      59.666 -35.060 -18.892  1.00  0.00           H  
ATOM   4696  CZ  TYR   314      58.727 -33.982 -20.531  1.00  0.00           C  
ATOM   4697  OH  TYR   314      59.788 -34.102 -21.339  1.00  0.00           O  
ATOM   4698  HH  TYR   314      59.643 -34.059 -22.287  1.00  0.00           H  
ATOM   4699  CE2 TYR   314      57.480 -33.380 -20.976  1.00  0.00           C  
ATOM   4700  HE2 TYR   314      57.509 -32.947 -21.965  1.00  0.00           H  
ATOM   4701  CD2 TYR   314      56.402 -33.346 -20.124  1.00  0.00           C  
ATOM   4702  HD2 TYR   314      55.597 -32.707 -20.455  1.00  0.00           H  
ATOM   4703  C   TYR   314      53.293 -34.991 -16.638  1.00  0.00           C  
ATOM   4704  O   TYR   314      53.281 -34.535 -15.513  1.00  0.00           O  
ATOM   4705  N   VAL   315      52.134 -35.319 -17.258  1.00  0.00           N  
ATOM   4706  H   VAL   315      52.209 -35.716 -18.187  1.00  0.00           H  
ATOM   4707  CA  VAL   315      50.868 -35.566 -16.535  1.00  0.00           C  
ATOM   4708  HA  VAL   315      50.698 -34.616 -16.029  1.00  0.00           H  
ATOM   4709  CB  VAL   315      49.675 -35.731 -17.487  1.00  0.00           C  
ATOM   4710  HB  VAL   315      49.713 -34.938 -18.234  1.00  0.00           H  
ATOM   4711  CG1 VAL   315      49.618 -37.147 -18.051  1.00  0.00           C  
ATOM   4712 HG11 VAL   315      48.854 -37.228 -18.834  1.00  0.00           H  
ATOM   4713 HG12 VAL   315      50.621 -37.341 -18.451  1.00  0.00           H  
ATOM   4714 HG13 VAL   315      49.362 -37.828 -17.230  1.00  0.00           H  
ATOM   4715  CG2 VAL   315      48.380 -35.482 -16.740  1.00  0.00           C  
ATOM   4716 HG21 VAL   315      48.032 -36.202 -15.989  1.00  0.00           H  
ATOM   4717 HG22 VAL   315      48.456 -34.523 -16.213  1.00  0.00           H  
ATOM   4718 HG23 VAL   315      47.550 -35.230 -17.412  1.00  0.00           H  
ATOM   4719  C   VAL   315      51.018 -36.718 -15.539  1.00  0.00           C  
ATOM   4720  O   VAL   315      50.649 -36.517 -14.417  1.00  0.00           O  
ATOM   4721  N   LYS   316      51.634 -37.850 -15.819  1.00  0.00           N  
ATOM   4722  H   LYS   316      52.223 -37.872 -16.643  1.00  0.00           H  
ATOM   4723  CA  LYS   316      51.846 -38.996 -14.852  1.00  0.00           C  
ATOM   4724  HA  LYS   316      50.964 -39.343 -14.313  1.00  0.00           H  
ATOM   4725  CB  LYS   316      52.323 -40.272 -15.647  1.00  0.00           C  
ATOM   4726  HB2 LYS   316      53.216 -40.048 -16.231  1.00  0.00           H  
ATOM   4727  HB3 LYS   316      52.509 -41.154 -15.034  1.00  0.00           H  
ATOM   4728  CG  LYS   316      51.216 -40.690 -16.600  1.00  0.00           C  
ATOM   4729  HG2 LYS   316      50.274 -40.690 -16.052  1.00  0.00           H  
ATOM   4730  HG3 LYS   316      51.201 -39.968 -17.416  1.00  0.00           H  
ATOM   4731  CD  LYS   316      51.460 -42.075 -17.199  1.00  0.00           C  
ATOM   4732  HD2 LYS   316      51.609 -42.826 -16.423  1.00  0.00           H  
ATOM   4733  HD3 LYS   316      50.565 -42.316 -17.773  1.00  0.00           H  
ATOM   4734  CE  LYS   316      52.571 -41.941 -18.223  1.00  0.00           C  
ATOM   4735  HE2 LYS   316      52.341 -41.094 -18.869  1.00  0.00           H  
ATOM   4736  HE3 LYS   316      53.492 -41.741 -17.676  1.00  0.00           H  
ATOM   4737  NZ  LYS   316      52.778 -43.206 -18.931  1.00  0.00           N  
ATOM   4738  HZ1 LYS   316      53.146 -43.974 -18.388  1.00  0.00           H  
ATOM   4739  HZ2 LYS   316      51.890 -43.596 -19.213  1.00  0.00           H  
ATOM   4740  HZ3 LYS   316      53.433 -43.053 -19.684  1.00  0.00           H  
ATOM   4741  C   LYS   316      52.871 -38.630 -13.719  1.00  0.00           C  
ATOM   4742  O   LYS   316      53.032 -39.370 -12.772  1.00  0.00           O  
ATOM   4743  N   ALA   317      53.466 -37.450 -13.777  1.00  0.00           N  
ATOM   4744  H   ALA   317      53.336 -36.800 -14.542  1.00  0.00           H  
ATOM   4745  CA  ALA   317      54.235 -36.875 -12.731  1.00  0.00           C  
ATOM   4746  HA  ALA   317      54.774 -37.610 -12.134  1.00  0.00           H  
ATOM   4747  CB  ALA   317      55.400 -36.125 -13.384  1.00  0.00           C  
ATOM   4748  HB1 ALA   317      55.009 -35.394 -14.103  1.00  0.00           H  
ATOM   4749  HB2 ALA   317      56.034 -35.693 -12.600  1.00  0.00           H  
ATOM   4750  HB3 ALA   317      56.062 -36.808 -13.930  1.00  0.00           H  
ATOM   4751  C   ALA   317      53.421 -36.115 -11.669  1.00  0.00           C  
ATOM   4752  O   ALA   317      53.932 -35.309 -10.939  1.00  0.00           O  
ATOM   4753  N   ALA   318      52.097 -36.379 -11.601  1.00  0.00           N  
ATOM   4754  H   ALA   318      51.707 -36.969 -12.326  1.00  0.00           H  
ATOM   4755  CA  ALA   318      51.244 -35.472 -10.823  1.00  0.00           C  
ATOM   4756  HA  ALA   318      51.619 -34.495 -11.128  1.00  0.00           H  
ATOM   4757  CB  ALA   318      49.729 -35.540 -11.234  1.00  0.00           C  
ATOM   4758  HB1 ALA   318      49.662 -35.298 -12.301  1.00  0.00           H  
ATOM   4759  HB2 ALA   318      49.424 -36.558 -10.963  1.00  0.00           H  
ATOM   4760  HB3 ALA   318      49.216 -34.748 -10.673  1.00  0.00           H  
ATOM   4761  C   ALA   318      51.449 -35.595  -9.265  1.00  0.00           C  
ATOM   4762  O   ALA   318      51.421 -34.595  -8.613  1.00  0.00           O  
ATOM   4763  N   GLN   319      51.727 -36.751  -8.713  1.00  0.00           N  
ATOM   4764  H   GLN   319      51.713 -37.607  -9.253  1.00  0.00           H  
ATOM   4765  CA  GLN   319      52.050 -36.905  -7.259  1.00  0.00           C  
ATOM   4766  HA  GLN   319      51.350 -36.257  -6.732  1.00  0.00           H  
ATOM   4767  CB  GLN   319      51.871 -38.356  -6.820  1.00  0.00           C  
ATOM   4768  HB2 GLN   319      51.682 -38.212  -5.756  1.00  0.00           H  
ATOM   4769  HB3 GLN   319      50.932 -38.840  -7.090  1.00  0.00           H  
ATOM   4770  CG  GLN   319      53.070 -39.256  -7.003  1.00  0.00           C  
ATOM   4771  HG2 GLN   319      53.958 -38.939  -6.456  1.00  0.00           H  
ATOM   4772  HG3 GLN   319      52.824 -40.284  -6.739  1.00  0.00           H  
ATOM   4773  CD  GLN   319      53.389 -39.350  -8.513  1.00  0.00           C  
ATOM   4774  OE1 GLN   319      54.424 -38.940  -8.931  1.00  0.00           O  
ATOM   4775  NE2 GLN   319      52.566 -39.791  -9.444  1.00  0.00           N  
ATOM   4776 HE21 GLN   319      52.906 -39.998 -10.376  1.00  0.00           H  
ATOM   4777 HE22 GLN   319      51.771 -40.321  -9.109  1.00  0.00           H  
ATOM   4778  C   GLN   319      53.368 -36.278  -6.877  1.00  0.00           C  
ATOM   4779  O   GLN   319      53.534 -35.724  -5.783  1.00  0.00           O  
ATOM   4780  N   LYS   320      54.240 -36.174  -7.883  1.00  0.00           N  
ATOM   4781  H   LYS   320      54.020 -36.574  -8.788  1.00  0.00           H  
ATOM   4782  CA  LYS   320      55.544 -35.583  -7.674  1.00  0.00           C  
ATOM   4783  HA  LYS   320      55.882 -35.732  -6.648  1.00  0.00           H  
ATOM   4784  CB  LYS   320      56.570 -36.172  -8.756  1.00  0.00           C  
ATOM   4785  HB2 LYS   320      56.575 -37.247  -8.577  1.00  0.00           H  
ATOM   4786  HB3 LYS   320      56.380 -35.885  -9.790  1.00  0.00           H  
ATOM   4787  CG  LYS   320      58.040 -35.712  -8.338  1.00  0.00           C  
ATOM   4788  HG2 LYS   320      58.110 -34.630  -8.448  1.00  0.00           H  
ATOM   4789  HG3 LYS   320      58.221 -35.991  -7.300  1.00  0.00           H  
ATOM   4790  CD  LYS   320      59.106 -36.330  -9.194  1.00  0.00           C  
ATOM   4791  HD2 LYS   320      59.094 -37.411  -9.059  1.00  0.00           H  
ATOM   4792  HD3 LYS   320      58.937 -36.088 -10.244  1.00  0.00           H  
ATOM   4793  CE  LYS   320      60.534 -35.835  -8.709  1.00  0.00           C  
ATOM   4794  HE2 LYS   320      60.418 -34.758  -8.587  1.00  0.00           H  
ATOM   4795  HE3 LYS   320      60.741 -36.274  -7.733  1.00  0.00           H  
ATOM   4796  NZ  LYS   320      61.622 -36.266  -9.591  1.00  0.00           N  
ATOM   4797  HZ1 LYS   320      62.495 -35.983  -9.169  1.00  0.00           H  
ATOM   4798  HZ2 LYS   320      61.694 -37.273  -9.578  1.00  0.00           H  
ATOM   4799  HZ3 LYS   320      61.404 -36.022 -10.546  1.00  0.00           H  
ATOM   4800  C   LYS   320      55.340 -34.035  -7.805  1.00  0.00           C  
ATOM   4801  O   LYS   320      55.954 -33.300  -6.997  1.00  0.00           O  
ATOM   4802  N   LEU   321      54.519 -33.587  -8.752  1.00  0.00           N  
ATOM   4803  H   LEU   321      54.114 -34.185  -9.462  1.00  0.00           H  
ATOM   4804  CA  LEU   321      54.562 -32.119  -9.084  1.00  0.00           C  
ATOM   4805  HA  LEU   321      55.438 -31.709  -8.582  1.00  0.00           H  
ATOM   4806  CB  LEU   321      54.752 -32.060 -10.603  1.00  0.00           C  
ATOM   4807  HB2 LEU   321      53.908 -32.556 -11.082  1.00  0.00           H  
ATOM   4808  HB3 LEU   321      54.680 -31.010 -10.888  1.00  0.00           H  
ATOM   4809  CG  LEU   321      56.058 -32.617 -11.192  1.00  0.00           C  
ATOM   4810  HG  LEU   321      56.106 -33.641 -10.823  1.00  0.00           H  
ATOM   4811  CD1 LEU   321      56.004 -32.597 -12.727  1.00  0.00           C  
ATOM   4812 HD11 LEU   321      55.025 -32.943 -13.081  1.00  0.00           H  
ATOM   4813 HD12 LEU   321      56.259 -31.577 -13.041  1.00  0.00           H  
ATOM   4814 HD13 LEU   321      56.789 -33.251 -13.125  1.00  0.00           H  
ATOM   4815  CD2 LEU   321      57.304 -31.899 -10.707  1.00  0.00           C  
ATOM   4816 HD21 LEU   321      57.445 -30.869 -11.057  1.00  0.00           H  
ATOM   4817 HD22 LEU   321      57.346 -31.862  -9.611  1.00  0.00           H  
ATOM   4818 HD23 LEU   321      58.169 -32.507 -10.996  1.00  0.00           H  
ATOM   4819  C   LEU   321      53.413 -31.293  -8.521  1.00  0.00           C  
ATOM   4820  O   LEU   321      53.553 -30.097  -8.403  1.00  0.00           O  
ATOM   4821  N   HIE   322      52.319 -31.933  -8.193  1.00  0.00           N  
ATOM   4822  H   HIE   322      52.266 -32.938  -8.306  1.00  0.00           H  
ATOM   4823  CA  HIE   322      51.017 -31.290  -8.278  1.00  0.00           C  
ATOM   4824  HA  HIE   322      51.114 -30.207  -8.200  1.00  0.00           H  
ATOM   4825  CB  HIE   322      50.252 -31.830  -9.443  1.00  0.00           C  
ATOM   4826  HB2 HIE   322      50.943 -32.023 -10.273  1.00  0.00           H  
ATOM   4827  HB3 HIE   322      49.826 -32.820  -9.241  1.00  0.00           H  
ATOM   4828  CG  HIE   322      49.118 -30.932  -9.826  1.00  0.00           C  
ATOM   4829  ND1 HIE   322      49.124 -29.510  -9.991  1.00  0.00           N  
ATOM   4830  CE1 HIE   322      48.163 -29.148 -10.824  1.00  0.00           C  
ATOM   4831  HE1 HIE   322      48.109 -28.098 -11.070  1.00  0.00           H  
ATOM   4832  NE2 HIE   322      47.512 -30.239 -11.319  1.00  0.00           N  
ATOM   4833  HE2 HIE   322      46.805 -30.282 -12.039  1.00  0.00           H  
ATOM   4834  CD2 HIE   322      48.077 -31.360 -10.685  1.00  0.00           C  
ATOM   4835  HD2 HIE   322      47.797 -32.387 -10.865  1.00  0.00           H  
ATOM   4836  C   HIE   322      50.212 -31.532  -7.035  1.00  0.00           C  
ATOM   4837  O   HIE   322      49.419 -30.683  -6.624  1.00  0.00           O  
ATOM   4838  N   GLU   323      50.349 -32.725  -6.490  1.00  0.00           N  
ATOM   4839  H   GLU   323      51.031 -33.368  -6.874  1.00  0.00           H  
ATOM   4840  CA  GLU   323      49.544 -33.189  -5.302  1.00  0.00           C  
ATOM   4841  HA  GLU   323      48.845 -32.381  -5.088  1.00  0.00           H  
ATOM   4842  CB  GLU   323      48.661 -34.364  -5.622  1.00  0.00           C  
ATOM   4843  HB2 GLU   323      49.260 -35.173  -6.040  1.00  0.00           H  
ATOM   4844  HB3 GLU   323      48.095 -34.813  -4.806  1.00  0.00           H  
ATOM   4845  CG  GLU   323      47.611 -34.103  -6.743  1.00  0.00           C  
ATOM   4846  HG2 GLU   323      48.098 -33.697  -7.630  1.00  0.00           H  
ATOM   4847  HG3 GLU   323      47.069 -35.023  -6.964  1.00  0.00           H  
ATOM   4848  CD  GLU   323      46.429 -33.214  -6.333  1.00  0.00           C  
ATOM   4849  OE1 GLU   323      46.518 -31.971  -6.290  1.00  0.00           O  
ATOM   4850  OE2 GLU   323      45.308 -33.738  -6.086  1.00  0.00           O  
ATOM   4851  C   GLU   323      50.581 -33.365  -4.146  1.00  0.00           C  
ATOM   4852  O   GLU   323      50.633 -34.438  -3.538  1.00  0.00           O  
ATOM   4853  N   MET   324      51.391 -32.378  -3.849  1.00  0.00           N  
ATOM   4854  H   MET   324      51.237 -31.463  -4.254  1.00  0.00           H  
ATOM   4855  CA  MET   324      52.255 -32.265  -2.688  1.00  0.00           C  
ATOM   4856  HA  MET   324      52.942 -33.108  -2.607  1.00  0.00           H  
ATOM   4857  CB  MET   324      53.246 -31.057  -2.948  1.00  0.00           C  
ATOM   4858  HB2 MET   324      52.617 -30.178  -3.088  1.00  0.00           H  
ATOM   4859  HB3 MET   324      54.015 -30.952  -2.183  1.00  0.00           H  
ATOM   4860  CG  MET   324      54.035 -31.253  -4.306  1.00  0.00           C  
ATOM   4861  HG2 MET   324      54.420 -32.271  -4.251  1.00  0.00           H  
ATOM   4862  HG3 MET   324      53.219 -31.259  -5.029  1.00  0.00           H  
ATOM   4863  SD  MET   324      55.313 -30.160  -4.632  1.00  0.00           S  
ATOM   4864  CE  MET   324      56.538 -30.785  -3.422  1.00  0.00           C  
ATOM   4865  HE1 MET   324      56.804 -31.819  -3.674  1.00  0.00           H  
ATOM   4866  HE2 MET   324      57.493 -30.248  -3.461  1.00  0.00           H  
ATOM   4867  HE3 MET   324      56.146 -30.731  -2.399  1.00  0.00           H  
ATOM   4868  C   MET   324      51.585 -32.049  -1.352  1.00  0.00           C  
ATOM   4869  O   MET   324      51.957 -32.807  -0.477  1.00  0.00           O  
ATOM   4870  N   ASP   325      50.661 -31.156  -1.244  1.00  0.00           N  
ATOM   4871  H   ASP   325      50.305 -30.689  -2.069  1.00  0.00           H  
ATOM   4872  CA  ASP   325      49.902 -30.877   0.009  1.00  0.00           C  
ATOM   4873  HA  ASP   325      49.743 -31.839   0.498  1.00  0.00           H  
ATOM   4874  CB  ASP   325      50.856 -30.107   0.941  1.00  0.00           C  
ATOM   4875  HB2 ASP   325      51.737 -30.747   0.958  1.00  0.00           H  
ATOM   4876  HB3 ASP   325      50.997 -29.139   0.459  1.00  0.00           H  
ATOM   4877  CG  ASP   325      50.287 -30.036   2.350  1.00  0.00           C  
ATOM   4878  OD1 ASP   325      50.784 -29.230   3.106  1.00  0.00           O  
ATOM   4879  OD2 ASP   325      49.295 -30.721   2.658  1.00  0.00           O  
ATOM   4880  C   ASP   325      48.640 -30.122  -0.345  1.00  0.00           C  
ATOM   4881  O   ASP   325      48.624 -28.919  -0.483  1.00  0.00           O  
ATOM   4882  N   PRO   326      47.507 -30.835  -0.504  1.00  0.00           N  
ATOM   4883  CD  PRO   326      47.331 -32.303  -0.609  1.00  0.00           C  
ATOM   4884  HD2 PRO   326      47.181 -32.686   0.408  1.00  0.00           H  
ATOM   4885  HD3 PRO   326      48.172 -32.829  -1.078  1.00  0.00           H  
ATOM   4886  CG  PRO   326      46.080 -32.496  -1.517  1.00  0.00           C  
ATOM   4887  HG2 PRO   326      45.490 -33.367  -1.207  1.00  0.00           H  
ATOM   4888  HG3 PRO   326      46.335 -32.670  -2.570  1.00  0.00           H  
ATOM   4889  CB  PRO   326      45.255 -31.219  -1.515  1.00  0.00           C  
ATOM   4890  HB2 PRO   326      44.578 -31.206  -0.652  1.00  0.00           H  
ATOM   4891  HB3 PRO   326      44.723 -30.987  -2.446  1.00  0.00           H  
ATOM   4892  CA  PRO   326      46.307 -30.217  -1.108  1.00  0.00           C  
ATOM   4893  HA  PRO   326      46.661 -29.704  -2.002  1.00  0.00           H  
ATOM   4894  C   PRO   326      45.688 -29.166  -0.226  1.00  0.00           C  
ATOM   4895  O   PRO   326      45.102 -28.279  -0.741  1.00  0.00           O  
ATOM   4896  N   LEU   327      45.943 -29.268   1.094  1.00  0.00           N  
ATOM   4897  H   LEU   327      46.182 -30.196   1.422  1.00  0.00           H  
ATOM   4898  CA  LEU   327      45.377 -28.289   1.959  1.00  0.00           C  
ATOM   4899  HA  LEU   327      44.287 -28.263   1.962  1.00  0.00           H  
ATOM   4900  CB  LEU   327      45.857 -28.604   3.465  1.00  0.00           C  
ATOM   4901  HB2 LEU   327      45.645 -29.657   3.651  1.00  0.00           H  
ATOM   4902  HB3 LEU   327      46.908 -28.356   3.612  1.00  0.00           H  
ATOM   4903  CG  LEU   327      45.199 -27.726   4.527  1.00  0.00           C  
ATOM   4904  HG  LEU   327      45.374 -26.665   4.348  1.00  0.00           H  
ATOM   4905  CD1 LEU   327      43.671 -27.938   4.498  1.00  0.00           C  
ATOM   4906 HD11 LEU   327      43.202 -27.417   3.654  1.00  0.00           H  
ATOM   4907 HD12 LEU   327      43.458 -29.011   4.419  1.00  0.00           H  
ATOM   4908 HD13 LEU   327      43.343 -27.540   5.467  1.00  0.00           H  
ATOM   4909  CD2 LEU   327      45.715 -28.069   5.967  1.00  0.00           C  
ATOM   4910 HD21 LEU   327      45.374 -27.342   6.715  1.00  0.00           H  
ATOM   4911 HD22 LEU   327      45.453 -29.110   6.194  1.00  0.00           H  
ATOM   4912 HD23 LEU   327      46.807 -27.974   5.912  1.00  0.00           H  
ATOM   4913  C   LEU   327      45.744 -26.846   1.605  1.00  0.00           C  
ATOM   4914  O   LEU   327      44.942 -25.918   1.753  1.00  0.00           O  
ATOM   4915  N   GLN   328      46.994 -26.648   1.122  1.00  0.00           N  
ATOM   4916  H   GLN   328      47.527 -27.491   0.946  1.00  0.00           H  
ATOM   4917  CA  GLN   328      47.567 -25.303   0.937  1.00  0.00           C  
ATOM   4918  HA  GLN   328      47.252 -24.762   1.829  1.00  0.00           H  
ATOM   4919  CB  GLN   328      49.088 -25.410   1.004  1.00  0.00           C  
ATOM   4920  HB2 GLN   328      49.330 -25.825   0.025  1.00  0.00           H  
ATOM   4921  HB3 GLN   328      49.539 -24.420   1.074  1.00  0.00           H  
ATOM   4922  CG  GLN   328      49.764 -26.284   2.081  1.00  0.00           C  
ATOM   4923  HG2 GLN   328      49.604 -27.304   1.731  1.00  0.00           H  
ATOM   4924  HG3 GLN   328      50.822 -26.076   2.239  1.00  0.00           H  
ATOM   4925  CD  GLN   328      49.168 -26.203   3.499  1.00  0.00           C  
ATOM   4926  OE1 GLN   328      48.660 -25.188   3.894  1.00  0.00           O  
ATOM   4927  NE2 GLN   328      49.456 -27.169   4.310  1.00  0.00           N  
ATOM   4928 HE21 GLN   328      49.188 -27.220   5.286  1.00  0.00           H  
ATOM   4929 HE22 GLN   328      50.047 -27.936   4.014  1.00  0.00           H  
ATOM   4930  C   GLN   328      47.062 -24.730  -0.470  1.00  0.00           C  
ATOM   4931  O   GLN   328      47.130 -23.517  -0.739  1.00  0.00           O  
ATOM   4932  N   LYS   329      46.735 -25.654  -1.360  1.00  0.00           N  
ATOM   4933  H   LYS   329      46.689 -26.615  -1.044  1.00  0.00           H  
ATOM   4934  CA  LYS   329      46.567 -25.373  -2.786  1.00  0.00           C  
ATOM   4935  HA  LYS   329      47.029 -24.428  -3.071  1.00  0.00           H  
ATOM   4936  CB  LYS   329      47.298 -26.444  -3.719  1.00  0.00           C  
ATOM   4937  HB2 LYS   329      48.293 -26.643  -3.320  1.00  0.00           H
[truncated: 14,634,175 more chars]
