# Supplementary material for: Direct asymmetric synthesis of β-branched aromatic α-amino acids using engineered phenylalanine ammonia lyases
Source: Nat Commun. 2024 Sep 26;15:8264. doi: 10.1038/s41467-024-52613-x (PMC11427684; doi:10.1038/s41467-024-52613-x)
Supplement: Supplementary file 7 — Source data 4 [file 41467_2024_52613_MOESM7_ESM.zip › Umbrella sampling starting point/PcPAL-WT(a┬MeCA)/equil_rest2.pdb]

CRYST1  134.096  134.096  134.096 109.47 109.47 109.47 P 1           1
ATOM      1  N   GLY     1      25.476 -29.304 -61.389  1.00  0.00           N  
ATOM      2  H1  GLY     1      25.876 -29.750 -62.202  1.00  0.00           H  
ATOM      3  H2  GLY     1      26.109 -29.500 -60.627  1.00  0.00           H  
ATOM      4  H3  GLY     1      25.440 -28.312 -61.576  1.00  0.00           H  
ATOM      5  CA  GLY     1      24.214 -29.860 -60.868  1.00  0.00           C  
ATOM      6  HA2 GLY     1      24.002 -29.370 -59.917  1.00  0.00           H  
ATOM      7  HA3 GLY     1      23.492 -29.589 -61.639  1.00  0.00           H  
ATOM      8  C   GLY     1      24.522 -31.338 -60.663  1.00  0.00           C  
ATOM      9  O   GLY     1      24.522 -32.160 -61.577  1.00  0.00           O  
ATOM     10  N   ASN     2      24.741 -31.709 -59.384  1.00  0.00           N  
ATOM     11  H   ASN     2      24.542 -31.028 -58.661  1.00  0.00           H  
ATOM     12  CA  ASN     2      24.926 -33.064 -59.065  1.00  0.00           C  
ATOM     13  HA  ASN     2      25.799 -33.421 -59.611  1.00  0.00           H  
ATOM     14  CB  ASN     2      25.159 -33.160 -57.557  1.00  0.00           C  
ATOM     15  HB2 ASN     2      25.630 -32.277 -57.124  1.00  0.00           H  
ATOM     16  HB3 ASN     2      24.257 -33.245 -56.950  1.00  0.00           H  
ATOM     17  CG  ASN     2      26.050 -34.357 -57.265  1.00  0.00           C  
ATOM     18  OD1 ASN     2      27.025 -34.445 -57.975  1.00  0.00           O  
ATOM     19  ND2 ASN     2      25.807 -35.141 -56.280  1.00  0.00           N  
ATOM     20 HD21 ASN     2      26.507 -35.854 -56.113  1.00  0.00           H  
ATOM     21 HD22 ASN     2      25.255 -34.903 -55.464  1.00  0.00           H  
ATOM     22  C   ASN     2      23.683 -33.917 -59.402  1.00  0.00           C  
ATOM     23  O   ASN     2      22.585 -33.487 -59.159  1.00  0.00           O  
ATOM     24  N   GLY     3      23.920 -35.214 -59.730  1.00  0.00           N  
ATOM     25  H   GLY     3      24.857 -35.562 -59.891  1.00  0.00           H  
ATOM     26  CA  GLY     3      22.757 -36.093 -60.021  1.00  0.00           C  
ATOM     27  HA2 GLY     3      22.062 -35.539 -60.651  1.00  0.00           H  
ATOM     28  HA3 GLY     3      23.049 -36.951 -60.627  1.00  0.00           H  
ATOM     29  C   GLY     3      22.019 -36.485 -58.748  1.00  0.00           C  
ATOM     30  O   GLY     3      20.843 -36.870 -58.918  1.00  0.00           O  
ATOM     31  N   MET     4      22.631 -36.557 -57.545  1.00  0.00           N  
ATOM     32  H   MET     4      23.621 -36.344 -57.554  1.00  0.00           H  
ATOM     33  CA  MET     4      22.064 -37.168 -56.368  1.00  0.00           C  
ATOM     34  HA  MET     4      21.628 -38.106 -56.712  1.00  0.00           H  
ATOM     35  CB  MET     4      23.056 -37.386 -55.218  1.00  0.00           C  
ATOM     36  HB2 MET     4      23.378 -36.431 -54.803  1.00  0.00           H  
ATOM     37  HB3 MET     4      22.539 -37.928 -54.425  1.00  0.00           H  
ATOM     38  CG  MET     4      24.250 -38.199 -55.723  1.00  0.00           C  
ATOM     39  HG2 MET     4      24.909 -37.571 -56.323  1.00  0.00           H  
ATOM     40  HG3 MET     4      24.855 -38.430 -54.846  1.00  0.00           H  
ATOM     41  SD  MET     4      23.923 -39.724 -56.613  1.00  0.00           S  
ATOM     42  CE  MET     4      22.929 -40.672 -55.471  1.00  0.00           C  
ATOM     43  HE1 MET     4      23.467 -40.545 -54.524  1.00  0.00           H  
ATOM     44  HE2 MET     4      21.895 -40.310 -55.417  1.00  0.00           H  
ATOM     45  HE3 MET     4      22.973 -41.722 -55.787  1.00  0.00           H  
ATOM     46  C   MET     4      20.826 -36.355 -55.902  1.00  0.00           C  
ATOM     47  O   MET     4      19.878 -36.931 -55.422  1.00  0.00           O  
ATOM     48  N   ASP     5      20.840 -35.031 -56.048  1.00  0.00           N  
ATOM     49  H   ASP     5      21.783 -34.706 -56.224  1.00  0.00           H  
ATOM     50  CA  ASP     5      19.691 -34.150 -55.848  1.00  0.00           C  
ATOM     51  HA  ASP     5      19.529 -34.002 -54.781  1.00  0.00           H  
ATOM     52  CB  ASP     5      20.024 -32.766 -56.490  1.00  0.00           C  
ATOM     53  HB2 ASP     5      20.262 -32.943 -57.538  1.00  0.00           H  
ATOM     54  HB3 ASP     5      19.156 -32.117 -56.372  1.00  0.00           H  
ATOM     55  CG  ASP     5      21.362 -32.169 -55.912  1.00  0.00           C  
ATOM     56  OD1 ASP     5      21.609 -31.019 -56.292  1.00  0.00           O  
ATOM     57  OD2 ASP     5      22.144 -32.794 -55.136  1.00  0.00           O  
ATOM     58  C   ASP     5      18.381 -34.737 -56.373  1.00  0.00           C  
ATOM     59  O   ASP     5      17.408 -34.741 -55.588  1.00  0.00           O  
ATOM     60  N   PHE     6      18.225 -35.203 -57.607  1.00  0.00           N  
ATOM     61  H   PHE     6      18.985 -35.117 -58.271  1.00  0.00           H  
ATOM     62  CA  PHE     6      16.936 -35.684 -58.122  1.00  0.00           C  
ATOM     63  HA  PHE     6      16.178 -35.064 -57.644  1.00  0.00           H  
ATOM     64  CB  PHE     6      17.015 -35.518 -59.643  1.00  0.00           C  
ATOM     65  HB2 PHE     6      17.299 -36.490 -60.066  1.00  0.00           H  
ATOM     66  HB3 PHE     6      16.006 -35.378 -60.049  1.00  0.00           H  
ATOM     67  CG  PHE     6      17.747 -34.285 -60.219  1.00  0.00           C  
ATOM     68  CD1 PHE     6      17.274 -32.986 -60.037  1.00  0.00           C  
ATOM     69  HD1 PHE     6      16.264 -32.778 -59.717  1.00  0.00           H  
ATOM     70  CE1 PHE     6      18.057 -31.906 -60.445  1.00  0.00           C  
ATOM     71  HE1 PHE     6      17.600 -30.928 -60.475  1.00  0.00           H  
ATOM     72  CZ  PHE     6      19.390 -32.118 -60.880  1.00  0.00           C  
ATOM     73  HZ  PHE     6      20.013 -31.287 -61.175  1.00  0.00           H  
ATOM     74  CE2 PHE     6      19.917 -33.400 -60.991  1.00  0.00           C  
ATOM     75  HE2 PHE     6      20.950 -33.553 -61.269  1.00  0.00           H  
ATOM     76  CD2 PHE     6      19.114 -34.507 -60.596  1.00  0.00           C  
ATOM     77  HD2 PHE     6      19.460 -35.515 -60.772  1.00  0.00           H  
ATOM     78  C   PHE     6      16.599 -37.135 -57.672  1.00  0.00           C  
ATOM     79  O   PHE     6      15.412 -37.457 -57.682  1.00  0.00           O  
ATOM     80  N   CYS     7      17.556 -37.945 -57.135  1.00  0.00           N  
ATOM     81  H   CYS     7      18.527 -37.659 -57.174  1.00  0.00           H  
ATOM     82  CA  CYS     7      17.355 -39.221 -56.447  1.00  0.00           C  
ATOM     83  HA  CYS     7      16.606 -39.755 -57.031  1.00  0.00           H  
ATOM     84  CB  CYS     7      18.620 -40.069 -56.340  1.00  0.00           C  
ATOM     85  HB2 CYS     7      19.042 -40.205 -57.336  1.00  0.00           H  
ATOM     86  HB3 CYS     7      19.335 -39.569 -55.687  1.00  0.00           H  
ATOM     87  SG  CYS     7      18.197 -41.660 -55.577  1.00  0.00           S  
ATOM     88  HG  CYS     7      17.916 -41.193 -54.357  1.00  0.00           H  
ATOM     89  C   CYS     7      16.688 -38.863 -55.099  1.00  0.00           C  
ATOM     90  O   CYS     7      15.599 -39.377 -54.839  1.00  0.00           O  
ATOM     91  N   MET     8      17.211 -37.902 -54.301  1.00  0.00           N  
ATOM     92  H   MET     8      18.124 -37.585 -54.604  1.00  0.00           H  
ATOM     93  CA  MET     8      16.735 -37.663 -52.907  1.00  0.00           C  
ATOM     94  HA  MET     8      16.584 -38.630 -52.425  1.00  0.00           H  
ATOM     95  CB  MET     8      17.902 -36.889 -52.155  1.00  0.00           C  
ATOM     96  HB2 MET     8      18.396 -36.204 -52.844  1.00  0.00           H  
ATOM     97  HB3 MET     8      17.561 -36.135 -51.447  1.00  0.00           H  
ATOM     98  CG  MET     8      18.994 -37.595 -51.401  1.00  0.00           C  
ATOM     99  HG2 MET     8      19.439 -36.757 -50.865  1.00  0.00           H  
ATOM    100  HG3 MET     8      18.458 -38.299 -50.765  1.00  0.00           H  
ATOM    101  SD  MET     8      20.303 -38.495 -52.303  1.00  0.00           S  
ATOM    102  CE  MET     8      21.257 -38.966 -50.857  1.00  0.00           C  
ATOM    103  HE1 MET     8      21.711 -38.049 -50.461  1.00  0.00           H  
ATOM    104  HE2 MET     8      20.644 -39.472 -50.100  1.00  0.00           H  
ATOM    105  HE3 MET     8      22.133 -39.514 -51.226  1.00  0.00           H  
ATOM    106  C   MET     8      15.464 -36.877 -52.720  1.00  0.00           C  
ATOM    107  O   MET     8      14.985 -36.782 -51.587  1.00  0.00           O  
ATOM    108  N   LYS     9      14.933 -36.293 -53.838  1.00  0.00           N  
ATOM    109  H   LYS     9      15.451 -36.499 -54.684  1.00  0.00           H  
ATOM    110  CA  LYS     9      13.794 -35.368 -53.858  1.00  0.00           C  
ATOM    111  HA  LYS     9      13.987 -34.471 -53.269  1.00  0.00           H  
ATOM    112  CB  LYS     9      13.543 -34.934 -55.322  1.00  0.00           C  
ATOM    113  HB2 LYS     9      14.488 -34.558 -55.715  1.00  0.00           H  
ATOM    114  HB3 LYS     9      13.080 -35.774 -55.840  1.00  0.00           H  
ATOM    115  CG  LYS     9      12.616 -33.713 -55.481  1.00  0.00           C  
ATOM    116  HG2 LYS     9      11.608 -34.003 -55.182  1.00  0.00           H  
ATOM    117  HG3 LYS     9      13.011 -32.974 -54.784  1.00  0.00           H  
ATOM    118  CD  LYS     9      12.494 -33.097 -56.854  1.00  0.00           C  
ATOM    119  HD2 LYS     9      12.041 -33.967 -57.330  1.00  0.00           H  
ATOM    120  HD3 LYS     9      11.835 -32.252 -56.654  1.00  0.00           H  
ATOM    121  CE  LYS     9      13.827 -32.715 -57.559  1.00  0.00           C  
ATOM    122  HE2 LYS     9      14.640 -32.973 -56.881  1.00  0.00           H  
ATOM    123  HE3 LYS     9      13.988 -33.350 -58.430  1.00  0.00           H  
ATOM    124  NZ  LYS     9      13.911 -31.253 -57.885  1.00  0.00           N  
ATOM    125  HZ1 LYS     9      13.839 -30.770 -57.001  1.00  0.00           H  
ATOM    126  HZ2 LYS     9      14.879 -31.009 -58.041  1.00  0.00           H  
ATOM    127  HZ3 LYS     9      13.214 -30.883 -58.515  1.00  0.00           H  
ATOM    128  C   LYS     9      12.501 -35.925 -53.252  1.00  0.00           C  
ATOM    129  O   LYS     9      11.624 -35.143 -52.809  1.00  0.00           O  
ATOM    130  N   THR    10      12.333 -37.277 -53.162  1.00  0.00           N  
ATOM    131  H   THR    10      12.928 -37.791 -53.801  1.00  0.00           H  
ATOM    132  CA  THR    10      11.210 -38.016 -52.615  1.00  0.00           C  
ATOM    133  HA  THR    10      10.214 -37.575 -52.667  1.00  0.00           H  
ATOM    134  CB  THR    10      11.188 -39.452 -53.159  1.00  0.00           C  
ATOM    135  HB  THR    10      10.626 -40.135 -52.521  1.00  0.00           H  
ATOM    136  CG2 THR    10      10.622 -39.378 -54.590  1.00  0.00           C  
ATOM    137 HG21 THR    10       9.742 -38.723 -54.563  1.00  0.00           H  
ATOM    138 HG22 THR    10      11.342 -38.862 -55.236  1.00  0.00           H  
ATOM    139 HG23 THR    10      10.319 -40.395 -54.868  1.00  0.00           H  
ATOM    140  OG1 THR    10      12.475 -39.936 -53.238  1.00  0.00           O  
ATOM    141  HG1 THR    10      12.914 -39.947 -52.384  1.00  0.00           H  
ATOM    142  C   THR    10      11.282 -38.088 -51.093  1.00  0.00           C  
ATOM    143  O   THR    10      10.338 -38.629 -50.516  1.00  0.00           O  
ATOM    144  N   GLU    11      12.349 -37.619 -50.465  1.00  0.00           N  
ATOM    145  H   GLU    11      13.081 -37.178 -51.009  1.00  0.00           H  
ATOM    146  CA  GLU    11      12.451 -37.522 -48.990  1.00  0.00           C  
ATOM    147  HA  GLU    11      11.470 -37.618 -48.525  1.00  0.00           H  
ATOM    148  CB  GLU    11      13.344 -38.676 -48.553  1.00  0.00           C  
ATOM    149  HB2 GLU    11      14.389 -38.573 -48.846  1.00  0.00           H  
ATOM    150  HB3 GLU    11      13.367 -38.527 -47.474  1.00  0.00           H  
ATOM    151  CG  GLU    11      12.818 -40.104 -48.567  1.00  0.00           C  
ATOM    152  HG2 GLU    11      13.432 -40.769 -47.959  1.00  0.00           H  
ATOM    153  HG3 GLU    11      11.848 -40.059 -48.072  1.00  0.00           H  
ATOM    154  CD  GLU    11      12.714 -40.664 -49.948  1.00  0.00           C  
ATOM    155  OE1 GLU    11      12.028 -41.727 -50.065  1.00  0.00           O  
ATOM    156  OE2 GLU    11      13.534 -40.381 -50.808  1.00  0.00           O  
ATOM    157  C   GLU    11      12.877 -36.183 -48.434  1.00  0.00           C  
ATOM    158  O   GLU    11      12.200 -35.663 -47.499  1.00  0.00           O  
ATOM    159  N   ASP    12      13.903 -35.641 -49.041  1.00  0.00           N  
ATOM    160  H   ASP    12      14.322 -36.131 -49.822  1.00  0.00           H  
ATOM    161  CA  ASP    12      14.582 -34.380 -48.660  1.00  0.00           C  
ATOM    162  HA  ASP    12      14.047 -33.915 -47.833  1.00  0.00           H  
ATOM    163  CB  ASP    12      16.003 -34.810 -48.240  1.00  0.00           C  
ATOM    164  HB2 ASP    12      16.065 -35.725 -47.651  1.00  0.00           H  
ATOM    165  HB3 ASP    12      16.511 -35.101 -49.159  1.00  0.00           H  
ATOM    166  CG  ASP    12      16.730 -33.716 -47.573  1.00  0.00           C  
ATOM    167  OD1 ASP    12      16.162 -32.825 -46.856  1.00  0.00           O  
ATOM    168  OD2 ASP    12      17.977 -33.719 -47.757  1.00  0.00           O  
ATOM    169  C   ASP    12      14.609 -33.188 -49.725  1.00  0.00           C  
ATOM    170  O   ASP    12      15.663 -32.662 -50.053  1.00  0.00           O  
ATOM    171  N   PRO    13      13.419 -32.875 -50.265  1.00  0.00           N  
ATOM    172  CD  PRO    13      12.081 -33.340 -49.924  1.00  0.00           C  
ATOM    173  HD2 PRO    13      11.911 -33.464 -48.847  1.00  0.00           H  
ATOM    174  HD3 PRO    13      11.974 -34.303 -50.439  1.00  0.00           H  
ATOM    175  CG  PRO    13      11.118 -32.355 -50.535  1.00  0.00           C  
ATOM    176  HG2 PRO    13      11.033 -31.480 -49.879  1.00  0.00           H  
ATOM    177  HG3 PRO    13      10.116 -32.729 -50.776  1.00  0.00           H  
ATOM    178  CB  PRO    13      11.835 -32.032 -51.846  1.00  0.00           C  
ATOM    179  HB2 PRO    13      11.445 -31.049 -52.139  1.00  0.00           H  
ATOM    180  HB3 PRO    13      11.757 -32.761 -52.662  1.00  0.00           H  
ATOM    181  CA  PRO    13      13.282 -31.957 -51.422  1.00  0.00           C  
ATOM    182  HA  PRO    13      13.920 -32.336 -52.220  1.00  0.00           H  
ATOM    183  C   PRO    13      13.724 -30.475 -51.366  1.00  0.00           C  
ATOM    184  O   PRO    13      13.852 -29.815 -52.417  1.00  0.00           O  
ATOM    185  N   LEU    14      14.162 -29.985 -50.174  1.00  0.00           N  
ATOM    186  H   LEU    14      14.112 -30.549 -49.334  1.00  0.00           H  
ATOM    187  CA  LEU    14      14.872 -28.649 -49.905  1.00  0.00           C  
ATOM    188  HA  LEU    14      14.680 -28.063 -50.804  1.00  0.00           H  
ATOM    189  CB  LEU    14      14.038 -27.977 -48.821  1.00  0.00           C  
ATOM    190  HB2 LEU    14      14.316 -28.474 -47.891  1.00  0.00           H  
ATOM    191  HB3 LEU    14      14.454 -26.981 -48.670  1.00  0.00           H  
ATOM    192  CG  LEU    14      12.472 -27.914 -49.098  1.00  0.00           C  
ATOM    193  HG  LEU    14      12.086 -28.933 -49.123  1.00  0.00           H  
ATOM    194  CD1 LEU    14      11.747 -27.190 -47.956  1.00  0.00           C  
ATOM    195 HD11 LEU    14      11.722 -26.113 -48.165  1.00  0.00           H  
ATOM    196 HD12 LEU    14      10.696 -27.467 -47.813  1.00  0.00           H  
ATOM    197 HD13 LEU    14      12.330 -27.525 -47.090  1.00  0.00           H  
ATOM    198  CD2 LEU    14      12.103 -27.209 -50.391  1.00  0.00           C  
ATOM    199 HD21 LEU    14      11.124 -26.718 -50.464  1.00  0.00           H  
ATOM    200 HD22 LEU    14      12.708 -26.295 -50.433  1.00  0.00           H  
ATOM    201 HD23 LEU    14      12.357 -27.738 -51.318  1.00  0.00           H  
ATOM    202  C   LEU    14      16.308 -28.774 -49.394  1.00  0.00           C  
ATOM    203  O   LEU    14      16.946 -27.834 -48.972  1.00  0.00           O  
ATOM    204  N   TYR    15      16.811 -30.027 -49.407  1.00  0.00           N  
ATOM    205  H   TYR    15      16.253 -30.793 -49.764  1.00  0.00           H  
ATOM    206  CA  TYR    15      18.159 -30.371 -49.172  1.00  0.00           C  
ATOM    207  HA  TYR    15      18.111 -31.453 -49.051  1.00  0.00           H  
ATOM    208  CB  TYR    15      19.003 -29.950 -50.382  1.00  0.00           C  
ATOM    209  HB2 TYR    15      19.045 -28.855 -50.332  1.00  0.00           H  
ATOM    210  HB3 TYR    15      20.011 -30.376 -50.306  1.00  0.00           H  
ATOM    211  CG  TYR    15      18.302 -30.505 -51.623  1.00  0.00           C  
ATOM    212  CD1 TYR    15      17.822 -29.650 -52.606  1.00  0.00           C  
ATOM    213  HD1 TYR    15      18.047 -28.597 -52.533  1.00  0.00           H  
ATOM    214  CE1 TYR    15      17.181 -30.208 -53.760  1.00  0.00           C  
ATOM    215  HE1 TYR    15      16.723 -29.497 -54.431  1.00  0.00           H  
ATOM    216  CZ  TYR    15      17.099 -31.578 -53.960  1.00  0.00           C  
ATOM    217  OH  TYR    15      16.302 -32.052 -54.995  1.00  0.00           O  
ATOM    218  HH  TYR    15      16.630 -32.949 -55.091  1.00  0.00           H  
ATOM    219  CE2 TYR    15      17.484 -32.419 -52.886  1.00  0.00           C  
ATOM    220  HE2 TYR    15      17.214 -33.458 -53.006  1.00  0.00           H  
ATOM    221  CD2 TYR    15      18.065 -31.948 -51.729  1.00  0.00           C  
ATOM    222  HD2 TYR    15      18.354 -32.566 -50.892  1.00  0.00           H  
ATOM    223  C   TYR    15      18.725 -29.971 -47.780  1.00  0.00           C  
ATOM    224  O   TYR    15      19.887 -29.754 -47.560  1.00  0.00           O  
ATOM    225  N   TRP    16      17.840 -29.982 -46.772  1.00  0.00           N  
ATOM    226  H   TRP    16      16.887 -30.208 -47.029  1.00  0.00           H  
ATOM    227  CA  TRP    16      18.210 -29.810 -45.348  1.00  0.00           C  
ATOM    228  HA  TRP    16      18.952 -29.027 -45.187  1.00  0.00           H  
ATOM    229  CB  TRP    16      16.986 -29.429 -44.499  1.00  0.00           C  
ATOM    230  HB2 TRP    16      16.056 -29.950 -44.760  1.00  0.00           H  
ATOM    231  HB3 TRP    16      17.216 -29.711 -43.464  1.00  0.00           H  
ATOM    232  CG  TRP    16      16.555 -28.043 -44.435  1.00  0.00           C  
ATOM    233  CD1 TRP    16      15.527 -27.406 -45.140  1.00  0.00           C  
ATOM    234  HD1 TRP    16      14.969 -27.923 -45.907  1.00  0.00           H  
ATOM    235  NE1 TRP    16      15.444 -26.123 -44.717  1.00  0.00           N  
ATOM    236  HE1 TRP    16      14.679 -25.544 -45.033  1.00  0.00           H  
ATOM    237  CE2 TRP    16      16.360 -25.797 -43.785  1.00  0.00           C  
ATOM    238  CZ2 TRP    16      16.588 -24.601 -43.120  1.00  0.00           C  
ATOM    239  HZ2 TRP    16      16.066 -23.667 -43.273  1.00  0.00           H  
ATOM    240  CH2 TRP    16      17.618 -24.521 -42.273  1.00  0.00           C  
ATOM    241  HH2 TRP    16      17.943 -23.631 -41.755  1.00  0.00           H  
ATOM    242  CZ3 TRP    16      18.313 -25.716 -41.950  1.00  0.00           C  
ATOM    243  HZ3 TRP    16      19.039 -25.775 -41.153  1.00  0.00           H  
ATOM    244  CE3 TRP    16      18.104 -26.893 -42.633  1.00  0.00           C  
ATOM    245  HE3 TRP    16      18.511 -27.813 -42.240  1.00  0.00           H  
ATOM    246  CD2 TRP    16      17.097 -26.998 -43.581  1.00  0.00           C  
ATOM    247  C   TRP    16      18.921 -31.120 -44.723  1.00  0.00           C  
ATOM    248  O   TRP    16      19.838 -31.039 -43.934  1.00  0.00           O  
ATOM    249  N   GLY    17      18.477 -32.286 -45.191  1.00  0.00           N  
ATOM    250  H   GLY    17      17.874 -32.179 -45.998  1.00  0.00           H  
ATOM    251  CA  GLY    17      19.075 -33.590 -44.935  1.00  0.00           C  
ATOM    252  HA2 GLY    17      19.118 -33.715 -43.853  1.00  0.00           H  
ATOM    253  HA3 GLY    17      18.368 -34.272 -45.407  1.00  0.00           H  
ATOM    254  C   GLY    17      20.496 -33.579 -45.490  1.00  0.00           C  
ATOM    255  O   GLY    17      21.380 -33.856 -44.669  1.00  0.00           O  
ATOM    256  N   ILE    18      20.705 -33.321 -46.783  1.00  0.00           N  
ATOM    257  H   ILE    18      19.913 -33.224 -47.407  1.00  0.00           H  
ATOM    258  CA  ILE    18      22.071 -33.327 -47.349  1.00  0.00           C  
ATOM    259  HA  ILE    18      22.442 -34.352 -47.303  1.00  0.00           H  
ATOM    260  CB  ILE    18      21.941 -33.031 -48.871  1.00  0.00           C  
ATOM    261  HB  ILE    18      21.422 -32.084 -49.020  1.00  0.00           H  
ATOM    262  CG2 ILE    18      23.284 -32.920 -49.480  1.00  0.00           C  
ATOM    263 HG21 ILE    18      23.249 -32.677 -50.549  1.00  0.00           H  
ATOM    264 HG22 ILE    18      23.899 -32.102 -49.085  1.00  0.00           H  
ATOM    265 HG23 ILE    18      23.778 -33.893 -49.371  1.00  0.00           H  
ATOM    266  CG1 ILE    18      21.205 -34.172 -49.650  1.00  0.00           C  
ATOM    267 HG12 ILE    18      21.673 -35.153 -49.572  1.00  0.00           H  
ATOM    268 HG13 ILE    18      20.267 -34.544 -49.238  1.00  0.00           H  
ATOM    269  CD1 ILE    18      21.048 -33.827 -51.120  1.00  0.00           C  
ATOM    270 HD11 ILE    18      20.251 -34.476 -51.506  1.00  0.00           H  
ATOM    271 HD12 ILE    18      20.734 -32.822 -51.426  1.00  0.00           H  
ATOM    272 HD13 ILE    18      22.023 -34.008 -51.588  1.00  0.00           H  
ATOM    273  C   ILE    18      22.979 -32.245 -46.624  1.00  0.00           C  
ATOM    274  O   ILE    18      24.155 -32.536 -46.351  1.00  0.00           O  
ATOM    275  N   ALA    19      22.466 -31.055 -46.292  1.00  0.00           N  
ATOM    276  H   ALA    19      21.536 -30.740 -46.543  1.00  0.00           H  
ATOM    277  CA  ALA    19      23.362 -30.145 -45.616  1.00  0.00           C  
ATOM    278  HA  ALA    19      24.221 -29.933 -46.253  1.00  0.00           H  
ATOM    279  CB  ALA    19      22.663 -28.782 -45.382  1.00  0.00           C  
ATOM    280  HB1 ALA    19      22.335 -28.391 -46.353  1.00  0.00           H  
ATOM    281  HB2 ALA    19      21.742 -28.923 -44.804  1.00  0.00           H  
ATOM    282  HB3 ALA    19      23.262 -28.017 -44.874  1.00  0.00           H  
ATOM    283  C   ALA    19      23.887 -30.683 -44.281  1.00  0.00           C  
ATOM    284  O   ALA    19      25.082 -30.706 -44.057  1.00  0.00           O  
ATOM    285  N   ALA    20      22.976 -31.207 -43.410  1.00  0.00           N  
ATOM    286  H   ALA    20      22.039 -31.282 -43.787  1.00  0.00           H  
ATOM    287  CA  ALA    20      23.292 -31.795 -42.144  1.00  0.00           C  
ATOM    288  HA  ALA    20      23.711 -31.002 -41.524  1.00  0.00           H  
ATOM    289  CB  ALA    20      21.957 -32.400 -41.566  1.00  0.00           C  
ATOM    290  HB1 ALA    20      21.513 -33.216 -42.149  1.00  0.00           H  
ATOM    291  HB2 ALA    20      21.992 -32.727 -40.519  1.00  0.00           H  
ATOM    292  HB3 ALA    20      21.262 -31.559 -41.450  1.00  0.00           H  
ATOM    293  C   ALA    20      24.230 -33.016 -42.210  1.00  0.00           C  
ATOM    294  O   ALA    20      25.104 -33.173 -41.397  1.00  0.00           O  
ATOM    295  N   GLU    21      24.101 -33.764 -43.322  1.00  0.00           N  
ATOM    296  H   GLU    21      23.424 -33.536 -44.040  1.00  0.00           H  
ATOM    297  CA  GLU    21      24.951 -34.979 -43.491  1.00  0.00           C  
ATOM    298  HA  GLU    21      24.788 -35.561 -42.583  1.00  0.00           H  
ATOM    299  CB  GLU    21      24.314 -35.852 -44.588  1.00  0.00           C  
ATOM    300  HB2 GLU    21      23.285 -36.103 -44.330  1.00  0.00           H  
ATOM    301  HB3 GLU    21      24.290 -35.320 -45.539  1.00  0.00           H  
ATOM    302  CG  GLU    21      24.820 -37.255 -44.834  1.00  0.00           C  
ATOM    303  HG2 GLU    21      24.178 -37.874 -45.459  1.00  0.00           H  
ATOM    304  HG3 GLU    21      25.731 -37.158 -45.424  1.00  0.00           H  
ATOM    305  CD  GLU    21      25.014 -38.106 -43.548  1.00  0.00           C  
ATOM    306  OE1 GLU    21      26.118 -38.682 -43.477  1.00  0.00           O  
ATOM    307  OE2 GLU    21      24.131 -38.251 -42.703  1.00  0.00           O  
ATOM    308  C   GLU    21      26.508 -34.716 -43.722  1.00  0.00           C  
ATOM    309  O   GLU    21      27.333 -35.587 -43.477  1.00  0.00           O  
ATOM    310  N   ALA    22      26.929 -33.572 -44.170  1.00  0.00           N  
ATOM    311  H   ALA    22      26.264 -32.841 -44.394  1.00  0.00           H  
ATOM    312  CA  ALA    22      28.340 -33.104 -44.189  1.00  0.00           C  
ATOM    313  HA  ALA    22      29.039 -33.814 -44.633  1.00  0.00           H  
ATOM    314  CB  ALA    22      28.342 -31.803 -44.943  1.00  0.00           C  
ATOM    315  HB1 ALA    22      27.675 -31.004 -44.593  1.00  0.00           H  
ATOM    316  HB2 ALA    22      29.355 -31.394 -44.841  1.00  0.00           H  
ATOM    317  HB3 ALA    22      28.060 -31.915 -45.997  1.00  0.00           H  
ATOM    318  C   ALA    22      28.877 -32.797 -42.792  1.00  0.00           C  
ATOM    319  O   ALA    22      30.088 -32.985 -42.612  1.00  0.00           O  
ATOM    320  N   MET    23      28.088 -32.373 -41.766  1.00  0.00           N  
ATOM    321  H   MET    23      27.151 -32.101 -42.038  1.00  0.00           H  
ATOM    322  CA  MET    23      28.630 -32.211 -40.401  1.00  0.00           C  
ATOM    323  HA  MET    23      29.610 -31.734 -40.386  1.00  0.00           H  
ATOM    324  CB  MET    23      27.592 -31.337 -39.665  1.00  0.00           C  
ATOM    325  HB2 MET    23      26.574 -31.726 -39.681  1.00  0.00           H  
ATOM    326  HB3 MET    23      27.979 -31.226 -38.652  1.00  0.00           H  
ATOM    327  CG  MET    23      27.535 -29.908 -40.217  1.00  0.00           C  
ATOM    328  HG2 MET    23      27.495 -30.059 -41.295  1.00  0.00           H  
ATOM    329  HG3 MET    23      26.636 -29.374 -39.909  1.00  0.00           H  
ATOM    330  SD  MET    23      29.046 -28.930 -39.810  1.00  0.00           S  
ATOM    331  CE  MET    23      28.900 -28.627 -38.022  1.00  0.00           C  
ATOM    332  HE1 MET    23      29.579 -27.780 -37.863  1.00  0.00           H  
ATOM    333  HE2 MET    23      27.837 -28.405 -37.869  1.00  0.00           H  
ATOM    334  HE3 MET    23      29.126 -29.508 -37.409  1.00  0.00           H  
ATOM    335  C   MET    23      28.771 -33.578 -39.610  1.00  0.00           C  
ATOM    336  O   MET    23      29.285 -33.611 -38.512  1.00  0.00           O  
ATOM    337  N   THR    24      28.370 -34.692 -40.127  1.00  0.00           N  
ATOM    338  H   THR    24      27.975 -34.715 -41.059  1.00  0.00           H  
ATOM    339  CA  THR    24      28.408 -35.959 -39.368  1.00  0.00           C  
ATOM    340  HA  THR    24      28.017 -35.786 -38.365  1.00  0.00           H  
ATOM    341  CB  THR    24      27.661 -37.022 -40.180  1.00  0.00           C  
ATOM    342  HB  THR    24      27.671 -37.975 -39.652  1.00  0.00           H  
ATOM    343  CG2 THR    24      26.132 -36.639 -40.337  1.00  0.00           C  
ATOM    344 HG21 THR    24      25.600 -37.572 -40.563  1.00  0.00           H  
ATOM    345 HG22 THR    24      25.742 -36.399 -39.340  1.00  0.00           H  
ATOM    346 HG23 THR    24      25.923 -35.772 -40.975  1.00  0.00           H  
ATOM    347  OG1 THR    24      28.255 -37.274 -41.434  1.00  0.00           O  
ATOM    348  HG1 THR    24      27.596 -36.868 -42.001  1.00  0.00           H  
ATOM    349  C   THR    24      29.892 -36.453 -39.240  1.00  0.00           C  
ATOM    350  O   THR    24      30.812 -36.011 -39.901  1.00  0.00           O  
ATOM    351  N   GLY    25      30.158 -37.489 -38.425  1.00  0.00           N  
ATOM    352  H   GLY    25      29.381 -37.863 -37.894  1.00  0.00           H  
ATOM    353  CA  GLY    25      31.506 -38.029 -38.098  1.00  0.00           C  
ATOM    354  HA2 GLY    25      31.383 -38.859 -37.402  1.00  0.00           H  
ATOM    355  HA3 GLY    25      31.941 -38.358 -39.042  1.00  0.00           H  
ATOM    356  C   GLY    25      32.467 -37.161 -37.386  1.00  0.00           C  
ATOM    357  O   GLY    25      32.276 -36.012 -37.173  1.00  0.00           O  
ATOM    358  N   SER    26      33.566 -37.790 -36.984  1.00  0.00           N  
ATOM    359  H   SER    26      33.568 -38.796 -37.103  1.00  0.00           H  
ATOM    360  CA  SER    26      34.735 -37.123 -36.349  1.00  0.00           C  
ATOM    361  HA  SER    26      34.464 -36.855 -35.328  1.00  0.00           H  
ATOM    362  CB  SER    26      35.944 -38.083 -36.146  1.00  0.00           C  
ATOM    363  HB2 SER    26      35.695 -38.880 -35.446  1.00  0.00           H  
ATOM    364  HB3 SER    26      36.140 -38.545 -37.113  1.00  0.00           H  
ATOM    365  OG  SER    26      37.222 -37.531 -35.785  1.00  0.00           O  
ATOM    366  HG  SER    26      37.318 -37.534 -34.830  1.00  0.00           H  
ATOM    367  C   SER    26      35.135 -35.823 -37.082  1.00  0.00           C  
ATOM    368  O   SER    26      35.128 -35.734 -38.291  1.00  0.00           O  
ATOM    369  N   HIE    27      35.330 -34.753 -36.290  1.00  0.00           N  
ATOM    370  H   HIE    27      35.228 -34.913 -35.295  1.00  0.00           H  
ATOM    371  CA  HIE    27      35.778 -33.375 -36.635  1.00  0.00           C  
ATOM    372  HA  HIE    27      35.133 -33.031 -37.443  1.00  0.00           H  
ATOM    373  CB  HIE    27      35.595 -32.336 -35.472  1.00  0.00           C  
ATOM    374  HB2 HIE    27      35.543 -31.355 -35.961  1.00  0.00           H  
ATOM    375  HB3 HIE    27      34.614 -32.626 -35.076  1.00  0.00           H  
ATOM    376  CG  HIE    27      36.686 -32.296 -34.476  1.00  0.00           C  
ATOM    377  ND1 HIE    27      38.003 -31.976 -34.681  1.00  0.00           N  
ATOM    378  CE1 HIE    27      38.521 -31.984 -33.423  1.00  0.00           C  
ATOM    379  HE1 HIE    27      39.523 -31.633 -33.225  1.00  0.00           H  
ATOM    380  NE2 HIE    27      37.689 -32.356 -32.492  1.00  0.00           N  
ATOM    381  HE2 HIE    27      37.803 -32.271 -31.492  1.00  0.00           H  
ATOM    382  CD2 HIE    27      36.474 -32.544 -33.104  1.00  0.00           C  
ATOM    383  HD2 HIE    27      35.582 -32.964 -32.663  1.00  0.00           H  
ATOM    384  C   HIE    27      37.231 -33.367 -37.170  1.00  0.00           C  
ATOM    385  O   HIE    27      37.552 -32.711 -38.139  1.00  0.00           O  
ATOM    386  N   LEU    28      37.989 -34.311 -36.578  1.00  0.00           N  
ATOM    387  H   LEU    28      37.444 -34.796 -35.876  1.00  0.00           H  
ATOM    388  CA  LEU    28      39.358 -34.727 -36.904  1.00  0.00           C  
ATOM    389  HA  LEU    28      39.906 -33.810 -37.119  1.00  0.00           H  
ATOM    390  CB  LEU    28      39.978 -35.327 -35.624  1.00  0.00           C  
ATOM    391  HB2 LEU    28      39.870 -34.773 -34.692  1.00  0.00           H  
ATOM    392  HB3 LEU    28      39.373 -36.229 -35.528  1.00  0.00           H  
ATOM    393  CG  LEU    28      41.475 -35.718 -35.716  1.00  0.00           C  
ATOM    394  HG  LEU    28      41.666 -36.274 -36.634  1.00  0.00           H  
ATOM    395  CD1 LEU    28      42.415 -34.523 -35.791  1.00  0.00           C  
ATOM    396 HD11 LEU    28      42.004 -34.035 -36.683  1.00  0.00           H  
ATOM    397 HD12 LEU    28      42.410 -33.810 -34.958  1.00  0.00           H  
ATOM    398 HD13 LEU    28      43.421 -34.799 -36.129  1.00  0.00           H  
ATOM    399  CD2 LEU    28      41.760 -36.575 -34.447  1.00  0.00           C  
ATOM    400 HD21 LEU    28      42.767 -37.006 -34.502  1.00  0.00           H  
ATOM    401 HD22 LEU    28      41.748 -35.921 -33.567  1.00  0.00           H  
ATOM    402 HD23 LEU    28      41.064 -37.407 -34.278  1.00  0.00           H  
ATOM    403  C   LEU    28      39.483 -35.581 -38.174  1.00  0.00           C  
ATOM    404  O   LEU    28      40.376 -35.313 -38.933  1.00  0.00           O  
ATOM    405  N   ASP    29      38.583 -36.548 -38.416  1.00  0.00           N  
ATOM    406  H   ASP    29      37.807 -36.595 -37.768  1.00  0.00           H  
ATOM    407  CA  ASP    29      38.543 -37.049 -39.773  1.00  0.00           C  
ATOM    408  HA  ASP    29      39.504 -37.513 -39.993  1.00  0.00           H  
ATOM    409  CB  ASP    29      37.548 -38.206 -39.763  1.00  0.00           C  
ATOM    410  HB2 ASP    29      36.588 -37.838 -39.401  1.00  0.00           H  
ATOM    411  HB3 ASP    29      37.461 -38.592 -40.778  1.00  0.00           H  
ATOM    412  CG  ASP    29      37.970 -39.435 -38.889  1.00  0.00           C  
ATOM    413  OD1 ASP    29      37.244 -40.489 -38.787  1.00  0.00           O  
ATOM    414  OD2 ASP    29      39.112 -39.443 -38.414  1.00  0.00           O  
ATOM    415  C   ASP    29      38.137 -36.003 -40.884  1.00  0.00           C  
ATOM    416  O   ASP    29      38.764 -36.050 -41.926  1.00  0.00           O  
ATOM    417  N   GLU    30      37.179 -35.136 -40.654  1.00  0.00           N  
ATOM    418  H   GLU    30      36.623 -35.264 -39.817  1.00  0.00           H  
ATOM    419  CA  GLU    30      37.038 -33.878 -41.484  1.00  0.00           C  
ATOM    420  HA  GLU    30      36.880 -34.301 -42.476  1.00  0.00           H  
ATOM    421  CB  GLU    30      35.774 -33.010 -41.049  1.00  0.00           C  
ATOM    422  HB2 GLU    30      34.932 -33.687 -40.904  1.00  0.00           H  
ATOM    423  HB3 GLU    30      35.986 -32.509 -40.104  1.00  0.00           H  
ATOM    424  CG  GLU    30      35.461 -31.933 -42.064  1.00  0.00           C  
ATOM    425  HG2 GLU    30      34.811 -31.200 -41.587  1.00  0.00           H  
ATOM    426  HG3 GLU    30      36.296 -31.275 -42.304  1.00  0.00           H  
ATOM    427  CD  GLU    30      34.789 -32.420 -43.345  1.00  0.00           C  
ATOM    428  OE1 GLU    30      33.680 -31.896 -43.582  1.00  0.00           O  
ATOM    429  OE2 GLU    30      35.261 -33.270 -44.111  1.00  0.00           O  
ATOM    430  C   GLU    30      38.402 -33.113 -41.648  1.00  0.00           C  
ATOM    431  O   GLU    30      38.735 -32.873 -42.794  1.00  0.00           O  
ATOM    432  N   VAL    31      39.095 -32.849 -40.560  1.00  0.00           N  
ATOM    433  H   VAL    31      38.623 -32.806 -39.664  1.00  0.00           H  
ATOM    434  CA  VAL    31      40.516 -32.224 -40.674  1.00  0.00           C  
ATOM    435  HA  VAL    31      40.412 -31.350 -41.316  1.00  0.00           H  
ATOM    436  CB  VAL    31      41.105 -31.750 -39.288  1.00  0.00           C  
ATOM    437  HB  VAL    31      41.070 -32.523 -38.520  1.00  0.00           H  
ATOM    438  CG1 VAL    31      42.552 -31.254 -39.336  1.00  0.00           C  
ATOM    439 HG11 VAL    31      43.161 -32.112 -39.645  1.00  0.00           H  
ATOM    440 HG12 VAL    31      42.768 -30.407 -39.998  1.00  0.00           H  
ATOM    441 HG13 VAL    31      42.932 -30.910 -38.366  1.00  0.00           H  
ATOM    442  CG2 VAL    31      40.364 -30.487 -38.765  1.00  0.00           C  
ATOM    443 HG21 VAL    31      39.294 -30.694 -38.640  1.00  0.00           H  
ATOM    444 HG22 VAL    31      40.666 -29.993 -37.833  1.00  0.00           H  
ATOM    445 HG23 VAL    31      40.365 -29.734 -39.563  1.00  0.00           H  
ATOM    446  C   VAL    31      41.588 -33.047 -41.421  1.00  0.00           C  
ATOM    447  O   VAL    31      42.240 -32.453 -42.256  1.00  0.00           O  
ATOM    448  N   LYS    32      41.801 -34.383 -41.236  1.00  0.00           N  
ATOM    449  H   LYS    32      41.235 -34.863 -40.547  1.00  0.00           H  
ATOM    450  CA  LYS    32      42.766 -35.268 -41.968  1.00  0.00           C  
ATOM    451  HA  LYS    32      43.789 -34.896 -41.908  1.00  0.00           H  
ATOM    452  CB  LYS    32      42.695 -36.693 -41.220  1.00  0.00           C  
ATOM    453  HB2 LYS    32      41.665 -37.043 -41.281  1.00  0.00           H  
ATOM    454  HB3 LYS    32      43.229 -37.324 -41.931  1.00  0.00           H  
ATOM    455  CG  LYS    32      43.485 -36.660 -39.851  1.00  0.00           C  
ATOM    456  HG2 LYS    32      44.515 -36.373 -40.061  1.00  0.00           H  
ATOM    457  HG3 LYS    32      43.034 -35.941 -39.167  1.00  0.00           H  
ATOM    458  CD  LYS    32      43.470 -38.039 -39.185  1.00  0.00           C  
ATOM    459  HD2 LYS    32      43.816 -38.703 -39.977  1.00  0.00           H  
ATOM    460  HD3 LYS    32      44.198 -37.851 -38.396  1.00  0.00           H  
ATOM    461  CE  LYS    32      42.104 -38.447 -38.731  1.00  0.00           C  
ATOM    462  HE2 LYS    32      41.594 -37.724 -38.094  1.00  0.00           H  
ATOM    463  HE3 LYS    32      41.485 -38.583 -39.618  1.00  0.00           H  
ATOM    464  NZ  LYS    32      42.142 -39.701 -38.022  1.00  0.00           N  
ATOM    465  HZ1 LYS    32      42.475 -40.452 -38.609  1.00  0.00           H  
ATOM    466  HZ2 LYS    32      42.647 -39.599 -37.154  1.00  0.00           H  
ATOM    467  HZ3 LYS    32      41.214 -39.957 -37.718  1.00  0.00           H  
ATOM    468  C   LYS    32      42.372 -35.292 -43.459  1.00  0.00           C  
ATOM    469  O   LYS    32      43.329 -35.416 -44.241  1.00  0.00           O  
ATOM    470  N   LYS    33      41.072 -35.214 -43.807  1.00  0.00           N  
ATOM    471  H   LYS    33      40.376 -35.222 -43.071  1.00  0.00           H  
ATOM    472  CA  LYS    33      40.751 -35.057 -45.215  1.00  0.00           C  
ATOM    473  HA  LYS    33      41.416 -35.772 -45.700  1.00  0.00           H  
ATOM    474  CB  LYS    33      39.244 -35.366 -45.373  1.00  0.00           C  
ATOM    475  HB2 LYS    33      39.058 -36.377 -45.012  1.00  0.00           H  
ATOM    476  HB3 LYS    33      38.718 -34.730 -44.661  1.00  0.00           H  
ATOM    477  CG  LYS    33      38.737 -35.102 -46.725  1.00  0.00           C  
ATOM    478  HG2 LYS    33      38.937 -34.078 -47.039  1.00  0.00           H  
ATOM    479  HG3 LYS    33      39.189 -35.860 -47.365  1.00  0.00           H  
ATOM    480  CD  LYS    33      37.245 -35.318 -46.939  1.00  0.00           C  
ATOM    481  HD2 LYS    33      37.238 -36.402 -47.054  1.00  0.00           H  
ATOM    482  HD3 LYS    33      36.686 -34.975 -46.069  1.00  0.00           H  
ATOM    483  CE  LYS    33      36.742 -34.814 -48.248  1.00  0.00           C  
ATOM    484  HE2 LYS    33      36.918 -33.738 -48.261  1.00  0.00           H  
ATOM    485  HE3 LYS    33      37.250 -35.234 -49.116  1.00  0.00           H  
ATOM    486  NZ  LYS    33      35.299 -35.081 -48.438  1.00  0.00           N  
ATOM    487  HZ1 LYS    33      35.019 -34.927 -49.395  1.00  0.00           H  
ATOM    488  HZ2 LYS    33      35.123 -36.067 -48.310  1.00  0.00           H  
ATOM    489  HZ3 LYS    33      34.690 -34.563 -47.821  1.00  0.00           H  
ATOM    490  C   LYS    33      41.178 -33.674 -45.784  1.00  0.00           C  
ATOM    491  O   LYS    33      41.640 -33.573 -46.922  1.00  0.00           O  
ATOM    492  N   MET    34      41.068 -32.579 -44.970  1.00  0.00           N  
ATOM    493  H   MET    34      40.713 -32.739 -44.034  1.00  0.00           H  
ATOM    494  CA  MET    34      41.460 -31.235 -45.434  1.00  0.00           C  
ATOM    495  HA  MET    34      40.835 -31.051 -46.307  1.00  0.00           H  
ATOM    496  CB  MET    34      41.312 -30.102 -44.423  1.00  0.00           C  
ATOM    497  HB2 MET    34      41.595 -30.383 -43.409  1.00  0.00           H  
ATOM    498  HB3 MET    34      41.986 -29.276 -44.648  1.00  0.00           H  
ATOM    499  CG  MET    34      39.839 -29.734 -44.585  1.00  0.00           C  
ATOM    500  HG2 MET    34      39.650 -29.505 -45.634  1.00  0.00           H  
ATOM    501  HG3 MET    34      39.085 -30.398 -44.162  1.00  0.00           H  
ATOM    502  SD  MET    34      39.695 -28.112 -43.775  1.00  0.00           S  
ATOM    503  CE  MET    34      39.857 -28.591 -42.041  1.00  0.00           C  
ATOM    504  HE1 MET    34      39.296 -29.478 -41.723  1.00  0.00           H  
ATOM    505  HE2 MET    34      40.923 -28.829 -41.940  1.00  0.00           H  
ATOM    506  HE3 MET    34      39.542 -27.773 -41.381  1.00  0.00           H  
ATOM    507  C   MET    34      42.935 -31.310 -45.885  1.00  0.00           C  
ATOM    508  O   MET    34      43.252 -30.838 -46.914  1.00  0.00           O  
ATOM    509  N   VAL    35      43.851 -31.843 -45.096  1.00  0.00           N  
ATOM    510  H   VAL    35      43.562 -32.204 -44.195  1.00  0.00           H  
ATOM    511  CA  VAL    35      45.279 -31.865 -45.507  1.00  0.00           C  
ATOM    512  HA  VAL    35      45.610 -30.852 -45.736  1.00  0.00           H  
ATOM    513  CB  VAL    35      46.194 -32.374 -44.306  1.00  0.00           C  
ATOM    514  HB  VAL    35      45.936 -33.429 -44.219  1.00  0.00           H  
ATOM    515  CG1 VAL    35      47.727 -32.399 -44.530  1.00  0.00           C  
ATOM    516 HG11 VAL    35      48.310 -32.770 -43.677  1.00  0.00           H  
ATOM    517 HG12 VAL    35      47.959 -33.087 -45.353  1.00  0.00           H  
ATOM    518 HG13 VAL    35      48.079 -31.383 -44.744  1.00  0.00           H  
ATOM    519  CG2 VAL    35      45.997 -31.612 -42.964  1.00  0.00           C  
ATOM    520 HG21 VAL    35      46.178 -30.554 -43.191  1.00  0.00           H  
ATOM    521 HG22 VAL    35      44.938 -31.667 -42.683  1.00  0.00           H  
ATOM    522 HG23 VAL    35      46.602 -32.052 -42.161  1.00  0.00           H  
ATOM    523  C   VAL    35      45.456 -32.806 -46.729  1.00  0.00           C  
ATOM    524  O   VAL    35      46.302 -32.453 -47.569  1.00  0.00           O  
ATOM    525  N   ALA    36      44.764 -33.956 -46.833  1.00  0.00           N  
ATOM    526  H   ALA    36      43.957 -34.127 -46.246  1.00  0.00           H  
ATOM    527  CA  ALA    36      44.961 -34.814 -47.917  1.00  0.00           C  
ATOM    528  HA  ALA    36      46.024 -35.055 -47.933  1.00  0.00           H  
ATOM    529  CB  ALA    36      44.069 -36.069 -47.585  1.00  0.00           C  
ATOM    530  HB1 ALA    36      44.573 -36.665 -46.814  1.00  0.00           H  
ATOM    531  HB2 ALA    36      43.037 -35.808 -47.321  1.00  0.00           H  
ATOM    532  HB3 ALA    36      43.835 -36.631 -48.498  1.00  0.00           H  
ATOM    533  C   ALA    36      44.543 -34.308 -49.287  1.00  0.00           C  
ATOM    534  O   ALA    36      45.201 -34.606 -50.297  1.00  0.00           O  
ATOM    535  N   GLU    37      43.468 -33.464 -49.308  1.00  0.00           N  
ATOM    536  H   GLU    37      42.874 -33.353 -48.494  1.00  0.00           H  
ATOM    537  CA  GLU    37      43.009 -32.736 -50.523  1.00  0.00           C  
ATOM    538  HA  GLU    37      43.265 -33.363 -51.378  1.00  0.00           H  
ATOM    539  CB  GLU    37      41.475 -32.528 -50.523  1.00  0.00           C  
ATOM    540  HB2 GLU    37      41.266 -32.044 -49.568  1.00  0.00           H  
ATOM    541  HB3 GLU    37      41.241 -31.927 -51.402  1.00  0.00           H  
ATOM    542  CG  GLU    37      40.603 -33.790 -50.465  1.00  0.00           C  
ATOM    543  HG2 GLU    37      41.290 -34.548 -50.089  1.00  0.00           H  
ATOM    544  HG3 GLU    37      39.704 -33.616 -49.873  1.00  0.00           H  
ATOM    545  CD  GLU    37      40.185 -34.365 -51.894  1.00  0.00           C  
ATOM    546  OE1 GLU    37      39.121 -35.075 -52.044  1.00  0.00           O  
ATOM    547  OE2 GLU    37      41.047 -34.350 -52.826  1.00  0.00           O  
ATOM    548  C   GLU    37      43.769 -31.448 -50.691  1.00  0.00           C  
ATOM    549  O   GLU    37      43.636 -30.855 -51.783  1.00  0.00           O  
ATOM    550  N   TYR    38      44.586 -30.845 -49.765  1.00  0.00           N  
ATOM    551  H   TYR    38      44.683 -31.218 -48.829  1.00  0.00           H  
ATOM    552  CA  TYR    38      45.570 -29.774 -50.006  1.00  0.00           C  
ATOM    553  HA  TYR    38      45.028 -28.969 -50.503  1.00  0.00           H  
ATOM    554  CB  TYR    38      45.990 -29.187 -48.625  1.00  0.00           C  
ATOM    555  HB2 TYR    38      45.103 -29.036 -47.997  1.00  0.00           H  
ATOM    556  HB3 TYR    38      46.472 -29.970 -48.027  1.00  0.00           H  
ATOM    557  CG  TYR    38      46.954 -27.979 -48.723  1.00  0.00           C  
ATOM    558  CD1 TYR    38      48.284 -28.128 -49.161  1.00  0.00           C  
ATOM    559  HD1 TYR    38      48.710 -29.014 -49.609  1.00  0.00           H  
ATOM    560  CE1 TYR    38      49.137 -27.020 -49.107  1.00  0.00           C  
ATOM    561  HE1 TYR    38      50.159 -27.082 -49.452  1.00  0.00           H  
ATOM    562  CZ  TYR    38      48.666 -25.807 -48.653  1.00  0.00           C  
ATOM    563  OH  TYR    38      49.524 -24.705 -48.612  1.00  0.00           O  
ATOM    564  HH  TYR    38      49.205 -23.942 -48.124  1.00  0.00           H  
ATOM    565  CE2 TYR    38      47.353 -25.674 -48.155  1.00  0.00           C  
ATOM    566  HE2 TYR    38      46.933 -24.743 -47.802  1.00  0.00           H  
ATOM    567  CD2 TYR    38      46.489 -26.745 -48.265  1.00  0.00           C  
ATOM    568  HD2 TYR    38      45.459 -26.678 -47.948  1.00  0.00           H  
ATOM    569  C   TYR    38      46.754 -30.243 -50.827  1.00  0.00           C  
ATOM    570  O   TYR    38      47.069 -29.692 -51.839  1.00  0.00           O  
ATOM    571  N   ARG    39      47.243 -31.460 -50.502  1.00  0.00           N  
ATOM    572  H   ARG    39      47.020 -31.893 -49.614  1.00  0.00           H  
ATOM    573  CA  ARG    39      48.392 -32.127 -51.189  1.00  0.00           C  
ATOM    574  HA  ARG    39      49.134 -31.440 -51.596  1.00  0.00           H  
ATOM    575  CB  ARG    39      49.094 -32.953 -50.126  1.00  0.00           C  
ATOM    576  HB2 ARG    39      48.309 -33.509 -49.614  1.00  0.00           H  
ATOM    577  HB3 ARG    39      49.749 -33.672 -50.618  1.00  0.00           H  
ATOM    578  CG  ARG    39      49.940 -31.985 -49.156  1.00  0.00           C  
ATOM    579  HG2 ARG    39      50.693 -31.512 -49.787  1.00  0.00           H  
ATOM    580  HG3 ARG    39      49.258 -31.212 -48.804  1.00  0.00           H  
ATOM    581  CD  ARG    39      50.619 -32.781 -48.032  1.00  0.00           C  
ATOM    582  HD2 ARG    39      49.986 -33.621 -47.745  1.00  0.00           H  
ATOM    583  HD3 ARG    39      51.540 -33.291 -48.314  1.00  0.00           H  
ATOM    584  NE  ARG    39      50.958 -32.087 -46.828  1.00  0.00           N  
ATOM    585  HE  ARG    39      51.142 -31.097 -46.904  1.00  0.00           H  
ATOM    586  CZ  ARG    39      51.050 -32.531 -45.613  1.00  0.00           C  
ATOM    587  NH1 ARG    39      50.793 -33.772 -45.334  1.00  0.00           N  
ATOM    588 HH11 ARG    39      50.309 -34.466 -45.885  1.00  0.00           H  
ATOM    589 HH12 ARG    39      50.975 -34.112 -44.401  1.00  0.00           H  
ATOM    590  NH2 ARG    39      51.536 -31.811 -44.648  1.00  0.00           N  
ATOM    591 HH21 ARG    39      51.724 -30.825 -44.758  1.00  0.00           H  
ATOM    592 HH22 ARG    39      52.021 -32.346 -43.942  1.00  0.00           H  
ATOM    593  C   ARG    39      48.010 -33.007 -52.429  1.00  0.00           C  
ATOM    594  O   ARG    39      48.846 -33.759 -52.878  1.00  0.00           O  
ATOM    595  N   LYS    40      46.818 -32.705 -52.925  1.00  0.00           N  
ATOM    596  H   LYS    40      46.518 -31.807 -52.567  1.00  0.00           H  
ATOM    597  CA  LYS    40      46.207 -33.259 -54.209  1.00  0.00           C  
ATOM    598  HA  LYS    40      45.899 -34.266 -53.926  1.00  0.00           H  
ATOM    599  CB  LYS    40      44.967 -32.400 -54.478  1.00  0.00           C  
ATOM    600  HB2 LYS    40      44.577 -32.030 -53.530  1.00  0.00           H  
ATOM    601  HB3 LYS    40      45.294 -31.550 -55.077  1.00  0.00           H  
ATOM    602  CG  LYS    40      43.788 -33.101 -55.107  1.00  0.00           C  
ATOM    603  HG2 LYS    40      44.092 -33.494 -56.077  1.00  0.00           H  
ATOM    604  HG3 LYS    40      43.592 -33.924 -54.421  1.00  0.00           H  
ATOM    605  CD  LYS    40      42.587 -32.191 -55.163  1.00  0.00           C  
ATOM    606  HD2 LYS    40      42.203 -31.901 -54.185  1.00  0.00           H  
ATOM    607  HD3 LYS    40      42.860 -31.245 -55.629  1.00  0.00           H  
ATOM    608  CE  LYS    40      41.457 -32.755 -56.039  1.00  0.00           C  
ATOM    609  HE2 LYS    40      40.565 -32.131 -55.974  1.00  0.00           H  
ATOM    610  HE3 LYS    40      41.877 -32.817 -57.043  1.00  0.00           H  
ATOM    611  NZ  LYS    40      41.130 -34.113 -55.493  1.00  0.00           N  
ATOM    612  HZ1 LYS    40      41.516 -34.833 -56.087  1.00  0.00           H  
ATOM    613  HZ2 LYS    40      41.505 -34.244 -54.565  1.00  0.00           H  
ATOM    614  HZ3 LYS    40      40.134 -34.283 -55.485  1.00  0.00           H  
ATOM    615  C   LYS    40      47.091 -33.352 -55.501  1.00  0.00           C  
ATOM    616  O   LYS    40      47.805 -32.460 -55.799  1.00  0.00           O  
ATOM    617  N   PRO    41      46.976 -34.368 -56.341  1.00  0.00           N  
ATOM    618  CD  PRO    41      46.211 -35.537 -56.142  1.00  0.00           C  
ATOM    619  HD2 PRO    41      45.166 -35.385 -55.842  1.00  0.00           H  
ATOM    620  HD3 PRO    41      46.586 -36.072 -55.261  1.00  0.00           H  
ATOM    621  CG  PRO    41      46.306 -36.413 -57.411  1.00  0.00           C  
ATOM    622  HG2 PRO    41      45.551 -36.010 -58.097  1.00  0.00           H  
ATOM    623  HG3 PRO    41      46.261 -37.500 -57.273  1.00  0.00           H  
ATOM    624  CB  PRO    41      47.663 -35.967 -57.935  1.00  0.00           C  
ATOM    625  HB2 PRO    41      47.763 -36.120 -59.017  1.00  0.00           H  
ATOM    626  HB3 PRO    41      48.456 -36.544 -57.443  1.00  0.00           H  
ATOM    627  CA  PRO    41      47.800 -34.490 -57.550  1.00  0.00           C  
ATOM    628  HA  PRO    41      48.865 -34.343 -57.369  1.00  0.00           H  
ATOM    629  C   PRO    41      47.354 -33.469 -58.707  1.00  0.00           C  
ATOM    630  O   PRO    41      48.148 -33.220 -59.572  1.00  0.00           O  
ATOM    631  N   VAL    42      46.114 -32.940 -58.587  1.00  0.00           N  
ATOM    632  H   VAL    42      45.624 -33.318 -57.785  1.00  0.00           H  
ATOM    633  CA  VAL    42      45.481 -32.034 -59.575  1.00  0.00           C  
ATOM    634  HA  VAL    42      46.227 -31.239 -59.584  1.00  0.00           H  
ATOM    635  CB  VAL    42      45.386 -32.693 -60.983  1.00  0.00           C  
ATOM    636  HB  VAL    42      46.406 -32.998 -61.221  1.00  0.00           H  
ATOM    637  CG1 VAL    42      44.422 -33.872 -61.027  1.00  0.00           C  
ATOM    638 HG11 VAL    42      44.652 -34.692 -60.336  1.00  0.00           H  
ATOM    639 HG12 VAL    42      43.402 -33.506 -60.858  1.00  0.00           H  
ATOM    640 HG13 VAL    42      44.501 -34.295 -62.037  1.00  0.00           H  
ATOM    641  CG2 VAL    42      45.075 -31.666 -62.080  1.00  0.00           C  
ATOM    642 HG21 VAL    42      45.898 -31.004 -62.376  1.00  0.00           H  
ATOM    643 HG22 VAL    42      44.750 -32.232 -62.962  1.00  0.00           H  
ATOM    644 HG23 VAL    42      44.391 -30.859 -61.789  1.00  0.00           H  
ATOM    645  C   VAL    42      44.173 -31.452 -59.000  1.00  0.00           C  
ATOM    646  O   VAL    42      43.503 -32.272 -58.330  1.00  0.00           O  
ATOM    647  N   VAL    43      43.806 -30.191 -59.291  1.00  0.00           N  
ATOM    648  H   VAL    43      44.355 -29.598 -59.902  1.00  0.00           H  
ATOM    649  CA  VAL    43      42.461 -29.620 -59.046  1.00  0.00           C  
ATOM    650  HA  VAL    43      41.899 -30.218 -58.329  1.00  0.00           H  
ATOM    651  CB  VAL    43      42.537 -28.262 -58.305  1.00  0.00           C  
ATOM    652  HB  VAL    43      43.178 -27.601 -58.888  1.00  0.00           H  
ATOM    653  CG1 VAL    43      41.215 -27.537 -58.107  1.00  0.00           C  
ATOM    654 HG11 VAL    43      40.457 -28.012 -57.472  1.00  0.00           H  
ATOM    655 HG12 VAL    43      41.437 -26.588 -57.604  1.00  0.00           H  
ATOM    656 HG13 VAL    43      40.799 -27.306 -59.095  1.00  0.00           H  
ATOM    657  CG2 VAL    43      43.096 -28.432 -56.861  1.00  0.00           C  
ATOM    658 HG21 VAL    43      43.118 -27.408 -56.468  1.00  0.00           H  
ATOM    659 HG22 VAL    43      42.395 -29.132 -56.389  1.00  0.00           H  
ATOM    660 HG23 VAL    43      44.116 -28.829 -56.933  1.00  0.00           H  
ATOM    661  C   VAL    43      41.753 -29.449 -60.405  1.00  0.00           C  
ATOM    662  O   VAL    43      41.993 -28.471 -61.081  1.00  0.00           O  
ATOM    663  N   LYS    44      40.907 -30.406 -60.790  1.00  0.00           N  
ATOM    664  H   LYS    44      40.889 -31.148 -60.101  1.00  0.00           H  
ATOM    665  CA  LYS    44      39.878 -30.317 -61.814  1.00  0.00           C  
ATOM    666  HA  LYS    44      40.406 -29.683 -62.527  1.00  0.00           H  
ATOM    667  CB  LYS    44      39.592 -31.715 -62.486  1.00  0.00           C  
ATOM    668  HB2 LYS    44      40.537 -32.035 -62.926  1.00  0.00           H  
ATOM    669  HB3 LYS    44      39.332 -32.443 -61.717  1.00  0.00           H  
ATOM    670  CG  LYS    44      38.515 -31.595 -63.666  1.00  0.00           C  
ATOM    671  HG2 LYS    44      37.560 -31.273 -63.250  1.00  0.00           H  
ATOM    672  HG3 LYS    44      38.935 -30.879 -64.373  1.00  0.00           H  
ATOM    673  CD  LYS    44      38.330 -32.921 -64.398  1.00  0.00           C  
ATOM    674  HD2 LYS    44      37.686 -32.700 -65.249  1.00  0.00           H  
ATOM    675  HD3 LYS    44      39.328 -33.184 -64.749  1.00  0.00           H  
ATOM    676  CE  LYS    44      37.740 -33.991 -63.512  1.00  0.00           C  
ATOM    677  HE2 LYS    44      38.143 -33.896 -62.504  1.00  0.00           H  
ATOM    678  HE3 LYS    44      36.720 -33.644 -63.349  1.00  0.00           H  
ATOM    679  NZ  LYS    44      37.712 -35.365 -64.004  1.00  0.00           N  
ATOM    680  HZ1 LYS    44      38.635 -35.772 -63.962  1.00  0.00           H  
ATOM    681  HZ2 LYS    44      37.009 -35.944 -63.567  1.00  0.00           H  
ATOM    682  HZ3 LYS    44      37.412 -35.326 -64.967  1.00  0.00           H  
ATOM    683  C   LYS    44      38.598 -29.558 -61.398  1.00  0.00           C  
ATOM    684  O   LYS    44      37.970 -29.976 -60.477  1.00  0.00           O  
ATOM    685  N   LEU    45      38.180 -28.562 -62.170  1.00  0.00           N  
ATOM    686  H   LEU    45      38.840 -28.303 -62.893  1.00  0.00           H  
ATOM    687  CA  LEU    45      36.952 -27.809 -61.939  1.00  0.00           C  
ATOM    688  HA  LEU    45      36.512 -28.113 -60.990  1.00  0.00           H  
ATOM    689  CB  LEU    45      37.170 -26.353 -61.836  1.00  0.00           C  
ATOM    690  HB2 LEU    45      37.561 -26.021 -62.798  1.00  0.00           H  
ATOM    691  HB3 LEU    45      36.184 -25.938 -61.629  1.00  0.00           H  
ATOM    692  CG  LEU    45      38.126 -25.862 -60.760  1.00  0.00           C  
ATOM    693  HG  LEU    45      39.107 -26.257 -61.026  1.00  0.00           H  
ATOM    694  CD1 LEU    45      38.108 -24.329 -60.691  1.00  0.00           C  
ATOM    695 HD11 LEU    45      38.714 -24.013 -59.833  1.00  0.00           H  
ATOM    696 HD12 LEU    45      38.537 -23.945 -61.625  1.00  0.00           H  
ATOM    697 HD13 LEU    45      37.066 -24.021 -60.545  1.00  0.00           H  
ATOM    698  CD2 LEU    45      37.853 -26.384 -59.369  1.00  0.00           C  
ATOM    699 HD21 LEU    45      38.581 -25.974 -58.658  1.00  0.00           H  
ATOM    700 HD22 LEU    45      36.882 -26.043 -58.989  1.00  0.00           H  
ATOM    701 HD23 LEU    45      37.928 -27.478 -59.329  1.00  0.00           H  
ATOM    702  C   LEU    45      35.846 -28.260 -62.921  1.00  0.00           C  
ATOM    703  O   LEU    45      36.107 -28.470 -64.128  1.00  0.00           O  
ATOM    704  N   GLY    46      34.657 -28.368 -62.385  1.00  0.00           N  
ATOM    705  H   GLY    46      34.588 -28.311 -61.376  1.00  0.00           H  
ATOM    706  CA  GLY    46      33.442 -28.571 -63.235  1.00  0.00           C  
ATOM    707  HA2 GLY    46      33.567 -27.948 -64.120  1.00  0.00           H  
ATOM    708  HA3 GLY    46      33.489 -29.593 -63.610  1.00  0.00           H  
ATOM    709  C   GLY    46      32.072 -28.353 -62.612  1.00  0.00           C  
ATOM    710  O   GLY    46      31.072 -28.440 -63.312  1.00  0.00           O  
ATOM    711  N   GLY    47      32.003 -28.166 -61.316  1.00  0.00           N  
ATOM    712  H   GLY    47      32.781 -27.993 -60.690  1.00  0.00           H  
ATOM    713  CA  GLY    47      30.621 -28.068 -60.644  1.00  0.00           C  
ATOM    714  HA2 GLY    47      30.062 -27.285 -61.156  1.00  0.00           H  
ATOM    715  HA3 GLY    47      30.188 -29.068 -60.669  1.00  0.00           H  
ATOM    716  C   GLY    47      30.700 -27.855 -59.169  1.00  0.00           C  
ATOM    717  O   GLY    47      31.712 -27.473 -58.613  1.00  0.00           O  
ATOM    718  N   GLU    48      29.624 -28.120 -58.378  1.00  0.00           N  
ATOM    719  H   GLU    48      28.842 -28.548 -58.859  1.00  0.00           H  
ATOM    720  CA  GLU    48      29.492 -27.824 -56.944  1.00  0.00           C  
ATOM    721  HA  GLU    48      29.744 -26.796 -56.684  1.00  0.00           H  
ATOM    722  CB  GLU    48      28.036 -27.897 -56.510  1.00  0.00           C  
ATOM    723  HB2 GLU    48      28.032 -27.691 -55.440  1.00  0.00           H  
ATOM    724  HB3 GLU    48      27.394 -27.167 -57.003  1.00  0.00           H  
ATOM    725  CG  GLU    48      27.322 -29.258 -56.772  1.00  0.00           C  
ATOM    726  HG2 GLU    48      28.095 -30.017 -56.887  1.00  0.00           H  
ATOM    727  HG3 GLU    48      26.874 -29.578 -55.831  1.00  0.00           H  
ATOM    728  CD  GLU    48      26.454 -29.283 -58.041  1.00  0.00           C  
ATOM    729  OE1 GLU    48      27.012 -29.321 -59.153  1.00  0.00           O  
ATOM    730  OE2 GLU    48      25.209 -29.404 -57.847  1.00  0.00           O  
ATOM    731  C   GLU    48      30.379 -28.778 -56.055  1.00  0.00           C  
ATOM    732  O   GLU    48      29.976 -29.039 -54.943  1.00  0.00           O  
ATOM    733  N   THR    49      31.487 -29.333 -56.630  1.00  0.00           N  
ATOM    734  H   THR    49      31.728 -29.009 -57.560  1.00  0.00           H  
ATOM    735  CA  THR    49      32.305 -30.399 -56.009  1.00  0.00           C  
ATOM    736  HA  THR    49      31.758 -30.979 -55.265  1.00  0.00           H  
ATOM    737  CB  THR    49      32.674 -31.352 -57.170  1.00  0.00           C  
ATOM    738  HB  THR    49      33.372 -32.109 -56.813  1.00  0.00           H  
ATOM    739  CG2 THR    49      31.387 -31.970 -57.784  1.00  0.00           C  
ATOM    740 HG21 THR    49      30.807 -31.279 -58.408  1.00  0.00           H  
ATOM    741 HG22 THR    49      31.629 -32.864 -58.373  1.00  0.00           H  
ATOM    742 HG23 THR    49      30.708 -32.242 -56.965  1.00  0.00           H  
ATOM    743  OG1 THR    49      33.243 -30.742 -58.305  1.00  0.00           O  
ATOM    744  HG1 THR    49      34.154 -30.482 -58.148  1.00  0.00           H  
ATOM    745  C   THR    49      33.624 -30.004 -55.329  1.00  0.00           C  
ATOM    746  O   THR    49      34.381 -30.891 -54.865  1.00  0.00           O  
ATOM    747  N   LEU    50      33.966 -28.749 -55.226  1.00  0.00           N  
ATOM    748  H   LEU    50      33.286 -28.087 -55.580  1.00  0.00           H  
ATOM    749  CA  LEU    50      35.301 -28.244 -54.782  1.00  0.00           C  
ATOM    750  HA  LEU    50      36.010 -28.977 -55.168  1.00  0.00           H  
ATOM    751  CB  LEU    50      35.521 -26.865 -55.489  1.00  0.00           C  
ATOM    752  HB2 LEU    50      35.389 -27.088 -56.548  1.00  0.00           H  
ATOM    753  HB3 LEU    50      34.858 -26.114 -55.061  1.00  0.00           H  
ATOM    754  CG  LEU    50      36.916 -26.343 -55.224  1.00  0.00           C  
ATOM    755  HG  LEU    50      37.122 -26.154 -54.171  1.00  0.00           H  
ATOM    756  CD1 LEU    50      38.053 -27.176 -55.817  1.00  0.00           C  
ATOM    757 HD11 LEU    50      37.942 -27.547 -56.843  1.00  0.00           H  
ATOM    758 HD12 LEU    50      39.000 -26.621 -55.803  1.00  0.00           H  
ATOM    759 HD13 LEU    50      38.175 -28.076 -55.202  1.00  0.00           H  
ATOM    760  CD2 LEU    50      37.034 -24.945 -55.900  1.00  0.00           C  
ATOM    761 HD21 LEU    50      36.490 -24.102 -55.456  1.00  0.00           H  
ATOM    762 HD22 LEU    50      38.061 -24.581 -56.026  1.00  0.00           H  
ATOM    763 HD23 LEU    50      36.745 -24.961 -56.958  1.00  0.00           H  
ATOM    764  C   LEU    50      35.443 -28.057 -53.206  1.00  0.00           C  
ATOM    765  O   LEU    50      34.488 -27.726 -52.534  1.00  0.00           O  
ATOM    766  N   THR    51      36.624 -28.290 -52.643  1.00  0.00           N  
ATOM    767  H   THR    51      37.402 -28.668 -53.171  1.00  0.00           H  
ATOM    768  CA  THR    51      36.825 -28.139 -51.222  1.00  0.00           C  
ATOM    769  HA  THR    51      35.886 -28.003 -50.685  1.00  0.00           H  
ATOM    770  CB  THR    51      37.440 -29.446 -50.583  1.00  0.00           C  
ATOM    771  HB  THR    51      37.204 -29.244 -49.538  1.00  0.00           H  
ATOM    772  CG2 THR    51      36.691 -30.641 -51.093  1.00  0.00           C  
ATOM    773 HG21 THR    51      36.797 -30.764 -52.178  1.00  0.00           H  
ATOM    774 HG22 THR    51      37.050 -31.539 -50.575  1.00  0.00           H  
ATOM    775 HG23 THR    51      35.664 -30.453 -50.756  1.00  0.00           H  
ATOM    776  OG1 THR    51      38.772 -29.691 -50.944  1.00  0.00           O  
ATOM    777  HG1 THR    51      39.315 -29.572 -50.161  1.00  0.00           H  
ATOM    778  C   THR    51      37.619 -26.939 -50.787  1.00  0.00           C  
ATOM    779  O   THR    51      38.328 -26.389 -51.643  1.00  0.00           O  
ATOM    780  N   ILE    52      37.385 -26.320 -49.600  1.00  0.00           N  
ATOM    781  H   ILE    52      36.696 -26.731 -48.982  1.00  0.00           H  
ATOM    782  CA  ILE    52      38.115 -25.126 -49.179  1.00  0.00           C  
ATOM    783  HA  ILE    52      38.140 -24.351 -49.944  1.00  0.00           H  
ATOM    784  CB  ILE    52      37.518 -24.443 -47.927  1.00  0.00           C  
ATOM    785  HB  ILE    52      38.118 -23.534 -47.888  1.00  0.00           H  
ATOM    786  CG2 ILE    52      36.077 -24.063 -48.223  1.00  0.00           C  
ATOM    787 HG21 ILE    52      36.005 -23.742 -49.270  1.00  0.00           H  
ATOM    788 HG22 ILE    52      35.423 -24.936 -48.103  1.00  0.00           H  
ATOM    789 HG23 ILE    52      35.756 -23.281 -47.524  1.00  0.00           H  
ATOM    790  CG1 ILE    52      37.654 -25.056 -46.574  1.00  0.00           C  
ATOM    791 HG12 ILE    52      36.633 -25.362 -46.342  1.00  0.00           H  
ATOM    792 HG13 ILE    52      38.293 -25.938 -46.606  1.00  0.00           H  
ATOM    793  CD1 ILE    52      38.213 -24.162 -45.433  1.00  0.00           C  
ATOM    794 HD11 ILE    52      39.174 -23.758 -45.774  1.00  0.00           H  
ATOM    795 HD12 ILE    52      37.521 -23.361 -45.147  1.00  0.00           H  
ATOM    796 HD13 ILE    52      38.370 -24.767 -44.531  1.00  0.00           H  
ATOM    797  C   ILE    52      39.604 -25.431 -48.942  1.00  0.00           C  
ATOM    798  O   ILE    52      40.417 -24.517 -49.125  1.00  0.00           O  
ATOM    799  N   SER    53      40.014 -26.627 -48.647  1.00  0.00           N  
ATOM    800  H   SER    53      39.321 -27.366 -48.612  1.00  0.00           H  
ATOM    801  CA  SER    53      41.408 -27.103 -48.678  1.00  0.00           C  
ATOM    802  HA  SER    53      41.957 -26.534 -47.927  1.00  0.00           H  
ATOM    803  CB  SER    53      41.416 -28.528 -48.157  1.00  0.00           C  
ATOM    804  HB2 SER    53      42.432 -28.914 -48.242  1.00  0.00           H  
ATOM    805  HB3 SER    53      41.096 -28.391 -47.124  1.00  0.00           H  
ATOM    806  OG  SER    53      40.499 -29.298 -48.870  1.00  0.00           O  
ATOM    807  HG  SER    53      40.361 -30.111 -48.379  1.00  0.00           H  
ATOM    808  C   SER    53      42.104 -26.911 -49.975  1.00  0.00           C  
ATOM    809  O   SER    53      43.267 -26.584 -49.964  1.00  0.00           O  
ATOM    810  N   GLN    54      41.393 -27.129 -51.074  1.00  0.00           N  
ATOM    811  H   GLN    54      40.403 -27.333 -51.012  1.00  0.00           H  
ATOM    812  CA  GLN    54      41.819 -26.854 -52.434  1.00  0.00           C  
ATOM    813  HA  GLN    54      42.780 -27.319 -52.656  1.00  0.00           H  
ATOM    814  CB  GLN    54      40.947 -27.568 -53.419  1.00  0.00           C  
ATOM    815  HB2 GLN    54      39.887 -27.466 -53.186  1.00  0.00           H  
ATOM    816  HB3 GLN    54      41.112 -27.153 -54.413  1.00  0.00           H  
ATOM    817  CG  GLN    54      41.284 -29.124 -53.518  1.00  0.00           C  
ATOM    818  HG2 GLN    54      42.278 -29.092 -53.965  1.00  0.00           H  
ATOM    819  HG3 GLN    54      41.336 -29.609 -52.543  1.00  0.00           H  
ATOM    820  CD  GLN    54      40.220 -29.927 -54.298  1.00  0.00           C  
ATOM    821  OE1 GLN    54      40.309 -30.181 -55.475  1.00  0.00           O  
ATOM    822  NE2 GLN    54      39.208 -30.367 -53.593  1.00  0.00           N  
ATOM    823 HE21 GLN    54      38.469 -30.796 -54.137  1.00  0.00           H  
ATOM    824 HE22 GLN    54      39.283 -30.316 -52.585  1.00  0.00           H  
ATOM    825  C   GLN    54      41.868 -25.352 -52.839  1.00  0.00           C  
ATOM    826  O   GLN    54      42.757 -24.970 -53.598  1.00  0.00           O  
ATOM    827  N   VAL    55      40.900 -24.531 -52.263  1.00  0.00           N  
ATOM    828  H   VAL    55      40.065 -24.908 -51.831  1.00  0.00           H  
ATOM    829  CA  VAL    55      41.038 -23.057 -52.335  1.00  0.00           C  
ATOM    830  HA  VAL    55      41.235 -23.002 -53.406  1.00  0.00           H  
ATOM    831  CB  VAL    55      39.735 -22.348 -51.884  1.00  0.00           C  
ATOM    832  HB  VAL    55      39.372 -22.770 -50.946  1.00  0.00           H  
ATOM    833  CG1 VAL    55      39.970 -20.847 -51.796  1.00  0.00           C  
ATOM    834 HG11 VAL    55      40.491 -20.713 -50.840  1.00  0.00           H  
ATOM    835 HG12 VAL    55      40.545 -20.528 -52.675  1.00  0.00           H  
ATOM    836 HG13 VAL    55      39.071 -20.219 -51.802  1.00  0.00           H  
ATOM    837  CG2 VAL    55      38.636 -22.541 -52.972  1.00  0.00           C  
ATOM    838 HG21 VAL    55      38.723 -21.758 -53.736  1.00  0.00           H  
ATOM    839 HG22 VAL    55      38.688 -23.479 -53.538  1.00  0.00           H  
ATOM    840 HG23 VAL    55      37.669 -22.600 -52.458  1.00  0.00           H  
ATOM    841  C   VAL    55      42.270 -22.572 -51.549  1.00  0.00           C  
ATOM    842  O   VAL    55      42.931 -21.780 -52.089  1.00  0.00           O  
ATOM    843  N   ALA    56      42.467 -23.132 -50.314  1.00  0.00           N  
ATOM    844  H   ALA    56      41.823 -23.775 -49.867  1.00  0.00           H  
ATOM    845  CA  ALA    56      43.726 -22.766 -49.580  1.00  0.00           C  
ATOM    846  HA  ALA    56      43.779 -21.693 -49.396  1.00  0.00           H  
ATOM    847  CB  ALA    56      43.525 -23.253 -48.219  1.00  0.00           C  
ATOM    848  HB1 ALA    56      44.301 -22.745 -47.634  1.00  0.00           H  
ATOM    849  HB2 ALA    56      42.593 -22.925 -47.743  1.00  0.00           H  
ATOM    850  HB3 ALA    56      43.497 -24.348 -48.165  1.00  0.00           H  
ATOM    851  C   ALA    56      45.070 -23.316 -50.128  1.00  0.00           C  
ATOM    852  O   ALA    56      46.071 -22.596 -50.055  1.00  0.00           O  
ATOM    853  N   ALA    57      45.045 -24.480 -50.795  1.00  0.00           N  
ATOM    854  H   ALA    57      44.281 -25.135 -50.675  1.00  0.00           H  
ATOM    855  CA  ALA    57      46.192 -25.028 -51.552  1.00  0.00           C  
ATOM    856  HA  ALA    57      47.021 -25.252 -50.882  1.00  0.00           H  
ATOM    857  CB  ALA    57      45.734 -26.425 -52.128  1.00  0.00           C  
ATOM    858  HB1 ALA    57      44.919 -26.337 -52.857  1.00  0.00           H  
ATOM    859  HB2 ALA    57      46.507 -27.076 -52.554  1.00  0.00           H  
ATOM    860  HB3 ALA    57      45.277 -27.024 -51.331  1.00  0.00           H  
ATOM    861  C   ALA    57      46.584 -24.137 -52.672  1.00  0.00           C  
ATOM    862  O   ALA    57      47.711 -23.728 -52.849  1.00  0.00           O  
ATOM    863  N   ILE    58      45.580 -23.797 -53.544  1.00  0.00           N  
ATOM    864  H   ILE    58      44.604 -24.044 -53.429  1.00  0.00           H  
ATOM    865  CA  ILE    58      45.964 -22.912 -54.677  1.00  0.00           C  
ATOM    866  HA  ILE    58      46.911 -23.252 -55.097  1.00  0.00           H  
ATOM    867  CB  ILE    58      44.775 -22.990 -55.813  1.00  0.00           C  
ATOM    868  HB  ILE    58      43.830 -22.835 -55.294  1.00  0.00           H  
ATOM    869  CG2 ILE    58      45.020 -21.934 -56.909  1.00  0.00           C  
ATOM    870 HG21 ILE    58      46.037 -21.994 -57.316  1.00  0.00           H  
ATOM    871 HG22 ILE    58      44.352 -22.103 -57.762  1.00  0.00           H  
ATOM    872 HG23 ILE    58      44.862 -20.905 -56.564  1.00  0.00           H  
ATOM    873  CG1 ILE    58      44.615 -24.397 -56.322  1.00  0.00           C  
ATOM    874 HG12 ILE    58      44.233 -25.102 -55.583  1.00  0.00           H  
ATOM    875 HG13 ILE    58      43.788 -24.301 -57.026  1.00  0.00           H  
ATOM    876  CD1 ILE    58      45.767 -25.007 -57.093  1.00  0.00           C  
ATOM    877 HD11 ILE    58      46.605 -25.243 -56.425  1.00  0.00           H  
ATOM    878 HD12 ILE    58      45.521 -25.930 -57.631  1.00  0.00           H  
ATOM    879 HD13 ILE    58      46.119 -24.300 -57.855  1.00  0.00           H  
ATOM    880  C   ILE    58      46.246 -21.496 -54.226  1.00  0.00           C  
ATOM    881  O   ILE    58      46.962 -20.743 -54.851  1.00  0.00           O  
ATOM    882  N   SER    59      45.770 -21.129 -52.976  1.00  0.00           N  
ATOM    883  H   SER    59      45.212 -21.827 -52.500  1.00  0.00           H  
ATOM    884  CA  SER    59      46.049 -19.798 -52.349  1.00  0.00           C  
ATOM    885  HA  SER    59      45.845 -18.986 -53.047  1.00  0.00           H  
ATOM    886  CB  SER    59      44.947 -19.644 -51.315  1.00  0.00           C  
ATOM    887  HB2 SER    59      44.050 -19.481 -51.912  1.00  0.00           H  
ATOM    888  HB3 SER    59      44.875 -20.539 -50.697  1.00  0.00           H  
ATOM    889  OG  SER    59      44.952 -18.597 -50.351  1.00  0.00           O  
ATOM    890  HG  SER    59      45.013 -17.772 -50.838  1.00  0.00           H  
ATOM    891  C   SER    59      47.403 -19.642 -51.703  1.00  0.00           C  
ATOM    892  O   SER    59      47.746 -18.501 -51.380  1.00  0.00           O  
ATOM    893  N   ALA    60      48.170 -20.733 -51.536  1.00  0.00           N  
ATOM    894  H   ALA    60      47.773 -21.592 -51.895  1.00  0.00           H  
ATOM    895  CA  ALA    60      49.640 -20.613 -51.380  1.00  0.00           C  
ATOM    896  HA  ALA    60      49.813 -19.956 -50.527  1.00  0.00           H  
ATOM    897  CB  ALA    60      50.337 -21.960 -51.238  1.00  0.00           C  
ATOM    898  HB1 ALA    60      50.173 -22.522 -52.165  1.00  0.00           H  
ATOM    899  HB2 ALA    60      51.423 -21.897 -51.100  1.00  0.00           H  
ATOM    900  HB3 ALA    60      49.840 -22.437 -50.384  1.00  0.00           H  
ATOM    901  C   ALA    60      50.263 -20.006 -52.617  1.00  0.00           C  
ATOM    902  O   ALA    60      49.883 -20.268 -53.750  1.00  0.00           O  
ATOM    903  N   ARG    61      51.312 -19.240 -52.424  1.00  0.00           N  
ATOM    904  H   ARG    61      51.571 -19.044 -51.464  1.00  0.00           H  
ATOM    905  CA  ARG    61      51.940 -18.437 -53.567  1.00  0.00           C  
ATOM    906  HA  ARG    61      51.479 -18.873 -54.453  1.00  0.00           H  
ATOM    907  CB  ARG    61      51.522 -16.977 -53.502  1.00  0.00           C  
ATOM    908  HB2 ARG    61      50.457 -16.951 -53.732  1.00  0.00           H  
ATOM    909  HB3 ARG    61      51.528 -16.793 -52.427  1.00  0.00           H  
ATOM    910  CG  ARG    61      52.254 -15.850 -54.330  1.00  0.00           C  
ATOM    911  HG2 ARG    61      52.381 -16.208 -55.351  1.00  0.00           H  
ATOM    912  HG3 ARG    61      51.605 -14.976 -54.385  1.00  0.00           H  
ATOM    913  CD  ARG    61      53.665 -15.305 -53.895  1.00  0.00           C  
ATOM    914  HD2 ARG    61      53.768 -15.402 -52.815  1.00  0.00           H  
ATOM    915  HD3 ARG    61      54.496 -15.800 -54.397  1.00  0.00           H  
ATOM    916  NE  ARG    61      53.899 -13.867 -54.241  1.00  0.00           N  
ATOM    917  HE  ARG    61      53.178 -13.516 -54.855  1.00  0.00           H  
ATOM    918  CZ  ARG    61      54.939 -13.077 -53.837  1.00  0.00           C  
ATOM    919  NH1 ARG    61      55.913 -13.558 -53.145  1.00  0.00           N  
ATOM    920 HH11 ARG    61      55.929 -14.543 -52.921  1.00  0.00           H  
ATOM    921 HH12 ARG    61      56.601 -12.859 -52.905  1.00  0.00           H  
ATOM    922  NH2 ARG    61      55.032 -11.855 -54.226  1.00  0.00           N  
ATOM    923 HH21 ARG    61      54.210 -11.592 -54.750  1.00  0.00           H  
ATOM    924 HH22 ARG    61      55.566 -11.122 -53.780  1.00  0.00           H  
ATOM    925  C   ARG    61      53.445 -18.596 -53.697  1.00  0.00           C  
ATOM    926  O   ARG    61      53.987 -18.343 -54.779  1.00  0.00           O  
ATOM    927  N   ASP    62      54.198 -19.057 -52.645  1.00  0.00           N  
ATOM    928  H   ASP    62      53.669 -19.237 -51.800  1.00  0.00           H  
ATOM    929  CA  ASP    62      55.656 -18.992 -52.633  1.00  0.00           C  
ATOM    930  HA  ASP    62      55.781 -17.924 -52.812  1.00  0.00           H  
ATOM    931  CB  ASP    62      56.095 -19.202 -51.214  1.00  0.00           C  
ATOM    932  HB2 ASP    62      57.101 -18.786 -51.266  1.00  0.00           H  
ATOM    933  HB3 ASP    62      55.407 -18.647 -50.576  1.00  0.00           H  
ATOM    934  CG  ASP    62      56.105 -20.594 -50.755  1.00  0.00           C  
ATOM    935  OD1 ASP    62      55.240 -21.396 -51.215  1.00  0.00           O  
ATOM    936  OD2 ASP    62      57.044 -20.949 -50.007  1.00  0.00           O  
ATOM    937  C   ASP    62      56.449 -19.935 -53.551  1.00  0.00           C  
ATOM    938  O   ASP    62      57.678 -19.897 -53.539  1.00  0.00           O  
ATOM    939  N   GLY    63      55.727 -20.643 -54.332  1.00  0.00           N  
ATOM    940  H   GLY    63      54.725 -20.684 -54.186  1.00  0.00           H  
ATOM    941  CA  GLY    63      56.292 -21.463 -55.442  1.00  0.00           C  
ATOM    942  HA2 GLY    63      56.874 -20.795 -56.077  1.00  0.00           H  
ATOM    943  HA3 GLY    63      56.893 -22.286 -55.057  1.00  0.00           H  
ATOM    944  C   GLY    63      55.279 -22.155 -56.276  1.00  0.00           C  
ATOM    945  O   GLY    63      54.116 -21.972 -55.960  1.00  0.00           O  
ATOM    946  N   SER    64      55.592 -22.872 -57.291  1.00  0.00           N  
ATOM    947  H   SER    64      56.571 -23.126 -57.339  1.00  0.00           H  
ATOM    948  CA  SER    64      54.702 -23.690 -58.226  1.00  0.00           C  
ATOM    949  HA  SER    64      54.109 -22.971 -58.790  1.00  0.00           H  
ATOM    950  CB  SER    64      55.531 -24.533 -59.185  1.00  0.00           C  
ATOM    951  HB2 SER    64      56.033 -23.758 -59.764  1.00  0.00           H  
ATOM    952  HB3 SER    64      56.237 -25.229 -58.732  1.00  0.00           H  
ATOM    953  OG  SER    64      54.722 -25.370 -60.067  1.00  0.00           O  
ATOM    954  HG  SER    64      54.091 -24.738 -60.421  1.00  0.00           H  
ATOM    955  C   SER    64      53.773 -24.538 -57.414  1.00  0.00           C  
ATOM    956  O   SER    64      54.136 -25.584 -56.905  1.00  0.00           O  
ATOM    957  N   GLY    65      52.522 -24.116 -57.451  1.00  0.00           N  
ATOM    958  H   GLY    65      52.234 -23.222 -57.830  1.00  0.00           H  
ATOM    959  CA  GLY    65      51.558 -24.826 -56.643  1.00  0.00           C  
ATOM    960  HA2 GLY    65      52.094 -25.228 -55.783  1.00  0.00           H  
ATOM    961  HA3 GLY    65      50.769 -24.141 -56.333  1.00  0.00           H  
ATOM    962  C   GLY    65      50.861 -25.962 -57.469  1.00  0.00           C  
ATOM    963  O   GLY    65      51.387 -26.463 -58.461  1.00  0.00           O  
ATOM    964  N   VAL    66      49.681 -26.451 -57.003  1.00  0.00           N  
ATOM    965  H   VAL    66      49.373 -26.121 -56.097  1.00  0.00           H  
ATOM    966  CA  VAL    66      48.933 -27.512 -57.591  1.00  0.00           C  
ATOM    967  HA  VAL    66      49.624 -28.299 -57.895  1.00  0.00           H  
ATOM    968  CB  VAL    66      47.989 -28.266 -56.642  1.00  0.00           C  
ATOM    969  HB  VAL    66      47.323 -27.484 -56.277  1.00  0.00           H  
ATOM    970  CG1 VAL    66      47.112 -29.297 -57.398  1.00  0.00           C  
ATOM    971 HG11 VAL    66      46.327 -29.655 -56.721  1.00  0.00           H  
ATOM    972 HG12 VAL    66      46.549 -28.776 -58.182  1.00  0.00           H  
ATOM    973 HG13 VAL    66      47.697 -30.190 -57.652  1.00  0.00           H  
ATOM    974  CG2 VAL    66      48.677 -29.017 -55.570  1.00  0.00           C  
ATOM    975 HG21 VAL    66      49.343 -28.269 -55.122  1.00  0.00           H  
ATOM    976 HG22 VAL    66      47.974 -29.325 -54.786  1.00  0.00           H  
ATOM    977 HG23 VAL    66      49.318 -29.845 -55.898  1.00  0.00           H  
ATOM    978  C   VAL    66      48.334 -27.035 -58.873  1.00  0.00           C  
ATOM    979  O   VAL    66      47.849 -25.848 -59.042  1.00  0.00           O  
ATOM    980  N   THR    67      48.298 -27.989 -59.878  1.00  0.00           N  
ATOM    981  H   THR    67      48.722 -28.893 -59.708  1.00  0.00           H  
ATOM    982  CA  THR    67      47.844 -27.621 -61.174  1.00  0.00           C  
ATOM    983  HA  THR    67      48.295 -26.656 -61.406  1.00  0.00           H  
ATOM    984  CB  THR    67      48.434 -28.521 -62.280  1.00  0.00           C  
ATOM    985  HB  THR    67      47.895 -29.468 -62.257  1.00  0.00           H  
ATOM    986  CG2 THR    67      48.278 -27.842 -63.715  1.00  0.00           C  
ATOM    987 HG21 THR    67      47.314 -28.044 -64.198  1.00  0.00           H  
ATOM    988 HG22 THR    67      48.401 -26.753 -63.754  1.00  0.00           H  
ATOM    989 HG23 THR    67      48.949 -28.402 -64.379  1.00  0.00           H  
ATOM    990  OG1 THR    67      49.893 -28.777 -62.078  1.00  0.00           O  
ATOM    991  HG1 THR    67      49.967 -29.335 -61.301  1.00  0.00           H  
ATOM    992  C   THR    67      46.326 -27.546 -61.213  1.00  0.00           C  
ATOM    993  O   THR    67      45.698 -28.485 -60.841  1.00  0.00           O  
ATOM    994  N   VAL    68      45.745 -26.492 -61.825  1.00  0.00           N  
ATOM    995  H   VAL    68      46.343 -25.744 -62.155  1.00  0.00           H  
ATOM    996  CA  VAL    68      44.326 -26.369 -62.178  1.00  0.00           C  
ATOM    997  HA  VAL    68      43.693 -26.961 -61.518  1.00  0.00           H  
ATOM    998  CB  VAL    68      43.727 -24.978 -61.847  1.00  0.00           C  
ATOM    999  HB  VAL    68      44.154 -24.285 -62.573  1.00  0.00           H  
ATOM   1000  CG1 VAL    68      42.261 -24.894 -62.051  1.00  0.00           C  
ATOM   1001 HG11 VAL    68      41.766 -25.621 -61.395  1.00  0.00           H  
ATOM   1002 HG12 VAL    68      41.875 -23.881 -61.886  1.00  0.00           H  
ATOM   1003 HG13 VAL    68      42.010 -25.128 -63.093  1.00  0.00           H  
ATOM   1004  CG2 VAL    68      44.070 -24.524 -60.379  1.00  0.00           C  
ATOM   1005 HG21 VAL    68      45.152 -24.651 -60.248  1.00  0.00           H  
ATOM   1006 HG22 VAL    68      43.950 -23.454 -60.170  1.00  0.00           H  
ATOM   1007 HG23 VAL    68      43.547 -25.136 -59.633  1.00  0.00           H  
ATOM   1008  C   VAL    68      43.927 -26.929 -63.540  1.00  0.00           C  
ATOM   1009  O   VAL    68      44.462 -26.493 -64.554  1.00  0.00           O  
ATOM   1010  N   GLU    69      42.817 -27.619 -63.696  1.00  0.00           N  
ATOM   1011  H   GLU    69      42.170 -27.643 -62.917  1.00  0.00           H  
ATOM   1012  CA  GLU    69      42.320 -28.276 -64.868  1.00  0.00           C  
ATOM   1013  HA  GLU    69      42.742 -27.806 -65.757  1.00  0.00           H  
ATOM   1014  CB  GLU    69      42.738 -29.734 -64.858  1.00  0.00           C  
ATOM   1015  HB2 GLU    69      43.827 -29.758 -64.838  1.00  0.00           H  
ATOM   1016  HB3 GLU    69      42.422 -30.096 -63.880  1.00  0.00           H  
ATOM   1017  CG  GLU    69      42.187 -30.534 -66.042  1.00  0.00           C  
ATOM   1018  HG2 GLU    69      42.144 -31.606 -65.854  1.00  0.00           H  
ATOM   1019  HG3 GLU    69      41.146 -30.214 -66.076  1.00  0.00           H  
ATOM   1020  CD  GLU    69      42.964 -30.290 -67.355  1.00  0.00           C  
ATOM   1021  OE1 GLU    69      44.008 -29.673 -67.369  1.00  0.00           O  
ATOM   1022  OE2 GLU    69      42.415 -30.757 -68.409  1.00  0.00           O  
ATOM   1023  C   GLU    69      40.845 -28.084 -65.070  1.00  0.00           C  
ATOM   1024  O   GLU    69      40.065 -28.347 -64.246  1.00  0.00           O  
ATOM   1025  N   LEU    70      40.405 -27.582 -66.231  1.00  0.00           N  
ATOM   1026  H   LEU    70      41.082 -27.230 -66.898  1.00  0.00           H  
ATOM   1027  CA  LEU    70      38.997 -27.331 -66.467  1.00  0.00           C  
ATOM   1028  HA  LEU    70      38.550 -27.230 -65.478  1.00  0.00           H  
ATOM   1029  CB  LEU    70      38.915 -26.023 -67.294  1.00  0.00           C  
ATOM   1030  HB2 LEU    70      39.247 -26.222 -68.313  1.00  0.00           H  
ATOM   1031  HB3 LEU    70      37.855 -25.769 -67.317  1.00  0.00           H  
ATOM   1032  CG  LEU    70      39.679 -24.781 -66.843  1.00  0.00           C  
ATOM   1033  HG  LEU    70      40.731 -24.954 -66.616  1.00  0.00           H  
ATOM   1034  CD1 LEU    70      39.699 -23.731 -67.908  1.00  0.00           C  
ATOM   1035 HD11 LEU    70      38.721 -23.363 -68.243  1.00  0.00           H  
ATOM   1036 HD12 LEU    70      40.208 -22.805 -67.616  1.00  0.00           H  
ATOM   1037 HD13 LEU    70      40.213 -24.091 -68.809  1.00  0.00           H  
ATOM   1038  CD2 LEU    70      39.111 -24.221 -65.544  1.00  0.00           C  
ATOM   1039 HD21 LEU    70      38.634 -24.993 -64.927  1.00  0.00           H  
ATOM   1040 HD22 LEU    70      39.911 -23.673 -65.031  1.00  0.00           H  
ATOM   1041 HD23 LEU    70      38.337 -23.480 -65.781  1.00  0.00           H  
ATOM   1042  C   LEU    70      38.400 -28.523 -67.108  1.00  0.00           C  
ATOM   1043  O   LEU    70      38.880 -28.974 -68.097  1.00  0.00           O  
ATOM   1044  N   SER    71      37.271 -29.033 -66.519  1.00  0.00           N  
ATOM   1045  H   SER    71      36.960 -28.400 -65.793  1.00  0.00           H  
ATOM   1046  CA  SER    71      36.420 -30.116 -67.040  1.00  0.00           C  
ATOM   1047  HA  SER    71      37.012 -31.031 -67.068  1.00  0.00           H  
ATOM   1048  CB  SER    71      35.270 -30.381 -66.033  1.00  0.00           C  
ATOM   1049  HB2 SER    71      35.557 -30.675 -65.024  1.00  0.00           H  
ATOM   1050  HB3 SER    71      34.662 -29.480 -65.945  1.00  0.00           H  
ATOM   1051  OG  SER    71      34.469 -31.372 -66.567  1.00  0.00           O  
ATOM   1052  HG  SER    71      34.960 -32.187 -66.437  1.00  0.00           H  
ATOM   1053  C   SER    71      35.959 -29.905 -68.469  1.00  0.00           C  
ATOM   1054  O   SER    71      35.149 -29.043 -68.895  1.00  0.00           O  
ATOM   1055  N   GLU    72      36.278 -30.933 -69.286  1.00  0.00           N  
ATOM   1056  H   GLU    72      36.806 -31.735 -68.961  1.00  0.00           H  
ATOM   1057  CA  GLU    72      35.861 -30.930 -70.641  1.00  0.00           C  
ATOM   1058  HA  GLU    72      36.059 -29.916 -70.989  1.00  0.00           H  
ATOM   1059  CB  GLU    72      36.809 -31.860 -71.442  1.00  0.00           C  
ATOM   1060  HB2 GLU    72      36.736 -32.886 -71.081  1.00  0.00           H  
ATOM   1061  HB3 GLU    72      36.456 -31.887 -72.473  1.00  0.00           H  
ATOM   1062  CG  GLU    72      38.322 -31.471 -71.486  1.00  0.00           C  
ATOM   1063  HG2 GLU    72      38.608 -31.401 -70.437  1.00  0.00           H  
ATOM   1064  HG3 GLU    72      38.893 -32.315 -71.872  1.00  0.00           H  
ATOM   1065  CD  GLU    72      38.758 -30.146 -72.167  1.00  0.00           C  
ATOM   1066  OE1 GLU    72      38.055 -29.620 -73.059  1.00  0.00           O  
ATOM   1067  OE2 GLU    72      39.903 -29.725 -72.020  1.00  0.00           O  
ATOM   1068  C   GLU    72      34.381 -31.221 -70.909  1.00  0.00           C  
ATOM   1069  O   GLU    72      33.856 -30.761 -71.872  1.00  0.00           O  
ATOM   1070  N   ALA    73      33.713 -32.033 -70.036  1.00  0.00           N  
ATOM   1071  H   ALA    73      34.365 -32.461 -69.389  1.00  0.00           H  
ATOM   1072  CA  ALA    73      32.268 -32.295 -70.072  1.00  0.00           C  
ATOM   1073  HA  ALA    73      32.038 -32.606 -71.091  1.00  0.00           H  
ATOM   1074  CB  ALA    73      31.855 -33.341 -69.006  1.00  0.00           C  
ATOM   1075  HB1 ALA    73      32.611 -34.135 -69.043  1.00  0.00           H  
ATOM   1076  HB2 ALA    73      31.914 -32.927 -67.992  1.00  0.00           H  
ATOM   1077  HB3 ALA    73      30.830 -33.724 -69.082  1.00  0.00           H  
ATOM   1078  C   ALA    73      31.476 -30.985 -69.723  1.00  0.00           C  
ATOM   1079  O   ALA    73      30.315 -30.933 -69.965  1.00  0.00           O  
ATOM   1080  N   ALA    74      32.238 -30.004 -69.248  1.00  0.00           N  
ATOM   1081  H   ALA    74      33.202 -30.147 -68.971  1.00  0.00           H  
ATOM   1082  CA  ALA    74      31.765 -28.738 -68.820  1.00  0.00           C  
ATOM   1083  HA  ALA    74      30.691 -28.795 -68.647  1.00  0.00           H  
ATOM   1084  CB  ALA    74      32.299 -28.226 -67.457  1.00  0.00           C  
ATOM   1085  HB1 ALA    74      33.283 -27.765 -67.606  1.00  0.00           H  
ATOM   1086  HB2 ALA    74      31.635 -27.491 -66.985  1.00  0.00           H  
ATOM   1087  HB3 ALA    74      32.444 -29.084 -66.790  1.00  0.00           H  
ATOM   1088  C   ALA    74      31.841 -27.615 -69.938  1.00  0.00           C  
ATOM   1089  O   ALA    74      31.257 -26.590 -69.716  1.00  0.00           O  
ATOM   1090  N   ARG    75      32.481 -27.850 -71.087  1.00  0.00           N  
ATOM   1091  H   ARG    75      32.960 -28.739 -71.165  1.00  0.00           H  
ATOM   1092  CA  ARG    75      32.735 -26.887 -72.175  1.00  0.00           C  
ATOM   1093  HA  ARG    75      33.275 -26.056 -71.721  1.00  0.00           H  
ATOM   1094  CB  ARG    75      33.785 -27.526 -73.151  1.00  0.00           C  
ATOM   1095  HB2 ARG    75      34.694 -27.920 -72.697  1.00  0.00           H  
ATOM   1096  HB3 ARG    75      33.371 -28.446 -73.564  1.00  0.00           H  
ATOM   1097  CG  ARG    75      34.168 -26.741 -74.445  1.00  0.00           C  
ATOM   1098  HG2 ARG    75      33.261 -26.664 -75.045  1.00  0.00           H  
ATOM   1099  HG3 ARG    75      34.441 -25.711 -74.213  1.00  0.00           H  
ATOM   1100  CD  ARG    75      35.289 -27.473 -75.133  1.00  0.00           C  
ATOM   1101  HD2 ARG    75      34.942 -28.447 -75.478  1.00  0.00           H  
ATOM   1102  HD3 ARG    75      35.478 -26.943 -76.066  1.00  0.00           H  
ATOM   1103  NE  ARG    75      36.510 -27.490 -74.290  1.00  0.00           N  
ATOM   1104  HE  ARG    75      36.749 -28.280 -73.707  1.00  0.00           H  
ATOM   1105  CZ  ARG    75      37.495 -26.602 -74.276  1.00  0.00           C  
ATOM   1106  NH1 ARG    75      37.423 -25.394 -74.659  1.00  0.00           N  
ATOM   1107 HH11 ARG    75      36.594 -25.084 -75.146  1.00  0.00           H  
ATOM   1108 HH12 ARG    75      38.223 -24.809 -74.467  1.00  0.00           H  
ATOM   1109  NH2 ARG    75      38.656 -26.940 -73.818  1.00  0.00           N  
ATOM   1110 HH21 ARG    75      38.748 -27.808 -73.309  1.00  0.00           H  
ATOM   1111 HH22 ARG    75      39.471 -26.361 -73.959  1.00  0.00           H  
ATOM   1112  C   ARG    75      31.486 -26.365 -72.855  1.00  0.00           C  
ATOM   1113  O   ARG    75      31.184 -25.205 -72.874  1.00  0.00           O  
ATOM   1114  N   ALA    76      30.641 -27.303 -73.278  1.00  0.00           N  
ATOM   1115  H   ALA    76      30.816 -28.284 -73.093  1.00  0.00           H  
ATOM   1116  CA  ALA    76      29.433 -27.149 -74.004  1.00  0.00           C  
ATOM   1117  HA  ALA    76      29.598 -26.560 -74.906  1.00  0.00           H  
ATOM   1118  CB  ALA    76      28.866 -28.480 -74.481  1.00  0.00           C  
ATOM   1119  HB1 ALA    76      28.415 -29.014 -73.635  1.00  0.00           H  
ATOM   1120  HB2 ALA    76      28.053 -28.331 -75.202  1.00  0.00           H  
ATOM   1121  HB3 ALA    76      29.632 -29.135 -74.915  1.00  0.00           H  
ATOM   1122  C   ALA    76      28.412 -26.377 -73.142  1.00  0.00           C  
ATOM   1123  O   ALA    76      27.579 -25.712 -73.760  1.00  0.00           O  
ATOM   1124  N   GLY    77      28.418 -26.474 -71.818  1.00  0.00           N  
ATOM   1125  H   GLY    77      29.181 -27.027 -71.446  1.00  0.00           H  
ATOM   1126  CA  GLY    77      27.470 -25.774 -70.869  1.00  0.00           C  
ATOM   1127  HA2 GLY    77      26.428 -26.035 -71.055  1.00  0.00           H  
ATOM   1128  HA3 GLY    77      27.755 -25.989 -69.840  1.00  0.00           H  
ATOM   1129  C   GLY    77      27.621 -24.249 -70.964  1.00  0.00           C  
ATOM   1130  O   GLY    77      26.639 -23.511 -71.169  1.00  0.00           O  
ATOM   1131  N   VAL    78      28.831 -23.775 -70.742  1.00  0.00           N  
ATOM   1132  H   VAL    78      29.548 -24.447 -70.493  1.00  0.00           H  
ATOM   1133  CA  VAL    78      29.285 -22.357 -70.915  1.00  0.00           C  
ATOM   1134  HA  VAL    78      28.462 -21.778 -70.494  1.00  0.00           H  
ATOM   1135  CB  VAL    78      30.570 -22.033 -70.110  1.00  0.00           C  
ATOM   1136  HB  VAL    78      30.823 -20.973 -70.086  1.00  0.00           H  
ATOM   1137  CG1 VAL    78      30.500 -22.480 -68.641  1.00  0.00           C  
ATOM   1138 HG11 VAL    78      30.626 -23.563 -68.514  1.00  0.00           H  
ATOM   1139 HG12 VAL    78      31.407 -22.081 -68.171  1.00  0.00           H  
ATOM   1140 HG13 VAL    78      29.649 -22.057 -68.092  1.00  0.00           H  
ATOM   1141  CG2 VAL    78      31.785 -22.673 -70.888  1.00  0.00           C  
ATOM   1142 HG21 VAL    78      32.757 -22.449 -70.432  1.00  0.00           H  
ATOM   1143 HG22 VAL    78      31.642 -23.753 -71.019  1.00  0.00           H  
ATOM   1144 HG23 VAL    78      31.801 -22.255 -71.902  1.00  0.00           H  
ATOM   1145  C   VAL    78      29.230 -21.801 -72.369  1.00  0.00           C  
ATOM   1146  O   VAL    78      28.985 -20.623 -72.519  1.00  0.00           O  
ATOM   1147  N   LYS    79      29.437 -22.602 -73.365  1.00  0.00           N  
ATOM   1148  H   LYS    79      29.744 -23.557 -73.226  1.00  0.00           H  
ATOM   1149  CA  LYS    79      29.334 -22.328 -74.838  1.00  0.00           C  
ATOM   1150  HA  LYS    79      29.830 -21.368 -74.980  1.00  0.00           H  
ATOM   1151  CB  LYS    79      29.909 -23.489 -75.691  1.00  0.00           C  
ATOM   1152  HB2 LYS    79      30.973 -23.315 -75.848  1.00  0.00           H  
ATOM   1153  HB3 LYS    79      29.701 -24.433 -75.188  1.00  0.00           H  
ATOM   1154  CG  LYS    79      29.340 -23.659 -77.101  1.00  0.00           C  
ATOM   1155  HG2 LYS    79      29.787 -24.515 -77.606  1.00  0.00           H  
ATOM   1156  HG3 LYS    79      28.259 -23.786 -77.032  1.00  0.00           H  
ATOM   1157  CD  LYS    79      29.600 -22.538 -78.122  1.00  0.00           C  
ATOM   1158  HD2 LYS    79      29.065 -21.677 -77.720  1.00  0.00           H  
ATOM   1159  HD3 LYS    79      30.682 -22.410 -78.124  1.00  0.00           H  
ATOM   1160  CE  LYS    79      28.955 -22.848 -79.472  1.00  0.00           C  
ATOM   1161  HE2 LYS    79      29.413 -23.664 -80.031  1.00  0.00           H  
ATOM   1162  HE3 LYS    79      27.952 -23.211 -79.245  1.00  0.00           H  
ATOM   1163  NZ  LYS    79      28.934 -21.697 -80.357  1.00  0.00           N  
ATOM   1164  HZ1 LYS    79      28.308 -21.782 -81.145  1.00  0.00           H  
ATOM   1165  HZ2 LYS    79      28.640 -20.849 -79.893  1.00  0.00           H  
ATOM   1166  HZ3 LYS    79      29.873 -21.400 -80.580  1.00  0.00           H  
ATOM   1167  C   LYS    79      27.795 -22.071 -75.072  1.00  0.00           C  
ATOM   1168  O   LYS    79      27.591 -21.003 -75.580  1.00  0.00           O  
ATOM   1169  N   ALA    80      26.842 -22.920 -74.623  1.00  0.00           N  
ATOM   1170  H   ALA    80      27.067 -23.864 -74.332  1.00  0.00           H  
ATOM   1171  CA  ALA    80      25.395 -22.640 -74.795  1.00  0.00           C  
ATOM   1172  HA  ALA    80      25.271 -22.496 -75.868  1.00  0.00           H  
ATOM   1173  CB  ALA    80      24.580 -23.827 -74.468  1.00  0.00           C  
ATOM   1174  HB1 ALA    80      23.598 -23.809 -74.958  1.00  0.00           H  
ATOM   1175  HB2 ALA    80      25.178 -24.635 -74.907  1.00  0.00           H  
ATOM   1176  HB3 ALA    80      24.555 -23.948 -73.378  1.00  0.00           H  
ATOM   1177  C   ALA    80      24.998 -21.272 -74.241  1.00  0.00           C  
ATOM   1178  O   ALA    80      24.215 -20.568 -74.897  1.00  0.00           O  
ATOM   1179  N   SER    81      25.473 -20.791 -73.061  1.00  0.00           N  
ATOM   1180  H   SER    81      26.044 -21.384 -72.471  1.00  0.00           H  
ATOM   1181  CA  SER    81      25.055 -19.428 -72.547  1.00  0.00           C  
ATOM   1182  HA  SER    81      23.997 -19.253 -72.740  1.00  0.00           H  
ATOM   1183  CB  SER    81      25.241 -19.403 -71.023  1.00  0.00           C  
ATOM   1184  HB2 SER    81      24.952 -18.437 -70.607  1.00  0.00           H  
ATOM   1185  HB3 SER    81      24.656 -20.227 -70.616  1.00  0.00           H  
ATOM   1186  OG  SER    81      26.571 -19.577 -70.632  1.00  0.00           O  
ATOM   1187  HG  SER    81      26.517 -20.358 -70.076  1.00  0.00           H  
ATOM   1188  C   SER    81      25.932 -18.276 -73.195  1.00  0.00           C  
ATOM   1189  O   SER    81      25.338 -17.284 -73.591  1.00  0.00           O  
ATOM   1190  N   SER    82      27.222 -18.409 -73.410  1.00  0.00           N  
ATOM   1191  H   SER    82      27.636 -19.247 -73.016  1.00  0.00           H  
ATOM   1192  CA  SER    82      27.909 -17.423 -74.220  1.00  0.00           C  
ATOM   1193  HA  SER    82      27.615 -16.500 -73.721  1.00  0.00           H  
ATOM   1194  CB  SER    82      29.382 -17.663 -74.051  1.00  0.00           C  
ATOM   1195  HB2 SER    82      29.943 -16.905 -74.598  1.00  0.00           H  
ATOM   1196  HB3 SER    82      29.679 -17.503 -73.015  1.00  0.00           H  
ATOM   1197  OG  SER    82      29.797 -18.927 -74.500  1.00  0.00           O  
ATOM   1198  HG  SER    82      29.520 -19.648 -73.931  1.00  0.00           H  
ATOM   1199  C   SER    82      27.504 -17.341 -75.713  1.00  0.00           C  
ATOM   1200  O   SER    82      27.457 -16.299 -76.312  1.00  0.00           O  
ATOM   1201  N   ASP    83      26.944 -18.348 -76.309  1.00  0.00           N  
ATOM   1202  H   ASP    83      27.223 -19.235 -75.907  1.00  0.00           H  
ATOM   1203  CA  ASP    83      26.179 -18.369 -77.569  1.00  0.00           C  
ATOM   1204  HA  ASP    83      26.781 -17.904 -78.349  1.00  0.00           H  
ATOM   1205  CB  ASP    83      25.871 -19.793 -77.934  1.00  0.00           C  
ATOM   1206  HB2 ASP    83      26.828 -20.221 -78.232  1.00  0.00           H  
ATOM   1207  HB3 ASP    83      25.336 -20.332 -77.152  1.00  0.00           H  
ATOM   1208  CG  ASP    83      25.105 -19.787 -79.239  1.00  0.00           C  
ATOM   1209  OD1 ASP    83      25.636 -19.148 -80.172  1.00  0.00           O  
ATOM   1210  OD2 ASP    83      24.022 -20.413 -79.418  1.00  0.00           O  
ATOM   1211  C   ASP    83      24.909 -17.552 -77.519  1.00  0.00           C  
ATOM   1212  O   ASP    83      24.804 -16.607 -78.279  1.00  0.00           O  
ATOM   1213  N   TRP    84      24.064 -17.755 -76.474  1.00  0.00           N  
ATOM   1214  H   TRP    84      24.382 -18.480 -75.842  1.00  0.00           H  
ATOM   1215  CA  TRP    84      22.816 -16.996 -76.160  1.00  0.00           C  
ATOM   1216  HA  TRP    84      22.153 -17.026 -77.024  1.00  0.00           H  
ATOM   1217  CB  TRP    84      22.046 -17.682 -75.070  1.00  0.00           C  
ATOM   1218  HB2 TRP    84      21.871 -18.734 -75.327  1.00  0.00           H  
ATOM   1219  HB3 TRP    84      22.696 -17.724 -74.187  1.00  0.00           H  
ATOM   1220  CG  TRP    84      20.699 -17.153 -74.652  1.00  0.00           C  
ATOM   1221  CD1 TRP    84      19.583 -17.757 -75.034  1.00  0.00           C  
ATOM   1222  HD1 TRP    84      19.459 -18.623 -75.667  1.00  0.00           H  
ATOM   1223  NE1 TRP    84      18.507 -17.079 -74.469  1.00  0.00           N  
ATOM   1224  HE1 TRP    84      17.532 -17.323 -74.570  1.00  0.00           H  
ATOM   1225  CE2 TRP    84      18.910 -15.999 -73.633  1.00  0.00           C  
ATOM   1226  CZ2 TRP    84      18.177 -14.941 -73.048  1.00  0.00           C  
ATOM   1227  HZ2 TRP    84      17.100 -14.853 -73.065  1.00  0.00           H  
ATOM   1228  CH2 TRP    84      18.938 -13.904 -72.333  1.00  0.00           C  
ATOM   1229  HH2 TRP    84      18.408 -13.096 -71.850  1.00  0.00           H  
ATOM   1230  CZ3 TRP    84      20.332 -14.051 -72.281  1.00  0.00           C  
ATOM   1231  HZ3 TRP    84      20.953 -13.192 -72.076  1.00  0.00           H  
ATOM   1232  CE3 TRP    84      21.043 -15.137 -72.869  1.00  0.00           C  
ATOM   1233  HE3 TRP    84      22.116 -15.168 -72.751  1.00  0.00           H  
ATOM   1234  CD2 TRP    84      20.336 -16.102 -73.660  1.00  0.00           C  
ATOM   1235  C   TRP    84      23.004 -15.559 -75.851  1.00  0.00           C  
ATOM   1236  O   TRP    84      22.244 -14.797 -76.371  1.00  0.00           O  
ATOM   1237  N   VAL    85      24.098 -15.096 -75.094  1.00  0.00           N  
ATOM   1238  H   VAL    85      24.718 -15.736 -74.612  1.00  0.00           H  
ATOM   1239  CA  VAL    85      24.277 -13.700 -74.884  1.00  0.00           C  
ATOM   1240  HA  VAL    85      23.298 -13.380 -74.526  1.00  0.00           H  
ATOM   1241  CB  VAL    85      25.353 -13.220 -73.856  1.00  0.00           C  
ATOM   1242  HB  VAL    85      25.166 -12.170 -73.633  1.00  0.00           H  
ATOM   1243  CG1 VAL    85      25.073 -13.981 -72.541  1.00  0.00           C  
ATOM   1244 HG11 VAL    85      25.323 -15.036 -72.705  1.00  0.00           H  
ATOM   1245 HG12 VAL    85      25.828 -13.722 -71.789  1.00  0.00           H  
ATOM   1246 HG13 VAL    85      24.089 -13.742 -72.119  1.00  0.00           H  
ATOM   1247  CG2 VAL    85      26.812 -13.513 -74.295  1.00  0.00           C  
ATOM   1248 HG21 VAL    85      27.011 -14.587 -74.397  1.00  0.00           H  
ATOM   1249 HG22 VAL    85      27.101 -12.959 -75.196  1.00  0.00           H  
ATOM   1250 HG23 VAL    85      27.576 -13.218 -73.566  1.00  0.00           H  
ATOM   1251  C   VAL    85      24.420 -12.971 -76.147  1.00  0.00           C  
ATOM   1252  O   VAL    85      23.946 -11.830 -76.234  1.00  0.00           O  
ATOM   1253  N   MET    86      25.151 -13.526 -77.109  1.00  0.00           N  
ATOM   1254  H   MET    86      25.486 -14.449 -76.858  1.00  0.00           H  
ATOM   1255  CA  MET    86      25.333 -12.742 -78.310  1.00  0.00           C  
ATOM   1256  HA  MET    86      25.529 -11.686 -78.123  1.00  0.00           H  
ATOM   1257  CB  MET    86      26.506 -13.343 -79.082  1.00  0.00           C  
ATOM   1258  HB2 MET    86      26.487 -14.432 -79.121  1.00  0.00           H  
ATOM   1259  HB3 MET    86      26.526 -13.081 -80.139  1.00  0.00           H  
ATOM   1260  CG  MET    86      27.871 -12.985 -78.499  1.00  0.00           C  
ATOM   1261  HG2 MET    86      27.901 -13.172 -77.425  1.00  0.00           H  
ATOM   1262  HG3 MET    86      28.668 -13.595 -78.925  1.00  0.00           H  
ATOM   1263  SD  MET    86      28.376 -11.260 -78.735  1.00  0.00           S  
ATOM   1264  CE  MET    86      29.119 -11.269 -80.392  1.00  0.00           C  
ATOM   1265  HE1 MET    86      28.424 -11.660 -81.145  1.00  0.00           H  
ATOM   1266  HE2 MET    86      29.379 -10.212 -80.532  1.00  0.00           H  
ATOM   1267  HE3 MET    86      30.015 -11.900 -80.447  1.00  0.00           H  
ATOM   1268  C   MET    86      24.150 -12.862 -79.225  1.00  0.00           C  
ATOM   1269  O   MET    86      23.666 -11.861 -79.760  1.00  0.00           O  
ATOM   1270  N   ASP    87      23.479 -14.005 -79.161  1.00  0.00           N  
ATOM   1271  H   ASP    87      23.666 -14.679 -78.428  1.00  0.00           H  
ATOM   1272  CA  ASP    87      22.168 -14.128 -79.781  1.00  0.00           C  
ATOM   1273  HA  ASP    87      22.249 -13.800 -80.818  1.00  0.00           H  
ATOM   1274  CB  ASP    87      21.576 -15.533 -79.617  1.00  0.00           C  
ATOM   1275  HB2 ASP    87      22.314 -16.323 -79.473  1.00  0.00           H  
ATOM   1276  HB3 ASP    87      21.030 -15.521 -78.673  1.00  0.00           H  
ATOM   1277  CG  ASP    87      20.545 -15.796 -80.719  1.00  0.00           C  
ATOM   1278  OD1 ASP    87      20.844 -15.614 -81.903  1.00  0.00           O  
ATOM   1279  OD2 ASP    87      19.424 -16.277 -80.406  1.00  0.00           O  
ATOM   1280  C   ASP    87      21.136 -13.018 -79.344  1.00  0.00           C  
ATOM   1281  O   ASP    87      20.517 -12.502 -80.224  1.00  0.00           O  
ATOM   1282  N   SER    88      21.005 -12.697 -78.017  1.00  0.00           N  
ATOM   1283  H   SER    88      21.604 -13.104 -77.310  1.00  0.00           H  
ATOM   1284  CA  SER    88      19.991 -11.790 -77.561  1.00  0.00           C  
ATOM   1285  HA  SER    88      19.075 -12.150 -78.029  1.00  0.00           H  
ATOM   1286  CB  SER    88      19.869 -11.801 -75.976  1.00  0.00           C  
ATOM   1287  HB2 SER    88      19.414 -12.722 -75.610  1.00  0.00           H  
ATOM   1288  HB3 SER    88      20.852 -11.514 -75.603  1.00  0.00           H  
ATOM   1289  OG  SER    88      18.866 -10.799 -75.746  1.00  0.00           O  
ATOM   1290  HG  SER    88      18.754 -10.789 -74.793  1.00  0.00           H  
ATOM   1291  C   SER    88      20.210 -10.341 -78.008  1.00  0.00           C  
ATOM   1292  O   SER    88      19.298  -9.623 -78.447  1.00  0.00           O  
ATOM   1293  N   MET    89      21.481 -10.011 -78.133  1.00  0.00           N  
ATOM   1294  H   MET    89      22.253 -10.636 -77.938  1.00  0.00           H  
ATOM   1295  CA  MET    89      21.858  -8.745 -78.677  1.00  0.00           C  
ATOM   1296  HA  MET    89      21.281  -7.966 -78.180  1.00  0.00           H  
ATOM   1297  CB  MET    89      23.296  -8.405 -78.216  1.00  0.00           C  
ATOM   1298  HB2 MET    89      23.326  -8.284 -77.133  1.00  0.00           H  
ATOM   1299  HB3 MET    89      23.974  -9.170 -78.595  1.00  0.00           H  
ATOM   1300  CG  MET    89      23.641  -7.081 -78.765  1.00  0.00           C  
ATOM   1301  HG2 MET    89      23.851  -7.207 -79.827  1.00  0.00           H  
ATOM   1302  HG3 MET    89      22.788  -6.440 -78.540  1.00  0.00           H  
ATOM   1303  SD  MET    89      25.071  -6.404 -77.926  1.00  0.00           S  
ATOM   1304  CE  MET    89      26.375  -7.350 -78.815  1.00  0.00           C  
ATOM   1305  HE1 MET    89      26.130  -8.419 -78.852  1.00  0.00           H  
ATOM   1306  HE2 MET    89      26.404  -6.937 -79.831  1.00  0.00           H  
ATOM   1307  HE3 MET    89      27.346  -7.113 -78.363  1.00  0.00           H  
ATOM   1308  C   MET    89      21.671  -8.636 -80.222  1.00  0.00           C  
ATOM   1309  O   MET    89      21.398  -7.510 -80.688  1.00  0.00           O  
ATOM   1310  N   ASN    90      21.626  -9.695 -80.997  1.00  0.00           N  
ATOM   1311  H   ASN    90      21.996 -10.532 -80.562  1.00  0.00           H  
ATOM   1312  CA  ASN    90      21.198  -9.654 -82.385  1.00  0.00           C  
ATOM   1313  HA  ASN    90      21.587  -8.746 -82.845  1.00  0.00           H  
ATOM   1314  CB  ASN    90      21.438 -11.002 -83.039  1.00  0.00           C  
ATOM   1315  HB2 ASN    90      22.507 -11.194 -83.124  1.00  0.00           H  
ATOM   1316  HB3 ASN    90      20.913 -11.826 -82.556  1.00  0.00           H  
ATOM   1317  CG  ASN    90      21.103 -10.975 -84.487  1.00  0.00           C  
ATOM   1318  OD1 ASN    90      20.051 -11.475 -84.846  1.00  0.00           O  
ATOM   1319  ND2 ASN    90      21.807 -10.256 -85.276  1.00  0.00           N  
ATOM   1320 HD21 ASN    90      21.497  -9.974 -86.199  1.00  0.00           H  
ATOM   1321 HD22 ASN    90      22.576  -9.710 -84.906  1.00  0.00           H  
ATOM   1322  C   ASN    90      19.708  -9.429 -82.499  1.00  0.00           C  
ATOM   1323  O   ASN    90      19.226  -8.688 -83.352  1.00  0.00           O  
ATOM   1324  N   LYS    91      18.876 -10.005 -81.561  1.00  0.00           N  
ATOM   1325  H   LYS    91      19.272 -10.639 -80.877  1.00  0.00           H  
ATOM   1326  CA  LYS    91      17.417  -9.919 -81.537  1.00  0.00           C  
ATOM   1327  HA  LYS    91      17.048  -9.923 -82.562  1.00  0.00           H  
ATOM   1328  CB  LYS    91      16.797 -11.169 -80.819  1.00  0.00           C  
ATOM   1329  HB2 LYS    91      17.211 -11.314 -79.821  1.00  0.00           H  
ATOM   1330  HB3 LYS    91      15.715 -11.057 -80.884  1.00  0.00           H  
ATOM   1331  CG  LYS    91      17.181 -12.427 -81.587  1.00  0.00           C  
ATOM   1332  HG2 LYS    91      16.825 -12.363 -82.616  1.00  0.00           H  
ATOM   1333  HG3 LYS    91      18.261 -12.546 -81.671  1.00  0.00           H  
ATOM   1334  CD  LYS    91      16.624 -13.638 -80.869  1.00  0.00           C  
ATOM   1335  HD2 LYS    91      17.477 -14.089 -80.362  1.00  0.00           H  
ATOM   1336  HD3 LYS    91      15.907 -13.383 -80.089  1.00  0.00           H  
ATOM   1337  CE  LYS    91      16.300 -14.817 -81.799  1.00  0.00           C  
ATOM   1338  HE2 LYS    91      15.616 -15.530 -81.339  1.00  0.00           H  
ATOM   1339  HE3 LYS    91      15.773 -14.363 -82.639  1.00  0.00           H  
ATOM   1340  NZ  LYS    91      17.504 -15.549 -82.256  1.00  0.00           N  
ATOM   1341  HZ1 LYS    91      17.184 -16.397 -82.702  1.00  0.00           H  
ATOM   1342  HZ2 LYS    91      18.070 -15.040 -82.919  1.00  0.00           H  
ATOM   1343  HZ3 LYS    91      18.107 -15.796 -81.484  1.00  0.00           H  
ATOM   1344  C   LYS    91      16.925  -8.633 -81.054  1.00  0.00           C  
ATOM   1345  O   LYS    91      15.794  -8.248 -81.257  1.00  0.00           O  
ATOM   1346  N   GLY    92      17.819  -7.803 -80.441  1.00  0.00           N  
ATOM   1347  H   GLY    92      18.691  -8.211 -80.126  1.00  0.00           H  
ATOM   1348  CA  GLY    92      17.467  -6.469 -79.885  1.00  0.00           C  
ATOM   1349  HA2 GLY    92      18.452  -6.097 -79.600  1.00  0.00           H  
ATOM   1350  HA3 GLY    92      17.046  -5.761 -80.599  1.00  0.00           H  
ATOM   1351  C   GLY    92      16.558  -6.474 -78.661  1.00  0.00           C  
ATOM   1352  O   GLY    92      16.120  -5.490 -78.132  1.00  0.00           O  
ATOM   1353  N   THR    93      16.202  -7.640 -78.105  1.00  0.00           N  
ATOM   1354  H   THR    93      16.721  -8.413 -78.504  1.00  0.00           H  
ATOM   1355  CA  THR    93      15.446  -7.865 -76.851  1.00  0.00           C  
ATOM   1356  HA  THR    93      14.474  -7.413 -77.051  1.00  0.00           H  
ATOM   1357  CB  THR    93      15.293  -9.355 -76.588  1.00  0.00           C  
ATOM   1358  HB  THR    93      15.108  -9.500 -75.524  1.00  0.00           H  
ATOM   1359  CG2 THR    93      13.955  -9.857 -77.099  1.00  0.00           C  
ATOM   1360 HG21 THR    93      13.838  -9.585 -78.156  1.00  0.00           H  
ATOM   1361 HG22 THR    93      14.001 -10.949 -77.003  1.00  0.00           H  
ATOM   1362 HG23 THR    93      13.158  -9.367 -76.527  1.00  0.00           H  
ATOM   1363  OG1 THR    93      16.331 -10.222 -77.011  1.00  0.00           O  
ATOM   1364  HG1 THR    93      17.156 -10.087 -76.538  1.00  0.00           H  
ATOM   1365  C   THR    93      15.947  -7.104 -75.627  1.00  0.00           C  
ATOM   1366  O   THR    93      17.029  -7.274 -75.261  1.00  0.00           O  
ATOM   1367  N   ASP    94      15.166  -6.228 -75.028  1.00  0.00           N  
ATOM   1368  H   ASP    94      14.234  -6.156 -75.419  1.00  0.00           H  
ATOM   1369  CA  ASP    94      15.591  -5.479 -73.822  1.00  0.00           C  
ATOM   1370  HA  ASP    94      16.571  -5.115 -74.131  1.00  0.00           H  
ATOM   1371  CB  ASP    94      14.699  -4.231 -73.619  1.00  0.00           C  
ATOM   1372  HB2 ASP    94      14.767  -3.636 -74.530  1.00  0.00           H  
ATOM   1373  HB3 ASP    94      13.680  -4.601 -73.508  1.00  0.00           H  
ATOM   1374  CG  ASP    94      15.118  -3.405 -72.452  1.00  0.00           C  
ATOM   1375  OD1 ASP    94      14.401  -3.312 -71.412  1.00  0.00           O  
ATOM   1376  OD2 ASP    94      16.156  -2.646 -72.530  1.00  0.00           O  
ATOM   1377  C   ASP    94      15.867  -6.286 -72.513  1.00  0.00           C  
ATOM   1378  O   ASP    94      14.969  -6.959 -72.060  1.00  0.00           O  
ATOM   1379  N   SER    95      17.085  -6.262 -72.015  1.00  0.00           N  
ATOM   1380  H   SER    95      17.847  -5.779 -72.475  1.00  0.00           H  
ATOM   1381  CA  SER    95      17.539  -7.174 -70.991  1.00  0.00           C  
ATOM   1382  HA  SER    95      16.686  -7.388 -70.348  1.00  0.00           H  
ATOM   1383  CB  SER    95      17.777  -8.527 -71.677  1.00  0.00           C  
ATOM   1384  HB2 SER    95      16.824  -8.715 -72.172  1.00  0.00           H  
ATOM   1385  HB3 SER    95      18.473  -8.546 -72.515  1.00  0.00           H  
ATOM   1386  OG  SER    95      18.137  -9.597 -70.826  1.00  0.00           O  
ATOM   1387  HG  SER    95      17.373  -9.898 -70.328  1.00  0.00           H  
ATOM   1388  C   SER    95      18.764  -6.763 -70.189  1.00  0.00           C  
ATOM   1389  O   SER    95      19.640  -6.071 -70.722  1.00  0.00           O  
ATOM   1390  N   TYR    96      18.901  -7.101 -68.883  1.00  0.00           N  
ATOM   1391  H   TYR    96      18.122  -7.609 -68.481  1.00  0.00           H  
ATOM   1392  CA  TYR    96      19.971  -6.703 -68.004  1.00  0.00           C  
ATOM   1393  HA  TYR    96      19.986  -5.614 -67.952  1.00  0.00           H  
ATOM   1394  CB  TYR    96      19.632  -7.150 -66.536  1.00  0.00           C  
ATOM   1395  HB2 TYR    96      18.569  -6.946 -66.355  1.00  0.00           H  
ATOM   1396  HB3 TYR    96      19.752  -8.240 -66.550  1.00  0.00           H  
ATOM   1397  CG  TYR    96      20.443  -6.385 -65.528  1.00  0.00           C  
ATOM   1398  CD1 TYR    96      21.465  -7.059 -64.849  1.00  0.00           C  
ATOM   1399  HD1 TYR    96      21.684  -8.114 -64.921  1.00  0.00           H  
ATOM   1400  CE1 TYR    96      22.249  -6.327 -63.973  1.00  0.00           C  
ATOM   1401  HE1 TYR    96      22.982  -6.844 -63.372  1.00  0.00           H  
ATOM   1402  CZ  TYR    96      21.919  -4.983 -63.716  1.00  0.00           C  
ATOM   1403  OH  TYR    96      22.662  -4.340 -62.842  1.00  0.00           O  
ATOM   1404  HH  TYR    96      22.703  -4.886 -62.054  1.00  0.00           H  
ATOM   1405  CE2 TYR    96      20.871  -4.321 -64.339  1.00  0.00           C  
ATOM   1406  HE2 TYR    96      20.700  -3.286 -64.083  1.00  0.00           H  
ATOM   1407  CD2 TYR    96      20.159  -5.011 -65.239  1.00  0.00           C  
ATOM   1408  HD2 TYR    96      19.450  -4.447 -65.828  1.00  0.00           H  
ATOM   1409  C   TYR    96      21.381  -7.217 -68.369  1.00  0.00           C  
ATOM   1410  O   TYR    96      21.569  -8.404 -68.669  1.00  0.00           O  
ATOM   1411  N   GLY    97      22.292  -6.189 -68.430  1.00  0.00           N  
ATOM   1412  H   GLY    97      21.971  -5.241 -68.271  1.00  0.00           H  
ATOM   1413  CA  GLY    97      23.681  -6.426 -69.003  1.00  0.00           C  
ATOM   1414  HA2 GLY    97      24.419  -5.642 -68.833  1.00  0.00           H  
ATOM   1415  HA3 GLY    97      24.068  -7.339 -68.550  1.00  0.00           H  
ATOM   1416  C   GLY    97      23.798  -6.743 -70.488  1.00  0.00           C  
ATOM   1417  O   GLY    97      24.906  -6.787 -71.039  1.00  0.00           O  
ATOM   1418  N   VAL    98      22.613  -6.878 -71.196  1.00  0.00           N  
ATOM   1419  H   VAL    98      21.724  -7.060 -70.744  1.00  0.00           H  
ATOM   1420  CA  VAL    98      22.509  -6.952 -72.599  1.00  0.00           C  
ATOM   1421  HA  VAL    98      23.461  -7.310 -72.990  1.00  0.00           H  
ATOM   1422  CB  VAL    98      21.405  -8.012 -72.977  1.00  0.00           C  
ATOM   1423  HB  VAL    98      20.392  -7.621 -72.884  1.00  0.00           H  
ATOM   1424  CG1 VAL    98      21.577  -8.181 -74.489  1.00  0.00           C  
ATOM   1425 HG11 VAL    98      22.420  -8.804 -74.813  1.00  0.00           H  
ATOM   1426 HG12 VAL    98      20.650  -8.556 -74.941  1.00  0.00           H  
ATOM   1427 HG13 VAL    98      21.727  -7.247 -75.046  1.00  0.00           H  
ATOM   1428  CG2 VAL    98      21.463  -9.349 -72.294  1.00  0.00           C  
ATOM   1429 HG21 VAL    98      20.644  -9.959 -72.695  1.00  0.00           H  
ATOM   1430 HG22 VAL    98      22.405  -9.877 -72.484  1.00  0.00           H  
ATOM   1431 HG23 VAL    98      21.394  -9.280 -71.202  1.00  0.00           H  
ATOM   1432  C   VAL    98      22.347  -5.519 -73.130  1.00  0.00           C  
ATOM   1433  O   VAL    98      22.929  -5.224 -74.127  1.00  0.00           O  
ATOM   1434  N   THR    99      21.463  -4.743 -72.483  1.00  0.00           N  
ATOM   1435  H   THR    99      20.823  -5.205 -71.848  1.00  0.00           H  
ATOM   1436  CA  THR    99      20.851  -3.466 -72.992  1.00  0.00           C  
ATOM   1437  HA  THR    99      21.468  -3.196 -73.849  1.00  0.00           H  
ATOM   1438  CB  THR    99      19.453  -3.668 -73.559  1.00  0.00           C  
ATOM   1439  HB  THR    99      19.001  -2.855 -74.127  1.00  0.00           H  
ATOM   1440  CG2 THR    99      19.418  -4.894 -74.512  1.00  0.00           C  
ATOM   1441 HG21 THR    99      20.157  -4.744 -75.308  1.00  0.00           H  
ATOM   1442 HG22 THR    99      19.580  -5.853 -74.005  1.00  0.00           H  
ATOM   1443 HG23 THR    99      18.460  -5.047 -75.024  1.00  0.00           H  
ATOM   1444  OG1 THR    99      18.625  -4.012 -72.442  1.00  0.00           O  
ATOM   1445  HG1 THR    99      17.901  -3.388 -72.533  1.00  0.00           H  
ATOM   1446  C   THR    99      20.714  -2.348 -71.979  1.00  0.00           C  
ATOM   1447  O   THR    99      20.165  -1.309 -72.330  1.00  0.00           O  
ATOM   1448  N   THR   100      21.007  -2.632 -70.692  1.00  0.00           N  
ATOM   1449  H   THR   100      21.409  -3.533 -70.462  1.00  0.00           H  
ATOM   1450  CA  THR   100      20.863  -1.646 -69.629  1.00  0.00           C  
ATOM   1451  HA  THR   100      20.465  -0.744 -70.093  1.00  0.00           H  
ATOM   1452  CB  THR   100      19.938  -2.178 -68.523  1.00  0.00           C  
ATOM   1453  HB  THR   100      19.779  -1.352 -67.830  1.00  0.00           H  
ATOM   1454  CG2 THR   100      18.616  -2.591 -69.050  1.00  0.00           C  
ATOM   1455 HG21 THR   100      18.550  -3.665 -69.264  1.00  0.00           H  
ATOM   1456 HG22 THR   100      17.850  -2.340 -68.306  1.00  0.00           H  
ATOM   1457 HG23 THR   100      18.520  -1.958 -69.941  1.00  0.00           H  
ATOM   1458  OG1 THR   100      20.508  -3.316 -67.912  1.00  0.00           O  
ATOM   1459  HG1 THR   100      21.105  -2.838 -67.331  1.00  0.00           H  
ATOM   1460  C   THR   100      22.175  -1.209 -69.009  1.00  0.00           C  
ATOM   1461  O   THR   100      23.161  -1.938 -69.013  1.00  0.00           O  
ATOM   1462  N   GLY   101      22.070  -0.092 -68.367  1.00  0.00           N  
ATOM   1463  H   GLY   101      21.274   0.508 -68.547  1.00  0.00           H  
ATOM   1464  CA  GLY   101      22.909   0.305 -67.211  1.00  0.00           C  
ATOM   1465  HA2 GLY   101      23.983   0.276 -67.398  1.00  0.00           H  
ATOM   1466  HA3 GLY   101      22.464   1.244 -66.883  1.00  0.00           H  
ATOM   1467  C   GLY   101      22.683  -0.683 -66.034  1.00  0.00           C  
ATOM   1468  O   GLY   101      21.781  -1.532 -66.106  1.00  0.00           O  
ATOM   1469  N   PHE   102      23.484  -0.420 -64.992  1.00  0.00           N  
ATOM   1470  H   PHE   102      24.105   0.380 -64.968  1.00  0.00           H  
ATOM   1471  CA  PHE   102      23.443  -1.210 -63.715  1.00  0.00           C  
ATOM   1472  HA  PHE   102      22.755  -2.047 -63.838  1.00  0.00           H  
ATOM   1473  CB  PHE   102      24.881  -1.701 -63.523  1.00  0.00           C  
ATOM   1474  HB2 PHE   102      25.486  -0.969 -62.974  1.00  0.00           H  
ATOM   1475  HB3 PHE   102      24.775  -2.589 -62.889  1.00  0.00           H  
ATOM   1476  CG  PHE   102      25.627  -2.229 -64.704  1.00  0.00           C  
ATOM   1477  CD1 PHE   102      25.249  -3.390 -65.406  1.00  0.00           C  
ATOM   1478  HD1 PHE   102      24.372  -3.929 -65.080  1.00  0.00           H  
ATOM   1479  CE1 PHE   102      25.957  -3.873 -66.504  1.00  0.00           C  
ATOM   1480  HE1 PHE   102      25.747  -4.844 -66.927  1.00  0.00           H  
ATOM   1481  CZ  PHE   102      27.042  -3.122 -66.926  1.00  0.00           C  
ATOM   1482  HZ  PHE   102      27.654  -3.608 -67.670  1.00  0.00           H  
ATOM   1483  CE2 PHE   102      27.394  -1.892 -66.372  1.00  0.00           C  
ATOM   1484  HE2 PHE   102      28.212  -1.328 -66.797  1.00  0.00           H  
ATOM   1485  CD2 PHE   102      26.708  -1.515 -65.185  1.00  0.00           C  
ATOM   1486  HD2 PHE   102      26.807  -0.538 -64.735  1.00  0.00           H  
ATOM   1487  C   PHE   102      22.838  -0.423 -62.530  1.00  0.00           C  
ATOM   1488  O   PHE   102      22.881   0.797 -62.651  1.00  0.00           O  
ATOM   1489  N   GLY   103      22.437  -1.116 -61.504  1.00  0.00           N  
ATOM   1490  H   GLY   103      22.577  -2.119 -61.546  1.00  0.00           H  
ATOM   1491  CA  GLY   103      21.923  -0.553 -60.222  1.00  0.00           C  
ATOM   1492  HA2 GLY   103      21.741  -1.323 -59.472  1.00  0.00           H  
ATOM   1493  HA3 GLY   103      22.585   0.232 -59.859  1.00  0.00           H  
ATOM   1494  C   GLY   103      20.592   0.171 -60.387  1.00  0.00           C  
ATOM   1495  O   GLY   103      19.750  -0.225 -61.161  1.00  0.00           O  
ATOM   1496  N   ALA   104      20.308   1.227 -59.570  1.00  0.00           N  
ATOM   1497  H   ALA   104      20.932   1.494 -58.817  1.00  0.00           H  
ATOM   1498  CA  ALA   104      19.146   2.148 -59.861  1.00  0.00           C  
ATOM   1499  HA  ALA   104      18.280   1.491 -59.936  1.00  0.00           H  
ATOM   1500  CB  ALA   104      18.994   3.277 -58.762  1.00  0.00           C  
ATOM   1501  HB1 ALA   104      19.912   3.867 -58.653  1.00  0.00           H  
ATOM   1502  HB2 ALA   104      18.120   3.911 -58.952  1.00  0.00           H  
ATOM   1503  HB3 ALA   104      18.696   2.824 -57.808  1.00  0.00           H  
ATOM   1504  C   ALA   104      19.223   2.867 -61.222  1.00  0.00           C  
ATOM   1505  O   ALA   104      18.277   3.223 -61.919  1.00  0.00           O  
ATOM   1506  N   THR   105      20.498   3.134 -61.604  1.00  0.00           N  
ATOM   1507  H   THR   105      21.243   3.190 -60.920  1.00  0.00           H  
ATOM   1508  CA  THR   105      20.793   3.552 -63.023  1.00  0.00           C  
ATOM   1509  HA  THR   105      20.146   4.426 -63.102  1.00  0.00           H  
ATOM   1510  CB  THR   105      22.169   4.111 -63.156  1.00  0.00           C  
ATOM   1511  HB  THR   105      22.629   3.960 -64.133  1.00  0.00           H  
ATOM   1512  CG2 THR   105      22.175   5.563 -62.613  1.00  0.00           C  
ATOM   1513 HG21 THR   105      21.363   6.202 -62.980  1.00  0.00           H  
ATOM   1514 HG22 THR   105      22.216   5.577 -61.517  1.00  0.00           H  
ATOM   1515 HG23 THR   105      23.047   6.099 -63.009  1.00  0.00           H  
ATOM   1516  OG1 THR   105      23.049   3.495 -62.285  1.00  0.00           O  
ATOM   1517  HG1 THR   105      23.109   2.552 -62.455  1.00  0.00           H  
ATOM   1518  C   THR   105      20.439   2.530 -64.103  1.00  0.00           C  
ATOM   1519  O   THR   105      20.668   2.883 -65.290  1.00  0.00           O  
ATOM   1520  N   SER   106      19.770   1.373 -63.841  1.00  0.00           N  
ATOM   1521  H   SER   106      19.746   0.977 -62.909  1.00  0.00           H  
ATOM   1522  CA  SER   106      19.361   0.514 -64.953  1.00  0.00           C  
ATOM   1523  HA  SER   106      20.208   0.463 -65.637  1.00  0.00           H  
ATOM   1524  CB  SER   106      19.041  -0.941 -64.468  1.00  0.00           C  
ATOM   1525  HB2 SER   106      18.738  -1.602 -65.281  1.00  0.00           H  
ATOM   1526  HB3 SER   106      19.899  -1.447 -64.026  1.00  0.00           H  
ATOM   1527  OG  SER   106      17.977  -0.931 -63.466  1.00  0.00           O  
ATOM   1528  HG  SER   106      18.496  -0.986 -62.660  1.00  0.00           H  
ATOM   1529  C   SER   106      18.185   0.990 -65.802  1.00  0.00           C  
ATOM   1530  O   SER   106      17.699   0.258 -66.694  1.00  0.00           O  
ATOM   1531  N   HIE   107      17.579   2.119 -65.466  1.00  0.00           N  
ATOM   1532  H   HIE   107      17.965   2.641 -64.688  1.00  0.00           H  
ATOM   1533  CA  HIE   107      16.599   2.699 -66.407  1.00  0.00           C  
ATOM   1534  HA  HIE   107      15.894   1.931 -66.728  1.00  0.00           H  
ATOM   1535  CB  HIE   107      15.872   3.873 -65.746  1.00  0.00           C  
ATOM   1536  HB2 HIE   107      15.021   4.241 -66.333  1.00  0.00           H  
ATOM   1537  HB3 HIE   107      15.372   3.651 -64.795  1.00  0.00           H  
ATOM   1538  CG  HIE   107      16.804   5.012 -65.575  1.00  0.00           C  
ATOM   1539  ND1 HIE   107      17.972   4.994 -64.902  1.00  0.00           N  
ATOM   1540  CE1 HIE   107      18.535   6.196 -65.002  1.00  0.00           C  
ATOM   1541  HE1 HIE   107      19.431   6.513 -64.489  1.00  0.00           H  
ATOM   1542  NE2 HIE   107      17.882   6.923 -65.870  1.00  0.00           N  
ATOM   1543  HE2 HIE   107      18.121   7.873 -66.116  1.00  0.00           H  
ATOM   1544  CD2 HIE   107      16.693   6.298 -66.189  1.00  0.00           C  
ATOM   1545  HD2 HIE   107      15.865   6.600 -66.813  1.00  0.00           H  
ATOM   1546  C   HIE   107      17.426   3.025 -67.732  1.00  0.00           C  
ATOM   1547  O   HIE   107      16.791   2.837 -68.780  1.00  0.00           O  
ATOM   1548  N   ARG   108      18.780   3.349 -67.698  1.00  0.00           N  
ATOM   1549  H   ARG   108      19.176   3.492 -66.777  1.00  0.00           H  
ATOM   1550  CA  ARG   108      19.576   3.865 -68.822  1.00  0.00           C  
ATOM   1551  HA  ARG   108      19.063   4.658 -69.366  1.00  0.00           H  
ATOM   1552  CB  ARG   108      20.965   4.270 -68.489  1.00  0.00           C  
ATOM   1553  HB2 ARG   108      21.379   3.541 -67.793  1.00  0.00           H  
ATOM   1554  HB3 ARG   108      21.604   4.288 -69.372  1.00  0.00           H  
ATOM   1555  CG  ARG   108      20.924   5.535 -67.666  1.00  0.00           C  
ATOM   1556  HG2 ARG   108      20.286   6.228 -68.215  1.00  0.00           H  
ATOM   1557  HG3 ARG   108      20.420   5.330 -66.722  1.00  0.00           H  
ATOM   1558  CD  ARG   108      22.292   6.251 -67.584  1.00  0.00           C  
ATOM   1559  HD2 ARG   108      23.033   5.463 -67.446  1.00  0.00           H  
ATOM   1560  HD3 ARG   108      22.624   6.850 -68.432  1.00  0.00           H  
ATOM   1561  NE  ARG   108      22.350   7.136 -66.380  1.00  0.00           N  
ATOM   1562  HE  ARG   108      21.500   7.368 -65.886  1.00  0.00           H  
ATOM   1563  CZ  ARG   108      23.384   7.646 -65.801  1.00  0.00           C  
ATOM   1564  NH1 ARG   108      24.563   7.511 -66.261  1.00  0.00           N  
ATOM   1565 HH11 ARG   108      24.867   6.854 -66.965  1.00  0.00           H  
ATOM   1566 HH12 ARG   108      25.337   7.718 -65.645  1.00  0.00           H  
ATOM   1567  NH2 ARG   108      23.210   8.298 -64.717  1.00  0.00           N  
ATOM   1568 HH21 ARG   108      22.301   8.536 -64.346  1.00  0.00           H  
ATOM   1569 HH22 ARG   108      24.025   8.557 -64.178  1.00  0.00           H  
ATOM   1570  C   ARG   108      19.651   2.753 -69.826  1.00  0.00           C  
ATOM   1571  O   ARG   108      19.974   1.623 -69.441  1.00  0.00           O  
ATOM   1572  N   ARG   109      19.440   3.003 -71.139  1.00  0.00           N  
ATOM   1573  H   ARG   109      19.296   3.957 -71.446  1.00  0.00           H  
ATOM   1574  CA  ARG   109      19.501   1.925 -72.166  1.00  0.00           C  
ATOM   1575  HA  ARG   109      19.749   0.967 -71.709  1.00  0.00           H  
ATOM   1576  CB  ARG   109      18.110   1.888 -72.775  1.00  0.00           C  
ATOM   1577  HB2 ARG   109      17.778   2.884 -73.069  1.00  0.00           H  
ATOM   1578  HB3 ARG   109      18.185   1.242 -73.649  1.00  0.00           H  
ATOM   1579  CG  ARG   109      17.007   1.420 -71.869  1.00  0.00           C  
ATOM   1580  HG2 ARG   109      16.678   2.146 -71.127  1.00  0.00           H  
ATOM   1581  HG3 ARG   109      16.124   1.266 -72.489  1.00  0.00           H  
ATOM   1582  CD  ARG   109      17.323   0.249 -70.907  1.00  0.00           C  
ATOM   1583  HD2 ARG   109      17.965  -0.399 -71.503  1.00  0.00           H  
ATOM   1584  HD3 ARG   109      17.769   0.642 -69.993  1.00  0.00           H  
ATOM   1585  NE  ARG   109      16.103  -0.517 -70.613  1.00  0.00           N  
ATOM   1586  HE  ARG   109      16.082  -1.390 -71.121  1.00  0.00           H  
ATOM   1587  CZ  ARG   109      15.056  -0.184 -69.944  1.00  0.00           C  
ATOM   1588  NH1 ARG   109      14.918   0.982 -69.378  1.00  0.00           N  
ATOM   1589 HH11 ARG   109      15.635   1.693 -69.403  1.00  0.00           H  
ATOM   1590 HH12 ARG   109      14.053   1.232 -68.921  1.00  0.00           H  
ATOM   1591  NH2 ARG   109      14.053  -0.995 -69.762  1.00  0.00           N  
ATOM   1592 HH21 ARG   109      14.142  -1.870 -70.259  1.00  0.00           H  
ATOM   1593 HH22 ARG   109      13.222  -0.644 -69.307  1.00  0.00           H  
ATOM   1594  C   ARG   109      20.540   2.149 -73.246  1.00  0.00           C  
ATOM   1595  O   ARG   109      20.643   3.209 -73.823  1.00  0.00           O  
ATOM   1596  N   THR   110      21.332   1.101 -73.563  1.00  0.00           N  
ATOM   1597  H   THR   110      21.239   0.290 -72.964  1.00  0.00           H  
ATOM   1598  CA  THR   110      22.294   1.054 -74.637  1.00  0.00           C  
ATOM   1599  HA  THR   110      21.936   1.867 -75.269  1.00  0.00           H  
ATOM   1600  CB  THR   110      23.701   1.436 -74.189  1.00  0.00           C  
ATOM   1601  HB  THR   110      23.623   2.460 -73.822  1.00  0.00           H  
ATOM   1602  CG2 THR   110      24.321   0.700 -73.016  1.00  0.00           C  
ATOM   1603 HG21 THR   110      23.703   0.687 -72.110  1.00  0.00           H  
ATOM   1604 HG22 THR   110      24.518  -0.292 -73.441  1.00  0.00           H  
ATOM   1605 HG23 THR   110      25.313   1.090 -72.755  1.00  0.00           H  
ATOM   1606  OG1 THR   110      24.465   1.516 -75.344  1.00  0.00           O  
ATOM   1607  HG1 THR   110      24.673   2.450 -75.419  1.00  0.00           H  
ATOM   1608  C   THR   110      22.402  -0.169 -75.488  1.00  0.00           C  
ATOM   1609  O   THR   110      22.654  -1.238 -74.994  1.00  0.00           O  
ATOM   1610  N   LYS   111      22.101  -0.024 -76.839  1.00  0.00           N  
ATOM   1611  H   LYS   111      21.893   0.924 -77.130  1.00  0.00           H  
ATOM   1612  CA  LYS   111      22.414  -1.029 -77.875  1.00  0.00           C  
ATOM   1613  HA  LYS   111      21.945  -1.987 -77.651  1.00  0.00           H  
ATOM   1614  CB  LYS   111      21.778  -0.455 -79.191  1.00  0.00           C  
ATOM   1615  HB2 LYS   111      20.927   0.198 -79.002  1.00  0.00           H  
ATOM   1616  HB3 LYS   111      22.498   0.148 -79.745  1.00  0.00           H  
ATOM   1617  CG  LYS   111      21.389  -1.555 -80.162  1.00  0.00           C  
ATOM   1618  HG2 LYS   111      21.368  -1.120 -81.161  1.00  0.00           H  
ATOM   1619  HG3 LYS   111      22.203  -2.280 -80.163  1.00  0.00           H  
ATOM   1620  CD  LYS   111      20.080  -2.299 -79.702  1.00  0.00           C  
ATOM   1621  HD2 LYS   111      20.219  -2.874 -78.787  1.00  0.00           H  
ATOM   1622  HD3 LYS   111      19.216  -1.667 -79.495  1.00  0.00           H  
ATOM   1623  CE  LYS   111      19.810  -3.281 -80.841  1.00  0.00           C  
ATOM   1624  HE2 LYS   111      18.823  -3.742 -80.801  1.00  0.00           H  
ATOM   1625  HE3 LYS   111      19.936  -2.732 -81.775  1.00  0.00           H  
ATOM   1626  NZ  LYS   111      20.688  -4.379 -80.726  1.00  0.00           N  
ATOM   1627  HZ1 LYS   111      20.315  -5.220 -81.142  1.00  0.00           H  
ATOM   1628  HZ2 LYS   111      21.564  -4.212 -81.200  1.00  0.00           H  
ATOM   1629  HZ3 LYS   111      20.958  -4.610 -79.781  1.00  0.00           H  
ATOM   1630  C   LYS   111      23.944  -1.333 -78.079  1.00  0.00           C  
ATOM   1631  O   LYS   111      24.328  -2.235 -78.850  1.00  0.00           O  
ATOM   1632  N   GLN   112      24.817  -0.576 -77.427  1.00  0.00           N  
ATOM   1633  H   GLN   112      24.438   0.137 -76.814  1.00  0.00           H  
ATOM   1634  CA  GLN   112      26.265  -0.807 -77.448  1.00  0.00           C  
ATOM   1635  HA  GLN   112      26.501  -1.289 -78.396  1.00  0.00           H  
ATOM   1636  CB  GLN   112      26.988   0.568 -77.361  1.00  0.00           C  
ATOM   1637  HB2 GLN   112      26.788   1.059 -76.409  1.00  0.00           H  
ATOM   1638  HB3 GLN   112      28.057   0.374 -77.284  1.00  0.00           H  
ATOM   1639  CG  GLN   112      26.763   1.283 -78.660  1.00  0.00           C  
ATOM   1640  HG2 GLN   112      25.691   1.367 -78.837  1.00  0.00           H  
ATOM   1641  HG3 GLN   112      27.080   2.316 -78.514  1.00  0.00           H  
ATOM   1642  CD  GLN   112      27.401   0.622 -79.863  1.00  0.00           C  
ATOM   1643  OE1 GLN   112      28.368  -0.103 -79.749  1.00  0.00           O  
ATOM   1644  NE2 GLN   112      26.990   0.878 -81.101  1.00  0.00           N  
ATOM   1645 HE21 GLN   112      27.457   0.348 -81.828  1.00  0.00           H  
ATOM   1646 HE22 GLN   112      26.193   1.460 -81.327  1.00  0.00           H  
ATOM   1647  C   GLN   112      26.753  -1.801 -76.315  1.00  0.00           C  
ATOM   1648  O   GLN   112      27.710  -1.525 -75.599  1.00  0.00           O  
ATOM   1649  N   GLY   113      26.064  -2.926 -76.235  1.00  0.00           N  
ATOM   1650  H   GLY   113      25.223  -3.038 -76.790  1.00  0.00           H  
ATOM   1651  CA  GLY   113      26.182  -3.772 -75.087  1.00  0.00           C  
ATOM   1652  HA2 GLY   113      26.117  -3.120 -74.216  1.00  0.00           H  
ATOM   1653  HA3 GLY   113      25.435  -4.565 -75.114  1.00  0.00           H  
ATOM   1654  C   GLY   113      27.550  -4.513 -74.929  1.00  0.00           C  
ATOM   1655  O   GLY   113      27.843  -5.004 -73.814  1.00  0.00           O  
ATOM   1656  N   GLY   114      28.464  -4.601 -75.942  1.00  0.00           N  
ATOM   1657  H   GLY   114      28.292  -4.277 -76.886  1.00  0.00           H  
ATOM   1658  CA  GLY   114      29.836  -4.972 -75.693  1.00  0.00           C  
ATOM   1659  HA2 GLY   114      29.924  -5.878 -75.095  1.00  0.00           H  
ATOM   1660  HA3 GLY   114      30.393  -5.099 -76.621  1.00  0.00           H  
ATOM   1661  C   GLY   114      30.705  -3.882 -75.066  1.00  0.00           C  
ATOM   1662  O   GLY   114      31.495  -4.206 -74.229  1.00  0.00           O  
ATOM   1663  N   ALA   115      30.675  -2.706 -75.598  1.00  0.00           N  
ATOM   1664  H   ALA   115      30.072  -2.529 -76.393  1.00  0.00           H  
ATOM   1665  CA  ALA   115      31.370  -1.485 -75.165  1.00  0.00           C  
ATOM   1666  HA  ALA   115      32.440  -1.692 -75.198  1.00  0.00           H  
ATOM   1667  CB  ALA   115      31.214  -0.376 -76.215  1.00  0.00           C  
ATOM   1668  HB1 ALA   115      30.170  -0.054 -76.118  1.00  0.00           H  
ATOM   1669  HB2 ALA   115      31.899   0.458 -76.015  1.00  0.00           H  
ATOM   1670  HB3 ALA   115      31.215  -0.813 -77.221  1.00  0.00           H  
ATOM   1671  C   ALA   115      30.884  -0.962 -73.784  1.00  0.00           C  
ATOM   1672  O   ALA   115      31.657  -0.360 -73.084  1.00  0.00           O  
ATOM   1673  N   LEU   116      29.681  -1.302 -73.301  1.00  0.00           N  
ATOM   1674  H   LEU   116      29.051  -1.661 -74.008  1.00  0.00           H  
ATOM   1675  CA  LEU   116      29.138  -1.207 -71.921  1.00  0.00           C  
ATOM   1676  HA  LEU   116      29.116  -0.149 -71.662  1.00  0.00           H  
ATOM   1677  CB  LEU   116      27.697  -1.683 -71.916  1.00  0.00           C  
ATOM   1678  HB2 LEU   116      27.037  -1.071 -72.532  1.00  0.00           H  
ATOM   1679  HB3 LEU   116      27.682  -2.684 -72.347  1.00  0.00           H  
ATOM   1680  CG  LEU   116      27.115  -1.777 -70.480  1.00  0.00           C  
ATOM   1681  HG  LEU   116      27.915  -2.226 -69.892  1.00  0.00           H  
ATOM   1682  CD1 LEU   116      26.773  -0.402 -69.866  1.00  0.00           C  
ATOM   1683 HD11 LEU   116      26.645  -0.582 -68.791  1.00  0.00           H  
ATOM   1684 HD12 LEU   116      27.561   0.360 -69.921  1.00  0.00           H  
ATOM   1685 HD13 LEU   116      25.810   0.054 -70.128  1.00  0.00           H  
ATOM   1686  CD2 LEU   116      25.833  -2.663 -70.334  1.00  0.00           C  
ATOM   1687 HD21 LEU   116      25.666  -2.542 -69.257  1.00  0.00           H  
ATOM   1688 HD22 LEU   116      24.959  -2.268 -70.867  1.00  0.00           H  
ATOM   1689 HD23 LEU   116      25.962  -3.743 -70.482  1.00  0.00           H  
ATOM   1690  C   LEU   116      30.081  -1.856 -70.914  1.00  0.00           C  
ATOM   1691  O   LEU   116      30.384  -1.431 -69.782  1.00  0.00           O  
ATOM   1692  N   GLN   117      30.632  -3.066 -71.291  1.00  0.00           N  
ATOM   1693  H   GLN   117      30.358  -3.548 -72.138  1.00  0.00           H  
ATOM   1694  CA  GLN   117      31.526  -3.845 -70.389  1.00  0.00           C  
ATOM   1695  HA  GLN   117      31.025  -3.839 -69.421  1.00  0.00           H  
ATOM   1696  CB  GLN   117      31.699  -5.290 -70.851  1.00  0.00           C  
ATOM   1697  HB2 GLN   117      32.614  -5.488 -71.408  1.00  0.00           H  
ATOM   1698  HB3 GLN   117      31.984  -5.719 -69.890  1.00  0.00           H  
ATOM   1699  CG  GLN   117      30.486  -5.989 -71.463  1.00  0.00           C  
ATOM   1700  HG2 GLN   117      30.131  -5.481 -72.360  1.00  0.00           H  
ATOM   1701  HG3 GLN   117      30.805  -6.963 -71.835  1.00  0.00           H  
ATOM   1702  CD  GLN   117      29.261  -6.132 -70.638  1.00  0.00           C  
ATOM   1703  OE1 GLN   117      29.344  -6.572 -69.519  1.00  0.00           O  
ATOM   1704  NE2 GLN   117      28.055  -5.998 -71.143  1.00  0.00           N  
ATOM   1705 HE21 GLN   117      27.307  -6.223 -70.499  1.00  0.00           H  
ATOM   1706 HE22 GLN   117      27.920  -5.673 -72.093  1.00  0.00           H  
ATOM   1707  C   GLN   117      32.839  -3.147 -70.160  1.00  0.00           C  
ATOM   1708  O   GLN   117      33.528  -3.483 -69.202  1.00  0.00           O  
ATOM   1709  N   LYS   118      33.373  -2.438 -71.157  1.00  0.00           N  
ATOM   1710  H   LYS   118      32.700  -2.172 -71.866  1.00  0.00           H  
ATOM   1711  CA  LYS   118      34.608  -1.624 -71.055  1.00  0.00           C  
ATOM   1712  HA  LYS   118      35.369  -2.338 -70.740  1.00  0.00           H  
ATOM   1713  CB  LYS   118      34.969  -1.077 -72.408  1.00  0.00           C  
ATOM   1714  HB2 LYS   118      34.127  -0.462 -72.723  1.00  0.00           H  
ATOM   1715  HB3 LYS   118      35.860  -0.459 -72.299  1.00  0.00           H  
ATOM   1716  CG  LYS   118      35.365  -2.064 -73.478  1.00  0.00           C  
ATOM   1717  HG2 LYS   118      36.356  -2.410 -73.186  1.00  0.00           H  
ATOM   1718  HG3 LYS   118      34.707  -2.933 -73.490  1.00  0.00           H  
ATOM   1719  CD  LYS   118      35.600  -1.388 -74.891  1.00  0.00           C  
ATOM   1720  HD2 LYS   118      34.602  -1.219 -75.295  1.00  0.00           H  
ATOM   1721  HD3 LYS   118      36.086  -0.428 -74.718  1.00  0.00           H  
ATOM   1722  CE  LYS   118      36.319  -2.377 -75.824  1.00  0.00           C  
ATOM   1723  HE2 LYS   118      36.672  -1.828 -76.697  1.00  0.00           H  
ATOM   1724  HE3 LYS   118      37.179  -2.812 -75.314  1.00  0.00           H  
ATOM   1725  NZ  LYS   118      35.395  -3.468 -76.266  1.00  0.00           N  
ATOM   1726  HZ1 LYS   118      35.120  -4.026 -75.470  1.00  0.00           H  
ATOM   1727  HZ2 LYS   118      34.631  -3.189 -76.865  1.00  0.00           H  
ATOM   1728  HZ3 LYS   118      36.029  -4.020 -76.827  1.00  0.00           H  
ATOM   1729  C   LYS   118      34.488  -0.447 -70.025  1.00  0.00           C  
ATOM   1730  O   LYS   118      35.359  -0.315 -69.130  1.00  0.00           O  
ATOM   1731  N   GLU   119      33.277   0.210 -70.024  1.00  0.00           N  
ATOM   1732  H   GLU   119      32.595  -0.114 -70.699  1.00  0.00           H  
ATOM   1733  CA  GLU   119      32.807   1.153 -69.010  1.00  0.00           C  
ATOM   1734  HA  GLU   119      33.712   1.755 -69.090  1.00  0.00           H  
ATOM   1735  CB  GLU   119      31.543   1.877 -69.507  1.00  0.00           C  
ATOM   1736  HB2 GLU   119      31.783   2.624 -70.264  1.00  0.00           H  
ATOM   1737  HB3 GLU   119      30.990   1.061 -69.972  1.00  0.00           H  
ATOM   1738  CG  GLU   119      30.607   2.626 -68.456  1.00  0.00           C  
ATOM   1739  HG2 GLU   119      29.788   3.100 -68.998  1.00  0.00           H  
ATOM   1740  HG3 GLU   119      30.073   1.897 -67.847  1.00  0.00           H  
ATOM   1741  CD  GLU   119      31.448   3.697 -67.744  1.00  0.00           C  
ATOM   1742  OE1 GLU   119      30.888   4.370 -66.901  1.00  0.00           O  
ATOM   1743  OE2 GLU   119      32.566   4.045 -68.196  1.00  0.00           O  
ATOM   1744  C   GLU   119      32.692   0.568 -67.643  1.00  0.00           C  
ATOM   1745  O   GLU   119      32.974   1.234 -66.697  1.00  0.00           O  
ATOM   1746  N   LEU   120      32.294  -0.720 -67.568  1.00  0.00           N  
ATOM   1747  H   LEU   120      31.894  -1.107 -68.414  1.00  0.00           H  
ATOM   1748  CA  LEU   120      31.965  -1.363 -66.278  1.00  0.00           C  
ATOM   1749  HA  LEU   120      31.230  -0.679 -65.855  1.00  0.00           H  
ATOM   1750  CB  LEU   120      31.300  -2.710 -66.543  1.00  0.00           C  
ATOM   1751  HB2 LEU   120      30.334  -2.562 -67.025  1.00  0.00           H  
ATOM   1752  HB3 LEU   120      31.905  -3.126 -67.348  1.00  0.00           H  
ATOM   1753  CG  LEU   120      31.273  -3.786 -65.456  1.00  0.00           C  
ATOM   1754  HG  LEU   120      32.222  -3.848 -64.924  1.00  0.00           H  
ATOM   1755  CD1 LEU   120      30.187  -3.422 -64.522  1.00  0.00           C  
ATOM   1756 HD11 LEU   120      29.156  -3.382 -64.894  1.00  0.00           H  
ATOM   1757 HD12 LEU   120      30.293  -4.230 -63.788  1.00  0.00           H  
ATOM   1758 HD13 LEU   120      30.270  -2.505 -63.924  1.00  0.00           H  
ATOM   1759  CD2 LEU   120      31.008  -5.176 -66.122  1.00  0.00           C  
ATOM   1760 HD21 LEU   120      31.844  -5.490 -66.759  1.00  0.00           H  
ATOM   1761 HD22 LEU   120      30.964  -5.896 -65.295  1.00  0.00           H  
ATOM   1762 HD23 LEU   120      29.996  -5.198 -66.543  1.00  0.00           H  
ATOM   1763  C   LEU   120      33.308  -1.525 -65.540  1.00  0.00           C  
ATOM   1764  O   LEU   120      33.349  -1.392 -64.327  1.00  0.00           O  
ATOM   1765  N   ILE   121      34.426  -1.786 -66.238  1.00  0.00           N  
ATOM   1766  H   ILE   121      34.332  -1.655 -67.238  1.00  0.00           H  
ATOM   1767  CA  ILE   121      35.752  -1.856 -65.635  1.00  0.00           C  
ATOM   1768  HA  ILE   121      35.513  -2.415 -64.730  1.00  0.00           H  
ATOM   1769  CB  ILE   121      36.792  -2.623 -66.469  1.00  0.00           C  
ATOM   1770  HB  ILE   121      37.087  -2.139 -67.399  1.00  0.00           H  
ATOM   1771  CG2 ILE   121      38.042  -2.768 -65.619  1.00  0.00           C  
ATOM   1772 HG21 ILE   121      37.952  -3.337 -64.685  1.00  0.00           H  
ATOM   1773 HG22 ILE   121      38.852  -3.219 -66.205  1.00  0.00           H  
ATOM   1774 HG23 ILE   121      38.407  -1.764 -65.371  1.00  0.00           H  
ATOM   1775  CG1 ILE   121      36.343  -4.080 -66.758  1.00  0.00           C  
ATOM   1776 HG12 ILE   121      36.547  -4.769 -65.937  1.00  0.00           H  
ATOM   1777 HG13 ILE   121      35.255  -4.142 -66.788  1.00  0.00           H  
ATOM   1778  CD1 ILE   121      36.932  -4.578 -68.075  1.00  0.00           C  
ATOM   1779 HD11 ILE   121      38.014  -4.433 -67.964  1.00  0.00           H  
ATOM   1780 HD12 ILE   121      36.806  -5.657 -68.225  1.00  0.00           H  
ATOM   1781 HD13 ILE   121      36.640  -3.945 -68.923  1.00  0.00           H  
ATOM   1782  C   ILE   121      36.063  -0.393 -65.193  1.00  0.00           C  
ATOM   1783  O   ILE   121      36.475  -0.194 -64.061  1.00  0.00           O  
ATOM   1784  N   ARG   122      35.841   0.626 -66.043  1.00  0.00           N  
ATOM   1785  H   ARG   122      35.352   0.357 -66.889  1.00  0.00           H  
ATOM   1786  CA  ARG   122      36.268   2.003 -65.842  1.00  0.00           C  
ATOM   1787  HA  ARG   122      37.351   1.940 -65.733  1.00  0.00           H  
ATOM   1788  CB  ARG   122      35.744   2.923 -66.992  1.00  0.00           C  
ATOM   1789  HB2 ARG   122      35.818   2.361 -67.923  1.00  0.00           H  
ATOM   1790  HB3 ARG   122      34.717   3.237 -66.806  1.00  0.00           H  
ATOM   1791  CG  ARG   122      36.615   4.246 -67.133  1.00  0.00           C  
ATOM   1792  HG2 ARG   122      37.591   4.051 -66.689  1.00  0.00           H  
ATOM   1793  HG3 ARG   122      36.655   4.518 -68.188  1.00  0.00           H  
ATOM   1794  CD  ARG   122      35.987   5.408 -66.340  1.00  0.00           C  
ATOM   1795  HD2 ARG   122      35.965   5.168 -65.277  1.00  0.00           H  
ATOM   1796  HD3 ARG   122      36.573   6.304 -66.547  1.00  0.00           H  
ATOM   1797  NE  ARG   122      34.657   5.658 -66.794  1.00  0.00           N  
ATOM   1798  HE  ARG   122      34.198   4.891 -67.265  1.00  0.00           H  
ATOM   1799  CZ  ARG   122      33.852   6.649 -66.356  1.00  0.00           C  
ATOM   1800  NH1 ARG   122      34.283   7.724 -65.772  1.00  0.00           N  
ATOM   1801 HH11 ARG   122      35.267   7.860 -65.590  1.00  0.00           H  
ATOM   1802 HH12 ARG   122      33.601   8.407 -65.473  1.00  0.00           H  
ATOM   1803  NH2 ARG   122      32.605   6.582 -66.579  1.00  0.00           N  
ATOM   1804 HH21 ARG   122      32.244   5.773 -67.064  1.00  0.00           H  
ATOM   1805 HH22 ARG   122      31.911   7.287 -66.378  1.00  0.00           H  
ATOM   1806  C   ARG   122      35.683   2.595 -64.501  1.00  0.00           C  
ATOM   1807  O   ARG   122      36.429   3.176 -63.768  1.00  0.00           O  
ATOM   1808  N   PHE   123      34.319   2.539 -64.323  1.00  0.00           N  
ATOM   1809  H   PHE   123      33.780   2.036 -65.018  1.00  0.00           H  
ATOM   1810  CA  PHE   123      33.705   3.128 -63.179  1.00  0.00           C  
ATOM   1811  HA  PHE   123      34.059   4.126 -62.922  1.00  0.00           H  
ATOM   1812  CB  PHE   123      32.248   3.403 -63.617  1.00  0.00           C  
ATOM   1813  HB2 PHE   123      31.895   4.320 -63.127  1.00  0.00           H  
ATOM   1814  HB3 PHE   123      32.163   3.721 -64.664  1.00  0.00           H  
ATOM   1815  CG  PHE   123      31.250   2.342 -63.327  1.00  0.00           C  
ATOM   1816  CD1 PHE   123      30.730   1.575 -64.314  1.00  0.00           C  
ATOM   1817  HD1 PHE   123      31.031   1.665 -65.347  1.00  0.00           H  
ATOM   1818  CE1 PHE   123      29.776   0.591 -63.951  1.00  0.00           C  
ATOM   1819  HE1 PHE   123      29.389  -0.119 -64.668  1.00  0.00           H  
ATOM   1820  CZ  PHE   123      29.161   0.600 -62.722  1.00  0.00           C  
ATOM   1821  HZ  PHE   123      28.315  -0.012 -62.446  1.00  0.00           H  
ATOM   1822  CE2 PHE   123      29.723   1.343 -61.682  1.00  0.00           C  
ATOM   1823  HE2 PHE   123      29.313   1.203 -60.692  1.00  0.00           H  
ATOM   1824  CD2 PHE   123      30.747   2.226 -62.038  1.00  0.00           C  
ATOM   1825  HD2 PHE   123      31.060   2.886 -61.242  1.00  0.00           H  
ATOM   1826  C   PHE   123      33.918   2.300 -61.884  1.00  0.00           C  
ATOM   1827  O   PHE   123      33.815   2.911 -60.850  1.00  0.00           O  
ATOM   1828  N   LEU   124      34.315   1.011 -61.977  1.00  0.00           N  
ATOM   1829  H   LEU   124      34.362   0.624 -62.912  1.00  0.00           H  
ATOM   1830  CA  LEU   124      34.636   0.247 -60.785  1.00  0.00           C  
ATOM   1831  HA  LEU   124      34.060   0.664 -59.959  1.00  0.00           H  
ATOM   1832  CB  LEU   124      34.118  -1.190 -60.987  1.00  0.00           C  
ATOM   1833  HB2 LEU   124      34.567  -1.650 -61.867  1.00  0.00           H  
ATOM   1834  HB3 LEU   124      34.285  -1.847 -60.134  1.00  0.00           H  
ATOM   1835  CG  LEU   124      32.571  -1.438 -61.187  1.00  0.00           C  
ATOM   1836  HG  LEU   124      32.293  -0.733 -61.970  1.00  0.00           H  
ATOM   1837  CD1 LEU   124      32.084  -2.853 -61.574  1.00  0.00           C  
ATOM   1838 HD11 LEU   124      32.566  -3.129 -62.520  1.00  0.00           H  
ATOM   1839 HD12 LEU   124      32.488  -3.521 -60.804  1.00  0.00           H  
ATOM   1840 HD13 LEU   124      30.994  -2.900 -61.687  1.00  0.00           H  
ATOM   1841  CD2 LEU   124      31.884  -1.150 -59.871  1.00  0.00           C  
ATOM   1842 HD21 LEU   124      30.801  -1.316 -59.808  1.00  0.00           H  
ATOM   1843 HD22 LEU   124      32.383  -1.824 -59.164  1.00  0.00           H  
ATOM   1844 HD23 LEU   124      32.054  -0.107 -59.577  1.00  0.00           H  
ATOM   1845  C   LEU   124      36.105   0.253 -60.320  1.00  0.00           C  
ATOM   1846  O   LEU   124      36.453  -0.023 -59.143  1.00  0.00           O  
ATOM   1847  N   ASN   125      36.979   0.713 -61.219  1.00  0.00           N  
ATOM   1848  H   ASN   125      36.560   0.769 -62.139  1.00  0.00           H  
ATOM   1849  CA  ASN   125      38.338   1.224 -60.908  1.00  0.00           C  
ATOM   1850  HA  ASN   125      38.875   0.604 -60.190  1.00  0.00           H  
ATOM   1851  CB  ASN   125      39.176   1.263 -62.252  1.00  0.00           C  
ATOM   1852  HB2 ASN   125      38.544   1.737 -63.003  1.00  0.00           H  
ATOM   1853  HB3 ASN   125      40.068   1.882 -62.155  1.00  0.00           H  
ATOM   1854  CG  ASN   125      39.524  -0.047 -62.864  1.00  0.00           C  
ATOM   1855  OD1 ASN   125      40.247  -0.148 -63.847  1.00  0.00           O  
ATOM   1856  ND2 ASN   125      38.949  -1.121 -62.384  1.00  0.00           N  
ATOM   1857 HD21 ASN   125      39.385  -1.978 -62.705  1.00  0.00           H  
ATOM   1858 HD22 ASN   125      38.315  -0.988 -61.605  1.00  0.00           H  
ATOM   1859  C   ASN   125      38.153   2.578 -60.119  1.00  0.00           C  
ATOM   1860  O   ASN   125      38.642   3.655 -60.480  1.00  0.00           O  
ATOM   1861  N   ALA   126      37.511   2.527 -58.916  1.00  0.00           N  
ATOM   1862  H   ALA   126      37.170   1.623 -58.611  1.00  0.00           H  
ATOM   1863  CA  ALA   126      37.411   3.544 -57.946  1.00  0.00           C  
ATOM   1864  HA  ALA   126      37.850   4.480 -58.291  1.00  0.00           H  
ATOM   1865  CB  ALA   126      35.918   4.011 -57.863  1.00  0.00           C  
ATOM   1866  HB1 ALA   126      35.551   4.544 -58.749  1.00  0.00           H  
ATOM   1867  HB2 ALA   126      35.331   3.100 -57.697  1.00  0.00           H  
ATOM   1868  HB3 ALA   126      35.772   4.664 -56.993  1.00  0.00           H  
ATOM   1869  C   ALA   126      38.038   3.134 -56.590  1.00  0.00           C  
ATOM   1870  O   ALA   126      37.992   3.939 -55.672  1.00  0.00           O  
ATOM   1871  N   GLY   127      38.628   1.934 -56.516  1.00  0.00           N  
ATOM   1872  H   GLY   127      38.587   1.217 -57.230  1.00  0.00           H  
ATOM   1873  CA  GLY   127      39.467   1.716 -55.394  1.00  0.00           C  
ATOM   1874  HA2 GLY   127      38.911   1.705 -54.457  1.00  0.00           H  
ATOM   1875  HA3 GLY   127      39.929   0.738 -55.529  1.00  0.00           H  
ATOM   1876  C   GLY   127      40.724   2.713 -55.437  1.00  0.00           C  
ATOM   1877  O   GLY   127      41.220   3.161 -56.526  1.00  0.00           O  
ATOM   1878  N   ILE   128      41.455   2.909 -54.276  1.00  0.00           N  
ATOM   1879  H   ILE   128      41.045   2.590 -53.406  1.00  0.00           H  
ATOM   1880  CA  ILE   128      42.813   3.476 -54.140  1.00  0.00           C  
ATOM   1881  HA  ILE   128      43.251   3.721 -55.108  1.00  0.00           H  
ATOM   1882  CB  ILE   128      42.736   4.760 -53.271  1.00  0.00           C  
ATOM   1883  HB  ILE   128      42.384   4.356 -52.323  1.00  0.00           H  
ATOM   1884  CG2 ILE   128      44.076   5.489 -52.967  1.00  0.00           C  
ATOM   1885 HG21 ILE   128      44.768   5.479 -53.818  1.00  0.00           H  
ATOM   1886 HG22 ILE   128      43.911   6.516 -52.619  1.00  0.00           H  
ATOM   1887 HG23 ILE   128      44.569   4.917 -52.171  1.00  0.00           H  
ATOM   1888  CG1 ILE   128      41.714   5.867 -53.753  1.00  0.00           C  
ATOM   1889 HG12 ILE   128      42.285   6.687 -54.189  1.00  0.00           H  
ATOM   1890 HG13 ILE   128      40.973   5.490 -54.459  1.00  0.00           H  
ATOM   1891  CD1 ILE   128      40.981   6.512 -52.605  1.00  0.00           C  
ATOM   1892 HD11 ILE   128      40.079   6.989 -53.010  1.00  0.00           H  
ATOM   1893 HD12 ILE   128      40.632   5.696 -51.961  1.00  0.00           H  
ATOM   1894 HD13 ILE   128      41.528   7.249 -52.004  1.00  0.00           H  
ATOM   1895  C   ILE   128      43.833   2.383 -53.549  1.00  0.00           C  
ATOM   1896  O   ILE   128      43.580   1.778 -52.499  1.00  0.00           O  
ATOM   1897  N   PHE   129      44.951   2.105 -54.179  1.00  0.00           N  
ATOM   1898  H   PHE   129      45.162   2.430 -55.115  1.00  0.00           H  
ATOM   1899  CA  PHE   129      45.987   1.226 -53.620  1.00  0.00           C  
ATOM   1900  HA  PHE   129      45.444   0.346 -53.277  1.00  0.00           H  
ATOM   1901  CB  PHE   129      46.893   0.762 -54.775  1.00  0.00           C  
ATOM   1902  HB2 PHE   129      47.395   1.622 -55.237  1.00  0.00           H  
ATOM   1903  HB3 PHE   129      47.661   0.054 -54.440  1.00  0.00           H  
ATOM   1904  CG  PHE   129      46.198  -0.101 -55.844  1.00  0.00           C  
ATOM   1905  CD1 PHE   129      45.843   0.410 -57.103  1.00  0.00           C  
ATOM   1906  HD1 PHE   129      45.991   1.476 -57.182  1.00  0.00           H  
ATOM   1907  CE1 PHE   129      45.181  -0.449 -58.011  1.00  0.00           C  
ATOM   1908  HE1 PHE   129      44.977  -0.027 -58.984  1.00  0.00           H  
ATOM   1909  CZ  PHE   129      44.896  -1.788 -57.670  1.00  0.00           C  
ATOM   1910  HZ  PHE   129      44.399  -2.412 -58.398  1.00  0.00           H  
ATOM   1911  CE2 PHE   129      45.331  -2.278 -56.462  1.00  0.00           C  
ATOM   1912  HE2 PHE   129      45.056  -3.271 -56.138  1.00  0.00           H  
ATOM   1913  CD2 PHE   129      45.981  -1.451 -55.531  1.00  0.00           C  
ATOM   1914  HD2 PHE   129      46.252  -1.896 -54.585  1.00  0.00           H  
ATOM   1915  C   PHE   129      46.702   1.762 -52.344  1.00  0.00           C  
ATOM   1916  O   PHE   129      47.407   0.978 -51.762  1.00  0.00           O  
ATOM   1917  N   GLY   130      46.484   3.041 -51.875  1.00  0.00           N  
ATOM   1918  H   GLY   130      45.749   3.580 -52.317  1.00  0.00           H  
ATOM   1919  CA  GLY   130      47.221   3.507 -50.711  1.00  0.00           C  
ATOM   1920  HA2 GLY   130      46.927   4.540 -50.527  1.00  0.00           H  
ATOM   1921  HA3 GLY   130      46.848   2.896 -49.889  1.00  0.00           H  
ATOM   1922  C   GLY   130      48.804   3.397 -50.772  1.00  0.00           C  
ATOM   1923  O   GLY   130      49.397   3.163 -51.826  1.00  0.00           O  
ATOM   1924  N   ASN   131      49.462   3.562 -49.563  1.00  0.00           N  
ATOM   1925  H   ASN   131      48.922   3.583 -48.706  1.00  0.00           H  
ATOM   1926  CA  ASN   131      50.933   3.501 -49.386  1.00  0.00           C  
ATOM   1927  HA  ASN   131      51.319   3.949 -50.302  1.00  0.00           H  
ATOM   1928  CB  ASN   131      51.361   4.219 -48.151  1.00  0.00           C  
ATOM   1929  HB2 ASN   131      50.842   3.780 -47.299  1.00  0.00           H  
ATOM   1930  HB3 ASN   131      52.441   4.143 -48.033  1.00  0.00           H  
ATOM   1931  CG  ASN   131      50.985   5.644 -48.157  1.00  0.00           C  
ATOM   1932  OD1 ASN   131      51.412   6.402 -49.011  1.00  0.00           O  
ATOM   1933  ND2 ASN   131      50.195   6.060 -47.209  1.00  0.00           N  
ATOM   1934 HD21 ASN   131      50.104   7.069 -47.199  1.00  0.00           H  
ATOM   1935 HD22 ASN   131      49.888   5.420 -46.487  1.00  0.00           H  
ATOM   1936  C   ASN   131      51.472   2.076 -49.405  1.00  0.00           C  
ATOM   1937  O   ASN   131      52.118   1.611 -48.490  1.00  0.00           O  
ATOM   1938  N   GLY   132      51.167   1.369 -50.523  1.00  0.00           N  
ATOM   1939  H   GLY   132      50.491   1.817 -51.130  1.00  0.00           H  
ATOM   1940  CA  GLY   132      51.606   0.097 -50.893  1.00  0.00           C  
ATOM   1941  HA2 GLY   132      51.602   0.043 -51.982  1.00  0.00           H  
ATOM   1942  HA3 GLY   132      52.646  -0.079 -50.619  1.00  0.00           H  
ATOM   1943  C   GLY   132      50.783  -1.103 -50.332  1.00  0.00           C  
ATOM   1944  O   GLY   132      49.623  -1.041 -50.384  1.00  0.00           O  
ATOM   1945  N   SER   133      51.416  -2.163 -49.768  1.00  0.00           N  
ATOM   1946  H   SER   133      52.426  -2.184 -49.696  1.00  0.00           H  
ATOM   1947  CA  SER   133      50.676  -3.274 -49.181  1.00  0.00           C  
ATOM   1948  HA  SER   133      50.196  -3.812 -49.998  1.00  0.00           H  
ATOM   1949  CB  SER   133      51.636  -4.344 -48.592  1.00  0.00           C  
ATOM   1950  HB2 SER   133      52.385  -4.610 -49.338  1.00  0.00           H  
ATOM   1951  HB3 SER   133      52.274  -4.068 -47.752  1.00  0.00           H  
ATOM   1952  OG  SER   133      50.974  -5.570 -48.263  1.00  0.00           O  
ATOM   1953  HG  SER   133      50.913  -5.590 -47.306  1.00  0.00           H  
ATOM   1954  C   SER   133      49.615  -2.907 -48.172  1.00  0.00           C  
ATOM   1955  O   SER   133      48.638  -3.585 -47.970  1.00  0.00           O  
ATOM   1956  N   ASP   134      49.856  -1.764 -47.539  1.00  0.00           N  
ATOM   1957  H   ASP   134      50.665  -1.251 -47.869  1.00  0.00           H  
ATOM   1958  CA  ASP   134      49.018  -1.103 -46.524  1.00  0.00           C  
ATOM   1959  HA  ASP   134      48.975  -1.697 -45.611  1.00  0.00           H  
ATOM   1960  CB  ASP   134      49.563   0.271 -46.149  1.00  0.00           C  
ATOM   1961  HB2 ASP   134      50.593   0.059 -45.863  1.00  0.00           H  
ATOM   1962  HB3 ASP   134      49.491   0.985 -46.969  1.00  0.00           H  
ATOM   1963  CG  ASP   134      48.884   0.846 -44.929  1.00  0.00           C  
ATOM   1964  OD1 ASP   134      48.567   0.086 -43.987  1.00  0.00           O  
ATOM   1965  OD2 ASP   134      48.627   2.039 -44.955  1.00  0.00           O  
ATOM   1966  C   ASP   134      47.536  -0.937 -46.885  1.00  0.00           C  
ATOM   1967  O   ASP   134      46.680  -1.109 -46.036  1.00  0.00           O  
ATOM   1968  N   ASN   135      47.266  -0.707 -48.208  1.00  0.00           N  
ATOM   1969  H   ASN   135      48.079  -0.534 -48.787  1.00  0.00           H  
ATOM   1970  CA  ASN   135      45.873  -0.810 -48.834  1.00  0.00           C  
ATOM   1971  HA  ASN   135      45.318  -1.427 -48.126  1.00  0.00           H  
ATOM   1972  CB  ASN   135      45.198   0.596 -48.902  1.00  0.00           C  
ATOM   1973  HB2 ASN   135      45.554   1.144 -48.030  1.00  0.00           H  
ATOM   1974  HB3 ASN   135      45.617   1.069 -49.790  1.00  0.00           H  
ATOM   1975  CG  ASN   135      43.707   0.582 -48.913  1.00  0.00           C  
ATOM   1976  OD1 ASN   135      43.101   0.195 -47.911  1.00  0.00           O  
ATOM   1977  ND2 ASN   135      43.083   0.894 -49.973  1.00  0.00           N  
ATOM   1978 HD21 ASN   135      42.079   0.777 -49.908  1.00  0.00           H  
ATOM   1979 HD22 ASN   135      43.398   1.248 -50.869  1.00  0.00           H  
ATOM   1980  C   ASN   135      45.799  -1.700 -50.087  1.00  0.00           C  
ATOM   1981  O   ASN   135      44.924  -1.460 -50.906  1.00  0.00           O  
ATOM   1982  N   THR   136      46.707  -2.705 -50.246  1.00  0.00           N  
ATOM   1983  H   THR   136      47.391  -2.795 -49.504  1.00  0.00           H  
ATOM   1984  CA  THR   136      46.703  -3.701 -51.325  1.00  0.00           C  
ATOM   1985  HA  THR   136      45.878  -3.482 -52.003  1.00  0.00           H  
ATOM   1986  CB  THR   136      48.047  -3.550 -52.107  1.00  0.00           C  
ATOM   1987  HB  THR   136      48.960  -3.781 -51.558  1.00  0.00           H  
ATOM   1988  CG2 THR   136      48.027  -4.444 -53.326  1.00  0.00           C  
ATOM   1989 HG21 THR   136      47.294  -4.006 -54.015  1.00  0.00           H  
ATOM   1990 HG22 THR   136      48.977  -4.443 -53.874  1.00  0.00           H  
ATOM   1991 HG23 THR   136      47.750  -5.474 -53.067  1.00  0.00           H  
ATOM   1992  OG1 THR   136      48.157  -2.227 -52.650  1.00  0.00           O  
ATOM   1993  HG1 THR   136      48.295  -1.581 -51.953  1.00  0.00           H  
ATOM   1994  C   THR   136      46.467  -5.101 -50.765  1.00  0.00           C  
ATOM   1995  O   THR   136      47.189  -5.555 -49.835  1.00  0.00           O  
ATOM   1996  N   LEU   137      45.462  -5.853 -51.329  1.00  0.00           N  
ATOM   1997  H   LEU   137      44.874  -5.467 -52.059  1.00  0.00           H  
ATOM   1998  CA  LEU   137      45.090  -7.170 -50.760  1.00  0.00           C  
ATOM   1999  HA  LEU   137      44.898  -6.980 -49.704  1.00  0.00           H  
ATOM   2000  CB  LEU   137      43.713  -7.496 -51.376  1.00  0.00           C  
ATOM   2001  HB2 LEU   137      43.086  -6.606 -51.318  1.00  0.00           H  
ATOM   2002  HB3 LEU   137      43.888  -7.625 -52.444  1.00  0.00           H  
ATOM   2003  CG  LEU   137      42.988  -8.679 -50.783  1.00  0.00           C  
ATOM   2004  HG  LEU   137      43.731  -9.469 -50.672  1.00  0.00           H  
ATOM   2005  CD1 LEU   137      42.135  -8.258 -49.600  1.00  0.00           C  
ATOM   2006 HD11 LEU   137      41.437  -9.069 -49.358  1.00  0.00           H  
ATOM   2007 HD12 LEU   137      42.675  -8.132 -48.653  1.00  0.00           H  
ATOM   2008 HD13 LEU   137      41.541  -7.360 -49.812  1.00  0.00           H  
ATOM   2009  CD2 LEU   137      41.985  -9.235 -51.787  1.00  0.00           C  
ATOM   2010 HD21 LEU   137      40.981  -8.815 -51.655  1.00  0.00           H  
ATOM   2011 HD22 LEU   137      42.277  -9.044 -52.827  1.00  0.00           H  
ATOM   2012 HD23 LEU   137      41.914 -10.328 -51.716  1.00  0.00           H  
ATOM   2013  C   LEU   137      46.180  -8.140 -51.035  1.00  0.00           C  
ATOM   2014  O   LEU   137      46.862  -8.148 -52.055  1.00  0.00           O  
ATOM   2015  N   PRO   138      46.396  -9.092 -50.092  1.00  0.00           N  
ATOM   2016  CD  PRO   138      45.863  -9.124 -48.730  1.00  0.00           C  
ATOM   2017  HD2 PRO   138      44.870  -9.592 -48.726  1.00  0.00           H  
ATOM   2018  HD3 PRO   138      45.905  -8.109 -48.316  1.00  0.00           H  
ATOM   2019  CG  PRO   138      46.864  -9.953 -47.847  1.00  0.00           C  
ATOM   2020  HG2 PRO   138      46.358 -10.428 -46.997  1.00  0.00           H  
ATOM   2021  HG3 PRO   138      47.768  -9.407 -47.550  1.00  0.00           H  
ATOM   2022  CB  PRO   138      47.245 -11.026 -48.880  1.00  0.00           C  
ATOM   2023  HB2 PRO   138      46.458 -11.786 -48.974  1.00  0.00           H  
ATOM   2024  HB3 PRO   138      48.125 -11.613 -48.590  1.00  0.00           H  
ATOM   2025  CA  PRO   138      47.354 -10.263 -50.218  1.00  0.00           C  
ATOM   2026  HA  PRO   138      48.366  -9.858 -50.248  1.00  0.00           H  
ATOM   2027  C   PRO   138      47.172 -11.209 -51.439  1.00  0.00           C  
ATOM   2028  O   PRO   138      46.093 -11.614 -51.826  1.00  0.00           O  
ATOM   2029  N   HIE   139      48.342 -11.602 -51.951  1.00  0.00           N  
ATOM   2030  H   HIE   139      49.189 -11.168 -51.605  1.00  0.00           H  
ATOM   2031  CA  HIE   139      48.516 -12.342 -53.235  1.00  0.00           C  
ATOM   2032  HA  HIE   139      47.968 -11.932 -54.084  1.00  0.00           H  
ATOM   2033  CB  HIE   139      50.021 -12.500 -53.606  1.00  0.00           C  
ATOM   2034  HB2 HIE   139      49.973 -13.169 -54.474  1.00  0.00           H  
ATOM   2035  HB3 HIE   139      50.393 -11.510 -53.896  1.00  0.00           H  
ATOM   2036  CG  HIE   139      50.938 -12.945 -52.511  1.00  0.00           C  
ATOM   2037  ND1 HIE   139      50.926 -14.198 -51.967  1.00  0.00           N  
ATOM   2038  CE1 HIE   139      51.819 -14.186 -50.904  1.00  0.00           C  
ATOM   2039  HE1 HIE   139      51.905 -14.943 -50.139  1.00  0.00           H  
ATOM   2040  NE2 HIE   139      52.361 -12.964 -50.807  1.00  0.00           N  
ATOM   2041  HE2 HIE   139      53.050 -12.846 -50.078  1.00  0.00           H  
ATOM   2042  CD2 HIE   139      51.780 -12.102 -51.725  1.00  0.00           C  
ATOM   2043  HD2 HIE   139      51.975 -11.061 -51.937  1.00  0.00           H  
ATOM   2044  C   HIE   139      47.858 -13.761 -53.050  1.00  0.00           C  
ATOM   2045  O   HIE   139      47.284 -14.364 -54.023  1.00  0.00           O  
ATOM   2046  N   SER   140      47.890 -14.301 -51.833  1.00  0.00           N  
ATOM   2047  H   SER   140      48.316 -13.730 -51.113  1.00  0.00           H  
ATOM   2048  CA  SER   140      47.211 -15.462 -51.354  1.00  0.00           C  
ATOM   2049  HA  SER   140      47.453 -16.224 -52.095  1.00  0.00           H  
ATOM   2050  CB  SER   140      47.806 -15.866 -49.951  1.00  0.00           C  
ATOM   2051  HB2 SER   140      47.215 -16.681 -49.534  1.00  0.00           H  
ATOM   2052  HB3 SER   140      48.830 -16.184 -50.149  1.00  0.00           H  
ATOM   2053  OG  SER   140      47.777 -14.745 -49.058  1.00  0.00           O  
ATOM   2054  HG  SER   140      48.057 -14.946 -48.163  1.00  0.00           H  
ATOM   2055  C   SER   140      45.690 -15.357 -51.191  1.00  0.00           C  
ATOM   2056  O   SER   140      44.947 -16.218 -51.619  1.00  0.00           O  
ATOM   2057  N   ALA   141      45.187 -14.173 -50.919  1.00  0.00           N  
ATOM   2058  H   ALA   141      45.873 -13.454 -50.723  1.00  0.00           H  
ATOM   2059  CA  ALA   141      43.664 -13.872 -51.017  1.00  0.00           C  
ATOM   2060  HA  ALA   141      43.062 -14.698 -50.639  1.00  0.00           H  
ATOM   2061  CB  ALA   141      43.344 -12.629 -50.174  1.00  0.00           C  
ATOM   2062  HB1 ALA   141      43.570 -12.702 -49.103  1.00  0.00           H  
ATOM   2063  HB2 ALA   141      43.806 -11.718 -50.573  1.00  0.00           H  
ATOM   2064  HB3 ALA   141      42.307 -12.273 -50.142  1.00  0.00           H  
ATOM   2065  C   ALA   141      43.151 -13.672 -52.490  1.00  0.00           C  
ATOM   2066  O   ALA   141      42.113 -14.145 -52.963  1.00  0.00           O  
ATOM   2067  N   THR   142      43.988 -13.028 -53.287  1.00  0.00           N  
ATOM   2068  H   THR   142      44.670 -12.410 -52.864  1.00  0.00           H  
ATOM   2069  CA  THR   142      43.792 -12.931 -54.740  1.00  0.00           C  
ATOM   2070  HA  THR   142      42.797 -12.503 -54.865  1.00  0.00           H  
ATOM   2071  CB  THR   142      44.673 -11.945 -55.479  1.00  0.00           C  
ATOM   2072  HB  THR   142      45.688 -12.248 -55.221  1.00  0.00           H  
ATOM   2073  CG2 THR   142      44.308 -11.895 -56.985  1.00  0.00           C  
ATOM   2074 HG21 THR   142      44.880 -11.057 -57.402  1.00  0.00           H  
ATOM   2075 HG22 THR   142      44.627 -12.820 -57.480  1.00  0.00           H  
ATOM   2076 HG23 THR   142      43.246 -11.717 -57.197  1.00  0.00           H  
ATOM   2077  OG1 THR   142      44.329 -10.735 -54.893  1.00  0.00           O  
ATOM   2078  HG1 THR   142      45.001 -10.077 -55.088  1.00  0.00           H  
ATOM   2079  C   THR   142      43.847 -14.301 -55.449  1.00  0.00           C  
ATOM   2080  O   THR   142      42.954 -14.546 -56.196  1.00  0.00           O  
ATOM   2081  N   ARG   143      44.796 -15.229 -55.166  1.00  0.00           N  
ATOM   2082  H   ARG   143      45.551 -14.923 -54.565  1.00  0.00           H  
ATOM   2083  CA  ARG   143      44.696 -16.617 -55.741  1.00  0.00           C  
ATOM   2084  HA  ARG   143      44.450 -16.483 -56.794  1.00  0.00           H  
ATOM   2085  CB  ARG   143      46.028 -17.431 -55.485  1.00  0.00           C  
ATOM   2086  HB2 ARG   143      46.269 -17.434 -54.422  1.00  0.00           H  
ATOM   2087  HB3 ARG   143      45.965 -18.443 -55.884  1.00  0.00           H  
ATOM   2088  CG  ARG   143      47.258 -16.850 -56.267  1.00  0.00           C  
ATOM   2089  HG2 ARG   143      47.119 -16.864 -57.348  1.00  0.00           H  
ATOM   2090  HG3 ARG   143      47.492 -15.838 -55.937  1.00  0.00           H  
ATOM   2091  CD  ARG   143      48.511 -17.622 -55.975  1.00  0.00           C  
ATOM   2092  HD2 ARG   143      49.410 -17.186 -56.411  1.00  0.00           H  
ATOM   2093  HD3 ARG   143      48.700 -17.581 -54.902  1.00  0.00           H  
ATOM   2094  NE  ARG   143      48.571 -19.032 -56.271  1.00  0.00           N  
ATOM   2095  HE  ARG   143      48.222 -19.736 -55.636  1.00  0.00           H  
ATOM   2096  CZ  ARG   143      48.832 -19.615 -57.423  1.00  0.00           C  
ATOM   2097  NH1 ARG   143      49.188 -19.044 -58.492  1.00  0.00           N  
ATOM   2098 HH11 ARG   143      49.602 -18.123 -58.471  1.00  0.00           H  
ATOM   2099 HH12 ARG   143      49.199 -19.666 -59.288  1.00  0.00           H  
ATOM   2100  NH2 ARG   143      48.772 -20.919 -57.484  1.00  0.00           N  
ATOM   2101 HH21 ARG   143      48.845 -21.450 -56.628  1.00  0.00           H  
ATOM   2102 HH22 ARG   143      48.861 -21.435 -58.347  1.00  0.00           H  
ATOM   2103  C   ARG   143      43.508 -17.410 -55.286  1.00  0.00           C  
ATOM   2104  O   ARG   143      42.966 -18.344 -55.971  1.00  0.00           O  
ATOM   2105  N   ALA   144      42.989 -17.236 -54.077  1.00  0.00           N  
ATOM   2106  H   ALA   144      43.470 -16.567 -53.488  1.00  0.00           H  
ATOM   2107  CA  ALA   144      41.722 -17.857 -53.575  1.00  0.00           C  
ATOM   2108  HA  ALA   144      41.602 -18.898 -53.875  1.00  0.00           H  
ATOM   2109  CB  ALA   144      41.629 -17.739 -52.064  1.00  0.00           C  
ATOM   2110  HB1 ALA   144      40.696 -18.159 -51.667  1.00  0.00           H  
ATOM   2111  HB2 ALA   144      42.452 -18.272 -51.572  1.00  0.00           H  
ATOM   2112  HB3 ALA   144      41.690 -16.664 -51.856  1.00  0.00           H  
ATOM   2113  C   ALA   144      40.603 -17.220 -54.473  1.00  0.00           C  
ATOM   2114  O   ALA   144      39.844 -17.967 -55.044  1.00  0.00           O  
ATOM   2115  N   ALA   145      40.559 -15.876 -54.692  1.00  0.00           N  
ATOM   2116  H   ALA   145      41.174 -15.256 -54.179  1.00  0.00           H  
ATOM   2117  CA  ALA   145      39.471 -15.181 -55.441  1.00  0.00           C  
ATOM   2118  HA  ALA   145      38.679 -15.639 -54.848  1.00  0.00           H  
ATOM   2119  CB  ALA   145      39.633 -13.690 -55.283  1.00  0.00           C  
ATOM   2120  HB1 ALA   145      39.720 -13.359 -54.240  1.00  0.00           H  
ATOM   2121  HB2 ALA   145      40.549 -13.391 -55.807  1.00  0.00           H  
ATOM   2122  HB3 ALA   145      38.752 -13.374 -55.855  1.00  0.00           H  
ATOM   2123  C   ALA   145      39.469 -15.554 -56.874  1.00  0.00           C  
ATOM   2124  O   ALA   145      38.368 -15.848 -57.328  1.00  0.00           O  
ATOM   2125  N   MET   146      40.573 -15.738 -57.557  1.00  0.00           N  
ATOM   2126  H   MET   146      41.408 -15.461 -57.053  1.00  0.00           H  
ATOM   2127  CA  MET   146      40.700 -16.168 -58.934  1.00  0.00           C  
ATOM   2128  HA  MET   146      40.013 -15.520 -59.477  1.00  0.00           H  
ATOM   2129  CB  MET   146      42.188 -16.140 -59.426  1.00  0.00           C  
ATOM   2130  HB2 MET   146      42.839 -16.729 -58.780  1.00  0.00           H  
ATOM   2131  HB3 MET   146      42.191 -16.410 -60.482  1.00  0.00           H  
ATOM   2132  CG  MET   146      42.758 -14.716 -59.349  1.00  0.00           C  
ATOM   2133  HG2 MET   146      42.070 -13.976 -58.942  1.00  0.00           H  
ATOM   2134  HG3 MET   146      43.606 -14.756 -58.666  1.00  0.00           H  
ATOM   2135  SD  MET   146      43.368 -14.139 -61.005  1.00  0.00           S  
ATOM   2136  CE  MET   146      45.021 -14.822 -61.168  1.00  0.00           C  
ATOM   2137  HE1 MET   146      45.458 -14.295 -62.025  1.00  0.00           H  
ATOM   2138  HE2 MET   146      45.559 -14.637 -60.229  1.00  0.00           H  
ATOM   2139  HE3 MET   146      45.111 -15.883 -61.432  1.00  0.00           H  
ATOM   2140  C   MET   146      40.214 -17.590 -59.055  1.00  0.00           C  
ATOM   2141  O   MET   146      39.504 -17.867 -60.001  1.00  0.00           O  
ATOM   2142  N   LEU   147      40.414 -18.470 -58.058  1.00  0.00           N  
ATOM   2143  H   LEU   147      41.134 -18.329 -57.360  1.00  0.00           H  
ATOM   2144  CA  LEU   147      39.905 -19.867 -58.198  1.00  0.00           C  
ATOM   2145  HA  LEU   147      40.151 -20.188 -59.210  1.00  0.00           H  
ATOM   2146  CB  LEU   147      40.757 -20.760 -57.217  1.00  0.00           C  
ATOM   2147  HB2 LEU   147      41.838 -20.675 -57.331  1.00  0.00           H  
ATOM   2148  HB3 LEU   147      40.589 -20.423 -56.194  1.00  0.00           H  
ATOM   2149  CG  LEU   147      40.469 -22.278 -57.458  1.00  0.00           C  
ATOM   2150  HG  LEU   147      39.408 -22.354 -57.696  1.00  0.00           H  
ATOM   2151  CD1 LEU   147      41.165 -22.759 -58.742  1.00  0.00           C  
ATOM   2152 HD11 LEU   147      40.768 -22.251 -59.631  1.00  0.00           H  
ATOM   2153 HD12 LEU   147      42.253 -22.666 -58.637  1.00  0.00           H  
ATOM   2154 HD13 LEU   147      40.934 -23.830 -58.794  1.00  0.00           H  
ATOM   2155  CD2 LEU   147      40.887 -23.135 -56.291  1.00  0.00           C  
ATOM   2156 HD21 LEU   147      40.045 -23.122 -55.588  1.00  0.00           H  
ATOM   2157 HD22 LEU   147      40.855 -24.176 -56.636  1.00  0.00           H  
ATOM   2158 HD23 LEU   147      41.818 -22.935 -55.747  1.00  0.00           H  
ATOM   2159  C   LEU   147      38.342 -19.924 -58.012  1.00  0.00           C  
ATOM   2160  O   LEU   147      37.678 -20.404 -58.890  1.00  0.00           O  
ATOM   2161  N   VAL   148      37.780 -19.349 -56.957  1.00  0.00           N  
ATOM   2162  H   VAL   148      38.391 -18.815 -56.351  1.00  0.00           H  
ATOM   2163  CA  VAL   148      36.369 -19.175 -56.750  1.00  0.00           C  
ATOM   2164  HA  VAL   148      36.028 -20.209 -56.692  1.00  0.00           H  
ATOM   2165  CB  VAL   148      36.023 -18.423 -55.445  1.00  0.00           C  
ATOM   2166  HB  VAL   148      36.357 -17.385 -55.446  1.00  0.00           H  
ATOM   2167  CG1 VAL   148      34.498 -18.409 -55.194  1.00  0.00           C  
ATOM   2168 HG11 VAL   148      34.306 -17.882 -54.251  1.00  0.00           H  
ATOM   2169 HG12 VAL   148      33.914 -17.855 -55.939  1.00  0.00           H  
ATOM   2170 HG13 VAL   148      34.093 -19.426 -55.130  1.00  0.00           H  
ATOM   2171  CG2 VAL   148      36.608 -19.021 -54.174  1.00  0.00           C  
ATOM   2172 HG21 VAL   148      36.237 -20.045 -54.038  1.00  0.00           H  
ATOM   2173 HG22 VAL   148      37.699 -19.121 -54.118  1.00  0.00           H  
ATOM   2174 HG23 VAL   148      36.290 -18.476 -53.277  1.00  0.00           H  
ATOM   2175  C   VAL   148      35.581 -18.602 -57.962  1.00  0.00           C  
ATOM   2176  O   VAL   148      34.598 -19.230 -58.342  1.00  0.00           O  
ATOM   2177  N   ARG   149      36.107 -17.606 -58.643  1.00  0.00           N  
ATOM   2178  H   ARG   149      36.910 -17.178 -58.197  1.00  0.00           H  
ATOM   2179  CA  ARG   149      35.430 -17.020 -59.792  1.00  0.00           C  
ATOM   2180  HA  ARG   149      34.381 -16.899 -59.525  1.00  0.00           H  
ATOM   2181  CB  ARG   149      35.988 -15.661 -60.287  1.00  0.00           C  
ATOM   2182  HB2 ARG   149      36.254 -15.056 -59.421  1.00  0.00           H  
ATOM   2183  HB3 ARG   149      36.874 -15.917 -60.870  1.00  0.00           H  
ATOM   2184  CG  ARG   149      34.963 -14.795 -60.953  1.00  0.00           C  
ATOM   2185  HG2 ARG   149      35.573 -13.960 -61.300  1.00  0.00           H  
ATOM   2186  HG3 ARG   149      34.505 -15.310 -61.797  1.00  0.00           H  
ATOM   2187  CD  ARG   149      33.958 -14.166 -60.058  1.00  0.00           C  
ATOM   2188  HD2 ARG   149      33.575 -14.938 -59.391  1.00  0.00           H  
ATOM   2189  HD3 ARG   149      34.400 -13.264 -59.634  1.00  0.00           H  
ATOM   2190  NE  ARG   149      32.708 -13.781 -60.818  1.00  0.00           N  
ATOM   2191  HE  ARG   149      32.870 -13.403 -61.740  1.00  0.00           H  
ATOM   2192  CZ  ARG   149      31.471 -13.734 -60.399  1.00  0.00           C  
ATOM   2193  NH1 ARG   149      31.106 -13.990 -59.204  1.00  0.00           N  
ATOM   2194 HH11 ARG   149      31.683 -14.475 -58.532  1.00  0.00           H  
ATOM   2195 HH12 ARG   149      30.124 -14.007 -58.966  1.00  0.00           H  
ATOM   2196  NH2 ARG   149      30.508 -13.358 -61.128  1.00  0.00           N  
ATOM   2197 HH21 ARG   149      30.632 -13.036 -62.077  1.00  0.00           H  
ATOM   2198 HH22 ARG   149      29.605 -13.400 -60.678  1.00  0.00           H  
ATOM   2199  C   ARG   149      35.319 -17.977 -60.985  1.00  0.00           C  
ATOM   2200  O   ARG   149      34.223 -18.157 -61.505  1.00  0.00           O  
ATOM   2201  N   ILE   150      36.340 -18.788 -61.265  1.00  0.00           N  
ATOM   2202  H   ILE   150      37.205 -18.532 -60.803  1.00  0.00           H  
ATOM   2203  CA  ILE   150      36.274 -19.966 -62.174  1.00  0.00           C  
ATOM   2204  HA  ILE   150      35.961 -19.586 -63.147  1.00  0.00           H  
ATOM   2205  CB  ILE   150      37.696 -20.680 -62.402  1.00  0.00           C  
ATOM   2206  HB  ILE   150      38.106 -21.011 -61.448  1.00  0.00           H  
ATOM   2207  CG2 ILE   150      37.467 -21.902 -63.334  1.00  0.00           C  
ATOM   2208 HG21 ILE   150      37.189 -21.594 -64.349  1.00  0.00           H  
ATOM   2209 HG22 ILE   150      38.411 -22.451 -63.439  1.00  0.00           H  
ATOM   2210 HG23 ILE   150      36.792 -22.684 -62.965  1.00  0.00           H  
ATOM   2211  CG1 ILE   150      38.825 -19.807 -63.051  1.00  0.00           C  
ATOM   2212 HG12 ILE   150      38.617 -19.576 -64.096  1.00  0.00           H  
ATOM   2213 HG13 ILE   150      38.817 -18.813 -62.604  1.00  0.00           H  
ATOM   2214  CD1 ILE   150      40.207 -20.374 -62.970  1.00  0.00           C  
ATOM   2215 HD11 ILE   150      41.004 -19.660 -63.211  1.00  0.00           H  
ATOM   2216 HD12 ILE   150      40.409 -20.670 -61.933  1.00  0.00           H  
ATOM   2217 HD13 ILE   150      40.245 -21.275 -63.595  1.00  0.00           H  
ATOM   2218  C   ILE   150      35.166 -20.946 -61.635  1.00  0.00           C  
ATOM   2219  O   ILE   150      34.423 -21.426 -62.432  1.00  0.00           O  
ATOM   2220  N   ASN   151      35.166 -21.235 -60.353  1.00  0.00           N  
ATOM   2221  H   ASN   151      35.750 -20.704 -59.718  1.00  0.00           H  
ATOM   2222  CA  ASN   151      34.313 -22.331 -59.819  1.00  0.00           C  
ATOM   2223  HA  ASN   151      34.424 -23.248 -60.398  1.00  0.00           H  
ATOM   2224  CB  ASN   151      34.763 -22.713 -58.392  1.00  0.00           C  
ATOM   2225  HB2 ASN   151      35.828 -22.914 -58.507  1.00  0.00           H  
ATOM   2226  HB3 ASN   151      34.537 -21.850 -57.766  1.00  0.00           H  
ATOM   2227  CG  ASN   151      34.142 -24.055 -57.876  1.00  0.00           C  
ATOM   2228  OD1 ASN   151      34.221 -25.042 -58.564  1.00  0.00           O  
ATOM   2229  ND2 ASN   151      33.388 -24.032 -56.819  1.00  0.00           N  
ATOM   2230 HD21 ASN   151      32.896 -24.900 -56.641  1.00  0.00           H  
ATOM   2231 HD22 ASN   151      33.201 -23.128 -56.402  1.00  0.00           H  
ATOM   2232  C   ASN   151      32.833 -22.063 -59.933  1.00  0.00           C  
ATOM   2233  O   ASN   151      32.035 -22.972 -59.960  1.00  0.00           O  
ATOM   2234  N   THR   152      32.511 -20.735 -59.855  1.00  0.00           N  
ATOM   2235  H   THR   152      33.302 -20.103 -59.861  1.00  0.00           H  
ATOM   2236  CA  THR   152      31.197 -20.160 -60.092  1.00  0.00           C  
ATOM   2237  HA  THR   152      30.507 -20.599 -59.372  1.00  0.00           H  
ATOM   2238  CB  THR   152      31.378 -18.669 -59.737  1.00  0.00           C  
ATOM   2239  HB  THR   152      32.171 -18.265 -60.367  1.00  0.00           H  
ATOM   2240  CG2 THR   152      30.161 -17.832 -59.944  1.00  0.00           C  
ATOM   2241 HG21 THR   152      29.973 -17.704 -61.017  1.00  0.00           H  
ATOM   2242 HG22 THR   152      29.317 -18.428 -59.574  1.00  0.00           H  
ATOM   2243 HG23 THR   152      30.261 -16.846 -59.473  1.00  0.00           H  
ATOM   2244  OG1 THR   152      31.798 -18.615 -58.420  1.00  0.00           O  
ATOM   2245  HG1 THR   152      32.745 -18.754 -58.355  1.00  0.00           H  
ATOM   2246  C   THR   152      30.754 -20.167 -61.568  1.00  0.00           C  
ATOM   2247  O   THR   152      29.729 -20.712 -61.938  1.00  0.00           O  
ATOM   2248  N   LEU   153      31.629 -19.652 -62.469  1.00  0.00           N  
ATOM   2249  H   LEU   153      32.474 -19.217 -62.118  1.00  0.00           H  
ATOM   2250  CA  LEU   153      31.295 -19.512 -63.895  1.00  0.00           C  
ATOM   2251  HA  LEU   153      30.284 -19.125 -64.026  1.00  0.00           H  
ATOM   2252  CB  LEU   153      32.264 -18.483 -64.486  1.00  0.00           C  
ATOM   2253  HB2 LEU   153      33.268 -18.909 -64.483  1.00  0.00           H  
ATOM   2254  HB3 LEU   153      32.091 -18.375 -65.557  1.00  0.00           H  
ATOM   2255  CG  LEU   153      32.290 -17.036 -63.801  1.00  0.00           C  
ATOM   2256  HG  LEU   153      32.467 -17.086 -62.726  1.00  0.00           H  
ATOM   2257  CD1 LEU   153      33.418 -16.206 -64.529  1.00  0.00           C  
ATOM   2258 HD11 LEU   153      33.626 -15.375 -63.843  1.00  0.00           H  
ATOM   2259 HD12 LEU   153      34.302 -16.843 -64.653  1.00  0.00           H  
ATOM   2260 HD13 LEU   153      33.093 -15.871 -65.522  1.00  0.00           H  
ATOM   2261  CD2 LEU   153      30.960 -16.341 -63.978  1.00  0.00           C  
ATOM   2262 HD21 LEU   153      30.119 -16.936 -63.602  1.00  0.00           H  
ATOM   2263 HD22 LEU   153      31.031 -15.461 -63.327  1.00  0.00           H  
ATOM   2264 HD23 LEU   153      30.771 -16.123 -65.037  1.00  0.00           H  
ATOM   2265  C   LEU   153      31.303 -20.768 -64.723  1.00  0.00           C  
ATOM   2266  O   LEU   153      30.576 -20.868 -65.661  1.00  0.00           O  
ATOM   2267  N   LEU   154      32.306 -21.665 -64.457  1.00  0.00           N  
ATOM   2268  H   LEU   154      33.012 -21.551 -63.739  1.00  0.00           H  
ATOM   2269  CA  LEU   154      32.377 -22.967 -65.063  1.00  0.00           C  
ATOM   2270  HA  LEU   154      32.344 -22.737 -66.128  1.00  0.00           H  
ATOM   2271  CB  LEU   154      33.755 -23.612 -64.662  1.00  0.00           C  
ATOM   2272  HB2 LEU   154      34.505 -22.846 -64.860  1.00  0.00           H  
ATOM   2273  HB3 LEU   154      33.877 -23.869 -63.610  1.00  0.00           H  
ATOM   2274  CG  LEU   154      34.106 -24.922 -65.397  1.00  0.00           C  
ATOM   2275  HG  LEU   154      33.344 -25.672 -65.186  1.00  0.00           H  
ATOM   2276  CD1 LEU   154      34.261 -24.582 -66.896  1.00  0.00           C  
ATOM   2277 HD11 LEU   154      33.340 -24.228 -67.376  1.00  0.00           H  
ATOM   2278 HD12 LEU   154      35.080 -23.864 -67.025  1.00  0.00           H  
ATOM   2279 HD13 LEU   154      34.532 -25.455 -67.502  1.00  0.00           H  
ATOM   2280  CD2 LEU   154      35.592 -25.371 -64.961  1.00  0.00           C  
ATOM   2281 HD21 LEU   154      36.315 -24.563 -65.126  1.00  0.00           H  
ATOM   2282 HD22 LEU   154      35.598 -25.724 -63.923  1.00  0.00           H  
ATOM   2283 HD23 LEU   154      35.967 -26.202 -65.572  1.00  0.00           H  
ATOM   2284  C   LEU   154      31.187 -23.897 -64.933  1.00  0.00           C  
ATOM   2285  O   LEU   154      30.971 -24.739 -65.804  1.00  0.00           O  
ATOM   2286  N   GLN   155      30.174 -23.565 -64.148  1.00  0.00           N  
ATOM   2287  H   GLN   155      30.300 -22.740 -63.573  1.00  0.00           H  
ATOM   2288  CA  GLN   155      28.967 -24.377 -64.035  1.00  0.00           C  
ATOM   2289  HA  GLN   155      29.389 -25.376 -63.930  1.00  0.00           H  
ATOM   2290  CB  GLN   155      28.297 -24.038 -62.716  1.00  0.00           C  
ATOM   2291  HB2 GLN   155      27.852 -23.050 -62.832  1.00  0.00           H  
ATOM   2292  HB3 GLN   155      27.449 -24.685 -62.492  1.00  0.00           H  
ATOM   2293  CG  GLN   155      29.269 -24.277 -61.553  1.00  0.00           C  
ATOM   2294  HG2 GLN   155      29.920 -25.079 -61.903  1.00  0.00           H  
ATOM   2295  HG3 GLN   155      29.879 -23.377 -61.467  1.00  0.00           H  
ATOM   2296  CD  GLN   155      28.644 -24.594 -60.233  1.00  0.00           C  
ATOM   2297  OE1 GLN   155      27.488 -24.877 -60.068  1.00  0.00           O  
ATOM   2298  NE2 GLN   155      29.453 -24.415 -59.157  1.00  0.00           N  
ATOM   2299 HE21 GLN   155      28.918 -24.350 -58.300  1.00  0.00           H  
ATOM   2300 HE22 GLN   155      30.442 -24.231 -59.276  1.00  0.00           H  
ATOM   2301  C   GLN   155      27.911 -24.366 -65.219  1.00  0.00           C  
ATOM   2302  O   GLN   155      26.999 -25.216 -65.285  1.00  0.00           O  
ATOM   2303  N   GLY   156      27.995 -23.374 -66.117  1.00  0.00           N  
ATOM   2304  H   GLY   156      28.878 -22.878 -66.099  1.00  0.00           H  
ATOM   2305  CA  GLY   156      27.265 -23.299 -67.394  1.00  0.00           C  
ATOM   2306  HA2 GLY   156      28.010 -23.503 -68.163  1.00  0.00           H  
ATOM   2307  HA3 GLY   156      26.720 -24.240 -67.466  1.00  0.00           H  
ATOM   2308  C   GLY   156      26.414 -22.119 -67.710  1.00  0.00           C  
ATOM   2309  O   GLY   156      26.444 -21.569 -68.798  1.00  0.00           O  
ATOM   2310  N   TYR   157      25.686 -21.584 -66.720  1.00  0.00           N  
ATOM   2311  H   TYR   157      25.744 -21.921 -65.766  1.00  0.00           H  
ATOM   2312  CA  TYR   157      24.633 -20.663 -66.979  1.00  0.00           C  
ATOM   2313  HA  TYR   157      24.068 -21.094 -67.805  1.00  0.00           H  
ATOM   2314  CB  TYR   157      23.792 -20.614 -65.637  1.00  0.00           C  
ATOM   2315  HB2 TYR   157      24.405 -20.097 -64.889  1.00  0.00           H  
ATOM   2316  HB3 TYR   157      22.871 -20.046 -65.817  1.00  0.00           H  
ATOM   2317  CG  TYR   157      23.389 -22.027 -65.108  1.00  0.00           C  
ATOM   2318  CD1 TYR   157      22.193 -22.616 -65.452  1.00  0.00           C  
ATOM   2319  HD1 TYR   157      21.488 -22.183 -66.145  1.00  0.00           H  
ATOM   2320  CE1 TYR   157      21.865 -23.887 -64.914  1.00  0.00           C  
ATOM   2321  HE1 TYR   157      20.888 -24.258 -65.186  1.00  0.00           H  
ATOM   2322  CZ  TYR   157      22.652 -24.539 -63.985  1.00  0.00           C  
ATOM   2323  OH  TYR   157      22.273 -25.850 -63.638  1.00  0.00           O  
ATOM   2324  HH  TYR   157      21.458 -26.131 -64.060  1.00  0.00           H  
ATOM   2325  CE2 TYR   157      23.858 -23.885 -63.590  1.00  0.00           C  
ATOM   2326  HE2 TYR   157      24.549 -24.370 -62.917  1.00  0.00           H  
ATOM   2327  CD2 TYR   157      24.201 -22.653 -64.180  1.00  0.00           C  
ATOM   2328  HD2 TYR   157      25.094 -22.121 -63.889  1.00  0.00           H  
ATOM   2329  C   TYR   157      25.095 -19.222 -67.389  1.00  0.00           C  
ATOM   2330  O   TYR   157      24.339 -18.288 -67.787  1.00  0.00           O  
ATOM   2331  N   SER   158      26.292 -18.894 -66.946  1.00  0.00           N  
ATOM   2332  H   SER   158      26.917 -19.606 -66.588  1.00  0.00           H  
ATOM   2333  CA  SER   158      26.811 -17.500 -66.816  1.00  0.00           C  
ATOM   2334  HA  SER   158      26.193 -16.888 -66.157  1.00  0.00           H  
ATOM   2335  CB  SER   158      28.095 -17.667 -66.000  1.00  0.00           C  
ATOM   2336  HB2 SER   158      28.807 -18.342 -66.474  1.00  0.00           H  
ATOM   2337  HB3 SER   158      28.480 -16.660 -65.835  1.00  0.00           H  
ATOM   2338  OG  SER   158      27.758 -18.180 -64.734  1.00  0.00           O  
ATOM   2339  HG  SER   158      27.391 -17.463 -64.213  1.00  0.00           H  
ATOM   2340  C   SER   158      27.238 -16.579 -68.003  1.00  0.00           C  
ATOM   2341  O   SER   158      27.579 -15.468 -67.763  1.00  0.00           O  
ATOM   2342  N   GLY   159      27.176 -17.088 -69.266  1.00  0.00           N  
ATOM   2343  H   GLY   159      26.973 -18.046 -69.527  1.00  0.00           H  
ATOM   2344  CA  GLY   159      27.421 -16.202 -70.420  1.00  0.00           C  
ATOM   2345  HA2 GLY   159      26.954 -16.604 -71.320  1.00  0.00           H  
ATOM   2346  HA3 GLY   159      26.963 -15.259 -70.123  1.00  0.00           H  
ATOM   2347  C   GLY   159      28.826 -15.945 -70.813  1.00  0.00           C  
ATOM   2348  O   GLY   159      29.117 -15.013 -71.528  1.00  0.00           O  
ATOM   2349  N   ILE   160      29.846 -16.587 -70.273  1.00  0.00           N  
ATOM   2350  H   ILE   160      29.597 -17.351 -69.656  1.00  0.00           H  
ATOM   2351  CA  ILE   160      31.245 -16.434 -70.575  1.00  0.00           C  
ATOM   2352  HA  ILE   160      31.330 -15.537 -71.188  1.00  0.00           H  
ATOM   2353  CB  ILE   160      32.071 -16.177 -69.218  1.00  0.00           C  
ATOM   2354  HB  ILE   160      31.825 -15.132 -69.029  1.00  0.00           H  
ATOM   2355  CG2 ILE   160      31.533 -16.913 -67.966  1.00  0.00           C  
ATOM   2356 HG21 ILE   160      30.452 -16.750 -67.882  1.00  0.00           H  
ATOM   2357 HG22 ILE   160      31.811 -17.967 -68.092  1.00  0.00           H  
ATOM   2358 HG23 ILE   160      31.992 -16.547 -67.038  1.00  0.00           H  
ATOM   2359  CG1 ILE   160      33.573 -16.013 -69.473  1.00  0.00           C  
ATOM   2360 HG12 ILE   160      34.074 -16.980 -69.425  1.00  0.00           H  
ATOM   2361 HG13 ILE   160      33.687 -15.658 -70.497  1.00  0.00           H  
ATOM   2362  CD1 ILE   160      34.359 -15.127 -68.518  1.00  0.00           C  
ATOM   2363 HD11 ILE   160      33.788 -14.205 -68.352  1.00  0.00           H  
ATOM   2364 HD12 ILE   160      34.411 -15.662 -67.561  1.00  0.00           H  
ATOM   2365 HD13 ILE   160      35.405 -14.909 -68.767  1.00  0.00           H  
ATOM   2366  C   ILE   160      31.914 -17.612 -71.316  1.00  0.00           C  
ATOM   2367  O   ILE   160      31.588 -18.734 -70.974  1.00  0.00           O  
ATOM   2368  N   ARG   161      32.936 -17.363 -72.192  1.00  0.00           N  
ATOM   2369  H   ARG   161      33.122 -16.379 -72.343  1.00  0.00           H  
ATOM   2370  CA  ARG   161      33.738 -18.369 -72.906  1.00  0.00           C  
ATOM   2371  HA  ARG   161      33.122 -19.173 -73.308  1.00  0.00           H  
ATOM   2372  CB  ARG   161      34.484 -17.706 -74.097  1.00  0.00           C  
ATOM   2373  HB2 ARG   161      35.040 -16.852 -73.710  1.00  0.00           H  
ATOM   2374  HB3 ARG   161      35.324 -18.322 -74.418  1.00  0.00           H  
ATOM   2375  CG  ARG   161      33.528 -17.240 -75.203  1.00  0.00           C  
ATOM   2376  HG2 ARG   161      33.145 -18.125 -75.712  1.00  0.00           H  
ATOM   2377  HG3 ARG   161      32.658 -16.696 -74.835  1.00  0.00           H  
ATOM   2378  CD  ARG   161      34.262 -16.384 -76.196  1.00  0.00           C  
ATOM   2379  HD2 ARG   161      35.204 -16.802 -76.551  1.00  0.00           H  
ATOM   2380  HD3 ARG   161      33.600 -16.384 -77.062  1.00  0.00           H  
ATOM   2381  NE  ARG   161      34.428 -15.024 -75.689  1.00  0.00           N  
ATOM   2382  HE  ARG   161      33.957 -14.811 -74.821  1.00  0.00           H  
ATOM   2383  CZ  ARG   161      34.942 -13.944 -76.291  1.00  0.00           C  
ATOM   2384  NH1 ARG   161      35.551 -14.067 -77.440  1.00  0.00           N  
ATOM   2385 HH11 ARG   161      35.598 -14.959 -77.912  1.00  0.00           H  
ATOM   2386 HH12 ARG   161      35.650 -13.256 -78.034  1.00  0.00           H  
ATOM   2387  NH2 ARG   161      34.857 -12.764 -75.711  1.00  0.00           N  
ATOM   2388 HH21 ARG   161      34.256 -12.632 -74.910  1.00  0.00           H  
ATOM   2389 HH22 ARG   161      35.097 -11.947 -76.254  1.00  0.00           H  
ATOM   2390  C   ARG   161      34.792 -19.080 -72.039  1.00  0.00           C  
ATOM   2391  O   ARG   161      35.459 -18.373 -71.293  1.00  0.00           O  
ATOM   2392  N   PHE   162      34.946 -20.417 -72.142  1.00  0.00           N  
ATOM   2393  H   PHE   162      34.351 -20.761 -72.886  1.00  0.00           H  
ATOM   2394  CA  PHE   162      35.934 -21.302 -71.523  1.00  0.00           C  
ATOM   2395  HA  PHE   162      35.797 -21.260 -70.442  1.00  0.00           H  
ATOM   2396  CB  PHE   162      35.678 -22.750 -72.063  1.00  0.00           C  
ATOM   2397  HB2 PHE   162      34.631 -23.065 -71.973  1.00  0.00           H  
ATOM   2398  HB3 PHE   162      36.004 -22.734 -73.110  1.00  0.00           H  
ATOM   2399  CG  PHE   162      36.441 -23.842 -71.392  1.00  0.00           C  
ATOM   2400  CD1 PHE   162      37.760 -24.175 -71.782  1.00  0.00           C  
ATOM   2401  HD1 PHE   162      38.310 -23.549 -72.469  1.00  0.00           H  
ATOM   2402  CE1 PHE   162      38.429 -25.256 -71.188  1.00  0.00           C  
ATOM   2403  HE1 PHE   162      39.416 -25.460 -71.579  1.00  0.00           H  
ATOM   2404  CZ  PHE   162      37.697 -26.186 -70.368  1.00  0.00           C  
ATOM   2405  HZ  PHE   162      38.060 -27.131 -69.990  1.00  0.00           H  
ATOM   2406  CE2 PHE   162      36.313 -25.934 -70.147  1.00  0.00           C  
ATOM   2407  HE2 PHE   162      35.679 -26.646 -69.640  1.00  0.00           H  
ATOM   2408  CD2 PHE   162      35.788 -24.696 -70.450  1.00  0.00           C  
ATOM   2409  HD2 PHE   162      34.741 -24.515 -70.256  1.00  0.00           H  
ATOM   2410  C   PHE   162      37.328 -20.760 -71.760  1.00  0.00           C  
ATOM   2411  O   PHE   162      38.201 -20.761 -70.969  1.00  0.00           O  
ATOM   2412  N   GLU   163      37.559 -20.198 -72.944  1.00  0.00           N  
ATOM   2413  H   GLU   163      36.751 -20.205 -73.555  1.00  0.00           H  
ATOM   2414  CA  GLU   163      38.798 -19.565 -73.373  1.00  0.00           C  
ATOM   2415  HA  GLU   163      39.486 -20.409 -73.321  1.00  0.00           H  
ATOM   2416  CB  GLU   163      38.675 -18.974 -74.761  1.00  0.00           C  
ATOM   2417  HB2 GLU   163      38.011 -18.109 -74.762  1.00  0.00           H  
ATOM   2418  HB3 GLU   163      39.695 -18.666 -74.987  1.00  0.00           H  
ATOM   2419  CG  GLU   163      38.222 -19.986 -75.869  1.00  0.00           C  
ATOM   2420  HG2 GLU   163      38.789 -19.572 -76.702  1.00  0.00           H  
ATOM   2421  HG3 GLU   163      38.655 -20.959 -75.634  1.00  0.00           H  
ATOM   2422  CD  GLU   163      36.702 -20.015 -76.133  1.00  0.00           C  
ATOM   2423  OE1 GLU   163      35.951 -20.578 -75.278  1.00  0.00           O  
ATOM   2424  OE2 GLU   163      36.279 -19.492 -77.198  1.00  0.00           O  
ATOM   2425  C   GLU   163      39.344 -18.499 -72.359  1.00  0.00           C  
ATOM   2426  O   GLU   163      40.541 -18.344 -72.272  1.00  0.00           O  
ATOM   2427  N   ILE   164      38.454 -17.707 -71.719  1.00  0.00           N  
ATOM   2428  H   ILE   164      37.493 -17.915 -71.965  1.00  0.00           H  
ATOM   2429  CA  ILE   164      38.768 -16.708 -70.701  1.00  0.00           C  
ATOM   2430  HA  ILE   164      39.661 -16.191 -71.052  1.00  0.00           H  
ATOM   2431  CB  ILE   164      37.666 -15.628 -70.642  1.00  0.00           C  
ATOM   2432  HB  ILE   164      36.800 -16.129 -70.209  1.00  0.00           H  
ATOM   2433  CG2 ILE   164      38.249 -14.518 -69.798  1.00  0.00           C  
ATOM   2434 HG21 ILE   164      39.119 -14.075 -70.300  1.00  0.00           H  
ATOM   2435 HG22 ILE   164      37.625 -13.650 -69.553  1.00  0.00           H  
ATOM   2436 HG23 ILE   164      38.709 -14.934 -68.893  1.00  0.00           H  
ATOM   2437  CG1 ILE   164      37.259 -15.262 -72.111  1.00  0.00           C  
ATOM   2438 HG12 ILE   164      38.089 -15.225 -72.816  1.00  0.00           H  
ATOM   2439 HG13 ILE   164      36.605 -16.004 -72.569  1.00  0.00           H  
ATOM   2440  CD1 ILE   164      36.596 -13.892 -72.264  1.00  0.00           C  
ATOM   2441 HD11 ILE   164      37.090 -12.999 -71.860  1.00  0.00           H  
ATOM   2442 HD12 ILE   164      36.435 -13.628 -73.316  1.00  0.00           H  
ATOM   2443 HD13 ILE   164      35.621 -13.873 -71.761  1.00  0.00           H  
ATOM   2444  C   ILE   164      39.112 -17.386 -69.346  1.00  0.00           C  
ATOM   2445  O   ILE   164      40.138 -17.161 -68.747  1.00  0.00           O  
ATOM   2446  N   LEU   165      38.389 -18.434 -68.953  1.00  0.00           N  
ATOM   2447  H   LEU   165      37.636 -18.682 -69.584  1.00  0.00           H  
ATOM   2448  CA  LEU   165      38.633 -19.366 -67.826  1.00  0.00           C  
ATOM   2449  HA  LEU   165      38.766 -18.793 -66.908  1.00  0.00           H  
ATOM   2450  CB  LEU   165      37.450 -20.372 -67.666  1.00  0.00           C  
ATOM   2451  HB2 LEU   165      37.529 -21.121 -68.454  1.00  0.00           H  
ATOM   2452  HB3 LEU   165      37.600 -20.932 -66.742  1.00  0.00           H  
ATOM   2453  CG  LEU   165      36.074 -19.772 -67.711  1.00  0.00           C  
ATOM   2454  HG  LEU   165      35.930 -19.303 -68.684  1.00  0.00           H  
ATOM   2455  CD1 LEU   165      34.952 -20.801 -67.620  1.00  0.00           C  
ATOM   2456 HD11 LEU   165      35.056 -21.395 -66.704  1.00  0.00           H  
ATOM   2457 HD12 LEU   165      33.985 -20.299 -67.499  1.00  0.00           H  
ATOM   2458 HD13 LEU   165      34.911 -21.528 -68.440  1.00  0.00           H  
ATOM   2459  CD2 LEU   165      35.783 -18.676 -66.680  1.00  0.00           C  
ATOM   2460 HD21 LEU   165      36.625 -17.982 -66.788  1.00  0.00           H  
ATOM   2461 HD22 LEU   165      34.844 -18.164 -66.924  1.00  0.00           H  
ATOM   2462 HD23 LEU   165      35.659 -19.037 -65.652  1.00  0.00           H  
ATOM   2463  C   LEU   165      39.977 -20.051 -67.971  1.00  0.00           C  
ATOM   2464  O   LEU   165      40.651 -20.220 -66.995  1.00  0.00           O  
ATOM   2465  N   GLU   166      40.356 -20.382 -69.240  1.00  0.00           N  
ATOM   2466  H   GLU   166      39.706 -20.243 -70.005  1.00  0.00           H  
ATOM   2467  CA  GLU   166      41.716 -20.929 -69.603  1.00  0.00           C  
ATOM   2468  HA  GLU   166      41.956 -21.826 -69.034  1.00  0.00           H  
ATOM   2469  CB  GLU   166      41.712 -21.317 -71.099  1.00  0.00           C  
ATOM   2470  HB2 GLU   166      40.842 -21.947 -71.285  1.00  0.00           H  
ATOM   2471  HB3 GLU   166      41.586 -20.427 -71.714  1.00  0.00           H  
ATOM   2472  CG  GLU   166      42.867 -22.184 -71.555  1.00  0.00           C  
ATOM   2473  HG2 GLU   166      43.777 -21.601 -71.417  1.00  0.00           H  
ATOM   2474  HG3 GLU   166      42.954 -23.030 -70.873  1.00  0.00           H  
ATOM   2475  CD  GLU   166      42.811 -22.689 -72.957  1.00  0.00           C  
ATOM   2476  OE1 GLU   166      42.942 -21.868 -73.867  1.00  0.00           O  
ATOM   2477  OE2 GLU   166      42.586 -23.917 -73.269  1.00  0.00           O  
ATOM   2478  C   GLU   166      42.784 -19.940 -69.287  1.00  0.00           C  
ATOM   2479  O   GLU   166      43.881 -20.327 -68.831  1.00  0.00           O  
ATOM   2480  N   ALA   167      42.533 -18.640 -69.426  1.00  0.00           N  
ATOM   2481  H   ALA   167      41.632 -18.277 -69.713  1.00  0.00           H  
ATOM   2482  CA  ALA   167      43.432 -17.533 -69.120  1.00  0.00           C  
ATOM   2483  HA  ALA   167      44.364 -17.933 -69.519  1.00  0.00           H  
ATOM   2484  CB  ALA   167      43.021 -16.260 -69.804  1.00  0.00           C  
ATOM   2485  HB1 ALA   167      42.163 -15.769 -69.328  1.00  0.00           H  
ATOM   2486  HB2 ALA   167      43.863 -15.560 -69.872  1.00  0.00           H  
ATOM   2487  HB3 ALA   167      42.836 -16.462 -70.867  1.00  0.00           H  
ATOM   2488  C   ALA   167      43.688 -17.344 -67.627  1.00  0.00           C  
ATOM   2489  O   ALA   167      44.832 -17.386 -67.137  1.00  0.00           O  
ATOM   2490  N   ILE   168      42.623 -17.379 -66.810  1.00  0.00           N  
ATOM   2491  H   ILE   168      41.735 -17.323 -67.293  1.00  0.00           H  
ATOM   2492  CA  ILE   168      42.715 -17.308 -65.334  1.00  0.00           C  
ATOM   2493  HA  ILE   168      43.376 -16.463 -65.143  1.00  0.00           H  
ATOM   2494  CB  ILE   168      41.338 -17.078 -64.770  1.00  0.00           C  
ATOM   2495  HB  ILE   168      40.645 -17.880 -65.025  1.00  0.00           H  
ATOM   2496  CG2 ILE   168      41.462 -16.895 -63.233  1.00  0.00           C  
ATOM   2497 HG21 ILE   168      42.003 -17.717 -62.750  1.00  0.00           H  
ATOM   2498 HG22 ILE   168      42.052 -16.012 -62.958  1.00  0.00           H  
ATOM   2499 HG23 ILE   168      40.446 -16.719 -62.857  1.00  0.00           H  
ATOM   2500  CG1 ILE   168      40.680 -15.823 -65.333  1.00  0.00           C  
ATOM   2501 HG12 ILE   168      41.005 -14.958 -64.755  1.00  0.00           H  
ATOM   2502 HG13 ILE   168      40.932 -15.715 -66.388  1.00  0.00           H  
ATOM   2503  CD1 ILE   168      39.162 -15.834 -65.252  1.00  0.00           C  
ATOM   2504 HD11 ILE   168      38.810 -15.761 -64.216  1.00  0.00           H  
ATOM   2505 HD12 ILE   168      38.827 -14.963 -65.827  1.00  0.00           H  
ATOM   2506 HD13 ILE   168      38.636 -16.666 -65.735  1.00  0.00           H  
ATOM   2507  C   ILE   168      43.381 -18.610 -64.809  1.00  0.00           C  
ATOM   2508  O   ILE   168      44.148 -18.519 -63.869  1.00  0.00           O  
ATOM   2509  N   THR   169      43.164 -19.760 -65.444  1.00  0.00           N  
ATOM   2510  H   THR   169      42.429 -19.727 -66.140  1.00  0.00           H  
ATOM   2511  CA  THR   169      43.822 -20.984 -65.263  1.00  0.00           C  
ATOM   2512  HA  THR   169      43.667 -21.105 -64.190  1.00  0.00           H  
ATOM   2513  CB  THR   169      43.240 -22.154 -65.951  1.00  0.00           C  
ATOM   2514  HB  THR   169      43.220 -21.989 -67.028  1.00  0.00           H  
ATOM   2515  CG2 THR   169      43.877 -23.519 -65.658  1.00  0.00           C  
ATOM   2516 HG21 THR   169      43.925 -23.737 -64.584  1.00  0.00           H  
ATOM   2517 HG22 THR   169      43.272 -24.310 -66.118  1.00  0.00           H  
ATOM   2518 HG23 THR   169      44.894 -23.494 -66.069  1.00  0.00           H  
ATOM   2519  OG1 THR   169      41.909 -22.292 -65.734  1.00  0.00           O  
ATOM   2520  HG1 THR   169      41.462 -21.495 -66.026  1.00  0.00           H  
ATOM   2521  C   THR   169      45.352 -20.852 -65.511  1.00  0.00           C  
ATOM   2522  O   THR   169      46.106 -21.132 -64.592  1.00  0.00           O  
ATOM   2523  N   LYS   170      45.766 -20.459 -66.714  1.00  0.00           N  
ATOM   2524  H   LYS   170      45.049 -20.212 -67.385  1.00  0.00           H  
ATOM   2525  CA  LYS   170      47.113 -20.131 -67.107  1.00  0.00           C  
ATOM   2526  HA  LYS   170      47.717 -21.030 -66.988  1.00  0.00           H  
ATOM   2527  CB  LYS   170      47.186 -19.701 -68.584  1.00  0.00           C  
ATOM   2528  HB2 LYS   170      46.293 -19.091 -68.718  1.00  0.00           H  
ATOM   2529  HB3 LYS   170      48.161 -19.214 -68.599  1.00  0.00           H  
ATOM   2530  CG  LYS   170      47.054 -20.933 -69.504  1.00  0.00           C  
ATOM   2531  HG2 LYS   170      47.873 -21.624 -69.303  1.00  0.00           H  
ATOM   2532  HG3 LYS   170      46.140 -21.470 -69.249  1.00  0.00           H  
ATOM   2533  CD  LYS   170      47.042 -20.420 -70.950  1.00  0.00           C  
ATOM   2534  HD2 LYS   170      46.221 -19.727 -71.130  1.00  0.00           H  
ATOM   2535  HD3 LYS   170      47.877 -19.732 -71.084  1.00  0.00           H  
ATOM   2536  CE  LYS   170      47.083 -21.651 -71.912  1.00  0.00           C  
ATOM   2537  HE2 LYS   170      47.759 -22.383 -71.470  1.00  0.00           H  
ATOM   2538  HE3 LYS   170      46.094 -22.102 -71.980  1.00  0.00           H  
ATOM   2539  NZ  LYS   170      47.657 -21.305 -73.298  1.00  0.00           N  
ATOM   2540  HZ1 LYS   170      47.785 -22.083 -73.929  1.00  0.00           H  
ATOM   2541  HZ2 LYS   170      47.049 -20.688 -73.819  1.00  0.00           H  
ATOM   2542  HZ3 LYS   170      48.576 -20.888 -73.255  1.00  0.00           H  
ATOM   2543  C   LYS   170      47.844 -19.131 -66.068  1.00  0.00           C  
ATOM   2544  O   LYS   170      48.948 -19.489 -65.692  1.00  0.00           O  
ATOM   2545  N   PHE   171      47.267 -17.977 -65.746  1.00  0.00           N  
ATOM   2546  H   PHE   171      46.379 -17.759 -66.183  1.00  0.00           H  
ATOM   2547  CA  PHE   171      47.767 -17.026 -64.739  1.00  0.00           C  
ATOM   2548  HA  PHE   171      48.680 -16.473 -64.958  1.00  0.00           H  
ATOM   2549  CB  PHE   171      46.618 -15.995 -64.491  1.00  0.00           C  
ATOM   2550  HB2 PHE   171      45.699 -16.507 -64.178  1.00  0.00           H  
ATOM   2551  HB3 PHE   171      46.981 -15.290 -63.733  1.00  0.00           H  
ATOM   2552  CG  PHE   171      46.250 -15.081 -65.696  1.00  0.00           C  
ATOM   2553  CD1 PHE   171      47.174 -14.941 -66.780  1.00  0.00           C  
ATOM   2554  HD1 PHE   171      47.999 -15.638 -66.792  1.00  0.00           H  
ATOM   2555  CE1 PHE   171      46.930 -13.930 -67.688  1.00  0.00           C  
ATOM   2556  HE1 PHE   171      47.644 -13.744 -68.477  1.00  0.00           H  
ATOM   2557  CZ  PHE   171      45.834 -13.064 -67.564  1.00  0.00           C  
ATOM   2558  HZ  PHE   171      45.709 -12.294 -68.311  1.00  0.00           H  
ATOM   2559  CE2 PHE   171      44.915 -13.204 -66.532  1.00  0.00           C  
ATOM   2560  HE2 PHE   171      44.074 -12.540 -66.395  1.00  0.00           H  
ATOM   2561  CD2 PHE   171      45.106 -14.234 -65.563  1.00  0.00           C  
ATOM   2562  HD2 PHE   171      44.547 -14.302 -64.641  1.00  0.00           H  
ATOM   2563  C   PHE   171      47.994 -17.717 -63.389  1.00  0.00           C  
ATOM   2564  O   PHE   171      49.041 -17.406 -62.836  1.00  0.00           O  
ATOM   2565  N   LEU   172      47.087 -18.562 -62.877  1.00  0.00           N  
ATOM   2566  H   LEU   172      46.280 -18.837 -63.425  1.00  0.00           H  
ATOM   2567  CA  LEU   172      47.301 -19.360 -61.647  1.00  0.00           C  
ATOM   2568  HA  LEU   172      47.650 -18.687 -60.864  1.00  0.00           H  
ATOM   2569  CB  LEU   172      46.025 -20.064 -61.153  1.00  0.00           C  
ATOM   2570  HB2 LEU   172      45.593 -20.499 -62.054  1.00  0.00           H  
ATOM   2571  HB3 LEU   172      46.331 -20.808 -60.417  1.00  0.00           H  
ATOM   2572  CG  LEU   172      45.059 -19.033 -60.548  1.00  0.00           C  
ATOM   2573  HG  LEU   172      45.169 -18.241 -61.289  1.00  0.00           H  
ATOM   2574  CD1 LEU   172      43.677 -19.587 -60.511  1.00  0.00           C  
ATOM   2575 HD11 LEU   172      42.910 -18.888 -60.157  1.00  0.00           H  
ATOM   2576 HD12 LEU   172      43.375 -20.085 -61.441  1.00  0.00           H  
ATOM   2577 HD13 LEU   172      43.578 -20.357 -59.736  1.00  0.00           H  
ATOM   2578  CD2 LEU   172      45.478 -18.499 -59.222  1.00  0.00           C  
ATOM   2579 HD21 LEU   172      46.395 -17.908 -59.338  1.00  0.00           H  
ATOM   2580 HD22 LEU   172      44.631 -17.899 -58.867  1.00  0.00           H  
ATOM   2581 HD23 LEU   172      45.682 -19.324 -58.528  1.00  0.00           H  
ATOM   2582  C   LEU   172      48.348 -20.447 -61.760  1.00  0.00           C  
ATOM   2583  O   LEU   172      49.243 -20.585 -60.928  1.00  0.00           O  
ATOM   2584  N   ASN   173      48.294 -21.280 -62.806  1.00  0.00           N  
ATOM   2585  H   ASN   173      47.486 -21.195 -63.411  1.00  0.00           H  
ATOM   2586  CA  ASN   173      49.424 -22.182 -63.081  1.00  0.00           C  
ATOM   2587  HA  ASN   173      49.630 -22.762 -62.182  1.00  0.00           H  
ATOM   2588  CB  ASN   173      49.015 -23.148 -64.215  1.00  0.00           C  
ATOM   2589  HB2 ASN   173      48.764 -22.607 -65.127  1.00  0.00           H  
ATOM   2590  HB3 ASN   173      49.932 -23.701 -64.416  1.00  0.00           H  
ATOM   2591  CG  ASN   173      47.889 -24.045 -63.861  1.00  0.00           C  
ATOM   2592  OD1 ASN   173      47.546 -24.193 -62.696  1.00  0.00           O  
ATOM   2593  ND2 ASN   173      47.402 -24.724 -64.884  1.00  0.00           N  
ATOM   2594 HD21 ASN   173      46.627 -25.356 -64.723  1.00  0.00           H  
ATOM   2595 HD22 ASN   173      47.790 -24.556 -65.805  1.00  0.00           H  
ATOM   2596  C   ASN   173      50.822 -21.505 -63.262  1.00  0.00           C  
ATOM   2597  O   ASN   173      51.731 -21.982 -62.551  1.00  0.00           O  
ATOM   2598  N   GLN   174      51.022 -20.493 -64.141  1.00  0.00           N  
ATOM   2599  H   GLN   174      50.325 -20.198 -64.815  1.00  0.00           H  
ATOM   2600  CA  GLN   174      52.277 -19.758 -64.195  1.00  0.00           C  
ATOM   2601  HA  GLN   174      53.063 -20.513 -64.156  1.00  0.00           H  
ATOM   2602  CB  GLN   174      52.357 -19.039 -65.543  1.00  0.00           C  
ATOM   2603  HB2 GLN   174      51.602 -18.267 -65.692  1.00  0.00           H  
ATOM   2604  HB3 GLN   174      53.304 -18.517 -65.675  1.00  0.00           H  
ATOM   2605  CG  GLN   174      52.298 -20.036 -66.698  1.00  0.00           C  
ATOM   2606  HG2 GLN   174      51.308 -20.487 -66.620  1.00  0.00           H  
ATOM   2607  HG3 GLN   174      52.355 -19.444 -67.611  1.00  0.00           H  
ATOM   2608  CD  GLN   174      53.305 -21.144 -66.710  1.00  0.00           C  
ATOM   2609  OE1 GLN   174      53.057 -22.300 -66.846  1.00  0.00           O  
ATOM   2610  NE2 GLN   174      54.556 -20.815 -66.642  1.00  0.00           N  
ATOM   2611 HE21 GLN   174      55.247 -21.546 -66.754  1.00  0.00           H  
ATOM   2612 HE22 GLN   174      54.870 -19.853 -66.696  1.00  0.00           H  
ATOM   2613  C   GLN   174      52.564 -18.769 -63.091  1.00  0.00           C  
ATOM   2614  O   GLN   174      53.631 -18.187 -63.070  1.00  0.00           O  
ATOM   2615  N   ASN   175      51.554 -18.406 -62.313  1.00  0.00           N  
ATOM   2616  H   ASN   175      50.610 -18.731 -62.482  1.00  0.00           H  
ATOM   2617  CA  ASN   175      51.593 -17.593 -61.128  1.00  0.00           C  
ATOM   2618  HA  ASN   175      50.531 -17.507 -60.900  1.00  0.00           H  
ATOM   2619  CB  ASN   175      52.284 -18.236 -59.927  1.00  0.00           C  
ATOM   2620  HB2 ASN   175      51.927 -19.259 -59.809  1.00  0.00           H  
ATOM   2621  HB3 ASN   175      53.351 -18.302 -60.141  1.00  0.00           H  
ATOM   2622  CG  ASN   175      52.085 -17.420 -58.657  1.00  0.00           C  
ATOM   2623  OD1 ASN   175      51.113 -16.826 -58.377  1.00  0.00           O  
ATOM   2624  ND2 ASN   175      53.108 -17.406 -57.804  1.00  0.00           N  
ATOM   2625 HD21 ASN   175      52.970 -17.010 -56.882  1.00  0.00           H  
ATOM   2626 HD22 ASN   175      53.887 -18.045 -57.908  1.00  0.00           H  
ATOM   2627  C   ASN   175      51.839 -16.104 -61.372  1.00  0.00           C  
ATOM   2628  O   ASN   175      52.721 -15.449 -60.774  1.00  0.00           O  
ATOM   2629  N   ILE   176      51.036 -15.546 -62.290  1.00  0.00           N  
ATOM   2630  H   ILE   176      50.372 -16.182 -62.716  1.00  0.00           H  
ATOM   2631  CA  ILE   176      50.720 -14.127 -62.445  1.00  0.00           C  
ATOM   2632  HA  ILE   176      51.523 -13.488 -62.077  1.00  0.00           H  
ATOM   2633  CB  ILE   176      50.470 -13.702 -63.925  1.00  0.00           C  
ATOM   2634  HB  ILE   176      49.716 -14.326 -64.405  1.00  0.00           H  
ATOM   2635  CG2 ILE   176      49.934 -12.304 -63.950  1.00  0.00           C  
ATOM   2636 HG21 ILE   176      48.982 -12.068 -63.461  1.00  0.00           H  
ATOM   2637 HG22 ILE   176      50.657 -11.631 -63.472  1.00  0.00           H  
ATOM   2638 HG23 ILE   176      49.771 -12.026 -64.999  1.00  0.00           H  
ATOM   2639  CG1 ILE   176      51.782 -13.796 -64.789  1.00  0.00           C  
ATOM   2640 HG12 ILE   176      51.787 -13.013 -65.547  1.00  0.00           H  
ATOM   2641 HG13 ILE   176      52.683 -13.540 -64.232  1.00  0.00           H  
ATOM   2642  CD1 ILE   176      52.007 -15.180 -65.442  1.00  0.00           C  
ATOM   2643 HD11 ILE   176      52.252 -16.018 -64.778  1.00  0.00           H  
ATOM   2644 HD12 ILE   176      51.111 -15.485 -65.997  1.00  0.00           H  
ATOM   2645 HD13 ILE   176      52.805 -15.119 -66.193  1.00  0.00           H  
ATOM   2646  C   ILE   176      49.455 -13.774 -61.557  1.00  0.00           C  
ATOM   2647  O   ILE   176      48.406 -14.395 -61.648  1.00  0.00           O  
ATOM   2648  N   THR   177      49.655 -12.769 -60.736  1.00  0.00           N  
ATOM   2649  H   THR   177      50.571 -12.337 -60.769  1.00  0.00           H  
ATOM   2650  CA  THR   177      48.692 -12.275 -59.777  1.00  0.00           C  
ATOM   2651  HA  THR   177      47.814 -12.817 -60.128  1.00  0.00           H  
ATOM   2652  CB  THR   177      48.895 -12.805 -58.367  1.00  0.00           C  
ATOM   2653  HB  THR   177      49.819 -12.485 -57.886  1.00  0.00           H  
ATOM   2654  CG2 THR   177      47.699 -12.595 -57.411  1.00  0.00           C  
ATOM   2655 HG21 THR   177      47.344 -11.561 -57.508  1.00  0.00           H  
ATOM   2656 HG22 THR   177      46.801 -13.195 -57.600  1.00  0.00           H  
ATOM   2657 HG23 THR   177      47.888 -12.887 -56.371  1.00  0.00           H  
ATOM   2658  OG1 THR   177      48.966 -14.192 -58.389  1.00  0.00           O  
ATOM   2659  HG1 THR   177      49.888 -14.379 -58.583  1.00  0.00           H  
ATOM   2660  C   THR   177      48.347 -10.777 -59.881  1.00  0.00           C  
ATOM   2661  O   THR   177      49.211  -9.997 -59.578  1.00  0.00           O  
ATOM   2662  N   PRO   178      47.141 -10.386 -60.374  1.00  0.00           N  
ATOM   2663  CD  PRO   178      46.061 -11.375 -60.662  1.00  0.00           C  
ATOM   2664  HD2 PRO   178      45.865 -12.082 -59.847  1.00  0.00           H  
ATOM   2665  HD3 PRO   178      46.208 -12.022 -61.535  1.00  0.00           H  
ATOM   2666  CG  PRO   178      44.823 -10.537 -60.940  1.00  0.00           C  
ATOM   2667  HG2 PRO   178      44.169 -10.389 -60.072  1.00  0.00           H  
ATOM   2668  HG3 PRO   178      44.173 -10.918 -61.737  1.00  0.00           H  
ATOM   2669  CB  PRO   178      45.379  -9.072 -61.274  1.00  0.00           C  
ATOM   2670  HB2 PRO   178      44.735  -8.231 -60.988  1.00  0.00           H  
ATOM   2671  HB3 PRO   178      45.796  -9.009 -62.287  1.00  0.00           H  
ATOM   2672  CA  PRO   178      46.664  -9.002 -60.487  1.00  0.00           C  
ATOM   2673  HA  PRO   178      47.389  -8.463 -61.096  1.00  0.00           H  
ATOM   2674  C   PRO   178      46.664  -8.305 -59.110  1.00  0.00           C  
ATOM   2675  O   PRO   178      46.514  -8.939 -58.089  1.00  0.00           O  
ATOM   2676  N   CYS   179      46.852  -6.931 -59.067  1.00  0.00           N  
ATOM   2677  H   CYS   179      47.141  -6.418 -59.892  1.00  0.00           H  
ATOM   2678  CA  CYS   179      46.735  -6.188 -57.824  1.00  0.00           C  
ATOM   2679  HA  CYS   179      47.150  -6.765 -56.998  1.00  0.00           H  
ATOM   2680  CB  CYS   179      47.531  -4.873 -58.094  1.00  0.00           C  
ATOM   2681  HB2 CYS   179      47.116  -4.432 -59.000  1.00  0.00           H  
ATOM   2682  HB3 CYS   179      47.346  -4.142 -57.307  1.00  0.00           H  
ATOM   2683  SG  CYS   179      49.327  -5.137 -58.293  1.00  0.00           S  
ATOM   2684  HG  CYS   179      49.675  -3.890 -58.624  1.00  0.00           H  
ATOM   2685  C   CYS   179      45.345  -5.790 -57.514  1.00  0.00           C  
ATOM   2686  O   CYS   179      44.770  -5.049 -58.343  1.00  0.00           O  
ATOM   2687  N   LEU   180      44.839  -6.194 -56.384  1.00  0.00           N  
ATOM   2688  H   LEU   180      45.415  -6.573 -55.641  1.00  0.00           H  
ATOM   2689  CA  LEU   180      43.456  -5.814 -55.903  1.00  0.00           C  
ATOM   2690  HA  LEU   180      42.930  -5.337 -56.729  1.00  0.00           H  
ATOM   2691  CB  LEU   180      42.649  -7.063 -55.444  1.00  0.00           C  
ATOM   2692  HB2 LEU   180      43.310  -7.819 -55.018  1.00  0.00           H  
ATOM   2693  HB3 LEU   180      41.948  -6.873 -54.631  1.00  0.00           H  
ATOM   2694  CG  LEU   180      41.725  -7.785 -56.510  1.00  0.00           C  
ATOM   2695  HG  LEU   180      40.848  -7.178 -56.735  1.00  0.00           H  
ATOM   2696  CD1 LEU   180      42.443  -8.036 -57.813  1.00  0.00           C  
ATOM   2697 HD11 LEU   180      42.972  -8.989 -57.688  1.00  0.00           H  
ATOM   2698 HD12 LEU   180      41.736  -8.190 -58.637  1.00  0.00           H  
ATOM   2699 HD13 LEU   180      43.100  -7.202 -58.091  1.00  0.00           H  
ATOM   2700  CD2 LEU   180      41.246  -9.263 -56.103  1.00  0.00           C  
ATOM   2701 HD21 LEU   180      40.659  -9.088 -55.193  1.00  0.00           H  
ATOM   2702 HD22 LEU   180      40.503  -9.701 -56.781  1.00  0.00           H  
ATOM   2703 HD23 LEU   180      41.968 -10.071 -55.931  1.00  0.00           H  
ATOM   2704  C   LEU   180      43.608  -4.890 -54.686  1.00  0.00           C  
ATOM   2705  O   LEU   180      44.427  -5.076 -53.848  1.00  0.00           O  
ATOM   2706  N   PRO   181      42.757  -3.803 -54.621  1.00  0.00           N  
ATOM   2707  CD  PRO   181      41.903  -3.218 -55.700  1.00  0.00           C  
ATOM   2708  HD2 PRO   181      41.102  -3.820 -56.146  1.00  0.00           H  
ATOM   2709  HD3 PRO   181      42.529  -2.831 -56.513  1.00  0.00           H  
ATOM   2710  CG  PRO   181      41.136  -2.019 -55.101  1.00  0.00           C  
ATOM   2711  HG2 PRO   181      40.055  -2.179 -55.005  1.00  0.00           H  
ATOM   2712  HG3 PRO   181      41.245  -1.165 -55.781  1.00  0.00           H  
ATOM   2713  CB  PRO   181      41.922  -1.681 -53.791  1.00  0.00           C  
ATOM   2714  HB2 PRO   181      41.337  -1.201 -52.997  1.00  0.00           H  
ATOM   2715  HB3 PRO   181      42.655  -0.911 -54.064  1.00  0.00           H  
ATOM   2716  CA  PRO   181      42.691  -2.963 -53.427  1.00  0.00           C  
ATOM   2717  HA  PRO   181      43.670  -2.603 -53.110  1.00  0.00           H  
ATOM   2718  C   PRO   181      42.013  -3.550 -52.168  1.00  0.00           C  
ATOM   2719  O   PRO   181      41.320  -4.558 -52.274  1.00  0.00           O  
ATOM   2720  N   LEU   182      42.356  -2.975 -51.001  1.00  0.00           N  
ATOM   2721  H   LEU   182      43.121  -2.318 -51.091  1.00  0.00           H  
ATOM   2722  CA  LEU   182      42.078  -3.631 -49.698  1.00  0.00           C  
ATOM   2723  HA  LEU   182      41.925  -4.685 -49.931  1.00  0.00           H  
ATOM   2724  CB  LEU   182      43.253  -3.325 -48.811  1.00  0.00           C  
ATOM   2725  HB2 LEU   182      44.196  -3.464 -49.338  1.00  0.00           H  
ATOM   2726  HB3 LEU   182      43.125  -2.277 -48.541  1.00  0.00           H  
ATOM   2727  CG  LEU   182      43.305  -4.200 -47.564  1.00  0.00           C  
ATOM   2728  HG  LEU   182      42.326  -4.217 -47.087  1.00  0.00           H  
ATOM   2729  CD1 LEU   182      43.709  -5.586 -47.889  1.00  0.00           C  
ATOM   2730 HD11 LEU   182      44.732  -5.604 -48.285  1.00  0.00           H  
ATOM   2731 HD12 LEU   182      43.595  -6.284 -47.050  1.00  0.00           H  
ATOM   2732 HD13 LEU   182      43.080  -5.940 -48.716  1.00  0.00           H  
ATOM   2733  CD2 LEU   182      44.334  -3.759 -46.511  1.00  0.00           C  
ATOM   2734 HD21 LEU   182      44.122  -2.745 -46.151  1.00  0.00           H  
ATOM   2735 HD22 LEU   182      44.046  -4.364 -45.642  1.00  0.00           H  
ATOM   2736 HD23 LEU   182      45.407  -3.884 -46.702  1.00  0.00           H  
ATOM   2737  C   LEU   182      40.694  -3.267 -49.089  1.00  0.00           C  
ATOM   2738  O   LEU   182      40.249  -4.020 -48.214  1.00  0.00           O  
ATOM   2739  N   ARG   183      40.170  -2.171 -49.459  1.00  0.00           N  
ATOM   2740  H   ARG   183      40.547  -1.653 -50.244  1.00  0.00           H  
ATOM   2741  CA  ARG   183      38.968  -1.527 -48.899  1.00  0.00           C  
ATOM   2742  HA  ARG   183      38.322  -2.199 -48.333  1.00  0.00           H  
ATOM   2743  CB  ARG   183      39.268  -0.377 -47.887  1.00  0.00           C  
ATOM   2744  HB2 ARG   183      39.915   0.214 -48.536  1.00  0.00           H  
ATOM   2745  HB3 ARG   183      38.357   0.160 -47.622  1.00  0.00           H  
ATOM   2746  CG  ARG   183      40.048  -0.946 -46.736  1.00  0.00           C  
ATOM   2747  HG2 ARG   183      39.496  -1.841 -46.448  1.00  0.00           H  
ATOM   2748  HG3 ARG   183      40.972  -1.430 -47.052  1.00  0.00           H  
ATOM   2749  CD  ARG   183      40.252   0.089 -45.655  1.00  0.00           C  
ATOM   2750  HD2 ARG   183      40.744   0.947 -46.113  1.00  0.00           H  
ATOM   2751  HD3 ARG   183      39.251   0.274 -45.267  1.00  0.00           H  
ATOM   2752  NE  ARG   183      40.935  -0.439 -44.453  1.00  0.00           N  
ATOM   2753  HE  ARG   183      40.479  -1.139 -43.885  1.00  0.00           H  
ATOM   2754  CZ  ARG   183      42.217  -0.445 -44.215  1.00  0.00           C  
ATOM   2755  NH1 ARG   183      43.045   0.013 -45.070  1.00  0.00           N  
ATOM   2756 HH11 ARG   183      42.729   0.294 -45.987  1.00  0.00           H  
ATOM   2757 HH12 ARG   183      44.016   0.093 -44.801  1.00  0.00           H  
ATOM   2758  NH2 ARG   183      42.683  -1.020 -43.142  1.00  0.00           N  
ATOM   2759 HH21 ARG   183      42.103  -1.223 -42.340  1.00  0.00           H  
ATOM   2760 HH22 ARG   183      43.686  -1.020 -43.028  1.00  0.00           H  
ATOM   2761  C   ARG   183      38.221  -0.927 -50.027  1.00  0.00           C  
ATOM   2762  O   ARG   183      38.826  -0.474 -50.976  1.00  0.00           O  
ATOM   2763  N   GLY   184      36.873  -0.970 -49.880  1.00  0.00           N  
ATOM   2764  H   GLY   184      36.484  -1.347 -49.024  1.00  0.00           H  
ATOM   2765  CA  GLY   184      35.970  -0.279 -50.812  1.00  0.00           C  
ATOM   2766  HA2 GLY   184      35.352   0.486 -50.342  1.00  0.00           H  
ATOM   2767  HA3 GLY   184      36.571   0.198 -51.587  1.00  0.00           H  
ATOM   2768  C   GLY   184      35.032  -1.329 -51.492  1.00  0.00           C  
ATOM   2769  O   GLY   184      34.601  -1.100 -52.613  1.00  0.00           O  
ATOM   2770  N   THR   185      34.831  -2.497 -50.792  1.00  0.00           N  
ATOM   2771  H   THR   185      34.989  -2.481 -49.792  1.00  0.00           H  
ATOM   2772  CA  THR   185      34.025  -3.548 -51.364  1.00  0.00           C  
ATOM   2773  HA  THR   185      33.634  -3.217 -52.326  1.00  0.00           H  
ATOM   2774  CB  THR   185      34.616  -4.958 -51.594  1.00  0.00           C  
ATOM   2775  HB  THR   185      35.417  -4.747 -52.303  1.00  0.00           H  
ATOM   2776  CG2 THR   185      35.341  -5.437 -50.355  1.00  0.00           C  
ATOM   2777 HG21 THR   185      34.604  -5.657 -49.573  1.00  0.00           H  
ATOM   2778 HG22 THR   185      35.830  -6.401 -50.540  1.00  0.00           H  
ATOM   2779 HG23 THR   185      36.113  -4.752 -49.983  1.00  0.00           H  
ATOM   2780  OG1 THR   185      33.623  -5.868 -52.098  1.00  0.00           O  
ATOM   2781  HG1 THR   185      33.870  -6.786 -51.965  1.00  0.00           H  
ATOM   2782  C   THR   185      32.753  -3.685 -50.518  1.00  0.00           C  
ATOM   2783  O   THR   185      32.906  -3.621 -49.363  1.00  0.00           O  
ATOM   2784  N   ILE   186      31.605  -3.903 -51.181  1.00  0.00           N  
ATOM   2785  H   ILE   186      31.603  -3.773 -52.186  1.00  0.00           H  
ATOM   2786  CA  ILE   186      30.321  -4.259 -50.545  1.00  0.00           C  
ATOM   2787  HA  ILE   186      30.368  -3.836 -49.541  1.00  0.00           H  
ATOM   2788  CB  ILE   186      29.007  -3.814 -51.251  1.00  0.00           C  
ATOM   2789  HB  ILE   186      28.189  -4.527 -51.143  1.00  0.00           H  
ATOM   2790  CG2 ILE   186      28.642  -2.397 -50.736  1.00  0.00           C  
ATOM   2791 HG21 ILE   186      27.653  -2.092 -51.098  1.00  0.00           H  
ATOM   2792 HG22 ILE   186      28.644  -2.256 -49.649  1.00  0.00           H  
ATOM   2793 HG23 ILE   186      29.340  -1.682 -51.190  1.00  0.00           H  
ATOM   2794  CG1 ILE   186      29.142  -3.784 -52.801  1.00  0.00           C  
ATOM   2795 HG12 ILE   186      30.036  -3.217 -53.059  1.00  0.00           H  
ATOM   2796 HG13 ILE   186      29.448  -4.691 -53.324  1.00  0.00           H  
ATOM   2797  CD1 ILE   186      27.978  -3.154 -53.478  1.00  0.00           C  
ATOM   2798 HD11 ILE   186      28.164  -2.979 -54.545  1.00  0.00           H  
ATOM   2799 HD12 ILE   186      27.081  -3.775 -53.360  1.00  0.00           H  
ATOM   2800 HD13 ILE   186      27.768  -2.104 -53.242  1.00  0.00           H  
ATOM   2801  C   ILE   186      30.279  -5.776 -50.143  1.00  0.00           C  
ATOM   2802  O   ILE   186      29.478  -6.070 -49.268  1.00  0.00           O  
ATOM   2803  N   THR   187      31.023  -6.623 -50.909  1.00  0.00           N  
ATOM   2804  H   THR   187      31.647  -6.150 -51.551  1.00  0.00           H  
ATOM   2805  CA  THR   187      30.793  -8.055 -51.045  1.00  0.00           C  
ATOM   2806  HA  THR   187      31.213  -8.357 -52.004  1.00  0.00           H  
ATOM   2807  CB  THR   187      31.406  -8.908 -49.916  1.00  0.00           C  
ATOM   2808  HB  THR   187      30.846  -8.773 -48.990  1.00  0.00           H  
ATOM   2809  CG2 THR   187      31.410 -10.439 -50.206  1.00  0.00           C  
ATOM   2810 HG21 THR   187      31.827 -10.612 -51.205  1.00  0.00           H  
ATOM   2811 HG22 THR   187      31.910 -11.087 -49.476  1.00  0.00           H  
ATOM   2812 HG23 THR   187      30.379 -10.807 -50.283  1.00  0.00           H  
ATOM   2813  OG1 THR   187      32.693  -8.451 -49.686  1.00  0.00           O  
ATOM   2814  HG1 THR   187      33.021  -8.630 -50.570  1.00  0.00           H  
ATOM   2815  C   THR   187      29.268  -8.264 -51.263  1.00  0.00           C  
ATOM   2816  O   THR   187      28.558  -8.974 -50.574  1.00  0.00           O  
ATOM   2817  N1  MIO   188      28.732  -7.545 -52.241  1.00  0.00           N  
ATOM   2818  H8  MIO   188      29.282  -6.869 -52.758  1.00  0.00           H  
ATOM   2819  C1  MIO   188      27.393  -7.774 -52.887  1.00  0.00           C  
ATOM   2820  C5  MIO   188      26.364  -6.950 -52.140  1.00  0.00           C  
ATOM   2821  H4  MIO   188      26.459  -7.080 -51.055  1.00  0.00           H  
ATOM   2822  H5  MIO   188      25.388  -7.372 -52.411  1.00  0.00           H  
ATOM   2823  H7  MIO   188      26.307  -5.888 -52.406  1.00  0.00           H  
ATOM   2824  H1  MIO   188      27.165  -8.815 -52.627  1.00  0.00           H  
ATOM   2825  C7  MIO   188      27.423  -7.578 -54.374  1.00  0.00           C  
ATOM   2826  N2  MIO   188      26.402  -6.915 -55.027  1.00  0.00           N  
ATOM   2827  C2  MIO   188      26.801  -7.159 -56.329  1.00  0.00           C  
ATOM   2828  C6  MIO   188      26.234  -6.511 -57.609  1.00  0.00           C  
ATOM   2829  H6  MIO   188      26.030  -5.434 -57.559  1.00  0.00           H  
ATOM   2830  H9  MIO   188      27.063  -6.586 -58.324  1.00  0.00           H  
ATOM   2831  N4  MIO   188      25.006  -7.253 -58.026  1.00  0.00           N  
ATOM   2832  H10 MIO   188      24.398  -6.457 -58.215  1.00  0.00           H  
ATOM   2833  H11 MIO   188      24.631  -7.617 -57.151  1.00  0.00           H  
ATOM   2834  C8  MIO   188      27.987  -7.889 -56.476  1.00  0.00           C  
ATOM   2835  O2  MIO   188      28.659  -8.353 -57.420  1.00  0.00           O  
ATOM   2836  N3  MIO   188      28.366  -8.133 -55.155  1.00  0.00           N  
ATOM   2837  C3  MIO   188      29.518  -8.932 -54.817  1.00  0.00           C  
ATOM   2838  H2  MIO   188      29.660  -9.626 -55.655  1.00  0.00           H  
ATOM   2839  H3  MIO   188      29.444  -9.489 -53.875  1.00  0.00           H  
ATOM   2840  C4  MIO   188      30.753  -8.048 -54.714  1.00  0.00           C  
ATOM   2841  O1  MIO   188      30.794  -6.809 -54.627  1.00  0.00           O  
ATOM   2842  N   ASP   189      31.964  -8.650 -54.794  1.00  0.00           N  
ATOM   2843  H   ASP   189      32.007  -9.631 -55.043  1.00  0.00           H  
ATOM   2844  CA  ASP   189      33.319  -8.061 -54.729  1.00  0.00           C  
ATOM   2845  HA  ASP   189      33.212  -7.342 -53.916  1.00  0.00           H  
ATOM   2846  CB  ASP   189      34.281  -9.125 -54.255  1.00  0.00           C  
ATOM   2847  HB2 ASP   189      34.209  -9.961 -54.951  1.00  0.00           H  
ATOM   2848  HB3 ASP   189      35.275  -8.740 -54.484  1.00  0.00           H  
ATOM   2849  CG  ASP   189      33.950  -9.625 -52.847  1.00  0.00           C  
ATOM   2850  OD1 ASP   189      33.730  -8.735 -52.014  1.00  0.00           O  
ATOM   2851  OD2 ASP   189      33.929 -10.827 -52.630  1.00  0.00           O  
ATOM   2852  C   ASP   189      33.684  -7.205 -56.039  1.00  0.00           C  
ATOM   2853  O   ASP   189      34.883  -7.119 -56.252  1.00  0.00           O  
ATOM   2854  N   LEU   190      32.699  -6.624 -56.719  1.00  0.00           N  
ATOM   2855  H   LEU   190      31.776  -6.920 -56.426  1.00  0.00           H  
ATOM   2856  CA  LEU   190      32.767  -5.779 -57.938  1.00  0.00           C  
ATOM   2857  HA  LEU   190      32.805  -6.318 -58.885  1.00  0.00           H  
ATOM   2858  CB  LEU   190      31.535  -4.841 -57.965  1.00  0.00           C  
ATOM   2859  HB2 LEU   190      31.367  -4.106 -57.179  1.00  0.00           H  
ATOM   2860  HB3 LEU   190      31.712  -4.266 -58.874  1.00  0.00           H  
ATOM   2861  CG  LEU   190      30.165  -5.442 -58.290  1.00  0.00           C  
ATOM   2862  HG  LEU   190      29.733  -6.069 -57.510  1.00  0.00           H  
ATOM   2863  CD1 LEU   190      29.158  -4.303 -58.249  1.00  0.00           C  
ATOM   2864 HD11 LEU   190      28.187  -4.551 -58.696  1.00  0.00           H  
ATOM   2865 HD12 LEU   190      29.024  -3.901 -57.237  1.00  0.00           H  
ATOM   2866 HD13 LEU   190      29.581  -3.474 -58.829  1.00  0.00           H  
ATOM   2867  CD2 LEU   190      30.082  -6.057 -59.718  1.00  0.00           C  
ATOM   2868 HD21 LEU   190      30.896  -6.714 -60.050  1.00  0.00           H  
ATOM   2869 HD22 LEU   190      29.137  -6.614 -59.698  1.00  0.00           H  
ATOM   2870 HD23 LEU   190      30.055  -5.169 -60.362  1.00  0.00           H  
ATOM   2871  C   LEU   190      33.985  -4.912 -58.035  1.00  0.00           C  
ATOM   2872  O   LEU   190      34.651  -4.839 -59.041  1.00  0.00           O  
ATOM   2873  N   VAL   191      34.196  -4.018 -57.061  1.00  0.00           N  
ATOM   2874  H   VAL   191      33.667  -4.166 -56.210  1.00  0.00           H  
ATOM   2875  CA  VAL   191      35.280  -2.983 -57.089  1.00  0.00           C  
ATOM   2876  HA  VAL   191      35.236  -2.415 -58.018  1.00  0.00           H  
ATOM   2877  CB  VAL   191      34.937  -1.991 -55.961  1.00  0.00           C  
ATOM   2878  HB  VAL   191      34.656  -2.530 -55.056  1.00  0.00           H  
ATOM   2879  CG1 VAL   191      36.138  -1.127 -55.511  1.00  0.00           C  
ATOM   2880 HG11 VAL   191      36.665  -0.753 -56.397  1.00  0.00           H  
ATOM   2881 HG12 VAL   191      35.826  -0.274 -54.896  1.00  0.00           H  
ATOM   2882 HG13 VAL   191      36.869  -1.672 -54.901  1.00  0.00           H  
ATOM   2883  CG2 VAL   191      33.799  -1.098 -56.347  1.00  0.00           C  
ATOM   2884 HG21 VAL   191      33.524  -0.365 -55.579  1.00  0.00           H  
ATOM   2885 HG22 VAL   191      34.050  -0.555 -57.267  1.00  0.00           H  
ATOM   2886 HG23 VAL   191      32.984  -1.761 -56.663  1.00  0.00           H  
ATOM   2887  C   VAL   191      36.644  -3.545 -57.053  1.00  0.00           C  
ATOM   2888  O   VAL   191      37.503  -3.046 -57.755  1.00  0.00           O  
ATOM   2889  N   PRO   192      36.988  -4.565 -56.226  1.00  0.00           N  
ATOM   2890  CD  PRO   192      36.406  -4.657 -54.900  1.00  0.00           C  
ATOM   2891  HD2 PRO   192      35.389  -5.065 -54.845  1.00  0.00           H  
ATOM   2892  HD3 PRO   192      36.463  -3.767 -54.262  1.00  0.00           H  
ATOM   2893  CG  PRO   192      37.274  -5.654 -54.115  1.00  0.00           C  
ATOM   2894  HG2 PRO   192      36.711  -6.521 -53.748  1.00  0.00           H  
ATOM   2895  HG3 PRO   192      37.575  -5.103 -53.216  1.00  0.00           H  
ATOM   2896  CB  PRO   192      38.478  -5.999 -55.052  1.00  0.00           C  
ATOM   2897  HB2 PRO   192      38.321  -7.081 -55.145  1.00  0.00           H  
ATOM   2898  HB3 PRO   192      39.504  -5.766 -54.743  1.00  0.00           H  
ATOM   2899  CA  PRO   192      38.327  -5.238 -56.350  1.00  0.00           C  
ATOM   2900  HA  PRO   192      39.156  -4.539 -56.240  1.00  0.00           H  
ATOM   2901  C   PRO   192      38.392  -6.130 -57.623  1.00  0.00           C  
ATOM   2902  O   PRO   192      39.341  -6.179 -58.414  1.00  0.00           O  
ATOM   2903  N   LEU   193      37.283  -6.791 -57.968  1.00  0.00           N  
ATOM   2904  H   LEU   193      36.453  -6.639 -57.407  1.00  0.00           H  
ATOM   2905  CA  LEU   193      37.253  -7.792 -58.978  1.00  0.00           C  
ATOM   2906  HA  LEU   193      38.150  -8.408 -58.905  1.00  0.00           H  
ATOM   2907  CB  LEU   193      36.017  -8.669 -58.801  1.00  0.00           C  
ATOM   2908  HB2 LEU   193      35.219  -7.975 -58.537  1.00  0.00           H  
ATOM   2909  HB3 LEU   193      35.715  -9.100 -59.756  1.00  0.00           H  
ATOM   2910  CG  LEU   193      36.106  -9.826 -57.797  1.00  0.00           C  
ATOM   2911  HG  LEU   193      36.515  -9.366 -56.897  1.00  0.00           H  
ATOM   2912  CD1 LEU   193      34.765 -10.423 -57.554  1.00  0.00           C  
ATOM   2913 HD11 LEU   193      34.361 -11.002 -58.393  1.00  0.00           H  
ATOM   2914 HD12 LEU   193      34.774 -11.085 -56.679  1.00  0.00           H  
ATOM   2915 HD13 LEU   193      33.893  -9.801 -57.314  1.00  0.00           H  
ATOM   2916  CD2 LEU   193      37.135 -10.957 -58.212  1.00  0.00           C  
ATOM   2917 HD21 LEU   193      36.962 -11.874 -57.634  1.00  0.00           H  
ATOM   2918 HD22 LEU   193      37.011 -11.119 -59.290  1.00  0.00           H  
ATOM   2919 HD23 LEU   193      38.166 -10.611 -58.068  1.00  0.00           H  
ATOM   2920  C   LEU   193      37.336  -7.140 -60.415  1.00  0.00           C  
ATOM   2921  O   LEU   193      37.755  -7.832 -61.339  1.00  0.00           O  
ATOM   2922  N   SER   194      37.098  -5.791 -60.589  1.00  0.00           N  
ATOM   2923  H   SER   194      36.757  -5.332 -59.752  1.00  0.00           H  
ATOM   2924  CA  SER   194      37.324  -5.031 -61.816  1.00  0.00           C  
ATOM   2925  HA  SER   194      36.647  -5.421 -62.576  1.00  0.00           H  
ATOM   2926  CB  SER   194      36.893  -3.577 -61.541  1.00  0.00           C  
ATOM   2927  HB2 SER   194      36.929  -3.024 -62.480  1.00  0.00           H  
ATOM   2928  HB3 SER   194      35.913  -3.501 -61.069  1.00  0.00           H  
ATOM   2929  OG  SER   194      37.796  -2.958 -60.653  1.00  0.00           O  
ATOM   2930  HG  SER   194      37.370  -2.679 -59.839  1.00  0.00           H  
ATOM   2931  C   SER   194      38.774  -5.111 -62.236  1.00  0.00           C  
ATOM   2932  O   SER   194      38.980  -5.220 -63.399  1.00  0.00           O  
ATOM   2933  N   TYR   195      39.680  -5.215 -61.331  1.00  0.00           N  
ATOM   2934  H   TYR   195      39.355  -5.163 -60.373  1.00  0.00           H  
ATOM   2935  CA  TYR   195      41.099  -5.263 -61.630  1.00  0.00           C  
ATOM   2936  HA  TYR   195      41.166  -4.469 -62.373  1.00  0.00           H  
ATOM   2937  CB  TYR   195      41.947  -4.797 -60.481  1.00  0.00           C  
ATOM   2938  HB2 TYR   195      41.801  -5.493 -59.646  1.00  0.00           H  
ATOM   2939  HB3 TYR   195      42.999  -4.858 -60.784  1.00  0.00           H  
ATOM   2940  CG  TYR   195      41.696  -3.335 -60.022  1.00  0.00           C  
ATOM   2941  CD1 TYR   195      42.375  -2.269 -60.633  1.00  0.00           C  
ATOM   2942  HD1 TYR   195      43.275  -2.409 -61.212  1.00  0.00           H  
ATOM   2943  CE1 TYR   195      42.112  -0.940 -60.319  1.00  0.00           C  
ATOM   2944  HE1 TYR   195      42.748  -0.199 -60.781  1.00  0.00           H  
ATOM   2945  CZ  TYR   195      41.158  -0.592 -59.370  1.00  0.00           C  
ATOM   2946  OH  TYR   195      40.918   0.705 -59.008  1.00  0.00           O  
ATOM   2947  HH  TYR   195      41.492   1.314 -59.478  1.00  0.00           H  
ATOM   2948  CE2 TYR   195      40.391  -1.671 -58.743  1.00  0.00           C  
ATOM   2949  HE2 TYR   195      39.644  -1.474 -57.989  1.00  0.00           H  
ATOM   2950  CD2 TYR   195      40.688  -3.000 -59.109  1.00  0.00           C  
ATOM   2951  HD2 TYR   195      40.039  -3.809 -58.806  1.00  0.00           H  
ATOM   2952  C   TYR   195      41.511  -6.607 -62.234  1.00  0.00           C  
ATOM   2953  O   TYR   195      42.450  -6.650 -62.987  1.00  0.00           O  
ATOM   2954  N   ILE   196      40.763  -7.736 -61.991  1.00  0.00           N  
ATOM   2955  H   ILE   196      39.936  -7.645 -61.414  1.00  0.00           H  
ATOM   2956  CA  ILE   196      40.777  -8.989 -62.738  1.00  0.00           C  
ATOM   2957  HA  ILE   196      41.862  -9.082 -62.792  1.00  0.00           H  
ATOM   2958  CB  ILE   196      40.429 -10.162 -61.881  1.00  0.00           C  
ATOM   2959  HB  ILE   196      39.342 -10.075 -61.896  1.00  0.00           H  
ATOM   2960  CG2 ILE   196      40.778 -11.500 -62.587  1.00  0.00           C  
ATOM   2961 HG21 ILE   196      40.231 -12.308 -62.085  1.00  0.00           H  
ATOM   2962 HG22 ILE   196      40.260 -11.517 -63.554  1.00  0.00           H  
ATOM   2963 HG23 ILE   196      41.817 -11.803 -62.766  1.00  0.00           H  
ATOM   2964  CG1 ILE   196      40.987 -10.147 -60.455  1.00  0.00           C  
ATOM   2965 HG12 ILE   196      42.050 -10.094 -60.693  1.00  0.00           H  
ATOM   2966 HG13 ILE   196      40.734  -9.327 -59.782  1.00  0.00           H  
ATOM   2967  CD1 ILE   196      40.658 -11.317 -59.586  1.00  0.00           C  
ATOM   2968 HD11 ILE   196      39.659 -11.724 -59.787  1.00  0.00           H  
ATOM   2969 HD12 ILE   196      41.337 -12.145 -59.827  1.00  0.00           H  
ATOM   2970 HD13 ILE   196      40.767 -11.181 -58.503  1.00  0.00           H  
ATOM   2971  C   ILE   196      40.180  -9.011 -64.232  1.00  0.00           C  
ATOM   2972  O   ILE   196      40.841  -9.589 -65.116  1.00  0.00           O  
ATOM   2973  N   ALA   197      39.081  -8.242 -64.480  1.00  0.00           N  
ATOM   2974  H   ALA   197      38.569  -7.749 -63.758  1.00  0.00           H  
ATOM   2975  CA  ALA   197      38.707  -7.907 -65.846  1.00  0.00           C  
ATOM   2976  HA  ALA   197      38.719  -8.837 -66.416  1.00  0.00           H  
ATOM   2977  CB  ALA   197      37.233  -7.431 -65.704  1.00  0.00           C  
ATOM   2978  HB1 ALA   197      37.154  -6.590 -65.003  1.00  0.00           H  
ATOM   2979  HB2 ALA   197      36.937  -7.114 -66.711  1.00  0.00           H  
ATOM   2980  HB3 ALA   197      36.494  -8.160 -65.349  1.00  0.00           H  
ATOM   2981  C   ALA   197      39.632  -6.996 -66.537  1.00  0.00           C  
ATOM   2982  O   ALA   197      39.757  -7.047 -67.780  1.00  0.00           O  
ATOM   2983  N   GLY   198      40.293  -6.067 -65.835  1.00  0.00           N  
ATOM   2984  H   GLY   198      39.935  -5.859 -64.911  1.00  0.00           H  
ATOM   2985  CA  GLY   198      41.185  -5.124 -66.575  1.00  0.00           C  
ATOM   2986  HA2 GLY   198      40.657  -4.492 -67.289  1.00  0.00           H  
ATOM   2987  HA3 GLY   198      41.555  -4.370 -65.880  1.00  0.00           H  
ATOM   2988  C   GLY   198      42.480  -5.788 -67.123  1.00  0.00           C  
ATOM   2989  O   GLY   198      42.882  -5.443 -68.165  1.00  0.00           O  
ATOM   2990  N   LEU   199      42.993  -6.824 -66.401  1.00  0.00           N  
ATOM   2991  H   LEU   199      42.629  -7.073 -65.490  1.00  0.00           H  
ATOM   2992  CA  LEU   199      44.104  -7.576 -66.977  1.00  0.00           C  
ATOM   2993  HA  LEU   199      44.893  -6.871 -67.239  1.00  0.00           H  
ATOM   2994  CB  LEU   199      44.771  -8.505 -65.875  1.00  0.00           C  
ATOM   2995  HB2 LEU   199      45.250  -7.837 -65.160  1.00  0.00           H  
ATOM   2996  HB3 LEU   199      43.966  -8.982 -65.316  1.00  0.00           H  
ATOM   2997  CG  LEU   199      45.851  -9.504 -66.356  1.00  0.00           C  
ATOM   2998  HG  LEU   199      45.312 -10.089 -67.102  1.00  0.00           H  
ATOM   2999  CD1 LEU   199      47.037  -8.871 -67.076  1.00  0.00           C  
ATOM   3000 HD11 LEU   199      46.666  -8.316 -67.947  1.00  0.00           H  
ATOM   3001 HD12 LEU   199      47.563  -8.171 -66.415  1.00  0.00           H  
ATOM   3002 HD13 LEU   199      47.643  -9.714 -67.428  1.00  0.00           H  
ATOM   3003  CD2 LEU   199      46.350 -10.343 -65.296  1.00  0.00           C  
ATOM   3004 HD21 LEU   199      46.454  -9.739 -64.386  1.00  0.00           H  
ATOM   3005 HD22 LEU   199      45.541 -11.062 -65.120  1.00  0.00           H  
ATOM   3006 HD23 LEU   199      47.261 -10.909 -65.528  1.00  0.00           H  
ATOM   3007  C   LEU   199      43.660  -8.316 -68.271  1.00  0.00           C  
ATOM   3008  O   LEU   199      44.433  -8.261 -69.221  1.00  0.00           O  
ATOM   3009  N   LEU   200      42.459  -8.945 -68.350  1.00  0.00           N  
ATOM   3010  H   LEU   200      41.863  -8.806 -67.543  1.00  0.00           H  
ATOM   3011  CA  LEU   200      42.009  -9.875 -69.416  1.00  0.00           C  
ATOM   3012  HA  LEU   200      42.828 -10.594 -69.417  1.00  0.00           H  
ATOM   3013  CB  LEU   200      40.720 -10.596 -68.894  1.00  0.00           C  
ATOM   3014  HB2 LEU   200      40.010  -9.921 -68.416  1.00  0.00           H  
ATOM   3015  HB3 LEU   200      40.213 -10.935 -69.797  1.00  0.00           H  
ATOM   3016  CG  LEU   200      41.181 -11.790 -68.021  1.00  0.00           C  
ATOM   3017  HG  LEU   200      41.944 -11.437 -67.327  1.00  0.00           H  
ATOM   3018  CD1 LEU   200      40.070 -12.268 -67.138  1.00  0.00           C  
ATOM   3019 HD11 LEU   200      40.436 -13.091 -66.513  1.00  0.00           H  
ATOM   3020 HD12 LEU   200      39.704 -11.448 -66.507  1.00  0.00           H  
ATOM   3021 HD13 LEU   200      39.225 -12.689 -67.698  1.00  0.00           H  
ATOM   3022  CD2 LEU   200      41.607 -13.023 -68.814  1.00  0.00           C  
ATOM   3023 HD21 LEU   200      42.582 -12.818 -69.274  1.00  0.00           H  
ATOM   3024 HD22 LEU   200      41.740 -13.928 -68.208  1.00  0.00           H  
ATOM   3025 HD23 LEU   200      40.910 -13.252 -69.629  1.00  0.00           H  
ATOM   3026  C   LEU   200      41.830  -9.106 -70.713  1.00  0.00           C  
ATOM   3027  O   LEU   200      42.107  -9.526 -71.823  1.00  0.00           O  
ATOM   3028  N   THR   201      41.361  -7.880 -70.573  1.00  0.00           N  
ATOM   3029  H   THR   201      41.191  -7.549 -69.631  1.00  0.00           H  
ATOM   3030  CA  THR   201      41.190  -6.878 -71.603  1.00  0.00           C  
ATOM   3031  HA  THR   201      40.773  -7.440 -72.438  1.00  0.00           H  
ATOM   3032  CB  THR   201      40.094  -5.841 -71.179  1.00  0.00           C  
ATOM   3033  HB  THR   201      40.092  -4.973 -71.839  1.00  0.00           H  
ATOM   3034  CG2 THR   201      38.610  -6.258 -71.048  1.00  0.00           C  
ATOM   3035 HG21 THR   201      38.452  -6.838 -71.966  1.00  0.00           H  
ATOM   3036 HG22 THR   201      38.425  -6.903 -70.180  1.00  0.00           H  
ATOM   3037 HG23 THR   201      38.030  -5.331 -70.968  1.00  0.00           H  
ATOM   3038  OG1 THR   201      40.356  -5.266 -69.926  1.00  0.00           O  
ATOM   3039  HG1 THR   201      40.089  -5.896 -69.252  1.00  0.00           H  
ATOM   3040  C   THR   201      42.445  -6.137 -71.954  1.00  0.00           C  
ATOM   3041  O   THR   201      42.511  -5.358 -72.963  1.00  0.00           O  
ATOM   3042  N   GLY   202      43.490  -6.366 -71.256  1.00  0.00           N  
ATOM   3043  H   GLY   202      43.443  -7.045 -70.506  1.00  0.00           H  
ATOM   3044  CA  GLY   202      44.824  -5.744 -71.403  1.00  0.00           C  
ATOM   3045  HA2 GLY   202      45.525  -6.200 -70.704  1.00  0.00           H  
ATOM   3046  HA3 GLY   202      45.155  -5.832 -72.438  1.00  0.00           H  
ATOM   3047  C   GLY   202      44.789  -4.227 -71.194  1.00  0.00           C  
ATOM   3048  O   GLY   202      45.568  -3.539 -71.869  1.00  0.00           O  
ATOM   3049  N   ARG   203      44.048  -3.722 -70.213  1.00  0.00           N  
ATOM   3050  H   ARG   203      43.656  -4.357 -69.529  1.00  0.00           H  
ATOM   3051  CA  ARG   203      43.806  -2.279 -70.038  1.00  0.00           C  
ATOM   3052  HA  ARG   203      43.365  -1.891 -70.956  1.00  0.00           H  
ATOM   3053  CB  ARG   203      42.790  -2.171 -68.866  1.00  0.00           C  
ATOM   3054  HB2 ARG   203      42.028  -2.900 -69.141  1.00  0.00           H  
ATOM   3055  HB3 ARG   203      43.218  -2.557 -67.941  1.00  0.00           H  
ATOM   3056  CG  ARG   203      42.132  -0.741 -68.694  1.00  0.00           C  
ATOM   3057  HG2 ARG   203      43.004  -0.239 -68.275  1.00  0.00           H  
ATOM   3058  HG3 ARG   203      41.948  -0.382 -69.707  1.00  0.00           H  
ATOM   3059  CD  ARG   203      40.993  -0.630 -67.683  1.00  0.00           C  
ATOM   3060  HD2 ARG   203      40.283  -1.420 -67.929  1.00  0.00           H  
ATOM   3061  HD3 ARG   203      41.312  -0.856 -66.666  1.00  0.00           H  
ATOM   3062  NE  ARG   203      40.268   0.598 -67.720  1.00  0.00           N  
ATOM   3063  HE  ARG   203      40.702   1.337 -67.185  1.00  0.00           H  
ATOM   3064  CZ  ARG   203      39.248   0.915 -68.463  1.00  0.00           C  
ATOM   3065  NH1 ARG   203      38.523   0.060 -69.208  1.00  0.00           N  
ATOM   3066 HH11 ARG   203      38.823  -0.888 -69.380  1.00  0.00           H  
ATOM   3067 HH12 ARG   203      37.687   0.504 -69.561  1.00  0.00           H  
ATOM   3068  NH2 ARG   203      38.886   2.146 -68.576  1.00  0.00           N  
ATOM   3069 HH21 ARG   203      39.384   2.883 -68.098  1.00  0.00           H  
ATOM   3070 HH22 ARG   203      38.196   2.323 -69.292  1.00  0.00           H  
ATOM   3071  C   ARG   203      45.040  -1.478 -69.633  1.00  0.00           C  
ATOM   3072  O   ARG   203      45.764  -2.016 -68.799  1.00  0.00           O  
ATOM   3073  N   PRO   204      45.302  -0.257 -70.066  1.00  0.00           N  
ATOM   3074  CD  PRO   204      44.562   0.436 -71.138  1.00  0.00           C  
ATOM   3075  HD2 PRO   204      43.691   0.912 -70.671  1.00  0.00           H  
ATOM   3076  HD3 PRO   204      44.315  -0.229 -71.975  1.00  0.00           H  
ATOM   3077  CG  PRO   204      45.560   1.528 -71.702  1.00  0.00           C  
ATOM   3078  HG2 PRO   204      44.912   2.340 -72.056  1.00  0.00           H  
ATOM   3079  HG3 PRO   204      46.184   1.252 -72.561  1.00  0.00           H  
ATOM   3080  CB  PRO   204      46.307   1.839 -70.406  1.00  0.00           C  
ATOM   3081  HB2 PRO   204      45.678   2.533 -69.834  1.00  0.00           H  
ATOM   3082  HB3 PRO   204      47.276   2.317 -70.597  1.00  0.00           H  
ATOM   3083  CA  PRO   204      46.479   0.497 -69.678  1.00  0.00           C  
ATOM   3084  HA  PRO   204      47.324  -0.059 -70.084  1.00  0.00           H  
ATOM   3085  C   PRO   204      46.843   0.691 -68.183  1.00  0.00           C  
ATOM   3086  O   PRO   204      48.010   0.833 -67.764  1.00  0.00           O  
ATOM   3087  N   ASN   205      45.766   0.806 -67.375  1.00  0.00           N  
ATOM   3088  H   ASN   205      44.845   0.888 -67.788  1.00  0.00           H  
ATOM   3089  CA  ASN   205      45.933   0.858 -65.887  1.00  0.00           C  
ATOM   3090  HA  ASN   205      46.763   1.556 -65.778  1.00  0.00           H  
ATOM   3091  CB  ASN   205      44.715   1.608 -65.348  1.00  0.00           C  
ATOM   3092  HB2 ASN   205      45.000   2.140 -64.441  1.00  0.00           H  
ATOM   3093  HB3 ASN   205      44.311   2.374 -66.009  1.00  0.00           H  
ATOM   3094  CG  ASN   205      43.509   0.681 -64.961  1.00  0.00           C  
ATOM   3095  OD1 ASN   205      43.306  -0.493 -65.270  1.00  0.00           O  
ATOM   3096  ND2 ASN   205      42.543   1.321 -64.354  1.00  0.00           N  
ATOM   3097 HD21 ASN   205      41.642   0.860 -64.304  1.00  0.00           H  
ATOM   3098 HD22 ASN   205      42.648   2.267 -64.008  1.00  0.00           H  
ATOM   3099  C   ASN   205      46.221  -0.451 -65.126  1.00  0.00           C  
ATOM   3100  O   ASN   205      46.588  -0.375 -63.990  1.00  0.00           O  
ATOM   3101  N   SER   206      46.045  -1.563 -65.831  1.00  0.00           N  
ATOM   3102  H   SER   206      45.846  -1.540 -66.824  1.00  0.00           H  
ATOM   3103  CA  SER   206      46.178  -2.856 -65.327  1.00  0.00           C  
ATOM   3104  HA  SER   206      45.508  -2.873 -64.468  1.00  0.00           H  
ATOM   3105  CB  SER   206      45.745  -4.077 -66.248  1.00  0.00           C  
ATOM   3106  HB2 SER   206      44.793  -3.755 -66.672  1.00  0.00           H  
ATOM   3107  HB3 SER   206      46.477  -4.352 -67.006  1.00  0.00           H  
ATOM   3108  OG  SER   206      45.521  -5.137 -65.404  1.00  0.00           O  
ATOM   3109  HG  SER   206      44.717  -5.093 -64.881  1.00  0.00           H  
ATOM   3110  C   SER   206      47.581  -3.306 -64.835  1.00  0.00           C  
ATOM   3111  O   SER   206      48.539  -3.134 -65.527  1.00  0.00           O  
ATOM   3112  N   LYS   207      47.623  -3.786 -63.577  1.00  0.00           N  
ATOM   3113  H   LYS   207      46.763  -3.967 -63.073  1.00  0.00           H  
ATOM   3114  CA  LYS   207      48.932  -4.121 -62.964  1.00  0.00           C  
ATOM   3115  HA  LYS   207      49.704  -4.044 -63.729  1.00  0.00           H  
ATOM   3116  CB  LYS   207      49.302  -3.168 -61.821  1.00  0.00           C  
ATOM   3117  HB2 LYS   207      48.679  -3.288 -60.934  1.00  0.00           H  
ATOM   3118  HB3 LYS   207      50.315  -3.308 -61.445  1.00  0.00           H  
ATOM   3119  CG  LYS   207      49.294  -1.661 -62.269  1.00  0.00           C  
ATOM   3120  HG2 LYS   207      49.598  -1.448 -63.294  1.00  0.00           H  
ATOM   3121  HG3 LYS   207      48.249  -1.360 -62.344  1.00  0.00           H  
ATOM   3122  CD  LYS   207      49.857  -0.498 -61.401  1.00  0.00           C  
ATOM   3123  HD2 LYS   207      49.379  -0.456 -60.422  1.00  0.00           H  
ATOM   3124  HD3 LYS   207      50.944  -0.552 -61.450  1.00  0.00           H  
ATOM   3125  CE  LYS   207      49.572   0.786 -62.108  1.00  0.00           C  
ATOM   3126  HE2 LYS   207      49.903   0.696 -63.143  1.00  0.00           H  
ATOM   3127  HE3 LYS   207      48.511   1.021 -62.024  1.00  0.00           H  
ATOM   3128  NZ  LYS   207      50.318   1.983 -61.429  1.00  0.00           N  
ATOM   3129  HZ1 LYS   207      51.241   1.659 -61.174  1.00  0.00           H  
ATOM   3130  HZ2 LYS   207      50.556   2.721 -62.075  1.00  0.00           H  
ATOM   3131  HZ3 LYS   207      49.729   2.312 -60.677  1.00  0.00           H  
ATOM   3132  C   LYS   207      48.907  -5.501 -62.314  1.00  0.00           C  
ATOM   3133  O   LYS   207      47.873  -5.907 -61.804  1.00  0.00           O  
ATOM   3134  N   ALA   208      49.930  -6.318 -62.497  1.00  0.00           N  
ATOM   3135  H   ALA   208      50.746  -5.950 -62.971  1.00  0.00           H  
ATOM   3136  CA  ALA   208      49.921  -7.695 -61.994  1.00  0.00           C  
ATOM   3137  HA  ALA   208      49.261  -7.599 -61.132  1.00  0.00           H  
ATOM   3138  CB  ALA   208      49.389  -8.617 -63.102  1.00  0.00           C  
ATOM   3139  HB1 ALA   208      50.088  -8.588 -63.947  1.00  0.00           H  
ATOM   3140  HB2 ALA   208      49.388  -9.690 -62.875  1.00  0.00           H  
ATOM   3141  HB3 ALA   208      48.387  -8.278 -63.396  1.00  0.00           H  
ATOM   3142  C   ALA   208      51.385  -7.954 -61.647  1.00  0.00           C  
ATOM   3143  O   ALA   208      52.324  -7.639 -62.268  1.00  0.00           O  
ATOM   3144  N   VAL   209      51.536  -8.742 -60.602  1.00  0.00           N  
ATOM   3145  H   VAL   209      50.711  -9.113 -60.146  1.00  0.00           H  
ATOM   3146  CA  VAL   209      52.790  -9.266 -60.163  1.00  0.00           C  
ATOM   3147  HA  VAL   209      53.585  -8.751 -60.702  1.00  0.00           H  
ATOM   3148  CB  VAL   209      52.954  -9.020 -58.647  1.00  0.00           C  
ATOM   3149  HB  VAL   209      52.079  -9.380 -58.107  1.00  0.00           H  
ATOM   3150  CG1 VAL   209      54.258  -9.646 -58.136  1.00  0.00           C  
ATOM   3151 HG11 VAL   209      54.026 -10.715 -58.058  1.00  0.00           H  
ATOM   3152 HG12 VAL   209      55.097  -9.346 -58.777  1.00  0.00           H  
ATOM   3153 HG13 VAL   209      54.488  -9.323 -57.113  1.00  0.00           H  
ATOM   3154  CG2 VAL   209      53.022  -7.517 -58.258  1.00  0.00           C  
ATOM   3155 HG21 VAL   209      52.062  -6.991 -58.338  1.00  0.00           H  
ATOM   3156 HG22 VAL   209      53.414  -7.375 -57.243  1.00  0.00           H  
ATOM   3157 HG23 VAL   209      53.762  -7.032 -58.907  1.00  0.00           H  
ATOM   3158  C   VAL   209      53.019 -10.689 -60.551  1.00  0.00           C  
ATOM   3159  O   VAL   209      52.178 -11.545 -60.408  1.00  0.00           O  
ATOM   3160  N   GLY   210      54.219 -10.962 -60.966  1.00  0.00           N  
ATOM   3161  H   GLY   210      54.828 -10.159 -60.862  1.00  0.00           H  
ATOM   3162  CA  GLY   210      54.844 -12.252 -61.214  1.00  0.00           C  
ATOM   3163  HA2 GLY   210      54.045 -12.923 -61.527  1.00  0.00           H  
ATOM   3164  HA3 GLY   210      55.596 -12.312 -62.002  1.00  0.00           H  
ATOM   3165  C   GLY   210      55.472 -12.903 -59.977  1.00  0.00           C  
ATOM   3166  O   GLY   210      55.662 -12.203 -58.969  1.00  0.00           O  
ATOM   3167  N   PRO   211      55.956 -14.120 -60.132  1.00  0.00           N  
ATOM   3168  CD  PRO   211      56.075 -14.922 -61.405  1.00  0.00           C  
ATOM   3169  HD2 PRO   211      56.883 -14.568 -62.056  1.00  0.00           H  
ATOM   3170  HD3 PRO   211      55.126 -14.825 -61.947  1.00  0.00           H  
ATOM   3171  CG  PRO   211      56.212 -16.359 -60.906  1.00  0.00           C  
ATOM   3172  HG2 PRO   211      56.692 -17.018 -61.640  1.00  0.00           H  
ATOM   3173  HG3 PRO   211      55.197 -16.735 -60.727  1.00  0.00           H  
ATOM   3174  CB  PRO   211      56.955 -16.282 -59.569  1.00  0.00           C  
ATOM   3175  HB2 PRO   211      58.045 -16.302 -59.687  1.00  0.00           H  
ATOM   3176  HB3 PRO   211      56.772 -17.131 -58.900  1.00  0.00           H  
ATOM   3177  CA  PRO   211      56.537 -14.898 -59.058  1.00  0.00           C  
ATOM   3178  HA  PRO   211      55.710 -15.081 -58.371  1.00  0.00           H  
ATOM   3179  C   PRO   211      57.641 -14.265 -58.193  1.00  0.00           C  
ATOM   3180  O   PRO   211      57.743 -14.646 -57.048  1.00  0.00           O  
ATOM   3181  N   THR   212      58.523 -13.509 -58.799  1.00  0.00           N  
ATOM   3182  H   THR   212      58.477 -13.322 -59.794  1.00  0.00           H  
ATOM   3183  CA  THR   212      59.630 -12.823 -58.181  1.00  0.00           C  
ATOM   3184  HA  THR   212      60.087 -13.505 -57.464  1.00  0.00           H  
ATOM   3185  CB  THR   212      60.643 -12.441 -59.317  1.00  0.00           C  
ATOM   3186  HB  THR   212      61.331 -11.776 -58.795  1.00  0.00           H  
ATOM   3187  CG2 THR   212      61.416 -13.673 -59.750  1.00  0.00           C  
ATOM   3188 HG21 THR   212      61.933 -14.144 -58.905  1.00  0.00           H  
ATOM   3189 HG22 THR   212      60.719 -14.435 -60.118  1.00  0.00           H  
ATOM   3190 HG23 THR   212      62.092 -13.521 -60.601  1.00  0.00           H  
ATOM   3191  OG1 THR   212      59.955 -11.808 -60.415  1.00  0.00           O  
ATOM   3192  HG1 THR   212      60.543 -11.605 -61.147  1.00  0.00           H  
ATOM   3193  C   THR   212      59.211 -11.527 -57.478  1.00  0.00           C  
ATOM   3194  O   THR   212      60.055 -10.849 -56.910  1.00  0.00           O  
ATOM   3195  N   GLY   213      57.907 -11.161 -57.412  1.00  0.00           N  
ATOM   3196  H   GLY   213      57.249 -11.792 -57.853  1.00  0.00           H  
ATOM   3197  CA  GLY   213      57.381  -9.927 -56.846  1.00  0.00           C  
ATOM   3198  HA2 GLY   213      56.370 -10.099 -56.479  1.00  0.00           H  
ATOM   3199  HA3 GLY   213      58.043  -9.739 -56.001  1.00  0.00           H  
ATOM   3200  C   GLY   213      57.514  -8.686 -57.746  1.00  0.00           C  
ATOM   3201  O   GLY   213      57.155  -7.681 -57.208  1.00  0.00           O  
ATOM   3202  N   VAL   214      57.895  -8.793 -59.016  1.00  0.00           N  
ATOM   3203  H   VAL   214      57.965  -9.741 -59.366  1.00  0.00           H  
ATOM   3204  CA  VAL   214      58.010  -7.735 -60.045  1.00  0.00           C  
ATOM   3205  HA  VAL   214      58.516  -6.906 -59.550  1.00  0.00           H  
ATOM   3206  CB  VAL   214      59.122  -8.177 -61.071  1.00  0.00           C  
ATOM   3207  HB  VAL   214      59.979  -8.468 -60.465  1.00  0.00           H  
ATOM   3208  CG1 VAL   214      58.671  -9.289 -61.956  1.00  0.00           C  
ATOM   3209 HG11 VAL   214      59.560  -9.715 -62.438  1.00  0.00           H  
ATOM   3210 HG12 VAL   214      58.204 -10.079 -61.356  1.00  0.00           H  
ATOM   3211 HG13 VAL   214      57.928  -8.948 -62.687  1.00  0.00           H  
ATOM   3212  CG2 VAL   214      59.609  -6.974 -61.918  1.00  0.00           C  
ATOM   3213 HG21 VAL   214      58.747  -6.368 -62.221  1.00  0.00           H  
ATOM   3214 HG22 VAL   214      60.426  -6.394 -61.472  1.00  0.00           H  
ATOM   3215 HG23 VAL   214      60.145  -7.343 -62.802  1.00  0.00           H  
ATOM   3216  C   VAL   214      56.669  -7.302 -60.668  1.00  0.00           C  
ATOM   3217  O   VAL   214      55.854  -8.094 -61.079  1.00  0.00           O  
ATOM   3218  N   ILE   215      56.517  -6.009 -60.943  1.00  0.00           N  
ATOM   3219  H   ILE   215      57.191  -5.348 -60.576  1.00  0.00           H  
ATOM   3220  CA  ILE   215      55.387  -5.415 -61.597  1.00  0.00           C  
ATOM   3221  HA  ILE   215      54.495  -5.951 -61.272  1.00  0.00           H  
ATOM   3222  CB  ILE   215      55.169  -3.942 -61.277  1.00  0.00           C  
ATOM   3223  HB  ILE   215      56.045  -3.427 -61.670  1.00  0.00           H  
ATOM   3224  CG2 ILE   215      53.875  -3.445 -62.033  1.00  0.00           C  
ATOM   3225 HG21 ILE   215      53.074  -4.171 -61.851  1.00  0.00           H  
ATOM   3226 HG22 ILE   215      53.557  -2.421 -61.802  1.00  0.00           H  
ATOM   3227 HG23 ILE   215      54.091  -3.417 -63.108  1.00  0.00           H  
ATOM   3228  CG1 ILE   215      54.767  -3.653 -59.778  1.00  0.00           C  
ATOM   3229 HG12 ILE   215      54.734  -2.569 -59.668  1.00  0.00           H  
ATOM   3230 HG13 ILE   215      53.750  -4.036 -59.691  1.00  0.00           H  
ATOM   3231  CD1 ILE   215      55.567  -4.302 -58.625  1.00  0.00           C  
ATOM   3232 HD11 ILE   215      55.323  -5.372 -58.607  1.00  0.00           H  
ATOM   3233 HD12 ILE   215      56.639  -4.136 -58.790  1.00  0.00           H  
ATOM   3234 HD13 ILE   215      55.273  -3.818 -57.685  1.00  0.00           H  
ATOM   3235  C   ILE   215      55.389  -5.633 -63.135  1.00  0.00           C  
ATOM   3236  O   ILE   215      56.261  -5.023 -63.790  1.00  0.00           O  
ATOM   3237  N   LEU   216      54.452  -6.353 -63.740  1.00  0.00           N  
ATOM   3238  H   LEU   216      53.853  -6.958 -63.191  1.00  0.00           H  
ATOM   3239  CA  LEU   216      54.204  -6.518 -65.164  1.00  0.00           C  
ATOM   3240  HA  LEU   216      55.086  -6.145 -65.686  1.00  0.00           H  
ATOM   3241  CB  LEU   216      53.937  -8.010 -65.450  1.00  0.00           C  
ATOM   3242  HB2 LEU   216      53.014  -8.295 -64.945  1.00  0.00           H  
ATOM   3243  HB3 LEU   216      53.750  -8.156 -66.514  1.00  0.00           H  
ATOM   3244  CG  LEU   216      54.940  -9.036 -64.982  1.00  0.00           C  
ATOM   3245  HG  LEU   216      54.915  -9.004 -63.893  1.00  0.00           H  
ATOM   3246  CD1 LEU   216      54.488 -10.432 -65.456  1.00  0.00           C  
ATOM   3247 HD11 LEU   216      54.641 -10.578 -66.532  1.00  0.00           H  
ATOM   3248 HD12 LEU   216      55.170 -11.188 -65.047  1.00  0.00           H  
ATOM   3249 HD13 LEU   216      53.474 -10.577 -65.064  1.00  0.00           H  
ATOM   3250  CD2 LEU   216      56.352  -8.781 -65.461  1.00  0.00           C  
ATOM   3251 HD21 LEU   216      56.416  -8.675 -66.551  1.00  0.00           H  
ATOM   3252 HD22 LEU   216      56.769  -7.902 -64.956  1.00  0.00           H  
ATOM   3253 HD23 LEU   216      57.058  -9.613 -65.344  1.00  0.00           H  
ATOM   3254  C   LEU   216      52.992  -5.669 -65.650  1.00  0.00           C  
ATOM   3255  O   LEU   216      51.962  -5.508 -65.019  1.00  0.00           O  
ATOM   3256  N   SER   217      53.131  -5.158 -66.876  1.00  0.00           N  
ATOM   3257  H   SER   217      54.108  -5.147 -67.144  1.00  0.00           H  
ATOM   3258  CA  SER   217      52.156  -4.582 -67.837  1.00  0.00           C  
ATOM   3259  HA  SER   217      51.390  -4.002 -67.323  1.00  0.00           H  
ATOM   3260  CB  SER   217      52.975  -3.776 -68.790  1.00  0.00           C  
ATOM   3261  HB2 SER   217      53.488  -2.955 -68.289  1.00  0.00           H  
ATOM   3262  HB3 SER   217      53.699  -4.439 -69.264  1.00  0.00           H  
ATOM   3263  OG  SER   217      52.157  -3.214 -69.762  1.00  0.00           O  
ATOM   3264  HG  SER   217      52.323  -3.754 -70.539  1.00  0.00           H  
ATOM   3265  C   SER   217      51.433  -5.736 -68.587  1.00  0.00           C  
ATOM   3266  O   SER   217      52.028  -6.799 -68.790  1.00  0.00           O  
ATOM   3267  N   PRO   218      50.188  -5.557 -69.010  1.00  0.00           N  
ATOM   3268  CD  PRO   218      49.290  -4.345 -68.877  1.00  0.00           C  
ATOM   3269  HD2 PRO   218      49.702  -3.332 -68.967  1.00  0.00           H  
ATOM   3270  HD3 PRO   218      48.921  -4.249 -67.848  1.00  0.00           H  
ATOM   3271  CG  PRO   218      48.178  -4.615 -69.899  1.00  0.00           C  
ATOM   3272  HG2 PRO   218      48.609  -4.141 -70.790  1.00  0.00           H  
ATOM   3273  HG3 PRO   218      47.299  -4.000 -69.669  1.00  0.00           H  
ATOM   3274  CB  PRO   218      48.032  -6.122 -69.996  1.00  0.00           C  
ATOM   3275  HB2 PRO   218      47.794  -6.377 -71.036  1.00  0.00           H  
ATOM   3276  HB3 PRO   218      47.331  -6.521 -69.252  1.00  0.00           H  
ATOM   3277  CA  PRO   218      49.352  -6.646 -69.481  1.00  0.00           C  
ATOM   3278  HA  PRO   218      49.153  -7.359 -68.682  1.00  0.00           H  
ATOM   3279  C   PRO   218      49.966  -7.559 -70.587  1.00  0.00           C  
ATOM   3280  O   PRO   218      49.649  -8.706 -70.562  1.00  0.00           O  
ATOM   3281  N   GLU   219      50.766  -7.013 -71.501  1.00  0.00           N  
ATOM   3282  H   GLU   219      50.992  -6.025 -71.496  1.00  0.00           H  
ATOM   3283  CA  GLU   219      51.352  -7.807 -72.583  1.00  0.00           C  
ATOM   3284  HA  GLU   219      50.674  -8.490 -73.094  1.00  0.00           H  
ATOM   3285  CB  GLU   219      51.845  -6.906 -73.725  1.00  0.00           C  
ATOM   3286  HB2 GLU   219      52.254  -7.559 -74.496  1.00  0.00           H  
ATOM   3287  HB3 GLU   219      51.156  -6.148 -74.097  1.00  0.00           H  
ATOM   3288  CG  GLU   219      53.126  -6.076 -73.532  1.00  0.00           C  
ATOM   3289  HG2 GLU   219      53.973  -6.633 -73.132  1.00  0.00           H  
ATOM   3290  HG3 GLU   219      53.429  -5.802 -74.542  1.00  0.00           H  
ATOM   3291  CD  GLU   219      52.966  -4.860 -72.719  1.00  0.00           C  
ATOM   3292  OE1 GLU   219      53.941  -4.078 -72.537  1.00  0.00           O  
ATOM   3293  OE2 GLU   219      51.845  -4.497 -72.275  1.00  0.00           O  
ATOM   3294  C   GLU   219      52.501  -8.805 -72.121  1.00  0.00           C  
ATOM   3295  O   GLU   219      52.588  -9.934 -72.494  1.00  0.00           O  
ATOM   3296  N   GLU   220      53.273  -8.250 -71.232  1.00  0.00           N  
ATOM   3297  H   GLU   220      53.085  -7.281 -71.005  1.00  0.00           H  
ATOM   3298  CA  GLU   220      54.378  -8.951 -70.512  1.00  0.00           C  
ATOM   3299  HA  GLU   220      54.916  -9.365 -71.364  1.00  0.00           H  
ATOM   3300  CB  GLU   220      55.331  -8.049 -69.722  1.00  0.00           C  
ATOM   3301  HB2 GLU   220      54.751  -7.344 -69.126  1.00  0.00           H  
ATOM   3302  HB3 GLU   220      56.003  -8.673 -69.134  1.00  0.00           H  
ATOM   3303  CG  GLU   220      56.178  -7.108 -70.613  1.00  0.00           C  
ATOM   3304  HG2 GLU   220      55.478  -6.462 -71.143  1.00  0.00           H  
ATOM   3305  HG3 GLU   220      56.919  -6.548 -70.042  1.00  0.00           H  
ATOM   3306  CD  GLU   220      56.959  -7.758 -71.799  1.00  0.00           C  
ATOM   3307  OE1 GLU   220      57.205  -7.096 -72.806  1.00  0.00           O  
ATOM   3308  OE2 GLU   220      57.331  -8.973 -71.693  1.00  0.00           O  
ATOM   3309  C   GLU   220      53.796 -10.009 -69.573  1.00  0.00           C  
ATOM   3310  O   GLU   220      54.420 -11.020 -69.424  1.00  0.00           O  
ATOM   3311  N   ALA   221      52.582  -9.866 -69.010  1.00  0.00           N  
ATOM   3312  H   ALA   221      52.213  -8.924 -68.942  1.00  0.00           H  
ATOM   3313  CA  ALA   221      51.898 -10.984 -68.402  1.00  0.00           C  
ATOM   3314  HA  ALA   221      52.577 -11.570 -67.783  1.00  0.00           H  
ATOM   3315  CB  ALA   221      50.855 -10.386 -67.549  1.00  0.00           C  
ATOM   3316  HB1 ALA   221      51.334  -9.829 -66.735  1.00  0.00           H  
ATOM   3317  HB2 ALA   221      50.132  -9.809 -68.138  1.00  0.00           H  
ATOM   3318  HB3 ALA   221      50.298 -11.247 -67.159  1.00  0.00           H  
ATOM   3319  C   ALA   221      51.305 -11.964 -69.375  1.00  0.00           C  
ATOM   3320  O   ALA   221      51.365 -13.129 -69.079  1.00  0.00           O  
ATOM   3321  N   PHE   222      50.683 -11.505 -70.451  1.00  0.00           N  
ATOM   3322  H   PHE   222      50.666 -10.517 -70.671  1.00  0.00           H  
ATOM   3323  CA  PHE   222      50.024 -12.461 -71.356  1.00  0.00           C  
ATOM   3324  HA  PHE   222      49.419 -13.017 -70.641  1.00  0.00           H  
ATOM   3325  CB  PHE   222      49.159 -11.753 -72.471  1.00  0.00           C  
ATOM   3326  HB2 PHE   222      49.569 -10.760 -72.695  1.00  0.00           H  
ATOM   3327  HB3 PHE   222      49.198 -12.250 -73.448  1.00  0.00           H  
ATOM   3328  CG  PHE   222      47.665 -11.685 -72.117  1.00  0.00           C  
ATOM   3329  CD1 PHE   222      46.778 -12.171 -73.066  1.00  0.00           C  
ATOM   3330  HD1 PHE   222      47.073 -12.506 -74.049  1.00  0.00           H  
ATOM   3331  CE1 PHE   222      45.414 -12.214 -72.776  1.00  0.00           C  
ATOM   3332  HE1 PHE   222      44.643 -12.699 -73.355  1.00  0.00           H  
ATOM   3333  CZ  PHE   222      44.946 -11.660 -71.538  1.00  0.00           C  
ATOM   3334  HZ  PHE   222      43.908 -11.661 -71.238  1.00  0.00           H  
ATOM   3335  CE2 PHE   222      45.864 -11.103 -70.639  1.00  0.00           C  
ATOM   3336  HE2 PHE   222      45.528 -10.583 -69.754  1.00  0.00           H  
ATOM   3337  CD2 PHE   222      47.238 -11.245 -70.855  1.00  0.00           C  
ATOM   3338  HD2 PHE   222      47.998 -10.872 -70.185  1.00  0.00           H  
ATOM   3339  C   PHE   222      51.002 -13.408 -72.012  1.00  0.00           C  
ATOM   3340  O   PHE   222      50.726 -14.576 -72.091  1.00  0.00           O  
ATOM   3341  N   LYS   223      52.205 -12.931 -72.378  1.00  0.00           N  
ATOM   3342  H   LYS   223      52.308 -11.937 -72.210  1.00  0.00           H  
ATOM   3343  CA  LYS   223      53.320 -13.674 -72.919  1.00  0.00           C  
ATOM   3344  HA  LYS   223      52.854 -14.353 -73.633  1.00  0.00           H  
ATOM   3345  CB  LYS   223      54.260 -12.602 -73.574  1.00  0.00           C  
ATOM   3346  HB2 LYS   223      54.693 -12.117 -72.699  1.00  0.00           H  
ATOM   3347  HB3 LYS   223      55.083 -13.244 -73.891  1.00  0.00           H  
ATOM   3348  CG  LYS   223      53.743 -11.689 -74.685  1.00  0.00           C  
ATOM   3349  HG2 LYS   223      53.459 -12.329 -75.520  1.00  0.00           H  
ATOM   3350  HG3 LYS   223      52.854 -11.078 -74.522  1.00  0.00           H  
ATOM   3351  CD  LYS   223      54.936 -10.781 -75.103  1.00  0.00           C  
ATOM   3352  HD2 LYS   223      55.660 -11.520 -75.445  1.00  0.00           H  
ATOM   3353  HD3 LYS   223      54.467 -10.406 -76.013  1.00  0.00           H  
ATOM   3354  CE  LYS   223      55.381  -9.608 -74.268  1.00  0.00           C  
ATOM   3355  HE2 LYS   223      54.498  -9.034 -73.985  1.00  0.00           H  
ATOM   3356  HE3 LYS   223      55.651  -9.989 -73.283  1.00  0.00           H  
ATOM   3357  NZ  LYS   223      56.478  -8.846 -74.892  1.00  0.00           N  
ATOM   3358  HZ1 LYS   223      57.251  -9.491 -74.970  1.00  0.00           H  
ATOM   3359  HZ2 LYS   223      56.394  -8.453 -75.819  1.00  0.00           H  
ATOM   3360  HZ3 LYS   223      56.919  -8.233 -74.221  1.00  0.00           H  
ATOM   3361  C   LYS   223      53.982 -14.552 -71.911  1.00  0.00           C  
ATOM   3362  O   LYS   223      54.261 -15.723 -72.137  1.00  0.00           O  
ATOM   3363  N   LEU   224      54.119 -14.084 -70.690  1.00  0.00           N  
ATOM   3364  H   LEU   224      54.267 -13.109 -70.459  1.00  0.00           H  
ATOM   3365  CA  LEU   224      54.534 -14.938 -69.584  1.00  0.00           C  
ATOM   3366  HA  LEU   224      55.472 -15.397 -69.895  1.00  0.00           H  
ATOM   3367  CB  LEU   224      54.837 -14.034 -68.343  1.00  0.00           C  
ATOM   3368  HB2 LEU   224      55.500 -13.242 -68.690  1.00  0.00           H  
ATOM   3369  HB3 LEU   224      53.931 -13.625 -67.895  1.00  0.00           H  
ATOM   3370  CG  LEU   224      55.589 -14.768 -67.271  1.00  0.00           C  
ATOM   3371  HG  LEU   224      54.999 -15.627 -66.952  1.00  0.00           H  
ATOM   3372  CD1 LEU   224      56.986 -15.243 -67.791  1.00  0.00           C  
ATOM   3373 HD11 LEU   224      56.956 -16.017 -68.568  1.00  0.00           H  
ATOM   3374 HD12 LEU   224      57.575 -14.422 -68.219  1.00  0.00           H  
ATOM   3375 HD13 LEU   224      57.569 -15.693 -66.978  1.00  0.00           H  
ATOM   3376  CD2 LEU   224      55.818 -13.767 -66.108  1.00  0.00           C  
ATOM   3377 HD21 LEU   224      56.099 -14.319 -65.203  1.00  0.00           H  
ATOM   3378 HD22 LEU   224      56.686 -13.142 -66.351  1.00  0.00           H  
ATOM   3379 HD23 LEU   224      54.906 -13.242 -65.795  1.00  0.00           H  
ATOM   3380  C   LEU   224      53.675 -16.101 -69.377  1.00  0.00           C  
ATOM   3381  O   LEU   224      54.146 -17.198 -69.125  1.00  0.00           O  
ATOM   3382  N   ALA   225      52.368 -15.860 -69.382  1.00  0.00           N  
ATOM   3383  H   ALA   225      52.056 -14.899 -69.464  1.00  0.00           H  
ATOM   3384  CA  ALA   225      51.325 -16.865 -69.205  1.00  0.00           C  
ATOM   3385  HA  ALA   225      51.663 -17.408 -68.323  1.00  0.00           H  
ATOM   3386  CB  ALA   225      50.085 -16.072 -68.856  1.00  0.00           C  
ATOM   3387  HB1 ALA   225      49.246 -16.653 -68.452  1.00  0.00           H  
ATOM   3388  HB2 ALA   225      50.334 -15.357 -68.063  1.00  0.00           H  
ATOM   3389  HB3 ALA   225      49.702 -15.568 -69.752  1.00  0.00           H  
ATOM   3390  C   ALA   225      51.102 -17.835 -70.408  1.00  0.00           C  
ATOM   3391  O   ALA   225      50.559 -18.904 -70.273  1.00  0.00           O  
ATOM   3392  N   GLY   226      51.434 -17.331 -71.598  1.00  0.00           N  
ATOM   3393  H   GLY   226      51.731 -16.364 -71.640  1.00  0.00           H  
ATOM   3394  CA  GLY   226      51.312 -18.017 -72.872  1.00  0.00           C  
ATOM   3395  HA2 GLY   226      51.803 -17.455 -73.666  1.00  0.00           H  
ATOM   3396  HA3 GLY   226      51.816 -18.981 -72.943  1.00  0.00           H  
ATOM   3397  C   GLY   226      49.899 -18.151 -73.423  1.00  0.00           C  
ATOM   3398  O   GLY   226      49.592 -19.039 -74.187  1.00  0.00           O  
ATOM   3399  N   VAL   227      48.952 -17.292 -72.885  1.00  0.00           N  
ATOM   3400  H   VAL   227      49.374 -16.503 -72.410  1.00  0.00           H  
ATOM   3401  CA  VAL   227      47.556 -17.272 -73.411  1.00  0.00           C  
ATOM   3402  HA  VAL   227      47.149 -18.243 -73.129  1.00  0.00           H  
ATOM   3403  CB  VAL   227      46.679 -16.206 -72.687  1.00  0.00           C  
ATOM   3404  HB  VAL   227      47.154 -15.229 -72.784  1.00  0.00           H  
ATOM   3405  CG1 VAL   227      45.299 -16.294 -73.214  1.00  0.00           C  
ATOM   3406 HG11 VAL   227      44.681 -15.480 -72.816  1.00  0.00           H  
ATOM   3407 HG12 VAL   227      45.298 -16.081 -74.290  1.00  0.00           H  
ATOM   3408 HG13 VAL   227      44.808 -17.269 -73.103  1.00  0.00           H  
ATOM   3409  CG2 VAL   227      46.646 -16.442 -71.177  1.00  0.00           C  
ATOM   3410 HG21 VAL   227      46.316 -17.460 -70.933  1.00  0.00           H  
ATOM   3411 HG22 VAL   227      47.660 -16.401 -70.761  1.00  0.00           H  
ATOM   3412 HG23 VAL   227      46.080 -15.696 -70.605  1.00  0.00           H  
ATOM   3413  C   VAL   227      47.652 -17.049 -74.956  1.00  0.00           C  
ATOM   3414  O   VAL   227      48.285 -16.139 -75.445  1.00  0.00           O  
ATOM   3415  N   GLU   228      46.992 -17.896 -75.741  1.00  0.00           N  
ATOM   3416  H   GLU   228      46.487 -18.647 -75.286  1.00  0.00           H  
ATOM   3417  CA  GLU   228      46.783 -17.867 -77.205  1.00  0.00           C  
ATOM   3418  HA  GLU   228      47.738 -17.802 -77.725  1.00  0.00           H  
ATOM   3419  CB  GLU   228      46.135 -19.244 -77.545  1.00  0.00           C  
ATOM   3420  HB2 GLU   228      45.221 -19.469 -76.996  1.00  0.00           H  
ATOM   3421  HB3 GLU   228      45.837 -19.223 -78.594  1.00  0.00           H  
ATOM   3422  CG  GLU   228      47.181 -20.375 -77.443  1.00  0.00           C  
ATOM   3423  HG2 GLU   228      47.641 -20.391 -76.455  1.00  0.00           H  
ATOM   3424  HG3 GLU   228      46.620 -21.297 -77.593  1.00  0.00           H  
ATOM   3425  CD  GLU   228      48.176 -20.201 -78.619  1.00  0.00           C  
ATOM   3426  OE1 GLU   228      49.367 -19.959 -78.337  1.00  0.00           O  
ATOM   3427  OE2 GLU   228      47.718 -20.294 -79.815  1.00  0.00           O  
ATOM   3428  C   GLU   228      45.835 -16.707 -77.488  1.00  0.00           C  
ATOM   3429  O   GLU   228      44.852 -16.498 -76.713  1.00  0.00           O  
ATOM   3430  N   GLY   229      46.093 -15.992 -78.609  1.00  0.00           N  
ATOM   3431  H   GLY   229      47.000 -16.147 -79.033  1.00  0.00           H  
ATOM   3432  CA  GLY   229      45.336 -14.770 -79.038  1.00  0.00           C  
ATOM   3433  HA2 GLY   229      45.470 -14.535 -80.093  1.00  0.00           H  
ATOM   3434  HA3 GLY   229      44.258 -14.902 -78.945  1.00  0.00           H  
ATOM   3435  C   GLY   229      45.538 -13.502 -78.235  1.00  0.00           C  
ATOM   3436  O   GLY   229      46.240 -13.479 -77.264  1.00  0.00           O  
ATOM   3437  N   GLY   230      44.784 -12.504 -78.671  1.00  0.00           N  
ATOM   3438  H   GLY   230      44.070 -12.717 -79.357  1.00  0.00           H  
ATOM   3439  CA  GLY   230      44.791 -11.175 -78.049  1.00  0.00           C  
ATOM   3440  HA2 GLY   230      45.854 -11.047 -77.842  1.00  0.00           H  
ATOM   3441  HA3 GLY   230      44.325 -10.426 -78.689  1.00  0.00           H  
ATOM   3442  C   GLY   230      43.979 -11.116 -76.774  1.00  0.00           C  
ATOM   3443  O   GLY   230      43.276 -12.004 -76.381  1.00  0.00           O  
ATOM   3444  N   PHE   231      44.114  -9.956 -76.106  1.00  0.00           N  
ATOM   3445  H   PHE   231      44.808  -9.327 -76.491  1.00  0.00           H  
ATOM   3446  CA  PHE   231      43.211  -9.448 -75.010  1.00  0.00           C  
ATOM   3447  HA  PHE   231      43.397 -10.078 -74.140  1.00  0.00           H  
ATOM   3448  CB  PHE   231      43.533  -7.980 -74.763  1.00  0.00           C  
ATOM   3449  HB2 PHE   231      43.147  -7.349 -75.573  1.00  0.00           H  
ATOM   3450  HB3 PHE   231      42.798  -7.644 -74.021  1.00  0.00           H  
ATOM   3451  CG  PHE   231      44.936  -7.659 -74.368  1.00  0.00           C  
ATOM   3452  CD1 PHE   231      45.414  -8.346 -73.290  1.00  0.00           C  
ATOM   3453  HD1 PHE   231      44.682  -8.957 -72.783  1.00  0.00           H  
ATOM   3454  CE1 PHE   231      46.744  -8.198 -72.894  1.00  0.00           C  
ATOM   3455  HE1 PHE   231      47.115  -8.703 -72.014  1.00  0.00           H  
ATOM   3456  CZ  PHE   231      47.484  -7.282 -73.592  1.00  0.00           C  
ATOM   3457  HZ  PHE   231      48.495  -7.186 -73.224  1.00  0.00           H  
ATOM   3458  CE2 PHE   231      47.045  -6.525 -74.655  1.00  0.00           C  
ATOM   3459  HE2 PHE   231      47.742  -5.887 -75.179  1.00  0.00           H  
ATOM   3460  CD2 PHE   231      45.712  -6.673 -75.044  1.00  0.00           C  
ATOM   3461  HD2 PHE   231      45.317  -6.129 -75.889  1.00  0.00           H  
ATOM   3462  C   PHE   231      41.706  -9.682 -75.415  1.00  0.00           C  
ATOM   3463  O   PHE   231      41.300  -9.350 -76.539  1.00  0.00           O  
ATOM   3464  N   PHE   232      40.900 -10.275 -74.500  1.00  0.00           N  
ATOM   3465  H   PHE   232      41.357 -10.455 -73.614  1.00  0.00           H  
ATOM   3466  CA  PHE   232      39.554 -10.601 -74.854  1.00  0.00           C  
ATOM   3467  HA  PHE   232      39.615 -11.067 -75.838  1.00  0.00           H  
ATOM   3468  CB  PHE   232      38.988 -11.500 -73.756  1.00  0.00           C  
ATOM   3469  HB2 PHE   232      39.156 -10.952 -72.820  1.00  0.00           H  
ATOM   3470  HB3 PHE   232      37.907 -11.684 -73.714  1.00  0.00           H  
ATOM   3471  CG  PHE   232      39.629 -12.872 -73.806  1.00  0.00           C  
ATOM   3472  CD1 PHE   232      39.291 -13.763 -74.870  1.00  0.00           C  
ATOM   3473  HD1 PHE   232      38.866 -13.274 -75.734  1.00  0.00           H  
ATOM   3474  CE1 PHE   232      39.921 -15.009 -74.950  1.00  0.00           C  
ATOM   3475  HE1 PHE   232      39.713 -15.754 -75.704  1.00  0.00           H  
ATOM   3476  CZ  PHE   232      40.753 -15.428 -73.924  1.00  0.00           C  
ATOM   3477  HZ  PHE   232      41.210 -16.404 -73.986  1.00  0.00           H  
ATOM   3478  CE2 PHE   232      41.068 -14.564 -72.890  1.00  0.00           C  
ATOM   3479  HE2 PHE   232      41.841 -14.948 -72.240  1.00  0.00           H  
ATOM   3480  CD2 PHE   232      40.598 -13.259 -72.925  1.00  0.00           C  
ATOM   3481  HD2 PHE   232      40.983 -12.561 -72.196  1.00  0.00           H  
ATOM   3482  C   PHE   232      38.618  -9.371 -75.068  1.00  0.00           C  
ATOM   3483  O   PHE   232      38.584  -8.406 -74.316  1.00  0.00           O  
ATOM   3484  N   GLU   233      37.852  -9.422 -76.159  1.00  0.00           N  
ATOM   3485  H   GLU   233      37.952 -10.271 -76.702  1.00  0.00           H  
ATOM   3486  CA  GLU   233      36.738  -8.497 -76.356  1.00  0.00           C  
ATOM   3487  HA  GLU   233      37.016  -7.517 -75.968  1.00  0.00           H  
ATOM   3488  CB  GLU   233      36.506  -8.386 -77.881  1.00  0.00           C  
ATOM   3489  HB2 GLU   233      37.477  -8.125 -78.303  1.00  0.00           H  
ATOM   3490  HB3 GLU   233      36.322  -9.347 -78.361  1.00  0.00           H  
ATOM   3491  CG  GLU   233      35.466  -7.461 -78.446  1.00  0.00           C  
ATOM   3492  HG2 GLU   233      35.389  -7.625 -79.521  1.00  0.00           H  
ATOM   3493  HG3 GLU   233      34.471  -7.733 -78.095  1.00  0.00           H  
ATOM   3494  CD  GLU   233      35.714  -5.936 -78.264  1.00  0.00           C  
ATOM   3495  OE1 GLU   233      36.672  -5.516 -77.607  1.00  0.00           O  
ATOM   3496  OE2 GLU   233      35.007  -5.075 -78.808  1.00  0.00           O  
ATOM   3497  C   GLU   233      35.485  -8.970 -75.627  1.00  0.00           C  
ATOM   3498  O   GLU   233      34.894  -9.860 -76.154  1.00  0.00           O  
ATOM   3499  N   LEU   234      35.203  -8.502 -74.430  1.00  0.00           N  
ATOM   3500  H   LEU   234      35.757  -7.794 -73.964  1.00  0.00           H  
ATOM   3501  CA  LEU   234      34.106  -9.088 -73.660  1.00  0.00           C  
ATOM   3502  HA  LEU   234      34.329 -10.154 -73.674  1.00  0.00           H  
ATOM   3503  CB  LEU   234      34.180  -8.641 -72.226  1.00  0.00           C  
ATOM   3504  HB2 LEU   234      34.039  -7.560 -72.258  1.00  0.00           H  
ATOM   3505  HB3 LEU   234      33.344  -9.038 -71.651  1.00  0.00           H  
ATOM   3506  CG  LEU   234      35.448  -8.924 -71.428  1.00  0.00           C  
ATOM   3507  HG  LEU   234      36.193  -8.494 -72.098  1.00  0.00           H  
ATOM   3508  CD1 LEU   234      35.511  -8.182 -70.087  1.00  0.00           C  
ATOM   3509 HD11 LEU   234      34.713  -8.403 -69.367  1.00  0.00           H  
ATOM   3510 HD12 LEU   234      36.499  -8.294 -69.625  1.00  0.00           H  
ATOM   3511 HD13 LEU   234      35.435  -7.106 -70.285  1.00  0.00           H  
ATOM   3512  CD2 LEU   234      35.809 -10.351 -71.213  1.00  0.00           C  
ATOM   3513 HD21 LEU   234      36.176 -10.816 -72.136  1.00  0.00           H  
ATOM   3514 HD22 LEU   234      36.549 -10.466 -70.411  1.00  0.00           H  
ATOM   3515 HD23 LEU   234      34.956 -10.950 -70.871  1.00  0.00           H  
ATOM   3516  C   LEU   234      32.755  -8.819 -74.327  1.00  0.00           C  
ATOM   3517  O   LEU   234      32.475  -7.806 -75.032  1.00  0.00           O  
ATOM   3518  N   GLN   235      31.963  -9.894 -74.455  1.00  0.00           N  
ATOM   3519  H   GLN   235      32.326 -10.789 -74.149  1.00  0.00           H  
ATOM   3520  CA  GLN   235      30.546  -9.872 -75.033  1.00  0.00           C  
ATOM   3521  HA  GLN   235      30.545  -9.422 -76.025  1.00  0.00           H  
ATOM   3522  CB  GLN   235      30.152 -11.349 -75.157  1.00  0.00           C  
ATOM   3523  HB2 GLN   235      30.220 -11.756 -74.149  1.00  0.00           H  
ATOM   3524  HB3 GLN   235      29.109 -11.376 -75.473  1.00  0.00           H  
ATOM   3525  CG  GLN   235      30.957 -12.030 -76.288  1.00  0.00           C  
ATOM   3526  HG2 GLN   235      30.749 -11.600 -77.268  1.00  0.00           H  
ATOM   3527  HG3 GLN   235      32.000 -11.777 -76.098  1.00  0.00           H  
ATOM   3528  CD  GLN   235      30.835 -13.576 -76.321  1.00  0.00           C  
ATOM   3529  OE1 GLN   235      30.749 -14.136 -77.389  1.00  0.00           O  
ATOM   3530  NE2 GLN   235      31.070 -14.239 -75.251  1.00  0.00           N  
ATOM   3531 HE21 GLN   235      30.968 -15.246 -75.204  1.00  0.00           H  
ATOM   3532 HE22 GLN   235      31.582 -13.854 -74.465  1.00  0.00           H  
ATOM   3533  C   GLN   235      29.484  -9.158 -74.213  1.00  0.00           C  
ATOM   3534  O   GLN   235      29.767  -8.935 -73.063  1.00  0.00           O  
ATOM   3535  N   PRO   236      28.217  -8.868 -74.618  1.00  0.00           N  
ATOM   3536  CD  PRO   236      27.566  -8.862 -75.944  1.00  0.00           C  
ATOM   3537  HD2 PRO   236      27.982  -9.656 -76.577  1.00  0.00           H  
ATOM   3538  HD3 PRO   236      27.633  -7.884 -76.438  1.00  0.00           H  
ATOM   3539  CG  PRO   236      26.152  -9.204 -75.707  1.00  0.00           C  
ATOM   3540  HG2 PRO   236      26.123 -10.272 -75.455  1.00  0.00           H  
ATOM   3541  HG3 PRO   236      25.445  -9.021 -76.526  1.00  0.00           H  
ATOM   3542  CB  PRO   236      25.921  -8.371 -74.489  1.00  0.00           C  
ATOM   3543  HB2 PRO   236      24.998  -8.652 -73.966  1.00  0.00           H  
ATOM   3544  HB3 PRO   236      25.852  -7.329 -74.823  1.00  0.00           H  
ATOM   3545  CA  PRO   236      27.189  -8.527 -73.623  1.00  0.00           C  
ATOM   3546  HA  PRO   236      27.560  -7.575 -73.246  1.00  0.00           H  
ATOM   3547  C   PRO   236      27.035  -9.542 -72.464  1.00  0.00           C  
ATOM   3548  O   PRO   236      27.123 -10.729 -72.661  1.00  0.00           O  
ATOM   3549  N   LYS   237      27.009  -8.986 -71.227  1.00  0.00           N  
ATOM   3550  H   LYS   237      27.344  -8.030 -71.215  1.00  0.00           H  
ATOM   3551  CA  LYS   237      27.124  -9.691 -69.982  1.00  0.00           C  
ATOM   3552  HA  LYS   237      27.279  -8.885 -69.264  1.00  0.00           H  
ATOM   3553  CB  LYS   237      25.898 -10.620 -69.773  1.00  0.00           C  
ATOM   3554  HB2 LYS   237      25.050 -10.027 -70.117  1.00  0.00           H  
ATOM   3555  HB3 LYS   237      25.928 -11.513 -70.398  1.00  0.00           H  
ATOM   3556  CG  LYS   237      25.683 -10.961 -68.320  1.00  0.00           C  
ATOM   3557  HG2 LYS   237      26.067 -10.176 -67.669  1.00  0.00           H  
ATOM   3558  HG3 LYS   237      24.607 -11.032 -68.160  1.00  0.00           H  
ATOM   3559  CD  LYS   237      26.182 -12.421 -67.993  1.00  0.00           C  
ATOM   3560  HD2 LYS   237      25.391 -13.125 -68.252  1.00  0.00           H  
ATOM   3561  HD3 LYS   237      27.066 -12.587 -68.609  1.00  0.00           H  
ATOM   3562  CE  LYS   237      26.575 -12.436 -66.402  1.00  0.00           C  
ATOM   3563  HE2 LYS   237      27.599 -12.089 -66.268  1.00  0.00           H  
ATOM   3564  HE3 LYS   237      25.909 -11.843 -65.776  1.00  0.00           H  
ATOM   3565  NZ  LYS   237      26.656 -13.808 -65.811  1.00  0.00           N  
ATOM   3566  HZ1 LYS   237      25.743 -14.222 -65.691  1.00  0.00           H  
ATOM   3567  HZ2 LYS   237      27.094 -14.352 -66.541  1.00  0.00           H  
ATOM   3568  HZ3 LYS   237      27.133 -13.847 -64.921  1.00  0.00           H  
ATOM   3569  C   LYS   237      28.406 -10.515 -69.653  1.00  0.00           C  
ATOM   3570  O   LYS   237      28.728 -10.700 -68.476  1.00  0.00           O  
ATOM   3571  N   GLU   238      29.297 -10.972 -70.572  1.00  0.00           N  
ATOM   3572  H   GLU   238      29.070 -10.768 -71.538  1.00  0.00           H  
ATOM   3573  CA  GLU   238      30.565 -11.624 -70.193  1.00  0.00           C  
ATOM   3574  HA  GLU   238      30.353 -12.501 -69.582  1.00  0.00           H  
ATOM   3575  CB  GLU   238      31.259 -12.050 -71.496  1.00  0.00           C  
ATOM   3576  HB2 GLU   238      30.560 -12.593 -72.133  1.00  0.00           H  
ATOM   3577  HB3 GLU   238      31.599 -11.107 -71.924  1.00  0.00           H  
ATOM   3578  CG  GLU   238      32.403 -12.970 -71.312  1.00  0.00           C  
ATOM   3579  HG2 GLU   238      33.151 -12.340 -70.830  1.00  0.00           H  
ATOM   3580  HG3 GLU   238      32.121 -13.870 -70.765  1.00  0.00           H  
ATOM   3581  CD  GLU   238      32.916 -13.290 -72.779  1.00  0.00           C  
ATOM   3582  OE1 GLU   238      33.258 -14.392 -73.163  1.00  0.00           O  
ATOM   3583  OE2 GLU   238      32.817 -12.375 -73.646  1.00  0.00           O  
ATOM   3584  C   GLU   238      31.353 -10.672 -69.343  1.00  0.00           C  
ATOM   3585  O   GLU   238      31.950 -11.157 -68.381  1.00  0.00           O  
ATOM   3586  N   GLY   239      31.341  -9.391 -69.521  1.00  0.00           N  
ATOM   3587  H   GLY   239      30.709  -9.085 -70.250  1.00  0.00           H  
ATOM   3588  CA  GLY   239      32.045  -8.510 -68.567  1.00  0.00           C  
ATOM   3589  HA2 GLY   239      33.090  -8.817 -68.512  1.00  0.00           H  
ATOM   3590  HA3 GLY   239      31.885  -7.479 -68.881  1.00  0.00           H  
ATOM   3591  C   GLY   239      31.544  -8.622 -67.156  1.00  0.00           C  
ATOM   3592  O   GLY   239      32.405  -8.779 -66.297  1.00  0.00           O  
ATOM   3593  N   LEU   240      30.203  -8.472 -66.872  1.00  0.00           N  
ATOM   3594  H   LEU   240      29.639  -8.606 -67.703  1.00  0.00           H  
ATOM   3595  CA  LEU   240      29.543  -8.609 -65.626  1.00  0.00           C  
ATOM   3596  HA  LEU   240      29.963  -7.954 -64.863  1.00  0.00           H  
ATOM   3597  CB  LEU   240      28.092  -8.286 -65.916  1.00  0.00           C  
ATOM   3598  HB2 LEU   240      28.041  -7.413 -66.568  1.00  0.00           H  
ATOM   3599  HB3 LEU   240      27.633  -9.206 -66.279  1.00  0.00           H  
ATOM   3600  CG  LEU   240      27.264  -7.877 -64.631  1.00  0.00           C  
ATOM   3601  HG  LEU   240      27.370  -8.667 -63.887  1.00  0.00           H  
ATOM   3602  CD1 LEU   240      27.782  -6.548 -64.079  1.00  0.00           C  
ATOM   3603 HD11 LEU   240      27.626  -5.714 -64.774  1.00  0.00           H  
ATOM   3604 HD12 LEU   240      27.246  -6.263 -63.165  1.00  0.00           H  
ATOM   3605 HD13 LEU   240      28.838  -6.624 -63.793  1.00  0.00           H  
ATOM   3606  CD2 LEU   240      25.861  -7.716 -65.141  1.00  0.00           C  
ATOM   3607 HD21 LEU   240      25.250  -7.116 -64.455  1.00  0.00           H  
ATOM   3608 HD22 LEU   240      25.775  -7.121 -66.059  1.00  0.00           H  
ATOM   3609 HD23 LEU   240      25.443  -8.722 -65.266  1.00  0.00           H  
ATOM   3610  C   LEU   240      29.729 -10.035 -65.033  1.00  0.00           C  
ATOM   3611  O   LEU   240      29.906 -10.113 -63.839  1.00  0.00           O  
ATOM   3612  N   ALA   241      29.912 -11.048 -65.905  1.00  0.00           N  
ATOM   3613  H   ALA   241      29.984 -10.878 -66.901  1.00  0.00           H  
ATOM   3614  CA  ALA   241      30.061 -12.375 -65.357  1.00  0.00           C  
ATOM   3615  HA  ALA   241      29.189 -12.663 -64.771  1.00  0.00           H  
ATOM   3616  CB  ALA   241      30.191 -13.336 -66.550  1.00  0.00           C  
ATOM   3617  HB1 ALA   241      30.004 -14.342 -66.156  1.00  0.00           H  
ATOM   3618  HB2 ALA   241      29.356 -13.107 -67.224  1.00  0.00           H  
ATOM   3619  HB3 ALA   241      31.222 -13.195 -66.898  1.00  0.00           H  
ATOM   3620  C   ALA   241      31.392 -12.503 -64.620  1.00  0.00           C  
ATOM   3621  O   ALA   241      31.351 -13.026 -63.533  1.00  0.00           O  
ATOM   3622  N   LEU   242      32.525 -11.934 -65.042  1.00  0.00           N  
ATOM   3623  H   LEU   242      32.429 -11.463 -65.933  1.00  0.00           H  
ATOM   3624  CA  LEU   242      33.787 -11.983 -64.278  1.00  0.00           C  
ATOM   3625  HA  LEU   242      34.050 -13.022 -64.082  1.00  0.00           H  
ATOM   3626  CB  LEU   242      34.804 -11.183 -65.147  1.00  0.00           C  
ATOM   3627  HB2 LEU   242      34.374 -10.325 -65.664  1.00  0.00           H  
ATOM   3628  HB3 LEU   242      35.549 -10.660 -64.548  1.00  0.00           H  
ATOM   3629  CG  LEU   242      35.405 -12.134 -66.283  1.00  0.00           C  
ATOM   3630  HG  LEU   242      34.518 -12.525 -66.782  1.00  0.00           H  
ATOM   3631  CD1 LEU   242      36.319 -11.432 -67.281  1.00  0.00           C  
ATOM   3632 HD11 LEU   242      36.209 -11.954 -68.239  1.00  0.00           H  
ATOM   3633 HD12 LEU   242      36.068 -10.366 -67.355  1.00  0.00           H  
ATOM   3634 HD13 LEU   242      37.373 -11.461 -66.980  1.00  0.00           H  
ATOM   3635  CD2 LEU   242      36.228 -13.368 -65.869  1.00  0.00           C  
ATOM   3636 HD21 LEU   242      35.595 -14.148 -65.427  1.00  0.00           H  
ATOM   3637 HD22 LEU   242      36.738 -13.802 -66.738  1.00  0.00           H  
ATOM   3638 HD23 LEU   242      37.046 -13.208 -65.156  1.00  0.00           H  
ATOM   3639  C   LEU   242      33.637 -11.282 -62.916  1.00  0.00           C  
ATOM   3640  O   LEU   242      34.324 -11.705 -61.996  1.00  0.00           O  
ATOM   3641  N   VAL   243      32.824 -10.300 -62.691  1.00  0.00           N  
ATOM   3642  H   VAL   243      32.440  -9.918 -63.548  1.00  0.00           H  
ATOM   3643  CA  VAL   243      33.058  -9.463 -61.487  1.00  0.00           C  
ATOM   3644  HA  VAL   243      33.999  -9.773 -61.033  1.00  0.00           H  
ATOM   3645  CB  VAL   243      33.166  -7.982 -61.969  1.00  0.00           C  
ATOM   3646  HB  VAL   243      33.287  -7.268 -61.154  1.00  0.00           H  
ATOM   3647  CG1 VAL   243      34.365  -7.837 -62.863  1.00  0.00           C  
ATOM   3648 HG11 VAL   243      34.586  -6.763 -62.893  1.00  0.00           H  
ATOM   3649 HG12 VAL   243      35.244  -8.422 -62.564  1.00  0.00           H  
ATOM   3650 HG13 VAL   243      34.030  -8.026 -63.890  1.00  0.00           H  
ATOM   3651  CG2 VAL   243      31.958  -7.474 -62.730  1.00  0.00           C  
ATOM   3652 HG21 VAL   243      32.081  -6.384 -62.717  1.00  0.00           H  
ATOM   3653 HG22 VAL   243      31.815  -7.802 -63.767  1.00  0.00           H  
ATOM   3654 HG23 VAL   243      31.009  -7.622 -62.200  1.00  0.00           H  
ATOM   3655  C   VAL   243      31.972  -9.653 -60.404  1.00  0.00           C  
ATOM   3656  O   VAL   243      32.286  -9.540 -59.225  1.00  0.00           O  
ATOM   3657  N   ASN   244      30.774 -10.060 -60.805  1.00  0.00           N  
ATOM   3658  H   ASN   244      30.690 -10.220 -61.802  1.00  0.00           H  
ATOM   3659  CA  ASN   244      29.573  -9.861 -60.054  1.00  0.00           C  
ATOM   3660  HA  ASN   244      29.825  -8.988 -59.452  1.00  0.00           H  
ATOM   3661  CB  ASN   244      28.459  -9.546 -61.077  1.00  0.00           C  
ATOM   3662  HB2 ASN   244      28.787  -8.848 -61.847  1.00  0.00           H  
ATOM   3663  HB3 ASN   244      28.248 -10.494 -61.572  1.00  0.00           H  
ATOM   3664  CG  ASN   244      27.210  -8.943 -60.544  1.00  0.00           C  
ATOM   3665  OD1 ASN   244      26.570  -8.220 -61.262  1.00  0.00           O  
ATOM   3666  ND2 ASN   244      26.851  -9.166 -59.265  1.00  0.00           N  
ATOM   3667 HD21 ASN   244      26.067  -8.629 -58.915  1.00  0.00           H  
ATOM   3668 HD22 ASN   244      27.505  -9.481 -58.558  1.00  0.00           H  
ATOM   3669  C   ASN   244      29.373 -11.004 -59.057  1.00  0.00           C  
ATOM   3670  O   ASN   244      28.598 -11.871 -59.394  1.00  0.00           O  
ATOM   3671  N   GLY   245      29.974 -11.053 -57.900  1.00  0.00           N  
ATOM   3672  H   GLY   245      30.566 -10.247 -57.739  1.00  0.00           H  
ATOM   3673  CA  GLY   245      29.770 -12.098 -56.887  1.00  0.00           C  
ATOM   3674  HA2 GLY   245      28.846 -11.713 -56.456  1.00  0.00           H  
ATOM   3675  HA3 GLY   245      29.646 -13.138 -57.190  1.00  0.00           H  
ATOM   3676  C   GLY   245      30.855 -12.149 -55.819  1.00  0.00           C  
ATOM   3677  O   GLY   245      31.833 -11.384 -55.767  1.00  0.00           O  
ATOM   3678  N   THR   246      30.605 -12.959 -54.791  1.00  0.00           N  
ATOM   3679  H   THR   246      29.727 -13.463 -54.781  1.00  0.00           H  
ATOM   3680  CA  THR   246      31.141 -12.956 -53.483  1.00  0.00           C  
ATOM   3681  HA  THR   246      31.293 -11.939 -53.121  1.00  0.00           H  
ATOM   3682  CB  THR   246      30.171 -13.813 -52.558  1.00  0.00           C  
ATOM   3683  HB  THR   246      30.537 -13.816 -51.531  1.00  0.00           H  
ATOM   3684  CG2 THR   246      28.841 -13.150 -52.434  1.00  0.00           C  
ATOM   3685 HG21 THR   246      28.315 -13.711 -51.650  1.00  0.00           H  
ATOM   3686 HG22 THR   246      28.885 -12.115 -52.074  1.00  0.00           H  
ATOM   3687 HG23 THR   246      28.103 -13.241 -53.240  1.00  0.00           H  
ATOM   3688  OG1 THR   246      29.930 -15.133 -52.986  1.00  0.00           O  
ATOM   3689  HG1 THR   246      29.354 -15.650 -52.418  1.00  0.00           H  
ATOM   3690  C   THR   246      32.540 -13.521 -53.407  1.00  0.00           C  
ATOM   3691  O   THR   246      32.966 -14.050 -52.328  1.00  0.00           O  
ATOM   3692  N   ALA   247      33.248 -13.740 -54.547  1.00  0.00           N  
ATOM   3693  H   ALA   247      32.874 -13.326 -55.393  1.00  0.00           H  
ATOM   3694  CA  ALA   247      34.388 -14.611 -54.751  1.00  0.00           C  
ATOM   3695  HA  ALA   247      34.017 -15.594 -54.463  1.00  0.00           H  
ATOM   3696  CB  ALA   247      34.796 -14.642 -56.220  1.00  0.00           C  
ATOM   3697  HB1 ALA   247      33.915 -14.962 -56.790  1.00  0.00           H  
ATOM   3698  HB2 ALA   247      35.078 -13.681 -56.669  1.00  0.00           H  
ATOM   3699  HB3 ALA   247      35.614 -15.351 -56.395  1.00  0.00           H  
ATOM   3700  C   ALA   247      35.578 -14.297 -53.848  1.00  0.00           C  
ATOM   3701  O   ALA   247      36.291 -15.237 -53.389  1.00  0.00           O  
ATOM   3702  N   VAL   248      35.751 -13.019 -53.473  1.00  0.00           N  
ATOM   3703  H   VAL   248      34.994 -12.386 -53.705  1.00  0.00           H  
ATOM   3704  CA  VAL   248      36.951 -12.541 -52.769  1.00  0.00           C  
ATOM   3705  HA  VAL   248      37.798 -13.145 -53.096  1.00  0.00           H  
ATOM   3706  CB  VAL   248      37.278 -11.068 -52.938  1.00  0.00           C  
ATOM   3707  HB  VAL   248      36.580 -10.498 -52.324  1.00  0.00           H  
ATOM   3708  CG1 VAL   248      38.603 -10.661 -52.276  1.00  0.00           C  
ATOM   3709 HG11 VAL   248      39.428 -11.213 -52.742  1.00  0.00           H  
ATOM   3710 HG12 VAL   248      38.752  -9.574 -52.308  1.00  0.00           H  
ATOM   3711 HG13 VAL   248      38.651 -10.886 -51.204  1.00  0.00           H  
ATOM   3712  CG2 VAL   248      37.370 -10.646 -54.407  1.00  0.00           C  
ATOM   3713 HG21 VAL   248      38.062 -11.294 -54.957  1.00  0.00           H  
ATOM   3714 HG22 VAL   248      36.427 -10.692 -54.967  1.00  0.00           H  
ATOM   3715 HG23 VAL   248      37.772  -9.630 -54.500  1.00  0.00           H  
ATOM   3716  C   VAL   248      36.727 -12.804 -51.334  1.00  0.00           C  
ATOM   3717  O   VAL   248      37.676 -13.333 -50.733  1.00  0.00           O  
ATOM   3718  N   GLY   249      35.610 -12.345 -50.744  1.00  0.00           N  
ATOM   3719  H   GLY   249      34.948 -11.914 -51.378  1.00  0.00           H  
ATOM   3720  CA  GLY   249      35.107 -12.651 -49.412  1.00  0.00           C  
ATOM   3721  HA2 GLY   249      35.923 -12.276 -48.794  1.00  0.00           H  
ATOM   3722  HA3 GLY   249      34.176 -12.201 -49.065  1.00  0.00           H  
ATOM   3723  C   GLY   249      35.044 -14.190 -49.117  1.00  0.00           C  
ATOM   3724  O   GLY   249      35.541 -14.675 -48.105  1.00  0.00           O  
ATOM   3725  N   SER   250      34.505 -14.983 -50.093  1.00  0.00           N  
ATOM   3726  H   SER   250      33.981 -14.564 -50.852  1.00  0.00           H  
ATOM   3727  CA  SER   250      34.403 -16.395 -49.948  1.00  0.00           C  
ATOM   3728  HA  SER   250      34.179 -16.421 -48.881  1.00  0.00           H  
ATOM   3729  CB  SER   250      33.258 -16.939 -50.714  1.00  0.00           C  
ATOM   3730  HB2 SER   250      33.103 -18.009 -50.578  1.00  0.00           H  
ATOM   3731  HB3 SER   250      32.413 -16.424 -50.257  1.00  0.00           H  
ATOM   3732  OG  SER   250      33.458 -16.635 -52.081  1.00  0.00           O  
ATOM   3733  HG  SER   250      33.066 -15.772 -52.235  1.00  0.00           H  
ATOM   3734  C   SER   250      35.737 -17.226 -50.078  1.00  0.00           C  
ATOM   3735  O   SER   250      35.928 -18.239 -49.373  1.00  0.00           O  
ATOM   3736  N   GLY   251      36.642 -16.736 -50.895  1.00  0.00           N  
ATOM   3737  H   GLY   251      36.402 -16.014 -51.564  1.00  0.00           H  
ATOM   3738  CA  GLY   251      37.962 -17.166 -51.148  1.00  0.00           C  
ATOM   3739  HA2 GLY   251      37.945 -18.256 -51.148  1.00  0.00           H  
ATOM   3740  HA3 GLY   251      38.377 -16.758 -52.070  1.00  0.00           H  
ATOM   3741  C   GLY   251      38.952 -16.847 -50.008  1.00  0.00           C  
ATOM   3742  O   GLY   251      39.591 -17.745 -49.436  1.00  0.00           O  
ATOM   3743  N   MET   252      38.888 -15.595 -49.518  1.00  0.00           N  
ATOM   3744  H   MET   252      38.209 -14.914 -49.837  1.00  0.00           H  
ATOM   3745  CA  MET   252      39.728 -15.239 -48.310  1.00  0.00           C  
ATOM   3746  HA  MET   252      40.760 -15.520 -48.521  1.00  0.00           H  
ATOM   3747  CB  MET   252      39.941 -13.704 -48.194  1.00  0.00           C  
ATOM   3748  HB2 MET   252      40.452 -13.488 -49.131  1.00  0.00           H  
ATOM   3749  HB3 MET   252      39.011 -13.137 -48.243  1.00  0.00           H  
ATOM   3750  CG  MET   252      40.862 -13.217 -47.052  1.00  0.00           C  
ATOM   3751  HG2 MET   252      40.504 -13.440 -46.047  1.00  0.00           H  
ATOM   3752  HG3 MET   252      41.804 -13.762 -47.011  1.00  0.00           H  
ATOM   3753  SD  MET   252      41.206 -11.489 -47.069  1.00  0.00           S  
ATOM   3754  CE  MET   252      42.926 -11.307 -46.501  1.00  0.00           C  
ATOM   3755  HE1 MET   252      43.300 -10.276 -46.538  1.00  0.00           H  
ATOM   3756  HE2 MET   252      42.970 -11.638 -45.456  1.00  0.00           H  
ATOM   3757  HE3 MET   252      43.551 -11.952 -47.131  1.00  0.00           H  
ATOM   3758  C   MET   252      39.132 -15.825 -47.016  1.00  0.00           C  
ATOM   3759  O   MET   252      39.997 -16.289 -46.258  1.00  0.00           O  
ATOM   3760  N   ALA   253      37.828 -15.994 -46.900  1.00  0.00           N  
ATOM   3761  H   ALA   253      37.162 -15.702 -47.605  1.00  0.00           H  
ATOM   3762  CA  ALA   253      37.284 -16.901 -45.895  1.00  0.00           C  
ATOM   3763  HA  ALA   253      37.569 -16.519 -44.914  1.00  0.00           H  
ATOM   3764  CB  ALA   253      35.792 -16.741 -46.012  1.00  0.00           C  
ATOM   3765  HB1 ALA   253      35.633 -15.661 -45.901  1.00  0.00           H  
ATOM   3766  HB2 ALA   253      35.373 -17.062 -46.974  1.00  0.00           H  
ATOM   3767  HB3 ALA   253      35.244 -17.099 -45.133  1.00  0.00           H  
ATOM   3768  C   ALA   253      37.857 -18.313 -45.975  1.00  0.00           C  
ATOM   3769  O   ALA   253      38.409 -18.823 -44.971  1.00  0.00           O  
ATOM   3770  N   SER   254      37.874 -18.905 -47.236  1.00  0.00           N  
ATOM   3771  H   SER   254      37.615 -18.359 -48.048  1.00  0.00           H  
ATOM   3772  CA  SER   254      38.442 -20.234 -47.418  1.00  0.00           C  
ATOM   3773  HA  SER   254      37.917 -20.994 -46.839  1.00  0.00           H  
ATOM   3774  CB  SER   254      38.328 -20.795 -48.757  1.00  0.00           C  
ATOM   3775  HB2 SER   254      38.900 -20.141 -49.415  1.00  0.00           H  
ATOM   3776  HB3 SER   254      38.828 -21.759 -48.666  1.00  0.00           H  
ATOM   3777  OG  SER   254      36.975 -20.998 -49.147  1.00  0.00           O  
ATOM   3778  HG  SER   254      36.464 -20.188 -49.071  1.00  0.00           H  
ATOM   3779  C   SER   254      39.900 -20.347 -46.890  1.00  0.00           C  
ATOM   3780  O   SER   254      40.253 -21.397 -46.316  1.00  0.00           O  
ATOM   3781  N   MET   255      40.697 -19.250 -46.961  1.00  0.00           N  
ATOM   3782  H   MET   255      40.384 -18.440 -47.482  1.00  0.00           H  
ATOM   3783  CA  MET   255      42.131 -19.266 -46.646  1.00  0.00           C  
ATOM   3784  HA  MET   255      42.583 -20.182 -47.027  1.00  0.00           H  
ATOM   3785  CB  MET   255      42.828 -18.063 -47.405  1.00  0.00           C  
ATOM   3786  HB2 MET   255      43.674 -18.442 -47.976  1.00  0.00           H  
ATOM   3787  HB3 MET   255      42.096 -17.698 -48.126  1.00  0.00           H  
ATOM   3788  CG  MET   255      43.410 -16.855 -46.667  1.00  0.00           C  
ATOM   3789  HG2 MET   255      42.595 -16.423 -46.087  1.00  0.00           H  
ATOM   3790  HG3 MET   255      44.110 -17.096 -45.867  1.00  0.00           H  
ATOM   3791  SD  MET   255      43.965 -15.498 -47.684  1.00  0.00           S  
ATOM   3792  CE  MET   255      44.932 -14.585 -46.416  1.00  0.00           C  
ATOM   3793  HE1 MET   255      45.552 -15.259 -45.811  1.00  0.00           H  
ATOM   3794  HE2 MET   255      45.598 -13.905 -46.962  1.00  0.00           H  
ATOM   3795  HE3 MET   255      44.328 -13.968 -45.740  1.00  0.00           H  
ATOM   3796  C   MET   255      42.332 -18.936 -45.127  1.00  0.00           C  
ATOM   3797  O   MET   255      43.381 -19.357 -44.634  1.00  0.00           O  
ATOM   3798  N   VAL   256      41.339 -18.304 -44.479  1.00  0.00           N  
ATOM   3799  H   VAL   256      40.564 -17.959 -45.032  1.00  0.00           H  
ATOM   3800  CA  VAL   256      41.242 -18.100 -43.056  1.00  0.00           C  
ATOM   3801  HA  VAL   256      42.205 -17.815 -42.633  1.00  0.00           H  
ATOM   3802  CB  VAL   256      40.377 -16.886 -42.794  1.00  0.00           C  
ATOM   3803  HB  VAL   256      39.692 -16.774 -43.634  1.00  0.00           H  
ATOM   3804  CG1 VAL   256      39.723 -16.943 -41.428  1.00  0.00           C  
ATOM   3805 HG11 VAL   256      40.429 -17.243 -40.644  1.00  0.00           H  
ATOM   3806 HG12 VAL   256      39.310 -15.945 -41.233  1.00  0.00           H  
ATOM   3807 HG13 VAL   256      38.887 -17.651 -41.472  1.00  0.00           H  
ATOM   3808  CG2 VAL   256      41.144 -15.582 -42.855  1.00  0.00           C  
ATOM   3809 HG21 VAL   256      41.510 -15.476 -43.884  1.00  0.00           H  
ATOM   3810 HG22 VAL   256      40.547 -14.664 -42.795  1.00  0.00           H  
ATOM   3811 HG23 VAL   256      42.015 -15.531 -42.191  1.00  0.00           H  
ATOM   3812  C   VAL   256      40.768 -19.331 -42.328  1.00  0.00           C  
ATOM   3813  O   VAL   256      41.467 -19.909 -41.460  1.00  0.00           O  
ATOM   3814  N   LEU   257      39.638 -19.822 -42.697  1.00  0.00           N  
ATOM   3815  H   LEU   257      39.080 -19.285 -43.349  1.00  0.00           H  
ATOM   3816  CA  LEU   257      39.025 -21.073 -42.166  1.00  0.00           C  
ATOM   3817  HA  LEU   257      38.834 -20.809 -41.126  1.00  0.00           H  
ATOM   3818  CB  LEU   257      37.632 -21.215 -42.895  1.00  0.00           C  
ATOM   3819  HB2 LEU   257      37.692 -21.100 -43.977  1.00  0.00           H  
ATOM   3820  HB3 LEU   257      37.268 -22.238 -42.801  1.00  0.00           H  
ATOM   3821  CG  LEU   257      36.604 -20.209 -42.409  1.00  0.00           C  
ATOM   3822  HG  LEU   257      36.993 -19.193 -42.348  1.00  0.00           H  
ATOM   3823  CD1 LEU   257      35.505 -20.171 -43.484  1.00  0.00           C  
ATOM   3824 HD11 LEU   257      34.542 -20.071 -42.968  1.00  0.00           H  
ATOM   3825 HD12 LEU   257      35.680 -19.373 -44.216  1.00  0.00           H  
ATOM   3826 HD13 LEU   257      35.460 -21.086 -44.087  1.00  0.00           H  
ATOM   3827  CD2 LEU   257      35.993 -20.669 -41.077  1.00  0.00           C  
ATOM   3828 HD21 LEU   257      36.749 -20.760 -40.288  1.00  0.00           H  
ATOM   3829 HD22 LEU   257      35.273 -19.936 -40.692  1.00  0.00           H  
ATOM   3830 HD23 LEU   257      35.505 -21.619 -41.329  1.00  0.00           H  
ATOM   3831  C   LEU   257      39.872 -22.336 -42.145  1.00  0.00           C  
ATOM   3832  O   LEU   257      39.803 -23.092 -41.165  1.00  0.00           O  
ATOM   3833  N   PHE   258      40.646 -22.579 -43.230  1.00  0.00           N  
ATOM   3834  H   PHE   258      40.473 -21.958 -44.011  1.00  0.00           H  
ATOM   3835  CA  PHE   258      41.716 -23.581 -43.270  1.00  0.00           C  
ATOM   3836  HA  PHE   258      41.226 -24.536 -43.081  1.00  0.00           H  
ATOM   3837  CB  PHE   258      42.339 -23.577 -44.684  1.00  0.00           C  
ATOM   3838  HB2 PHE   258      41.549 -23.683 -45.437  1.00  0.00           H  
ATOM   3839  HB3 PHE   258      42.820 -22.601 -44.821  1.00  0.00           H  
ATOM   3840  CG  PHE   258      43.324 -24.737 -44.786  1.00  0.00           C  
ATOM   3841  CD1 PHE   258      44.674 -24.460 -44.581  1.00  0.00           C  
ATOM   3842  HD1 PHE   258      45.029 -23.447 -44.462  1.00  0.00           H  
ATOM   3843  CE1 PHE   258      45.575 -25.538 -44.720  1.00  0.00           C  
ATOM   3844  HE1 PHE   258      46.622 -25.279 -44.783  1.00  0.00           H  
ATOM   3845  CZ  PHE   258      45.219 -26.842 -45.188  1.00  0.00           C  
ATOM   3846  HZ  PHE   258      46.001 -27.467 -45.594  1.00  0.00           H  
ATOM   3847  CE2 PHE   258      43.841 -27.039 -45.416  1.00  0.00           C  
ATOM   3848  HE2 PHE   258      43.526 -28.019 -45.740  1.00  0.00           H  
ATOM   3849  CD2 PHE   258      42.900 -26.035 -45.128  1.00  0.00           C  
ATOM   3850  HD2 PHE   258      41.841 -26.171 -45.288  1.00  0.00           H  
ATOM   3851  C   PHE   258      42.683 -23.578 -42.046  1.00  0.00           C  
ATOM   3852  O   PHE   258      42.742 -24.538 -41.287  1.00  0.00           O  
ATOM   3853  N   GLU   259      43.397 -22.487 -41.808  1.00  0.00           N  
ATOM   3854  H   GLU   259      43.536 -21.838 -42.574  1.00  0.00           H  
ATOM   3855  CA  GLU   259      44.252 -22.364 -40.668  1.00  0.00           C  
ATOM   3856  HA  GLU   259      44.898 -23.241 -40.714  1.00  0.00           H  
ATOM   3857  CB  GLU   259      45.282 -21.240 -40.865  1.00  0.00           C  
ATOM   3858  HB2 GLU   259      44.813 -20.313 -41.194  1.00  0.00           H  
ATOM   3859  HB3 GLU   259      45.791 -21.116 -39.909  1.00  0.00           H  
ATOM   3860  CG  GLU   259      46.242 -21.610 -42.019  1.00  0.00           C  
ATOM   3861  HG2 GLU   259      46.519 -22.664 -41.973  1.00  0.00           H  
ATOM   3862  HG3 GLU   259      45.673 -21.304 -42.897  1.00  0.00           H  
ATOM   3863  CD  GLU   259      47.514 -20.705 -41.935  1.00  0.00           C  
ATOM   3864  OE1 GLU   259      47.616 -19.599 -42.497  1.00  0.00           O  
ATOM   3865  OE2 GLU   259      48.449 -21.230 -41.291  1.00  0.00           O  
ATOM   3866  C   GLU   259      43.624 -22.427 -39.315  1.00  0.00           C  
ATOM   3867  O   GLU   259      44.074 -23.189 -38.472  1.00  0.00           O  
ATOM   3868  N   ALA   260      42.465 -21.787 -39.123  1.00  0.00           N  
ATOM   3869  H   ALA   260      42.196 -21.211 -39.913  1.00  0.00           H  
ATOM   3870  CA  ALA   260      41.705 -21.734 -37.840  1.00  0.00           C  
ATOM   3871  HA  ALA   260      42.410 -21.415 -37.073  1.00  0.00           H  
ATOM   3872  CB  ALA   260      40.512 -20.797 -38.064  1.00  0.00           C  
ATOM   3873  HB1 ALA   260      39.801 -20.956 -37.244  1.00  0.00           H  
ATOM   3874  HB2 ALA   260      40.665 -19.711 -38.078  1.00  0.00           H  
ATOM   3875  HB3 ALA   260      39.966 -20.981 -38.997  1.00  0.00           H  
ATOM   3876  C   ALA   260      41.275 -23.167 -37.499  1.00  0.00           C  
ATOM   3877  O   ALA   260      41.153 -23.504 -36.343  1.00  0.00           O  
ATOM   3878  N   ASN   261      41.162 -24.107 -38.431  1.00  0.00           N  
ATOM   3879  H   ASN   261      41.189 -23.747 -39.378  1.00  0.00           H  
ATOM   3880  CA  ASN   261      40.676 -25.439 -38.109  1.00  0.00           C  
ATOM   3881  HA  ASN   261      39.858 -25.400 -37.390  1.00  0.00           H  
ATOM   3882  CB  ASN   261      40.096 -25.977 -39.472  1.00  0.00           C  
ATOM   3883  HB2 ASN   261      40.545 -25.544 -40.365  1.00  0.00           H  
ATOM   3884  HB3 ASN   261      40.350 -27.037 -39.497  1.00  0.00           H  
ATOM   3885  CG  ASN   261      38.549 -25.792 -39.493  1.00  0.00           C  
ATOM   3886  OD1 ASN   261      37.829 -26.659 -39.054  1.00  0.00           O  
ATOM   3887  ND2 ASN   261      38.000 -24.710 -39.908  1.00  0.00           N  
ATOM   3888 HD21 ASN   261      36.988 -24.671 -39.919  1.00  0.00           H  
ATOM   3889 HD22 ASN   261      38.574 -24.002 -40.350  1.00  0.00           H  
ATOM   3890  C   ASN   261      41.721 -26.379 -37.506  1.00  0.00           C  
ATOM   3891  O   ASN   261      41.510 -27.039 -36.548  1.00  0.00           O  
ATOM   3892  N   ILE   262      42.876 -26.231 -38.151  1.00  0.00           N  
ATOM   3893  H   ILE   262      43.080 -25.421 -38.723  1.00  0.00           H  
ATOM   3894  CA  ILE   262      44.134 -26.825 -37.633  1.00  0.00           C  
ATOM   3895  HA  ILE   262      44.030 -27.874 -37.356  1.00  0.00           H  
ATOM   3896  CB  ILE   262      45.086 -26.647 -38.769  1.00  0.00           C  
ATOM   3897  HB  ILE   262      45.125 -25.649 -39.204  1.00  0.00           H  
ATOM   3898  CG2 ILE   262      46.483 -27.088 -38.293  1.00  0.00           C  
ATOM   3899 HG21 ILE   262      47.234 -26.968 -39.083  1.00  0.00           H  
ATOM   3900 HG22 ILE   262      46.857 -26.457 -37.478  1.00  0.00           H  
ATOM   3901 HG23 ILE   262      46.479 -28.046 -37.758  1.00  0.00           H  
ATOM   3902  CG1 ILE   262      44.572 -27.647 -39.824  1.00  0.00           C  
ATOM   3903 HG12 ILE   262      44.705 -28.679 -39.500  1.00  0.00           H  
ATOM   3904 HG13 ILE   262      43.591 -27.350 -40.194  1.00  0.00           H  
ATOM   3905  CD1 ILE   262      45.288 -27.653 -41.174  1.00  0.00           C  
ATOM   3906 HD11 ILE   262      46.229 -28.181 -40.976  1.00  0.00           H  
ATOM   3907 HD12 ILE   262      44.750 -28.251 -41.920  1.00  0.00           H  
ATOM   3908 HD13 ILE   262      45.385 -26.604 -41.480  1.00  0.00           H  
ATOM   3909  C   ILE   262      44.530 -26.198 -36.308  1.00  0.00           C  
ATOM   3910  O   ILE   262      45.102 -26.878 -35.464  1.00  0.00           O  
ATOM   3911  N   LEU   263      44.262 -24.904 -36.099  1.00  0.00           N  
ATOM   3912  H   LEU   263      43.836 -24.460 -36.903  1.00  0.00           H  
ATOM   3913  CA  LEU   263      44.512 -24.163 -34.834  1.00  0.00           C  
ATOM   3914  HA  LEU   263      45.480 -24.422 -34.406  1.00  0.00           H  
ATOM   3915  CB  LEU   263      44.559 -22.667 -35.163  1.00  0.00           C  
ATOM   3916  HB2 LEU   263      43.700 -22.255 -35.693  1.00  0.00           H  
ATOM   3917  HB3 LEU   263      44.603 -22.181 -34.189  1.00  0.00           H  
ATOM   3918  CG  LEU   263      45.904 -22.308 -35.858  1.00  0.00           C  
ATOM   3919  HG  LEU   263      46.033 -22.876 -36.780  1.00  0.00           H  
ATOM   3920  CD1 LEU   263      45.872 -20.844 -36.251  1.00  0.00           C  
ATOM   3921 HD11 LEU   263      44.982 -20.525 -36.807  1.00  0.00           H  
ATOM   3922 HD12 LEU   263      45.857 -20.159 -35.393  1.00  0.00           H  
ATOM   3923 HD13 LEU   263      46.765 -20.590 -36.835  1.00  0.00           H  
ATOM   3924  CD2 LEU   263      47.196 -22.471 -35.007  1.00  0.00           C  
ATOM   3925 HD21 LEU   263      47.348 -23.488 -34.626  1.00  0.00           H  
ATOM   3926 HD22 LEU   263      48.087 -22.167 -35.571  1.00  0.00           H  
ATOM   3927 HD23 LEU   263      47.101 -21.851 -34.107  1.00  0.00           H  
ATOM   3928  C   LEU   263      43.489 -24.524 -33.725  1.00  0.00           C  
ATOM   3929  O   LEU   263      43.835 -24.510 -32.588  1.00  0.00           O  
ATOM   3930  N   ALA   264      42.258 -24.953 -34.026  1.00  0.00           N  
ATOM   3931  H   ALA   264      41.911 -24.743 -34.954  1.00  0.00           H  
ATOM   3932  CA  ALA   264      41.324 -25.508 -33.037  1.00  0.00           C  
ATOM   3933  HA  ALA   264      41.325 -24.648 -32.366  1.00  0.00           H  
ATOM   3934  CB  ALA   264      39.956 -25.557 -33.718  1.00  0.00           C  
ATOM   3935  HB1 ALA   264      39.734 -24.516 -33.985  1.00  0.00           H  
ATOM   3936  HB2 ALA   264      39.871 -26.261 -34.555  1.00  0.00           H  
ATOM   3937  HB3 ALA   264      39.324 -25.953 -32.913  1.00  0.00           H  
ATOM   3938  C   ALA   264      41.868 -26.894 -32.555  1.00  0.00           C  
ATOM   3939  O   ALA   264      41.980 -27.138 -31.370  1.00  0.00           O  
ATOM   3940  N   VAL   265      42.354 -27.735 -33.526  1.00  0.00           N  
ATOM   3941  H   VAL   265      42.216 -27.475 -34.495  1.00  0.00           H  
ATOM   3942  CA  VAL   265      43.151 -28.955 -33.047  1.00  0.00           C  
ATOM   3943  HA  VAL   265      42.482 -29.404 -32.313  1.00  0.00           H  
ATOM   3944  CB  VAL   265      43.298 -29.837 -34.289  1.00  0.00           C  
ATOM   3945  HB  VAL   265      43.546 -29.281 -35.193  1.00  0.00           H  
ATOM   3946  CG1 VAL   265      44.405 -30.917 -34.081  1.00  0.00           C  
ATOM   3947 HG11 VAL   265      44.159 -31.694 -33.347  1.00  0.00           H  
ATOM   3948 HG12 VAL   265      44.561 -31.505 -34.994  1.00  0.00           H  
ATOM   3949 HG13 VAL   265      45.421 -30.592 -33.829  1.00  0.00           H  
ATOM   3950  CG2 VAL   265      42.049 -30.741 -34.516  1.00  0.00           C  
ATOM   3951 HG21 VAL   265      42.155 -31.309 -35.449  1.00  0.00           H  
ATOM   3952 HG22 VAL   265      41.689 -31.262 -33.621  1.00  0.00           H  
ATOM   3953 HG23 VAL   265      41.229 -30.023 -34.639  1.00  0.00           H  
ATOM   3954  C   VAL   265      44.492 -28.690 -32.345  1.00  0.00           C  
ATOM   3955  O   VAL   265      44.810 -29.483 -31.411  1.00  0.00           O  
ATOM   3956  N   LEU   266      45.256 -27.660 -32.650  1.00  0.00           N  
ATOM   3957  H   LEU   266      44.878 -27.118 -33.417  1.00  0.00           H  
ATOM   3958  CA  LEU   266      46.355 -27.114 -31.801  1.00  0.00           C  
ATOM   3959  HA  LEU   266      47.012 -27.973 -31.666  1.00  0.00           H  
ATOM   3960  CB  LEU   266      47.084 -25.990 -32.553  1.00  0.00           C  
ATOM   3961  HB2 LEU   266      47.176 -26.273 -33.602  1.00  0.00           H  
ATOM   3962  HB3 LEU   266      46.586 -25.021 -32.531  1.00  0.00           H  
ATOM   3963  CG  LEU   266      48.399 -25.657 -31.952  1.00  0.00           C  
ATOM   3964  HG  LEU   266      48.339 -25.362 -30.905  1.00  0.00           H  
ATOM   3965  CD1 LEU   266      49.514 -26.700 -32.114  1.00  0.00           C  
ATOM   3966 HD11 LEU   266      49.855 -26.780 -33.154  1.00  0.00           H  
ATOM   3967 HD12 LEU   266      50.377 -26.364 -31.527  1.00  0.00           H  
ATOM   3968 HD13 LEU   266      49.286 -27.706 -31.742  1.00  0.00           H  
ATOM   3969  CD2 LEU   266      48.931 -24.455 -32.676  1.00  0.00           C  
ATOM   3970 HD21 LEU   266      48.329 -23.553 -32.514  1.00  0.00           H  
ATOM   3971 HD22 LEU   266      49.942 -24.236 -32.311  1.00  0.00           H  
ATOM   3972 HD23 LEU   266      49.022 -24.624 -33.756  1.00  0.00           H  
ATOM   3973  C   LEU   266      45.860 -26.698 -30.398  1.00  0.00           C  
ATOM   3974  O   LEU   266      46.483 -26.918 -29.394  1.00  0.00           O  
ATOM   3975  N   ALA   267      44.650 -26.167 -30.328  1.00  0.00           N  
ATOM   3976  H   ALA   267      44.271 -25.878 -31.222  1.00  0.00           H  
ATOM   3977  CA  ALA   267      44.058 -25.703 -29.005  1.00  0.00           C  
ATOM   3978  HA  ALA   267      44.833 -25.179 -28.446  1.00  0.00           H  
ATOM   3979  CB  ALA   267      42.934 -24.661 -29.268  1.00  0.00           C  
ATOM   3980  HB1 ALA   267      42.438 -24.343 -28.343  1.00  0.00           H  
ATOM   3981  HB2 ALA   267      43.489 -23.833 -29.725  1.00  0.00           H  
ATOM   3982  HB3 ALA   267      42.200 -25.029 -29.995  1.00  0.00           H  
ATOM   3983  C   ALA   267      43.577 -26.791 -27.991  1.00  0.00           C  
ATOM   3984  O   ALA   267      44.032 -26.840 -26.819  1.00  0.00           O  
ATOM   3985  N   GLU   268      42.828 -27.814 -28.501  1.00  0.00           N  
ATOM   3986  H   GLU   268      42.509 -27.591 -29.436  1.00  0.00           H  
ATOM   3987  CA  GLU   268      42.709 -29.192 -28.046  1.00  0.00           C  
ATOM   3988  HA  GLU   268      42.083 -29.245 -27.155  1.00  0.00           H  
ATOM   3989  CB  GLU   268      42.064 -30.107 -29.086  1.00  0.00           C  
ATOM   3990  HB2 GLU   268      42.603 -29.898 -30.010  1.00  0.00           H  
ATOM   3991  HB3 GLU   268      42.330 -31.156 -28.958  1.00  0.00           H  
ATOM   3992  CG  GLU   268      40.548 -29.907 -29.161  1.00  0.00           C  
ATOM   3993  HG2 GLU   268      40.086 -30.311 -28.260  1.00  0.00           H  
ATOM   3994  HG3 GLU   268      40.299 -28.847 -29.131  1.00  0.00           H  
ATOM   3995  CD  GLU   268      39.912 -30.605 -30.343  1.00  0.00           C  
ATOM   3996  OE1 GLU   268      38.926 -31.367 -30.074  1.00  0.00           O  
ATOM   3997  OE2 GLU   268      40.234 -30.198 -31.483  1.00  0.00           O  
ATOM   3998  C   GLU   268      44.065 -29.831 -27.657  1.00  0.00           C  
ATOM   3999  O   GLU   268      44.193 -30.151 -26.484  1.00  0.00           O  
ATOM   4000  N   VAL   269      45.056 -29.905 -28.530  1.00  0.00           N  
ATOM   4001  H   VAL   269      44.856 -29.541 -29.454  1.00  0.00           H  
ATOM   4002  CA  VAL   269      46.391 -30.478 -28.079  1.00  0.00           C  
ATOM   4003  HA  VAL   269      46.220 -31.425 -27.569  1.00  0.00           H  
ATOM   4004  CB  VAL   269      47.172 -30.737 -29.396  1.00  0.00           C  
ATOM   4005  HB  VAL   269      47.389 -29.823 -29.949  1.00  0.00           H  
ATOM   4006  CG1 VAL   269      48.495 -31.425 -29.051  1.00  0.00           C  
ATOM   4007 HG11 VAL   269      49.201 -30.701 -28.625  1.00  0.00           H  
ATOM   4008 HG12 VAL   269      48.273 -32.292 -28.417  1.00  0.00           H  
ATOM   4009 HG13 VAL   269      48.954 -31.781 -29.981  1.00  0.00           H  
ATOM   4010  CG2 VAL   269      46.484 -31.810 -30.234  1.00  0.00           C  
ATOM   4011 HG21 VAL   269      46.366 -32.761 -29.699  1.00  0.00           H  
ATOM   4012 HG22 VAL   269      45.425 -31.561 -30.376  1.00  0.00           H  
ATOM   4013 HG23 VAL   269      47.031 -31.951 -31.174  1.00  0.00           H  
ATOM   4014  C   VAL   269      47.206 -29.662 -27.044  1.00  0.00           C  
ATOM   4015  O   VAL   269      47.817 -30.193 -26.156  1.00  0.00           O  
ATOM   4016  N   MET   270      47.077 -28.362 -27.086  1.00  0.00           N  
ATOM   4017  H   MET   270      46.557 -27.932 -27.842  1.00  0.00           H  
ATOM   4018  CA  MET   270      47.680 -27.527 -26.042  1.00  0.00           C  
ATOM   4019  HA  MET   270      48.722 -27.747 -25.810  1.00  0.00           H  
ATOM   4020  CB  MET   270      47.617 -26.102 -26.508  1.00  0.00           C  
ATOM   4021  HB2 MET   270      46.681 -25.859 -27.010  1.00  0.00           H  
ATOM   4022  HB3 MET   270      47.759 -25.363 -25.719  1.00  0.00           H  
ATOM   4023  CG  MET   270      48.781 -25.906 -27.532  1.00  0.00           C  
ATOM   4024  HG2 MET   270      49.731 -26.207 -27.089  1.00  0.00           H  
ATOM   4025  HG3 MET   270      48.520 -26.338 -28.499  1.00  0.00           H  
ATOM   4026  SD  MET   270      49.024 -24.101 -27.934  1.00  0.00           S  
ATOM   4027  CE  MET   270      47.452 -23.598 -28.613  1.00  0.00           C  
ATOM   4028  HE1 MET   270      46.686 -23.761 -27.845  1.00  0.00           H  
ATOM   4029  HE2 MET   270      47.603 -22.604 -29.052  1.00  0.00           H  
ATOM   4030  HE3 MET   270      47.243 -24.241 -29.477  1.00  0.00           H  
ATOM   4031  C   MET   270      46.924 -27.746 -24.713  1.00  0.00           C  
ATOM   4032  O   MET   270      47.533 -27.741 -23.651  1.00  0.00           O  
ATOM   4033  N   SER   271      45.639 -27.979 -24.782  1.00  0.00           N  
ATOM   4034  H   SER   271      45.215 -28.045 -25.699  1.00  0.00           H  
ATOM   4035  CA  SER   271      44.774 -28.214 -23.637  1.00  0.00           C  
ATOM   4036  HA  SER   271      45.044 -27.409 -22.954  1.00  0.00           H  
ATOM   4037  CB  SER   271      43.301 -28.026 -23.960  1.00  0.00           C  
ATOM   4038  HB2 SER   271      43.169 -26.986 -24.257  1.00  0.00           H  
ATOM   4039  HB3 SER   271      42.887 -28.703 -24.708  1.00  0.00           H  
ATOM   4040  OG  SER   271      42.624 -28.165 -22.728  1.00  0.00           O  
ATOM   4041  HG  SER   271      42.697 -29.081 -22.449  1.00  0.00           H  
ATOM   4042  C   SER   271      45.116 -29.599 -23.090  1.00  0.00           C  
ATOM   4043  O   SER   271      45.141 -29.745 -21.845  1.00  0.00           O  
ATOM   4044  N   ALA   272      45.471 -30.615 -23.891  1.00  0.00           N  
ATOM   4045  H   ALA   272      45.392 -30.468 -24.891  1.00  0.00           H  
ATOM   4046  CA  ALA   272      45.735 -31.890 -23.408  1.00  0.00           C  
ATOM   4047  HA  ALA   272      45.036 -32.118 -22.604  1.00  0.00           H  
ATOM   4048  CB  ALA   272      45.557 -32.771 -24.619  1.00  0.00           C  
ATOM   4049  HB1 ALA   272      46.391 -32.745 -25.332  1.00  0.00           H  
ATOM   4050  HB2 ALA   272      45.506 -33.811 -24.275  1.00  0.00           H  
ATOM   4051  HB3 ALA   272      44.575 -32.694 -25.102  1.00  0.00           H  
ATOM   4052  C   ALA   272      47.177 -31.961 -22.835  1.00  0.00           C  
ATOM   4053  O   ALA   272      47.339 -32.659 -21.859  1.00  0.00           O  
ATOM   4054  N   ILE   273      48.212 -31.335 -23.434  1.00  0.00           N  
ATOM   4055  H   ILE   273      48.093 -30.699 -24.213  1.00  0.00           H  
ATOM   4056  CA  ILE   273      49.608 -31.253 -22.923  1.00  0.00           C  
ATOM   4057  HA  ILE   273      50.013 -32.242 -22.710  1.00  0.00           H  
ATOM   4058  CB  ILE   273      50.603 -30.438 -23.778  1.00  0.00           C  
ATOM   4059  HB  ILE   273      50.141 -29.456 -23.884  1.00  0.00           H  
ATOM   4060  CG2 ILE   273      51.991 -30.201 -23.073  1.00  0.00           C  
ATOM   4061 HG21 ILE   273      52.756 -29.616 -23.600  1.00  0.00           H  
ATOM   4062 HG22 ILE   273      51.889 -29.602 -22.160  1.00  0.00           H  
ATOM   4063 HG23 ILE   273      52.490 -31.132 -22.777  1.00  0.00           H  
ATOM   4064  CG1 ILE   273      50.711 -31.067 -25.182  1.00  0.00           C  
ATOM   4065 HG12 ILE   273      51.393 -31.910 -25.073  1.00  0.00           H  
ATOM   4066 HG13 ILE   273      49.748 -31.416 -25.554  1.00  0.00           H  
ATOM   4067  CD1 ILE   273      51.384 -30.127 -26.184  1.00  0.00           C  
ATOM   4068 HD11 ILE   273      51.420 -30.685 -27.128  1.00  0.00           H  
ATOM   4069 HD12 ILE   273      50.812 -29.194 -26.260  1.00  0.00           H  
ATOM   4070 HD13 ILE   273      52.395 -29.778 -25.940  1.00  0.00           H  
ATOM   4071  C   ILE   273      49.564 -30.487 -21.571  1.00  0.00           C  
ATOM   4072  O   ILE   273      50.403 -30.726 -20.690  1.00  0.00           O  
ATOM   4073  N   PHE   274      48.670 -29.483 -21.441  1.00  0.00           N  
ATOM   4074  H   PHE   274      48.103 -29.236 -22.243  1.00  0.00           H  
ATOM   4075  CA  PHE   274      48.525 -28.767 -20.187  1.00  0.00           C  
ATOM   4076  HA  PHE   274      49.450 -28.258 -19.914  1.00  0.00           H  
ATOM   4077  CB  PHE   274      47.504 -27.606 -20.396  1.00  0.00           C  
ATOM   4078  HB2 PHE   274      47.867 -26.918 -21.170  1.00  0.00           H  
ATOM   4079  HB3 PHE   274      46.580 -27.942 -20.882  1.00  0.00           H  
ATOM   4080  CG  PHE   274      47.092 -26.844 -19.207  1.00  0.00           C  
ATOM   4081  CD1 PHE   274      45.795 -26.668 -18.816  1.00  0.00           C  
ATOM   4082  HD1 PHE   274      44.999 -27.123 -19.386  1.00  0.00           H  
ATOM   4083  CE1 PHE   274      45.474 -25.841 -17.691  1.00  0.00           C  
ATOM   4084  HE1 PHE   274      44.466 -25.577 -17.408  1.00  0.00           H  
ATOM   4085  CZ  PHE   274      46.544 -25.283 -17.010  1.00  0.00           C  
ATOM   4086  HZ  PHE   274      46.265 -24.734 -16.123  1.00  0.00           H  
ATOM   4087  CE2 PHE   274      47.862 -25.253 -17.413  1.00  0.00           C  
ATOM   4088  HE2 PHE   274      48.536 -24.695 -16.780  1.00  0.00           H  
ATOM   4089  CD2 PHE   274      48.134 -26.121 -18.513  1.00  0.00           C  
ATOM   4090  HD2 PHE   274      49.155 -26.087 -18.862  1.00  0.00           H  
ATOM   4091  C   PHE   274      48.031 -29.637 -19.050  1.00  0.00           C  
ATOM   4092  O   PHE   274      48.451 -29.453 -17.960  1.00  0.00           O  
ATOM   4093  N   ALA   275      47.187 -30.642 -19.321  1.00  0.00           N  
ATOM   4094  H   ALA   275      46.840 -30.668 -20.273  1.00  0.00           H  
ATOM   4095  CA  ALA   275      46.737 -31.706 -18.459  1.00  0.00           C  
ATOM   4096  HA  ALA   275      46.467 -31.267 -17.499  1.00  0.00           H  
ATOM   4097  CB  ALA   275      45.534 -32.279 -19.060  1.00  0.00           C  
ATOM   4098  HB1 ALA   275      44.934 -31.427 -19.404  1.00  0.00           H  
ATOM   4099  HB2 ALA   275      45.741 -32.966 -19.890  1.00  0.00           H  
ATOM   4100  HB3 ALA   275      45.046 -32.850 -18.260  1.00  0.00           H  
ATOM   4101  C   ALA   275      47.848 -32.755 -18.163  1.00  0.00           C  
ATOM   4102  O   ALA   275      47.823 -33.200 -17.010  1.00  0.00           O  
ATOM   4103  N   GLU   276      48.713 -33.130 -19.149  1.00  0.00           N  
ATOM   4104  H   GLU   276      48.498 -32.790 -20.078  1.00  0.00           H  
ATOM   4105  CA  GLU   276      49.993 -33.932 -18.954  1.00  0.00           C  
ATOM   4106  HA  GLU   276      49.701 -34.929 -18.624  1.00  0.00           H  
ATOM   4107  CB  GLU   276      50.789 -34.138 -20.289  1.00  0.00           C  
ATOM   4108  HB2 GLU   276      51.030 -33.194 -20.778  1.00  0.00           H  
ATOM   4109  HB3 GLU   276      51.814 -34.457 -20.105  1.00  0.00           H  
ATOM   4110  CG  GLU   276      50.284 -35.028 -21.450  1.00  0.00           C  
ATOM   4111  HG2 GLU   276      49.800 -35.905 -21.021  1.00  0.00           H  
ATOM   4112  HG3 GLU   276      49.539 -34.374 -21.905  1.00  0.00           H  
ATOM   4113  CD  GLU   276      51.297 -35.416 -22.441  1.00  0.00           C  
ATOM   4114  OE1 GLU   276      52.142 -36.301 -22.152  1.00  0.00           O  
ATOM   4115  OE2 GLU   276      51.328 -34.860 -23.557  1.00  0.00           O  
ATOM   4116  C   GLU   276      50.941 -33.265 -17.952  1.00  0.00           C  
ATOM   4117  O   GLU   276      51.382 -33.957 -16.968  1.00  0.00           O  
ATOM   4118  N   VAL   277      51.336 -31.960 -18.167  1.00  0.00           N  
ATOM   4119  H   VAL   277      50.988 -31.475 -18.985  1.00  0.00           H  
ATOM   4120  CA  VAL   277      52.446 -31.244 -17.547  1.00  0.00           C  
ATOM   4121  HA  VAL   277      53.221 -31.978 -17.326  1.00  0.00           H  
ATOM   4122  CB  VAL   277      53.039 -30.152 -18.477  1.00  0.00           C  
ATOM   4123  HB  VAL   277      53.900 -29.745 -17.947  1.00  0.00           H  
ATOM   4124  CG1 VAL   277      53.598 -30.801 -19.699  1.00  0.00           C  
ATOM   4125 HG11 VAL   277      54.373 -31.507 -19.377  1.00  0.00           H  
ATOM   4126 HG12 VAL   277      52.831 -31.270 -20.327  1.00  0.00           H  
ATOM   4127 HG13 VAL   277      54.020 -30.029 -20.354  1.00  0.00           H  
ATOM   4128  CG2 VAL   277      52.378 -28.840 -18.755  1.00  0.00           C  
ATOM   4129 HG21 VAL   277      53.132 -28.116 -19.089  1.00  0.00           H  
ATOM   4130 HG22 VAL   277      51.639 -28.802 -19.564  1.00  0.00           H  
ATOM   4131 HG23 VAL   277      51.866 -28.401 -17.890  1.00  0.00           H  
ATOM   4132  C   VAL   277      52.067 -30.630 -16.160  1.00  0.00           C  
ATOM   4133  O   VAL   277      52.957 -30.636 -15.327  1.00  0.00           O  
ATOM   4134  N   MET   278      50.800 -30.206 -15.985  1.00  0.00           N  
ATOM   4135  H   MET   278      50.273 -30.042 -16.835  1.00  0.00           H  
ATOM   4136  CA  MET   278      50.228 -29.843 -14.687  1.00  0.00           C  
ATOM   4137  HA  MET   278      51.009 -29.274 -14.182  1.00  0.00           H  
ATOM   4138  CB  MET   278      48.946 -29.065 -14.871  1.00  0.00           C  
ATOM   4139  HB2 MET   278      48.291 -29.677 -15.490  1.00  0.00           H  
ATOM   4140  HB3 MET   278      48.458 -28.948 -13.903  1.00  0.00           H  
ATOM   4141  CG  MET   278      49.075 -27.735 -15.608  1.00  0.00           C  
ATOM   4142  HG2 MET   278      49.528 -28.028 -16.555  1.00  0.00           H  
ATOM   4143  HG3 MET   278      48.077 -27.311 -15.715  1.00  0.00           H  
ATOM   4144  SD  MET   278      49.963 -26.501 -14.641  1.00  0.00           S  
ATOM   4145  CE  MET   278      48.777 -26.248 -13.294  1.00  0.00           C  
ATOM   4146  HE1 MET   278      48.909 -25.291 -12.774  1.00  0.00           H  
ATOM   4147  HE2 MET   278      47.799 -26.068 -13.757  1.00  0.00           H  
ATOM   4148  HE3 MET   278      48.816 -27.052 -12.549  1.00  0.00           H  
ATOM   4149  C   MET   278      50.051 -31.033 -13.707  1.00  0.00           C  
ATOM   4150  O   MET   278      50.001 -30.864 -12.462  1.00  0.00           O  
ATOM   4151  N   GLN   279      50.054 -32.273 -14.221  1.00  0.00           N  
ATOM   4152  H   GLN   279      50.174 -32.351 -15.224  1.00  0.00           H  
ATOM   4153  CA  GLN   279      50.055 -33.513 -13.388  1.00  0.00           C  
ATOM   4154  HA  GLN   279      49.986 -34.400 -14.018  1.00  0.00           H  
ATOM   4155  CB  GLN   279      51.410 -33.751 -12.704  1.00  0.00           C  
ATOM   4156  HB2 GLN   279      51.571 -32.821 -12.160  1.00  0.00           H  
ATOM   4157  HB3 GLN   279      51.369 -34.653 -12.093  1.00  0.00           H  
ATOM   4158  CG  GLN   279      52.639 -33.882 -13.802  1.00  0.00           C  
ATOM   4159  HG2 GLN   279      52.285 -34.525 -14.607  1.00  0.00           H  
ATOM   4160  HG3 GLN   279      52.928 -32.939 -14.266  1.00  0.00           H  
ATOM   4161  CD  GLN   279      53.856 -34.538 -13.283  1.00  0.00           C  
ATOM   4162  OE1 GLN   279      54.728 -33.944 -12.591  1.00  0.00           O  
ATOM   4163  NE2 GLN   279      54.130 -35.821 -13.466  1.00  0.00           N  
ATOM   4164 HE21 GLN   279      54.986 -36.213 -13.091  1.00  0.00           H  
ATOM   4165 HE22 GLN   279      53.288 -36.345 -13.669  1.00  0.00           H  
ATOM   4166  C   GLN   279      48.884 -33.663 -12.420  1.00  0.00           C  
ATOM   4167  O   GLN   279      48.945 -34.479 -11.495  1.00  0.00           O  
ATOM   4168  N   GLY   280      47.766 -32.967 -12.634  1.00  0.00           N  
ATOM   4169  H   GLY   280      47.691 -32.354 -13.437  1.00  0.00           H  
ATOM   4170  CA  GLY   280      46.518 -33.050 -11.834  1.00  0.00           C  
ATOM   4171  HA2 GLY   280      46.802 -32.924 -10.789  1.00  0.00           H  
ATOM   4172  HA3 GLY   280      45.871 -32.253 -12.201  1.00  0.00           H  
ATOM   4173  C   GLY   280      45.641 -34.253 -12.115  1.00  0.00           C  
ATOM   4174  O   GLY   280      45.692 -34.810 -13.218  1.00  0.00           O  
ATOM   4175  N   LYS   281      44.700 -34.620 -11.230  1.00  0.00           N  
ATOM   4176  H   LYS   281      44.625 -34.090 -10.370  1.00  0.00           H  
ATOM   4177  CA  LYS   281      43.886 -35.842 -11.401  1.00  0.00           C  
ATOM   4178  HA  LYS   281      44.486 -36.744 -11.518  1.00  0.00           H  
ATOM   4179  CB  LYS   281      42.972 -36.074 -10.138  1.00  0.00           C  
ATOM   4180  HB2 LYS   281      42.526 -35.093  -9.970  1.00  0.00           H  
ATOM   4181  HB3 LYS   281      42.174 -36.771 -10.394  1.00  0.00           H  
ATOM   4182  CG  LYS   281      43.674 -36.548  -8.898  1.00  0.00           C  
ATOM   4183  HG2 LYS   281      44.638 -36.059  -8.763  1.00  0.00           H  
ATOM   4184  HG3 LYS   281      43.022 -36.341  -8.049  1.00  0.00           H  
ATOM   4185  CD  LYS   281      43.999 -38.024  -8.908  1.00  0.00           C  
ATOM   4186  HD2 LYS   281      44.589 -38.282  -9.788  1.00  0.00           H  
ATOM   4187  HD3 LYS   281      44.624 -38.279  -8.052  1.00  0.00           H  
ATOM   4188  CE  LYS   281      42.756 -38.942  -8.781  1.00  0.00           C  
ATOM   4189  HE2 LYS   281      42.253 -38.653  -7.858  1.00  0.00           H  
ATOM   4190  HE3 LYS   281      42.030 -38.668  -9.546  1.00  0.00           H  
ATOM   4191  NZ  LYS   281      43.045 -40.363  -8.880  1.00  0.00           N  
ATOM   4192  HZ1 LYS   281      43.546 -40.604  -9.723  1.00  0.00           H  
ATOM   4193  HZ2 LYS   281      43.596 -40.768  -8.137  1.00  0.00           H  
ATOM   4194  HZ3 LYS   281      42.219 -40.945  -8.872  1.00  0.00           H  
ATOM   4195  C   LYS   281      42.992 -35.729 -12.605  1.00  0.00           C  
ATOM   4196  O   LYS   281      42.266 -34.763 -12.686  1.00  0.00           O  
ATOM   4197  N   PRO   282      42.925 -36.712 -13.501  1.00  0.00           N  
ATOM   4198  CD  PRO   282      43.892 -37.780 -13.710  1.00  0.00           C  
ATOM   4199  HD2 PRO   282      43.521 -38.614 -13.101  1.00  0.00           H  
ATOM   4200  HD3 PRO   282      44.894 -37.506 -13.359  1.00  0.00           H  
ATOM   4201  CG  PRO   282      43.875 -38.127 -15.169  1.00  0.00           C  
ATOM   4202  HG2 PRO   282      44.193 -39.142 -15.437  1.00  0.00           H  
ATOM   4203  HG3 PRO   282      44.409 -37.331 -15.702  1.00  0.00           H  
ATOM   4204  CB  PRO   282      42.382 -38.050 -15.380  1.00  0.00           C  
ATOM   4205  HB2 PRO   282      41.822 -38.907 -14.988  1.00  0.00           H  
ATOM   4206  HB3 PRO   282      42.145 -37.973 -16.449  1.00  0.00           H  
ATOM   4207  CA  PRO   282      42.061 -36.746 -14.698  1.00  0.00           C  
ATOM   4208  HA  PRO   282      42.301 -35.915 -15.361  1.00  0.00           H  
ATOM   4209  C   PRO   282      40.541 -36.728 -14.443  1.00  0.00           C  
ATOM   4210  O   PRO   282      39.889 -36.823 -15.451  1.00  0.00           O  
ATOM   4211  N   GLU   283      40.030 -36.542 -13.249  1.00  0.00           N  
ATOM   4212  H   GLU   283      40.655 -36.407 -12.462  1.00  0.00           H  
ATOM   4213  CA  GLU   283      38.575 -36.745 -13.018  1.00  0.00           C  
ATOM   4214  HA  GLU   283      38.446 -37.810 -13.210  1.00  0.00           H  
ATOM   4215  CB  GLU   283      38.317 -36.473 -11.564  1.00  0.00           C  
ATOM   4216  HB2 GLU   283      39.173 -36.686 -10.924  1.00  0.00           H  
ATOM   4217  HB3 GLU   283      38.092 -35.415 -11.430  1.00  0.00           H  
ATOM   4218  CG  GLU   283      37.197 -37.335 -10.975  1.00  0.00           C  
ATOM   4219  HG2 GLU   283      36.711 -36.903 -10.101  1.00  0.00           H  
ATOM   4220  HG3 GLU   283      36.328 -37.355 -11.632  1.00  0.00           H  
ATOM   4221  CD  GLU   283      37.563 -38.744 -10.693  1.00  0.00           C  
ATOM   4222  OE1 GLU   283      37.529 -39.232  -9.566  1.00  0.00           O  
ATOM   4223  OE2 GLU   283      38.030 -39.474 -11.596  1.00  0.00           O  
ATOM   4224  C   GLU   283      37.608 -35.924 -13.926  1.00  0.00           C  
ATOM   4225  O   GLU   283      36.534 -36.342 -14.333  1.00  0.00           O  
ATOM   4226  N   PHE   284      38.127 -34.814 -14.483  1.00  0.00           N  
ATOM   4227  H   PHE   284      39.066 -34.531 -14.231  1.00  0.00           H  
ATOM   4228  CA  PHE   284      37.387 -33.951 -15.352  1.00  0.00           C  
ATOM   4229  HA  PHE   284      36.402 -33.918 -14.888  1.00  0.00           H  
ATOM   4230  CB  PHE   284      38.063 -32.664 -15.305  1.00  0.00           C  
ATOM   4231  HB2 PHE   284      37.312 -31.965 -15.693  1.00  0.00           H  
ATOM   4232  HB3 PHE   284      38.373 -32.334 -14.306  1.00  0.00           H  
ATOM   4233  CG  PHE   284      39.283 -32.432 -16.269  1.00  0.00           C  
ATOM   4234  CD1 PHE   284      40.478 -33.099 -15.914  1.00  0.00           C  
ATOM   4235  HD1 PHE   284      40.621 -33.451 -14.903  1.00  0.00           H  
ATOM   4236  CE1 PHE   284      41.548 -33.178 -16.873  1.00  0.00           C  
ATOM   4237  HE1 PHE   284      42.528 -33.563 -16.635  1.00  0.00           H  
ATOM   4238  CZ  PHE   284      41.374 -32.591 -18.105  1.00  0.00           C  
ATOM   4239  HZ  PHE   284      42.245 -32.578 -18.744  1.00  0.00           H  
ATOM   4240  CE2 PHE   284      40.161 -31.944 -18.505  1.00  0.00           C  
ATOM   4241  HE2 PHE   284      40.126 -31.394 -19.433  1.00  0.00           H  
ATOM   4242  CD2 PHE   284      39.139 -31.908 -17.582  1.00  0.00           C  
ATOM   4243  HD2 PHE   284      38.202 -31.493 -17.923  1.00  0.00           H  
ATOM   4244  C   PHE   284      37.181 -34.361 -16.806  1.00  0.00           C  
ATOM   4245  O   PHE   284      36.340 -33.790 -17.552  1.00  0.00           O  
ATOM   4246  N   THR   285      37.919 -35.410 -17.274  1.00  0.00           N  
ATOM   4247  H   THR   285      38.566 -35.892 -16.660  1.00  0.00           H  
ATOM   4248  CA  THR   285      37.854 -35.913 -18.679  1.00  0.00           C  
ATOM   4249  HA  THR   285      37.806 -35.008 -19.285  1.00  0.00           H  
ATOM   4250  CB  THR   285      39.174 -36.538 -19.062  1.00  0.00           C  
ATOM   4251  HB  THR   285      39.090 -36.847 -20.104  1.00  0.00           H  
ATOM   4252  CG2 THR   285      40.428 -35.699 -19.046  1.00  0.00           C  
ATOM   4253 HG21 THR   285      40.544 -35.495 -17.974  1.00  0.00           H  
ATOM   4254 HG22 THR   285      41.367 -36.048 -19.495  1.00  0.00           H  
ATOM   4255 HG23 THR   285      40.182 -34.790 -19.609  1.00  0.00           H  
ATOM   4256  OG1 THR   285      39.487 -37.793 -18.376  1.00  0.00           O  
ATOM   4257  HG1 THR   285      40.160 -38.376 -18.734  1.00  0.00           H  
ATOM   4258  C   THR   285      36.780 -36.915 -19.001  1.00  0.00           C  
ATOM   4259  O   THR   285      36.634 -37.290 -20.159  1.00  0.00           O  
ATOM   4260  N   ASP   286      36.006 -37.446 -18.018  1.00  0.00           N  
ATOM   4261  H   ASP   286      36.116 -37.067 -17.085  1.00  0.00           H  
ATOM   4262  CA  ASP   286      35.269 -38.692 -18.057  1.00  0.00           C  
ATOM   4263  HA  ASP   286      36.067 -39.420 -18.199  1.00  0.00           H  
ATOM   4264  CB  ASP   286      34.511 -38.852 -16.687  1.00  0.00           C  
ATOM   4265  HB2 ASP   286      35.226 -38.892 -15.865  1.00  0.00           H  
ATOM   4266  HB3 ASP   286      33.804 -38.060 -16.437  1.00  0.00           H  
ATOM   4267  CG  ASP   286      33.778 -40.142 -16.596  1.00  0.00           C  
ATOM   4268  OD1 ASP   286      34.304 -41.123 -17.144  1.00  0.00           O  
ATOM   4269  OD2 ASP   286      32.651 -40.185 -16.036  1.00  0.00           O  
ATOM   4270  C   ASP   286      34.175 -38.697 -19.181  1.00  0.00           C  
ATOM   4271  O   ASP   286      33.419 -37.798 -19.246  1.00  0.00           O  
ATOM   4272  N   HIE   287      34.135 -39.699 -20.087  1.00  0.00           N  
ATOM   4273  H   HIE   287      34.909 -40.352 -20.085  1.00  0.00           H  
ATOM   4274  CA  HIE   287      33.154 -39.820 -21.174  1.00  0.00           C  
ATOM   4275  HA  HIE   287      33.244 -39.015 -21.903  1.00  0.00           H  
ATOM   4276  CB  HIE   287      33.415 -41.114 -21.925  1.00  0.00           C  
ATOM   4277  HB2 HIE   287      34.482 -41.259 -22.135  1.00  0.00           H  
ATOM   4278  HB3 HIE   287      33.150 -41.946 -21.260  1.00  0.00           H  
ATOM   4279  CG  HIE   287      32.734 -41.219 -23.226  1.00  0.00           C  
ATOM   4280  ND1 HIE   287      32.913 -40.412 -24.311  1.00  0.00           N  
ATOM   4281  CE1 HIE   287      32.080 -40.784 -25.276  1.00  0.00           C  
ATOM   4282  HE1 HIE   287      31.975 -40.291 -26.231  1.00  0.00           H  
ATOM   4283  NE2 HIE   287      31.468 -41.944 -24.913  1.00  0.00           N  
ATOM   4284  HE2 HIE   287      30.893 -42.544 -25.486  1.00  0.00           H  
ATOM   4285  CD2 HIE   287      31.786 -42.177 -23.561  1.00  0.00           C  
ATOM   4286  HD2 HIE   287      31.588 -43.073 -22.992  1.00  0.00           H  
ATOM   4287  C   HIE   287      31.708 -39.791 -20.662  1.00  0.00           C  
ATOM   4288  O   HIE   287      30.935 -39.230 -21.394  1.00  0.00           O  
ATOM   4289  N   LEU   288      31.325 -40.413 -19.527  1.00  0.00           N  
ATOM   4290  H   LEU   288      32.048 -40.735 -18.895  1.00  0.00           H  
ATOM   4291  CA  LEU   288      29.913 -40.375 -19.068  1.00  0.00           C  
ATOM   4292  HA  LEU   288      29.271 -40.712 -19.881  1.00  0.00           H  
ATOM   4293  CB  LEU   288      29.776 -41.365 -17.920  1.00  0.00           C  
ATOM   4294  HB2 LEU   288      30.164 -42.344 -18.201  1.00  0.00           H  
ATOM   4295  HB3 LEU   288      30.374 -41.042 -17.067  1.00  0.00           H  
ATOM   4296  CG  LEU   288      28.335 -41.528 -17.433  1.00  0.00           C  
ATOM   4297  HG  LEU   288      27.760 -40.677 -17.799  1.00  0.00           H  
ATOM   4298  CD1 LEU   288      27.607 -42.845 -17.837  1.00  0.00           C  
ATOM   4299 HD11 LEU   288      28.190 -43.673 -17.414  1.00  0.00           H  
ATOM   4300 HD12 LEU   288      26.575 -42.885 -17.467  1.00  0.00           H  
ATOM   4301 HD13 LEU   288      27.615 -42.966 -18.927  1.00  0.00           H  
ATOM   4302  CD2 LEU   288      28.263 -41.570 -15.895  1.00  0.00           C  
ATOM   4303 HD21 LEU   288      28.841 -42.353 -15.390  1.00  0.00           H  
ATOM   4304 HD22 LEU   288      28.628 -40.632 -15.459  1.00  0.00           H  
ATOM   4305 HD23 LEU   288      27.176 -41.596 -15.747  1.00  0.00           H  
ATOM   4306  C   LEU   288      29.509 -38.933 -18.789  1.00  0.00           C  
ATOM   4307  O   LEU   288      28.472 -38.527 -19.318  1.00  0.00           O  
ATOM   4308  N   THR   289      30.279 -38.187 -18.000  1.00  0.00           N  
ATOM   4309  H   THR   289      31.078 -38.608 -17.541  1.00  0.00           H  
ATOM   4310  CA  THR   289      29.915 -36.779 -17.704  1.00  0.00           C  
ATOM   4311  HA  THR   289      28.979 -36.735 -17.147  1.00  0.00           H  
ATOM   4312  CB  THR   289      30.931 -36.291 -16.701  1.00  0.00           C  
ATOM   4313  HB  THR   289      31.945 -36.385 -17.088  1.00  0.00           H  
ATOM   4314  CG2 THR   289      30.955 -34.758 -16.614  1.00  0.00           C  
ATOM   4315 HG21 THR   289      31.429 -34.251 -17.463  1.00  0.00           H  
ATOM   4316 HG22 THR   289      29.955 -34.314 -16.535  1.00  0.00           H  
ATOM   4317 HG23 THR   289      31.476 -34.376 -15.728  1.00  0.00           H  
ATOM   4318  OG1 THR   289      30.719 -37.003 -15.534  1.00  0.00           O  
ATOM   4319  HG1 THR   289      30.904 -37.935 -15.673  1.00  0.00           H  
ATOM   4320  C   THR   289      29.802 -35.977 -18.985  1.00  0.00           C  
ATOM   4321  O   THR   289      28.916 -35.149 -19.036  1.00  0.00           O  
ATOM   4322  N   HIE   290      30.655 -36.206 -19.976  1.00  0.00           N  
ATOM   4323  H   HIE   290      31.433 -36.821 -19.768  1.00  0.00           H  
ATOM   4324  CA  HIE   290      30.522 -35.499 -21.248  1.00  0.00           C  
ATOM   4325  HA  HIE   290      30.295 -34.456 -21.025  1.00  0.00           H  
ATOM   4326  CB  HIE   290      31.900 -35.350 -21.959  1.00  0.00           C  
ATOM   4327  HB2 HIE   290      32.340 -36.355 -21.995  1.00  0.00           H  
ATOM   4328  HB3 HIE   290      31.803 -34.976 -22.985  1.00  0.00           H  
ATOM   4329  CG  HIE   290      32.904 -34.492 -21.275  1.00  0.00           C  
ATOM   4330  ND1 HIE   290      32.977 -33.155 -21.238  1.00  0.00           N  
ATOM   4331  CE1 HIE   290      34.007 -32.781 -20.415  1.00  0.00           C  
ATOM   4332  HE1 HIE   290      34.281 -31.761 -20.190  1.00  0.00           H  
ATOM   4333  NE2 HIE   290      34.506 -33.890 -19.815  1.00  0.00           N  
ATOM   4334  HE2 HIE   290      35.203 -33.943 -19.086  1.00  0.00           H  
ATOM   4335  CD2 HIE   290      33.944 -35.009 -20.461  1.00  0.00           C  
ATOM   4336  HD2 HIE   290      34.152 -36.064 -20.359  1.00  0.00           H  
ATOM   4337  C   HIE   290      29.372 -35.983 -22.194  1.00  0.00           C  
ATOM   4338  O   HIE   290      28.684 -35.150 -22.734  1.00  0.00           O  
ATOM   4339  N   LYS   291      29.102 -37.268 -22.258  1.00  0.00           N  
ATOM   4340  H   LYS   291      29.634 -37.919 -21.693  1.00  0.00           H  
ATOM   4341  CA  LYS   291      27.915 -37.890 -23.013  1.00  0.00           C  
ATOM   4342  HA  LYS   291      28.064 -37.732 -24.081  1.00  0.00           H  
ATOM   4343  CB  LYS   291      27.892 -39.433 -22.740  1.00  0.00           C  
ATOM   4344  HB2 LYS   291      28.888 -39.780 -23.013  1.00  0.00           H  
ATOM   4345  HB3 LYS   291      27.804 -39.571 -21.662  1.00  0.00           H  
ATOM   4346  CG  LYS   291      26.778 -40.161 -23.435  1.00  0.00           C  
ATOM   4347  HG2 LYS   291      25.844 -39.602 -23.394  1.00  0.00           H  
ATOM   4348  HG3 LYS   291      27.144 -40.318 -24.450  1.00  0.00           H  
ATOM   4349  CD  LYS   291      26.582 -41.519 -22.896  1.00  0.00           C  
ATOM   4350  HD2 LYS   291      27.396 -42.167 -23.219  1.00  0.00           H  
ATOM   4351  HD3 LYS   291      26.497 -41.488 -21.810  1.00  0.00           H  
ATOM   4352  CE  LYS   291      25.231 -42.008 -23.451  1.00  0.00           C  
ATOM   4353  HE2 LYS   291      24.476 -41.225 -23.373  1.00  0.00           H  
ATOM   4354  HE3 LYS   291      25.306 -42.251 -24.511  1.00  0.00           H  
ATOM   4355  NZ  LYS   291      24.698 -43.159 -22.756  1.00  0.00           N  
ATOM   4356  HZ1 LYS   291      24.237 -43.064 -21.863  1.00  0.00           H  
ATOM   4357  HZ2 LYS   291      23.984 -43.611 -23.309  1.00  0.00           H  
ATOM   4358  HZ3 LYS   291      25.427 -43.852 -22.662  1.00  0.00           H  
ATOM   4359  C   LYS   291      26.703 -37.296 -22.406  1.00  0.00           C  
ATOM   4360  O   LYS   291      25.797 -36.950 -23.126  1.00  0.00           O  
ATOM   4361  N   LEU   292      26.604 -37.117 -21.054  1.00  0.00           N  
ATOM   4362  H   LEU   292      27.310 -37.601 -20.512  1.00  0.00           H  
ATOM   4363  CA  LEU   292      25.442 -36.520 -20.281  1.00  0.00           C  
ATOM   4364  HA  LEU   292      24.539 -37.025 -20.625  1.00  0.00           H  
ATOM   4365  CB  LEU   292      25.485 -36.854 -18.745  1.00  0.00           C  
ATOM   4366  HB2 LEU   292      26.507 -36.608 -18.457  1.00  0.00           H  
ATOM   4367  HB3 LEU   292      24.888 -36.138 -18.179  1.00  0.00           H  
ATOM   4368  CG  LEU   292      25.142 -38.199 -18.454  1.00  0.00           C  
ATOM   4369  HG  LEU   292      25.637 -38.960 -19.058  1.00  0.00           H  
ATOM   4370  CD1 LEU   292      25.676 -38.526 -17.095  1.00  0.00           C  
ATOM   4371 HD11 LEU   292      25.100 -38.114 -16.257  1.00  0.00           H  
ATOM   4372 HD12 LEU   292      25.646 -39.585 -16.813  1.00  0.00           H  
ATOM   4373 HD13 LEU   292      26.748 -38.291 -17.107  1.00  0.00           H  
ATOM   4374  CD2 LEU   292      23.633 -38.517 -18.370  1.00  0.00           C  
ATOM   4375 HD21 LEU   292      23.150 -38.460 -19.354  1.00  0.00           H  
ATOM   4376 HD22 LEU   292      23.602 -39.574 -18.078  1.00  0.00           H  
ATOM   4377 HD23 LEU   292      23.097 -37.921 -17.621  1.00  0.00           H  
ATOM   4378  C   LEU   292      25.173 -35.035 -20.553  1.00  0.00           C  
ATOM   4379  O   LEU   292      24.440 -34.369 -19.845  1.00  0.00           O  
ATOM   4380  N   LYS   293      25.849 -34.385 -21.495  1.00  0.00           N  
ATOM   4381  H   LYS   293      26.569 -34.862 -22.025  1.00  0.00           H  
ATOM   4382  CA  LYS   293      25.579 -33.023 -21.918  1.00  0.00           C  
ATOM   4383  HA  LYS   293      24.696 -32.599 -21.439  1.00  0.00           H  
ATOM   4384  CB  LYS   293      26.723 -32.135 -21.276  1.00  0.00           C  
ATOM   4385  HB2 LYS   293      26.844 -32.371 -20.219  1.00  0.00           H  
ATOM   4386  HB3 LYS   293      27.688 -32.374 -21.722  1.00  0.00           H  
ATOM   4387  CG  LYS   293      26.583 -30.605 -21.337  1.00  0.00           C  
ATOM   4388  HG2 LYS   293      26.850 -30.286 -22.344  1.00  0.00           H  
ATOM   4389  HG3 LYS   293      25.523 -30.448 -21.135  1.00  0.00           H  
ATOM   4390  CD  LYS   293      27.595 -30.004 -20.380  1.00  0.00           C  
ATOM   4391  HD2 LYS   293      27.168 -30.183 -19.394  1.00  0.00           H  
ATOM   4392  HD3 LYS   293      28.526 -30.557 -20.506  1.00  0.00           H  
ATOM   4393  CE  LYS   293      27.810 -28.534 -20.665  1.00  0.00           C  
ATOM   4394  HE2 LYS   293      28.872 -28.375 -20.475  1.00  0.00           H  
ATOM   4395  HE3 LYS   293      27.753 -28.446 -21.750  1.00  0.00           H  
ATOM   4396  NZ  LYS   293      26.934 -27.574 -19.964  1.00  0.00           N  
ATOM   4397  HZ1 LYS   293      25.953 -27.631 -20.194  1.00  0.00           H  
ATOM   4398  HZ2 LYS   293      26.994 -27.758 -18.973  1.00  0.00           H  
ATOM   4399  HZ3 LYS   293      27.325 -26.649 -20.073  1.00  0.00           H  
ATOM   4400  C   LYS   293      25.380 -32.887 -23.440  1.00  0.00           C  
ATOM   4401  O   LYS   293      25.117 -31.793 -23.906  1.00  0.00           O  
ATOM   4402  N   HIE   294      25.360 -34.003 -24.152  1.00  0.00           N  
ATOM   4403  H   HIE   294      25.364 -34.866 -23.621  1.00  0.00           H  
ATOM   4404  CA  HIE   294      24.837 -34.083 -25.610  1.00  0.00           C  
ATOM   4405  HA  HIE   294      25.102 -35.072 -25.985  1.00  0.00           H  
ATOM   4406  CB  HIE   294      23.326 -33.892 -25.505  1.00  0.00           C  
ATOM   4407  HB2 HIE   294      22.970 -32.862 -25.380  1.00  0.00           H  
ATOM   4408  HB3 HIE   294      22.806 -34.267 -26.395  1.00  0.00           H  
ATOM   4409  CG  HIE   294      22.732 -34.665 -24.411  1.00  0.00           C  
ATOM   4410  ND1 HIE   294      22.601 -36.041 -24.307  1.00  0.00           N  
ATOM   4411  CE1 HIE   294      21.904 -36.229 -23.174  1.00  0.00           C  
ATOM   4412  HE1 HIE   294      21.286 -37.097 -23.003  1.00  0.00           H  
ATOM   4413  NE2 HIE   294      21.637 -35.069 -22.566  1.00  0.00           N  
ATOM   4414  HE2 HIE   294      20.960 -35.017 -21.818  1.00  0.00           H  
ATOM   4415  CD2 HIE   294      22.158 -34.052 -23.290  1.00  0.00           C  
ATOM   4416  HD2 HIE   294      21.966 -33.014 -23.065  1.00  0.00           H  
ATOM   4417  C   HIE   294      25.533 -33.174 -26.672  1.00  0.00           C  
ATOM   4418  O   HIE   294      24.967 -33.073 -27.744  1.00  0.00           O  
ATOM   4419  N   HIE   295      26.628 -32.487 -26.273  1.00  0.00           N  
ATOM   4420  H   HIE   295      27.055 -32.648 -25.368  1.00  0.00           H  
ATOM   4421  CA  HIE   295      27.371 -31.658 -27.219  1.00  0.00           C  
ATOM   4422  HA  HIE   295      26.736 -31.288 -28.023  1.00  0.00           H  
ATOM   4423  CB  HIE   295      28.006 -30.519 -26.465  1.00  0.00           C  
ATOM   4424  HB2 HIE   295      28.704 -30.838 -25.682  1.00  0.00           H  
ATOM   4425  HB3 HIE   295      28.693 -29.928 -27.083  1.00  0.00           H  
ATOM   4426  CG  HIE   295      27.031 -29.571 -25.858  1.00  0.00           C  
ATOM   4427  ND1 HIE   295      25.820 -29.274 -26.332  1.00  0.00           N  
ATOM   4428  CE1 HIE   295      25.233 -28.455 -25.416  1.00  0.00           C  
ATOM   4429  HE1 HIE   295      24.228 -28.086 -25.553  1.00  0.00           H  
ATOM   4430  NE2 HIE   295      26.051 -28.241 -24.385  1.00  0.00           N  
ATOM   4431  HE2 HIE   295      25.729 -27.911 -23.487  1.00  0.00           H  
ATOM   4432  CD2 HIE   295      27.230 -28.948 -24.577  1.00  0.00           C  
ATOM   4433  HD2 HIE   295      28.114 -29.065 -23.968  1.00  0.00           H  
ATOM   4434  C   HIE   295      28.576 -32.483 -27.832  1.00  0.00           C  
ATOM   4435  O   HIE   295      29.614 -32.698 -27.270  1.00  0.00           O  
ATOM   4436  N   PRO   296      28.594 -32.840 -29.158  1.00  0.00           N  
ATOM   4437  CD  PRO   296      27.390 -32.914 -29.949  1.00  0.00           C  
ATOM   4438  HD2 PRO   296      27.368 -32.008 -30.567  1.00  0.00           H  
ATOM   4439  HD3 PRO   296      26.442 -32.987 -29.401  1.00  0.00           H  
ATOM   4440  CG  PRO   296      27.724 -34.213 -30.829  1.00  0.00           C  
ATOM   4441  HG2 PRO   296      27.324 -34.132 -31.847  1.00  0.00           H  
ATOM   4442  HG3 PRO   296      27.360 -35.086 -30.272  1.00  0.00           H  
ATOM   4443  CB  PRO   296      29.245 -34.168 -31.014  1.00  0.00           C  
ATOM   4444  HB2 PRO   296      29.454 -33.497 -31.856  1.00  0.00           H  
ATOM   4445  HB3 PRO   296      29.692 -35.148 -31.222  1.00  0.00           H  
ATOM   4446  CA  PRO   296      29.712 -33.588 -29.688  1.00  0.00           C  
ATOM   4447  HA  PRO   296      29.994 -34.415 -29.036  1.00  0.00           H  
ATOM   4448  C   PRO   296      30.983 -32.798 -29.917  1.00  0.00           C  
ATOM   4449  O   PRO   296      31.986 -33.470 -29.890  1.00  0.00           O  
ATOM   4450  N   GLY   297      30.918 -31.503 -30.116  1.00  0.00           N  
ATOM   4451  H   GLY   297      30.052 -30.978 -30.120  1.00  0.00           H  
ATOM   4452  CA  GLY   297      32.113 -30.647 -29.864  1.00  0.00           C  
ATOM   4453  HA2 GLY   297      32.691 -30.846 -30.767  1.00  0.00           H  
ATOM   4454  HA3 GLY   297      31.786 -29.617 -29.725  1.00  0.00           H  
ATOM   4455  C   GLY   297      32.881 -30.914 -28.566  1.00  0.00           C  
ATOM   4456  O   GLY   297      34.079 -31.065 -28.566  1.00  0.00           O  
ATOM   4457  N   GLN   298      32.087 -31.057 -27.446  1.00  0.00           N  
ATOM   4458  H   GLN   298      31.092 -30.898 -27.553  1.00  0.00           H  
ATOM   4459  CA  GLN   298      32.567 -31.344 -26.105  1.00  0.00           C  
ATOM   4460  HA  GLN   298      33.441 -30.723 -25.908  1.00  0.00           H  
ATOM   4461  CB  GLN   298      31.420 -30.959 -25.085  1.00  0.00           C  
ATOM   4462  HB2 GLN   298      31.177 -29.898 -25.038  1.00  0.00           H  
ATOM   4463  HB3 GLN   298      30.556 -31.557 -25.372  1.00  0.00           H  
ATOM   4464  CG  GLN   298      31.767 -31.340 -23.687  1.00  0.00           C  
ATOM   4465  HG2 GLN   298      31.976 -32.409 -23.643  1.00  0.00           H  
ATOM   4466  HG3 GLN   298      32.672 -30.816 -23.380  1.00  0.00           H  
ATOM   4467  CD  GLN   298      30.683 -30.954 -22.678  1.00  0.00           C  
ATOM   4468  OE1 GLN   298      29.937 -29.979 -22.767  1.00  0.00           O  
ATOM   4469  NE2 GLN   298      30.555 -31.829 -21.724  1.00  0.00           N  
ATOM   4470 HE21 GLN   298      29.677 -31.837 -21.219  1.00  0.00           H  
ATOM   4471 HE22 GLN   298      31.110 -32.677 -21.730  1.00  0.00           H  
ATOM   4472  C   GLN   298      32.952 -32.773 -25.966  1.00  0.00           C  
ATOM   4473  O   GLN   298      34.075 -33.071 -25.556  1.00  0.00           O  
ATOM   4474  N   ILE   299      32.194 -33.694 -26.575  1.00  0.00           N  
ATOM   4475  H   ILE   299      31.276 -33.409 -26.894  1.00  0.00           H  
ATOM   4476  CA  ILE   299      32.446 -35.122 -26.407  1.00  0.00           C  
ATOM   4477  HA  ILE   299      32.790 -35.419 -25.417  1.00  0.00           H  
ATOM   4478  CB  ILE   299      31.182 -35.908 -26.712  1.00  0.00           C  
ATOM   4479  HB  ILE   299      30.887 -35.616 -27.720  1.00  0.00           H  
ATOM   4480  CG2 ILE   299      31.365 -37.439 -26.767  1.00  0.00           C  
ATOM   4481 HG21 ILE   299      31.807 -37.728 -25.805  1.00  0.00           H  
ATOM   4482 HG22 ILE   299      30.478 -38.053 -26.962  1.00  0.00           H  
ATOM   4483 HG23 ILE   299      32.034 -37.624 -27.617  1.00  0.00           H  
ATOM   4484  CG1 ILE   299      30.035 -35.617 -25.671  1.00  0.00           C  
ATOM   4485 HG12 ILE   299      30.207 -36.183 -24.757  1.00  0.00           H  
ATOM   4486 HG13 ILE   299      30.046 -34.561 -25.398  1.00  0.00           H  
ATOM   4487  CD1 ILE   299      28.640 -35.824 -26.258  1.00  0.00           C  
ATOM   4488 HD11 ILE   299      28.032 -35.119 -25.678  1.00  0.00           H  
ATOM   4489 HD12 ILE   299      28.554 -35.521 -27.309  1.00  0.00           H  
ATOM   4490 HD13 ILE   299      28.162 -36.801 -26.114  1.00  0.00           H  
ATOM   4491  C   ILE   299      33.575 -35.635 -27.260  1.00  0.00           C  
ATOM   4492  O   ILE   299      34.346 -36.512 -26.811  1.00  0.00           O  
ATOM   4493  N   GLU   300      33.800 -35.143 -28.484  1.00  0.00           N  
ATOM   4494  H   GLU   300      33.187 -34.526 -29.004  1.00  0.00           H  
ATOM   4495  CA  GLU   300      35.137 -35.433 -29.114  1.00  0.00           C  
ATOM   4496  HA  GLU   300      35.305 -36.507 -29.024  1.00  0.00           H  
ATOM   4497  CB  GLU   300      35.038 -35.166 -30.639  1.00  0.00           C  
ATOM   4498  HB2 GLU   300      34.130 -35.618 -31.037  1.00  0.00           H  
ATOM   4499  HB3 GLU   300      35.004 -34.107 -30.896  1.00  0.00           H  
ATOM   4500  CG  GLU   300      36.310 -35.700 -31.323  1.00  0.00           C  
ATOM   4501  HG2 GLU   300      37.109 -34.960 -31.268  1.00  0.00           H  
ATOM   4502  HG3 GLU   300      36.596 -36.628 -30.829  1.00  0.00           H  
ATOM   4503  CD  GLU   300      36.089 -36.028 -32.777  1.00  0.00           C  
ATOM   4504  OE1 GLU   300      36.882 -36.842 -33.283  1.00  0.00           O  
ATOM   4505  OE2 GLU   300      35.302 -35.435 -33.504  1.00  0.00           O  
ATOM   4506  C   GLU   300      36.369 -34.671 -28.469  1.00  0.00           C  
ATOM   4507  O   GLU   300      37.337 -35.380 -28.212  1.00  0.00           O  
ATOM   4508  N   ALA   301      36.194 -33.365 -28.092  1.00  0.00           N  
ATOM   4509  H   ALA   301      35.368 -32.849 -28.369  1.00  0.00           H  
ATOM   4510  CA  ALA   301      37.252 -32.605 -27.420  1.00  0.00           C  
ATOM   4511  HA  ALA   301      38.037 -32.684 -28.172  1.00  0.00           H  
ATOM   4512  CB  ALA   301      36.827 -31.145 -27.094  1.00  0.00           C  
ATOM   4513  HB1 ALA   301      35.817 -31.074 -26.673  1.00  0.00           H  
ATOM   4514  HB2 ALA   301      37.444 -30.656 -26.329  1.00  0.00           H  
ATOM   4515  HB3 ALA   301      36.836 -30.520 -27.996  1.00  0.00           H  
ATOM   4516  C   ALA   301      37.785 -33.369 -26.177  1.00  0.00           C  
ATOM   4517  O   ALA   301      39.000 -33.435 -25.934  1.00  0.00           O  
ATOM   4518  N   ALA   302      36.845 -33.826 -25.346  1.00  0.00           N  
ATOM   4519  H   ALA   302      35.871 -33.606 -25.518  1.00  0.00           H  
ATOM   4520  CA  ALA   302      37.112 -34.601 -24.185  1.00  0.00           C  
ATOM   4521  HA  ALA   302      37.797 -34.032 -23.556  1.00  0.00           H  
ATOM   4522  CB  ALA   302      35.849 -34.713 -23.372  1.00  0.00           C  
ATOM   4523  HB1 ALA   302      36.046 -35.232 -22.426  1.00  0.00           H  
ATOM   4524  HB2 ALA   302      35.503 -33.724 -23.048  1.00  0.00           H  
ATOM   4525  HB3 ALA   302      35.016 -35.166 -23.924  1.00  0.00           H  
ATOM   4526  C   ALA   302      37.802 -36.018 -24.442  1.00  0.00           C  
ATOM   4527  O   ALA   302      38.694 -36.341 -23.757  1.00  0.00           O  
ATOM   4528  N   ALA   303      37.320 -36.671 -25.508  1.00  0.00           N  
ATOM   4529  H   ALA   303      36.574 -36.238 -26.038  1.00  0.00           H  
ATOM   4530  CA  ALA   303      37.904 -37.856 -26.076  1.00  0.00           C  
ATOM   4531  HA  ALA   303      37.898 -38.623 -25.301  1.00  0.00           H  
ATOM   4532  CB  ALA   303      37.055 -38.530 -27.146  1.00  0.00           C  
ATOM   4533  HB1 ALA   303      37.550 -39.411 -27.574  1.00  0.00           H  
ATOM   4534  HB2 ALA   303      36.094 -38.798 -26.690  1.00  0.00           H  
ATOM   4535  HB3 ALA   303      36.823 -37.840 -27.966  1.00  0.00           H  
ATOM   4536  C   ALA   303      39.318 -37.621 -26.596  1.00  0.00           C  
ATOM   4537  O   ALA   303      40.094 -38.586 -26.557  1.00  0.00           O  
ATOM   4538  N   ILE   304      39.819 -36.416 -26.964  1.00  0.00           N  
ATOM   4539  H   ILE   304      39.093 -35.747 -27.193  1.00  0.00           H  
ATOM   4540  CA  ILE   304      41.210 -36.125 -27.325  1.00  0.00           C  
ATOM   4541  HA  ILE   304      41.660 -36.971 -27.845  1.00  0.00           H  
ATOM   4542  CB  ILE   304      41.352 -34.906 -28.325  1.00  0.00           C  
ATOM   4543  HB  ILE   304      40.583 -34.190 -28.035  1.00  0.00           H  
ATOM   4544  CG2 ILE   304      42.768 -34.215 -28.216  1.00  0.00           C  
ATOM   4545 HG21 ILE   304      42.925 -33.652 -27.288  1.00  0.00           H  
ATOM   4546 HG22 ILE   304      43.586 -34.945 -28.255  1.00  0.00           H  
ATOM   4547 HG23 ILE   304      42.927 -33.433 -28.968  1.00  0.00           H  
ATOM   4548  CG1 ILE   304      40.967 -35.409 -29.751  1.00  0.00           C  
ATOM   4549 HG12 ILE   304      41.918 -35.813 -30.098  1.00  0.00           H  
ATOM   4550 HG13 ILE   304      40.152 -36.126 -29.651  1.00  0.00           H  
ATOM   4551  CD1 ILE   304      40.532 -34.254 -30.655  1.00  0.00           C  
ATOM   4552 HD11 ILE   304      41.056 -33.291 -30.620  1.00  0.00           H  
ATOM   4553 HD12 ILE   304      40.356 -34.508 -31.707  1.00  0.00           H  
ATOM   4554 HD13 ILE   304      39.584 -33.916 -30.219  1.00  0.00           H  
ATOM   4555  C   ILE   304      42.002 -35.929 -26.058  1.00  0.00           C  
ATOM   4556  O   ILE   304      43.007 -36.614 -25.842  1.00  0.00           O  
ATOM   4557  N   MET   305      41.450 -35.192 -25.010  1.00  0.00           N  
ATOM   4558  H   MET   305      40.615 -34.625 -25.100  1.00  0.00           H  
ATOM   4559  CA  MET   305      42.191 -34.845 -23.785  1.00  0.00           C  
ATOM   4560  HA  MET   305      43.206 -34.600 -24.097  1.00  0.00           H  
ATOM   4561  CB  MET   305      41.520 -33.656 -23.019  1.00  0.00           C  
ATOM   4562  HB2 MET   305      40.565 -34.042 -22.663  1.00  0.00           H  
ATOM   4563  HB3 MET   305      42.100 -33.453 -22.119  1.00  0.00           H  
ATOM   4564  CG  MET   305      41.338 -32.355 -23.770  1.00  0.00           C  
ATOM   4565  HG2 MET   305      42.321 -31.938 -23.991  1.00  0.00           H  
ATOM   4566  HG3 MET   305      40.875 -32.631 -24.717  1.00  0.00           H  
ATOM   4567  SD  MET   305      40.370 -31.128 -22.922  1.00  0.00           S  
ATOM   4568  CE  MET   305      39.705 -30.096 -24.304  1.00  0.00           C  
ATOM   4569  HE1 MET   305      40.400 -29.338 -24.686  1.00  0.00           H  
ATOM   4570  HE2 MET   305      39.523 -30.841 -25.088  1.00  0.00           H  
ATOM   4571  HE3 MET   305      38.840 -29.558 -23.898  1.00  0.00           H  
ATOM   4572  C   MET   305      42.379 -36.088 -22.862  1.00  0.00           C  
ATOM   4573  O   MET   305      43.414 -36.211 -22.223  1.00  0.00           O  
ATOM   4574  N   GLU   306      41.374 -37.003 -22.937  1.00  0.00           N  
ATOM   4575  H   GLU   306      40.558 -36.816 -23.506  1.00  0.00           H  
ATOM   4576  CA  GLU   306      41.414 -38.280 -22.203  1.00  0.00           C  
ATOM   4577  HA  GLU   306      41.827 -38.024 -21.227  1.00  0.00           H  
ATOM   4578  CB  GLU   306      40.054 -38.934 -22.217  1.00  0.00           C  
ATOM   4579  HB2 GLU   306      39.444 -38.240 -21.638  1.00  0.00           H  
ATOM   4580  HB3 GLU   306      39.726 -38.908 -23.256  1.00  0.00           H  
ATOM   4581  CG  GLU   306      39.922 -40.331 -21.637  1.00  0.00           C  
ATOM   4582  HG2 GLU   306      38.964 -40.726 -21.978  1.00  0.00           H  
ATOM   4583  HG3 GLU   306      40.666 -40.984 -22.092  1.00  0.00           H  
ATOM   4584  CD  GLU   306      39.974 -40.319 -20.118  1.00  0.00           C  
ATOM   4585  OE1 GLU   306      40.858 -39.655 -19.512  1.00  0.00           O  
ATOM   4586  OE2 GLU   306      39.109 -41.020 -19.519  1.00  0.00           O  
ATOM   4587  C   GLU   306      42.441 -39.256 -22.917  1.00  0.00           C  
ATOM   4588  O   GLU   306      43.194 -39.909 -22.246  1.00  0.00           O  
ATOM   4589  N   HIE   307      42.569 -39.219 -24.270  1.00  0.00           N  
ATOM   4590  H   HIE   307      42.009 -38.591 -24.834  1.00  0.00           H  
ATOM   4591  CA  HIE   307      43.455 -40.058 -24.970  1.00  0.00           C  
ATOM   4592  HA  HIE   307      43.342 -41.115 -24.728  1.00  0.00           H  
ATOM   4593  CB  HIE   307      43.098 -39.843 -26.383  1.00  0.00           C  
ATOM   4594  HB2 HIE   307      42.079 -40.234 -26.498  1.00  0.00           H  
ATOM   4595  HB3 HIE   307      43.019 -38.787 -26.670  1.00  0.00           H  
ATOM   4596  CG  HIE   307      43.952 -40.536 -27.343  1.00  0.00           C  
ATOM   4597  ND1 HIE   307      44.104 -41.860 -27.418  1.00  0.00           N  
ATOM   4598  CE1 HIE   307      45.230 -42.024 -28.211  1.00  0.00           C  
ATOM   4599  HE1 HIE   307      45.706 -42.945 -28.512  1.00  0.00           H  
ATOM   4600  NE2 HIE   307      45.883 -40.841 -28.431  1.00  0.00           N  
ATOM   4601  HE2 HIE   307      46.764 -40.691 -28.901  1.00  0.00           H  
ATOM   4602  CD2 HIE   307      45.025 -39.837 -27.973  1.00  0.00           C  
ATOM   4603  HD2 HIE   307      45.352 -38.807 -27.955  1.00  0.00           H  
ATOM   4604  C   HIE   307      44.899 -39.698 -24.740  1.00  0.00           C  
ATOM   4605  O   HIE   307      45.728 -40.593 -24.634  1.00  0.00           O  
ATOM   4606  N   ILE   308      45.249 -38.413 -24.542  1.00  0.00           N  
ATOM   4607  H   ILE   308      44.571 -37.661 -24.541  1.00  0.00           H  
ATOM   4608  CA  ILE   308      46.637 -37.987 -24.273  1.00  0.00           C  
ATOM   4609  HA  ILE   308      47.367 -38.464 -24.927  1.00  0.00           H  
ATOM   4610  CB  ILE   308      46.736 -36.441 -24.568  1.00  0.00           C  
ATOM   4611  HB  ILE   308      45.799 -36.106 -24.123  1.00  0.00           H  
ATOM   4612  CG2 ILE   308      48.014 -35.797 -23.968  1.00  0.00           C  
ATOM   4613 HG21 ILE   308      48.929 -36.401 -23.983  1.00  0.00           H  
ATOM   4614 HG22 ILE   308      48.268 -34.826 -24.412  1.00  0.00           H  
ATOM   4615 HG23 ILE   308      47.804 -35.608 -22.908  1.00  0.00           H  
ATOM   4616  CG1 ILE   308      46.678 -36.184 -26.087  1.00  0.00           C  
ATOM   4617 HG12 ILE   308      45.853 -36.807 -26.432  1.00  0.00           H  
ATOM   4618 HG13 ILE   308      46.436 -35.140 -26.284  1.00  0.00           H  
ATOM   4619  CD1 ILE   308      47.926 -36.612 -26.944  1.00  0.00           C  
ATOM   4620 HD11 ILE   308      47.742 -36.405 -28.006  1.00  0.00           H  
ATOM   4621 HD12 ILE   308      48.808 -36.039 -26.635  1.00  0.00           H  
ATOM   4622 HD13 ILE   308      48.170 -37.681 -26.923  1.00  0.00           H  
ATOM   4623  C   ILE   308      47.132 -38.463 -22.953  1.00  0.00           C  
ATOM   4624  O   ILE   308      48.234 -39.025 -22.898  1.00  0.00           O  
ATOM   4625  N   LEU   309      46.335 -38.284 -21.892  1.00  0.00           N  
ATOM   4626  H   LEU   309      45.418 -37.902 -22.091  1.00  0.00           H  
ATOM   4627  CA  LEU   309      46.511 -38.862 -20.536  1.00  0.00           C  
ATOM   4628  HA  LEU   309      47.430 -38.574 -20.024  1.00  0.00           H  
ATOM   4629  CB  LEU   309      45.415 -38.257 -19.707  1.00  0.00           C  
ATOM   4630  HB2 LEU   309      44.490 -38.401 -20.265  1.00  0.00           H  
ATOM   4631  HB3 LEU   309      45.283 -38.728 -18.733  1.00  0.00           H  
ATOM   4632  CG  LEU   309      45.558 -36.739 -19.377  1.00  0.00           C  
ATOM   4633  HG  LEU   309      45.860 -36.188 -20.268  1.00  0.00           H  
ATOM   4634  CD1 LEU   309      44.214 -36.189 -18.818  1.00  0.00           C  
ATOM   4635 HD11 LEU   309      43.462 -36.285 -19.611  1.00  0.00           H  
ATOM   4636 HD12 LEU   309      43.847 -36.833 -18.009  1.00  0.00           H  
ATOM   4637 HD13 LEU   309      44.318 -35.136 -18.531  1.00  0.00           H  
ATOM   4638  CD2 LEU   309      46.557 -36.567 -18.320  1.00  0.00           C  
ATOM   4639 HD21 LEU   309      46.174 -37.025 -17.400  1.00  0.00           H  
ATOM   4640 HD22 LEU   309      47.546 -37.005 -18.500  1.00  0.00           H  
ATOM   4641 HD23 LEU   309      46.694 -35.496 -18.123  1.00  0.00           H  
ATOM   4642  C   LEU   309      46.495 -40.467 -20.359  1.00  0.00           C  
ATOM   4643  O   LEU   309      46.872 -41.036 -19.377  1.00  0.00           O  
ATOM   4644  N   ASP   310      45.943 -41.204 -21.372  1.00  0.00           N  
ATOM   4645  H   ASP   310      45.603 -40.721 -22.195  1.00  0.00           H  
ATOM   4646  CA  ASP   310      45.916 -42.667 -21.284  1.00  0.00           C  
ATOM   4647  HA  ASP   310      45.613 -42.916 -20.267  1.00  0.00           H  
ATOM   4648  CB  ASP   310      44.849 -43.209 -22.173  1.00  0.00           C  
ATOM   4649  HB2 ASP   310      43.987 -42.547 -22.081  1.00  0.00           H  
ATOM   4650  HB3 ASP   310      45.208 -43.120 -23.198  1.00  0.00           H  
ATOM   4651  CG  ASP   310      44.504 -44.590 -21.717  1.00  0.00           C  
ATOM   4652  OD1 ASP   310      44.233 -44.709 -20.497  1.00  0.00           O  
ATOM   4653  OD2 ASP   310      44.499 -45.549 -22.525  1.00  0.00           O  
ATOM   4654  C   ASP   310      47.345 -43.374 -21.574  1.00  0.00           C  
ATOM   4655  O   ASP   310      47.647 -44.515 -21.222  1.00  0.00           O  
ATOM   4656  N   GLY   311      48.150 -42.581 -22.325  1.00  0.00           N  
ATOM   4657  H   GLY   311      47.783 -41.688 -22.629  1.00  0.00           H  
ATOM   4658  CA  GLY   311      49.498 -42.875 -22.654  1.00  0.00           C  
ATOM   4659  HA2 GLY   311      49.603 -43.954 -22.540  1.00  0.00           H  
ATOM   4660  HA3 GLY   311      49.568 -42.641 -23.717  1.00  0.00           H  
ATOM   4661  C   GLY   311      50.584 -42.055 -22.053  1.00  0.00           C  
ATOM   4662  O   GLY   311      51.660 -42.532 -21.842  1.00  0.00           O  
ATOM   4663  N   SER   312      50.261 -40.820 -21.652  1.00  0.00           N  
ATOM   4664  H   SER   312      49.295 -40.521 -21.717  1.00  0.00           H  
ATOM   4665  CA  SER   312      51.237 -39.925 -20.997  1.00  0.00           C  
ATOM   4666  HA  SER   312      52.052 -39.771 -21.704  1.00  0.00           H  
ATOM   4667  CB  SER   312      50.621 -38.535 -20.746  1.00  0.00           C  
ATOM   4668  HB2 SER   312      50.193 -38.133 -21.664  1.00  0.00           H  
ATOM   4669  HB3 SER   312      49.810 -38.588 -20.018  1.00  0.00           H  
ATOM   4670  OG  SER   312      51.557 -37.639 -20.223  1.00  0.00           O  
ATOM   4671  HG  SER   312      51.882 -37.093 -20.943  1.00  0.00           H  
ATOM   4672  C   SER   312      51.725 -40.568 -19.675  1.00  0.00           C  
ATOM   4673  O   SER   312      50.903 -40.923 -18.865  1.00  0.00           O  
ATOM   4674  N   ALA   313      53.004 -40.780 -19.479  1.00  0.00           N  
ATOM   4675  H   ALA   313      53.670 -40.614 -20.223  1.00  0.00           H  
ATOM   4676  CA  ALA   313      53.596 -41.280 -18.217  1.00  0.00           C  
ATOM   4677  HA  ALA   313      53.150 -42.225 -17.905  1.00  0.00           H  
ATOM   4678  CB  ALA   313      55.101 -41.710 -18.424  1.00  0.00           C  
ATOM   4679  HB1 ALA   313      55.722 -40.855 -18.720  1.00  0.00           H  
ATOM   4680  HB2 ALA   313      55.379 -42.097 -17.436  1.00  0.00           H  
ATOM   4681  HB3 ALA   313      55.388 -42.540 -19.082  1.00  0.00           H  
ATOM   4682  C   ALA   313      53.418 -40.256 -17.145  1.00  0.00           C  
ATOM   4683  O   ALA   313      53.471 -40.659 -15.976  1.00  0.00           O  
ATOM   4684  N   TYR   314      53.165 -38.980 -17.448  1.00  0.00           N  
ATOM   4685  H   TYR   314      53.314 -38.716 -18.415  1.00  0.00           H  
ATOM   4686  CA  TYR   314      53.165 -37.831 -16.490  1.00  0.00           C  
ATOM   4687  HA  TYR   314      54.034 -37.958 -15.845  1.00  0.00           H  
ATOM   4688  CB  TYR   314      53.506 -36.541 -17.110  1.00  0.00           C  
ATOM   4689  HB2 TYR   314      52.740 -36.287 -17.853  1.00  0.00           H  
ATOM   4690  HB3 TYR   314      53.552 -35.763 -16.338  1.00  0.00           H  
ATOM   4691  CG  TYR   314      54.774 -36.637 -17.909  1.00  0.00           C  
ATOM   4692  CD1 TYR   314      55.723 -37.582 -17.869  1.00  0.00           C  
ATOM   4693  HD1 TYR   314      55.606 -38.421 -17.199  1.00  0.00           H  
ATOM   4694  CE1 TYR   314      56.825 -37.570 -18.746  1.00  0.00           C  
ATOM   4695  HE1 TYR   314      57.543 -38.373 -18.669  1.00  0.00           H  
ATOM   4696  CZ  TYR   314      57.087 -36.443 -19.505  1.00  0.00           C  
ATOM   4697  OH  TYR   314      58.238 -36.349 -20.236  1.00  0.00           O  
ATOM   4698  HH  TYR   314      58.114 -35.627 -20.857  1.00  0.00           H  
ATOM   4699  CE2 TYR   314      56.181 -35.367 -19.361  1.00  0.00           C  
ATOM   4700  HE2 TYR   314      56.375 -34.483 -19.949  1.00  0.00           H  
ATOM   4701  CD2 TYR   314      55.026 -35.476 -18.678  1.00  0.00           C  
ATOM   4702  HD2 TYR   314      54.317 -34.685 -18.873  1.00  0.00           H  
ATOM   4703  C   TYR   314      51.961 -37.778 -15.513  1.00  0.00           C  
ATOM   4704  O   TYR   314      52.001 -37.209 -14.402  1.00  0.00           O  
ATOM   4705  N   VAL   315      50.897 -38.581 -15.818  1.00  0.00           N  
ATOM   4706  H   VAL   315      50.785 -38.983 -16.742  1.00  0.00           H  
ATOM   4707  CA  VAL   315      49.690 -38.752 -14.932  1.00  0.00           C  
ATOM   4708  HA  VAL   315      49.274 -37.784 -14.653  1.00  0.00           H  
ATOM   4709  CB  VAL   315      48.532 -39.527 -15.584  1.00  0.00           C  
ATOM   4710  HB  VAL   315      48.631 -39.296 -16.645  1.00  0.00           H  
ATOM   4711  CG1 VAL   315      48.661 -41.088 -15.575  1.00  0.00           C  
ATOM   4712 HG11 VAL   315      48.481 -41.410 -14.542  1.00  0.00           H  
ATOM   4713 HG12 VAL   315      47.972 -41.534 -16.302  1.00  0.00           H  
ATOM   4714 HG13 VAL   315      49.694 -41.368 -15.819  1.00  0.00           H  
ATOM   4715  CG2 VAL   315      47.102 -39.218 -15.120  1.00  0.00           C  
ATOM   4716 HG21 VAL   315      46.454 -39.876 -15.713  1.00  0.00           H  
ATOM   4717 HG22 VAL   315      46.939 -39.611 -14.109  1.00  0.00           H  
ATOM   4718 HG23 VAL   315      46.885 -38.143 -15.139  1.00  0.00           H  
ATOM   4719  C   VAL   315      50.101 -39.553 -13.669  1.00  0.00           C  
ATOM   4720  O   VAL   315      49.412 -39.514 -12.680  1.00  0.00           O  
ATOM   4721  N   LYS   316      51.204 -40.345 -13.754  1.00  0.00           N  
ATOM   4722  H   LYS   316      51.830 -40.301 -14.549  1.00  0.00           H  
ATOM   4723  CA  LYS   316      51.455 -41.279 -12.611  1.00  0.00           C  
ATOM   4724  HA  LYS   316      50.603 -41.955 -12.551  1.00  0.00           H  
ATOM   4725  CB  LYS   316      52.619 -42.161 -12.903  1.00  0.00           C  
ATOM   4726  HB2 LYS   316      53.572 -41.683 -13.128  1.00  0.00           H  
ATOM   4727  HB3 LYS   316      52.722 -42.743 -11.987  1.00  0.00           H  
ATOM   4728  CG  LYS   316      52.246 -43.179 -14.021  1.00  0.00           C  
ATOM   4729  HG2 LYS   316      51.349 -43.759 -13.802  1.00  0.00           H  
ATOM   4730  HG3 LYS   316      51.923 -42.635 -14.908  1.00  0.00           H  
ATOM   4731  CD  LYS   316      53.403 -44.175 -14.210  1.00  0.00           C  
ATOM   4732  HD2 LYS   316      54.202 -43.613 -14.695  1.00  0.00           H  
ATOM   4733  HD3 LYS   316      53.892 -44.667 -13.369  1.00  0.00           H  
ATOM   4734  CE  LYS   316      52.914 -45.232 -15.285  1.00  0.00           C  
ATOM   4735  HE2 LYS   316      51.948 -45.619 -14.960  1.00  0.00           H  
ATOM   4736  HE3 LYS   316      52.727 -44.612 -16.161  1.00  0.00           H  
ATOM   4737  NZ  LYS   316      53.947 -46.340 -15.561  1.00  0.00           N  
ATOM   4738  HZ1 LYS   316      54.846 -45.880 -15.592  1.00  0.00           H  
ATOM   4739  HZ2 LYS   316      53.911 -46.993 -14.792  1.00  0.00           H  
ATOM   4740  HZ3 LYS   316      53.839 -46.853 -16.424  1.00  0.00           H  
ATOM   4741  C   LYS   316      51.566 -40.543 -11.248  1.00  0.00           C  
ATOM   4742  O   LYS   316      50.973 -41.053 -10.281  1.00  0.00           O  
ATOM   4743  N   ALA   317      52.171 -39.391 -11.223  1.00  0.00           N  
ATOM   4744  H   ALA   317      52.611 -39.019 -12.056  1.00  0.00           H  
ATOM   4745  CA  ALA   317      52.195 -38.548 -10.032  1.00  0.00           C  
ATOM   4746  HA  ALA   317      52.750 -39.117  -9.286  1.00  0.00           H  
ATOM   4747  CB  ALA   317      53.161 -37.368 -10.324  1.00  0.00           C  
ATOM   4748  HB1 ALA   317      52.556 -36.517 -10.660  1.00  0.00           H  
ATOM   4749  HB2 ALA   317      53.718 -37.186  -9.397  1.00  0.00           H  
ATOM   4750  HB3 ALA   317      53.912 -37.573 -11.098  1.00  0.00           H  
ATOM   4751  C   ALA   317      50.854 -37.981  -9.444  1.00  0.00           C  
ATOM   4752  O   ALA   317      50.870 -37.528  -8.324  1.00  0.00           O  
ATOM   4753  N   ALA   318      49.746 -38.002 -10.204  1.00  0.00           N  
ATOM   4754  H   ALA   318      49.758 -38.572 -11.041  1.00  0.00           H  
ATOM   4755  CA  ALA   318      48.551 -37.250  -9.845  1.00  0.00           C  
ATOM   4756  HA  ALA   318      48.995 -36.261  -9.726  1.00  0.00           H  
ATOM   4757  CB  ALA   318      47.644 -37.148 -11.047  1.00  0.00           C  
ATOM   4758  HB1 ALA   318      47.007 -37.992 -11.341  1.00  0.00           H  
ATOM   4759  HB2 ALA   318      47.055 -36.223 -11.057  1.00  0.00           H  
ATOM   4760  HB3 ALA   318      48.307 -36.964 -11.901  1.00  0.00           H  
ATOM   4761  C   ALA   318      47.753 -37.621  -8.555  1.00  0.00           C  
ATOM   4762  O   ALA   318      47.208 -36.777  -7.852  1.00  0.00           O  
ATOM   4763  N   GLN   319      47.991 -38.916  -8.152  1.00  0.00           N  
ATOM   4764  H   GLN   319      48.521 -39.454  -8.827  1.00  0.00           H  
ATOM   4765  CA  GLN   319      47.496 -39.404  -6.969  1.00  0.00           C  
ATOM   4766  HA  GLN   319      46.569 -38.924  -6.654  1.00  0.00           H  
ATOM   4767  CB  GLN   319      47.325 -40.911  -7.256  1.00  0.00           C  
ATOM   4768  HB2 GLN   319      46.736 -40.982  -8.170  1.00  0.00           H  
ATOM   4769  HB3 GLN   319      48.296 -41.390  -7.384  1.00  0.00           H  
ATOM   4770  CG  GLN   319      46.709 -41.644  -6.031  1.00  0.00           C  
ATOM   4771  HG2 GLN   319      46.833 -42.705  -6.245  1.00  0.00           H  
ATOM   4772  HG3 GLN   319      47.278 -41.319  -5.159  1.00  0.00           H  
ATOM   4773  CD  GLN   319      45.220 -41.323  -5.897  1.00  0.00           C  
ATOM   4774  OE1 GLN   319      44.620 -40.529  -6.631  1.00  0.00           O  
ATOM   4775  NE2 GLN   319      44.497 -41.969  -5.025  1.00  0.00           N  
ATOM   4776 HE21 GLN   319      43.544 -41.672  -4.850  1.00  0.00           H  
ATOM   4777 HE22 GLN   319      44.937 -42.493  -4.279  1.00  0.00           H  
ATOM   4778  C   GLN   319      48.424 -38.988  -5.770  1.00  0.00           C  
ATOM   4779  O   GLN   319      47.924 -38.881  -4.681  1.00  0.00           O  
ATOM   4780  N   LYS   320      49.688 -38.554  -6.017  1.00  0.00           N  
ATOM   4781  H   LYS   320      50.017 -38.599  -6.974  1.00  0.00           H  
ATOM   4782  CA  LYS   320      50.513 -37.926  -5.005  1.00  0.00           C  
ATOM   4783  HA  LYS   320      50.727 -38.709  -4.277  1.00  0.00           H  
ATOM   4784  CB  LYS   320      51.783 -37.335  -5.642  1.00  0.00           C  
ATOM   4785  HB2 LYS   320      52.183 -37.921  -6.469  1.00  0.00           H  
ATOM   4786  HB3 LYS   320      51.401 -36.453  -6.157  1.00  0.00           H  
ATOM   4787  CG  LYS   320      52.884 -36.955  -4.537  1.00  0.00           C  
ATOM   4788  HG2 LYS   320      52.364 -36.567  -3.662  1.00  0.00           H  
ATOM   4789  HG3 LYS   320      53.458 -37.834  -4.244  1.00  0.00           H  
ATOM   4790  CD  LYS   320      53.817 -35.842  -5.148  1.00  0.00           C  
ATOM   4791  HD2 LYS   320      53.195 -34.953  -5.254  1.00  0.00           H  
ATOM   4792  HD3 LYS   320      54.612 -35.576  -4.451  1.00  0.00           H  
ATOM   4793  CE  LYS   320      54.447 -36.171  -6.454  1.00  0.00           C  
ATOM   4794  HE2 LYS   320      53.687 -36.205  -7.234  1.00  0.00           H  
ATOM   4795  HE3 LYS   320      55.138 -35.375  -6.733  1.00  0.00           H  
ATOM   4796  NZ  LYS   320      55.277 -37.409  -6.360  1.00  0.00           N  
ATOM   4797  HZ1 LYS   320      55.676 -37.688  -7.245  1.00  0.00           H  
ATOM   4798  HZ2 LYS   320      56.011 -37.253  -5.684  1.00  0.00           H  
ATOM   4799  HZ3 LYS   320      54.748 -38.213  -6.054  1.00  0.00           H  
ATOM   4800  C   LYS   320      49.714 -36.734  -4.406  1.00  0.00           C  
ATOM   4801  O   LYS   320      49.661 -36.590  -3.196  1.00  0.00           O  
ATOM   4802  N   LEU   321      49.180 -35.825  -5.212  1.00  0.00           N  
ATOM   4803  H   LEU   321      49.369 -36.087  -6.172  1.00  0.00           H  
ATOM   4804  CA  LEU   321      48.520 -34.604  -4.853  1.00  0.00           C  
ATOM   4805  HA  LEU   321      49.240 -34.050  -4.249  1.00  0.00           H  
ATOM   4806  CB  LEU   321      48.217 -33.795  -6.077  1.00  0.00           C  
ATOM   4807  HB2 LEU   321      47.471 -34.353  -6.643  1.00  0.00           H  
ATOM   4808  HB3 LEU   321      47.906 -32.781  -5.825  1.00  0.00           H  
ATOM   4809  CG  LEU   321      49.428 -33.542  -7.037  1.00  0.00           C  
ATOM   4810  HG  LEU   321      49.948 -34.474  -7.257  1.00  0.00           H  
ATOM   4811  CD1 LEU   321      48.837 -32.972  -8.430  1.00  0.00           C  
ATOM   4812 HD11 LEU   321      48.419 -31.958  -8.411  1.00  0.00           H  
ATOM   4813 HD12 LEU   321      49.622 -32.908  -9.193  1.00  0.00           H  
ATOM   4814 HD13 LEU   321      48.004 -33.540  -8.861  1.00  0.00           H  
ATOM   4815  CD2 LEU   321      50.408 -32.509  -6.633  1.00  0.00           C  
ATOM   4816 HD21 LEU   321      50.132 -31.448  -6.654  1.00  0.00           H  
ATOM   4817 HD22 LEU   321      50.744 -32.623  -5.595  1.00  0.00           H  
ATOM   4818 HD23 LEU   321      51.248 -32.426  -7.334  1.00  0.00           H  
ATOM   4819  C   LEU   321      47.232 -34.805  -4.020  1.00  0.00           C  
ATOM   4820  O   LEU   321      46.591 -33.855  -3.610  1.00  0.00           O  
ATOM   4821  N   HIE   322      46.740 -36.125  -3.842  1.00  0.00           N  
ATOM   4822  H   HIE   322      47.262 -36.793  -4.396  1.00  0.00           H  
ATOM   4823  CA  HIE   322      45.334 -36.354  -3.423  1.00  0.00           C  
ATOM   4824  HA  HIE   322      44.892 -35.459  -2.986  1.00  0.00           H  
ATOM   4825  CB  HIE   322      44.371 -36.697  -4.645  1.00  0.00           C  
ATOM   4826  HB2 HIE   322      44.801 -37.406  -5.364  1.00  0.00           H  
ATOM   4827  HB3 HIE   322      43.451 -37.178  -4.292  1.00  0.00           H  
ATOM   4828  CG  HIE   322      43.850 -35.431  -5.250  1.00  0.00           C  
ATOM   4829  ND1 HIE   322      42.829 -34.577  -4.838  1.00  0.00           N  
ATOM   4830  CE1 HIE   322      42.854 -33.554  -5.729  1.00  0.00           C  
ATOM   4831  HE1 HIE   322      42.447 -32.561  -5.608  1.00  0.00           H  
ATOM   4832  NE2 HIE   322      43.809 -33.699  -6.608  1.00  0.00           N  
ATOM   4833  HE2 HIE   322      43.797 -33.151  -7.457  1.00  0.00           H  
ATOM   4834  CD2 HIE   322      44.548 -34.844  -6.340  1.00  0.00           C  
ATOM   4835  HD2 HIE   322      45.438 -35.232  -6.812  1.00  0.00           H  
ATOM   4836  C   HIE   322      45.259 -37.508  -2.431  1.00  0.00           C  
ATOM   4837  O   HIE   322      44.262 -37.672  -1.725  1.00  0.00           O  
ATOM   4838  N   GLU   323      46.219 -38.487  -2.452  1.00  0.00           N  
ATOM   4839  H   GLU   323      46.991 -38.473  -3.108  1.00  0.00           H  
ATOM   4840  CA  GLU   323      46.352 -39.528  -1.370  1.00  0.00           C  
ATOM   4841  HA  GLU   323      45.568 -39.493  -0.614  1.00  0.00           H  
ATOM   4842  CB  GLU   323      46.275 -40.901  -1.998  1.00  0.00           C  
ATOM   4843  HB2 GLU   323      45.447 -40.793  -2.698  1.00  0.00           H  
ATOM   4844  HB3 GLU   323      47.151 -41.097  -2.618  1.00  0.00           H  
ATOM   4845  CG  GLU   323      46.062 -42.176  -1.180  1.00  0.00           C  
ATOM   4846  HG2 GLU   323      46.896 -42.218  -0.479  1.00  0.00           H  
ATOM   4847  HG3 GLU   323      45.121 -42.179  -0.630  1.00  0.00           H  
ATOM   4848  CD  GLU   323      46.208 -43.475  -1.900  1.00  0.00           C  
ATOM   4849  OE1 GLU   323      46.127 -44.559  -1.257  1.00  0.00           O  
ATOM   4850  OE2 GLU   323      46.288 -43.453  -3.098  1.00  0.00           O  
ATOM   4851  C   GLU   323      47.632 -39.528  -0.572  1.00  0.00           C  
ATOM   4852  O   GLU   323      47.674 -39.896   0.570  1.00  0.00           O  
ATOM   4853  N   MET   324      48.788 -39.026  -1.127  1.00  0.00           N  
ATOM   4854  H   MET   324      48.743 -38.640  -2.062  1.00  0.00           H  
ATOM   4855  CA  MET   324      50.071 -38.911  -0.437  1.00  0.00           C  
ATOM   4856  HA  MET   324      50.119 -39.693   0.321  1.00  0.00           H  
ATOM   4857  CB  MET   324      51.221 -39.164  -1.450  1.00  0.00           C  
ATOM   4858  HB2 MET   324      51.205 -38.403  -2.231  1.00  0.00           H  
ATOM   4859  HB3 MET   324      52.151 -38.894  -0.951  1.00  0.00           H  
ATOM   4860  CG  MET   324      51.159 -40.589  -1.884  1.00  0.00           C  
ATOM   4861  HG2 MET   324      51.341 -41.195  -0.997  1.00  0.00           H  
ATOM   4862  HG3 MET   324      50.164 -40.820  -2.263  1.00  0.00           H  
ATOM   4863  SD  MET   324      52.203 -41.047  -3.252  1.00  0.00           S  
ATOM   4864  CE  MET   324      53.905 -40.927  -2.768  1.00  0.00           C  
ATOM   4865  HE1 MET   324      54.183 -39.870  -2.669  1.00  0.00           H  
ATOM   4866  HE2 MET   324      54.013 -41.557  -1.877  1.00  0.00           H  
ATOM   4867  HE3 MET   324      54.557 -41.432  -3.491  1.00  0.00           H  
ATOM   4868  C   MET   324      50.207 -37.497   0.208  1.00  0.00           C  
ATOM   4869  O   MET   324      50.987 -37.322   1.155  1.00  0.00           O  
ATOM   4870  N   ASP   325      49.493 -36.489  -0.267  1.00  0.00           N  
ATOM   4871  H   ASP   325      48.952 -36.575  -1.120  1.00  0.00           H  
ATOM   4872  CA  ASP   325      49.562 -35.134   0.247  1.00  0.00           C  
ATOM   4873  HA  ASP   325      49.945 -35.176   1.267  1.00  0.00           H  
ATOM   4874  CB  ASP   325      50.522 -34.345  -0.658  1.00  0.00           C  
ATOM   4875  HB2 ASP   325      51.355 -35.021  -0.853  1.00  0.00           H  
ATOM   4876  HB3 ASP   325      50.058 -34.178  -1.630  1.00  0.00           H  
ATOM   4877  CG  ASP   325      51.223 -33.089  -0.192  1.00  0.00           C  
ATOM   4878  OD1 ASP   325      52.202 -32.622  -0.859  1.00  0.00           O  
ATOM   4879  OD2 ASP   325      50.916 -32.602   0.930  1.00  0.00           O  
ATOM   4880  C   ASP   325      48.140 -34.623   0.330  1.00  0.00           C  
ATOM   4881  O   ASP   325      47.767 -33.716  -0.394  1.00  0.00           O  
ATOM   4882  N   PRO   326      47.241 -35.186   1.114  1.00  0.00           N  
ATOM   4883  CD  PRO   326      47.530 -36.157   2.231  1.00  0.00           C  
ATOM   4884  HD2 PRO   326      47.850 -35.513   3.060  1.00  0.00           H  
ATOM   4885  HD3 PRO   326      48.189 -36.989   1.953  1.00  0.00           H  
ATOM   4886  CG  PRO   326      46.121 -36.756   2.674  1.00  0.00           C  
ATOM   4887  HG2 PRO   326      45.667 -36.163   3.477  1.00  0.00           H  
ATOM   4888  HG3 PRO   326      46.268 -37.777   3.047  1.00  0.00           H  
ATOM   4889  CB  PRO   326      45.249 -36.651   1.375  1.00  0.00           C  
ATOM   4890  HB2 PRO   326      44.185 -36.416   1.505  1.00  0.00           H  
ATOM   4891  HB3 PRO   326      45.312 -37.557   0.759  1.00  0.00           H  
ATOM   4892  CA  PRO   326      45.819 -35.432   0.655  1.00  0.00           C  
ATOM   4893  HA  PRO   326      45.772 -35.462  -0.434  1.00  0.00           H  
ATOM   4894  C   PRO   326      44.987 -34.126   1.053  1.00  0.00           C  
ATOM   4895  O   PRO   326      43.845 -34.058   0.571  1.00  0.00           O  
ATOM   4896  N   LEU   327      45.496 -33.262   1.927  1.00  0.00           N  
ATOM   4897  H   LEU   327      46.502 -33.293   2.039  1.00  0.00           H  
ATOM   4898  CA  LEU   327      44.843 -32.091   2.503  1.00  0.00           C  
ATOM   4899  HA  LEU   327      43.789 -32.346   2.612  1.00  0.00           H  
ATOM   4900  CB  LEU   327      45.429 -31.765   3.903  1.00  0.00           C  
ATOM   4901  HB2 LEU   327      45.252 -32.598   4.584  1.00  0.00           H  
ATOM   4902  HB3 LEU   327      46.506 -31.671   3.760  1.00  0.00           H  
ATOM   4903  CG  LEU   327      44.908 -30.465   4.523  1.00  0.00           C  
ATOM   4904  HG  LEU   327      45.104 -29.630   3.851  1.00  0.00           H  
ATOM   4905  CD1 LEU   327      43.386 -30.579   4.813  1.00  0.00           C  
ATOM   4906 HD11 LEU   327      42.859 -30.740   3.865  1.00  0.00           H  
ATOM   4907 HD12 LEU   327      43.103 -31.392   5.494  1.00  0.00           H  
ATOM   4908 HD13 LEU   327      43.107 -29.549   5.066  1.00  0.00           H  
ATOM   4909  CD2 LEU   327      45.530 -30.223   5.857  1.00  0.00           C  
ATOM   4910 HD21 LEU   327      46.576 -30.534   5.743  1.00  0.00           H  
ATOM   4911 HD22 LEU   327      45.458 -29.183   6.197  1.00  0.00           H  
ATOM   4912 HD23 LEU   327      45.014 -30.884   6.564  1.00  0.00           H  
ATOM   4913  C   LEU   327      44.918 -30.876   1.497  1.00  0.00           C  
ATOM   4914  O   LEU   327      43.962 -30.186   1.268  1.00  0.00           O  
ATOM   4915  N   GLN   328      46.167 -30.613   1.031  1.00  0.00           N  
ATOM   4916  H   GLN   328      46.956 -31.199   1.278  1.00  0.00           H  
ATOM   4917  CA  GLN   328      46.431 -29.161   0.761  1.00  0.00           C  
ATOM   4918  HA  GLN   328      45.801 -28.651   1.490  1.00  0.00           H  
ATOM   4919  CB  GLN   328      47.918 -28.872   0.886  1.00  0.00           C  
ATOM   4920  HB2 GLN   328      48.427 -29.564   0.215  1.00  0.00           H  
ATOM   4921  HB3 GLN   328      48.127 -27.868   0.518  1.00  0.00           H  
ATOM   4922  CG  GLN   328      48.509 -28.959   2.261  1.00  0.00           C  
ATOM   4923  HG2 GLN   328      48.275 -29.960   2.621  1.00  0.00           H  
ATOM   4924  HG3 GLN   328      49.588 -28.834   2.168  1.00  0.00           H  
ATOM   4925  CD  GLN   328      48.023 -27.896   3.189  1.00  0.00           C  
ATOM   4926  OE1 GLN   328      47.136 -27.098   2.965  1.00  0.00           O  
ATOM   4927  NE2 GLN   328      48.759 -27.660   4.265  1.00  0.00           N  
ATOM   4928 HE21 GLN   328      48.685 -26.783   4.768  1.00  0.00           H  
ATOM   4929 HE22 GLN   328      49.589 -28.231   4.365  1.00  0.00           H  
ATOM   4930  C   GLN   328      46.012 -28.550  -0.572  1.00  0.00           C  
ATOM   4931  O   GLN   328      45.732 -27.337  -0.650  1.00  0.00           O  
ATOM   4932  N   LYS   329      45.797 -29.391  -1.595  1.00  0.00           N  
ATOM   4933  H   LYS   329      45.930 -30.387  -1.461  1.00  0.00           H  
ATOM   4934  CA  LYS   329      45.099 -28.886  -2.822  1.00  0.00           C  
ATOM   4935  HA  LYS   329      45.635 -27.959  -3.026  1.00  0.00           H  
ATOM   4936  CB  LYS   329      45.351 -29.876  -4.032  1.00  0.00           C  
ATOM   4937  HB2 LYS   329      45.021 -30.855  -3.684  1.00  0.00           H
[truncated: 14,634,175 more chars]
