# Supplementary material for: Direct asymmetric synthesis of β-branched aromatic α-amino acids using engineered phenylalanine ammonia lyases
Source: Nat Commun. 2024 Sep 26;15:8264. doi: 10.1038/s41467-024-52613-x (PMC11427684; doi:10.1038/s41467-024-52613-x)
Supplement: Supplementary file 7 — Source data 4 [file 41467_2024_52613_MOESM7_ESM.zip › Umbrella sampling starting point/PcPAL-WT(a┬MeCA)/equil_rest3.pdb]

CRYST1  134.133  134.133  134.133 109.47 109.47 109.47 P 1           1
ATOM      1  N   GLY     1      26.307 -35.869 -67.608  1.00  0.00           N  
ATOM      2  H1  GLY     1      25.623 -35.685 -68.328  1.00  0.00           H  
ATOM      3  H2  GLY     1      27.006 -36.562 -67.834  1.00  0.00           H  
ATOM      4  H3  GLY     1      26.774 -34.976 -67.534  1.00  0.00           H  
ATOM      5  CA  GLY     1      25.636 -36.264 -66.355  1.00  0.00           C  
ATOM      6  HA2 GLY     1      25.864 -35.544 -65.569  1.00  0.00           H  
ATOM      7  HA3 GLY     1      24.550 -36.304 -66.440  1.00  0.00           H  
ATOM      8  C   GLY     1      26.213 -37.612 -65.822  1.00  0.00           C  
ATOM      9  O   GLY     1      26.846 -38.337 -66.577  1.00  0.00           O  
ATOM     10  N   ASN     2      25.885 -37.895 -64.523  1.00  0.00           N  
ATOM     11  H   ASN     2      25.083 -37.479 -64.064  1.00  0.00           H  
ATOM     12  CA  ASN     2      26.549 -39.039 -63.828  1.00  0.00           C  
ATOM     13  HA  ASN     2      26.887 -39.844 -64.481  1.00  0.00           H  
ATOM     14  CB  ASN     2      27.859 -38.431 -63.362  1.00  0.00           C  
ATOM     15  HB2 ASN     2      28.333 -37.994 -64.241  1.00  0.00           H  
ATOM     16  HB3 ASN     2      27.650 -37.648 -62.633  1.00  0.00           H  
ATOM     17  CG  ASN     2      28.881 -39.480 -62.823  1.00  0.00           C  
ATOM     18  OD1 ASN     2      28.760 -39.888 -61.670  1.00  0.00           O  
ATOM     19  ND2 ASN     2      29.811 -40.016 -63.625  1.00  0.00           N  
ATOM     20 HD21 ASN     2      30.338 -40.778 -63.216  1.00  0.00           H  
ATOM     21 HD22 ASN     2      29.828 -39.783 -64.611  1.00  0.00           H  
ATOM     22  C   ASN     2      25.673 -39.638 -62.684  1.00  0.00           C  
ATOM     23  O   ASN     2      24.758 -39.045 -62.150  1.00  0.00           O  
ATOM     24  N   GLY     3      25.965 -40.896 -62.257  1.00  0.00           N  
ATOM     25  H   GLY     3      26.722 -41.373 -62.731  1.00  0.00           H  
ATOM     26  CA  GLY     3      25.323 -41.630 -61.159  1.00  0.00           C  
ATOM     27  HA2 GLY     3      24.318 -41.822 -61.535  1.00  0.00           H  
ATOM     28  HA3 GLY     3      25.677 -42.646 -60.981  1.00  0.00           H  
ATOM     29  C   GLY     3      25.184 -40.943 -59.832  1.00  0.00           C  
ATOM     30  O   GLY     3      24.059 -40.674 -59.366  1.00  0.00           O  
ATOM     31  N   MET     4      26.260 -40.467 -59.223  1.00  0.00           N  
ATOM     32  H   MET     4      27.116 -40.840 -59.615  1.00  0.00           H  
ATOM     33  CA  MET     4      26.405 -39.781 -57.937  1.00  0.00           C  
ATOM     34  HA  MET     4      25.917 -40.261 -57.089  1.00  0.00           H  
ATOM     35  CB  MET     4      27.953 -39.478 -57.702  1.00  0.00           C  
ATOM     36  HB2 MET     4      28.390 -40.462 -57.529  1.00  0.00           H  
ATOM     37  HB3 MET     4      28.263 -39.167 -58.699  1.00  0.00           H  
ATOM     38  CG  MET     4      28.309 -38.547 -56.520  1.00  0.00           C  
ATOM     39  HG2 MET     4      27.591 -38.675 -55.710  1.00  0.00           H  
ATOM     40  HG3 MET     4      29.363 -38.701 -56.286  1.00  0.00           H  
ATOM     41  SD  MET     4      28.096 -36.821 -56.856  1.00  0.00           S  
ATOM     42  CE  MET     4      29.604 -36.543 -57.896  1.00  0.00           C  
ATOM     43  HE1 MET     4      29.334 -36.736 -58.942  1.00  0.00           H  
ATOM     44  HE2 MET     4      29.935 -35.498 -57.867  1.00  0.00           H  
ATOM     45  HE3 MET     4      30.488 -37.140 -57.641  1.00  0.00           H  
ATOM     46  C   MET     4      25.622 -38.425 -58.050  1.00  0.00           C  
ATOM     47  O   MET     4      24.969 -38.097 -57.078  1.00  0.00           O  
ATOM     48  N   ASP     5      25.694 -37.728 -59.156  1.00  0.00           N  
ATOM     49  H   ASP     5      26.166 -38.270 -59.870  1.00  0.00           H  
ATOM     50  CA  ASP     5      25.056 -36.416 -59.496  1.00  0.00           C  
ATOM     51  HA  ASP     5      25.211 -35.711 -58.679  1.00  0.00           H  
ATOM     52  CB  ASP     5      25.693 -35.932 -60.790  1.00  0.00           C  
ATOM     53  HB2 ASP     5      26.770 -35.870 -60.636  1.00  0.00           H  
ATOM     54  HB3 ASP     5      25.405 -36.701 -61.507  1.00  0.00           H  
ATOM     55  CG  ASP     5      25.108 -34.576 -61.200  1.00  0.00           C  
ATOM     56  OD1 ASP     5      25.369 -33.684 -60.381  1.00  0.00           O  
ATOM     57  OD2 ASP     5      24.502 -34.325 -62.316  1.00  0.00           O  
ATOM     58  C   ASP     5      23.511 -36.484 -59.737  1.00  0.00           C  
ATOM     59  O   ASP     5      22.796 -35.695 -59.244  1.00  0.00           O  
ATOM     60  N   PHE     6      23.113 -37.517 -60.501  1.00  0.00           N  
ATOM     61  H   PHE     6      23.774 -38.134 -60.959  1.00  0.00           H  
ATOM     62  CA  PHE     6      21.701 -37.936 -60.712  1.00  0.00           C  
ATOM     63  HA  PHE     6      21.140 -37.057 -61.028  1.00  0.00           H  
ATOM     64  CB  PHE     6      21.553 -39.015 -61.889  1.00  0.00           C  
ATOM     65  HB2 PHE     6      22.301 -38.876 -62.680  1.00  0.00           H  
ATOM     66  HB3 PHE     6      21.915 -39.970 -61.491  1.00  0.00           H  
ATOM     67  CG  PHE     6      20.201 -39.108 -62.431  1.00  0.00           C  
ATOM     68  CD1 PHE     6      19.186 -39.899 -61.915  1.00  0.00           C  
ATOM     69  HD1 PHE     6      19.294 -40.531 -61.046  1.00  0.00           H  
ATOM     70  CE1 PHE     6      17.915 -39.890 -62.575  1.00  0.00           C  
ATOM     71  HE1 PHE     6      17.134 -40.497 -62.142  1.00  0.00           H  
ATOM     72  CZ  PHE     6      17.588 -39.039 -63.641  1.00  0.00           C  
ATOM     73  HZ  PHE     6      16.586 -39.140 -64.033  1.00  0.00           H  
ATOM     74  CE2 PHE     6      18.574 -38.282 -64.127  1.00  0.00           C  
ATOM     75  HE2 PHE     6      18.365 -37.683 -65.002  1.00  0.00           H  
ATOM     76  CD2 PHE     6      19.871 -38.276 -63.567  1.00  0.00           C  
ATOM     77  HD2 PHE     6      20.606 -37.597 -63.974  1.00  0.00           H  
ATOM     78  C   PHE     6      21.119 -38.360 -59.426  1.00  0.00           C  
ATOM     79  O   PHE     6      20.018 -38.001 -59.109  1.00  0.00           O  
ATOM     80  N   CYS     7      21.893 -39.029 -58.449  1.00  0.00           N  
ATOM     81  H   CYS     7      22.806 -39.345 -58.753  1.00  0.00           H  
ATOM     82  CA  CYS     7      21.417 -39.320 -57.053  1.00  0.00           C  
ATOM     83  HA  CYS     7      20.459 -39.840 -57.017  1.00  0.00           H  
ATOM     84  CB  CYS     7      22.375 -40.442 -56.454  1.00  0.00           C  
ATOM     85  HB2 CYS     7      22.693 -41.077 -57.282  1.00  0.00           H  
ATOM     86  HB3 CYS     7      23.291 -39.968 -56.104  1.00  0.00           H  
ATOM     87  SG  CYS     7      21.619 -41.542 -55.149  1.00  0.00           S  
ATOM     88  HG  CYS     7      21.904 -40.957 -53.982  1.00  0.00           H  
ATOM     89  C   CYS     7      21.278 -38.084 -56.107  1.00  0.00           C  
ATOM     90  O   CYS     7      20.530 -38.098 -55.183  1.00  0.00           O  
ATOM     91  N   MET     8      22.109 -37.041 -56.386  1.00  0.00           N  
ATOM     92  H   MET     8      22.852 -37.223 -57.049  1.00  0.00           H  
ATOM     93  CA  MET     8      21.937 -35.708 -55.818  1.00  0.00           C  
ATOM     94  HA  MET     8      21.779 -35.835 -54.747  1.00  0.00           H  
ATOM     95  CB  MET     8      23.243 -34.875 -56.083  1.00  0.00           C  
ATOM     96  HB2 MET     8      24.050 -35.555 -55.810  1.00  0.00           H  
ATOM     97  HB3 MET     8      23.239 -34.462 -57.092  1.00  0.00           H  
ATOM     98  CG  MET     8      23.321 -33.635 -55.162  1.00  0.00           C  
ATOM     99  HG2 MET     8      22.907 -32.794 -55.717  1.00  0.00           H  
ATOM    100  HG3 MET     8      22.742 -33.855 -54.265  1.00  0.00           H  
ATOM    101  SD  MET     8      24.925 -33.089 -54.604  1.00  0.00           S  
ATOM    102  CE  MET     8      25.939 -33.164 -56.003  1.00  0.00           C  
ATOM    103  HE1 MET     8      26.782 -32.472 -55.889  1.00  0.00           H  
ATOM    104  HE2 MET     8      26.330 -34.164 -56.228  1.00  0.00           H  
ATOM    105  HE3 MET     8      25.309 -32.936 -56.872  1.00  0.00           H  
ATOM    106  C   MET     8      20.662 -35.105 -56.352  1.00  0.00           C  
ATOM    107  O   MET     8      19.994 -34.347 -55.663  1.00  0.00           O  
ATOM    108  N   LYS     9      20.320 -35.373 -57.631  1.00  0.00           N  
ATOM    109  H   LYS     9      21.023 -35.780 -58.237  1.00  0.00           H  
ATOM    110  CA  LYS     9      19.116 -34.829 -58.276  1.00  0.00           C  
ATOM    111  HA  LYS     9      19.047 -33.765 -58.049  1.00  0.00           H  
ATOM    112  CB  LYS     9      19.109 -35.044 -59.858  1.00  0.00           C  
ATOM    113  HB2 LYS     9      20.100 -34.831 -60.257  1.00  0.00           H  
ATOM    114  HB3 LYS     9      18.785 -36.054 -60.110  1.00  0.00           H  
ATOM    115  CG  LYS     9      18.154 -34.048 -60.537  1.00  0.00           C  
ATOM    116  HG2 LYS     9      17.166 -34.144 -60.085  1.00  0.00           H  
ATOM    117  HG3 LYS     9      18.475 -33.055 -60.222  1.00  0.00           H  
ATOM    118  CD  LYS     9      18.017 -34.310 -62.032  1.00  0.00           C  
ATOM    119  HD2 LYS     9      18.895 -34.278 -62.678  1.00  0.00           H  
ATOM    120  HD3 LYS     9      17.411 -35.195 -62.224  1.00  0.00           H  
ATOM    121  CE  LYS     9      17.152 -33.160 -62.589  1.00  0.00           C  
ATOM    122  HE2 LYS     9      16.951 -33.358 -63.642  1.00  0.00           H  
ATOM    123  HE3 LYS     9      16.210 -33.150 -62.041  1.00  0.00           H  
ATOM    124  NZ  LYS     9      17.669 -31.823 -62.505  1.00  0.00           N  
ATOM    125  HZ1 LYS     9      17.436 -31.397 -61.619  1.00  0.00           H  
ATOM    126  HZ2 LYS     9      18.653 -31.854 -62.282  1.00  0.00           H  
ATOM    127  HZ3 LYS     9      17.301 -31.207 -63.216  1.00  0.00           H  
ATOM    128  C   LYS     9      17.771 -35.403 -57.751  1.00  0.00           C  
ATOM    129  O   LYS     9      16.793 -34.643 -57.704  1.00  0.00           O  
ATOM    130  N   THR    10      17.766 -36.633 -57.237  1.00  0.00           N  
ATOM    131  H   THR    10      18.630 -37.138 -57.393  1.00  0.00           H  
ATOM    132  CA  THR    10      16.646 -37.305 -56.667  1.00  0.00           C  
ATOM    133  HA  THR    10      15.762 -36.766 -57.007  1.00  0.00           H  
ATOM    134  CB  THR    10      16.539 -38.740 -57.319  1.00  0.00           C  
ATOM    135  HB  THR    10      15.606 -39.125 -56.908  1.00  0.00           H  
ATOM    136  CG2 THR    10      16.458 -38.822 -58.844  1.00  0.00           C  
ATOM    137 HG21 THR    10      17.469 -38.656 -59.237  1.00  0.00           H  
ATOM    138 HG22 THR    10      16.085 -39.794 -59.188  1.00  0.00           H  
ATOM    139 HG23 THR    10      15.801 -38.047 -59.259  1.00  0.00           H  
ATOM    140  OG1 THR    10      17.683 -39.416 -56.781  1.00  0.00           O  
ATOM    141  HG1 THR    10      17.412 -39.668 -55.896  1.00  0.00           H  
ATOM    142  C   THR    10      16.600 -37.358 -55.154  1.00  0.00           C  
ATOM    143  O   THR    10      15.540 -37.151 -54.651  1.00  0.00           O  
ATOM    144  N   GLU    11      17.712 -37.653 -54.452  1.00  0.00           N  
ATOM    145  H   GLU    11      18.624 -37.857 -54.842  1.00  0.00           H  
ATOM    146  CA  GLU    11      17.656 -37.749 -52.945  1.00  0.00           C  
ATOM    147  HA  GLU    11      16.647 -38.046 -52.658  1.00  0.00           H  
ATOM    148  CB  GLU    11      18.635 -38.742 -52.425  1.00  0.00           C  
ATOM    149  HB2 GLU    11      19.653 -38.409 -52.624  1.00  0.00           H  
ATOM    150  HB3 GLU    11      18.439 -38.786 -51.354  1.00  0.00           H  
ATOM    151  CG  GLU    11      18.460 -40.182 -52.882  1.00  0.00           C  
ATOM    152  HG2 GLU    11      19.160 -40.345 -53.701  1.00  0.00           H  
ATOM    153  HG3 GLU    11      18.783 -40.895 -52.123  1.00  0.00           H  
ATOM    154  CD  GLU    11      17.034 -40.541 -53.412  1.00  0.00           C  
ATOM    155  OE1 GLU    11      16.913 -40.564 -54.649  1.00  0.00           O  
ATOM    156  OE2 GLU    11      16.063 -40.712 -52.687  1.00  0.00           O  
ATOM    157  C   GLU    11      17.812 -36.409 -52.282  1.00  0.00           C  
ATOM    158  O   GLU    11      17.325 -36.273 -51.179  1.00  0.00           O  
ATOM    159  N   ASP    12      18.509 -35.461 -52.881  1.00  0.00           N  
ATOM    160  H   ASP    12      18.644 -35.671 -53.863  1.00  0.00           H  
ATOM    161  CA  ASP    12      18.877 -34.129 -52.350  1.00  0.00           C  
ATOM    162  HA  ASP    12      18.379 -33.891 -51.411  1.00  0.00           H  
ATOM    163  CB  ASP    12      20.335 -34.203 -52.017  1.00  0.00           C  
ATOM    164  HB2 ASP    12      20.490 -35.091 -51.404  1.00  0.00           H  
ATOM    165  HB3 ASP    12      20.878 -34.521 -52.906  1.00  0.00           H  
ATOM    166  CG  ASP    12      20.920 -32.979 -51.214  1.00  0.00           C  
ATOM    167  OD1 ASP    12      20.242 -32.326 -50.388  1.00  0.00           O  
ATOM    168  OD2 ASP    12      22.158 -32.809 -51.341  1.00  0.00           O  
ATOM    169  C   ASP    12      18.637 -32.880 -53.309  1.00  0.00           C  
ATOM    170  O   ASP    12      19.542 -32.075 -53.541  1.00  0.00           O  
ATOM    171  N   PRO    13      17.425 -32.614 -53.828  1.00  0.00           N  
ATOM    172  CD  PRO    13      16.222 -33.369 -53.546  1.00  0.00           C  
ATOM    173  HD2 PRO    13      15.768 -33.228 -52.558  1.00  0.00           H  
ATOM    174  HD3 PRO    13      16.367 -34.452 -53.646  1.00  0.00           H  
ATOM    175  CG  PRO    13      15.137 -33.026 -54.520  1.00  0.00           C  
ATOM    176  HG2 PRO    13      14.167 -33.077 -54.010  1.00  0.00           H  
ATOM    177  HG3 PRO    13      15.168 -33.601 -55.453  1.00  0.00           H  
ATOM    178  CB  PRO    13      15.493 -31.616 -54.900  1.00  0.00           C  
ATOM    179  HB2 PRO    13      15.019 -30.947 -54.171  1.00  0.00           H  
ATOM    180  HB3 PRO    13      15.160 -31.425 -55.928  1.00  0.00           H  
ATOM    181  CA  PRO    13      17.066 -31.546 -54.729  1.00  0.00           C  
ATOM    182  HA  PRO    13      17.449 -31.881 -55.693  1.00  0.00           H  
ATOM    183  C   PRO    13      17.554 -30.137 -54.445  1.00  0.00           C  
ATOM    184  O   PRO    13      17.521 -29.375 -55.415  1.00  0.00           O  
ATOM    185  N   LEU    14      17.808 -29.767 -53.205  1.00  0.00           N  
ATOM    186  H   LEU    14      17.727 -30.447 -52.458  1.00  0.00           H  
ATOM    187  CA  LEU    14      18.318 -28.489 -52.720  1.00  0.00           C  
ATOM    188  HA  LEU    14      18.228 -27.867 -53.610  1.00  0.00           H  
ATOM    189  CB  LEU    14      17.335 -27.967 -51.708  1.00  0.00           C  
ATOM    190  HB2 LEU    14      17.663 -28.428 -50.776  1.00  0.00           H  
ATOM    191  HB3 LEU    14      17.589 -26.921 -51.539  1.00  0.00           H  
ATOM    192  CG  LEU    14      15.844 -28.148 -51.975  1.00  0.00           C  
ATOM    193  HG  LEU    14      15.600 -29.176 -52.245  1.00  0.00           H  
ATOM    194  CD1 LEU    14      15.110 -27.885 -50.655  1.00  0.00           C  
ATOM    195 HD11 LEU    14      15.527 -27.105 -50.005  1.00  0.00           H  
ATOM    196 HD12 LEU    14      14.045 -27.713 -50.852  1.00  0.00           H  
ATOM    197 HD13 LEU    14      15.139 -28.815 -50.074  1.00  0.00           H  
ATOM    198  CD2 LEU    14      15.277 -27.061 -52.913  1.00  0.00           C  
ATOM    199 HD21 LEU    14      15.659 -26.033 -52.945  1.00  0.00           H  
ATOM    200 HD22 LEU    14      15.409 -27.336 -53.967  1.00  0.00           H  
ATOM    201 HD23 LEU    14      14.203 -26.940 -52.727  1.00  0.00           H  
ATOM    202  C   LEU    14      19.798 -28.398 -52.285  1.00  0.00           C  
ATOM    203  O   LEU    14      20.181 -27.370 -51.747  1.00  0.00           O  
ATOM    204  N   TYR    15      20.637 -29.372 -52.508  1.00  0.00           N  
ATOM    205  H   TYR    15      20.214 -30.222 -52.859  1.00  0.00           H  
ATOM    206  CA  TYR    15      22.117 -29.463 -52.232  1.00  0.00           C  
ATOM    207  HA  TYR    15      22.406 -30.458 -52.572  1.00  0.00           H  
ATOM    208  CB  TYR    15      22.794 -28.422 -53.142  1.00  0.00           C  
ATOM    209  HB2 TYR    15      22.295 -27.455 -53.010  1.00  0.00           H  
ATOM    210  HB3 TYR    15      23.863 -28.280 -52.939  1.00  0.00           H  
ATOM    211  CG  TYR    15      22.930 -28.804 -54.687  1.00  0.00           C  
ATOM    212  CD1 TYR    15      24.090 -29.507 -55.176  1.00  0.00           C  
ATOM    213  HD1 TYR    15      24.920 -29.719 -54.520  1.00  0.00           H  
ATOM    214  CE1 TYR    15      24.171 -29.690 -56.542  1.00  0.00           C  
ATOM    215  HE1 TYR    15      25.115 -30.018 -56.951  1.00  0.00           H  
ATOM    216  CZ  TYR    15      23.072 -29.334 -57.412  1.00  0.00           C  
ATOM    217  OH  TYR    15      23.166 -29.469 -58.726  1.00  0.00           O  
ATOM    218  HH  TYR    15      23.839 -30.091 -59.012  1.00  0.00           H  
ATOM    219  CE2 TYR    15      21.874 -28.733 -56.920  1.00  0.00           C  
ATOM    220  HE2 TYR    15      21.078 -28.410 -57.573  1.00  0.00           H  
ATOM    221  CD2 TYR    15      21.824 -28.505 -55.539  1.00  0.00           C  
ATOM    222  HD2 TYR    15      20.946 -28.055 -55.100  1.00  0.00           H  
ATOM    223  C   TYR    15      22.645 -29.375 -50.764  1.00  0.00           C  
ATOM    224  O   TYR    15      23.844 -29.256 -50.559  1.00  0.00           O  
ATOM    225  N   TRP    16      21.712 -29.720 -49.854  1.00  0.00           N  
ATOM    226  H   TRP    16      20.735 -29.840 -50.090  1.00  0.00           H  
ATOM    227  CA  TRP    16      22.094 -29.767 -48.393  1.00  0.00           C  
ATOM    228  HA  TRP    16      22.616 -28.830 -48.200  1.00  0.00           H  
ATOM    229  CB  TRP    16      20.842 -29.743 -47.499  1.00  0.00           C  
ATOM    230  HB2 TRP    16      20.167 -30.573 -47.744  1.00  0.00           H  
ATOM    231  HB3 TRP    16      21.158 -29.966 -46.473  1.00  0.00           H  
ATOM    232  CG  TRP    16      20.074 -28.423 -47.373  1.00  0.00           C  
ATOM    233  CD1 TRP    16      18.916 -28.187 -48.064  1.00  0.00           C  
ATOM    234  HD1 TRP    16      18.421 -28.880 -48.728  1.00  0.00           H  
ATOM    235  NE1 TRP    16      18.345 -26.987 -47.581  1.00  0.00           N  
ATOM    236  HE1 TRP    16      17.457 -26.538 -47.751  1.00  0.00           H  
ATOM    237  CE2 TRP    16      19.189 -26.375 -46.690  1.00  0.00           C  
ATOM    238  CZ2 TRP    16      19.185 -25.124 -46.044  1.00  0.00           C  
ATOM    239  HZ2 TRP    16      18.349 -24.453 -46.180  1.00  0.00           H  
ATOM    240  CH2 TRP    16      20.136 -24.821 -45.059  1.00  0.00           C  
ATOM    241  HH2 TRP    16      19.982 -23.873 -44.564  1.00  0.00           H  
ATOM    242  CZ3 TRP    16      21.152 -25.691 -44.814  1.00  0.00           C  
ATOM    243  HZ3 TRP    16      21.970 -25.385 -44.179  1.00  0.00           H  
ATOM    244  CE3 TRP    16      21.240 -26.882 -45.541  1.00  0.00           C  
ATOM    245  HE3 TRP    16      22.001 -27.626 -45.356  1.00  0.00           H  
ATOM    246  CD2 TRP    16      20.261 -27.287 -46.503  1.00  0.00           C  
ATOM    247  C   TRP    16      22.968 -30.936 -47.944  1.00  0.00           C  
ATOM    248  O   TRP    16      23.575 -30.897 -46.946  1.00  0.00           O  
ATOM    249  N   GLY    17      22.796 -32.062 -48.645  1.00  0.00           N  
ATOM    250  H   GLY    17      22.050 -32.146 -49.325  1.00  0.00           H  
ATOM    251  CA  GLY    17      23.430 -33.292 -48.451  1.00  0.00           C  
ATOM    252  HA2 GLY    17      23.226 -33.618 -47.431  1.00  0.00           H  
ATOM    253  HA3 GLY    17      23.062 -34.075 -49.114  1.00  0.00           H  
ATOM    254  C   GLY    17      24.920 -33.294 -48.524  1.00  0.00           C  
ATOM    255  O   GLY    17      25.565 -33.521 -47.537  1.00  0.00           O  
ATOM    256  N   ILE    18      25.449 -32.793 -49.598  1.00  0.00           N  
ATOM    257  H   ILE    18      24.851 -32.465 -50.348  1.00  0.00           H  
ATOM    258  CA  ILE    18      26.904 -32.695 -49.749  1.00  0.00           C  
ATOM    259  HA  ILE    18      27.335 -33.686 -49.607  1.00  0.00           H  
ATOM    260  CB  ILE    18      27.250 -32.402 -51.268  1.00  0.00           C  
ATOM    261  HB  ILE    18      26.904 -33.326 -51.732  1.00  0.00           H  
ATOM    262  CG2 ILE    18      26.552 -31.151 -51.935  1.00  0.00           C  
ATOM    263 HG21 ILE    18      26.857 -30.253 -51.383  1.00  0.00           H  
ATOM    264 HG22 ILE    18      26.784 -31.191 -53.007  1.00  0.00           H  
ATOM    265 HG23 ILE    18      25.473 -31.335 -51.863  1.00  0.00           H  
ATOM    266  CG1 ILE    18      28.771 -32.363 -51.328  1.00  0.00           C  
ATOM    267 HG12 ILE    18      29.052 -31.358 -51.013  1.00  0.00           H  
ATOM    268 HG13 ILE    18      29.110 -33.083 -50.583  1.00  0.00           H  
ATOM    269  CD1 ILE    18      29.360 -32.579 -52.765  1.00  0.00           C  
ATOM    270 HD11 ILE    18      29.193 -33.623 -53.057  1.00  0.00           H  
ATOM    271 HD12 ILE    18      28.982 -31.912 -53.549  1.00  0.00           H  
ATOM    272 HD13 ILE    18      30.440 -32.426 -52.648  1.00  0.00           H  
ATOM    273  C   ILE    18      27.537 -31.692 -48.853  1.00  0.00           C  
ATOM    274  O   ILE    18      28.555 -31.931 -48.236  1.00  0.00           O  
ATOM    275  N   ALA    19      26.799 -30.599 -48.626  1.00  0.00           N  
ATOM    276  H   ALA    19      26.144 -30.260 -49.321  1.00  0.00           H  
ATOM    277  CA  ALA    19      27.258 -29.566 -47.759  1.00  0.00           C  
ATOM    278  HA  ALA    19      28.183 -29.298 -48.270  1.00  0.00           H  
ATOM    279  CB  ALA    19      26.368 -28.294 -47.682  1.00  0.00           C  
ATOM    280  HB1 ALA    19      26.706 -27.496 -47.009  1.00  0.00           H  
ATOM    281  HB2 ALA    19      26.169 -27.902 -48.687  1.00  0.00           H  
ATOM    282  HB3 ALA    19      25.401 -28.509 -47.212  1.00  0.00           H  
ATOM    283  C   ALA    19      27.501 -30.135 -46.310  1.00  0.00           C  
ATOM    284  O   ALA    19      28.456 -29.720 -45.747  1.00  0.00           O  
ATOM    285  N   ALA    20      26.747 -31.170 -45.853  1.00  0.00           N  
ATOM    286  H   ALA    20      25.948 -31.317 -46.458  1.00  0.00           H  
ATOM    287  CA  ALA    20      27.038 -31.924 -44.616  1.00  0.00           C  
ATOM    288  HA  ALA    20      27.580 -31.243 -43.960  1.00  0.00           H  
ATOM    289  CB  ALA    20      25.721 -32.458 -43.948  1.00  0.00           C  
ATOM    290  HB1 ALA    20      25.819 -33.192 -43.139  1.00  0.00           H  
ATOM    291  HB2 ALA    20      25.274 -31.569 -43.485  1.00  0.00           H  
ATOM    292  HB3 ALA    20      25.034 -32.932 -44.659  1.00  0.00           H  
ATOM    293  C   ALA    20      27.983 -33.160 -44.825  1.00  0.00           C  
ATOM    294  O   ALA    20      28.642 -33.630 -43.933  1.00  0.00           O  
ATOM    295  N   GLU    21      28.033 -33.721 -46.030  1.00  0.00           N  
ATOM    296  H   GLU    21      27.366 -33.484 -46.755  1.00  0.00           H  
ATOM    297  CA  GLU    21      29.043 -34.765 -46.366  1.00  0.00           C  
ATOM    298  HA  GLU    21      28.824 -35.542 -45.634  1.00  0.00           H  
ATOM    299  CB  GLU    21      28.871 -35.300 -47.807  1.00  0.00           C  
ATOM    300  HB2 GLU    21      27.810 -35.337 -48.055  1.00  0.00           H  
ATOM    301  HB3 GLU    21      29.251 -34.540 -48.490  1.00  0.00           H  
ATOM    302  CG  GLU    21      29.474 -36.690 -48.343  1.00  0.00           C  
ATOM    303  HG2 GLU    21      29.001 -37.611 -48.000  1.00  0.00           H  
ATOM    304  HG3 GLU    21      29.342 -36.763 -49.423  1.00  0.00           H  
ATOM    305  CD  GLU    21      30.937 -36.836 -48.129  1.00  0.00           C  
ATOM    306  OE1 GLU    21      31.339 -37.726 -47.339  1.00  0.00           O  
ATOM    307  OE2 GLU    21      31.687 -35.936 -48.557  1.00  0.00           O  
ATOM    308  C   GLU    21      30.477 -34.249 -46.122  1.00  0.00           C  
ATOM    309  O   GLU    21      31.326 -34.853 -45.504  1.00  0.00           O  
ATOM    310  N   ALA    22      30.673 -33.006 -46.603  1.00  0.00           N  
ATOM    311  H   ALA    22      29.899 -32.681 -47.170  1.00  0.00           H  
ATOM    312  CA  ALA    22      31.778 -32.132 -46.315  1.00  0.00           C  
ATOM    313  HA  ALA    22      32.659 -32.581 -46.773  1.00  0.00           H  
ATOM    314  CB  ALA    22      31.522 -30.801 -47.061  1.00  0.00           C  
ATOM    315  HB1 ALA    22      32.278 -30.031 -46.862  1.00  0.00           H  
ATOM    316  HB2 ALA    22      31.410 -30.968 -48.140  1.00  0.00           H  
ATOM    317  HB3 ALA    22      30.562 -30.285 -46.935  1.00  0.00           H  
ATOM    318  C   ALA    22      32.172 -31.805 -44.919  1.00  0.00           C  
ATOM    319  O   ALA    22      33.267 -31.307 -44.690  1.00  0.00           O  
ATOM    320  N   MET    23      31.284 -32.114 -43.975  1.00  0.00           N  
ATOM    321  H   MET    23      30.388 -32.454 -44.305  1.00  0.00           H  
ATOM    322  CA  MET    23      31.485 -31.973 -42.599  1.00  0.00           C  
ATOM    323  HA  MET    23      32.399 -31.405 -42.427  1.00  0.00           H  
ATOM    324  CB  MET    23      30.315 -31.129 -42.083  1.00  0.00           C  
ATOM    325  HB2 MET    23      29.352 -31.629 -42.189  1.00  0.00           H  
ATOM    326  HB3 MET    23      30.482 -31.023 -41.011  1.00  0.00           H  
ATOM    327  CG  MET    23      30.187 -29.668 -42.657  1.00  0.00           C  
ATOM    328  HG2 MET    23      30.266 -29.616 -43.743  1.00  0.00           H  
ATOM    329  HG3 MET    23      29.310 -29.126 -42.305  1.00  0.00           H  
ATOM    330  SD  MET    23      31.597 -28.659 -42.098  1.00  0.00           S  
ATOM    331  CE  MET    23      30.953 -28.345 -40.444  1.00  0.00           C  
ATOM    332  HE1 MET    23      31.664 -27.794 -39.815  1.00  0.00           H  
ATOM    333  HE2 MET    23      30.044 -27.736 -40.530  1.00  0.00           H  
ATOM    334  HE3 MET    23      30.733 -29.296 -39.944  1.00  0.00           H  
ATOM    335  C   MET    23      31.667 -33.316 -41.781  1.00  0.00           C  
ATOM    336  O   MET    23      31.861 -33.184 -40.584  1.00  0.00           O  
ATOM    337  N   THR    24      31.767 -34.522 -42.414  1.00  0.00           N  
ATOM    338  H   THR    24      31.570 -34.493 -43.407  1.00  0.00           H  
ATOM    339  CA  THR    24      31.995 -35.838 -41.721  1.00  0.00           C  
ATOM    340  HA  THR    24      31.507 -35.757 -40.750  1.00  0.00           H  
ATOM    341  CB  THR    24      31.388 -37.002 -42.519  1.00  0.00           C  
ATOM    342  HB  THR    24      31.562 -37.999 -42.114  1.00  0.00           H  
ATOM    343  CG2 THR    24      29.893 -36.759 -42.788  1.00  0.00           C  
ATOM    344 HG21 THR    24      29.494 -37.588 -43.386  1.00  0.00           H  
ATOM    345 HG22 THR    24      29.346 -36.648 -41.843  1.00  0.00           H  
ATOM    346 HG23 THR    24      29.773 -35.827 -43.354  1.00  0.00           H  
ATOM    347  OG1 THR    24      31.996 -37.132 -43.769  1.00  0.00           O  
ATOM    348  HG1 THR    24      31.832 -36.289 -44.197  1.00  0.00           H  
ATOM    349  C   THR    24      33.431 -36.085 -41.455  1.00  0.00           C  
ATOM    350  O   THR    24      34.273 -35.774 -42.244  1.00  0.00           O  
ATOM    351  N   GLY    25      33.710 -36.609 -40.263  1.00  0.00           N  
ATOM    352  H   GLY    25      32.954 -37.002 -39.715  1.00  0.00           H  
ATOM    353  CA  GLY    25      35.033 -37.053 -39.711  1.00  0.00           C  
ATOM    354  HA2 GLY    25      34.907 -37.817 -38.945  1.00  0.00           H  
ATOM    355  HA3 GLY    25      35.479 -37.606 -40.538  1.00  0.00           H  
ATOM    356  C   GLY    25      36.043 -35.978 -39.375  1.00  0.00           C  
ATOM    357  O   GLY    25      35.770 -34.807 -39.405  1.00  0.00           O  
ATOM    358  N   SER    26      37.261 -36.440 -39.054  1.00  0.00           N  
ATOM    359  H   SER    26      37.327 -37.449 -39.003  1.00  0.00           H  
ATOM    360  CA  SER    26      38.359 -35.764 -38.348  1.00  0.00           C  
ATOM    361  HA  SER    26      37.990 -35.535 -37.349  1.00  0.00           H  
ATOM    362  CB  SER    26      39.558 -36.660 -38.453  1.00  0.00           C  
ATOM    363  HB2 SER    26      39.443 -37.625 -37.961  1.00  0.00           H  
ATOM    364  HB3 SER    26      39.611 -36.897 -39.516  1.00  0.00           H  
ATOM    365  OG  SER    26      40.683 -35.914 -37.975  1.00  0.00           O  
ATOM    366  HG  SER    26      40.475 -35.588 -37.097  1.00  0.00           H  
ATOM    367  C   SER    26      38.721 -34.371 -38.904  1.00  0.00           C  
ATOM    368  O   SER    26      38.791 -34.195 -40.138  1.00  0.00           O  
ATOM    369  N   HIE    27      39.005 -33.409 -38.063  1.00  0.00           N  
ATOM    370  H   HIE    27      38.933 -33.495 -37.056  1.00  0.00           H  
ATOM    371  CA  HIE    27      39.676 -32.172 -38.489  1.00  0.00           C  
ATOM    372  HA  HIE    27      39.175 -31.800 -39.383  1.00  0.00           H  
ATOM    373  CB  HIE    27      39.318 -31.064 -37.493  1.00  0.00           C  
ATOM    374  HB2 HIE    27      39.196 -30.108 -38.016  1.00  0.00           H  
ATOM    375  HB3 HIE    27      38.345 -31.308 -37.048  1.00  0.00           H  
ATOM    376  CG  HIE    27      40.374 -30.844 -36.371  1.00  0.00           C  
ATOM    377  ND1 HIE    27      41.717 -30.598 -36.484  1.00  0.00           N  
ATOM    378  CE1 HIE    27      42.046 -30.514 -35.161  1.00  0.00           C  
ATOM    379  HE1 HIE    27      43.042 -30.293 -34.805  1.00  0.00           H  
ATOM    380  NE2 HIE    27      41.009 -30.674 -34.323  1.00  0.00           N  
ATOM    381  HE2 HIE    27      41.017 -30.525 -33.324  1.00  0.00           H  
ATOM    382  CD2 HIE    27      39.902 -30.962 -35.143  1.00  0.00           C  
ATOM    383  HD2 HIE    27      38.864 -30.891 -34.853  1.00  0.00           H  
ATOM    384  C   HIE    27      41.089 -32.384 -38.827  1.00  0.00           C  
ATOM    385  O   HIE    27      41.452 -31.799 -39.802  1.00  0.00           O  
ATOM    386  N   LEU    28      41.931 -33.172 -38.109  1.00  0.00           N  
ATOM    387  H   LEU    28      41.608 -33.605 -37.252  1.00  0.00           H  
ATOM    388  CA  LEU    28      43.299 -33.484 -38.434  1.00  0.00           C  
ATOM    389  HA  LEU    28      43.873 -32.559 -38.481  1.00  0.00           H  
ATOM    390  CB  LEU    28      43.813 -34.321 -37.200  1.00  0.00           C  
ATOM    391  HB2 LEU    28      43.896 -33.736 -36.285  1.00  0.00           H  
ATOM    392  HB3 LEU    28      43.076 -35.104 -37.023  1.00  0.00           H  
ATOM    393  CG  LEU    28      45.248 -34.913 -37.476  1.00  0.00           C  
ATOM    394  HG  LEU    28      45.262 -35.587 -38.332  1.00  0.00           H  
ATOM    395  CD1 LEU    28      46.224 -33.694 -37.685  1.00  0.00           C  
ATOM    396 HD11 LEU    28      46.075 -32.922 -36.920  1.00  0.00           H  
ATOM    397 HD12 LEU    28      47.265 -34.024 -37.580  1.00  0.00           H  
ATOM    398 HD13 LEU    28      46.090 -33.360 -38.721  1.00  0.00           H  
ATOM    399  CD2 LEU    28      45.687 -35.753 -36.306  1.00  0.00           C  
ATOM    400 HD21 LEU    28      46.763 -35.967 -36.295  1.00  0.00           H  
ATOM    401 HD22 LEU    28      45.477 -35.340 -35.312  1.00  0.00           H  
ATOM    402 HD23 LEU    28      45.168 -36.719 -36.326  1.00  0.00           H  
ATOM    403  C   LEU    28      43.480 -34.164 -39.762  1.00  0.00           C  
ATOM    404  O   LEU    28      44.414 -33.784 -40.448  1.00  0.00           O  
ATOM    405  N   ASP    29      42.649 -35.140 -40.143  1.00  0.00           N  
ATOM    406  H   ASP    29      41.887 -35.448 -39.552  1.00  0.00           H  
ATOM    407  CA  ASP    29      42.682 -35.663 -41.564  1.00  0.00           C  
ATOM    408  HA  ASP    29      43.697 -35.986 -41.795  1.00  0.00           H  
ATOM    409  CB  ASP    29      41.626 -36.749 -41.798  1.00  0.00           C  
ATOM    410  HB2 ASP    29      40.681 -36.359 -41.419  1.00  0.00           H  
ATOM    411  HB3 ASP    29      41.552 -36.812 -42.884  1.00  0.00           H  
ATOM    412  CG  ASP    29      41.924 -38.099 -41.088  1.00  0.00           C  
ATOM    413  OD1 ASP    29      41.209 -39.112 -41.203  1.00  0.00           O  
ATOM    414  OD2 ASP    29      42.964 -38.232 -40.423  1.00  0.00           O  
ATOM    415  C   ASP    29      42.535 -34.511 -42.574  1.00  0.00           C  
ATOM    416  O   ASP    29      43.171 -34.532 -43.589  1.00  0.00           O  
ATOM    417  N   GLU    30      41.711 -33.494 -42.336  1.00  0.00           N  
ATOM    418  H   GLU    30      41.063 -33.678 -41.580  1.00  0.00           H  
ATOM    419  CA  GLU    30      41.391 -32.468 -43.281  1.00  0.00           C  
ATOM    420  HA  GLU    30      41.122 -32.921 -44.235  1.00  0.00           H  
ATOM    421  CB  GLU    30      40.053 -31.740 -42.755  1.00  0.00           C  
ATOM    422  HB2 GLU    30      39.267 -32.471 -42.566  1.00  0.00           H  
ATOM    423  HB3 GLU    30      40.254 -31.027 -41.956  1.00  0.00           H  
ATOM    424  CG  GLU    30      39.546 -30.828 -43.915  1.00  0.00           C  
ATOM    425  HG2 GLU    30      38.829 -30.115 -43.508  1.00  0.00           H  
ATOM    426  HG3 GLU    30      40.444 -30.288 -44.216  1.00  0.00           H  
ATOM    427  CD  GLU    30      38.869 -31.632 -45.122  1.00  0.00           C  
ATOM    428  OE1 GLU    30      37.609 -31.641 -45.107  1.00  0.00           O  
ATOM    429  OE2 GLU    30      39.533 -32.328 -45.931  1.00  0.00           O  
ATOM    430  C   GLU    30      42.566 -31.437 -43.447  1.00  0.00           C  
ATOM    431  O   GLU    30      42.845 -31.032 -44.622  1.00  0.00           O  
ATOM    432  N   VAL    31      43.381 -31.151 -42.437  1.00  0.00           N  
ATOM    433  H   VAL    31      43.061 -31.354 -41.498  1.00  0.00           H  
ATOM    434  CA  VAL    31      44.638 -30.340 -42.578  1.00  0.00           C  
ATOM    435  HA  VAL    31      44.458 -29.402 -43.102  1.00  0.00           H  
ATOM    436  CB  VAL    31      45.206 -30.041 -41.149  1.00  0.00           C  
ATOM    437  HB  VAL    31      45.259 -30.998 -40.630  1.00  0.00           H  
ATOM    438  CG1 VAL    31      46.619 -29.497 -41.142  1.00  0.00           C  
ATOM    439 HG11 VAL    31      47.377 -30.208 -41.495  1.00  0.00           H  
ATOM    440 HG12 VAL    31      46.685 -28.718 -41.911  1.00  0.00           H  
ATOM    441 HG13 VAL    31      46.971 -29.036 -40.211  1.00  0.00           H  
ATOM    442  CG2 VAL    31      44.266 -29.261 -40.265  1.00  0.00           C  
ATOM    443 HG21 VAL    31      43.342 -29.838 -40.134  1.00  0.00           H  
ATOM    444 HG22 VAL    31      44.690 -29.000 -39.287  1.00  0.00           H  
ATOM    445 HG23 VAL    31      44.068 -28.305 -40.765  1.00  0.00           H  
ATOM    446  C   VAL    31      45.647 -31.232 -43.341  1.00  0.00           C  
ATOM    447  O   VAL    31      46.320 -30.689 -44.214  1.00  0.00           O  
ATOM    448  N   LYS    32      45.861 -32.477 -42.958  1.00  0.00           N  
ATOM    449  H   LYS    32      45.312 -32.816 -42.177  1.00  0.00           H  
ATOM    450  CA  LYS    32      46.748 -33.421 -43.710  1.00  0.00           C  
ATOM    451  HA  LYS    32      47.788 -33.110 -43.610  1.00  0.00           H  
ATOM    452  CB  LYS    32      46.496 -34.849 -43.169  1.00  0.00           C  
ATOM    453  HB2 LYS    32      45.449 -35.007 -42.913  1.00  0.00           H  
ATOM    454  HB3 LYS    32      46.761 -35.599 -43.913  1.00  0.00           H  
ATOM    455  CG  LYS    32      47.286 -35.173 -41.844  1.00  0.00           C  
ATOM    456  HG2 LYS    32      48.333 -35.202 -42.144  1.00  0.00           H  
ATOM    457  HG3 LYS    32      47.116 -34.422 -41.073  1.00  0.00           H  
ATOM    458  CD  LYS    32      46.870 -36.605 -41.343  1.00  0.00           C  
ATOM    459  HD2 LYS    32      45.863 -36.543 -40.929  1.00  0.00           H  
ATOM    460  HD3 LYS    32      46.748 -37.337 -42.142  1.00  0.00           H  
ATOM    461  CE  LYS    32      47.754 -37.095 -40.121  1.00  0.00           C  
ATOM    462  HE2 LYS    32      48.816 -37.162 -40.360  1.00  0.00           H  
ATOM    463  HE3 LYS    32      47.600 -36.327 -39.364  1.00  0.00           H  
ATOM    464  NZ  LYS    32      47.280 -38.338 -39.583  1.00  0.00           N  
ATOM    465  HZ1 LYS    32      47.391 -39.090 -40.248  1.00  0.00           H  
ATOM    466  HZ2 LYS    32      47.669 -38.669 -38.711  1.00  0.00           H  
ATOM    467  HZ3 LYS    32      46.283 -38.255 -39.439  1.00  0.00           H  
ATOM    468  C   LYS    32      46.472 -33.476 -45.184  1.00  0.00           C  
ATOM    469  O   LYS    32      47.371 -33.678 -45.954  1.00  0.00           O  
ATOM    470  N   LYS    33      45.192 -33.354 -45.476  1.00  0.00           N  
ATOM    471  H   LYS    33      44.487 -33.330 -44.750  1.00  0.00           H  
ATOM    472  CA  LYS    33      44.709 -33.266 -46.889  1.00  0.00           C  
ATOM    473  HA  LYS    33      45.398 -33.790 -47.552  1.00  0.00           H  
ATOM    474  CB  LYS    33      43.229 -33.729 -47.058  1.00  0.00           C  
ATOM    475  HB2 LYS    33      43.166 -34.784 -46.792  1.00  0.00           H  
ATOM    476  HB3 LYS    33      42.680 -32.967 -46.505  1.00  0.00           H  
ATOM    477  CG  LYS    33      42.870 -33.778 -48.539  1.00  0.00           C  
ATOM    478  HG2 LYS    33      43.061 -32.778 -48.929  1.00  0.00           H  
ATOM    479  HG3 LYS    33      43.406 -34.626 -48.966  1.00  0.00           H  
ATOM    480  CD  LYS    33      41.355 -33.980 -48.637  1.00  0.00           C  
ATOM    481  HD2 LYS    33      41.211 -34.846 -47.991  1.00  0.00           H  
ATOM    482  HD3 LYS    33      40.809 -33.068 -48.397  1.00  0.00           H  
ATOM    483  CE  LYS    33      40.884 -34.347 -50.062  1.00  0.00           C  
ATOM    484  HE2 LYS    33      40.872 -33.446 -50.676  1.00  0.00           H  
ATOM    485  HE3 LYS    33      41.632 -35.009 -50.498  1.00  0.00           H  
ATOM    486  NZ  LYS    33      39.508 -34.932 -50.045  1.00  0.00           N  
ATOM    487  HZ1 LYS    33      38.797 -34.366 -50.484  1.00  0.00           H  
ATOM    488  HZ2 LYS    33      39.441 -35.871 -50.410  1.00  0.00           H  
ATOM    489  HZ3 LYS    33      39.191 -35.024 -49.090  1.00  0.00           H  
ATOM    490  C   LYS    33      44.946 -31.866 -47.491  1.00  0.00           C  
ATOM    491  O   LYS    33      45.612 -31.831 -48.549  1.00  0.00           O  
ATOM    492  N   MET    34      44.614 -30.796 -46.789  1.00  0.00           N  
ATOM    493  H   MET    34      43.928 -30.897 -46.050  1.00  0.00           H  
ATOM    494  CA  MET    34      44.940 -29.457 -47.237  1.00  0.00           C  
ATOM    495  HA  MET    34      44.472 -29.263 -48.202  1.00  0.00           H  
ATOM    496  CB  MET    34      44.241 -28.547 -46.230  1.00  0.00           C  
ATOM    497  HB2 MET    34      43.219 -28.888 -46.067  1.00  0.00           H  
ATOM    498  HB3 MET    34      44.848 -28.642 -45.330  1.00  0.00           H  
ATOM    499  CG  MET    34      44.149 -27.110 -46.720  1.00  0.00           C  
ATOM    500  HG2 MET    34      45.182 -26.971 -47.040  1.00  0.00           H  
ATOM    501  HG3 MET    34      43.597 -27.202 -47.655  1.00  0.00           H  
ATOM    502  SD  MET    34      43.593 -25.776 -45.704  1.00  0.00           S  
ATOM    503  CE  MET    34      44.769 -25.866 -44.381  1.00  0.00           C  
ATOM    504  HE1 MET    34      45.773 -25.848 -44.823  1.00  0.00           H  
ATOM    505  HE2 MET    34      44.688 -25.039 -43.665  1.00  0.00           H  
ATOM    506  HE3 MET    34      44.529 -26.835 -43.927  1.00  0.00           H  
ATOM    507  C   MET    34      46.454 -29.265 -47.444  1.00  0.00           C  
ATOM    508  O   MET    34      46.791 -28.574 -48.402  1.00  0.00           O  
ATOM    509  N   VAL    35      47.358 -30.050 -46.794  1.00  0.00           N  
ATOM    510  H   VAL    35      47.111 -30.457 -45.900  1.00  0.00           H  
ATOM    511  CA  VAL    35      48.762 -29.839 -47.070  1.00  0.00           C  
ATOM    512  HA  VAL    35      49.059 -28.802 -47.223  1.00  0.00           H  
ATOM    513  CB  VAL    35      49.573 -30.334 -45.845  1.00  0.00           C  
ATOM    514  HB  VAL    35      49.220 -31.318 -45.536  1.00  0.00           H  
ATOM    515  CG1 VAL    35      51.119 -30.475 -45.895  1.00  0.00           C  
ATOM    516 HG11 VAL    35      51.499 -31.106 -45.083  1.00  0.00           H  
ATOM    517 HG12 VAL    35      51.511 -30.982 -46.785  1.00  0.00           H  
ATOM    518 HG13 VAL    35      51.680 -29.532 -45.928  1.00  0.00           H  
ATOM    519  CG2 VAL    35      49.335 -29.288 -44.725  1.00  0.00           C  
ATOM    520 HG21 VAL    35      49.929 -28.376 -44.864  1.00  0.00           H  
ATOM    521 HG22 VAL    35      48.294 -28.949 -44.657  1.00  0.00           H  
ATOM    522 HG23 VAL    35      49.613 -29.722 -43.756  1.00  0.00           H  
ATOM    523  C   VAL    35      49.156 -30.612 -48.349  1.00  0.00           C  
ATOM    524  O   VAL    35      49.865 -30.025 -49.178  1.00  0.00           O  
ATOM    525  N   ALA    36      48.530 -31.779 -48.544  1.00  0.00           N  
ATOM    526  H   ALA    36      47.720 -31.967 -47.965  1.00  0.00           H  
ATOM    527  CA  ALA    36      48.828 -32.485 -49.829  1.00  0.00           C  
ATOM    528  HA  ALA    36      49.909 -32.486 -49.968  1.00  0.00           H  
ATOM    529  CB  ALA    36      48.407 -33.880 -49.622  1.00  0.00           C  
ATOM    530  HB1 ALA    36      47.414 -33.973 -49.167  1.00  0.00           H  
ATOM    531  HB2 ALA    36      48.362 -34.478 -50.541  1.00  0.00           H  
ATOM    532  HB3 ALA    36      49.220 -34.362 -49.065  1.00  0.00           H  
ATOM    533  C   ALA    36      48.272 -31.729 -51.024  1.00  0.00           C  
ATOM    534  O   ALA    36      48.861 -31.766 -52.101  1.00  0.00           O  
ATOM    535  N   GLU    37      47.070 -31.057 -50.900  1.00  0.00           N  
ATOM    536  H   GLU    37      46.520 -31.172 -50.057  1.00  0.00           H  
ATOM    537  CA  GLU    37      46.523 -30.190 -51.978  1.00  0.00           C  
ATOM    538  HA  GLU    37      46.685 -30.645 -52.955  1.00  0.00           H  
ATOM    539  CB  GLU    37      45.019 -29.961 -51.789  1.00  0.00           C  
ATOM    540  HB2 GLU    37      44.599 -30.871 -51.359  1.00  0.00           H  
ATOM    541  HB3 GLU    37      45.091 -29.239 -50.976  1.00  0.00           H  
ATOM    542  CG  GLU    37      44.346 -29.478 -53.055  1.00  0.00           C  
ATOM    543  HG2 GLU    37      43.310 -29.167 -52.914  1.00  0.00           H  
ATOM    544  HG3 GLU    37      44.829 -28.555 -53.376  1.00  0.00           H  
ATOM    545  CD  GLU    37      44.149 -30.519 -54.192  1.00  0.00           C  
ATOM    546  OE1 GLU    37      44.133 -31.792 -53.933  1.00  0.00           O  
ATOM    547  OE2 GLU    37      44.014 -30.183 -55.352  1.00  0.00           O  
ATOM    548  C   GLU    37      47.348 -28.891 -52.200  1.00  0.00           C  
ATOM    549  O   GLU    37      47.487 -28.419 -53.305  1.00  0.00           O  
ATOM    550  N   TYR    38      48.050 -28.461 -51.099  1.00  0.00           N  
ATOM    551  H   TYR    38      47.970 -28.928 -50.204  1.00  0.00           H  
ATOM    552  CA  TYR    38      48.930 -27.305 -51.163  1.00  0.00           C  
ATOM    553  HA  TYR    38      48.426 -26.507 -51.709  1.00  0.00           H  
ATOM    554  CB  TYR    38      49.081 -26.806 -49.727  1.00  0.00           C  
ATOM    555  HB2 TYR    38      48.084 -26.817 -49.270  1.00  0.00           H  
ATOM    556  HB3 TYR    38      49.499 -27.597 -49.093  1.00  0.00           H  
ATOM    557  CG  TYR    38      49.878 -25.542 -49.556  1.00  0.00           C  
ATOM    558  CD1 TYR    38      51.251 -25.562 -49.498  1.00  0.00           C  
ATOM    559  HD1 TYR    38      51.691 -26.539 -49.366  1.00  0.00           H  
ATOM    560  CE1 TYR    38      52.056 -24.421 -49.501  1.00  0.00           C  
ATOM    561  HE1 TYR    38      53.123 -24.526 -49.368  1.00  0.00           H  
ATOM    562  CZ  TYR    38      51.486 -23.191 -49.670  1.00  0.00           C  
ATOM    563  OH  TYR    38      52.229 -22.066 -49.816  1.00  0.00           O  
ATOM    564  HH  TYR    38      53.163 -22.129 -49.604  1.00  0.00           H  
ATOM    565  CE2 TYR    38      50.056 -23.073 -49.831  1.00  0.00           C  
ATOM    566  HE2 TYR    38      49.633 -22.127 -50.135  1.00  0.00           H  
ATOM    567  CD2 TYR    38      49.264 -24.281 -49.819  1.00  0.00           C  
ATOM    568  HD2 TYR    38      48.227 -24.300 -50.118  1.00  0.00           H  
ATOM    569  C   TYR    38      50.217 -27.723 -51.951  1.00  0.00           C  
ATOM    570  O   TYR    38      50.647 -27.014 -52.836  1.00  0.00           O  
ATOM    571  N   ARG    39      50.785 -28.892 -51.678  1.00  0.00           N  
ATOM    572  H   ARG    39      50.417 -29.490 -50.947  1.00  0.00           H  
ATOM    573  CA  ARG    39      52.071 -29.339 -52.300  1.00  0.00           C  
ATOM    574  HA  ARG    39      52.762 -28.501 -52.390  1.00  0.00           H  
ATOM    575  CB  ARG    39      52.794 -30.323 -51.327  1.00  0.00           C  
ATOM    576  HB2 ARG    39      52.057 -31.000 -50.895  1.00  0.00           H  
ATOM    577  HB3 ARG    39      53.625 -30.861 -51.782  1.00  0.00           H  
ATOM    578  CG  ARG    39      53.291 -29.570 -50.062  1.00  0.00           C  
ATOM    579  HG2 ARG    39      53.914 -28.704 -50.284  1.00  0.00           H  
ATOM    580  HG3 ARG    39      52.417 -29.241 -49.501  1.00  0.00           H  
ATOM    581  CD  ARG    39      54.057 -30.429 -48.988  1.00  0.00           C  
ATOM    582  HD2 ARG    39      53.589 -31.395 -48.796  1.00  0.00           H  
ATOM    583  HD3 ARG    39      55.071 -30.602 -49.348  1.00  0.00           H  
ATOM    584  NE  ARG    39      54.197 -29.718 -47.716  1.00  0.00           N  
ATOM    585  HE  ARG    39      53.724 -28.840 -47.556  1.00  0.00           H  
ATOM    586  CZ  ARG    39      54.790 -30.179 -46.634  1.00  0.00           C  
ATOM    587  NH1 ARG    39      55.072 -31.401 -46.418  1.00  0.00           N  
ATOM    588 HH11 ARG    39      54.935 -32.013 -47.210  1.00  0.00           H  
ATOM    589 HH12 ARG    39      55.463 -31.682 -45.530  1.00  0.00           H  
ATOM    590  NH2 ARG    39      55.031 -29.459 -45.565  1.00  0.00           N  
ATOM    591 HH21 ARG    39      55.050 -28.461 -45.721  1.00  0.00           H  
ATOM    592 HH22 ARG    39      55.549 -29.771 -44.756  1.00  0.00           H  
ATOM    593  C   ARG    39      51.910 -29.958 -53.722  1.00  0.00           C  
ATOM    594  O   ARG    39      52.841 -30.396 -54.352  1.00  0.00           O  
ATOM    595  N   LYS    40      50.688 -29.900 -54.326  1.00  0.00           N  
ATOM    596  H   LYS    40      49.886 -29.428 -53.926  1.00  0.00           H  
ATOM    597  CA  LYS    40      50.535 -30.480 -55.697  1.00  0.00           C  
ATOM    598  HA  LYS    40      50.873 -31.514 -55.760  1.00  0.00           H  
ATOM    599  CB  LYS    40      49.086 -30.496 -56.179  1.00  0.00           C  
ATOM    600  HB2 LYS    40      49.257 -31.057 -57.097  1.00  0.00           H  
ATOM    601  HB3 LYS    40      48.420 -31.173 -55.644  1.00  0.00           H  
ATOM    602  CG  LYS    40      48.322 -29.225 -56.496  1.00  0.00           C  
ATOM    603  HG2 LYS    40      48.413 -28.429 -55.757  1.00  0.00           H  
ATOM    604  HG3 LYS    40      48.742 -28.685 -57.345  1.00  0.00           H  
ATOM    605  CD  LYS    40      46.824 -29.368 -56.820  1.00  0.00           C  
ATOM    606  HD2 LYS    40      46.262 -29.453 -55.889  1.00  0.00           H  
ATOM    607  HD3 LYS    40      46.463 -28.439 -57.261  1.00  0.00           H  
ATOM    608  CE  LYS    40      46.453 -30.599 -57.686  1.00  0.00           C  
ATOM    609  HE2 LYS    40      47.094 -30.604 -58.567  1.00  0.00           H  
ATOM    610  HE3 LYS    40      46.696 -31.484 -57.097  1.00  0.00           H  
ATOM    611  NZ  LYS    40      45.003 -30.647 -57.953  1.00  0.00           N  
ATOM    612  HZ1 LYS    40      44.767 -29.807 -58.462  1.00  0.00           H  
ATOM    613  HZ2 LYS    40      44.793 -31.432 -58.553  1.00  0.00           H  
ATOM    614  HZ3 LYS    40      44.496 -30.612 -57.081  1.00  0.00           H  
ATOM    615  C   LYS    40      51.452 -29.681 -56.769  1.00  0.00           C  
ATOM    616  O   LYS    40      51.566 -28.517 -56.684  1.00  0.00           O  
ATOM    617  N   PRO    41      52.042 -30.403 -57.769  1.00  0.00           N  
ATOM    618  CD  PRO    41      51.843 -31.830 -58.100  1.00  0.00           C  
ATOM    619  HD2 PRO    41      50.821 -32.043 -58.438  1.00  0.00           H  
ATOM    620  HD3 PRO    41      52.094 -32.527 -57.292  1.00  0.00           H  
ATOM    621  CG  PRO    41      52.789 -32.096 -59.303  1.00  0.00           C  
ATOM    622  HG2 PRO    41      52.106 -32.019 -60.158  1.00  0.00           H  
ATOM    623  HG3 PRO    41      53.300 -33.064 -59.366  1.00  0.00           H  
ATOM    624  CB  PRO    41      53.825 -30.968 -59.351  1.00  0.00           C  
ATOM    625  HB2 PRO    41      53.982 -30.674 -60.396  1.00  0.00           H  
ATOM    626  HB3 PRO    41      54.702 -31.308 -58.786  1.00  0.00           H  
ATOM    627  CA  PRO    41      53.017 -29.798 -58.651  1.00  0.00           C  
ATOM    628  HA  PRO    41      53.769 -29.197 -58.141  1.00  0.00           H  
ATOM    629  C   PRO    41      52.333 -28.948 -59.701  1.00  0.00           C  
ATOM    630  O   PRO    41      52.963 -28.054 -60.256  1.00  0.00           O  
ATOM    631  N   VAL    42      51.047 -29.155 -60.038  1.00  0.00           N  
ATOM    632  H   VAL    42      50.490 -29.943 -59.731  1.00  0.00           H  
ATOM    633  CA  VAL    42      50.351 -28.321 -61.022  1.00  0.00           C  
ATOM    634  HA  VAL    42      50.798 -27.329 -60.950  1.00  0.00           H  
ATOM    635  CB  VAL    42      50.528 -28.871 -62.430  1.00  0.00           C  
ATOM    636  HB  VAL    42      51.615 -28.905 -62.499  1.00  0.00           H  
ATOM    637  CG1 VAL    42      49.855 -30.188 -62.685  1.00  0.00           C  
ATOM    638 HG11 VAL    42      50.021 -30.917 -61.882  1.00  0.00           H  
ATOM    639 HG12 VAL    42      48.764 -30.150 -62.786  1.00  0.00           H  
ATOM    640 HG13 VAL    42      50.077 -30.651 -63.654  1.00  0.00           H  
ATOM    641  CG2 VAL    42      49.958 -27.837 -63.463  1.00  0.00           C  
ATOM    642 HG21 VAL    42      50.152 -28.208 -64.477  1.00  0.00           H  
ATOM    643 HG22 VAL    42      48.866 -27.791 -63.361  1.00  0.00           H  
ATOM    644 HG23 VAL    42      50.381 -26.847 -63.254  1.00  0.00           H  
ATOM    645  C   VAL    42      48.902 -28.134 -60.657  1.00  0.00           C  
ATOM    646  O   VAL    42      48.181 -28.966 -60.058  1.00  0.00           O  
ATOM    647  N   VAL    43      48.363 -26.911 -60.982  1.00  0.00           N  
ATOM    648  H   VAL    43      48.795 -26.128 -61.458  1.00  0.00           H  
ATOM    649  CA  VAL    43      46.968 -26.530 -60.598  1.00  0.00           C  
ATOM    650  HA  VAL    43      46.618 -27.209 -59.821  1.00  0.00           H  
ATOM    651  CB  VAL    43      46.889 -25.123 -60.033  1.00  0.00           C  
ATOM    652  HB  VAL    43      47.343 -24.425 -60.737  1.00  0.00           H  
ATOM    653  CG1 VAL    43      45.412 -24.765 -59.925  1.00  0.00           C  
ATOM    654 HG11 VAL    43      45.016 -24.438 -60.895  1.00  0.00           H  
ATOM    655 HG12 VAL    43      44.864 -25.667 -59.629  1.00  0.00           H  
ATOM    656 HG13 VAL    43      45.304 -23.941 -59.209  1.00  0.00           H  
ATOM    657  CG2 VAL    43      47.513 -25.189 -58.640  1.00  0.00           C  
ATOM    658 HG21 VAL    43      48.569 -25.451 -58.780  1.00  0.00           H  
ATOM    659 HG22 VAL    43      47.393 -24.278 -58.042  1.00  0.00           H  
ATOM    660 HG23 VAL    43      47.011 -25.993 -58.088  1.00  0.00           H  
ATOM    661  C   VAL    43      46.090 -26.866 -61.812  1.00  0.00           C  
ATOM    662  O   VAL    43      46.075 -26.235 -62.844  1.00  0.00           O  
ATOM    663  N   LYS    44      45.252 -27.929 -61.733  1.00  0.00           N  
ATOM    664  H   LYS    44      45.046 -28.311 -60.817  1.00  0.00           H  
ATOM    665  CA  LYS    44      44.250 -28.286 -62.737  1.00  0.00           C  
ATOM    666  HA  LYS    44      44.595 -28.024 -63.737  1.00  0.00           H  
ATOM    667  CB  LYS    44      44.222 -29.816 -62.637  1.00  0.00           C  
ATOM    668  HB2 LYS    44      43.885 -30.114 -61.644  1.00  0.00           H  
ATOM    669  HB3 LYS    44      43.442 -30.296 -63.228  1.00  0.00           H  
ATOM    670  CG  LYS    44      45.579 -30.450 -62.915  1.00  0.00           C  
ATOM    671  HG2 LYS    44      46.013 -29.911 -63.758  1.00  0.00           H  
ATOM    672  HG3 LYS    44      46.284 -30.326 -62.093  1.00  0.00           H  
ATOM    673  CD  LYS    44      45.456 -31.950 -63.211  1.00  0.00           C  
ATOM    674  HD2 LYS    44      44.864 -32.445 -62.441  1.00  0.00           H  
ATOM    675  HD3 LYS    44      44.960 -32.028 -64.178  1.00  0.00           H  
ATOM    676  CE  LYS    44      46.835 -32.473 -63.274  1.00  0.00           C  
ATOM    677  HE2 LYS    44      47.378 -32.001 -64.093  1.00  0.00           H  
ATOM    678  HE3 LYS    44      47.468 -32.129 -62.456  1.00  0.00           H  
ATOM    679  NZ  LYS    44      46.861 -33.990 -63.306  1.00  0.00           N  
ATOM    680  HZ1 LYS    44      47.826 -34.242 -63.464  1.00  0.00           H  
ATOM    681  HZ2 LYS    44      46.516 -34.366 -62.435  1.00  0.00           H  
ATOM    682  HZ3 LYS    44      46.159 -34.297 -63.964  1.00  0.00           H  
ATOM    683  C   LYS    44      42.930 -27.580 -62.511  1.00  0.00           C  
ATOM    684  O   LYS    44      42.275 -27.865 -61.557  1.00  0.00           O  
ATOM    685  N   LEU    45      42.568 -26.601 -63.366  1.00  0.00           N  
ATOM    686  H   LEU    45      43.227 -26.309 -64.078  1.00  0.00           H  
ATOM    687  CA  LEU    45      41.209 -26.058 -63.402  1.00  0.00           C  
ATOM    688  HA  LEU    45      40.806 -26.074 -62.390  1.00  0.00           H  
ATOM    689  CB  LEU    45      41.229 -24.558 -63.726  1.00  0.00           C  
ATOM    690  HB2 LEU    45      41.655 -24.413 -64.719  1.00  0.00           H  
ATOM    691  HB3 LEU    45      40.245 -24.097 -63.641  1.00  0.00           H  
ATOM    692  CG  LEU    45      41.968 -23.683 -62.710  1.00  0.00           C  
ATOM    693  HG  LEU    45      43.016 -23.960 -62.821  1.00  0.00           H  
ATOM    694  CD1 LEU    45      41.838 -22.205 -63.003  1.00  0.00           C  
ATOM    695 HD11 LEU    45      42.591 -21.663 -62.417  1.00  0.00           H  
ATOM    696 HD12 LEU    45      42.061 -22.060 -64.068  1.00  0.00           H  
ATOM    697 HD13 LEU    45      40.834 -21.805 -62.814  1.00  0.00           H  
ATOM    698  CD2 LEU    45      41.654 -23.862 -61.195  1.00  0.00           C  
ATOM    699 HD21 LEU    45      42.223 -23.152 -60.582  1.00  0.00           H  
ATOM    700 HD22 LEU    45      40.573 -23.806 -61.016  1.00  0.00           H  
ATOM    701 HD23 LEU    45      41.861 -24.879 -60.842  1.00  0.00           H  
ATOM    702  C   LEU    45      40.352 -26.973 -64.347  1.00  0.00           C  
ATOM    703  O   LEU    45      40.632 -27.080 -65.532  1.00  0.00           O  
ATOM    704  N   GLY    46      39.245 -27.462 -63.786  1.00  0.00           N  
ATOM    705  H   GLY    46      39.026 -27.390 -62.800  1.00  0.00           H  
ATOM    706  CA  GLY    46      38.144 -28.168 -64.444  1.00  0.00           C  
ATOM    707  HA2 GLY    46      37.572 -27.451 -65.033  1.00  0.00           H  
ATOM    708  HA3 GLY    46      38.602 -28.809 -65.197  1.00  0.00           H  
ATOM    709  C   GLY    46      37.162 -28.816 -63.482  1.00  0.00           C  
ATOM    710  O   GLY    46      37.552 -29.037 -62.347  1.00  0.00           O  
ATOM    711  N   GLY    47      35.845 -28.768 -63.786  1.00  0.00           N  
ATOM    712  H   GLY    47      35.565 -28.611 -64.747  1.00  0.00           H  
ATOM    713  CA  GLY    47      34.795 -29.012 -62.790  1.00  0.00           C  
ATOM    714  HA2 GLY    47      33.797 -28.783 -63.162  1.00  0.00           H  
ATOM    715  HA3 GLY    47      34.636 -30.032 -62.441  1.00  0.00           H  
ATOM    716  C   GLY    47      34.843 -28.018 -61.559  1.00  0.00           C  
ATOM    717  O   GLY    47      35.590 -27.022 -61.586  1.00  0.00           O  
ATOM    718  N   GLU    48      34.306 -28.398 -60.445  1.00  0.00           N  
ATOM    719  H   GLU    48      33.798 -29.274 -60.407  1.00  0.00           H  
ATOM    720  CA  GLU    48      34.399 -27.617 -59.263  1.00  0.00           C  
ATOM    721  HA  GLU    48      34.549 -26.552 -59.440  1.00  0.00           H  
ATOM    722  CB  GLU    48      33.045 -27.464 -58.522  1.00  0.00           C  
ATOM    723  HB2 GLU    48      32.820 -28.421 -58.050  1.00  0.00           H  
ATOM    724  HB3 GLU    48      33.199 -26.756 -57.707  1.00  0.00           H  
ATOM    725  CG  GLU    48      31.898 -26.983 -59.428  1.00  0.00           C  
ATOM    726  HG2 GLU    48      31.218 -26.330 -58.882  1.00  0.00           H  
ATOM    727  HG3 GLU    48      32.298 -26.467 -60.302  1.00  0.00           H  
ATOM    728  CD  GLU    48      31.172 -28.157 -60.161  1.00  0.00           C  
ATOM    729  OE1 GLU    48      30.240 -27.878 -60.947  1.00  0.00           O  
ATOM    730  OE2 GLU    48      31.514 -29.346 -59.925  1.00  0.00           O  
ATOM    731  C   GLU    48      35.541 -28.036 -58.335  1.00  0.00           C  
ATOM    732  O   GLU    48      35.313 -28.242 -57.182  1.00  0.00           O  
ATOM    733  N   THR    49      36.718 -28.348 -58.862  1.00  0.00           N  
ATOM    734  H   THR    49      36.766 -28.141 -59.853  1.00  0.00           H  
ATOM    735  CA  THR    49      37.757 -29.036 -58.147  1.00  0.00           C  
ATOM    736  HA  THR    49      37.344 -29.591 -57.305  1.00  0.00           H  
ATOM    737  CB  THR    49      38.504 -30.024 -59.072  1.00  0.00           C  
ATOM    738  HB  THR    49      39.297 -30.548 -58.538  1.00  0.00           H  
ATOM    739  CG2 THR    49      37.538 -31.097 -59.610  1.00  0.00           C  
ATOM    740 HG21 THR    49      36.620 -30.697 -60.059  1.00  0.00           H  
ATOM    741 HG22 THR    49      38.050 -31.606 -60.436  1.00  0.00           H  
ATOM    742 HG23 THR    49      37.246 -31.881 -58.901  1.00  0.00           H  
ATOM    743  OG1 THR    49      39.235 -29.338 -60.029  1.00  0.00           O  
ATOM    744  HG1 THR    49      38.523 -28.875 -60.476  1.00  0.00           H  
ATOM    745  C   THR    49      38.809 -28.056 -57.520  1.00  0.00           C  
ATOM    746  O   THR    49      39.806 -28.521 -56.966  1.00  0.00           O  
ATOM    747  N   LEU    50      38.539 -26.792 -57.674  1.00  0.00           N  
ATOM    748  H   LEU    50      37.707 -26.552 -58.200  1.00  0.00           H  
ATOM    749  CA  LEU    50      39.351 -25.753 -57.097  1.00  0.00           C  
ATOM    750  HA  LEU    50      40.395 -25.988 -57.307  1.00  0.00           H  
ATOM    751  CB  LEU    50      38.914 -24.327 -57.591  1.00  0.00           C  
ATOM    752  HB2 LEU    50      38.966 -24.316 -58.679  1.00  0.00           H  
ATOM    753  HB3 LEU    50      37.949 -24.141 -57.119  1.00  0.00           H  
ATOM    754  CG  LEU    50      39.775 -23.228 -57.070  1.00  0.00           C  
ATOM    755  HG  LEU    50      39.558 -23.215 -56.002  1.00  0.00           H  
ATOM    756  CD1 LEU    50      41.251 -23.448 -57.243  1.00  0.00           C  
ATOM    757 HD11 LEU    50      41.704 -22.600 -56.714  1.00  0.00           H  
ATOM    758 HD12 LEU    50      41.581 -24.384 -56.777  1.00  0.00           H  
ATOM    759 HD13 LEU    50      41.452 -23.441 -58.322  1.00  0.00           H  
ATOM    760  CD2 LEU    50      39.388 -21.840 -57.474  1.00  0.00           C  
ATOM    761 HD21 LEU    50      38.376 -21.613 -57.115  1.00  0.00           H  
ATOM    762 HD22 LEU    50      40.002 -21.074 -56.985  1.00  0.00           H  
ATOM    763 HD23 LEU    50      39.487 -21.799 -58.565  1.00  0.00           H  
ATOM    764  C   LEU    50      39.076 -25.820 -55.572  1.00  0.00           C  
ATOM    765  O   LEU    50      37.970 -26.052 -55.113  1.00  0.00           O  
ATOM    766  N   THR    51      40.137 -25.551 -54.836  1.00  0.00           N  
ATOM    767  H   THR    51      41.048 -25.485 -55.275  1.00  0.00           H  
ATOM    768  CA  THR    51      40.211 -25.560 -53.340  1.00  0.00           C  
ATOM    769  HA  THR    51      39.205 -25.557 -52.922  1.00  0.00           H  
ATOM    770  CB  THR    51      40.877 -26.764 -52.702  1.00  0.00           C  
ATOM    771  HB  THR    51      40.707 -26.722 -51.626  1.00  0.00           H  
ATOM    772  CG2 THR    51      40.306 -28.087 -53.203  1.00  0.00           C  
ATOM    773 HG21 THR    51      40.716 -28.977 -52.710  1.00  0.00           H  
ATOM    774 HG22 THR    51      39.226 -28.044 -53.015  1.00  0.00           H  
ATOM    775 HG23 THR    51      40.301 -28.123 -54.299  1.00  0.00           H  
ATOM    776  OG1 THR    51      42.229 -26.788 -53.031  1.00  0.00           O  
ATOM    777  HG1 THR    51      42.759 -27.057 -52.278  1.00  0.00           H  
ATOM    778  C   THR    51      40.898 -24.228 -52.807  1.00  0.00           C  
ATOM    779  O   THR    51      41.816 -23.692 -53.405  1.00  0.00           O  
ATOM    780  N   ILE    52      40.554 -23.714 -51.599  1.00  0.00           N  
ATOM    781  H   ILE    52      39.764 -24.110 -51.104  1.00  0.00           H  
ATOM    782  CA  ILE    52      41.340 -22.723 -50.819  1.00  0.00           C  
ATOM    783  HA  ILE    52      41.295 -21.882 -51.511  1.00  0.00           H  
ATOM    784  CB  ILE    52      40.753 -22.317 -49.471  1.00  0.00           C  
ATOM    785  HB  ILE    52      41.334 -21.527 -48.995  1.00  0.00           H  
ATOM    786  CG2 ILE    52      39.257 -21.884 -49.552  1.00  0.00           C  
ATOM    787 HG21 ILE    52      38.568 -22.722 -49.715  1.00  0.00           H  
ATOM    788 HG22 ILE    52      38.882 -21.264 -48.729  1.00  0.00           H  
ATOM    789 HG23 ILE    52      39.153 -21.177 -50.384  1.00  0.00           H  
ATOM    790  CG1 ILE    52      40.750 -23.429 -48.431  1.00  0.00           C  
ATOM    791 HG12 ILE    52      39.810 -23.976 -48.366  1.00  0.00           H  
ATOM    792 HG13 ILE    52      41.383 -24.257 -48.749  1.00  0.00           H  
ATOM    793  CD1 ILE    52      41.157 -22.904 -47.001  1.00  0.00           C  
ATOM    794 HD11 ILE    52      41.285 -23.802 -46.385  1.00  0.00           H  
ATOM    795 HD12 ILE    52      42.168 -22.490 -47.096  1.00  0.00           H  
ATOM    796 HD13 ILE    52      40.478 -22.195 -46.512  1.00  0.00           H  
ATOM    797  C   ILE    52      42.834 -23.091 -50.794  1.00  0.00           C  
ATOM    798  O   ILE    52      43.631 -22.193 -51.115  1.00  0.00           O  
ATOM    799  N   SER    53      43.278 -24.299 -50.472  1.00  0.00           N  
ATOM    800  H   SER    53      42.668 -25.034 -50.134  1.00  0.00           H  
ATOM    801  CA  SER    53      44.737 -24.663 -50.501  1.00  0.00           C  
ATOM    802  HA  SER    53      45.244 -24.061 -49.747  1.00  0.00           H  
ATOM    803  CB  SER    53      44.852 -26.146 -50.127  1.00  0.00           C  
ATOM    804  HB2 SER    53      45.937 -26.250 -50.117  1.00  0.00           H  
ATOM    805  HB3 SER    53      44.427 -26.277 -49.132  1.00  0.00           H  
ATOM    806  OG  SER    53      44.076 -27.006 -50.935  1.00  0.00           O  
ATOM    807  HG  SER    53      43.867 -27.772 -50.395  1.00  0.00           H  
ATOM    808  C   SER    53      45.387 -24.354 -51.876  1.00  0.00           C  
ATOM    809  O   SER    53      46.533 -23.832 -51.875  1.00  0.00           O  
ATOM    810  N   GLN    54      44.770 -24.700 -53.046  1.00  0.00           N  
ATOM    811  H   GLN    54      43.945 -25.280 -52.951  1.00  0.00           H  
ATOM    812  CA  GLN    54      45.246 -24.181 -54.363  1.00  0.00           C  
ATOM    813  HA  GLN    54      46.266 -24.478 -54.607  1.00  0.00           H  
ATOM    814  CB  GLN    54      44.312 -24.752 -55.453  1.00  0.00           C  
ATOM    815  HB2 GLN    54      43.285 -24.432 -55.275  1.00  0.00           H  
ATOM    816  HB3 GLN    54      44.672 -24.408 -56.422  1.00  0.00           H  
ATOM    817  CG  GLN    54      44.392 -26.268 -55.619  1.00  0.00           C  
ATOM    818  HG2 GLN    54      45.273 -26.693 -56.100  1.00  0.00           H  
ATOM    819  HG3 GLN    54      44.332 -26.828 -54.686  1.00  0.00           H  
ATOM    820  CD  GLN    54      43.234 -26.741 -56.469  1.00  0.00           C  
ATOM    821  OE1 GLN    54      42.993 -26.282 -57.555  1.00  0.00           O  
ATOM    822  NE2 GLN    54      42.382 -27.667 -56.024  1.00  0.00           N  
ATOM    823 HE21 GLN    54      41.524 -27.830 -56.538  1.00  0.00           H  
ATOM    824 HE22 GLN    54      42.679 -28.272 -55.268  1.00  0.00           H  
ATOM    825  C   GLN    54      45.141 -22.616 -54.582  1.00  0.00           C  
ATOM    826  O   GLN    54      45.985 -22.053 -55.303  1.00  0.00           O  
ATOM    827  N   VAL    55      44.246 -21.920 -53.975  1.00  0.00           N  
ATOM    828  H   VAL    55      43.502 -22.445 -53.532  1.00  0.00           H  
ATOM    829  CA  VAL    55      44.162 -20.426 -53.921  1.00  0.00           C  
ATOM    830  HA  VAL    55      44.310 -19.977 -54.903  1.00  0.00           H  
ATOM    831  CB  VAL    55      42.759 -19.883 -53.490  1.00  0.00           C  
ATOM    832  HB  VAL    55      42.448 -20.415 -52.591  1.00  0.00           H  
ATOM    833  CG1 VAL    55      42.759 -18.332 -53.191  1.00  0.00           C  
ATOM    834 HG11 VAL    55      43.380 -18.057 -52.330  1.00  0.00           H  
ATOM    835 HG12 VAL    55      43.265 -17.731 -53.957  1.00  0.00           H  
ATOM    836 HG13 VAL    55      41.720 -17.985 -53.117  1.00  0.00           H  
ATOM    837  CG2 VAL    55      41.595 -20.083 -54.487  1.00  0.00           C  
ATOM    838 HG21 VAL    55      41.401 -21.154 -54.626  1.00  0.00           H  
ATOM    839 HG22 VAL    55      40.662 -19.606 -54.160  1.00  0.00           H  
ATOM    840 HG23 VAL    55      41.836 -19.558 -55.420  1.00  0.00           H  
ATOM    841  C   VAL    55      45.408 -19.957 -53.248  1.00  0.00           C  
ATOM    842  O   VAL    55      46.117 -19.119 -53.792  1.00  0.00           O  
ATOM    843  N   ALA    56      45.608 -20.414 -51.947  1.00  0.00           N  
ATOM    844  H   ALA    56      44.971 -21.160 -51.692  1.00  0.00           H  
ATOM    845  CA  ALA    56      46.803 -20.189 -51.143  1.00  0.00           C  
ATOM    846  HA  ALA    56      46.837 -19.149 -50.818  1.00  0.00           H  
ATOM    847  CB  ALA    56      46.636 -21.066 -49.899  1.00  0.00           C  
ATOM    848  HB1 ALA    56      46.727 -22.144 -50.080  1.00  0.00           H  
ATOM    849  HB2 ALA    56      47.484 -20.897 -49.225  1.00  0.00           H  
ATOM    850  HB3 ALA    56      45.664 -20.798 -49.467  1.00  0.00           H  
ATOM    851  C   ALA    56      48.101 -20.537 -51.918  1.00  0.00           C  
ATOM    852  O   ALA    56      49.002 -19.706 -51.820  1.00  0.00           O  
ATOM    853  N   ALA    57      48.196 -21.611 -52.664  1.00  0.00           N  
ATOM    854  H   ALA    57      47.367 -22.189 -52.734  1.00  0.00           H  
ATOM    855  CA  ALA    57      49.375 -21.965 -53.391  1.00  0.00           C  
ATOM    856  HA  ALA    57      50.198 -21.880 -52.681  1.00  0.00           H  
ATOM    857  CB  ALA    57      49.212 -23.468 -53.679  1.00  0.00           C  
ATOM    858  HB1 ALA    57      49.129 -24.105 -52.789  1.00  0.00           H  
ATOM    859  HB2 ALA    57      48.424 -23.724 -54.397  1.00  0.00           H  
ATOM    860  HB3 ALA    57      50.129 -23.804 -54.179  1.00  0.00           H  
ATOM    861  C   ALA    57      49.657 -21.121 -54.655  1.00  0.00           C  
ATOM    862  O   ALA    57      50.749 -21.110 -55.171  1.00  0.00           O  
ATOM    863  N   ILE    58      48.643 -20.405 -55.187  1.00  0.00           N  
ATOM    864  H   ILE    58      47.701 -20.468 -54.818  1.00  0.00           H  
ATOM    865  CA  ILE    58      48.788 -19.320 -56.202  1.00  0.00           C  
ATOM    866  HA  ILE    58      49.730 -19.559 -56.695  1.00  0.00           H  
ATOM    867  CB  ILE    58      47.720 -19.489 -57.278  1.00  0.00           C  
ATOM    868  HB  ILE    58      46.755 -19.373 -56.784  1.00  0.00           H  
ATOM    869  CG2 ILE    58      47.650 -18.342 -58.260  1.00  0.00           C  
ATOM    870 HG21 ILE    58      48.592 -18.232 -58.811  1.00  0.00           H  
ATOM    871 HG22 ILE    58      46.882 -18.498 -59.027  1.00  0.00           H  
ATOM    872 HG23 ILE    58      47.282 -17.380 -57.881  1.00  0.00           H  
ATOM    873  CG1 ILE    58      47.792 -20.862 -58.050  1.00  0.00           C  
ATOM    874 HG12 ILE    58      47.848 -21.697 -57.351  1.00  0.00           H  
ATOM    875 HG13 ILE    58      46.882 -20.902 -58.648  1.00  0.00           H  
ATOM    876  CD1 ILE    58      49.055 -21.016 -58.906  1.00  0.00           C  
ATOM    877 HD11 ILE    58      49.062 -21.996 -59.400  1.00  0.00           H  
ATOM    878 HD12 ILE    58      49.110 -20.307 -59.741  1.00  0.00           H  
ATOM    879 HD13 ILE    58      49.947 -20.908 -58.277  1.00  0.00           H  
ATOM    880  C   ILE    58      48.949 -17.938 -55.593  1.00  0.00           C  
ATOM    881  O   ILE    58      49.398 -17.024 -56.196  1.00  0.00           O  
ATOM    882  N   SER    59      48.551 -17.788 -54.335  1.00  0.00           N  
ATOM    883  H   SER    59      48.003 -18.544 -53.944  1.00  0.00           H  
ATOM    884  CA  SER    59      48.874 -16.636 -53.598  1.00  0.00           C  
ATOM    885  HA  SER    59      48.718 -15.790 -54.267  1.00  0.00           H  
ATOM    886  CB  SER    59      48.033 -16.455 -52.286  1.00  0.00           C  
ATOM    887  HB2 SER    59      48.017 -15.394 -52.036  1.00  0.00           H  
ATOM    888  HB3 SER    59      46.964 -16.614 -52.431  1.00  0.00           H  
ATOM    889  OG  SER    59      48.615 -17.123 -51.163  1.00  0.00           O  
ATOM    890  HG  SER    59      48.580 -18.072 -51.303  1.00  0.00           H  
ATOM    891  C   SER    59      50.406 -16.552 -53.210  1.00  0.00           C  
ATOM    892  O   SER    59      50.801 -15.418 -52.947  1.00  0.00           O  
ATOM    893  N   ALA    60      51.179 -17.630 -53.151  1.00  0.00           N  
ATOM    894  H   ALA    60      50.878 -18.567 -53.392  1.00  0.00           H  
ATOM    895  CA  ALA    60      52.620 -17.465 -53.043  1.00  0.00           C  
ATOM    896  HA  ALA    60      52.715 -16.767 -52.211  1.00  0.00           H  
ATOM    897  CB  ALA    60      53.291 -18.793 -52.633  1.00  0.00           C  
ATOM    898  HB1 ALA    60      54.355 -18.767 -52.367  1.00  0.00           H  
ATOM    899  HB2 ALA    60      52.919 -19.263 -51.714  1.00  0.00           H  
ATOM    900  HB3 ALA    60      53.248 -19.554 -53.422  1.00  0.00           H  
ATOM    901  C   ALA    60      53.210 -16.925 -54.353  1.00  0.00           C  
ATOM    902  O   ALA    60      52.783 -17.295 -55.406  1.00  0.00           O  
ATOM    903  N   ARG    61      54.183 -16.012 -54.292  1.00  0.00           N  
ATOM    904  H   ARG    61      54.445 -15.694 -53.367  1.00  0.00           H  
ATOM    905  CA  ARG    61      54.856 -15.406 -55.516  1.00  0.00           C  
ATOM    906  HA  ARG    61      54.612 -16.051 -56.360  1.00  0.00           H  
ATOM    907  CB  ARG    61      54.367 -13.998 -55.607  1.00  0.00           C  
ATOM    908  HB2 ARG    61      54.506 -13.471 -54.663  1.00  0.00           H  
ATOM    909  HB3 ARG    61      54.916 -13.482 -56.394  1.00  0.00           H  
ATOM    910  CG  ARG    61      52.832 -13.913 -55.930  1.00  0.00           C  
ATOM    911  HG2 ARG    61      52.611 -14.768 -56.569  1.00  0.00           H  
ATOM    912  HG3 ARG    61      52.156 -14.115 -55.100  1.00  0.00           H  
ATOM    913  CD  ARG    61      52.382 -12.599 -56.546  1.00  0.00           C  
ATOM    914  HD2 ARG    61      51.324 -12.646 -56.803  1.00  0.00           H  
ATOM    915  HD3 ARG    61      52.451 -11.804 -55.803  1.00  0.00           H  
ATOM    916  NE  ARG    61      53.133 -12.151 -57.718  1.00  0.00           N  
ATOM    917  HE  ARG    61      53.113 -12.843 -58.454  1.00  0.00           H  
ATOM    918  CZ  ARG    61      53.966 -11.148 -57.826  1.00  0.00           C  
ATOM    919  NH1 ARG    61      54.324 -10.327 -56.849  1.00  0.00           N  
ATOM    920 HH11 ARG    61      53.920 -10.396 -55.925  1.00  0.00           H  
ATOM    921 HH12 ARG    61      54.921  -9.529 -57.011  1.00  0.00           H  
ATOM    922  NH2 ARG    61      54.482 -10.927 -58.960  1.00  0.00           N  
ATOM    923 HH21 ARG    61      54.235 -11.471 -59.775  1.00  0.00           H  
ATOM    924 HH22 ARG    61      54.949 -10.054 -59.159  1.00  0.00           H  
ATOM    925  C   ARG    61      56.468 -15.461 -55.514  1.00  0.00           C  
ATOM    926  O   ARG    61      57.105 -15.048 -56.491  1.00  0.00           O  
ATOM    927  N   ASP    62      57.022 -16.195 -54.509  1.00  0.00           N  
ATOM    928  H   ASP    62      56.340 -16.566 -53.858  1.00  0.00           H  
ATOM    929  CA  ASP    62      58.457 -16.216 -54.237  1.00  0.00           C  
ATOM    930  HA  ASP    62      58.933 -15.256 -54.438  1.00  0.00           H  
ATOM    931  CB  ASP    62      58.767 -16.318 -52.729  1.00  0.00           C  
ATOM    932  HB2 ASP    62      59.725 -16.808 -52.556  1.00  0.00           H  
ATOM    933  HB3 ASP    62      58.985 -15.327 -52.331  1.00  0.00           H  
ATOM    934  CG  ASP    62      57.808 -17.005 -51.753  1.00  0.00           C  
ATOM    935  OD1 ASP    62      57.862 -16.726 -50.577  1.00  0.00           O  
ATOM    936  OD2 ASP    62      57.025 -17.900 -52.134  1.00  0.00           O  
ATOM    937  C   ASP    62      59.213 -17.284 -55.119  1.00  0.00           C  
ATOM    938  O   ASP    62      60.317 -17.637 -54.906  1.00  0.00           O  
ATOM    939  N   GLY    63      58.598 -17.565 -56.248  1.00  0.00           N  
ATOM    940  H   GLY    63      57.705 -17.131 -56.448  1.00  0.00           H  
ATOM    941  CA  GLY    63      59.262 -18.236 -57.360  1.00  0.00           C  
ATOM    942  HA2 GLY    63      58.913 -17.824 -58.306  1.00  0.00           H  
ATOM    943  HA3 GLY    63      60.347 -18.154 -57.290  1.00  0.00           H  
ATOM    944  C   GLY    63      59.034 -19.764 -57.411  1.00  0.00           C  
ATOM    945  O   GLY    63      60.018 -20.456 -57.545  1.00  0.00           O  
ATOM    946  N   SER    64      57.847 -20.300 -57.541  1.00  0.00           N  
ATOM    947  H   SER    64      57.097 -19.632 -57.405  1.00  0.00           H  
ATOM    948  CA  SER    64      57.643 -21.718 -57.459  1.00  0.00           C  
ATOM    949  HA  SER    64      58.486 -22.090 -56.878  1.00  0.00           H  
ATOM    950  CB  SER    64      56.365 -22.095 -56.729  1.00  0.00           C  
ATOM    951  HB2 SER    64      56.408 -23.184 -56.705  1.00  0.00           H  
ATOM    952  HB3 SER    64      56.278 -21.643 -55.741  1.00  0.00           H  
ATOM    953  OG  SER    64      55.177 -21.866 -57.476  1.00  0.00           O  
ATOM    954  HG  SER    64      54.498 -21.639 -56.836  1.00  0.00           H  
ATOM    955  C   SER    64      57.577 -22.488 -58.756  1.00  0.00           C  
ATOM    956  O   SER    64      57.835 -23.705 -58.740  1.00  0.00           O  
ATOM    957  N   GLY    65      57.139 -21.817 -59.849  1.00  0.00           N  
ATOM    958  H   GLY    65      57.193 -20.806 -59.884  1.00  0.00           H  
ATOM    959  CA  GLY    65      56.897 -22.534 -61.122  1.00  0.00           C  
ATOM    960  HA2 GLY    65      56.741 -21.750 -61.863  1.00  0.00           H  
ATOM    961  HA3 GLY    65      57.695 -23.194 -61.464  1.00  0.00           H  
ATOM    962  C   GLY    65      55.676 -23.410 -61.129  1.00  0.00           C  
ATOM    963  O   GLY    65      55.327 -24.062 -62.086  1.00  0.00           O  
ATOM    964  N   VAL    66      54.814 -23.356 -60.103  1.00  0.00           N  
ATOM    965  H   VAL    66      55.031 -22.768 -59.307  1.00  0.00           H  
ATOM    966  CA  VAL    66      53.497 -23.987 -60.067  1.00  0.00           C  
ATOM    967  HA  VAL    66      53.490 -25.015 -60.429  1.00  0.00           H  
ATOM    968  CB  VAL    66      52.945 -24.035 -58.630  1.00  0.00           C  
ATOM    969  HB  VAL    66      53.045 -23.053 -58.167  1.00  0.00           H  
ATOM    970  CG1 VAL    66      51.506 -24.505 -58.477  1.00  0.00           C  
ATOM    971 HG11 VAL    66      50.845 -23.894 -59.103  1.00  0.00           H  
ATOM    972 HG12 VAL    66      51.363 -25.537 -58.823  1.00  0.00           H  
ATOM    973 HG13 VAL    66      51.049 -24.442 -57.481  1.00  0.00           H  
ATOM    974  CG2 VAL    66      53.768 -24.928 -57.676  1.00  0.00           C  
ATOM    975 HG21 VAL    66      53.449 -24.718 -56.648  1.00  0.00           H  
ATOM    976 HG22 VAL    66      53.611 -25.982 -57.937  1.00  0.00           H  
ATOM    977 HG23 VAL    66      54.856 -24.819 -57.768  1.00  0.00           H  
ATOM    978  C   VAL    66      52.600 -23.250 -61.007  1.00  0.00           C  
ATOM    979  O   VAL    66      52.301 -22.122 -60.825  1.00  0.00           O  
ATOM    980  N   THR    67      52.216 -23.893 -62.150  1.00  0.00           N  
ATOM    981  H   THR    67      52.760 -24.683 -62.474  1.00  0.00           H  
ATOM    982  CA  THR    67      51.284 -23.377 -63.164  1.00  0.00           C  
ATOM    983  HA  THR    67      51.272 -22.288 -63.119  1.00  0.00           H  
ATOM    984  CB  THR    67      51.684 -23.746 -64.609  1.00  0.00           C  
ATOM    985  HB  THR    67      51.114 -23.260 -65.401  1.00  0.00           H  
ATOM    986  CG2 THR    67      53.091 -23.295 -64.854  1.00  0.00           C  
ATOM    987 HG21 THR    67      53.331 -23.043 -65.894  1.00  0.00           H  
ATOM    988 HG22 THR    67      53.104 -22.290 -64.415  1.00  0.00           H  
ATOM    989 HG23 THR    67      53.889 -23.887 -64.389  1.00  0.00           H  
ATOM    990  OG1 THR    67      51.720 -25.156 -64.809  1.00  0.00           O  
ATOM    991  HG1 THR    67      52.107 -25.527 -64.013  1.00  0.00           H  
ATOM    992  C   THR    67      49.785 -23.739 -62.884  1.00  0.00           C  
ATOM    993  O   THR    67      49.392 -24.720 -62.245  1.00  0.00           O  
ATOM    994  N   VAL    68      48.897 -22.860 -63.324  1.00  0.00           N  
ATOM    995  H   VAL    68      49.262 -21.967 -63.634  1.00  0.00           H  
ATOM    996  CA  VAL    68      47.538 -23.251 -63.717  1.00  0.00           C  
ATOM    997  HA  VAL    68      47.246 -23.938 -62.922  1.00  0.00           H  
ATOM    998  CB  VAL    68      46.572 -22.052 -63.613  1.00  0.00           C  
ATOM    999  HB  VAL    68      47.038 -21.167 -64.045  1.00  0.00           H  
ATOM   1000  CG1 VAL    68      45.140 -22.118 -64.265  1.00  0.00           C  
ATOM   1001 HG11 VAL    68      44.498 -21.258 -64.037  1.00  0.00           H  
ATOM   1002 HG12 VAL    68      45.232 -22.160 -65.358  1.00  0.00           H  
ATOM   1003 HG13 VAL    68      44.655 -23.060 -63.981  1.00  0.00           H  
ATOM   1004  CG2 VAL    68      46.333 -21.602 -62.234  1.00  0.00           C  
ATOM   1005 HG21 VAL    68      47.247 -21.655 -61.630  1.00  0.00           H  
ATOM   1006 HG22 VAL    68      45.878 -20.604 -62.203  1.00  0.00           H  
ATOM   1007 HG23 VAL    68      45.687 -22.304 -61.692  1.00  0.00           H  
ATOM   1008  C   VAL    68      47.415 -23.930 -65.123  1.00  0.00           C  
ATOM   1009  O   VAL    68      47.741 -23.278 -66.122  1.00  0.00           O  
ATOM   1010  N   GLU    69      46.890 -25.176 -65.214  1.00  0.00           N  
ATOM   1011  H   GLU    69      46.548 -25.577 -64.349  1.00  0.00           H  
ATOM   1012  CA  GLU    69      46.484 -25.759 -66.465  1.00  0.00           C  
ATOM   1013  HA  GLU    69      46.886 -25.166 -67.286  1.00  0.00           H  
ATOM   1014  CB  GLU    69      47.231 -27.079 -66.539  1.00  0.00           C  
ATOM   1015  HB2 GLU    69      48.299 -26.901 -66.412  1.00  0.00           H  
ATOM   1016  HB3 GLU    69      47.022 -27.696 -65.665  1.00  0.00           H  
ATOM   1017  CG  GLU    69      46.926 -27.808 -67.844  1.00  0.00           C  
ATOM   1018  HG2 GLU    69      46.020 -28.389 -67.676  1.00  0.00           H  
ATOM   1019  HG3 GLU    69      46.781 -27.056 -68.620  1.00  0.00           H  
ATOM   1020  CD  GLU    69      48.027 -28.838 -68.191  1.00  0.00           C  
ATOM   1021  OE1 GLU    69      48.936 -28.510 -68.952  1.00  0.00           O  
ATOM   1022  OE2 GLU    69      47.908 -30.067 -67.816  1.00  0.00           O  
ATOM   1023  C   GLU    69      44.927 -25.855 -66.581  1.00  0.00           C  
ATOM   1024  O   GLU    69      44.205 -26.317 -65.738  1.00  0.00           O  
ATOM   1025  N   LEU    70      44.303 -25.484 -67.772  1.00  0.00           N  
ATOM   1026  H   LEU    70      44.879 -25.126 -68.524  1.00  0.00           H  
ATOM   1027  CA  LEU    70      42.897 -25.528 -68.165  1.00  0.00           C  
ATOM   1028  HA  LEU    70      42.236 -25.207 -67.360  1.00  0.00           H  
ATOM   1029  CB  LEU    70      42.670 -24.526 -69.297  1.00  0.00           C  
ATOM   1030  HB2 LEU    70      43.258 -24.797 -70.174  1.00  0.00           H  
ATOM   1031  HB3 LEU    70      41.612 -24.602 -69.550  1.00  0.00           H  
ATOM   1032  CG  LEU    70      43.037 -23.022 -68.915  1.00  0.00           C  
ATOM   1033  HG  LEU    70      44.118 -22.877 -68.914  1.00  0.00           H  
ATOM   1034  CD1 LEU    70      42.522 -22.077 -69.944  1.00  0.00           C  
ATOM   1035 HD11 LEU    70      42.709 -21.016 -69.740  1.00  0.00           H  
ATOM   1036 HD12 LEU    70      43.184 -22.294 -70.792  1.00  0.00           H  
ATOM   1037 HD13 LEU    70      41.457 -22.111 -70.205  1.00  0.00           H  
ATOM   1038  CD2 LEU    70      42.493 -22.592 -67.509  1.00  0.00           C  
ATOM   1039 HD21 LEU    70      42.866 -23.219 -66.690  1.00  0.00           H  
ATOM   1040 HD22 LEU    70      42.799 -21.560 -67.298  1.00  0.00           H  
ATOM   1041 HD23 LEU    70      41.403 -22.707 -67.537  1.00  0.00           H  
ATOM   1042  C   LEU    70      42.471 -26.945 -68.578  1.00  0.00           C  
ATOM   1043  O   LEU    70      43.225 -27.826 -68.965  1.00  0.00           O  
ATOM   1044  N   SER    71      41.167 -27.239 -68.458  1.00  0.00           N  
ATOM   1045  H   SER    71      40.646 -26.581 -67.890  1.00  0.00           H  
ATOM   1046  CA  SER    71      40.399 -28.294 -69.142  1.00  0.00           C  
ATOM   1047  HA  SER    71      41.075 -29.133 -69.313  1.00  0.00           H  
ATOM   1048  CB  SER    71      39.215 -28.780 -68.206  1.00  0.00           C  
ATOM   1049  HB2 SER    71      39.673 -29.269 -67.346  1.00  0.00           H  
ATOM   1050  HB3 SER    71      38.572 -27.970 -67.862  1.00  0.00           H  
ATOM   1051  OG  SER    71      38.380 -29.700 -68.899  1.00  0.00           O  
ATOM   1052  HG  SER    71      38.925 -30.485 -68.992  1.00  0.00           H  
ATOM   1053  C   SER    71      39.979 -27.783 -70.504  1.00  0.00           C  
ATOM   1054  O   SER    71      39.246 -26.831 -70.582  1.00  0.00           O  
ATOM   1055  N   GLU    72      40.451 -28.396 -71.615  1.00  0.00           N  
ATOM   1056  H   GLU    72      41.160 -29.085 -71.392  1.00  0.00           H  
ATOM   1057  CA  GLU    72      40.052 -28.100 -72.989  1.00  0.00           C  
ATOM   1058  HA  GLU    72      40.119 -27.037 -73.219  1.00  0.00           H  
ATOM   1059  CB  GLU    72      40.997 -28.936 -73.888  1.00  0.00           C  
ATOM   1060  HB2 GLU    72      41.299 -29.876 -73.426  1.00  0.00           H  
ATOM   1061  HB3 GLU    72      40.570 -29.140 -74.870  1.00  0.00           H  
ATOM   1062  CG  GLU    72      42.369 -28.235 -73.995  1.00  0.00           C  
ATOM   1063  HG2 GLU    72      42.638 -28.001 -72.965  1.00  0.00           H  
ATOM   1064  HG3 GLU    72      43.084 -28.931 -74.434  1.00  0.00           H  
ATOM   1065  CD  GLU    72      42.413 -26.982 -74.825  1.00  0.00           C  
ATOM   1066  OE1 GLU    72      43.557 -26.505 -75.031  1.00  0.00           O  
ATOM   1067  OE2 GLU    72      41.331 -26.508 -75.280  1.00  0.00           O  
ATOM   1068  C   GLU    72      38.571 -28.433 -73.291  1.00  0.00           C  
ATOM   1069  O   GLU    72      38.070 -27.860 -74.220  1.00  0.00           O  
ATOM   1070  N   ALA    73      37.919 -29.292 -72.568  1.00  0.00           N  
ATOM   1071  H   ALA    73      38.477 -29.755 -71.861  1.00  0.00           H  
ATOM   1072  CA  ALA    73      36.506 -29.708 -72.847  1.00  0.00           C  
ATOM   1073  HA  ALA    73      36.342 -29.880 -73.911  1.00  0.00           H  
ATOM   1074  CB  ALA    73      36.234 -31.031 -72.151  1.00  0.00           C  
ATOM   1075  HB1 ALA    73      36.908 -31.810 -72.529  1.00  0.00           H  
ATOM   1076  HB2 ALA    73      36.413 -30.968 -71.070  1.00  0.00           H  
ATOM   1077  HB3 ALA    73      35.228 -31.324 -72.477  1.00  0.00           H  
ATOM   1078  C   ALA    73      35.463 -28.689 -72.342  1.00  0.00           C  
ATOM   1079  O   ALA    73      34.300 -28.748 -72.695  1.00  0.00           O  
ATOM   1080  N   ALA    74      35.924 -27.664 -71.629  1.00  0.00           N  
ATOM   1081  H   ALA    74      36.915 -27.546 -71.458  1.00  0.00           H  
ATOM   1082  CA  ALA    74      35.190 -26.409 -71.394  1.00  0.00           C  
ATOM   1083  HA  ALA    74      34.199 -26.581 -70.974  1.00  0.00           H  
ATOM   1084  CB  ALA    74      35.893 -25.653 -70.236  1.00  0.00           C  
ATOM   1085  HB1 ALA    74      35.319 -24.744 -70.017  1.00  0.00           H  
ATOM   1086  HB2 ALA    74      36.102 -26.293 -69.370  1.00  0.00           H  
ATOM   1087  HB3 ALA    74      36.879 -25.240 -70.482  1.00  0.00           H  
ATOM   1088  C   ALA    74      34.984 -25.518 -72.659  1.00  0.00           C  
ATOM   1089  O   ALA    74      34.121 -24.659 -72.619  1.00  0.00           O  
ATOM   1090  N   ARG    75      35.676 -25.745 -73.795  1.00  0.00           N  
ATOM   1091  H   ARG    75      36.256 -26.575 -73.824  1.00  0.00           H  
ATOM   1092  CA  ARG    75      35.899 -24.673 -74.818  1.00  0.00           C  
ATOM   1093  HA  ARG    75      36.142 -23.748 -74.295  1.00  0.00           H  
ATOM   1094  CB  ARG    75      37.094 -24.940 -75.709  1.00  0.00           C  
ATOM   1095  HB2 ARG    75      37.916 -25.267 -75.073  1.00  0.00           H  
ATOM   1096  HB3 ARG    75      36.763 -25.747 -76.362  1.00  0.00           H  
ATOM   1097  CG  ARG    75      37.665 -23.876 -76.612  1.00  0.00           C  
ATOM   1098  HG2 ARG    75      36.999 -23.770 -77.468  1.00  0.00           H  
ATOM   1099  HG3 ARG    75      37.779 -22.982 -76.000  1.00  0.00           H  
ATOM   1100  CD  ARG    75      38.939 -24.131 -77.345  1.00  0.00           C  
ATOM   1101  HD2 ARG    75      38.872 -25.057 -77.917  1.00  0.00           H  
ATOM   1102  HD3 ARG    75      39.024 -23.416 -78.163  1.00  0.00           H  
ATOM   1103  NE  ARG    75      40.048 -24.300 -76.469  1.00  0.00           N  
ATOM   1104  HE  ARG    75      40.074 -25.141 -75.910  1.00  0.00           H  
ATOM   1105  CZ  ARG    75      41.051 -23.478 -76.282  1.00  0.00           C  
ATOM   1106  NH1 ARG    75      41.070 -22.387 -76.925  1.00  0.00           N  
ATOM   1107 HH11 ARG    75      40.338 -22.265 -77.609  1.00  0.00           H  
ATOM   1108 HH12 ARG    75      41.727 -21.693 -76.598  1.00  0.00           H  
ATOM   1109  NH2 ARG    75      42.066 -23.727 -75.557  1.00  0.00           N  
ATOM   1110 HH21 ARG    75      42.078 -24.605 -75.058  1.00  0.00           H  
ATOM   1111 HH22 ARG    75      42.762 -23.001 -75.466  1.00  0.00           H  
ATOM   1112  C   ARG    75      34.659 -24.313 -75.600  1.00  0.00           C  
ATOM   1113  O   ARG    75      34.398 -23.097 -75.711  1.00  0.00           O  
ATOM   1114  N   ALA    76      33.930 -25.342 -76.100  1.00  0.00           N  
ATOM   1115  H   ALA    76      34.233 -26.308 -76.061  1.00  0.00           H  
ATOM   1116  CA  ALA    76      32.657 -25.156 -76.816  1.00  0.00           C  
ATOM   1117  HA  ALA    76      32.749 -24.580 -77.737  1.00  0.00           H  
ATOM   1118  CB  ALA    76      32.239 -26.510 -77.319  1.00  0.00           C  
ATOM   1119  HB1 ALA    76      33.074 -27.122 -77.679  1.00  0.00           H  
ATOM   1120  HB2 ALA    76      31.656 -27.127 -76.624  1.00  0.00           H  
ATOM   1121  HB3 ALA    76      31.623 -26.343 -78.211  1.00  0.00           H  
ATOM   1122  C   ALA    76      31.604 -24.467 -75.948  1.00  0.00           C  
ATOM   1123  O   ALA    76      31.034 -23.515 -76.454  1.00  0.00           O  
ATOM   1124  N   GLY    77      31.439 -24.846 -74.678  1.00  0.00           N  
ATOM   1125  H   GLY    77      31.927 -25.647 -74.296  1.00  0.00           H  
ATOM   1126  CA  GLY    77      30.467 -24.187 -73.795  1.00  0.00           C  
ATOM   1127  HA2 GLY    77      29.498 -24.157 -74.292  1.00  0.00           H  
ATOM   1128  HA3 GLY    77      30.242 -24.785 -72.912  1.00  0.00           H  
ATOM   1129  C   GLY    77      30.796 -22.734 -73.497  1.00  0.00           C  
ATOM   1130  O   GLY    77      29.938 -21.903 -73.396  1.00  0.00           O  
ATOM   1131  N   VAL    78      32.093 -22.412 -73.354  1.00  0.00           N  
ATOM   1132  H   VAL    78      32.703 -23.200 -73.539  1.00  0.00           H  
ATOM   1133  CA  VAL    78      32.670 -21.108 -73.150  1.00  0.00           C  
ATOM   1134  HA  VAL    78      32.158 -20.740 -72.261  1.00  0.00           H  
ATOM   1135  CB  VAL    78      34.160 -21.179 -72.790  1.00  0.00           C  
ATOM   1136  HB  VAL    78      34.789 -21.729 -73.491  1.00  0.00           H  
ATOM   1137  CG1 VAL    78      34.713 -19.754 -72.538  1.00  0.00           C  
ATOM   1138 HG11 VAL    78      34.717 -19.176 -73.471  1.00  0.00           H  
ATOM   1139 HG12 VAL    78      34.208 -19.165 -71.762  1.00  0.00           H  
ATOM   1140 HG13 VAL    78      35.775 -19.810 -72.271  1.00  0.00           H  
ATOM   1141  CG2 VAL    78      34.272 -21.859 -71.444  1.00  0.00           C  
ATOM   1142 HG21 VAL    78      35.306 -22.079 -71.152  1.00  0.00           H  
ATOM   1143 HG22 VAL    78      33.926 -21.267 -70.588  1.00  0.00           H  
ATOM   1144 HG23 VAL    78      33.743 -22.815 -71.338  1.00  0.00           H  
ATOM   1145  C   VAL    78      32.394 -20.220 -74.370  1.00  0.00           C  
ATOM   1146  O   VAL    78      31.682 -19.242 -74.343  1.00  0.00           O  
ATOM   1147  N   LYS    79      32.900 -20.691 -75.602  1.00  0.00           N  
ATOM   1148  H   LYS    79      33.533 -21.482 -75.603  1.00  0.00           H  
ATOM   1149  CA  LYS    79      32.673 -20.034 -76.914  1.00  0.00           C  
ATOM   1150  HA  LYS    79      33.115 -19.039 -76.874  1.00  0.00           H  
ATOM   1151  CB  LYS    79      33.577 -20.826 -77.917  1.00  0.00           C  
ATOM   1152  HB2 LYS    79      34.565 -20.845 -77.457  1.00  0.00           H  
ATOM   1153  HB3 LYS    79      33.132 -21.805 -78.098  1.00  0.00           H  
ATOM   1154  CG  LYS    79      33.851 -20.136 -79.251  1.00  0.00           C  
ATOM   1155  HG2 LYS    79      33.794 -19.054 -79.133  1.00  0.00           H  
ATOM   1156  HG3 LYS    79      34.827 -20.472 -79.602  1.00  0.00           H  
ATOM   1157  CD  LYS    79      32.912 -20.574 -80.407  1.00  0.00           C  
ATOM   1158  HD2 LYS    79      32.980 -21.662 -80.417  1.00  0.00           H  
ATOM   1159  HD3 LYS    79      31.909 -20.212 -80.180  1.00  0.00           H  
ATOM   1160  CE  LYS    79      33.292 -19.885 -81.680  1.00  0.00           C  
ATOM   1161  HE2 LYS    79      33.524 -18.831 -81.527  1.00  0.00           H  
ATOM   1162  HE3 LYS    79      34.201 -20.327 -82.086  1.00  0.00           H  
ATOM   1163  NZ  LYS    79      32.126 -19.968 -82.609  1.00  0.00           N  
ATOM   1164  HZ1 LYS    79      32.335 -19.445 -83.447  1.00  0.00           H  
ATOM   1165  HZ2 LYS    79      31.836 -20.930 -82.711  1.00  0.00           H  
ATOM   1166  HZ3 LYS    79      31.399 -19.444 -82.143  1.00  0.00           H  
ATOM   1167  C   LYS    79      31.312 -19.840 -77.425  1.00  0.00           C  
ATOM   1168  O   LYS    79      30.946 -18.838 -78.016  1.00  0.00           O  
ATOM   1169  N   ALA    80      30.372 -20.667 -76.994  1.00  0.00           N  
ATOM   1170  H   ALA    80      30.653 -21.550 -76.583  1.00  0.00           H  
ATOM   1171  CA  ALA    80      28.961 -20.585 -77.352  1.00  0.00           C  
ATOM   1172  HA  ALA    80      28.870 -20.638 -78.437  1.00  0.00           H  
ATOM   1173  CB  ALA    80      28.211 -21.872 -76.792  1.00  0.00           C  
ATOM   1174  HB1 ALA    80      28.450 -22.769 -77.376  1.00  0.00           H  
ATOM   1175  HB2 ALA    80      28.590 -22.101 -75.788  1.00  0.00           H  
ATOM   1176  HB3 ALA    80      27.122 -21.744 -76.742  1.00  0.00           H  
ATOM   1177  C   ALA    80      28.295 -19.332 -76.746  1.00  0.00           C  
ATOM   1178  O   ALA    80      27.418 -18.764 -77.390  1.00  0.00           O  
ATOM   1179  N   SER    81      28.729 -18.889 -75.533  1.00  0.00           N  
ATOM   1180  H   SER    81      29.525 -19.417 -75.196  1.00  0.00           H  
ATOM   1181  CA  SER    81      28.268 -17.683 -74.867  1.00  0.00           C  
ATOM   1182  HA  SER    81      27.179 -17.645 -74.841  1.00  0.00           H  
ATOM   1183  CB  SER    81      28.687 -17.837 -73.409  1.00  0.00           C  
ATOM   1184  HB2 SER    81      28.171 -16.999 -72.942  1.00  0.00           H  
ATOM   1185  HB3 SER    81      28.427 -18.855 -73.116  1.00  0.00           H  
ATOM   1186  OG  SER    81      30.048 -17.529 -73.245  1.00  0.00           O  
ATOM   1187  HG  SER    81      30.598 -18.271 -73.504  1.00  0.00           H  
ATOM   1188  C   SER    81      28.827 -16.535 -75.705  1.00  0.00           C  
ATOM   1189  O   SER    81      28.160 -15.491 -75.828  1.00  0.00           O  
ATOM   1190  N   SER    82      30.074 -16.525 -76.201  1.00  0.00           N  
ATOM   1191  H   SER    82      30.619 -17.324 -75.901  1.00  0.00           H  
ATOM   1192  CA  SER    82      30.694 -15.447 -77.044  1.00  0.00           C  
ATOM   1193  HA  SER    82      30.711 -14.517 -76.474  1.00  0.00           H  
ATOM   1194  CB  SER    82      32.172 -15.772 -77.198  1.00  0.00           C  
ATOM   1195  HB2 SER    82      32.733 -15.362 -76.358  1.00  0.00           H  
ATOM   1196  HB3 SER    82      32.288 -16.855 -77.236  1.00  0.00           H  
ATOM   1197  OG  SER    82      32.807 -15.132 -78.274  1.00  0.00           O  
ATOM   1198  HG  SER    82      32.616 -15.548 -79.118  1.00  0.00           H  
ATOM   1199  C   SER    82      30.008 -15.252 -78.374  1.00  0.00           C  
ATOM   1200  O   SER    82      29.813 -14.178 -78.836  1.00  0.00           O  
ATOM   1201  N   ASP    83      29.532 -16.339 -78.972  1.00  0.00           N  
ATOM   1202  H   ASP    83      29.851 -17.213 -78.573  1.00  0.00           H  
ATOM   1203  CA  ASP    83      28.636 -16.391 -80.160  1.00  0.00           C  
ATOM   1204  HA  ASP    83      29.134 -15.812 -80.938  1.00  0.00           H  
ATOM   1205  CB  ASP    83      28.455 -17.847 -80.597  1.00  0.00           C  
ATOM   1206  HB2 ASP    83      28.404 -18.459 -79.696  1.00  0.00           H  
ATOM   1207  HB3 ASP    83      27.538 -18.032 -81.156  1.00  0.00           H  
ATOM   1208  CG  ASP    83      29.587 -18.357 -81.509  1.00  0.00           C  
ATOM   1209  OD1 ASP    83      30.567 -17.621 -81.815  1.00  0.00           O  
ATOM   1210  OD2 ASP    83      29.512 -19.576 -81.796  1.00  0.00           O  
ATOM   1211  C   ASP    83      27.232 -15.681 -79.913  1.00  0.00           C  
ATOM   1212  O   ASP    83      26.710 -14.862 -80.685  1.00  0.00           O  
ATOM   1213  N   TRP    84      26.591 -15.839 -78.754  1.00  0.00           N  
ATOM   1214  H   TRP    84      27.045 -16.577 -78.229  1.00  0.00           H  
ATOM   1215  CA  TRP    84      25.179 -15.586 -78.450  1.00  0.00           C  
ATOM   1216  HA  TRP    84      24.587 -15.931 -79.298  1.00  0.00           H  
ATOM   1217  CB  TRP    84      24.735 -16.358 -77.207  1.00  0.00           C  
ATOM   1218  HB2 TRP    84      24.973 -17.418 -77.362  1.00  0.00           H  
ATOM   1219  HB3 TRP    84      25.269 -15.914 -76.358  1.00  0.00           H  
ATOM   1220  CG  TRP    84      23.216 -16.202 -76.878  1.00  0.00           C  
ATOM   1221  CD1 TRP    84      22.274 -17.098 -77.214  1.00  0.00           C  
ATOM   1222  HD1 TRP    84      22.406 -17.933 -77.887  1.00  0.00           H  
ATOM   1223  NE1 TRP    84      21.077 -16.796 -76.555  1.00  0.00           N  
ATOM   1224  HE1 TRP    84      20.239 -17.353 -76.637  1.00  0.00           H  
ATOM   1225  CE2 TRP    84      21.217 -15.674 -75.751  1.00  0.00           C  
ATOM   1226  CZ2 TRP    84      20.368 -15.094 -74.810  1.00  0.00           C  
ATOM   1227  HZ2 TRP    84      19.428 -15.559 -74.549  1.00  0.00           H  
ATOM   1228  CH2 TRP    84      20.720 -13.843 -74.281  1.00  0.00           C  
ATOM   1229  HH2 TRP    84      20.150 -13.427 -73.463  1.00  0.00           H  
ATOM   1230  CZ3 TRP    84      21.849 -13.212 -74.783  1.00  0.00           C  
ATOM   1231  HZ3 TRP    84      22.114 -12.269 -74.329  1.00  0.00           H  
ATOM   1232  CE3 TRP    84      22.792 -13.909 -75.515  1.00  0.00           C  
ATOM   1233  HE3 TRP    84      23.790 -13.497 -75.554  1.00  0.00           H  
ATOM   1234  CD2 TRP    84      22.493 -15.173 -76.117  1.00  0.00           C  
ATOM   1235  C   TRP    84      24.870 -14.097 -78.214  1.00  0.00           C  
ATOM   1236  O   TRP    84      23.856 -13.616 -78.668  1.00  0.00           O  
ATOM   1237  N   VAL    85      25.813 -13.362 -77.501  1.00  0.00           N  
ATOM   1238  H   VAL    85      26.677 -13.816 -77.232  1.00  0.00           H  
ATOM   1239  CA  VAL    85      25.696 -11.895 -77.274  1.00  0.00           C  
ATOM   1240  HA  VAL    85      24.690 -11.640 -76.941  1.00  0.00           H  
ATOM   1241  CB  VAL    85      26.724 -11.472 -76.189  1.00  0.00           C  
ATOM   1242  HB  VAL    85      26.568 -10.398 -76.091  1.00  0.00           H  
ATOM   1243  CG1 VAL    85      26.270 -12.117 -74.833  1.00  0.00           C  
ATOM   1244 HG11 VAL    85      25.367 -11.605 -74.477  1.00  0.00           H  
ATOM   1245 HG12 VAL    85      26.251 -13.211 -74.761  1.00  0.00           H  
ATOM   1246 HG13 VAL    85      27.058 -11.817 -74.131  1.00  0.00           H  
ATOM   1247  CG2 VAL    85      28.189 -11.875 -76.458  1.00  0.00           C  
ATOM   1248 HG21 VAL    85      28.858 -11.570 -75.644  1.00  0.00           H  
ATOM   1249 HG22 VAL    85      28.274 -12.965 -76.368  1.00  0.00           H  
ATOM   1250 HG23 VAL    85      28.521 -11.587 -77.463  1.00  0.00           H  
ATOM   1251  C   VAL    85      25.872 -11.097 -78.567  1.00  0.00           C  
ATOM   1252  O   VAL    85      25.131 -10.193 -78.877  1.00  0.00           O  
ATOM   1253  N   MET    86      26.671 -11.684 -79.490  1.00  0.00           N  
ATOM   1254  H   MET    86      27.014 -12.632 -79.386  1.00  0.00           H  
ATOM   1255  CA  MET    86      26.840 -11.205 -80.852  1.00  0.00           C  
ATOM   1256  HA  MET    86      27.020 -10.131 -80.802  1.00  0.00           H  
ATOM   1257  CB  MET    86      28.066 -11.957 -81.543  1.00  0.00           C  
ATOM   1258  HB2 MET    86      28.935 -11.932 -80.886  1.00  0.00           H  
ATOM   1259  HB3 MET    86      27.806 -12.979 -81.819  1.00  0.00           H  
ATOM   1260  CG  MET    86      28.564 -11.350 -82.870  1.00  0.00           C  
ATOM   1261  HG2 MET    86      29.236 -12.061 -83.352  1.00  0.00           H  
ATOM   1262  HG3 MET    86      27.697 -11.180 -83.509  1.00  0.00           H  
ATOM   1263  SD  MET    86      29.371  -9.760 -82.711  1.00  0.00           S  
ATOM   1264  CE  MET    86      30.914 -10.130 -81.886  1.00  0.00           C  
ATOM   1265  HE1 MET    86      31.535  -9.243 -81.714  1.00  0.00           H  
ATOM   1266  HE2 MET    86      30.754 -10.628 -80.921  1.00  0.00           H  
ATOM   1267  HE3 MET    86      31.506 -10.797 -82.524  1.00  0.00           H  
ATOM   1268  C   MET    86      25.499 -11.402 -81.685  1.00  0.00           C  
ATOM   1269  O   MET    86      25.093 -10.571 -82.477  1.00  0.00           O  
ATOM   1270  N   ASP    87      24.897 -12.574 -81.552  1.00  0.00           N  
ATOM   1271  H   ASP    87      25.370 -13.326 -81.065  1.00  0.00           H  
ATOM   1272  CA  ASP    87      23.508 -12.754 -82.100  1.00  0.00           C  
ATOM   1273  HA  ASP    87      23.564 -12.484 -83.154  1.00  0.00           H  
ATOM   1274  CB  ASP    87      23.047 -14.160 -82.000  1.00  0.00           C  
ATOM   1275  HB2 ASP    87      23.872 -14.858 -82.145  1.00  0.00           H  
ATOM   1276  HB3 ASP    87      22.664 -14.408 -81.010  1.00  0.00           H  
ATOM   1277  CG  ASP    87      22.041 -14.660 -83.092  1.00  0.00           C  
ATOM   1278  OD1 ASP    87      22.132 -14.351 -84.277  1.00  0.00           O  
ATOM   1279  OD2 ASP    87      21.141 -15.429 -82.808  1.00  0.00           O  
ATOM   1280  C   ASP    87      22.450 -11.752 -81.643  1.00  0.00           C  
ATOM   1281  O   ASP    87      21.740 -11.199 -82.444  1.00  0.00           O  
ATOM   1282  N   SER    88      22.479 -11.476 -80.336  1.00  0.00           N  
ATOM   1283  H   SER    88      23.034 -12.102 -79.764  1.00  0.00           H  
ATOM   1284  CA  SER    88      21.687 -10.471 -79.655  1.00  0.00           C  
ATOM   1285  HA  SER    88      20.645 -10.710 -79.864  1.00  0.00           H  
ATOM   1286  CB  SER    88      22.019 -10.585 -78.114  1.00  0.00           C  
ATOM   1287  HB2 SER    88      22.960 -10.181 -77.742  1.00  0.00           H  
ATOM   1288  HB3 SER    88      21.162 -10.125 -77.622  1.00  0.00           H  
ATOM   1289  OG  SER    88      21.899 -11.942 -77.677  1.00  0.00           O  
ATOM   1290  HG  SER    88      22.726 -12.411 -77.808  1.00  0.00           H  
ATOM   1291  C   SER    88      21.977  -9.020 -80.081  1.00  0.00           C  
ATOM   1292  O   SER    88      21.061  -8.240 -79.772  1.00  0.00           O  
ATOM   1293  N   MET    89      23.170  -8.716 -80.653  1.00  0.00           N  
ATOM   1294  H   MET    89      23.868  -9.451 -80.641  1.00  0.00           H  
ATOM   1295  CA  MET    89      23.545  -7.422 -81.282  1.00  0.00           C  
ATOM   1296  HA  MET    89      22.875  -6.673 -80.859  1.00  0.00           H  
ATOM   1297  CB  MET    89      25.032  -7.030 -80.980  1.00  0.00           C  
ATOM   1298  HB2 MET    89      25.023  -6.764 -79.923  1.00  0.00           H  
ATOM   1299  HB3 MET    89      25.653  -7.909 -81.154  1.00  0.00           H  
ATOM   1300  CG  MET    89      25.588  -5.748 -81.688  1.00  0.00           C  
ATOM   1301  HG2 MET    89      25.446  -5.806 -82.767  1.00  0.00           H  
ATOM   1302  HG3 MET    89      25.151  -4.832 -81.291  1.00  0.00           H  
ATOM   1303  SD  MET    89      27.430  -5.504 -81.443  1.00  0.00           S  
ATOM   1304  CE  MET    89      28.123  -6.543 -82.695  1.00  0.00           C  
ATOM   1305  HE1 MET    89      29.093  -7.038 -82.559  1.00  0.00           H  
ATOM   1306  HE2 MET    89      27.507  -7.445 -82.798  1.00  0.00           H  
ATOM   1307  HE3 MET    89      28.129  -6.096 -83.697  1.00  0.00           H  
ATOM   1308  C   MET    89      23.223  -7.490 -82.810  1.00  0.00           C  
ATOM   1309  O   MET    89      23.004  -6.422 -83.328  1.00  0.00           O  
ATOM   1310  N   ASN    90      23.244  -8.680 -83.434  1.00  0.00           N  
ATOM   1311  H   ASN    90      23.199  -9.509 -82.853  1.00  0.00           H  
ATOM   1312  CA  ASN    90      22.992  -8.854 -84.869  1.00  0.00           C  
ATOM   1313  HA  ASN    90      23.449  -8.065 -85.465  1.00  0.00           H  
ATOM   1314  CB  ASN    90      23.535 -10.223 -85.292  1.00  0.00           C  
ATOM   1315  HB2 ASN    90      23.334 -10.940 -84.497  1.00  0.00           H  
ATOM   1316  HB3 ASN    90      23.117 -10.547 -86.245  1.00  0.00           H  
ATOM   1317  CG  ASN    90      25.075 -10.239 -85.710  1.00  0.00           C  
ATOM   1318  OD1 ASN    90      25.559  -9.139 -86.014  1.00  0.00           O  
ATOM   1319  ND2 ASN    90      25.817 -11.345 -85.683  1.00  0.00           N  
ATOM   1320 HD21 ASN    90      26.785 -11.267 -85.968  1.00  0.00           H  
ATOM   1321 HD22 ASN    90      25.414 -12.198 -85.312  1.00  0.00           H  
ATOM   1322  C   ASN    90      21.533  -8.764 -85.148  1.00  0.00           C  
ATOM   1323  O   ASN    90      21.161  -8.041 -86.072  1.00  0.00           O  
ATOM   1324  N   LYS    91      20.689  -9.443 -84.343  1.00  0.00           N  
ATOM   1325  H   LYS    91      21.010 -10.066 -83.612  1.00  0.00           H  
ATOM   1326  CA  LYS    91      19.214  -9.383 -84.485  1.00  0.00           C  
ATOM   1327  HA  LYS    91      18.851  -9.186 -85.494  1.00  0.00           H  
ATOM   1328  CB  LYS    91      18.612 -10.774 -84.005  1.00  0.00           C  
ATOM   1329  HB2 LYS    91      18.942 -11.052 -83.003  1.00  0.00           H  
ATOM   1330  HB3 LYS    91      17.540 -10.583 -83.986  1.00  0.00           H  
ATOM   1331  CG  LYS    91      18.914 -11.948 -85.022  1.00  0.00           C  
ATOM   1332  HG2 LYS    91      18.730 -11.668 -86.059  1.00  0.00           H  
ATOM   1333  HG3 LYS    91      19.942 -12.308 -84.968  1.00  0.00           H  
ATOM   1334  CD  LYS    91      18.001 -13.127 -84.707  1.00  0.00           C  
ATOM   1335  HD2 LYS    91      18.039 -13.251 -83.625  1.00  0.00           H  
ATOM   1336  HD3 LYS    91      17.022 -12.762 -85.021  1.00  0.00           H  
ATOM   1337  CE  LYS    91      18.357 -14.406 -85.509  1.00  0.00           C  
ATOM   1338  HE2 LYS    91      17.604 -15.154 -85.260  1.00  0.00           H  
ATOM   1339  HE3 LYS    91      18.380 -14.299 -86.593  1.00  0.00           H  
ATOM   1340  NZ  LYS    91      19.633 -15.056 -85.093  1.00  0.00           N  
ATOM   1341  HZ1 LYS    91      19.802 -15.184 -84.105  1.00  0.00           H  
ATOM   1342  HZ2 LYS    91      19.660 -16.019 -85.397  1.00  0.00           H  
ATOM   1343  HZ3 LYS    91      20.495 -14.677 -85.458  1.00  0.00           H  
ATOM   1344  C   LYS    91      18.650  -8.177 -83.636  1.00  0.00           C  
ATOM   1345  O   LYS    91      17.458  -8.007 -83.541  1.00  0.00           O  
ATOM   1346  N   GLY    92      19.559  -7.340 -83.193  1.00  0.00           N  
ATOM   1347  H   GLY    92      20.511  -7.541 -83.475  1.00  0.00           H  
ATOM   1348  CA  GLY    92      19.320  -6.071 -82.492  1.00  0.00           C  
ATOM   1349  HA2 GLY    92      20.249  -5.535 -82.297  1.00  0.00           H  
ATOM   1350  HA3 GLY    92      18.675  -5.477 -83.140  1.00  0.00           H  
ATOM   1351  C   GLY    92      18.477  -6.205 -81.162  1.00  0.00           C  
ATOM   1352  O   GLY    92      17.801  -5.267 -80.751  1.00  0.00           O  
ATOM   1353  N   THR    93      18.420  -7.396 -80.507  1.00  0.00           N  
ATOM   1354  H   THR    93      19.001  -8.214 -80.651  1.00  0.00           H  
ATOM   1355  CA  THR    93      17.413  -7.589 -79.455  1.00  0.00           C  
ATOM   1356  HA  THR    93      16.494  -7.189 -79.882  1.00  0.00           H  
ATOM   1357  CB  THR    93      17.269  -9.054 -79.217  1.00  0.00           C  
ATOM   1358  HB  THR    93      16.746  -9.182 -78.269  1.00  0.00           H  
ATOM   1359  CG2 THR    93      16.333  -9.609 -80.357  1.00  0.00           C  
ATOM   1360 HG21 THR    93      16.957 -10.238 -81.003  1.00  0.00           H  
ATOM   1361 HG22 THR    93      15.680 -10.420 -80.011  1.00  0.00           H  
ATOM   1362 HG23 THR    93      15.805  -8.841 -80.935  1.00  0.00           H  
ATOM   1363  OG1 THR    93      18.433  -9.818 -79.109  1.00  0.00           O  
ATOM   1364  HG1 THR    93      18.855  -9.384 -78.364  1.00  0.00           H  
ATOM   1365  C   THR    93      17.883  -6.839 -78.261  1.00  0.00           C  
ATOM   1366  O   THR    93      19.081  -6.743 -77.952  1.00  0.00           O  
ATOM   1367  N   ASP    94      16.950  -6.188 -77.591  1.00  0.00           N  
ATOM   1368  H   ASP    94      16.031  -6.102 -78.010  1.00  0.00           H  
ATOM   1369  CA  ASP    94      17.115  -5.437 -76.390  1.00  0.00           C  
ATOM   1370  HA  ASP    94      17.983  -4.784 -76.484  1.00  0.00           H  
ATOM   1371  CB  ASP    94      15.872  -4.547 -76.281  1.00  0.00           C  
ATOM   1372  HB2 ASP    94      15.680  -4.102 -77.257  1.00  0.00           H  
ATOM   1373  HB3 ASP    94      15.033  -5.239 -76.221  1.00  0.00           H  
ATOM   1374  CG  ASP    94      15.932  -3.539 -75.215  1.00  0.00           C  
ATOM   1375  OD1 ASP    94      15.051  -3.441 -74.381  1.00  0.00           O  
ATOM   1376  OD2 ASP    94      16.840  -2.720 -75.330  1.00  0.00           O  
ATOM   1377  C   ASP    94      17.392  -6.256 -75.122  1.00  0.00           C  
ATOM   1378  O   ASP    94      16.574  -7.051 -74.733  1.00  0.00           O  
ATOM   1379  N   SER    95      18.555  -6.042 -74.492  1.00  0.00           N  
ATOM   1380  H   SER    95      19.090  -5.203 -74.681  1.00  0.00           H  
ATOM   1381  CA  SER    95      18.989  -6.847 -73.349  1.00  0.00           C  
ATOM   1382  HA  SER    95      18.087  -7.036 -72.767  1.00  0.00           H  
ATOM   1383  CB  SER    95      19.552  -8.112 -74.023  1.00  0.00           C  
ATOM   1384  HB2 SER    95      18.789  -8.624 -74.609  1.00  0.00           H  
ATOM   1385  HB3 SER    95      20.436  -8.013 -74.654  1.00  0.00           H  
ATOM   1386  OG  SER    95      19.790  -9.001 -72.953  1.00  0.00           O  
ATOM   1387  HG  SER    95      19.212  -9.765 -73.023  1.00  0.00           H  
ATOM   1388  C   SER    95      19.930  -6.151 -72.325  1.00  0.00           C  
ATOM   1389  O   SER    95      20.859  -5.536 -72.749  1.00  0.00           O  
ATOM   1390  N   TYR    96      19.599  -6.192 -71.035  1.00  0.00           N  
ATOM   1391  H   TYR    96      18.843  -6.806 -70.756  1.00  0.00           H  
ATOM   1392  CA  TYR    96      20.468  -5.650 -69.959  1.00  0.00           C  
ATOM   1393  HA  TYR    96      20.335  -4.583 -70.133  1.00  0.00           H  
ATOM   1394  CB  TYR    96      20.035  -5.943 -68.508  1.00  0.00           C  
ATOM   1395  HB2 TYR    96      19.028  -5.515 -68.436  1.00  0.00           H  
ATOM   1396  HB3 TYR    96      19.976  -7.022 -68.320  1.00  0.00           H  
ATOM   1397  CG  TYR    96      20.909  -5.279 -67.465  1.00  0.00           C  
ATOM   1398  CD1 TYR    96      21.837  -6.113 -66.792  1.00  0.00           C  
ATOM   1399  HD1 TYR    96      21.747  -7.188 -66.845  1.00  0.00           H  
ATOM   1400  CE1 TYR    96      22.831  -5.619 -65.919  1.00  0.00           C  
ATOM   1401  HE1 TYR    96      23.582  -6.299 -65.545  1.00  0.00           H  
ATOM   1402  CZ  TYR    96      22.956  -4.222 -65.816  1.00  0.00           C  
ATOM   1403  OH  TYR    96      23.936  -3.681 -65.023  1.00  0.00           O  
ATOM   1404  HH  TYR    96      24.118  -4.245 -64.268  1.00  0.00           H  
ATOM   1405  CE2 TYR    96      22.023  -3.377 -66.496  1.00  0.00           C  
ATOM   1406  HE2 TYR    96      22.181  -2.311 -66.428  1.00  0.00           H  
ATOM   1407  CD2 TYR    96      20.960  -3.890 -67.236  1.00  0.00           C  
ATOM   1408  HD2 TYR    96      20.137  -3.309 -67.624  1.00  0.00           H  
ATOM   1409  C   TYR    96      21.977  -5.993 -70.115  1.00  0.00           C  
ATOM   1410  O   TYR    96      22.321  -7.145 -70.360  1.00  0.00           O  
ATOM   1411  N   GLY    97      22.788  -4.950 -70.076  1.00  0.00           N  
ATOM   1412  H   GLY    97      22.327  -4.099 -69.779  1.00  0.00           H  
ATOM   1413  CA  GLY    97      24.244  -4.955 -70.319  1.00  0.00           C  
ATOM   1414  HA2 GLY    97      24.561  -3.934 -70.107  1.00  0.00           H  
ATOM   1415  HA3 GLY    97      24.584  -5.685 -69.585  1.00  0.00           H  
ATOM   1416  C   GLY    97      24.711  -5.203 -71.771  1.00  0.00           C  
ATOM   1417  O   GLY    97      25.952  -5.258 -72.036  1.00  0.00           O  
ATOM   1418  N   VAL    98      23.795  -5.402 -72.702  1.00  0.00           N  
ATOM   1419  H   VAL    98      22.850  -5.549 -72.371  1.00  0.00           H  
ATOM   1420  CA  VAL    98      23.946  -5.415 -74.139  1.00  0.00           C  
ATOM   1421  HA  VAL    98      25.013  -5.424 -74.362  1.00  0.00           H  
ATOM   1422  CB  VAL    98      23.268  -6.698 -74.754  1.00  0.00           C  
ATOM   1423  HB  VAL    98      22.188  -6.667 -74.613  1.00  0.00           H  
ATOM   1424  CG1 VAL    98      23.605  -6.880 -76.187  1.00  0.00           C  
ATOM   1425 HG11 VAL    98      23.222  -7.804 -76.640  1.00  0.00           H  
ATOM   1426 HG12 VAL    98      23.192  -6.077 -76.809  1.00  0.00           H  
ATOM   1427 HG13 VAL    98      24.665  -6.764 -76.444  1.00  0.00           H  
ATOM   1428  CG2 VAL    98      23.767  -7.930 -73.996  1.00  0.00           C  
ATOM   1429 HG21 VAL    98      23.241  -8.833 -74.329  1.00  0.00           H  
ATOM   1430 HG22 VAL    98      24.851  -8.028 -74.136  1.00  0.00           H  
ATOM   1431 HG23 VAL    98      23.530  -7.961 -72.925  1.00  0.00           H  
ATOM   1432  C   VAL    98      23.386  -4.173 -74.921  1.00  0.00           C  
ATOM   1433  O   VAL    98      24.115  -3.689 -75.752  1.00  0.00           O  
ATOM   1434  N   THR    99      22.288  -3.574 -74.567  1.00  0.00           N  
ATOM   1435  H   THR    99      21.738  -3.930 -73.795  1.00  0.00           H  
ATOM   1436  CA  THR    99      21.671  -2.380 -75.151  1.00  0.00           C  
ATOM   1437  HA  THR    99      22.387  -1.843 -75.773  1.00  0.00           H  
ATOM   1438  CB  THR    99      20.412  -2.547 -75.937  1.00  0.00           C  
ATOM   1439  HB  THR    99      20.174  -1.527 -76.239  1.00  0.00           H  
ATOM   1440  CG2 THR    99      20.512  -3.332 -77.227  1.00  0.00           C  
ATOM   1441 HG21 THR    99      20.982  -4.299 -77.009  1.00  0.00           H  
ATOM   1442 HG22 THR    99      19.550  -3.554 -77.706  1.00  0.00           H  
ATOM   1443 HG23 THR    99      21.037  -2.728 -77.977  1.00  0.00           H  
ATOM   1444  OG1 THR    99      19.372  -3.110 -75.160  1.00  0.00           O  
ATOM   1445  HG1 THR    99      18.517  -2.714 -75.342  1.00  0.00           H  
ATOM   1446  C   THR    99      21.439  -1.268 -74.117  1.00  0.00           C  
ATOM   1447  O   THR    99      21.411  -0.170 -74.526  1.00  0.00           O  
ATOM   1448  N   THR   100      21.292  -1.499 -72.827  1.00  0.00           N  
ATOM   1449  H   THR   100      21.325  -2.446 -72.469  1.00  0.00           H  
ATOM   1450  CA  THR   100      21.058  -0.511 -71.681  1.00  0.00           C  
ATOM   1451  HA  THR   100      20.463   0.369 -71.927  1.00  0.00           H  
ATOM   1452  CB  THR   100      20.325  -1.240 -70.598  1.00  0.00           C  
ATOM   1453  HB  THR   100      20.065  -0.473 -69.869  1.00  0.00           H  
ATOM   1454  CG2 THR   100      19.015  -1.954 -70.992  1.00  0.00           C  
ATOM   1455 HG21 THR   100      18.368  -1.165 -71.395  1.00  0.00           H  
ATOM   1456 HG22 THR   100      19.093  -2.744 -71.749  1.00  0.00           H  
ATOM   1457 HG23 THR   100      18.369  -2.309 -70.180  1.00  0.00           H  
ATOM   1458  OG1 THR   100      21.211  -2.162 -69.942  1.00  0.00           O  
ATOM   1459  HG1 THR   100      21.899  -1.756 -69.410  1.00  0.00           H  
ATOM   1460  C   THR   100      22.427  -0.083 -71.131  1.00  0.00           C  
ATOM   1461  O   THR   100      23.424  -0.814 -71.191  1.00  0.00           O  
ATOM   1462  N   GLY   101      22.499   1.085 -70.506  1.00  0.00           N  
ATOM   1463  H   GLY   101      21.678   1.667 -70.620  1.00  0.00           H  
ATOM   1464  CA  GLY   101      23.461   1.381 -69.376  1.00  0.00           C  
ATOM   1465  HA2 GLY   101      24.504   1.334 -69.690  1.00  0.00           H  
ATOM   1466  HA3 GLY   101      23.267   2.418 -69.103  1.00  0.00           H  
ATOM   1467  C   GLY   101      23.332   0.465 -68.089  1.00  0.00           C  
ATOM   1468  O   GLY   101      22.553  -0.495 -68.109  1.00  0.00           O  
ATOM   1469  N   PHE   102      24.268   0.716 -67.141  1.00  0.00           N  
ATOM   1470  H   PHE   102      25.009   1.364 -67.379  1.00  0.00           H  
ATOM   1471  CA  PHE   102      24.499  -0.159 -65.943  1.00  0.00           C  
ATOM   1472  HA  PHE   102      24.060  -1.135 -66.151  1.00  0.00           H  
ATOM   1473  CB  PHE   102      25.988  -0.415 -65.701  1.00  0.00           C  
ATOM   1474  HB2 PHE   102      26.444   0.488 -65.276  1.00  0.00           H  
ATOM   1475  HB3 PHE   102      25.997  -1.181 -64.915  1.00  0.00           H  
ATOM   1476  CG  PHE   102      26.602  -0.948 -66.986  1.00  0.00           C  
ATOM   1477  CD1 PHE   102      26.469  -2.290 -67.377  1.00  0.00           C  
ATOM   1478  HD1 PHE   102      25.954  -3.005 -66.753  1.00  0.00           H  
ATOM   1479  CE1 PHE   102      27.124  -2.809 -68.523  1.00  0.00           C  
ATOM   1480  HE1 PHE   102      27.069  -3.829 -68.874  1.00  0.00           H  
ATOM   1481  CZ  PHE   102      27.778  -1.902 -69.325  1.00  0.00           C  
ATOM   1482  HZ  PHE   102      28.178  -2.308 -70.242  1.00  0.00           H  
ATOM   1483  CE2 PHE   102      27.999  -0.507 -68.952  1.00  0.00           C  
ATOM   1484  HE2 PHE   102      28.576   0.167 -69.568  1.00  0.00           H  
ATOM   1485  CD2 PHE   102      27.382  -0.031 -67.755  1.00  0.00           C  
ATOM   1486  HD2 PHE   102      27.577   0.987 -67.451  1.00  0.00           H  
ATOM   1487  C   PHE   102      23.786   0.396 -64.646  1.00  0.00           C  
ATOM   1488  O   PHE   102      23.333   1.508 -64.733  1.00  0.00           O  
ATOM   1489  N   GLY   103      23.702  -0.388 -63.549  1.00  0.00           N  
ATOM   1490  H   GLY   103      24.026  -1.343 -63.644  1.00  0.00           H  
ATOM   1491  CA  GLY   103      22.898  -0.017 -62.352  1.00  0.00           C  
ATOM   1492  HA2 GLY   103      22.836  -0.839 -61.640  1.00  0.00           H  
ATOM   1493  HA3 GLY   103      23.390   0.765 -61.773  1.00  0.00           H  
ATOM   1494  C   GLY   103      21.463   0.470 -62.674  1.00  0.00           C  
ATOM   1495  O   GLY   103      20.784   0.099 -63.631  1.00  0.00           O  
ATOM   1496  N   ALA   104      21.031   1.460 -61.903  1.00  0.00           N  
ATOM   1497  H   ALA   104      21.689   1.821 -61.222  1.00  0.00           H  
ATOM   1498  CA  ALA   104      19.816   2.241 -62.152  1.00  0.00           C  
ATOM   1499  HA  ALA   104      19.067   1.469 -62.332  1.00  0.00           H  
ATOM   1500  CB  ALA   104      19.492   3.114 -60.931  1.00  0.00           C  
ATOM   1501  HB1 ALA   104      20.180   3.968 -60.895  1.00  0.00           H  
ATOM   1502  HB2 ALA   104      18.546   3.661 -61.020  1.00  0.00           H  
ATOM   1503  HB3 ALA   104      19.470   2.567 -59.980  1.00  0.00           H  
ATOM   1504  C   ALA   104      19.750   3.103 -63.468  1.00  0.00           C  
ATOM   1505  O   ALA   104      18.756   3.670 -63.773  1.00  0.00           O  
ATOM   1506  N   THR   105      20.818   3.150 -64.253  1.00  0.00           N  
ATOM   1507  H   THR   105      21.538   2.502 -63.956  1.00  0.00           H  
ATOM   1508  CA  THR   105      20.886   3.935 -65.550  1.00  0.00           C  
ATOM   1509  HA  THR   105      20.120   4.710 -65.520  1.00  0.00           H  
ATOM   1510  CB  THR   105      22.306   4.640 -65.834  1.00  0.00           C  
ATOM   1511  HB  THR   105      22.203   5.361 -66.644  1.00  0.00           H  
ATOM   1512  CG2 THR   105      22.768   5.363 -64.668  1.00  0.00           C  
ATOM   1513 HG21 THR   105      23.528   6.068 -65.025  1.00  0.00           H  
ATOM   1514 HG22 THR   105      21.934   5.884 -64.181  1.00  0.00           H  
ATOM   1515 HG23 THR   105      23.086   4.666 -63.882  1.00  0.00           H  
ATOM   1516  OG1 THR   105      23.243   3.691 -66.179  1.00  0.00           O  
ATOM   1517  HG1 THR   105      23.111   2.986 -65.541  1.00  0.00           H  
ATOM   1518  C   THR   105      20.486   3.091 -66.792  1.00  0.00           C  
ATOM   1519  O   THR   105      20.567   3.539 -67.923  1.00  0.00           O  
ATOM   1520  N   SER   106      19.928   1.934 -66.554  1.00  0.00           N  
ATOM   1521  H   SER   106      19.725   1.697 -65.590  1.00  0.00           H  
ATOM   1522  CA  SER   106      19.570   0.886 -67.470  1.00  0.00           C  
ATOM   1523  HA  SER   106      20.346   0.953 -68.233  1.00  0.00           H  
ATOM   1524  CB  SER   106      19.554  -0.444 -66.716  1.00  0.00           C  
ATOM   1525  HB2 SER   106      19.056  -1.256 -67.246  1.00  0.00           H  
ATOM   1526  HB3 SER   106      20.576  -0.795 -66.566  1.00  0.00           H  
ATOM   1527  OG  SER   106      18.797  -0.397 -65.526  1.00  0.00           O  
ATOM   1528  HG  SER   106      19.415  -0.299 -64.798  1.00  0.00           H  
ATOM   1529  C   SER   106      18.222   1.197 -68.231  1.00  0.00           C  
ATOM   1530  O   SER   106      17.573   0.374 -68.853  1.00  0.00           O  
ATOM   1531  N   HIE   107      17.801   2.445 -68.278  1.00  0.00           N  
ATOM   1532  H   HIE   107      18.357   3.071 -67.707  1.00  0.00           H  
ATOM   1533  CA  HIE   107      16.758   3.045 -69.129  1.00  0.00           C  
ATOM   1534  HA  HIE   107      16.039   2.275 -69.409  1.00  0.00           H  
ATOM   1535  CB  HIE   107      16.003   4.083 -68.249  1.00  0.00           C  
ATOM   1536  HB2 HIE   107      15.049   4.410 -68.682  1.00  0.00           H  
ATOM   1537  HB3 HIE   107      15.712   3.607 -67.305  1.00  0.00           H  
ATOM   1538  CG  HIE   107      16.871   5.310 -67.833  1.00  0.00           C  
ATOM   1539  ND1 HIE   107      17.936   5.440 -67.043  1.00  0.00           N  
ATOM   1540  CE1 HIE   107      18.346   6.658 -67.209  1.00  0.00           C  
ATOM   1541  HE1 HIE   107      19.233   7.021 -66.712  1.00  0.00           H  
ATOM   1542  NE2 HIE   107      17.532   7.384 -68.026  1.00  0.00           N  
ATOM   1543  HE2 HIE   107      17.609   8.355 -68.295  1.00  0.00           H  
ATOM   1544  CD2 HIE   107      16.570   6.521 -68.416  1.00  0.00           C  
ATOM   1545  HD2 HIE   107      15.769   6.692 -69.120  1.00  0.00           H  
ATOM   1546  C   HIE   107      17.364   3.704 -70.411  1.00  0.00           C  
ATOM   1547  O   HIE   107      17.018   3.385 -71.531  1.00  0.00           O  
ATOM   1548  N   ARG   108      18.554   4.348 -70.179  1.00  0.00           N  
ATOM   1549  H   ARG   108      18.843   4.437 -69.212  1.00  0.00           H  
ATOM   1550  CA  ARG   108      19.505   4.791 -71.227  1.00  0.00           C  
ATOM   1551  HA  ARG   108      19.027   5.653 -71.693  1.00  0.00           H  
ATOM   1552  CB  ARG   108      20.936   5.312 -70.779  1.00  0.00           C  
ATOM   1553  HB2 ARG   108      21.527   4.481 -70.395  1.00  0.00           H  
ATOM   1554  HB3 ARG   108      21.395   5.752 -71.665  1.00  0.00           H  
ATOM   1555  CG  ARG   108      20.811   6.319 -69.607  1.00  0.00           C  
ATOM   1556  HG2 ARG   108      20.046   7.078 -69.770  1.00  0.00           H  
ATOM   1557  HG3 ARG   108      20.563   5.784 -68.691  1.00  0.00           H  
ATOM   1558  CD  ARG   108      22.178   6.979 -69.364  1.00  0.00           C  
ATOM   1559  HD2 ARG   108      22.920   6.198 -69.529  1.00  0.00           H  
ATOM   1560  HD3 ARG   108      22.273   7.719 -70.159  1.00  0.00           H  
ATOM   1561  NE  ARG   108      22.230   7.547 -68.060  1.00  0.00           N  
ATOM   1562  HE  ARG   108      21.488   7.378 -67.397  1.00  0.00           H  
ATOM   1563  CZ  ARG   108      23.284   8.199 -67.594  1.00  0.00           C  
ATOM   1564  NH1 ARG   108      24.415   8.412 -68.204  1.00  0.00           N  
ATOM   1565 HH11 ARG   108      24.464   8.048 -69.145  1.00  0.00           H  
ATOM   1566 HH12 ARG   108      25.258   8.712 -67.736  1.00  0.00           H  
ATOM   1567  NH2 ARG   108      23.329   8.648 -66.392  1.00  0.00           N  
ATOM   1568 HH21 ARG   108      22.455   8.773 -65.903  1.00  0.00           H  
ATOM   1569 HH22 ARG   108      24.109   9.243 -66.150  1.00  0.00           H  
ATOM   1570  C   ARG   108      19.683   3.590 -72.174  1.00  0.00           C  
ATOM   1571  O   ARG   108      20.088   2.514 -71.736  1.00  0.00           O  
ATOM   1572  N   ARG   109      19.337   3.725 -73.470  1.00  0.00           N  
ATOM   1573  H   ARG   109      19.053   4.659 -73.742  1.00  0.00           H  
ATOM   1574  CA  ARG   109      19.773   2.751 -74.524  1.00  0.00           C  
ATOM   1575  HA  ARG   109      20.174   1.903 -73.968  1.00  0.00           H  
ATOM   1576  CB  ARG   109      18.641   2.293 -75.414  1.00  0.00           C  
ATOM   1577  HB2 ARG   109      18.185   3.092 -75.998  1.00  0.00           H  
ATOM   1578  HB3 ARG   109      18.928   1.689 -76.275  1.00  0.00           H  
ATOM   1579  CG  ARG   109      17.521   1.508 -74.844  1.00  0.00           C  
ATOM   1580  HG2 ARG   109      17.019   2.055 -74.046  1.00  0.00           H  
ATOM   1581  HG3 ARG   109      16.822   1.203 -75.622  1.00  0.00           H  
ATOM   1582  CD  ARG   109      18.015   0.303 -74.088  1.00  0.00           C  
ATOM   1583  HD2 ARG   109      18.771  -0.293 -74.599  1.00  0.00           H  
ATOM   1584  HD3 ARG   109      18.394   0.656 -73.130  1.00  0.00           H  
ATOM   1585  NE  ARG   109      16.840  -0.530 -73.689  1.00  0.00           N  
ATOM   1586  HE  ARG   109      16.633  -1.384 -74.187  1.00  0.00           H  
ATOM   1587  CZ  ARG   109      15.907  -0.374 -72.725  1.00  0.00           C  
ATOM   1588  NH1 ARG   109      15.793   0.626 -71.881  1.00  0.00           N  
ATOM   1589 HH11 ARG   109      16.497   1.345 -71.794  1.00  0.00           H  
ATOM   1590 HH12 ARG   109      15.096   0.428 -71.178  1.00  0.00           H  
ATOM   1591  NH2 ARG   109      14.964  -1.318 -72.661  1.00  0.00           N  
ATOM   1592 HH21 ARG   109      15.101  -2.051 -73.343  1.00  0.00           H  
ATOM   1593 HH22 ARG   109      14.074  -1.264 -72.187  1.00  0.00           H  
ATOM   1594  C   ARG   109      20.890   3.310 -75.478  1.00  0.00           C  
ATOM   1595  O   ARG   109      21.045   4.509 -75.598  1.00  0.00           O  
ATOM   1596  N   THR   110      21.583   2.355 -76.077  1.00  0.00           N  
ATOM   1597  H   THR   110      21.384   1.450 -75.669  1.00  0.00           H  
ATOM   1598  CA  THR   110      22.504   2.522 -77.225  1.00  0.00           C  
ATOM   1599  HA  THR   110      21.984   3.358 -77.694  1.00  0.00           H  
ATOM   1600  CB  THR   110      23.824   3.023 -76.769  1.00  0.00           C  
ATOM   1601  HB  THR   110      23.672   3.841 -76.064  1.00  0.00           H  
ATOM   1602  CG2 THR   110      24.831   1.954 -76.193  1.00  0.00           C  
ATOM   1603 HG21 THR   110      25.140   1.253 -76.979  1.00  0.00           H  
ATOM   1604 HG22 THR   110      25.702   2.523 -75.845  1.00  0.00           H  
ATOM   1605 HG23 THR   110      24.357   1.422 -75.359  1.00  0.00           H  
ATOM   1606  OG1 THR   110      24.551   3.461 -77.860  1.00  0.00           O  
ATOM   1607  HG1 THR   110      24.277   4.381 -77.901  1.00  0.00           H  
ATOM   1608  C   THR   110      22.622   1.377 -78.205  1.00  0.00           C  
ATOM   1609  O   THR   110      22.504   0.206 -77.831  1.00  0.00           O  
ATOM   1610  N   LYS   111      23.064   1.725 -79.421  1.00  0.00           N  
ATOM   1611  H   LYS   111      23.203   2.723 -79.524  1.00  0.00           H  
ATOM   1612  CA  LYS   111      23.480   0.798 -80.540  1.00  0.00           C  
ATOM   1613  HA  LYS   111      22.770  -0.028 -80.514  1.00  0.00           H  
ATOM   1614  CB  LYS   111      23.442   1.524 -81.952  1.00  0.00           C  
ATOM   1615  HB2 LYS   111      22.501   2.061 -82.072  1.00  0.00           H  
ATOM   1616  HB3 LYS   111      24.177   2.312 -81.785  1.00  0.00           H  
ATOM   1617  CG  LYS   111      23.903   0.747 -83.179  1.00  0.00           C  
ATOM   1618  HG2 LYS   111      24.266   1.504 -83.875  1.00  0.00           H  
ATOM   1619  HG3 LYS   111      24.652   0.028 -82.848  1.00  0.00           H  
ATOM   1620  CD  LYS   111      22.903  -0.077 -83.944  1.00  0.00           C  
ATOM   1621  HD2 LYS   111      22.470  -0.865 -83.328  1.00  0.00           H  
ATOM   1622  HD3 LYS   111      22.151   0.624 -84.305  1.00  0.00           H  
ATOM   1623  CE  LYS   111      23.676  -0.764 -85.099  1.00  0.00           C  
ATOM   1624  HE2 LYS   111      23.675  -0.120 -85.979  1.00  0.00           H  
ATOM   1625  HE3 LYS   111      24.683  -1.060 -84.807  1.00  0.00           H  
ATOM   1626  NZ  LYS   111      22.759  -1.909 -85.500  1.00  0.00           N  
ATOM   1627  HZ1 LYS   111      23.274  -2.268 -86.292  1.00  0.00           H  
ATOM   1628  HZ2 LYS   111      22.674  -2.553 -84.727  1.00  0.00           H  
ATOM   1629  HZ3 LYS   111      21.855  -1.540 -85.756  1.00  0.00           H  
ATOM   1630  C   LYS   111      24.844   0.226 -80.284  1.00  0.00           C  
ATOM   1631  O   LYS   111      25.226  -0.918 -80.567  1.00  0.00           O  
ATOM   1632  N   GLN   112      25.714   1.001 -79.630  1.00  0.00           N  
ATOM   1633  H   GLN   112      25.444   1.830 -79.115  1.00  0.00           H  
ATOM   1634  CA  GLN   112      27.081   0.702 -79.339  1.00  0.00           C  
ATOM   1635  HA  GLN   112      27.500   0.332 -80.274  1.00  0.00           H  
ATOM   1636  CB  GLN   112      27.799   2.075 -79.055  1.00  0.00           C  
ATOM   1637  HB2 GLN   112      27.297   2.534 -78.203  1.00  0.00           H  
ATOM   1638  HB3 GLN   112      28.876   1.939 -78.951  1.00  0.00           H  
ATOM   1639  CG  GLN   112      27.677   2.966 -80.332  1.00  0.00           C  
ATOM   1640  HG2 GLN   112      26.657   3.310 -80.506  1.00  0.00           H  
ATOM   1641  HG3 GLN   112      28.050   3.946 -80.034  1.00  0.00           H  
ATOM   1642  CD  GLN   112      28.212   2.582 -81.679  1.00  0.00           C  
ATOM   1643  OE1 GLN   112      27.461   2.646 -82.695  1.00  0.00           O  
ATOM   1644  NE2 GLN   112      29.424   2.063 -81.815  1.00  0.00           N  
ATOM   1645 HE21 GLN   112      29.638   1.807 -82.771  1.00  0.00           H  
ATOM   1646 HE22 GLN   112      30.194   2.393 -81.245  1.00  0.00           H  
ATOM   1647  C   GLN   112      27.428  -0.344 -78.275  1.00  0.00           C  
ATOM   1648  O   GLN   112      28.293  -0.019 -77.526  1.00  0.00           O  
ATOM   1649  N   GLY   113      26.827  -1.499 -78.318  1.00  0.00           N  
ATOM   1650  H   GLY   113      26.118  -1.632 -79.029  1.00  0.00           H  
ATOM   1651  CA  GLY   113      26.855  -2.437 -77.179  1.00  0.00           C  
ATOM   1652  HA2 GLY   113      26.609  -1.886 -76.272  1.00  0.00           H  
ATOM   1653  HA3 GLY   113      26.082  -3.176 -77.395  1.00  0.00           H  
ATOM   1654  C   GLY   113      28.248  -3.052 -76.907  1.00  0.00           C  
ATOM   1655  O   GLY   113      28.525  -3.443 -75.769  1.00  0.00           O  
ATOM   1656  N   GLY   114      29.190  -2.981 -77.786  1.00  0.00           N  
ATOM   1657  H   GLY   114      28.852  -2.776 -78.719  1.00  0.00           H  
ATOM   1658  CA  GLY   114      30.649  -3.191 -77.603  1.00  0.00           C  
ATOM   1659  HA2 GLY   114      30.970  -4.086 -77.070  1.00  0.00           H  
ATOM   1660  HA3 GLY   114      31.069  -3.273 -78.606  1.00  0.00           H  
ATOM   1661  C   GLY   114      31.340  -1.966 -77.127  1.00  0.00           C  
ATOM   1662  O   GLY   114      31.908  -2.092 -76.030  1.00  0.00           O  
ATOM   1663  N   ALA   115      31.354  -0.846 -77.861  1.00  0.00           N  
ATOM   1664  H   ALA   115      30.881  -0.840 -78.757  1.00  0.00           H  
ATOM   1665  CA  ALA   115      32.035   0.309 -77.302  1.00  0.00           C  
ATOM   1666  HA  ALA   115      33.116   0.163 -77.289  1.00  0.00           H  
ATOM   1667  CB  ALA   115      31.758   1.469 -78.275  1.00  0.00           C  
ATOM   1668  HB1 ALA   115      32.481   2.286 -78.158  1.00  0.00           H  
ATOM   1669  HB2 ALA   115      31.758   1.183 -79.334  1.00  0.00           H  
ATOM   1670  HB3 ALA   115      30.804   1.927 -77.986  1.00  0.00           H  
ATOM   1671  C   ALA   115      31.638   0.684 -75.829  1.00  0.00           C  
ATOM   1672  O   ALA   115      32.426   1.215 -75.046  1.00  0.00           O  
ATOM   1673  N   LEU   116      30.386   0.450 -75.472  1.00  0.00           N  
ATOM   1674  H   LEU   116      29.766   0.102 -76.193  1.00  0.00           H  
ATOM   1675  CA  LEU   116      29.881   0.440 -74.014  1.00  0.00           C  
ATOM   1676  HA  LEU   116      29.881   1.460 -73.629  1.00  0.00           H  
ATOM   1677  CB  LEU   116      28.446  -0.215 -74.051  1.00  0.00           C  
ATOM   1678  HB2 LEU   116      27.748   0.266 -74.735  1.00  0.00           H  
ATOM   1679  HB3 LEU   116      28.621  -1.182 -74.523  1.00  0.00           H  
ATOM   1680  CG  LEU   116      27.631  -0.438 -72.743  1.00  0.00           C  
ATOM   1681  HG  LEU   116      28.291  -0.880 -71.996  1.00  0.00           H  
ATOM   1682  CD1 LEU   116      27.299   0.916 -72.242  1.00  0.00           C  
ATOM   1683 HD11 LEU   116      26.706   0.777 -71.329  1.00  0.00           H  
ATOM   1684 HD12 LEU   116      28.210   1.489 -72.030  1.00  0.00           H  
ATOM   1685 HD13 LEU   116      26.670   1.542 -72.887  1.00  0.00           H  
ATOM   1686  CD2 LEU   116      26.506  -1.384 -72.971  1.00  0.00           C  
ATOM   1687 HD21 LEU   116      25.688  -0.936 -73.549  1.00  0.00           H  
ATOM   1688 HD22 LEU   116      26.863  -2.266 -73.517  1.00  0.00           H  
ATOM   1689 HD23 LEU   116      26.234  -1.753 -71.974  1.00  0.00           H  
ATOM   1690  C   LEU   116      30.796  -0.278 -73.043  1.00  0.00           C  
ATOM   1691  O   LEU   116      31.128   0.152 -72.001  1.00  0.00           O  
ATOM   1692  N   GLN   117      31.222  -1.541 -73.417  1.00  0.00           N  
ATOM   1693  H   GLN   117      30.933  -1.886 -74.325  1.00  0.00           H  
ATOM   1694  CA  GLN   117      32.091  -2.445 -72.580  1.00  0.00           C  
ATOM   1695  HA  GLN   117      31.561  -2.542 -71.632  1.00  0.00           H  
ATOM   1696  CB  GLN   117      32.277  -3.752 -73.347  1.00  0.00           C  
ATOM   1697  HB2 GLN   117      32.800  -3.509 -74.272  1.00  0.00           H  
ATOM   1698  HB3 GLN   117      32.840  -4.517 -72.812  1.00  0.00           H  
ATOM   1699  CG  GLN   117      30.957  -4.428 -73.659  1.00  0.00           C  
ATOM   1700  HG2 GLN   117      30.423  -4.012 -74.514  1.00  0.00           H  
ATOM   1701  HG3 GLN   117      31.249  -5.454 -73.885  1.00  0.00           H  
ATOM   1702  CD  GLN   117      30.034  -4.607 -72.538  1.00  0.00           C  
ATOM   1703  OE1 GLN   117      30.379  -5.039 -71.447  1.00  0.00           O  
ATOM   1704  NE2 GLN   117      28.815  -4.314 -72.822  1.00  0.00           N  
ATOM   1705 HE21 GLN   117      28.042  -4.492 -72.191  1.00  0.00           H  
ATOM   1706 HE22 GLN   117      28.610  -3.931 -73.737  1.00  0.00           H  
ATOM   1707  C   GLN   117      33.419  -1.719 -72.238  1.00  0.00           C  
ATOM   1708  O   GLN   117      34.062  -2.064 -71.339  1.00  0.00           O  
ATOM   1709  N   LYS   118      33.862  -0.692 -72.976  1.00  0.00           N  
ATOM   1710  H   LYS   118      33.202  -0.335 -73.657  1.00  0.00           H  
ATOM   1711  CA  LYS   118      35.035   0.300 -72.848  1.00  0.00           C  
ATOM   1712  HA  LYS   118      35.815  -0.233 -72.304  1.00  0.00           H  
ATOM   1713  CB  LYS   118      35.629   0.529 -74.249  1.00  0.00           C  
ATOM   1714  HB2 LYS   118      35.652  -0.434 -74.760  1.00  0.00           H  
ATOM   1715  HB3 LYS   118      34.952   1.220 -74.750  1.00  0.00           H  
ATOM   1716  CG  LYS   118      37.020   1.208 -74.185  1.00  0.00           C  
ATOM   1717  HG2 LYS   118      36.906   2.278 -74.009  1.00  0.00           H  
ATOM   1718  HG3 LYS   118      37.586   0.883 -73.312  1.00  0.00           H  
ATOM   1719  CD  LYS   118      37.889   0.996 -75.426  1.00  0.00           C  
ATOM   1720  HD2 LYS   118      38.851   1.499 -75.331  1.00  0.00           H  
ATOM   1721  HD3 LYS   118      38.141  -0.062 -75.503  1.00  0.00           H  
ATOM   1722  CE  LYS   118      37.115   1.399 -76.722  1.00  0.00           C  
ATOM   1723  HE2 LYS   118      36.142   0.908 -76.707  1.00  0.00           H  
ATOM   1724  HE3 LYS   118      36.993   2.481 -76.665  1.00  0.00           H  
ATOM   1725  NZ  LYS   118      37.819   0.997 -77.988  1.00  0.00           N  
ATOM   1726  HZ1 LYS   118      37.256   1.304 -78.768  1.00  0.00           H  
ATOM   1727  HZ2 LYS   118      38.703   1.477 -78.084  1.00  0.00           H  
ATOM   1728  HZ3 LYS   118      37.914  -0.000 -78.119  1.00  0.00           H  
ATOM   1729  C   LYS   118      34.788   1.493 -71.990  1.00  0.00           C  
ATOM   1730  O   LYS   118      35.604   1.771 -71.101  1.00  0.00           O  
ATOM   1731  N   GLU   119      33.616   2.148 -72.082  1.00  0.00           N  
ATOM   1732  H   GLU   119      32.943   1.819 -72.763  1.00  0.00           H  
ATOM   1733  CA  GLU   119      33.102   3.111 -71.088  1.00  0.00           C  
ATOM   1734  HA  GLU   119      33.846   3.907 -71.104  1.00  0.00           H  
ATOM   1735  CB  GLU   119      31.749   3.738 -71.557  1.00  0.00           C  
ATOM   1736  HB2 GLU   119      31.845   4.375 -72.437  1.00  0.00           H  
ATOM   1737  HB3 GLU   119      31.075   2.918 -71.807  1.00  0.00           H  
ATOM   1738  CG  GLU   119      31.017   4.528 -70.427  1.00  0.00           C  
ATOM   1739  HG2 GLU   119      30.072   4.986 -70.720  1.00  0.00           H  
ATOM   1740  HG3 GLU   119      30.672   3.761 -69.734  1.00  0.00           H  
ATOM   1741  CD  GLU   119      31.874   5.626 -69.732  1.00  0.00           C  
ATOM   1742  OE1 GLU   119      31.425   6.209 -68.710  1.00  0.00           O  
ATOM   1743  OE2 GLU   119      32.965   5.999 -70.237  1.00  0.00           O  
ATOM   1744  C   GLU   119      32.846   2.448 -69.697  1.00  0.00           C  
ATOM   1745  O   GLU   119      33.099   3.073 -68.679  1.00  0.00           O  
ATOM   1746  N   LEU   120      32.327   1.200 -69.576  1.00  0.00           N  
ATOM   1747  H   LEU   120      31.982   0.617 -70.329  1.00  0.00           H  
ATOM   1748  CA  LEU   120      32.200   0.370 -68.351  1.00  0.00           C  
ATOM   1749  HA  LEU   120      31.466   0.807 -67.674  1.00  0.00           H  
ATOM   1750  CB  LEU   120      31.748  -1.074 -68.741  1.00  0.00           C  
ATOM   1751  HB2 LEU   120      30.752  -0.889 -69.145  1.00  0.00           H  
ATOM   1752  HB3 LEU   120      32.407  -1.344 -69.566  1.00  0.00           H  
ATOM   1753  CG  LEU   120      31.572  -2.102 -67.691  1.00  0.00           C  
ATOM   1754  HG  LEU   120      32.538  -2.147 -67.188  1.00  0.00           H  
ATOM   1755  CD1 LEU   120      30.562  -1.771 -66.654  1.00  0.00           C  
ATOM   1756 HD11 LEU   120      30.538  -2.611 -65.949  1.00  0.00           H  
ATOM   1757 HD12 LEU   120      30.809  -0.800 -66.206  1.00  0.00           H  
ATOM   1758 HD13 LEU   120      29.565  -1.642 -67.093  1.00  0.00           H  
ATOM   1759  CD2 LEU   120      31.381  -3.493 -68.245  1.00  0.00           C  
ATOM   1760 HD21 LEU   120      31.777  -4.174 -67.482  1.00  0.00           H  
ATOM   1761 HD22 LEU   120      30.329  -3.781 -68.362  1.00  0.00           H  
ATOM   1762 HD23 LEU   120      31.909  -3.730 -69.177  1.00  0.00           H  
ATOM   1763  C   LEU   120      33.497   0.377 -67.487  1.00  0.00           C  
ATOM   1764  O   LEU   120      33.599   0.684 -66.326  1.00  0.00           O  
ATOM   1765  N   ILE   121      34.637   0.128 -68.173  1.00  0.00           N  
ATOM   1766  H   ILE   121      34.608  -0.170 -69.141  1.00  0.00           H  
ATOM   1767  CA  ILE   121      35.974   0.149 -67.581  1.00  0.00           C  
ATOM   1768  HA  ILE   121      35.866  -0.470 -66.690  1.00  0.00           H  
ATOM   1769  CB  ILE   121      37.043  -0.386 -68.539  1.00  0.00           C  
ATOM   1770  HB  ILE   121      37.230   0.347 -69.324  1.00  0.00           H  
ATOM   1771  CG2 ILE   121      38.347  -0.736 -67.959  1.00  0.00           C  
ATOM   1772 HG21 ILE   121      38.716   0.179 -67.479  1.00  0.00           H  
ATOM   1773 HG22 ILE   121      38.331  -1.607 -67.292  1.00  0.00           H  
ATOM   1774 HG23 ILE   121      39.085  -1.048 -68.708  1.00  0.00           H  
ATOM   1775  CG1 ILE   121      36.509  -1.499 -69.452  1.00  0.00           C  
ATOM   1776 HG12 ILE   121      35.797  -1.028 -70.130  1.00  0.00           H  
ATOM   1777 HG13 ILE   121      37.382  -1.878 -69.982  1.00  0.00           H  
ATOM   1778  CD1 ILE   121      35.815  -2.731 -68.805  1.00  0.00           C  
ATOM   1779 HD11 ILE   121      34.737  -2.530 -68.775  1.00  0.00           H  
ATOM   1780 HD12 ILE   121      35.986  -3.639 -69.396  1.00  0.00           H  
ATOM   1781 HD13 ILE   121      36.102  -2.883 -67.758  1.00  0.00           H  
ATOM   1782  C   ILE   121      36.334   1.589 -67.167  1.00  0.00           C  
ATOM   1783  O   ILE   121      36.924   1.715 -66.092  1.00  0.00           O  
ATOM   1784  N   ARG   122      36.068   2.677 -67.907  1.00  0.00           N  
ATOM   1785  H   ARG   122      35.546   2.585 -68.771  1.00  0.00           H  
ATOM   1786  CA  ARG   122      36.285   4.000 -67.366  1.00  0.00           C  
ATOM   1787  HA  ARG   122      37.351   4.020 -67.139  1.00  0.00           H  
ATOM   1788  CB  ARG   122      36.062   5.034 -68.464  1.00  0.00           C  
ATOM   1789  HB2 ARG   122      36.723   4.761 -69.287  1.00  0.00           H  
ATOM   1790  HB3 ARG   122      35.016   5.009 -68.771  1.00  0.00           H  
ATOM   1791  CG  ARG   122      36.498   6.504 -68.044  1.00  0.00           C  
ATOM   1792  HG2 ARG   122      36.065   6.697 -67.062  1.00  0.00           H  
ATOM   1793  HG3 ARG   122      37.586   6.442 -68.042  1.00  0.00           H  
ATOM   1794  CD  ARG   122      36.101   7.502 -69.145  1.00  0.00           C  
ATOM   1795  HD2 ARG   122      36.711   8.405 -69.100  1.00  0.00           H  
ATOM   1796  HD3 ARG   122      36.366   7.114 -70.128  1.00  0.00           H  
ATOM   1797  NE  ARG   122      34.622   7.786 -69.094  1.00  0.00           N  
ATOM   1798  HE  ARG   122      33.962   7.148 -69.517  1.00  0.00           H  
ATOM   1799  CZ  ARG   122      33.952   8.744 -68.530  1.00  0.00           C  
ATOM   1800  NH1 ARG   122      34.425   9.831 -68.078  1.00  0.00           N  
ATOM   1801 HH11 ARG   122      35.392  10.073 -68.239  1.00  0.00           H  
ATOM   1802 HH12 ARG   122      33.819  10.599 -67.829  1.00  0.00           H  
ATOM   1803  NH2 ARG   122      32.658   8.629 -68.400  1.00  0.00           N  
ATOM   1804 HH21 ARG   122      32.191   7.751 -68.576  1.00  0.00           H  
ATOM   1805 HH22 ARG   122      32.152   9.402 -67.992  1.00  0.00           H  
ATOM   1806  C   ARG   122      35.631   4.443 -66.101  1.00  0.00           C  
ATOM   1807  O   ARG   122      36.327   4.926 -65.200  1.00  0.00           O  
ATOM   1808  N   PHE   123      34.268   4.236 -66.011  1.00  0.00           N  
ATOM   1809  H   PHE   123      33.695   3.927 -66.788  1.00  0.00           H  
ATOM   1810  CA  PHE   123      33.634   4.851 -64.918  1.00  0.00           C  
ATOM   1811  HA  PHE   123      34.094   5.791 -64.616  1.00  0.00           H  
ATOM   1812  CB  PHE   123      32.209   5.086 -65.233  1.00  0.00           C  
ATOM   1813  HB2 PHE   123      31.903   5.965 -64.654  1.00  0.00           H  
ATOM   1814  HB3 PHE   123      32.235   5.361 -66.295  1.00  0.00           H  
ATOM   1815  CG  PHE   123      31.246   3.914 -65.122  1.00  0.00           C  
ATOM   1816  CD1 PHE   123      30.792   3.359 -66.310  1.00  0.00           C  
ATOM   1817  HD1 PHE   123      31.195   3.688 -67.257  1.00  0.00           H  
ATOM   1818  CE1 PHE   123      29.890   2.290 -66.337  1.00  0.00           C  
ATOM   1819  HE1 PHE   123      29.643   1.807 -67.270  1.00  0.00           H  
ATOM   1820  CZ  PHE   123      29.425   1.815 -65.089  1.00  0.00           C  
ATOM   1821  HZ  PHE   123      28.859   0.896 -65.069  1.00  0.00           H  
ATOM   1822  CE2 PHE   123      29.841   2.336 -63.859  1.00  0.00           C  
ATOM   1823  HE2 PHE   123      29.389   1.925 -62.968  1.00  0.00           H  
ATOM   1824  CD2 PHE   123      30.765   3.382 -63.895  1.00  0.00           C  
ATOM   1825  HD2 PHE   123      31.086   3.887 -62.995  1.00  0.00           H  
ATOM   1826  C   PHE   123      33.841   3.941 -63.661  1.00  0.00           C  
ATOM   1827  O   PHE   123      33.746   4.407 -62.556  1.00  0.00           O  
ATOM   1828  N   LEU   124      34.285   2.700 -63.864  1.00  0.00           N  
ATOM   1829  H   LEU   124      34.272   2.336 -64.810  1.00  0.00           H  
ATOM   1830  CA  LEU   124      34.577   1.799 -62.715  1.00  0.00           C  
ATOM   1831  HA  LEU   124      33.940   2.051 -61.867  1.00  0.00           H  
ATOM   1832  CB  LEU   124      34.232   0.342 -63.042  1.00  0.00           C  
ATOM   1833  HB2 LEU   124      34.890  -0.012 -63.836  1.00  0.00           H  
ATOM   1834  HB3 LEU   124      34.419  -0.279 -62.166  1.00  0.00           H  
ATOM   1835  CG  LEU   124      32.730   0.126 -63.334  1.00  0.00           C  
ATOM   1836  HG  LEU   124      32.413   0.861 -64.074  1.00  0.00           H  
ATOM   1837  CD1 LEU   124      32.514  -1.298 -63.831  1.00  0.00           C  
ATOM   1838 HD11 LEU   124      32.916  -2.062 -63.155  1.00  0.00           H  
ATOM   1839 HD12 LEU   124      31.454  -1.460 -64.065  1.00  0.00           H  
ATOM   1840 HD13 LEU   124      33.004  -1.354 -64.811  1.00  0.00           H  
ATOM   1841  CD2 LEU   124      31.906   0.198 -62.052  1.00  0.00           C  
ATOM   1842 HD21 LEU   124      30.862  -0.038 -62.291  1.00  0.00           H  
ATOM   1843 HD22 LEU   124      32.329  -0.460 -61.282  1.00  0.00           H  
ATOM   1844 HD23 LEU   124      31.740   1.200 -61.637  1.00  0.00           H  
ATOM   1845  C   LEU   124      36.054   1.844 -62.219  1.00  0.00           C  
ATOM   1846  O   LEU   124      36.209   1.556 -61.032  1.00  0.00           O  
ATOM   1847  N   ASN   125      36.923   2.443 -63.035  1.00  0.00           N  
ATOM   1848  H   ASN   125      36.647   2.516 -64.007  1.00  0.00           H  
ATOM   1849  CA  ASN   125      38.272   2.847 -62.717  1.00  0.00           C  
ATOM   1850  HA  ASN   125      38.811   1.999 -62.294  1.00  0.00           H  
ATOM   1851  CB  ASN   125      39.117   3.123 -64.011  1.00  0.00           C  
ATOM   1852  HB2 ASN   125      38.485   3.736 -64.653  1.00  0.00           H  
ATOM   1853  HB3 ASN   125      39.893   3.841 -63.746  1.00  0.00           H  
ATOM   1854  CG  ASN   125      39.881   2.003 -64.728  1.00  0.00           C  
ATOM   1855  OD1 ASN   125      40.490   2.262 -65.736  1.00  0.00           O  
ATOM   1856  ND2 ASN   125      39.833   0.741 -64.342  1.00  0.00           N  
ATOM   1857 HD21 ASN   125      39.938   0.063 -65.087  1.00  0.00           H  
ATOM   1858 HD22 ASN   125      39.384   0.477 -63.473  1.00  0.00           H  
ATOM   1859  C   ASN   125      38.273   4.079 -61.732  1.00  0.00           C  
ATOM   1860  O   ASN   125      39.014   5.058 -61.901  1.00  0.00           O  
ATOM   1861  N   ALA   126      37.579   4.002 -60.568  1.00  0.00           N  
ATOM   1862  H   ALA   126      36.935   3.220 -60.535  1.00  0.00           H  
ATOM   1863  CA  ALA   126      37.513   4.894 -59.392  1.00  0.00           C  
ATOM   1864  HA  ALA   126      37.551   5.913 -59.777  1.00  0.00           H  
ATOM   1865  CB  ALA   126      36.069   4.682 -58.837  1.00  0.00           C  
ATOM   1866  HB1 ALA   126      35.338   4.874 -59.632  1.00  0.00           H  
ATOM   1867  HB2 ALA   126      35.967   3.668 -58.431  1.00  0.00           H  
ATOM   1868  HB3 ALA   126      35.841   5.314 -57.970  1.00  0.00           H  
ATOM   1869  C   ALA   126      38.570   4.572 -58.217  1.00  0.00           C  
ATOM   1870  O   ALA   126      38.309   4.775 -57.025  1.00  0.00           O  
ATOM   1871  N   GLY   127      39.753   4.034 -58.528  1.00  0.00           N  
ATOM   1872  H   GLY   127      39.916   3.872 -59.514  1.00  0.00           H  
ATOM   1873  CA  GLY   127      40.660   3.500 -57.447  1.00  0.00           C  
ATOM   1874  HA2 GLY   127      40.171   3.048 -56.584  1.00  0.00           H  
ATOM   1875  HA3 GLY   127      41.314   2.725 -57.847  1.00  0.00           H  
ATOM   1876  C   GLY   127      41.600   4.498 -56.782  1.00  0.00           C  
ATOM   1877  O   GLY   127      41.993   5.427 -57.463  1.00  0.00           O  
ATOM   1878  N   ILE   128      42.070   4.192 -55.569  1.00  0.00           N  
ATOM   1879  H   ILE   128      41.667   3.426 -55.043  1.00  0.00           H  
ATOM   1880  CA  ILE   128      43.108   5.057 -54.958  1.00  0.00           C  
ATOM   1881  HA  ILE   128      43.634   5.581 -55.755  1.00  0.00           H  
ATOM   1882  CB  ILE   128      42.457   6.065 -53.936  1.00  0.00           C  
ATOM   1883  HB  ILE   128      41.847   5.469 -53.258  1.00  0.00           H  
ATOM   1884  CG2 ILE   128      43.635   6.814 -53.298  1.00  0.00           C  
ATOM   1885 HG21 ILE   128      44.482   6.166 -53.041  1.00  0.00           H  
ATOM   1886 HG22 ILE   128      43.942   7.672 -53.910  1.00  0.00           H  
ATOM   1887 HG23 ILE   128      43.317   7.207 -52.324  1.00  0.00           H  
ATOM   1888  CG1 ILE   128      41.598   7.096 -54.666  1.00  0.00           C  
ATOM   1889 HG12 ILE   128      42.220   7.526 -55.450  1.00  0.00           H  
ATOM   1890 HG13 ILE   128      40.779   6.522 -55.099  1.00  0.00           H  
ATOM   1891  CD1 ILE   128      40.943   8.164 -53.814  1.00  0.00           C  
ATOM   1892 HD11 ILE   128      40.375   8.720 -54.570  1.00  0.00           H  
ATOM   1893 HD12 ILE   128      40.256   7.776 -53.051  1.00  0.00           H  
ATOM   1894 HD13 ILE   128      41.594   8.857 -53.265  1.00  0.00           H  
ATOM   1895  C   ILE   128      44.072   4.050 -54.358  1.00  0.00           C  
ATOM   1896  O   ILE   128      43.677   3.073 -53.794  1.00  0.00           O  
ATOM   1897  N   PHE   129      45.376   4.316 -54.581  1.00  0.00           N  
ATOM   1898  H   PHE   129      45.627   5.258 -54.856  1.00  0.00           H  
ATOM   1899  CA  PHE   129      46.502   3.417 -54.444  1.00  0.00           C  
ATOM   1900  HA  PHE   129      46.219   2.393 -54.203  1.00  0.00           H  
ATOM   1901  CB  PHE   129      47.106   3.379 -55.883  1.00  0.00           C  
ATOM   1902  HB2 PHE   129      47.276   4.436 -56.121  1.00  0.00           H  
ATOM   1903  HB3 PHE   129      48.046   2.880 -55.616  1.00  0.00           H  
ATOM   1904  CG  PHE   129      46.441   2.608 -56.962  1.00  0.00           C  
ATOM   1905  CD1 PHE   129      45.369   3.198 -57.670  1.00  0.00           C  
ATOM   1906  HD1 PHE   129      45.095   4.233 -57.534  1.00  0.00           H  
ATOM   1907  CE1 PHE   129      44.591   2.498 -58.613  1.00  0.00           C  
ATOM   1908  HE1 PHE   129      43.894   3.054 -59.224  1.00  0.00           H  
ATOM   1909  CZ  PHE   129      44.894   1.165 -58.821  1.00  0.00           C  
ATOM   1910  HZ  PHE   129      44.442   0.597 -59.620  1.00  0.00           H  
ATOM   1911  CE2 PHE   129      45.818   0.513 -58.037  1.00  0.00           C  
ATOM   1912  HE2 PHE   129      45.987  -0.505 -58.357  1.00  0.00           H  
ATOM   1913  CD2 PHE   129      46.550   1.195 -57.113  1.00  0.00           C  
ATOM   1914  HD2 PHE   129      47.290   0.686 -56.513  1.00  0.00           H  
ATOM   1915  C   PHE   129      47.501   3.853 -53.377  1.00  0.00           C  
ATOM   1916  O   PHE   129      48.230   2.984 -52.978  1.00  0.00           O  
ATOM   1917  N   GLY   130      47.441   5.092 -52.890  1.00  0.00           N  
ATOM   1918  H   GLY   130      46.891   5.770 -53.403  1.00  0.00           H  
ATOM   1919  CA  GLY   130      48.204   5.642 -51.792  1.00  0.00           C  
ATOM   1920  HA2 GLY   130      47.602   6.337 -51.206  1.00  0.00           H  
ATOM   1921  HA3 GLY   130      48.317   4.823 -51.082  1.00  0.00           H  
ATOM   1922  C   GLY   130      49.517   6.368 -52.198  1.00  0.00           C  
ATOM   1923  O   GLY   130      49.975   6.207 -53.285  1.00  0.00           O  
ATOM   1924  N   ASN   131      49.987   7.221 -51.318  1.00  0.00           N  
ATOM   1925  H   ASN   131      49.596   7.245 -50.384  1.00  0.00           H  
ATOM   1926  CA  ASN   131      51.188   8.007 -51.442  1.00  0.00           C  
ATOM   1927  HA  ASN   131      51.165   8.498 -52.414  1.00  0.00           H  
ATOM   1928  CB  ASN   131      50.954   9.225 -50.550  1.00  0.00           C  
ATOM   1929  HB2 ASN   131      50.014   9.697 -50.834  1.00  0.00           H  
ATOM   1930  HB3 ASN   131      50.994   8.892 -49.513  1.00  0.00           H  
ATOM   1931  CG  ASN   131      52.053  10.273 -50.734  1.00  0.00           C  
ATOM   1932  OD1 ASN   131      52.249  10.822 -51.794  1.00  0.00           O  
ATOM   1933  ND2 ASN   131      52.849  10.486 -49.722  1.00  0.00           N  
ATOM   1934 HD21 ASN   131      53.612  11.102 -49.973  1.00  0.00           H  
ATOM   1935 HD22 ASN   131      52.641  10.095 -48.811  1.00  0.00           H  
ATOM   1936  C   ASN   131      52.506   7.262 -51.262  1.00  0.00           C  
ATOM   1937  O   ASN   131      53.501   7.785 -50.867  1.00  0.00           O  
ATOM   1938  N   GLY   132      52.419   5.943 -51.503  1.00  0.00           N  
ATOM   1939  H   GLY   132      51.480   5.621 -51.705  1.00  0.00           H  
ATOM   1940  CA  GLY   132      53.460   4.911 -51.499  1.00  0.00           C  
ATOM   1941  HA2 GLY   132      54.291   5.167 -52.157  1.00  0.00           H  
ATOM   1942  HA3 GLY   132      53.678   4.674 -50.458  1.00  0.00           H  
ATOM   1943  C   GLY   132      52.850   3.617 -52.054  1.00  0.00           C  
ATOM   1944  O   GLY   132      52.293   3.577 -53.127  1.00  0.00           O  
ATOM   1945  N   SER   133      52.937   2.509 -51.230  1.00  0.00           N  
ATOM   1946  H   SER   133      53.550   2.609 -50.430  1.00  0.00           H  
ATOM   1947  CA  SER   133      52.350   1.171 -51.486  1.00  0.00           C  
ATOM   1948  HA  SER   133      52.304   1.000 -52.562  1.00  0.00           H  
ATOM   1949  CB  SER   133      53.375   0.152 -50.884  1.00  0.00           C  
ATOM   1950  HB2 SER   133      53.614   0.473 -49.870  1.00  0.00           H  
ATOM   1951  HB3 SER   133      53.031  -0.881 -50.932  1.00  0.00           H  
ATOM   1952  OG  SER   133      54.574   0.197 -51.634  1.00  0.00           O  
ATOM   1953  HG  SER   133      55.181   0.881 -51.341  1.00  0.00           H  
ATOM   1954  C   SER   133      50.981   1.039 -50.791  1.00  0.00           C  
ATOM   1955  O   SER   133      50.326   0.027 -50.893  1.00  0.00           O  
ATOM   1956  N   ASP   134      50.570   1.860 -49.806  1.00  0.00           N  
ATOM   1957  H   ASP   134      51.040   2.749 -49.678  1.00  0.00           H  
ATOM   1958  CA  ASP   134      49.732   1.438 -48.667  1.00  0.00           C  
ATOM   1959  HA  ASP   134      49.951   0.404 -48.399  1.00  0.00           H  
ATOM   1960  CB  ASP   134      50.151   2.225 -47.394  1.00  0.00           C  
ATOM   1961  HB2 ASP   134      49.839   3.260 -47.531  1.00  0.00           H  
ATOM   1962  HB3 ASP   134      49.815   1.716 -46.490  1.00  0.00           H  
ATOM   1963  CG  ASP   134      51.732   2.372 -47.301  1.00  0.00           C  
ATOM   1964  OD1 ASP   134      52.422   1.439 -46.816  1.00  0.00           O  
ATOM   1965  OD2 ASP   134      52.284   3.335 -47.908  1.00  0.00           O  
ATOM   1966  C   ASP   134      48.202   1.445 -48.962  1.00  0.00           C  
ATOM   1967  O   ASP   134      47.532   0.819 -48.195  1.00  0.00           O  
ATOM   1968  N   ASN   135      47.782   1.862 -50.149  1.00  0.00           N  
ATOM   1969  H   ASN   135      48.402   2.308 -50.814  1.00  0.00           H  
ATOM   1970  CA  ASN   135      46.443   1.672 -50.579  1.00  0.00           C  
ATOM   1971  HA  ASN   135      45.997   0.938 -49.909  1.00  0.00           H  
ATOM   1972  CB  ASN   135      45.552   2.949 -50.465  1.00  0.00           C  
ATOM   1973  HB2 ASN   135      45.915   3.402 -49.542  1.00  0.00           H  
ATOM   1974  HB3 ASN   135      45.634   3.541 -51.376  1.00  0.00           H  
ATOM   1975  CG  ASN   135      44.112   2.533 -50.137  1.00  0.00           C  
ATOM   1976  OD1 ASN   135      43.858   2.139 -49.038  1.00  0.00           O  
ATOM   1977  ND2 ASN   135      43.216   2.777 -50.998  1.00  0.00           N  
ATOM   1978 HD21 ASN   135      42.238   2.554 -50.860  1.00  0.00           H  
ATOM   1979 HD22 ASN   135      43.546   3.056 -51.914  1.00  0.00           H  
ATOM   1980  C   ASN   135      46.392   0.921 -51.936  1.00  0.00           C  
ATOM   1981  O   ASN   135      45.396   1.018 -52.619  1.00  0.00           O  
ATOM   1982  N   THR   136      47.470   0.234 -52.261  1.00  0.00           N  
ATOM   1983  H   THR   136      48.316   0.385 -51.725  1.00  0.00           H  
ATOM   1984  CA  THR   136      47.448  -0.798 -53.269  1.00  0.00           C  
ATOM   1985  HA  THR   136      46.703  -0.686 -54.056  1.00  0.00           H  
ATOM   1986  CB  THR   136      48.868  -0.724 -54.026  1.00  0.00           C  
ATOM   1987  HB  THR   136      49.684  -0.823 -53.310  1.00  0.00           H  
ATOM   1988  CG2 THR   136      48.995  -1.783 -55.160  1.00  0.00           C  
ATOM   1989 HG21 THR   136      48.195  -1.599 -55.888  1.00  0.00           H  
ATOM   1990 HG22 THR   136      49.957  -1.732 -55.684  1.00  0.00           H  
ATOM   1991 HG23 THR   136      48.817  -2.789 -54.759  1.00  0.00           H  
ATOM   1992  OG1 THR   136      48.943   0.514 -54.631  1.00  0.00           O  
ATOM   1993  HG1 THR   136      48.545   1.152 -54.034  1.00  0.00           H  
ATOM   1994  C   THR   136      47.335  -2.142 -52.597  1.00  0.00           C  
ATOM   1995  O   THR   136      47.922  -2.340 -51.532  1.00  0.00           O  
ATOM   1996  N   LEU   137      46.572  -3.075 -53.230  1.00  0.00           N  
ATOM   1997  H   LEU   137      46.038  -2.755 -54.030  1.00  0.00           H  
ATOM   1998  CA  LEU   137      46.241  -4.432 -52.812  1.00  0.00           C  
ATOM   1999  HA  LEU   137      46.016  -4.375 -51.747  1.00  0.00           H  
ATOM   2000  CB  LEU   137      44.986  -4.915 -53.608  1.00  0.00           C  
ATOM   2001  HB2 LEU   137      44.167  -4.229 -53.395  1.00  0.00           H  
ATOM   2002  HB3 LEU   137      45.248  -4.950 -54.666  1.00  0.00           H  
ATOM   2003  CG  LEU   137      44.501  -6.280 -53.242  1.00  0.00           C  
ATOM   2004  HG  LEU   137      45.326  -6.969 -53.062  1.00  0.00           H  
ATOM   2005  CD1 LEU   137      43.567  -6.208 -52.009  1.00  0.00           C  
ATOM   2006 HD11 LEU   137      42.566  -5.887 -52.325  1.00  0.00           H  
ATOM   2007 HD12 LEU   137      43.437  -7.201 -51.562  1.00  0.00           H  
ATOM   2008 HD13 LEU   137      44.036  -5.468 -51.349  1.00  0.00           H  
ATOM   2009  CD2 LEU   137      43.697  -6.924 -54.347  1.00  0.00           C  
ATOM   2010 HD21 LEU   137      43.039  -7.748 -54.045  1.00  0.00           H  
ATOM   2011 HD22 LEU   137      43.140  -6.202 -54.959  1.00  0.00           H  
ATOM   2012 HD23 LEU   137      44.425  -7.336 -55.056  1.00  0.00           H  
ATOM   2013  C   LEU   137      47.507  -5.394 -52.960  1.00  0.00           C  
ATOM   2014  O   LEU   137      48.178  -5.364 -53.942  1.00  0.00           O  
ATOM   2015  N   PRO   138      47.660  -6.326 -52.086  1.00  0.00           N  
ATOM   2016  CD  PRO   138      47.155  -6.440 -50.688  1.00  0.00           C  
ATOM   2017  HD2 PRO   138      46.232  -7.033 -50.674  1.00  0.00           H  
ATOM   2018  HD3 PRO   138      46.966  -5.461 -50.231  1.00  0.00           H  
ATOM   2019  CG  PRO   138      48.208  -7.295 -49.888  1.00  0.00           C  
ATOM   2020  HG2 PRO   138      47.774  -7.776 -49.003  1.00  0.00           H  
ATOM   2021  HG3 PRO   138      48.975  -6.632 -49.468  1.00  0.00           H  
ATOM   2022  CB  PRO   138      48.774  -8.190 -50.955  1.00  0.00           C  
ATOM   2023  HB2 PRO   138      48.065  -8.959 -51.286  1.00  0.00           H  
ATOM   2024  HB3 PRO   138      49.826  -8.500 -50.928  1.00  0.00           H  
ATOM   2025  CA  PRO   138      48.733  -7.248 -52.211  1.00  0.00           C  
ATOM   2026  HA  PRO   138      49.654  -6.666 -52.191  1.00  0.00           H  
ATOM   2027  C   PRO   138      48.663  -8.035 -53.557  1.00  0.00           C  
ATOM   2028  O   PRO   138      47.615  -8.288 -54.163  1.00  0.00           O  
ATOM   2029  N   HIE   139      49.900  -8.356 -54.086  1.00  0.00           N  
ATOM   2030  H   HIE   139      50.741  -8.063 -53.604  1.00  0.00           H  
ATOM   2031  CA  HIE   139      50.023  -9.025 -55.344  1.00  0.00           C  
ATOM   2032  HA  HIE   139      49.449  -8.487 -56.099  1.00  0.00           H  
ATOM   2033  CB  HIE   139      51.494  -8.858 -55.761  1.00  0.00           C  
ATOM   2034  HB2 HIE   139      51.731  -9.776 -56.313  1.00  0.00           H  
ATOM   2035  HB3 HIE   139      51.508  -8.007 -56.453  1.00  0.00           H  
ATOM   2036  CG  HIE   139      52.561  -8.632 -54.751  1.00  0.00           C  
ATOM   2037  ND1 HIE   139      53.265  -9.605 -54.064  1.00  0.00           N  
ATOM   2038  CE1 HIE   139      54.075  -8.923 -53.245  1.00  0.00           C  
ATOM   2039  HE1 HIE   139      54.782  -9.409 -52.590  1.00  0.00           H  
ATOM   2040  NE2 HIE   139      53.936  -7.561 -53.381  1.00  0.00           N  
ATOM   2041  HE2 HIE   139      54.432  -6.872 -52.835  1.00  0.00           H  
ATOM   2042  CD2 HIE   139      52.990  -7.329 -54.331  1.00  0.00           C  
ATOM   2043  HD2 HIE   139      52.677  -6.383 -54.746  1.00  0.00           H  
ATOM   2044  C   HIE   139      49.673 -10.456 -55.182  1.00  0.00           C  
ATOM   2045  O   HIE   139      48.957 -10.985 -56.046  1.00  0.00           O  
ATOM   2046  N   SER   140      50.048 -11.063 -54.082  1.00  0.00           N  
ATOM   2047  H   SER   140      50.727 -10.587 -53.501  1.00  0.00           H  
ATOM   2048  CA  SER   140      49.555 -12.345 -53.607  1.00  0.00           C  
ATOM   2049  HA  SER   140      49.993 -13.180 -54.154  1.00  0.00           H  
ATOM   2050  CB  SER   140      50.064 -12.523 -52.193  1.00  0.00           C  
ATOM   2051  HB2 SER   140      49.716 -13.461 -51.761  1.00  0.00           H  
ATOM   2052  HB3 SER   140      51.153 -12.531 -52.253  1.00  0.00           H  
ATOM   2053  OG  SER   140      49.835 -11.391 -51.331  1.00  0.00           O  
ATOM   2054  HG  SER   140      50.190 -11.614 -50.467  1.00  0.00           H  
ATOM   2055  C   SER   140      47.999 -12.356 -53.635  1.00  0.00           C  
ATOM   2056  O   SER   140      47.395 -13.362 -54.055  1.00  0.00           O  
ATOM   2057  N   ALA   141      47.313 -11.356 -53.081  1.00  0.00           N  
ATOM   2058  H   ALA   141      47.834 -10.665 -52.555  1.00  0.00           H  
ATOM   2059  CA  ALA   141      45.888 -11.360 -53.044  1.00  0.00           C  
ATOM   2060  HA  ALA   141      45.570 -12.290 -52.573  1.00  0.00           H  
ATOM   2061  CB  ALA   141      45.544 -10.167 -52.075  1.00  0.00           C  
ATOM   2062  HB1 ALA   141      44.456 -10.225 -51.947  1.00  0.00           H  
ATOM   2063  HB2 ALA   141      46.089 -10.386 -51.149  1.00  0.00           H  
ATOM   2064  HB3 ALA   141      45.823  -9.176 -52.455  1.00  0.00           H  
ATOM   2065  C   ALA   141      45.421 -11.159 -54.477  1.00  0.00           C  
ATOM   2066  O   ALA   141      44.416 -11.820 -54.834  1.00  0.00           O  
ATOM   2067  N   THR   142      46.166 -10.443 -55.292  1.00  0.00           N  
ATOM   2068  H   THR   142      46.850  -9.735 -55.052  1.00  0.00           H  
ATOM   2069  CA  THR   142      45.705 -10.253 -56.708  1.00  0.00           C  
ATOM   2070  HA  THR   142      44.670  -9.911 -56.700  1.00  0.00           H  
ATOM   2071  CB  THR   142      46.515  -9.199 -57.457  1.00  0.00           C  
ATOM   2072  HB  THR   142      47.559  -9.510 -57.485  1.00  0.00           H  
ATOM   2073  CG2 THR   142      46.006  -9.045 -58.837  1.00  0.00           C  
ATOM   2074 HG21 THR   142      46.541  -8.252 -59.376  1.00  0.00           H  
ATOM   2075 HG22 THR   142      46.119  -9.939 -59.462  1.00  0.00           H  
ATOM   2076 HG23 THR   142      44.968  -8.718 -58.977  1.00  0.00           H  
ATOM   2077  OG1 THR   142      46.614  -7.996 -56.654  1.00  0.00           O  
ATOM   2078  HG1 THR   142      47.101  -8.178 -55.848  1.00  0.00           H  
ATOM   2079  C   THR   142      45.688 -11.588 -57.482  1.00  0.00           C  
ATOM   2080  O   THR   142      44.661 -11.980 -57.995  1.00  0.00           O  
ATOM   2081  N   ARG   143      46.828 -12.292 -57.605  1.00  0.00           N  
ATOM   2082  H   ARG   143      47.620 -11.830 -57.175  1.00  0.00           H  
ATOM   2083  CA  ARG   143      46.969 -13.619 -58.184  1.00  0.00           C  
ATOM   2084  HA  ARG   143      46.649 -13.558 -59.224  1.00  0.00           H  
ATOM   2085  CB  ARG   143      48.414 -14.161 -58.037  1.00  0.00           C  
ATOM   2086  HB2 ARG   143      49.203 -13.411 -57.976  1.00  0.00           H  
ATOM   2087  HB3 ARG   143      48.658 -14.719 -57.133  1.00  0.00           H  
ATOM   2088  CG  ARG   143      48.685 -14.906 -59.367  1.00  0.00           C  
ATOM   2089  HG2 ARG   143      48.012 -15.756 -59.480  1.00  0.00           H  
ATOM   2090  HG3 ARG   143      48.393 -14.252 -60.189  1.00  0.00           H  
ATOM   2091  CD  ARG   143      50.133 -15.275 -59.671  1.00  0.00           C  
ATOM   2092  HD2 ARG   143      50.027 -15.722 -60.659  1.00  0.00           H  
ATOM   2093  HD3 ARG   143      50.793 -14.413 -59.771  1.00  0.00           H  
ATOM   2094  NE  ARG   143      50.739 -16.236 -58.585  1.00  0.00           N  
ATOM   2095  HE  ARG   143      50.375 -16.168 -57.645  1.00  0.00           H  
ATOM   2096  CZ  ARG   143      51.449 -17.306 -58.851  1.00  0.00           C  
ATOM   2097  NH1 ARG   143      51.583 -17.728 -60.132  1.00  0.00           N  
ATOM   2098 HH11 ARG   143      51.213 -17.062 -60.795  1.00  0.00           H  
ATOM   2099 HH12 ARG   143      52.119 -18.543 -60.392  1.00  0.00           H  
ATOM   2100  NH2 ARG   143      51.874 -18.046 -57.837  1.00  0.00           N  
ATOM   2101 HH21 ARG   143      52.040 -17.874 -56.856  1.00  0.00           H  
ATOM   2102 HH22 ARG   143      52.267 -18.926 -58.138  1.00  0.00           H  
ATOM   2103  C   ARG   143      45.916 -14.614 -57.617  1.00  0.00           C  
ATOM   2104  O   ARG   143      45.297 -15.267 -58.442  1.00  0.00           O  
ATOM   2105  N   ALA   144      45.652 -14.565 -56.323  1.00  0.00           N  
ATOM   2106  H   ALA   144      46.164 -13.961 -55.692  1.00  0.00           H  
ATOM   2107  CA  ALA   144      44.561 -15.338 -55.703  1.00  0.00           C  
ATOM   2108  HA  ALA   144      44.717 -16.406 -55.851  1.00  0.00           H  
ATOM   2109  CB  ALA   144      44.427 -15.031 -54.205  1.00  0.00           C  
ATOM   2110  HB1 ALA   144      43.380 -14.828 -53.950  1.00  0.00           H  
ATOM   2111  HB2 ALA   144      44.605 -15.882 -53.536  1.00  0.00           H  
ATOM   2112  HB3 ALA   144      44.909 -14.089 -53.917  1.00  0.00           H  
ATOM   2113  C   ALA   144      43.164 -15.024 -56.394  1.00  0.00           C  
ATOM   2114  O   ALA   144      42.509 -15.949 -56.857  1.00  0.00           O  
ATOM   2115  N   ALA   145      42.816 -13.723 -56.583  1.00  0.00           N  
ATOM   2116  H   ALA   145      43.463 -13.007 -56.276  1.00  0.00           H  
ATOM   2117  CA  ALA   145      41.633 -13.283 -57.211  1.00  0.00           C  
ATOM   2118  HA  ALA   145      40.843 -13.778 -56.646  1.00  0.00           H  
ATOM   2119  CB  ALA   145      41.563 -11.784 -57.093  1.00  0.00           C  
ATOM   2120  HB1 ALA   145      41.730 -11.404 -56.078  1.00  0.00           H  
ATOM   2121  HB2 ALA   145      42.281 -11.291 -57.761  1.00  0.00           H  
ATOM   2122  HB3 ALA   145      40.543 -11.530 -57.404  1.00  0.00           H  
ATOM   2123  C   ALA   145      41.621 -13.702 -58.719  1.00  0.00           C  
ATOM   2124  O   ALA   145      40.593 -14.044 -59.302  1.00  0.00           O  
ATOM   2125  N   MET   146      42.783 -13.639 -59.457  1.00  0.00           N  
ATOM   2126  H   MET   146      43.642 -13.521 -58.933  1.00  0.00           H  
ATOM   2127  CA  MET   146      42.816 -14.032 -60.857  1.00  0.00           C  
ATOM   2128  HA  MET   146      42.071 -13.357 -61.281  1.00  0.00           H  
ATOM   2129  CB  MET   146      44.265 -13.728 -61.316  1.00  0.00           C  
ATOM   2130  HB2 MET   146      45.035 -14.178 -60.690  1.00  0.00           H  
ATOM   2131  HB3 MET   146      44.413 -14.126 -62.320  1.00  0.00           H  
ATOM   2132  CG  MET   146      44.660 -12.224 -61.313  1.00  0.00           C  
ATOM   2133  HG2 MET   146      44.165 -11.680 -62.117  1.00  0.00           H  
ATOM   2134  HG3 MET   146      44.229 -11.686 -60.468  1.00  0.00           H  
ATOM   2135  SD  MET   146      46.454 -11.791 -61.553  1.00  0.00           S  
ATOM   2136  CE  MET   146      46.655 -12.223 -63.226  1.00  0.00           C  
ATOM   2137  HE1 MET   146      47.731 -12.186 -63.437  1.00  0.00           H  
ATOM   2138  HE2 MET   146      46.276 -13.228 -63.444  1.00  0.00           H  
ATOM   2139  HE3 MET   146      46.229 -11.399 -63.812  1.00  0.00           H  
ATOM   2140  C   MET   146      42.334 -15.530 -60.952  1.00  0.00           C  
ATOM   2141  O   MET   146      41.494 -15.836 -61.803  1.00  0.00           O  
ATOM   2142  N   LEU   147      42.830 -16.410 -60.098  1.00  0.00           N  
ATOM   2143  H   LEU   147      43.524 -16.063 -59.447  1.00  0.00           H  
ATOM   2144  CA  LEU   147      42.412 -17.860 -59.991  1.00  0.00           C  
ATOM   2145  HA  LEU   147      42.641 -18.310 -60.957  1.00  0.00           H  
ATOM   2146  CB  LEU   147      43.328 -18.414 -58.886  1.00  0.00           C  
ATOM   2147  HB2 LEU   147      44.331 -18.038 -59.091  1.00  0.00           H  
ATOM   2148  HB3 LEU   147      42.851 -18.150 -57.943  1.00  0.00           H  
ATOM   2149  CG  LEU   147      43.394 -19.967 -58.821  1.00  0.00           C  
ATOM   2150  HG  LEU   147      42.366 -20.328 -58.849  1.00  0.00           H  
ATOM   2151  CD1 LEU   147      44.185 -20.532 -59.985  1.00  0.00           C  
ATOM   2152 HD11 LEU   147      43.546 -20.599 -60.874  1.00  0.00           H  
ATOM   2153 HD12 LEU   147      44.999 -19.854 -60.269  1.00  0.00           H  
ATOM   2154 HD13 LEU   147      44.576 -21.525 -59.728  1.00  0.00           H  
ATOM   2155  CD2 LEU   147      43.885 -20.517 -57.547  1.00  0.00           C  
ATOM   2156 HD21 LEU   147      43.930 -21.598 -57.729  1.00  0.00           H  
ATOM   2157 HD22 LEU   147      44.919 -20.204 -57.353  1.00  0.00           H  
ATOM   2158 HD23 LEU   147      43.145 -20.480 -56.738  1.00  0.00           H  
ATOM   2159  C   LEU   147      40.941 -18.203 -59.832  1.00  0.00           C  
ATOM   2160  O   LEU   147      40.479 -19.039 -60.553  1.00  0.00           O  
ATOM   2161  N   VAL   148      40.260 -17.490 -58.882  1.00  0.00           N  
ATOM   2162  H   VAL   148      40.757 -16.763 -58.381  1.00  0.00           H  
ATOM   2163  CA  VAL   148      38.799 -17.583 -58.612  1.00  0.00           C  
ATOM   2164  HA  VAL   148      38.443 -18.605 -58.482  1.00  0.00           H  
ATOM   2165  CB  VAL   148      38.287 -16.810 -57.362  1.00  0.00           C  
ATOM   2166  HB  VAL   148      38.473 -15.741 -57.462  1.00  0.00           H  
ATOM   2167  CG1 VAL   148      36.825 -16.769 -57.273  1.00  0.00           C  
ATOM   2168 HG11 VAL   148      36.272 -16.139 -57.981  1.00  0.00           H  
ATOM   2169 HG12 VAL   148      36.455 -17.802 -57.280  1.00  0.00           H  
ATOM   2170 HG13 VAL   148      36.549 -16.297 -56.323  1.00  0.00           H  
ATOM   2171  CG2 VAL   148      38.977 -17.184 -56.031  1.00  0.00           C  
ATOM   2172 HG21 VAL   148      38.488 -16.724 -55.163  1.00  0.00           H  
ATOM   2173 HG22 VAL   148      38.899 -18.272 -55.915  1.00  0.00           H  
ATOM   2174 HG23 VAL   148      40.019 -16.840 -56.042  1.00  0.00           H  
ATOM   2175  C   VAL   148      38.047 -17.103 -59.836  1.00  0.00           C  
ATOM   2176  O   VAL   148      37.152 -17.805 -60.308  1.00  0.00           O  
ATOM   2177  N   ARG   149      38.356 -15.972 -60.488  1.00  0.00           N  
ATOM   2178  H   ARG   149      39.121 -15.388 -60.170  1.00  0.00           H  
ATOM   2179  CA  ARG   149      37.580 -15.566 -61.687  1.00  0.00           C  
ATOM   2180  HA  ARG   149      36.531 -15.716 -61.431  1.00  0.00           H  
ATOM   2181  CB  ARG   149      37.876 -14.079 -62.017  1.00  0.00           C  
ATOM   2182  HB2 ARG   149      37.914 -13.485 -61.104  1.00  0.00           H  
ATOM   2183  HB3 ARG   149      38.797 -14.004 -62.596  1.00  0.00           H  
ATOM   2184  CG  ARG   149      36.803 -13.461 -62.896  1.00  0.00           C  
ATOM   2185  HG2 ARG   149      37.250 -12.545 -63.282  1.00  0.00           H  
ATOM   2186  HG3 ARG   149      36.682 -14.038 -63.812  1.00  0.00           H  
ATOM   2187  CD  ARG   149      35.414 -13.050 -62.294  1.00  0.00           C  
ATOM   2188  HD2 ARG   149      34.973 -13.891 -61.758  1.00  0.00           H  
ATOM   2189  HD3 ARG   149      35.400 -12.360 -61.451  1.00  0.00           H  
ATOM   2190  NE  ARG   149      34.427 -12.629 -63.316  1.00  0.00           N  
ATOM   2191  HE  ARG   149      34.792 -12.322 -64.207  1.00  0.00           H  
ATOM   2192  CZ  ARG   149      33.181 -12.341 -63.112  1.00  0.00           C  
ATOM   2193  NH1 ARG   149      32.652 -12.564 -61.958  1.00  0.00           N  
ATOM   2194 HH11 ARG   149      33.112 -13.131 -61.260  1.00  0.00           H  
ATOM   2195 HH12 ARG   149      31.775 -12.110 -61.746  1.00  0.00           H  
ATOM   2196  NH2 ARG   149      32.424 -11.957 -64.083  1.00  0.00           N  
ATOM   2197 HH21 ARG   149      32.826 -11.702 -64.973  1.00  0.00           H  
ATOM   2198 HH22 ARG   149      31.482 -11.635 -63.908  1.00  0.00           H  
ATOM   2199  C   ARG   149      37.822 -16.542 -62.916  1.00  0.00           C  
ATOM   2200  O   ARG   149      36.843 -16.917 -63.489  1.00  0.00           O  
ATOM   2201  N   ILE   150      39.049 -17.141 -63.137  1.00  0.00           N  
ATOM   2202  H   ILE   150      39.930 -16.768 -62.804  1.00  0.00           H  
ATOM   2203  CA  ILE   150      39.273 -18.082 -64.243  1.00  0.00           C  
ATOM   2204  HA  ILE   150      38.931 -17.572 -65.144  1.00  0.00           H  
ATOM   2205  CB  ILE   150      40.760 -18.478 -64.567  1.00  0.00           C  
ATOM   2206  HB  ILE   150      41.291 -18.724 -63.648  1.00  0.00           H  
ATOM   2207  CG2 ILE   150      40.725 -19.687 -65.505  1.00  0.00           C  
ATOM   2208 HG21 ILE   150      40.295 -20.552 -64.985  1.00  0.00           H  
ATOM   2209 HG22 ILE   150      40.151 -19.386 -66.389  1.00  0.00           H  
ATOM   2210 HG23 ILE   150      41.742 -19.989 -65.784  1.00  0.00           H  
ATOM   2211  CG1 ILE   150      41.537 -17.370 -65.329  1.00  0.00           C  
ATOM   2212 HG12 ILE   150      41.224 -17.337 -66.373  1.00  0.00           H  
ATOM   2213 HG13 ILE   150      41.330 -16.384 -64.912  1.00  0.00           H  
ATOM   2214  CD1 ILE   150      43.067 -17.501 -65.153  1.00  0.00           C  
ATOM   2215 HD11 ILE   150      43.409 -17.008 -64.235  1.00  0.00           H  
ATOM   2216 HD12 ILE   150      43.261 -18.578 -65.068  1.00  0.00           H  
ATOM   2217 HD13 ILE   150      43.530 -17.088 -66.057  1.00  0.00           H  
ATOM   2218  C   ILE   150      38.371 -19.317 -63.990  1.00  0.00           C  
ATOM   2219  O   ILE   150      37.714 -19.765 -64.922  1.00  0.00           O  
ATOM   2220  N   ASN   151      38.320 -19.921 -62.763  1.00  0.00           N  
ATOM   2221  H   ASN   151      38.930 -19.601 -62.021  1.00  0.00           H  
ATOM   2222  CA  ASN   151      37.401 -21.004 -62.341  1.00  0.00           C  
ATOM   2223  HA  ASN   151      37.450 -21.908 -62.948  1.00  0.00           H  
ATOM   2224  CB  ASN   151      37.897 -21.372 -60.937  1.00  0.00           C  
ATOM   2225  HB2 ASN   151      38.980 -21.483 -60.878  1.00  0.00           H  
ATOM   2226  HB3 ASN   151      37.705 -20.508 -60.302  1.00  0.00           H  
ATOM   2227  CG  ASN   151      37.440 -22.695 -60.364  1.00  0.00           C  
ATOM   2228  OD1 ASN   151      37.592 -23.745 -60.886  1.00  0.00           O  
ATOM   2229  ND2 ASN   151      36.671 -22.667 -59.311  1.00  0.00           N  
ATOM   2230 HD21 ASN   151      36.420 -23.549 -58.881  1.00  0.00           H  
ATOM   2231 HD22 ASN   151      36.332 -21.779 -58.961  1.00  0.00           H  
ATOM   2232  C   ASN   151      35.994 -20.592 -62.358  1.00  0.00           C  
ATOM   2233  O   ASN   151      35.136 -21.453 -62.307  1.00  0.00           O  
ATOM   2234  N   THR   152      35.681 -19.278 -62.173  1.00  0.00           N  
ATOM   2235  H   THR   152      36.437 -18.655 -61.916  1.00  0.00           H  
ATOM   2236  CA  THR   152      34.311 -18.789 -62.454  1.00  0.00           C  
ATOM   2237  HA  THR   152      33.598 -19.494 -62.027  1.00  0.00           H  
ATOM   2238  CB  THR   152      34.137 -17.299 -62.067  1.00  0.00           C  
ATOM   2239  HB  THR   152      34.700 -16.647 -62.735  1.00  0.00           H  
ATOM   2240  CG2 THR   152      32.644 -16.884 -62.089  1.00  0.00           C  
ATOM   2241 HG21 THR   152      32.368 -17.085 -63.131  1.00  0.00           H  
ATOM   2242 HG22 THR   152      32.171 -17.554 -61.360  1.00  0.00           H  
ATOM   2243 HG23 THR   152      32.419 -15.863 -61.757  1.00  0.00           H  
ATOM   2244  OG1 THR   152      34.597 -17.193 -60.803  1.00  0.00           O  
ATOM   2245  HG1 THR   152      35.458 -17.608 -60.714  1.00  0.00           H  
ATOM   2246  C   THR   152      33.962 -18.987 -63.937  1.00  0.00           C  
ATOM   2247  O   THR   152      33.039 -19.657 -64.278  1.00  0.00           O  
ATOM   2248  N   LEU   153      34.772 -18.457 -64.836  1.00  0.00           N  
ATOM   2249  H   LEU   153      35.515 -17.878 -64.462  1.00  0.00           H  
ATOM   2250  CA  LEU   153      34.368 -18.178 -66.228  1.00  0.00           C  
ATOM   2251  HA  LEU   153      33.320 -17.922 -66.388  1.00  0.00           H  
ATOM   2252  CB  LEU   153      35.300 -17.049 -66.758  1.00  0.00           C  
ATOM   2253  HB2 LEU   153      36.336 -17.383 -66.810  1.00  0.00           H  
ATOM   2254  HB3 LEU   153      34.873 -16.954 -67.757  1.00  0.00           H  
ATOM   2255  CG  LEU   153      35.165 -15.705 -66.022  1.00  0.00           C  
ATOM   2256  HG  LEU   153      35.414 -15.643 -64.963  1.00  0.00           H  
ATOM   2257  CD1 LEU   153      36.101 -14.750 -66.674  1.00  0.00           C  
ATOM   2258 HD11 LEU   153      37.128 -15.132 -66.635  1.00  0.00           H  
ATOM   2259 HD12 LEU   153      35.835 -14.644 -67.733  1.00  0.00           H  
ATOM   2260 HD13 LEU   153      36.230 -13.823 -66.101  1.00  0.00           H  
ATOM   2261  CD2 LEU   153      33.716 -15.164 -66.210  1.00  0.00           C  
ATOM   2262 HD21 LEU   153      32.982 -15.724 -65.619  1.00  0.00           H  
ATOM   2263 HD22 LEU   153      33.593 -14.200 -65.700  1.00  0.00           H  
ATOM   2264 HD23 LEU   153      33.443 -14.921 -67.244  1.00  0.00           H  
ATOM   2265  C   LEU   153      34.616 -19.458 -67.135  1.00  0.00           C  
ATOM   2266  O   LEU   153      33.899 -19.640 -68.079  1.00  0.00           O  
ATOM   2267  N   LEU   154      35.605 -20.359 -66.786  1.00  0.00           N  
ATOM   2268  H   LEU   154      36.140 -20.145 -65.953  1.00  0.00           H  
ATOM   2269  CA  LEU   154      35.712 -21.721 -67.316  1.00  0.00           C  
ATOM   2270  HA  LEU   154      35.811 -21.708 -68.401  1.00  0.00           H  
ATOM   2271  CB  LEU   154      36.935 -22.427 -66.716  1.00  0.00           C  
ATOM   2272  HB2 LEU   154      37.763 -21.722 -66.646  1.00  0.00           H  
ATOM   2273  HB3 LEU   154      36.697 -22.770 -65.708  1.00  0.00           H  
ATOM   2274  CG  LEU   154      37.414 -23.710 -67.381  1.00  0.00           C  
ATOM   2275  HG  LEU   154      36.658 -24.495 -67.392  1.00  0.00           H  
ATOM   2276  CD1 LEU   154      37.933 -23.309 -68.753  1.00  0.00           C  
ATOM   2277 HD11 LEU   154      38.638 -22.478 -68.629  1.00  0.00           H  
ATOM   2278 HD12 LEU   154      38.536 -24.162 -69.088  1.00  0.00           H  
ATOM   2279 HD13 LEU   154      37.140 -23.114 -69.484  1.00  0.00           H  
ATOM   2280  CD2 LEU   154      38.525 -24.278 -66.528  1.00  0.00           C  
ATOM   2281 HD21 LEU   154      38.826 -25.170 -67.090  1.00  0.00           H  
ATOM   2282 HD22 LEU   154      39.407 -23.627 -66.477  1.00  0.00           H  
ATOM   2283 HD23 LEU   154      38.126 -24.550 -65.543  1.00  0.00           H  
ATOM   2284  C   LEU   154      34.397 -22.564 -67.195  1.00  0.00           C  
ATOM   2285  O   LEU   154      34.362 -23.734 -67.603  1.00  0.00           O  
ATOM   2286  N   GLN   155      33.339 -22.054 -66.537  1.00  0.00           N  
ATOM   2287  H   GLN   155      33.418 -21.208 -65.985  1.00  0.00           H  
ATOM   2288  CA  GLN   155      31.979 -22.708 -66.500  1.00  0.00           C  
ATOM   2289  HA  GLN   155      32.120 -23.786 -66.584  1.00  0.00           H  
ATOM   2290  CB  GLN   155      31.352 -22.562 -65.098  1.00  0.00           C  
ATOM   2291  HB2 GLN   155      31.108 -21.507 -64.971  1.00  0.00           H  
ATOM   2292  HB3 GLN   155      30.470 -23.202 -65.077  1.00  0.00           H  
ATOM   2293  CG  GLN   155      32.325 -23.059 -63.974  1.00  0.00           C  
ATOM   2294  HG2 GLN   155      32.460 -24.140 -63.951  1.00  0.00           H  
ATOM   2295  HG3 GLN   155      33.237 -22.462 -63.990  1.00  0.00           H  
ATOM   2296  CD  GLN   155      31.639 -23.105 -62.564  1.00  0.00           C  
ATOM   2297  OE1 GLN   155      30.589 -23.680 -62.389  1.00  0.00           O  
ATOM   2298  NE2 GLN   155      32.190 -22.518 -61.475  1.00  0.00           N  
ATOM   2299 HE21 GLN   155      31.733 -22.486 -60.571  1.00  0.00           H  
ATOM   2300 HE22 GLN   155      33.117 -22.160 -61.671  1.00  0.00           H  
ATOM   2301  C   GLN   155      31.068 -22.408 -67.703  1.00  0.00           C  
ATOM   2302  O   GLN   155      30.022 -22.997 -67.894  1.00  0.00           O  
ATOM   2303  N   GLY   156      31.378 -21.365 -68.509  1.00  0.00           N  
ATOM   2304  H   GLY   156      32.227 -20.830 -68.364  1.00  0.00           H  
ATOM   2305  CA  GLY   156      30.621 -21.173 -69.739  1.00  0.00           C  
ATOM   2306  HA2 GLY   156      31.355 -20.882 -70.490  1.00  0.00           H  
ATOM   2307  HA3 GLY   156      30.175 -22.117 -70.054  1.00  0.00           H  
ATOM   2308  C   GLY   156      29.525 -20.169 -69.760  1.00  0.00           C  
ATOM   2309  O   GLY   156      29.278 -19.539 -70.772  1.00  0.00           O  
ATOM   2310  N   TYR   157      28.818 -20.037 -68.611  1.00  0.00           N  
ATOM   2311  H   TYR   157      29.146 -20.684 -67.904  1.00  0.00           H  
ATOM   2312  CA  TYR   157      27.463 -19.308 -68.582  1.00  0.00           C  
ATOM   2313  HA  TYR   157      26.865 -19.638 -69.432  1.00  0.00           H  
ATOM   2314  CB  TYR   157      26.760 -19.712 -67.318  1.00  0.00           C  
ATOM   2315  HB2 TYR   157      27.517 -19.642 -66.528  1.00  0.00           H  
ATOM   2316  HB3 TYR   157      26.000 -18.953 -67.095  1.00  0.00           H  
ATOM   2317  CG  TYR   157      26.235 -21.117 -67.371  1.00  0.00           C  
ATOM   2318  CD1 TYR   157      24.901 -21.329 -67.854  1.00  0.00           C  
ATOM   2319  HD1 TYR   157      24.249 -20.518 -68.143  1.00  0.00           H  
ATOM   2320  CE1 TYR   157      24.361 -22.662 -67.978  1.00  0.00           C  
ATOM   2321  HE1 TYR   157      23.359 -22.889 -68.311  1.00  0.00           H  
ATOM   2322  CZ  TYR   157      25.125 -23.755 -67.538  1.00  0.00           C  
ATOM   2323  OH  TYR   157      24.619 -24.989 -67.551  1.00  0.00           O  
ATOM   2324  HH  TYR   157      23.750 -24.969 -67.959  1.00  0.00           H  
ATOM   2325  CE2 TYR   157      26.401 -23.501 -66.958  1.00  0.00           C  
ATOM   2326  HE2 TYR   157      27.024 -24.315 -66.617  1.00  0.00           H  
ATOM   2327  CD2 TYR   157      26.899 -22.220 -66.873  1.00  0.00           C  
ATOM   2328  HD2 TYR   157      27.857 -22.100 -66.388  1.00  0.00           H  
ATOM   2329  C   TYR   157      27.527 -17.751 -68.754  1.00  0.00           C  
ATOM   2330  O   TYR   157      26.661 -17.063 -68.243  1.00  0.00           O  
ATOM   2331  N   SER   158      28.685 -17.313 -69.321  1.00  0.00           N  
ATOM   2332  H   SER   158      29.261 -18.013 -69.773  1.00  0.00           H  
ATOM   2333  CA  SER   158      29.215 -16.032 -69.065  1.00  0.00           C  
ATOM   2334  HA  SER   158      28.636 -15.498 -68.312  1.00  0.00           H  
ATOM   2335  CB  SER   158      30.700 -16.171 -68.665  1.00  0.00           C  
ATOM   2336  HB2 SER   158      31.154 -17.089 -69.040  1.00  0.00           H  
ATOM   2337  HB3 SER   158      31.270 -15.288 -68.953  1.00  0.00           H  
ATOM   2338  OG  SER   158      30.694 -16.319 -67.263  1.00  0.00           O  
ATOM   2339  HG  SER   158      30.315 -15.497 -66.941  1.00  0.00           H  
ATOM   2340  C   SER   158      29.074 -15.035 -70.321  1.00  0.00           C  
ATOM   2341  O   SER   158      29.015 -13.843 -70.052  1.00  0.00           O  
ATOM   2342  N   GLY   159      29.144 -15.397 -71.614  1.00  0.00           N  
ATOM   2343  H   GLY   159      29.287 -16.396 -71.706  1.00  0.00           H  
ATOM   2344  CA  GLY   159      29.391 -14.397 -72.692  1.00  0.00           C  
ATOM   2345  HA2 GLY   159      28.967 -14.847 -73.590  1.00  0.00           H  
ATOM   2346  HA3 GLY   159      28.746 -13.545 -72.477  1.00  0.00           H  
ATOM   2347  C   GLY   159      30.754 -13.901 -72.926  1.00  0.00           C  
ATOM   2348  O   GLY   159      30.921 -12.714 -73.057  1.00  0.00           O  
ATOM   2349  N   ILE   160      31.754 -14.846 -72.839  1.00  0.00           N  
ATOM   2350  H   ILE   160      31.525 -15.831 -72.767  1.00  0.00           H  
ATOM   2351  CA  ILE   160      33.194 -14.489 -72.858  1.00  0.00           C  
ATOM   2352  HA  ILE   160      33.209 -13.524 -73.364  1.00  0.00           H  
ATOM   2353  CB  ILE   160      33.779 -14.426 -71.450  1.00  0.00           C  
ATOM   2354  HB  ILE   160      33.170 -13.710 -70.899  1.00  0.00           H  
ATOM   2355  CG2 ILE   160      33.842 -15.735 -70.680  1.00  0.00           C  
ATOM   2356 HG21 ILE   160      32.855 -16.201 -70.566  1.00  0.00           H  
ATOM   2357 HG22 ILE   160      34.601 -16.373 -71.150  1.00  0.00           H  
ATOM   2358 HG23 ILE   160      33.984 -15.529 -69.612  1.00  0.00           H  
ATOM   2359  CG1 ILE   160      35.191 -13.758 -71.471  1.00  0.00           C  
ATOM   2360 HG12 ILE   160      35.946 -14.544 -71.478  1.00  0.00           H  
ATOM   2361 HG13 ILE   160      35.319 -13.166 -72.377  1.00  0.00           H  
ATOM   2362  CD1 ILE   160      35.428 -12.809 -70.293  1.00  0.00           C  
ATOM   2363 HD11 ILE   160      34.827 -11.908 -70.470  1.00  0.00           H  
ATOM   2364 HD12 ILE   160      35.079 -13.243 -69.348  1.00  0.00           H  
ATOM   2365 HD13 ILE   160      36.508 -12.617 -70.321  1.00  0.00           H  
ATOM   2366  C   ILE   160      33.914 -15.508 -73.749  1.00  0.00           C  
ATOM   2367  O   ILE   160      33.667 -16.698 -73.834  1.00  0.00           O  
ATOM   2368  N   ARG   161      34.965 -14.971 -74.344  1.00  0.00           N  
ATOM   2369  H   ARG   161      35.017 -13.959 -74.358  1.00  0.00           H  
ATOM   2370  CA  ARG   161      35.968 -15.785 -75.142  1.00  0.00           C  
ATOM   2371  HA  ARG   161      35.517 -16.583 -75.731  1.00  0.00           H  
ATOM   2372  CB  ARG   161      36.939 -14.859 -75.980  1.00  0.00           C  
ATOM   2373  HB2 ARG   161      37.258 -14.030 -75.348  1.00  0.00           H  
ATOM   2374  HB3 ARG   161      37.737 -15.450 -76.428  1.00  0.00           H  
ATOM   2375  CG  ARG   161      36.210 -14.320 -77.180  1.00  0.00           C  
ATOM   2376  HG2 ARG   161      36.112 -15.143 -77.889  1.00  0.00           H  
ATOM   2377  HG3 ARG   161      35.217 -13.924 -76.969  1.00  0.00           H  
ATOM   2378  CD  ARG   161      37.049 -13.246 -77.902  1.00  0.00           C  
ATOM   2379  HD2 ARG   161      38.112 -13.406 -77.720  1.00  0.00           H  
ATOM   2380  HD3 ARG   161      36.850 -13.312 -78.972  1.00  0.00           H  
ATOM   2381  NE  ARG   161      36.552 -11.906 -77.386  1.00  0.00           N  
ATOM   2382  HE  ARG   161      35.682 -11.850 -76.877  1.00  0.00           H  
ATOM   2383  CZ  ARG   161      37.073 -10.788 -77.764  1.00  0.00           C  
ATOM   2384  NH1 ARG   161      38.165 -10.659 -78.478  1.00  0.00           N  
ATOM   2385 HH11 ARG   161      38.547 -11.532 -78.812  1.00  0.00           H  
ATOM   2386 HH12 ARG   161      38.470  -9.843 -78.989  1.00  0.00           H  
ATOM   2387  NH2 ARG   161      36.611  -9.707 -77.273  1.00  0.00           N  
ATOM   2388 HH21 ARG   161      36.070  -9.909 -76.444  1.00  0.00           H  
ATOM   2389 HH22 ARG   161      37.063  -8.806 -77.344  1.00  0.00           H  
ATOM   2390  C   ARG   161      36.800 -16.745 -74.249  1.00  0.00           C  
ATOM   2391  O   ARG   161      37.297 -16.392 -73.163  1.00  0.00           O  
ATOM   2392  N   PHE   162      37.154 -17.930 -74.833  1.00  0.00           N  
ATOM   2393  H   PHE   162      36.992 -18.250 -75.781  1.00  0.00           H  
ATOM   2394  CA  PHE   162      38.084 -18.786 -74.081  1.00  0.00           C  
ATOM   2395  HA  PHE   162      37.738 -18.879 -73.051  1.00  0.00           H  
ATOM   2396  CB  PHE   162      38.212 -20.181 -74.594  1.00  0.00           C  
ATOM   2397  HB2 PHE   162      37.232 -20.586 -74.878  1.00  0.00           H  
ATOM   2398  HB3 PHE   162      38.836 -19.970 -75.472  1.00  0.00           H  
ATOM   2399  CG  PHE   162      38.810 -21.175 -73.636  1.00  0.00           C  
ATOM   2400  CD1 PHE   162      40.201 -21.427 -73.736  1.00  0.00           C  
ATOM   2401  HD1 PHE   162      40.727 -20.804 -74.444  1.00  0.00           H  
ATOM   2402  CE1 PHE   162      40.795 -22.535 -73.099  1.00  0.00           C  
ATOM   2403  HE1 PHE   162      41.849 -22.746 -73.200  1.00  0.00           H  
ATOM   2404  CZ  PHE   162      39.941 -23.307 -72.245  1.00  0.00           C  
ATOM   2405  HZ  PHE   162      40.363 -24.153 -71.723  1.00  0.00           H  
ATOM   2406  CE2 PHE   162      38.602 -23.064 -72.072  1.00  0.00           C  
ATOM   2407  HE2 PHE   162      37.971 -23.677 -71.445  1.00  0.00           H  
ATOM   2408  CD2 PHE   162      38.032 -21.970 -72.752  1.00  0.00           C  
ATOM   2409  HD2 PHE   162      36.963 -21.842 -72.662  1.00  0.00           H  
ATOM   2410  C   PHE   162      39.453 -18.133 -74.050  1.00  0.00           C  
ATOM   2411  O   PHE   162      40.261 -18.378 -73.119  1.00  0.00           O  
ATOM   2412  N   GLU   163      39.930 -17.424 -75.067  1.00  0.00           N  
ATOM   2413  H   GLU   163      39.301 -17.249 -75.841  1.00  0.00           H  
ATOM   2414  CA  GLU   163      41.310 -16.903 -75.246  1.00  0.00           C  
ATOM   2415  HA  GLU   163      42.081 -17.672 -75.197  1.00  0.00           H  
ATOM   2416  CB  GLU   163      41.336 -16.201 -76.620  1.00  0.00           C  
ATOM   2417  HB2 GLU   163      40.383 -15.700 -76.786  1.00  0.00           H  
ATOM   2418  HB3 GLU   163      42.197 -15.533 -76.641  1.00  0.00           H  
ATOM   2419  CG  GLU   163      41.548 -17.146 -77.788  1.00  0.00           C  
ATOM   2420  HG2 GLU   163      41.644 -16.595 -78.724  1.00  0.00           H  
ATOM   2421  HG3 GLU   163      42.466 -17.719 -77.658  1.00  0.00           H  
ATOM   2422  CD  GLU   163      40.442 -18.183 -77.984  1.00  0.00           C  
ATOM   2423  OE1 GLU   163      40.636 -19.444 -77.964  1.00  0.00           O  
ATOM   2424  OE2 GLU   163      39.280 -17.771 -78.135  1.00  0.00           O  
ATOM   2425  C   GLU   163      41.680 -15.928 -74.187  1.00  0.00           C  
ATOM   2426  O   GLU   163      42.866 -15.644 -74.045  1.00  0.00           O  
ATOM   2427  N   ILE   164      40.709 -15.263 -73.558  1.00  0.00           N  
ATOM   2428  H   ILE   164      39.731 -15.474 -73.715  1.00  0.00           H  
ATOM   2429  CA  ILE   164      40.803 -14.385 -72.498  1.00  0.00           C  
ATOM   2430  HA  ILE   164      41.540 -13.655 -72.831  1.00  0.00           H  
ATOM   2431  CB  ILE   164      39.474 -13.660 -72.250  1.00  0.00           C  
ATOM   2432  HB  ILE   164      38.636 -14.347 -72.365  1.00  0.00           H  
ATOM   2433  CG2 ILE   164      39.527 -13.200 -70.831  1.00  0.00           C  
ATOM   2434 HG21 ILE   164      40.506 -12.791 -70.550  1.00  0.00           H  
ATOM   2435 HG22 ILE   164      38.861 -12.357 -70.611  1.00  0.00           H  
ATOM   2436 HG23 ILE   164      39.361 -13.995 -70.094  1.00  0.00           H  
ATOM   2437  CG1 ILE   164      39.413 -12.509 -73.263  1.00  0.00           C  
ATOM   2438 HG12 ILE   164      40.206 -11.858 -72.896  1.00  0.00           H  
ATOM   2439 HG13 ILE   164      39.712 -12.796 -74.271  1.00  0.00           H  
ATOM   2440  CD1 ILE   164      38.151 -11.570 -73.318  1.00  0.00           C  
ATOM   2441 HD11 ILE   164      38.081 -11.052 -72.354  1.00  0.00           H  
ATOM   2442 HD12 ILE   164      38.228 -10.772 -74.066  1.00  0.00           H  
ATOM   2443 HD13 ILE   164      37.294 -12.206 -73.572  1.00  0.00           H  
ATOM   2444  C   ILE   164      41.361 -15.128 -71.284  1.00  0.00           C  
ATOM   2445  O   ILE   164      42.387 -14.748 -70.718  1.00  0.00           O  
ATOM   2446  N   LEU   165      40.778 -16.260 -70.997  1.00  0.00           N  
ATOM   2447  H   LEU   165      40.113 -16.646 -71.656  1.00  0.00           H  
ATOM   2448  CA  LEU   165      41.204 -17.141 -69.893  1.00  0.00           C  
ATOM   2449  HA  LEU   165      41.271 -16.557 -68.975  1.00  0.00           H  
ATOM   2450  CB  LEU   165      40.247 -18.323 -69.730  1.00  0.00           C  
ATOM   2451  HB2 LEU   165      40.336 -18.855 -70.677  1.00  0.00           H  
ATOM   2452  HB3 LEU   165      40.539 -18.962 -68.897  1.00  0.00           H  
ATOM   2453  CG  LEU   165      38.698 -17.965 -69.625  1.00  0.00           C  
ATOM   2454  HG  LEU   165      38.302 -17.500 -70.527  1.00  0.00           H  
ATOM   2455  CD1 LEU   165      37.837 -19.289 -69.484  1.00  0.00           C  
ATOM   2456 HD11 LEU   165      36.763 -19.064 -69.460  1.00  0.00           H  
ATOM   2457 HD12 LEU   165      37.904 -20.063 -70.259  1.00  0.00           H  
ATOM   2458 HD13 LEU   165      38.066 -19.699 -68.494  1.00  0.00           H  
ATOM   2459  CD2 LEU   165      38.551 -17.099 -68.352  1.00  0.00           C  
ATOM   2460 HD21 LEU   165      38.680 -17.670 -67.424  1.00  0.00           H  
ATOM   2461 HD22 LEU   165      39.330 -16.326 -68.359  1.00  0.00           H  
ATOM   2462 HD23 LEU   165      37.569 -16.617 -68.433  1.00  0.00           H  
ATOM   2463  C   LEU   165      42.676 -17.596 -70.173  1.00  0.00           C  
ATOM   2464  O   LEU   165      43.486 -17.411 -69.269  1.00  0.00           O  
ATOM   2465  N   GLU   166      42.985 -17.999 -71.412  1.00  0.00           N  
ATOM   2466  H   GLU   166      42.206 -18.060 -72.057  1.00  0.00           H  
ATOM   2467  CA  GLU   166      44.361 -18.221 -71.817  1.00  0.00           C  
ATOM   2468  HA  GLU   166      44.768 -19.052 -71.241  1.00  0.00           H  
ATOM   2469  CB  GLU   166      44.448 -18.503 -73.283  1.00  0.00           C  
ATOM   2470  HB2 GLU   166      44.290 -17.608 -73.885  1.00  0.00           H  
ATOM   2471  HB3 GLU   166      45.459 -18.840 -73.509  1.00  0.00           H  
ATOM   2472  CG  GLU   166      43.484 -19.641 -73.704  1.00  0.00           C  
ATOM   2473  HG2 GLU   166      43.564 -20.490 -73.025  1.00  0.00           H  
ATOM   2474  HG3 GLU   166      42.423 -19.394 -73.758  1.00  0.00           H  
ATOM   2475  CD  GLU   166      43.769 -20.185 -75.136  1.00  0.00           C  
ATOM   2476  OE1 GLU   166      44.274 -19.471 -76.048  1.00  0.00           O  
ATOM   2477  OE2 GLU   166      43.458 -21.317 -75.486  1.00  0.00           O  
ATOM   2478  C   GLU   166      45.256 -16.960 -71.581  1.00  0.00           C  
ATOM   2479  O   GLU   166      46.308 -17.131 -70.965  1.00  0.00           O  
ATOM   2480  N   ALA   167      44.867 -15.681 -71.887  1.00  0.00           N  
ATOM   2481  H   ALA   167      44.040 -15.531 -72.454  1.00  0.00           H  
ATOM   2482  CA  ALA   167      45.725 -14.542 -71.676  1.00  0.00           C  
ATOM   2483  HA  ALA   167      46.728 -14.816 -72.001  1.00  0.00           H  
ATOM   2484  CB  ALA   167      45.310 -13.342 -72.580  1.00  0.00           C  
ATOM   2485  HB1 ALA   167      45.856 -12.421 -72.337  1.00  0.00           H  
ATOM   2486  HB2 ALA   167      45.486 -13.563 -73.640  1.00  0.00           H  
ATOM   2487  HB3 ALA   167      44.311 -12.914 -72.435  1.00  0.00           H  
ATOM   2488  C   ALA   167      46.007 -14.239 -70.254  1.00  0.00           C  
ATOM   2489  O   ALA   167      47.160 -14.087 -69.850  1.00  0.00           O  
ATOM   2490  N   ILE   168      44.965 -14.236 -69.366  1.00  0.00           N  
ATOM   2491  H   ILE   168      44.057 -14.502 -69.730  1.00  0.00           H  
ATOM   2492  CA  ILE   168      45.204 -14.034 -67.922  1.00  0.00           C  
ATOM   2493  HA  ILE   168      45.730 -13.083 -67.843  1.00  0.00           H  
ATOM   2494  CB  ILE   168      43.900 -14.008 -67.143  1.00  0.00           C  
ATOM   2495  HB  ILE   168      43.422 -14.981 -67.262  1.00  0.00           H  
ATOM   2496  CG2 ILE   168      44.250 -13.870 -65.628  1.00  0.00           C  
ATOM   2497 HG21 ILE   168      43.285 -13.834 -65.107  1.00  0.00           H  
ATOM   2498 HG22 ILE   168      44.844 -14.681 -65.188  1.00  0.00           H  
ATOM   2499 HG23 ILE   168      44.751 -12.922 -65.395  1.00  0.00           H  
ATOM   2500  CG1 ILE   168      42.803 -12.980 -67.649  1.00  0.00           C  
ATOM   2501 HG12 ILE   168      43.061 -11.955 -67.382  1.00  0.00           H  
ATOM   2502 HG13 ILE   168      42.685 -13.095 -68.726  1.00  0.00           H  
ATOM   2503  CD1 ILE   168      41.420 -13.273 -67.094  1.00  0.00           C  
ATOM   2504 HD11 ILE   168      41.413 -13.248 -65.997  1.00  0.00           H  
ATOM   2505 HD12 ILE   168      40.733 -12.567 -67.576  1.00  0.00           H  
ATOM   2506 HD13 ILE   168      41.079 -14.277 -67.375  1.00  0.00           H  
ATOM   2507  C   ILE   168      46.067 -15.184 -67.338  1.00  0.00           C  
ATOM   2508  O   ILE   168      46.925 -14.961 -66.502  1.00  0.00           O  
ATOM   2509  N   THR   169      45.825 -16.423 -67.774  1.00  0.00           N  
ATOM   2510  H   THR   169      45.043 -16.639 -68.380  1.00  0.00           H  
ATOM   2511  CA  THR   169      46.593 -17.668 -67.336  1.00  0.00           C  
ATOM   2512  HA  THR   169      46.604 -17.766 -66.250  1.00  0.00           H  
ATOM   2513  CB  THR   169      45.965 -19.014 -67.933  1.00  0.00           C  
ATOM   2514  HB  THR   169      45.681 -18.882 -68.977  1.00  0.00           H  
ATOM   2515  CG2 THR   169      46.816 -20.188 -67.634  1.00  0.00           C  
ATOM   2516 HG21 THR   169      47.691 -20.263 -68.291  1.00  0.00           H  
ATOM   2517 HG22 THR   169      47.214 -20.130 -66.614  1.00  0.00           H  
ATOM   2518 HG23 THR   169      46.230 -21.085 -67.868  1.00  0.00           H  
ATOM   2519  OG1 THR   169      44.759 -19.271 -67.264  1.00  0.00           O  
ATOM   2520  HG1 THR   169      44.147 -18.738 -67.777  1.00  0.00           H  
ATOM   2521  C   THR   169      48.104 -17.514 -67.804  1.00  0.00           C  
ATOM   2522  O   THR   169      48.917 -17.887 -67.041  1.00  0.00           O  
ATOM   2523  N   LYS   170      48.456 -16.827 -68.925  1.00  0.00           N  
ATOM   2524  H   LYS   170      47.753 -16.736 -69.650  1.00  0.00           H  
ATOM   2525  CA  LYS   170      49.841 -16.420 -69.292  1.00  0.00           C  
ATOM   2526  HA  LYS   170      50.560 -17.239 -69.274  1.00  0.00           H  
ATOM   2527  CB  LYS   170      49.931 -15.933 -70.712  1.00  0.00           C  
ATOM   2528  HB2 LYS   170      49.093 -15.302 -71.011  1.00  0.00           H  
ATOM   2529  HB3 LYS   170      50.796 -15.271 -70.680  1.00  0.00           H  
ATOM   2530  CG  LYS   170      50.126 -17.015 -71.735  1.00  0.00           C  
ATOM   2531  HG2 LYS   170      50.912 -17.685 -71.384  1.00  0.00           H  
ATOM   2532  HG3 LYS   170      49.212 -17.605 -71.787  1.00  0.00           H  
ATOM   2533  CD  LYS   170      50.511 -16.478 -73.147  1.00  0.00           C  
ATOM   2534  HD2 LYS   170      49.735 -15.949 -73.699  1.00  0.00           H  
ATOM   2535  HD3 LYS   170      51.287 -15.755 -72.894  1.00  0.00           H  
ATOM   2536  CE  LYS   170      50.917 -17.608 -73.941  1.00  0.00           C  
ATOM   2537  HE2 LYS   170      51.874 -17.818 -73.464  1.00  0.00           H  
ATOM   2538  HE3 LYS   170      50.161 -18.388 -73.856  1.00  0.00           H  
ATOM   2539  NZ  LYS   170      51.281 -17.289 -75.321  1.00  0.00           N  
ATOM   2540  HZ1 LYS   170      50.462 -17.156 -75.897  1.00  0.00           H  
ATOM   2541  HZ2 LYS   170      51.849 -16.456 -75.373  1.00  0.00           H  
ATOM   2542  HZ3 LYS   170      51.791 -18.037 -75.769  1.00  0.00           H  
ATOM   2543  C   LYS   170      50.453 -15.432 -68.320  1.00  0.00           C  
ATOM   2544  O   LYS   170      51.479 -15.738 -67.709  1.00  0.00           O  
ATOM   2545  N   PHE   171      49.728 -14.365 -67.962  1.00  0.00           N  
ATOM   2546  H   PHE   171      48.819 -14.266 -68.397  1.00  0.00           H  
ATOM   2547  CA  PHE   171      50.037 -13.451 -66.881  1.00  0.00           C  
ATOM   2548  HA  PHE   171      51.003 -12.975 -67.049  1.00  0.00           H  
ATOM   2549  CB  PHE   171      48.969 -12.331 -66.889  1.00  0.00           C  
ATOM   2550  HB2 PHE   171      47.923 -12.660 -66.922  1.00  0.00           H  
ATOM   2551  HB3 PHE   171      49.055 -11.785 -65.941  1.00  0.00           H  
ATOM   2552  CG  PHE   171      49.154 -11.239 -67.908  1.00  0.00           C  
ATOM   2553  CD1 PHE   171      50.174 -10.239 -67.876  1.00  0.00           C  
ATOM   2554  HD1 PHE   171      50.953 -10.369 -67.139  1.00  0.00           H  
ATOM   2555  CE1 PHE   171      50.307  -9.209 -68.887  1.00  0.00           C  
ATOM   2556  HE1 PHE   171      51.186  -8.581 -68.881  1.00  0.00           H  
ATOM   2557  CZ  PHE   171      49.269  -9.099 -69.820  1.00  0.00           C  
ATOM   2558  HZ  PHE   171      49.325  -8.310 -70.555  1.00  0.00           H  
ATOM   2559  CE2 PHE   171      48.368 -10.128 -69.957  1.00  0.00           C  
ATOM   2560  HE2 PHE   171      47.685 -10.076 -70.792  1.00  0.00           H  
ATOM   2561  CD2 PHE   171      48.205 -11.110 -68.929  1.00  0.00           C  
ATOM   2562  HD2 PHE   171      47.317 -11.719 -68.845  1.00  0.00           H  
ATOM   2563  C   PHE   171      50.199 -14.164 -65.575  1.00  0.00           C  
ATOM   2564  O   PHE   171      51.192 -13.882 -64.933  1.00  0.00           O  
ATOM   2565  N   LEU   172      49.377 -15.122 -65.229  1.00  0.00           N  
ATOM   2566  H   LEU   172      48.563 -15.143 -65.832  1.00  0.00           H  
ATOM   2567  CA  LEU   172      49.431 -15.797 -63.981  1.00  0.00           C  
ATOM   2568  HA  LEU   172      49.650 -15.098 -63.174  1.00  0.00           H  
ATOM   2569  CB  LEU   172      47.981 -16.388 -63.835  1.00  0.00           C  
ATOM   2570  HB2 LEU   172      47.314 -15.568 -64.102  1.00  0.00           H  
ATOM   2571  HB3 LEU   172      47.769 -17.213 -64.515  1.00  0.00           H  
ATOM   2572  CG  LEU   172      47.687 -16.897 -62.387  1.00  0.00           C  
ATOM   2573  HG  LEU   172      47.968 -16.131 -61.663  1.00  0.00           H  
ATOM   2574  CD1 LEU   172      46.195 -17.118 -62.255  1.00  0.00           C  
ATOM   2575 HD11 LEU   172      45.980 -17.498 -61.248  1.00  0.00           H  
ATOM   2576 HD12 LEU   172      45.658 -16.209 -62.550  1.00  0.00           H  
ATOM   2577 HD13 LEU   172      45.865 -17.896 -62.954  1.00  0.00           H  
ATOM   2578  CD2 LEU   172      48.447 -18.198 -61.983  1.00  0.00           C  
ATOM   2579 HD21 LEU   172      48.300 -19.055 -62.651  1.00  0.00           H  
ATOM   2580 HD22 LEU   172      49.535 -18.058 -61.957  1.00  0.00           H  
ATOM   2581 HD23 LEU   172      48.157 -18.586 -60.999  1.00  0.00           H  
ATOM   2582  C   LEU   172      50.528 -16.802 -63.831  1.00  0.00           C  
ATOM   2583  O   LEU   172      51.151 -16.786 -62.814  1.00  0.00           O  
ATOM   2584  N   ASN   173      50.822 -17.644 -64.836  1.00  0.00           N  
ATOM   2585  H   ASN   173      50.195 -17.590 -65.630  1.00  0.00           H  
ATOM   2586  CA  ASN   173      51.872 -18.593 -64.900  1.00  0.00           C  
ATOM   2587  HA  ASN   173      51.792 -19.260 -64.041  1.00  0.00           H  
ATOM   2588  CB  ASN   173      51.621 -19.509 -66.123  1.00  0.00           C  
ATOM   2589  HB2 ASN   173      51.214 -18.927 -66.950  1.00  0.00           H  
ATOM   2590  HB3 ASN   173      52.597 -19.767 -66.535  1.00  0.00           H  
ATOM   2591  CG  ASN   173      50.572 -20.559 -65.844  1.00  0.00           C  
ATOM   2592  OD1 ASN   173      50.034 -20.592 -64.781  1.00  0.00           O  
ATOM   2593  ND2 ASN   173      50.285 -21.460 -66.777  1.00  0.00           N  
ATOM   2594 HD21 ASN   173      49.525 -22.101 -66.581  1.00  0.00           H  
ATOM   2595 HD22 ASN   173      50.763 -21.472 -67.671  1.00  0.00           H  
ATOM   2596  C   ASN   173      53.231 -17.842 -64.907  1.00  0.00           C  
ATOM   2597  O   ASN   173      54.113 -18.123 -64.098  1.00  0.00           O  
ATOM   2598  N   GLN   174      53.365 -16.801 -65.696  1.00  0.00           N  
ATOM   2599  H   GLN   174      52.631 -16.608 -66.366  1.00  0.00           H  
ATOM   2600  CA  GLN   174      54.525 -15.900 -65.615  1.00  0.00           C  
ATOM   2601  HA  GLN   174      55.437 -16.491 -65.695  1.00  0.00           H  
ATOM   2602  CB  GLN   174      54.522 -15.113 -66.908  1.00  0.00           C  
ATOM   2603  HB2 GLN   174      53.606 -14.542 -67.058  1.00  0.00           H  
ATOM   2604  HB3 GLN   174      55.335 -14.387 -66.916  1.00  0.00           H  
ATOM   2605  CG  GLN   174      54.747 -15.863 -68.250  1.00  0.00           C  
ATOM   2606  HG2 GLN   174      53.935 -16.588 -68.312  1.00  0.00           H  
ATOM   2607  HG3 GLN   174      54.418 -15.154 -69.010  1.00  0.00           H  
ATOM   2608  CD  GLN   174      56.179 -16.345 -68.523  1.00  0.00           C  
ATOM   2609  OE1 GLN   174      57.108 -16.218 -67.763  1.00  0.00           O  
ATOM   2610  NE2 GLN   174      56.508 -16.857 -69.706  1.00  0.00           N  
ATOM   2611 HE21 GLN   174      57.447 -17.222 -69.813  1.00  0.00           H  
ATOM   2612 HE22 GLN   174      55.775 -17.069 -70.373  1.00  0.00           H  
ATOM   2613  C   GLN   174      54.681 -15.123 -64.313  1.00  0.00           C  
ATOM   2614  O   GLN   174      55.658 -14.409 -64.115  1.00  0.00           O  
ATOM   2615  N   ASN   175      53.704 -15.232 -63.432  1.00  0.00           N  
ATOM   2616  H   ASN   175      52.877 -15.765 -63.675  1.00  0.00           H  
ATOM   2617  CA  ASN   175      53.690 -14.585 -62.149  1.00  0.00           C  
ATOM   2618  HA  ASN   175      52.665 -14.686 -61.793  1.00  0.00           H  
ATOM   2619  CB  ASN   175      54.724 -15.211 -61.161  1.00  0.00           C  
ATOM   2620  HB2 ASN   175      54.563 -16.287 -61.229  1.00  0.00           H  
ATOM   2621  HB3 ASN   175      55.744 -14.975 -61.462  1.00  0.00           H  
ATOM   2622  CG  ASN   175      54.439 -14.896 -59.660  1.00  0.00           C  
ATOM   2623  OD1 ASN   175      53.305 -14.535 -59.209  1.00  0.00           O  
ATOM   2624  ND2 ASN   175      55.547 -14.792 -59.058  1.00  0.00           N  
ATOM   2625 HD21 ASN   175      55.651 -14.663 -58.059  1.00  0.00           H  
ATOM   2626 HD22 ASN   175      56.378 -15.046 -59.579  1.00  0.00           H  
ATOM   2627  C   ASN   175      53.786 -13.046 -62.295  1.00  0.00           C  
ATOM   2628  O   ASN   175      54.411 -12.388 -61.462  1.00  0.00           O  
ATOM   2629  N   ILE   176      53.078 -12.478 -63.219  1.00  0.00           N  
ATOM   2630  H   ILE   176      52.648 -13.112 -63.882  1.00  0.00           H  
ATOM   2631  CA  ILE   176      52.794 -11.028 -63.252  1.00  0.00           C  
ATOM   2632  HA  ILE   176      53.581 -10.463 -62.751  1.00  0.00           H  
ATOM   2633  CB  ILE   176      52.999 -10.523 -64.744  1.00  0.00           C  
ATOM   2634  HB  ILE   176      52.207 -11.073 -65.254  1.00  0.00           H  
ATOM   2635  CG2 ILE   176      52.709  -9.024 -64.871  1.00  0.00           C  
ATOM   2636 HG21 ILE   176      53.342  -8.443 -64.189  1.00  0.00           H  
ATOM   2637 HG22 ILE   176      53.028  -8.683 -65.864  1.00  0.00           H  
ATOM   2638 HG23 ILE   176      51.626  -8.869 -64.789  1.00  0.00           H  
ATOM   2639  CG1 ILE   176      54.377 -10.769 -65.452  1.00  0.00           C  
ATOM   2640 HG12 ILE   176      55.131 -10.037 -65.165  1.00  0.00           H  
ATOM   2641 HG13 ILE   176      54.830 -11.721 -65.177  1.00  0.00           H  
ATOM   2642  CD1 ILE   176      54.283 -10.757 -66.957  1.00  0.00           C  
ATOM   2643 HD11 ILE   176      54.205  -9.727 -67.327  1.00  0.00           H  
ATOM   2644 HD12 ILE   176      55.174 -11.213 -67.407  1.00  0.00           H  
ATOM   2645 HD13 ILE   176      53.358 -11.172 -67.376  1.00  0.00           H  
ATOM   2646  C   ILE   176      51.419 -10.620 -62.819  1.00  0.00           C  
ATOM   2647  O   ILE   176      50.409 -11.240 -63.166  1.00  0.00           O  
ATOM   2648  N   THR   177      51.282  -9.587 -61.997  1.00  0.00           N  
ATOM   2649  H   THR   177      52.096  -9.049 -61.723  1.00  0.00           H  
ATOM   2650  CA  THR   177      50.004  -9.228 -61.352  1.00  0.00           C  
ATOM   2651  HA  THR   177      49.262  -9.937 -61.721  1.00  0.00           H  
ATOM   2652  CB  THR   177      49.972  -9.458 -59.861  1.00  0.00           C  
ATOM   2653  HB  THR   177      49.000  -9.092 -59.531  1.00  0.00           H  
ATOM   2654  CG2 THR   177      49.942 -10.957 -59.662  1.00  0.00           C  
ATOM   2655 HG21 THR   177      50.897 -11.374 -60.004  1.00  0.00           H  
ATOM   2656 HG22 THR   177      49.705 -11.197 -58.618  1.00  0.00           H  
ATOM   2657 HG23 THR   177      49.112 -11.424 -60.206  1.00  0.00           H  
ATOM   2658  OG1 THR   177      51.038  -8.950 -59.124  1.00  0.00           O  
ATOM   2659  HG1 THR   177      50.982  -8.000 -59.250  1.00  0.00           H  
ATOM   2660  C   THR   177      49.596  -7.703 -61.659  1.00  0.00           C  
ATOM   2661  O   THR   177      50.399  -6.854 -61.327  1.00  0.00           O  
ATOM   2662  N   PRO   178      48.391  -7.400 -62.174  1.00  0.00           N  
ATOM   2663  CD  PRO   178      47.290  -8.273 -62.343  1.00  0.00           C  
ATOM   2664  HD2 PRO   178      47.278  -8.927 -61.463  1.00  0.00           H  
ATOM   2665  HD3 PRO   178      47.452  -8.792 -63.297  1.00  0.00           H  
ATOM   2666  CG  PRO   178      46.083  -7.380 -62.265  1.00  0.00           C  
ATOM   2667  HG2 PRO   178      45.848  -7.171 -61.214  1.00  0.00           H  
ATOM   2668  HG3 PRO   178      45.155  -7.728 -62.735  1.00  0.00           H  
ATOM   2669  CB  PRO   178      46.564  -6.100 -62.946  1.00  0.00           C  
ATOM   2670  HB2 PRO   178      46.004  -5.167 -62.807  1.00  0.00           H  
ATOM   2671  HB3 PRO   178      46.724  -6.312 -64.011  1.00  0.00           H  
ATOM   2672  CA  PRO   178      47.969  -6.034 -62.255  1.00  0.00           C  
ATOM   2673  HA  PRO   178      48.581  -5.528 -63.002  1.00  0.00           H  
ATOM   2674  C   PRO   178      47.874  -5.286 -60.925  1.00  0.00           C  
ATOM   2675  O   PRO   178      47.710  -5.977 -59.914  1.00  0.00           O  
ATOM   2676  N   CYS   179      48.147  -3.989 -60.905  1.00  0.00           N  
ATOM   2677  H   CYS   179      48.334  -3.428 -61.728  1.00  0.00           H  
ATOM   2678  CA  CYS   179      48.009  -3.215 -59.670  1.00  0.00           C  
ATOM   2679  HA  CYS   179      48.329  -3.780 -58.794  1.00  0.00           H  
ATOM   2680  CB  CYS   179      48.806  -1.985 -59.718  1.00  0.00           C  
ATOM   2681  HB2 CYS   179      48.439  -1.408 -60.567  1.00  0.00           H  
ATOM   2682  HB3 CYS   179      48.776  -1.293 -58.877  1.00  0.00           H  
ATOM   2683  SG  CYS   179      50.595  -2.385 -59.805  1.00  0.00           S  
ATOM   2684  HG  CYS   179      50.698  -2.950 -58.599  1.00  0.00           H  
ATOM   2685  C   CYS   179      46.565  -2.903 -59.453  1.00  0.00           C  
ATOM   2686  O   CYS   179      45.972  -2.155 -60.246  1.00  0.00           O  
ATOM   2687  N   LEU   180      45.959  -3.440 -58.373  1.00  0.00           N  
ATOM   2688  H   LEU   180      46.538  -3.862 -57.657  1.00  0.00           H  
ATOM   2689  CA  LEU   180      44.585  -3.158 -57.817  1.00  0.00           C  
ATOM   2690  HA  LEU   180      44.094  -2.560 -58.585  1.00  0.00           H  
ATOM   2691  CB  LEU   180      43.845  -4.474 -57.637  1.00  0.00           C  
ATOM   2692  HB2 LEU   180      44.501  -5.267 -57.279  1.00  0.00           H  
ATOM   2693  HB3 LEU   180      43.124  -4.329 -56.833  1.00  0.00           H  
ATOM   2694  CG  LEU   180      43.055  -5.040 -58.790  1.00  0.00           C  
ATOM   2695  HG  LEU   180      42.318  -4.278 -59.043  1.00  0.00           H  
ATOM   2696  CD1 LEU   180      44.063  -5.357 -59.869  1.00  0.00           C  
ATOM   2697 HD11 LEU   180      43.510  -5.883 -60.657  1.00  0.00           H  
ATOM   2698 HD12 LEU   180      44.461  -4.502 -60.430  1.00  0.00           H  
ATOM   2699 HD13 LEU   180      44.918  -5.979 -59.577  1.00  0.00           H  
ATOM   2700  CD2 LEU   180      42.184  -6.266 -58.428  1.00  0.00           C  
ATOM   2701 HD21 LEU   180      41.502  -5.963 -57.623  1.00  0.00           H  
ATOM   2702 HD22 LEU   180      41.511  -6.553 -59.245  1.00  0.00           H  
ATOM   2703 HD23 LEU   180      42.788  -7.081 -58.011  1.00  0.00           H  
ATOM   2704  C   LEU   180      44.671  -2.335 -56.546  1.00  0.00           C  
ATOM   2705  O   LEU   180      45.545  -2.533 -55.682  1.00  0.00           O  
ATOM   2706  N   PRO   181      43.709  -1.408 -56.340  1.00  0.00           N  
ATOM   2707  CD  PRO   181      42.520  -1.086 -57.199  1.00  0.00           C  
ATOM   2708  HD2 PRO   181      42.126  -2.017 -57.626  1.00  0.00           H  
ATOM   2709  HD3 PRO   181      42.932  -0.596 -58.090  1.00  0.00           H  
ATOM   2710  CG  PRO   181      41.600  -0.217 -56.332  1.00  0.00           C  
ATOM   2711  HG2 PRO   181      40.911  -0.885 -55.801  1.00  0.00           H  
ATOM   2712  HG3 PRO   181      41.113   0.511 -56.993  1.00  0.00           H  
ATOM   2713  CB  PRO   181      42.596   0.426 -55.417  1.00  0.00           C  
ATOM   2714  HB2 PRO   181      42.072   0.745 -54.507  1.00  0.00           H  
ATOM   2715  HB3 PRO   181      43.152   1.264 -55.856  1.00  0.00           H  
ATOM   2716  CA  PRO   181      43.614  -0.650 -55.087  1.00  0.00           C  
ATOM   2717  HA  PRO   181      44.571  -0.185 -54.849  1.00  0.00           H  
ATOM   2718  C   PRO   181      43.094  -1.500 -53.936  1.00  0.00           C  
ATOM   2719  O   PRO   181      42.394  -2.473 -54.129  1.00  0.00           O  
ATOM   2720  N   LEU   182      43.604  -1.243 -52.752  1.00  0.00           N  
ATOM   2721  H   LEU   182      44.257  -0.470 -52.704  1.00  0.00           H  
ATOM   2722  CA  LEU   182      43.258  -1.829 -51.445  1.00  0.00           C  
ATOM   2723  HA  LEU   182      43.338  -2.916 -51.486  1.00  0.00           H  
ATOM   2724  CB  LEU   182      44.288  -1.336 -50.446  1.00  0.00           C  
ATOM   2725  HB2 LEU   182      45.287  -1.357 -50.880  1.00  0.00           H  
ATOM   2726  HB3 LEU   182      44.140  -0.256 -50.467  1.00  0.00           H  
ATOM   2727  CG  LEU   182      44.209  -1.910 -49.025  1.00  0.00           C  
ATOM   2728  HG  LEU   182      43.227  -1.673 -48.614  1.00  0.00           H  
ATOM   2729  CD1 LEU   182      44.406  -3.450 -49.127  1.00  0.00           C  
ATOM   2730 HD11 LEU   182      44.879  -3.876 -48.234  1.00  0.00           H  
ATOM   2731 HD12 LEU   182      43.474  -3.960 -49.401  1.00  0.00           H  
ATOM   2732 HD13 LEU   182      45.096  -3.591 -49.968  1.00  0.00           H  
ATOM   2733  CD2 LEU   182      45.192  -1.276 -48.054  1.00  0.00           C  
ATOM   2734 HD21 LEU   182      46.228  -1.516 -48.325  1.00  0.00           H  
ATOM   2735 HD22 LEU   182      45.097  -0.202 -47.851  1.00  0.00           H  
ATOM   2736 HD23 LEU   182      45.069  -1.721 -47.059  1.00  0.00           H  
ATOM   2737  C   LEU   182      41.864  -1.443 -50.989  1.00  0.00           C  
ATOM   2738  O   LEU   182      41.223  -2.299 -50.370  1.00  0.00           O  
ATOM   2739  N   ARG   183      41.370  -0.285 -51.408  1.00  0.00           N  
ATOM   2740  H   ARG   183      41.841   0.293 -52.094  1.00  0.00           H  
ATOM   2741  CA  ARG   183      40.004   0.157 -50.939  1.00  0.00           C  
ATOM   2742  HA  ARG   183      39.440  -0.693 -50.554  1.00  0.00           H  
ATOM   2743  CB  ARG   183      40.110   1.120 -49.777  1.00  0.00           C  
ATOM   2744  HB2 ARG   183      40.741   1.945 -50.108  1.00  0.00           H  
ATOM   2745  HB3 ARG   183      39.072   1.368 -49.557  1.00  0.00           H  
ATOM   2746  CG  ARG   183      40.711   0.589 -48.541  1.00  0.00           C  
ATOM   2747  HG2 ARG   183      39.932  -0.045 -48.116  1.00  0.00           H  
ATOM   2748  HG3 ARG   183      41.624   0.051 -48.797  1.00  0.00           H  
ATOM   2749  CD  ARG   183      40.973   1.657 -47.453  1.00  0.00           C  
ATOM   2750  HD2 ARG   183      41.739   2.333 -47.833  1.00  0.00           H  
ATOM   2751  HD3 ARG   183      40.060   2.231 -47.293  1.00  0.00           H  
ATOM   2752  NE  ARG   183      41.482   1.182 -46.137  1.00  0.00           N  
ATOM   2753  HE  ARG   183      40.825   0.702 -45.538  1.00  0.00           H  
ATOM   2754  CZ  ARG   183      42.656   1.303 -45.604  1.00  0.00           C  
ATOM   2755  NH1 ARG   183      43.697   1.850 -46.220  1.00  0.00           N  
ATOM   2756 HH11 ARG   183      43.617   2.180 -47.171  1.00  0.00           H  
ATOM   2757 HH12 ARG   183      44.556   1.964 -45.702  1.00  0.00           H  
ATOM   2758  NH2 ARG   183      42.815   0.877 -44.349  1.00  0.00           N  
ATOM   2759 HH21 ARG   183      42.074   0.328 -43.938  1.00  0.00           H  
ATOM   2760 HH22 ARG   183      43.657   0.998 -43.804  1.00  0.00           H  
ATOM   2761  C   ARG   183      39.092   0.604 -52.088  1.00  0.00           C  
ATOM   2762  O   ARG   183      39.587   0.833 -53.156  1.00  0.00           O  
ATOM   2763  N   GLY   184      37.761   0.554 -51.860  1.00  0.00           N  
ATOM   2764  H   GLY   184      37.363   0.432 -50.937  1.00  0.00           H  
ATOM   2765  CA  GLY   184      36.905   1.001 -52.958  1.00  0.00           C  
ATOM   2766  HA2 GLY   184      36.447   1.906 -52.561  1.00  0.00           H  
ATOM   2767  HA3 GLY   184      37.390   1.324 -53.879  1.00  0.00           H  
ATOM   2768  C   GLY   184      35.834  -0.011 -53.422  1.00  0.00           C  
ATOM   2769  O   GLY   184      35.280   0.182 -54.490  1.00  0.00           O  
ATOM   2770  N   THR   185      35.653  -1.112 -52.684  1.00  0.00           N  
ATOM   2771  H   THR   185      35.969  -1.203 -51.726  1.00  0.00           H  
ATOM   2772  CA  THR   185      34.737  -2.185 -53.122  1.00  0.00           C  
ATOM   2773  HA  THR   185      34.150  -1.884 -53.989  1.00  0.00           H  
ATOM   2774  CB  THR   185      35.467  -3.441 -53.512  1.00  0.00           C  
ATOM   2775  HB  THR   185      35.995  -3.301 -54.455  1.00  0.00           H  
ATOM   2776  CG2 THR   185      36.382  -4.066 -52.494  1.00  0.00           C  
ATOM   2777 HG21 THR   185      35.766  -3.972 -51.591  1.00  0.00           H  
ATOM   2778 HG22 THR   185      36.603  -5.133 -52.623  1.00  0.00           H  
ATOM   2779 HG23 THR   185      37.287  -3.447 -52.471  1.00  0.00           H  
ATOM   2780  OG1 THR   185      34.519  -4.446 -53.845  1.00  0.00           O  
ATOM   2781  HG1 THR   185      34.946  -5.298 -53.727  1.00  0.00           H  
ATOM   2782  C   THR   185      33.750  -2.579 -52.012  1.00  0.00           C  
ATOM   2783  O   THR   185      34.154  -2.747 -50.860  1.00  0.00           O  
ATOM   2784  N   ILE   186      32.491  -2.711 -52.342  1.00  0.00           N  
ATOM   2785  H   ILE   186      32.167  -2.471 -53.272  1.00  0.00           H  
ATOM   2786  CA  ILE   186      31.438  -3.256 -51.446  1.00  0.00           C  
ATOM   2787  HA  ILE   186      31.732  -2.996 -50.429  1.00  0.00           H  
ATOM   2788  CB  ILE   186      30.071  -2.566 -51.772  1.00  0.00           C  
ATOM   2789  HB  ILE   186      29.503  -2.701 -50.852  1.00  0.00           H  
ATOM   2790  CG2 ILE   186      30.183  -1.019 -51.965  1.00  0.00           C  
ATOM   2791 HG21 ILE   186      30.256  -0.641 -52.992  1.00  0.00           H  
ATOM   2792 HG22 ILE   186      29.195  -0.716 -51.595  1.00  0.00           H  
ATOM   2793 HG23 ILE   186      31.048  -0.573 -51.458  1.00  0.00           H  
ATOM   2794  CG1 ILE   186      29.433  -3.155 -53.058  1.00  0.00           C  
ATOM   2795 HG12 ILE   186      30.248  -3.317 -53.763  1.00  0.00           H  
ATOM   2796 HG13 ILE   186      29.006  -4.111 -52.756  1.00  0.00           H  
ATOM   2797  CD1 ILE   186      28.277  -2.309 -53.652  1.00  0.00           C  
ATOM   2798 HD11 ILE   186      27.676  -3.043 -54.204  1.00  0.00           H  
ATOM   2799 HD12 ILE   186      27.700  -2.019 -52.766  1.00  0.00           H  
ATOM   2800 HD13 ILE   186      28.635  -1.479 -54.274  1.00  0.00           H  
ATOM   2801  C   ILE   186      31.350  -4.802 -51.482  1.00  0.00           C  
ATOM   2802  O   ILE   186      30.646  -5.395 -50.668  1.00  0.00           O  
ATOM   2803  N   THR   187      31.981  -5.416 -52.471  1.00  0.00           N  
ATOM   2804  H   THR   187      32.551  -4.868 -53.104  1.00  0.00           H  
ATOM   2805  CA  THR   187      31.844  -6.872 -52.891  1.00  0.00           C  
ATOM   2806  HA  THR   187      32.496  -6.965 -53.760  1.00  0.00           H  
ATOM   2807  CB  THR   187      32.576  -7.797 -51.915  1.00  0.00           C  
ATOM   2808  HB  THR   187      32.077  -7.816 -50.946  1.00  0.00           H  
ATOM   2809  CG2 THR   187      32.775  -9.180 -52.452  1.00  0.00           C  
ATOM   2810 HG21 THR   187      33.023  -9.012 -53.508  1.00  0.00           H  
ATOM   2811 HG22 THR   187      33.617  -9.682 -51.959  1.00  0.00           H  
ATOM   2812 HG23 THR   187      31.896  -9.835 -52.484  1.00  0.00           H  
ATOM   2813  OG1 THR   187      33.935  -7.299 -51.664  1.00  0.00           O  
ATOM   2814  HG1 THR   187      34.467  -7.483 -52.442  1.00  0.00           H  
ATOM   2815  C   THR   187      30.384  -7.225 -53.142  1.00  0.00           C  
ATOM   2816  O   THR   187      29.799  -8.143 -52.522  1.00  0.00           O  
ATOM   2817  N1  MIO   188      29.745  -6.357 -54.003  1.00  0.00           N  
ATOM   2818  H8  MIO   188      30.237  -5.578 -54.424  1.00  0.00           H  
ATOM   2819  C1  MIO   188      28.519  -6.810 -54.718  1.00  0.00           C  
ATOM   2820  C5  MIO   188      27.355  -6.248 -53.987  1.00  0.00           C  
ATOM   2821  H4  MIO   188      27.362  -5.156 -54.084  1.00  0.00           H  
ATOM   2822  H5  MIO   188      27.401  -6.490 -52.917  1.00  0.00           H  
ATOM   2823  H7  MIO   188      26.457  -6.746 -54.374  1.00  0.00           H  
ATOM   2824  H1  MIO   188      28.507  -7.904 -54.650  1.00  0.00           H  
ATOM   2825  C7  MIO   188      28.550  -6.389 -56.200  1.00  0.00           C  
ATOM   2826  N2  MIO   188      27.598  -5.690 -56.915  1.00  0.00           N  
ATOM   2827  C2  MIO   188      28.073  -5.842 -58.244  1.00  0.00           C  
ATOM   2828  C6  MIO   188      27.381  -5.272 -59.446  1.00  0.00           C  
ATOM   2829  H6  MIO   188      26.945  -4.285 -59.247  1.00  0.00           H  
ATOM   2830  H9  MIO   188      28.134  -5.179 -60.238  1.00  0.00           H  
ATOM   2831  N4  MIO   188      26.292  -6.228 -59.846  1.00  0.00           N  
ATOM   2832  H10 MIO   188      25.612  -5.627 -60.310  1.00  0.00           H  
ATOM   2833  H11 MIO   188      25.762  -6.466 -59.009  1.00  0.00           H  
ATOM   2834  C8  MIO   188      29.281  -6.635 -58.245  1.00  0.00           C  
ATOM   2835  O2  MIO   188      29.843  -7.070 -59.248  1.00  0.00           O  
ATOM   2836  N3  MIO   188      29.606  -6.924 -56.973  1.00  0.00           N  
ATOM   2837  C3  MIO   188      30.877  -7.743 -56.663  1.00  0.00           C  
ATOM   2838  H2  MIO   188      31.052  -8.420 -57.509  1.00  0.00           H  
ATOM   2839  H3  MIO   188      30.722  -8.278 -55.718  1.00  0.00           H  
ATOM   2840  C4  MIO   188      32.050  -6.760 -56.438  1.00  0.00           C  
ATOM   2841  O1  MIO   188      31.778  -5.671 -55.914  1.00  0.00           O  
ATOM   2842  N   ASP   189      33.253  -7.155 -56.780  1.00  0.00           N  
ATOM   2843  H   ASP   189      33.320  -8.101 -57.135  1.00  0.00           H  
ATOM   2844  CA  ASP   189      34.483  -6.388 -56.723  1.00  0.00           C  
ATOM   2845  HA  ASP   189      34.361  -5.721 -55.869  1.00  0.00           H  
ATOM   2846  CB  ASP   189      35.701  -7.376 -56.367  1.00  0.00           C  
ATOM   2847  HB2 ASP   189      35.752  -8.227 -57.046  1.00  0.00           H  
ATOM   2848  HB3 ASP   189      36.538  -6.687 -56.488  1.00  0.00           H  
ATOM   2849  CG  ASP   189      35.537  -7.841 -54.932  1.00  0.00           C  
ATOM   2850  OD1 ASP   189      35.416  -6.971 -54.055  1.00  0.00           O  
ATOM   2851  OD2 ASP   189      35.690  -9.064 -54.712  1.00  0.00           O  
ATOM   2852  C   ASP   189      34.668  -5.501 -58.032  1.00  0.00           C  
ATOM   2853  O   ASP   189      35.774  -5.498 -58.483  1.00  0.00           O  
ATOM   2854  N   LEU   190      33.628  -4.814 -58.523  1.00  0.00           N  
ATOM   2855  H   LEU   190      32.731  -4.923 -58.065  1.00  0.00           H  
ATOM   2856  CA  LEU   190      33.845  -3.954 -59.714  1.00  0.00           C  
ATOM   2857  HA  LEU   190      33.963  -4.634 -60.557  1.00  0.00           H  
ATOM   2858  CB  LEU   190      32.602  -3.041 -59.877  1.00  0.00           C  
ATOM   2859  HB2 LEU   190      32.477  -2.366 -59.030  1.00  0.00           H  
ATOM   2860  HB3 LEU   190      32.647  -2.512 -60.829  1.00  0.00           H  
ATOM   2861  CG  LEU   190      31.244  -3.748 -60.004  1.00  0.00           C  
ATOM   2862  HG  LEU   190      31.028  -4.456 -59.205  1.00  0.00           H  
ATOM   2863  CD1 LEU   190      30.055  -2.816 -60.081  1.00  0.00           C  
ATOM   2864 HD11 LEU   190      29.088  -3.252 -59.800  1.00  0.00           H  
ATOM   2865 HD12 LEU   190      30.132  -2.101 -59.252  1.00  0.00           H  
ATOM   2866 HD13 LEU   190      29.979  -2.245 -61.014  1.00  0.00           H  
ATOM   2867  CD2 LEU   190      31.175  -4.605 -61.260  1.00  0.00           C  
ATOM   2868 HD21 LEU   190      30.481  -5.418 -61.014  1.00  0.00           H  
ATOM   2869 HD22 LEU   190      30.813  -4.069 -62.147  1.00  0.00           H  
ATOM   2870 HD23 LEU   190      32.119  -5.064 -61.578  1.00  0.00           H  
ATOM   2871  C   LEU   190      35.118  -3.068 -59.743  1.00  0.00           C  
ATOM   2872  O   LEU   190      35.835  -3.091 -60.711  1.00  0.00           O  
ATOM   2873  N   VAL   191      35.265  -2.198 -58.727  1.00  0.00           N  
ATOM   2874  H   VAL   191      34.503  -2.246 -58.061  1.00  0.00           H  
ATOM   2875  CA  VAL   191      36.274  -1.141 -58.727  1.00  0.00           C  
ATOM   2876  HA  VAL   191      36.179  -0.651 -59.696  1.00  0.00           H  
ATOM   2877  CB  VAL   191      35.985  -0.280 -57.586  1.00  0.00           C  
ATOM   2878  HB  VAL   191      35.998  -0.822 -56.640  1.00  0.00           H  
ATOM   2879  CG1 VAL   191      37.011   0.855 -57.315  1.00  0.00           C  
ATOM   2880 HG11 VAL   191      36.646   1.721 -56.749  1.00  0.00           H  
ATOM   2881 HG12 VAL   191      37.852   0.508 -56.702  1.00  0.00           H  
ATOM   2882 HG13 VAL   191      37.388   1.181 -58.292  1.00  0.00           H  
ATOM   2883  CG2 VAL   191      34.691   0.516 -57.740  1.00  0.00           C  
ATOM   2884 HG21 VAL   191      34.713   1.189 -58.606  1.00  0.00           H  
ATOM   2885 HG22 VAL   191      33.821  -0.105 -57.990  1.00  0.00           H  
ATOM   2886 HG23 VAL   191      34.382   1.067 -56.844  1.00  0.00           H  
ATOM   2887  C   VAL   191      37.649  -1.812 -58.741  1.00  0.00           C  
ATOM   2888  O   VAL   191      38.499  -1.449 -59.559  1.00  0.00           O  
ATOM   2889  N   PRO   192      37.969  -2.811 -57.856  1.00  0.00           N  
ATOM   2890  CD  PRO   192      37.267  -3.122 -56.611  1.00  0.00           C  
ATOM   2891  HD2 PRO   192      36.322  -3.628 -56.841  1.00  0.00           H  
ATOM   2892  HD3 PRO   192      37.042  -2.218 -56.030  1.00  0.00           H  
ATOM   2893  CG  PRO   192      38.185  -3.956 -55.722  1.00  0.00           C  
ATOM   2894  HG2 PRO   192      37.742  -4.813 -55.199  1.00  0.00           H  
ATOM   2895  HG3 PRO   192      38.701  -3.306 -55.005  1.00  0.00           H  
ATOM   2896  CB  PRO   192      39.217  -4.393 -56.741  1.00  0.00           C  
ATOM   2897  HB2 PRO   192      38.773  -5.360 -57.008  1.00  0.00           H  
ATOM   2898  HB3 PRO   192      40.191  -4.572 -56.270  1.00  0.00           H  
ATOM   2899  CA  PRO   192      39.144  -3.506 -58.023  1.00  0.00           C  
ATOM   2900  HA  PRO   192      40.056  -2.913 -57.951  1.00  0.00           H  
ATOM   2901  C   PRO   192      39.273  -4.247 -59.403  1.00  0.00           C  
ATOM   2902  O   PRO   192      40.229  -4.006 -60.077  1.00  0.00           O  
ATOM   2903  N   LEU   193      38.299  -5.115 -59.753  1.00  0.00           N  
ATOM   2904  H   LEU   193      37.455  -5.253 -59.212  1.00  0.00           H  
ATOM   2905  CA  LEU   193      38.467  -5.931 -60.991  1.00  0.00           C  
ATOM   2906  HA  LEU   193      39.445  -6.413 -61.001  1.00  0.00           H  
ATOM   2907  CB  LEU   193      37.336  -7.042 -60.982  1.00  0.00           C  
ATOM   2908  HB2 LEU   193      36.378  -6.563 -60.781  1.00  0.00           H  
ATOM   2909  HB3 LEU   193      37.301  -7.484 -61.977  1.00  0.00           H  
ATOM   2910  CG  LEU   193      37.442  -8.147 -59.920  1.00  0.00           C  
ATOM   2911  HG  LEU   193      37.481  -7.652 -58.950  1.00  0.00           H  
ATOM   2912  CD1 LEU   193      36.252  -9.101 -59.927  1.00  0.00           C  
ATOM   2913 HD11 LEU   193      36.258  -9.517 -60.942  1.00  0.00           H  
ATOM   2914 HD12 LEU   193      36.347  -9.761 -59.056  1.00  0.00           H  
ATOM   2915 HD13 LEU   193      35.283  -8.598 -59.819  1.00  0.00           H  
ATOM   2916  CD2 LEU   193      38.742  -8.936 -60.262  1.00  0.00           C  
ATOM   2917 HD21 LEU   193      38.713  -9.093 -61.347  1.00  0.00           H  
ATOM   2918 HD22 LEU   193      39.626  -8.350 -59.982  1.00  0.00           H  
ATOM   2919 HD23 LEU   193      38.756  -9.828 -59.625  1.00  0.00           H  
ATOM   2920  C   LEU   193      38.433  -5.109 -62.302  1.00  0.00           C  
ATOM   2921  O   LEU   193      38.802  -5.652 -63.315  1.00  0.00           O  
ATOM   2922  N   SER   194      38.005  -3.845 -62.264  1.00  0.00           N  
ATOM   2923  H   SER   194      37.682  -3.502 -61.367  1.00  0.00           H  
ATOM   2924  CA  SER   194      38.264  -2.827 -63.322  1.00  0.00           C  
ATOM   2925  HA  SER   194      37.750  -3.113 -64.239  1.00  0.00           H  
ATOM   2926  CB  SER   194      37.652  -1.464 -63.034  1.00  0.00           C  
ATOM   2927  HB2 SER   194      37.598  -0.929 -63.982  1.00  0.00           H  
ATOM   2928  HB3 SER   194      36.735  -1.628 -62.468  1.00  0.00           H  
ATOM   2929  OG  SER   194      38.468  -0.660 -62.228  1.00  0.00           O  
ATOM   2930  HG  SER   194      38.611  -1.021 -61.350  1.00  0.00           H  
ATOM   2931  C   SER   194      39.710  -2.811 -63.809  1.00  0.00           C  
ATOM   2932  O   SER   194      39.941  -2.700 -64.973  1.00  0.00           O  
ATOM   2933  N   TYR   195      40.671  -2.935 -62.877  1.00  0.00           N  
ATOM   2934  H   TYR   195      40.481  -3.106 -61.897  1.00  0.00           H  
ATOM   2935  CA  TYR   195      42.107  -2.908 -63.227  1.00  0.00           C  
ATOM   2936  HA  TYR   195      42.144  -2.146 -64.005  1.00  0.00           H  
ATOM   2937  CB  TYR   195      42.990  -2.476 -62.072  1.00  0.00           C  
ATOM   2938  HB2 TYR   195      42.792  -3.207 -61.277  1.00  0.00           H  
ATOM   2939  HB3 TYR   195      44.023  -2.553 -62.431  1.00  0.00           H  
ATOM   2940  CG  TYR   195      42.616  -0.985 -61.732  1.00  0.00           C  
ATOM   2941  CD1 TYR   195      43.227   0.057 -62.388  1.00  0.00           C  
ATOM   2942  HD1 TYR   195      44.121  -0.086 -62.978  1.00  0.00           H  
ATOM   2943  CE1 TYR   195      42.780   1.418 -61.995  1.00  0.00           C  
ATOM   2944  HE1 TYR   195      43.195   2.287 -62.484  1.00  0.00           H  
ATOM   2945  CZ  TYR   195      41.786   1.588 -60.976  1.00  0.00           C  
ATOM   2946  OH  TYR   195      41.361   2.828 -60.652  1.00  0.00           O  
ATOM   2947  HH  TYR   195      41.445   3.507 -61.326  1.00  0.00           H  
ATOM   2948  CE2 TYR   195      41.218   0.472 -60.410  1.00  0.00           C  
ATOM   2949  HE2 TYR   195      40.409   0.610 -59.707  1.00  0.00           H  
ATOM   2950  CD2 TYR   195      41.641  -0.790 -60.735  1.00  0.00           C  
ATOM   2951  HD2 TYR   195      41.248  -1.621 -60.169  1.00  0.00           H  
ATOM   2952  C   TYR   195      42.621  -4.221 -63.787  1.00  0.00           C  
ATOM   2953  O   TYR   195      43.669  -4.175 -64.490  1.00  0.00           O  
ATOM   2954  N   ILE   196      41.869  -5.365 -63.655  1.00  0.00           N  
ATOM   2955  H   ILE   196      40.959  -5.218 -63.234  1.00  0.00           H  
ATOM   2956  CA  ILE   196      42.277  -6.573 -64.391  1.00  0.00           C  
ATOM   2957  HA  ILE   196      43.366  -6.599 -64.435  1.00  0.00           H  
ATOM   2958  CB  ILE   196      41.726  -7.902 -63.817  1.00  0.00           C  
ATOM   2959  HB  ILE   196      40.638  -7.840 -63.812  1.00  0.00           H  
ATOM   2960  CG2 ILE   196      42.124  -9.088 -64.792  1.00  0.00           C  
ATOM   2961 HG21 ILE   196      41.697  -8.822 -65.767  1.00  0.00           H  
ATOM   2962 HG22 ILE   196      43.203  -9.219 -64.939  1.00  0.00           H  
ATOM   2963 HG23 ILE   196      41.614  -9.992 -64.436  1.00  0.00           H  
ATOM   2964  CG1 ILE   196      42.071  -7.900 -62.317  1.00  0.00           C  
ATOM   2965 HG12 ILE   196      43.016  -7.371 -62.195  1.00  0.00           H  
ATOM   2966 HG13 ILE   196      41.317  -7.418 -61.695  1.00  0.00           H  
ATOM   2967  CD1 ILE   196      42.294  -9.286 -61.786  1.00  0.00           C  
ATOM   2968 HD11 ILE   196      43.037  -9.911 -62.297  1.00  0.00           H  
ATOM   2969 HD12 ILE   196      42.565  -9.095 -60.741  1.00  0.00           H  
ATOM   2970 HD13 ILE   196      41.306  -9.741 -61.644  1.00  0.00           H  
ATOM   2971  C   ILE   196      41.809  -6.342 -65.835  1.00  0.00           C  
ATOM   2972  O   ILE   196      42.635  -6.526 -66.770  1.00  0.00           O  
ATOM   2973  N   ALA   197      40.512  -5.898 -66.067  1.00  0.00           N  
ATOM   2974  H   ALA   197      39.895  -5.838 -65.266  1.00  0.00           H  
ATOM   2975  CA  ALA   197      39.980  -5.573 -67.429  1.00  0.00           C  
ATOM   2976  HA  ALA   197      40.024  -6.476 -68.039  1.00  0.00           H  
ATOM   2977  CB  ALA   197      38.496  -5.239 -67.374  1.00  0.00           C  
ATOM   2978  HB1 ALA   197      38.358  -4.379 -66.707  1.00  0.00           H  
ATOM   2979  HB2 ALA   197      38.062  -4.841 -68.300  1.00  0.00           H  
ATOM   2980  HB3 ALA   197      37.933  -6.137 -67.092  1.00  0.00           H  
ATOM   2981  C   ALA   197      40.839  -4.409 -68.100  1.00  0.00           C  
ATOM   2982  O   ALA   197      41.209  -4.450 -69.253  1.00  0.00           O  
ATOM   2983  N   GLY   198      41.328  -3.509 -67.245  1.00  0.00           N  
ATOM   2984  H   GLY   198      40.819  -3.464 -66.370  1.00  0.00           H  
ATOM   2985  CA  GLY   198      42.397  -2.536 -67.595  1.00  0.00           C  
ATOM   2986  HA2 GLY   198      42.012  -1.767 -68.265  1.00  0.00           H  
ATOM   2987  HA3 GLY   198      42.617  -2.035 -66.652  1.00  0.00           H  
ATOM   2988  C   GLY   198      43.681  -3.157 -68.240  1.00  0.00           C  
ATOM   2989  O   GLY   198      44.237  -2.547 -69.151  1.00  0.00           O  
ATOM   2990  N   LEU   199      44.115  -4.305 -67.726  1.00  0.00           N  
ATOM   2991  H   LEU   199      43.441  -4.762 -67.123  1.00  0.00           H  
ATOM   2992  CA  LEU   199      45.385  -4.912 -68.142  1.00  0.00           C  
ATOM   2993  HA  LEU   199      46.149  -4.148 -68.286  1.00  0.00           H  
ATOM   2994  CB  LEU   199      46.005  -5.792 -67.071  1.00  0.00           C  
ATOM   2995  HB2 LEU   199      46.272  -5.169 -66.217  1.00  0.00           H  
ATOM   2996  HB3 LEU   199      45.344  -6.614 -66.796  1.00  0.00           H  
ATOM   2997  CG  LEU   199      47.375  -6.288 -67.565  1.00  0.00           C  
ATOM   2998  HG  LEU   199      47.337  -6.808 -68.522  1.00  0.00           H  
ATOM   2999  CD1 LEU   199      48.614  -5.351 -67.639  1.00  0.00           C  
ATOM   3000 HD11 LEU   199      49.500  -5.968 -67.838  1.00  0.00           H  
ATOM   3001 HD12 LEU   199      48.458  -4.667 -68.482  1.00  0.00           H  
ATOM   3002 HD13 LEU   199      48.734  -4.729 -66.744  1.00  0.00           H  
ATOM   3003  CD2 LEU   199      47.802  -7.358 -66.591  1.00  0.00           C  
ATOM   3004 HD21 LEU   199      48.204  -6.962 -65.650  1.00  0.00           H  
ATOM   3005 HD22 LEU   199      46.974  -7.975 -66.220  1.00  0.00           H  
ATOM   3006 HD23 LEU   199      48.580  -7.993 -67.033  1.00  0.00           H  
ATOM   3007  C   LEU   199      45.198  -5.623 -69.527  1.00  0.00           C  
ATOM   3008  O   LEU   199      46.104  -5.621 -70.355  1.00  0.00           O  
ATOM   3009  N   LEU   200      44.041  -6.311 -69.779  1.00  0.00           N  
ATOM   3010  H   LEU   200      43.363  -6.098 -69.057  1.00  0.00           H  
ATOM   3011  CA  LEU   200      43.696  -7.002 -71.001  1.00  0.00           C  
ATOM   3012  HA  LEU   200      44.631  -7.491 -71.273  1.00  0.00           H  
ATOM   3013  CB  LEU   200      42.609  -8.059 -70.779  1.00  0.00           C  
ATOM   3014  HB2 LEU   200      41.588  -7.728 -70.589  1.00  0.00           H  
ATOM   3015  HB3 LEU   200      42.629  -8.698 -71.662  1.00  0.00           H  
ATOM   3016  CG  LEU   200      42.811  -8.872 -69.523  1.00  0.00           C  
ATOM   3017  HG  LEU   200      42.790  -8.244 -68.632  1.00  0.00           H  
ATOM   3018  CD1 LEU   200      41.733  -9.931 -69.242  1.00  0.00           C  
ATOM   3019 HD11 LEU   200      41.802 -10.798 -69.911  1.00  0.00           H  
ATOM   3020 HD12 LEU   200      41.792 -10.206 -68.182  1.00  0.00           H  
ATOM   3021 HD13 LEU   200      40.784  -9.426 -69.460  1.00  0.00           H  
ATOM   3022  CD2 LEU   200      44.219  -9.565 -69.483  1.00  0.00           C  
ATOM   3023 HD21 LEU   200      45.011  -8.981 -68.999  1.00  0.00           H  
ATOM   3024 HD22 LEU   200      44.245 -10.472 -68.866  1.00  0.00           H  
ATOM   3025 HD23 LEU   200      44.532  -9.956 -70.460  1.00  0.00           H  
ATOM   3026  C   LEU   200      43.273  -6.062 -72.192  1.00  0.00           C  
ATOM   3027  O   LEU   200      43.227  -6.400 -73.359  1.00  0.00           O  
ATOM   3028  N   THR   201      42.883  -4.862 -71.787  1.00  0.00           N  
ATOM   3029  H   THR   201      43.032  -4.547 -70.836  1.00  0.00           H  
ATOM   3030  CA  THR   201      42.475  -3.767 -72.729  1.00  0.00           C  
ATOM   3031  HA  THR   201      42.351  -4.160 -73.738  1.00  0.00           H  
ATOM   3032  CB  THR   201      41.103  -3.099 -72.331  1.00  0.00           C  
ATOM   3033  HB  THR   201      40.801  -2.235 -72.923  1.00  0.00           H  
ATOM   3034  CG2 THR   201      39.989  -4.027 -72.275  1.00  0.00           C  
ATOM   3035 HG21 THR   201      39.169  -3.558 -71.718  1.00  0.00           H  
ATOM   3036 HG22 THR   201      39.774  -4.341 -73.304  1.00  0.00           H  
ATOM   3037 HG23 THR   201      40.301  -4.935 -71.745  1.00  0.00           H  
ATOM   3038  OG1 THR   201      41.131  -2.622 -70.996  1.00  0.00           O  
ATOM   3039  HG1 THR   201      41.182  -3.349 -70.371  1.00  0.00           H  
ATOM   3040  C   THR   201      43.624  -2.721 -72.950  1.00  0.00           C  
ATOM   3041  O   THR   201      43.505  -1.881 -73.775  1.00  0.00           O  
ATOM   3042  N   GLY   202      44.721  -2.775 -72.164  1.00  0.00           N  
ATOM   3043  H   GLY   202      44.759  -3.448 -71.409  1.00  0.00           H  
ATOM   3044  CA  GLY   202      45.896  -1.921 -72.382  1.00  0.00           C  
ATOM   3045  HA2 GLY   202      46.717  -2.170 -71.709  1.00  0.00           H  
ATOM   3046  HA3 GLY   202      46.299  -1.897 -73.395  1.00  0.00           H  
ATOM   3047  C   GLY   202      45.672  -0.379 -72.210  1.00  0.00           C  
ATOM   3048  O   GLY   202      46.165   0.415 -72.989  1.00  0.00           O  
ATOM   3049  N   ARG   203      44.894   0.056 -71.204  1.00  0.00           N  
ATOM   3050  H   ARG   203      44.541  -0.624 -70.542  1.00  0.00           H  
ATOM   3051  CA  ARG   203      44.703   1.435 -70.813  1.00  0.00           C  
ATOM   3052  HA  ARG   203      44.219   1.994 -71.614  1.00  0.00           H  
ATOM   3053  CB  ARG   203      43.739   1.409 -69.636  1.00  0.00           C  
ATOM   3054  HB2 ARG   203      44.179   0.871 -68.797  1.00  0.00           H  
ATOM   3055  HB3 ARG   203      43.706   2.441 -69.287  1.00  0.00           H  
ATOM   3056  CG  ARG   203      42.341   0.829 -70.023  1.00  0.00           C  
ATOM   3057  HG2 ARG   203      42.168   1.045 -71.077  1.00  0.00           H  
ATOM   3058  HG3 ARG   203      42.266  -0.252 -69.903  1.00  0.00           H  
ATOM   3059  CD  ARG   203      41.224   1.418 -69.123  1.00  0.00           C  
ATOM   3060  HD2 ARG   203      40.412   0.724 -69.337  1.00  0.00           H  
ATOM   3061  HD3 ARG   203      41.532   1.304 -68.084  1.00  0.00           H  
ATOM   3062  NE  ARG   203      40.843   2.824 -69.294  1.00  0.00           N  
ATOM   3063  HE  ARG   203      41.212   3.554 -68.702  1.00  0.00           H  
ATOM   3064  CZ  ARG   203      39.840   3.279 -69.963  1.00  0.00           C  
ATOM   3065  NH1 ARG   203      39.131   2.518 -70.724  1.00  0.00           N  
ATOM   3066 HH11 ARG   203      39.318   1.530 -70.809  1.00  0.00           H  
ATOM   3067 HH12 ARG   203      38.474   2.957 -71.353  1.00  0.00           H  
ATOM   3068  NH2 ARG   203      39.615   4.524 -69.962  1.00  0.00           N  
ATOM   3069 HH21 ARG   203      40.196   5.161 -69.435  1.00  0.00           H  
ATOM   3070 HH22 ARG   203      38.958   4.889 -70.637  1.00  0.00           H  
ATOM   3071  C   ARG   203      46.078   2.098 -70.404  1.00  0.00           C  
ATOM   3072  O   ARG   203      46.844   1.466 -69.709  1.00  0.00           O  
ATOM   3073  N   PRO   204      46.339   3.392 -70.609  1.00  0.00           N  
ATOM   3074  CD  PRO   204      45.542   4.275 -71.469  1.00  0.00           C  
ATOM   3075  HD2 PRO   204      44.616   4.590 -70.971  1.00  0.00           H  
ATOM   3076  HD3 PRO   204      45.413   3.815 -72.457  1.00  0.00           H  
ATOM   3077  CG  PRO   204      46.440   5.518 -71.755  1.00  0.00           C  
ATOM   3078  HG2 PRO   204      45.779   6.394 -71.760  1.00  0.00           H  
ATOM   3079  HG3 PRO   204      47.063   5.430 -72.654  1.00  0.00           H  
ATOM   3080  CB  PRO   204      47.385   5.536 -70.587  1.00  0.00           C  
ATOM   3081  HB2 PRO   204      47.062   6.196 -69.773  1.00  0.00           H  
ATOM   3082  HB3 PRO   204      48.378   5.920 -70.849  1.00  0.00           H  
ATOM   3083  CA  PRO   204      47.523   4.067 -70.124  1.00  0.00           C  
ATOM   3084  HA  PRO   204      48.386   3.658 -70.650  1.00  0.00           H  
ATOM   3085  C   PRO   204      47.733   4.115 -68.598  1.00  0.00           C  
ATOM   3086  O   PRO   204      48.811   4.362 -68.112  1.00  0.00           O  
ATOM   3087  N   ASN   205      46.603   3.993 -67.930  1.00  0.00           N  
ATOM   3088  H   ASN   205      45.723   3.854 -68.412  1.00  0.00           H  
ATOM   3089  CA  ASN   205      46.645   3.742 -66.469  1.00  0.00           C  
ATOM   3090  HA  ASN   205      47.441   4.360 -66.053  1.00  0.00           H  
ATOM   3091  CB  ASN   205      45.302   4.317 -65.934  1.00  0.00           C  
ATOM   3092  HB2 ASN   205      45.341   4.409 -64.849  1.00  0.00           H  
ATOM   3093  HB3 ASN   205      45.047   5.281 -66.375  1.00  0.00           H  
ATOM   3094  CG  ASN   205      44.069   3.498 -66.238  1.00  0.00           C  
ATOM   3095  OD1 ASN   205      44.081   2.461 -66.861  1.00  0.00           O  
ATOM   3096  ND2 ASN   205      42.884   3.920 -65.831  1.00  0.00           N  
ATOM   3097 HD21 ASN   205      42.034   3.397 -66.005  1.00  0.00           H  
ATOM   3098 HD22 ASN   205      42.759   4.812 -65.367  1.00  0.00           H  
ATOM   3099  C   ASN   205      46.827   2.315 -65.948  1.00  0.00           C  
ATOM   3100  O   ASN   205      46.934   2.022 -64.797  1.00  0.00           O  
ATOM   3101  N   SER   206      46.825   1.346 -66.863  1.00  0.00           N  
ATOM   3102  H   SER   206      46.653   1.583 -67.832  1.00  0.00           H  
ATOM   3103  CA  SER   206      47.207  -0.046 -66.515  1.00  0.00           C  
ATOM   3104  HA  SER   206      46.755  -0.358 -65.573  1.00  0.00           H  
ATOM   3105  CB  SER   206      46.732  -1.031 -67.564  1.00  0.00           C  
ATOM   3106  HB2 SER   206      45.730  -0.751 -67.888  1.00  0.00           H  
ATOM   3107  HB3 SER   206      47.318  -1.005 -68.482  1.00  0.00           H  
ATOM   3108  OG  SER   206      46.855  -2.295 -66.973  1.00  0.00           O  
ATOM   3109  HG  SER   206      46.189  -2.381 -66.287  1.00  0.00           H  
ATOM   3110  C   SER   206      48.658  -0.144 -66.264  1.00  0.00           C  
ATOM   3111  O   SER   206      49.463   0.128 -67.110  1.00  0.00           O  
ATOM   3112  N   LYS   207      49.029  -0.685 -65.117  1.00  0.00           N  
ATOM   3113  H   LYS   207      48.339  -0.712 -64.376  1.00  0.00           H  
ATOM   3114  CA  LYS   207      50.319  -1.257 -64.861  1.00  0.00           C  
ATOM   3115  HA  LYS   207      50.671  -1.673 -65.805  1.00  0.00           H  
ATOM   3116  CB  LYS   207      51.209  -0.134 -64.381  1.00  0.00           C  
ATOM   3117  HB2 LYS   207      52.258  -0.373 -64.203  1.00  0.00           H  
ATOM   3118  HB3 LYS   207      51.371   0.624 -65.147  1.00  0.00           H  
ATOM   3119  CG  LYS   207      50.559   0.552 -63.088  1.00  0.00           C  
ATOM   3120  HG2 LYS   207      49.785   1.191 -63.514  1.00  0.00           H  
ATOM   3121  HG3 LYS   207      50.038  -0.130 -62.416  1.00  0.00           H  
ATOM   3122  CD  LYS   207      51.621   1.380 -62.353  1.00  0.00           C  
ATOM   3123  HD2 LYS   207      52.479   0.746 -62.131  1.00  0.00           H  
ATOM   3124  HD3 LYS   207      51.920   2.249 -62.939  1.00  0.00           H  
ATOM   3125  CE  LYS   207      51.019   1.837 -61.043  1.00  0.00           C  
ATOM   3126  HE2 LYS   207      50.222   2.538 -61.292  1.00  0.00           H  
ATOM   3127  HE3 LYS   207      50.553   1.023 -60.489  1.00  0.00           H  
ATOM   3128  NZ  LYS   207      52.131   2.478 -60.338  1.00  0.00           N  
ATOM   3129  HZ1 LYS   207      51.719   3.067 -59.628  1.00  0.00           H  
ATOM   3130  HZ2 LYS   207      52.538   1.721 -59.807  1.00  0.00           H  
ATOM   3131  HZ3 LYS   207      52.782   3.001 -60.906  1.00  0.00           H  
ATOM   3132  C   LYS   207      50.191  -2.496 -63.977  1.00  0.00           C  
ATOM   3133  O   LYS   207      49.213  -2.847 -63.344  1.00  0.00           O  
ATOM   3134  N   ALA   208      51.289  -3.270 -63.984  1.00  0.00           N  
ATOM   3135  H   ALA   208      52.133  -2.901 -64.406  1.00  0.00           H  
ATOM   3136  CA  ALA   208      51.357  -4.620 -63.335  1.00  0.00           C  
ATOM   3137  HA  ALA   208      50.686  -4.655 -62.477  1.00  0.00           H  
ATOM   3138  CB  ALA   208      50.957  -5.682 -64.388  1.00  0.00           C  
ATOM   3139  HB1 ALA   208      49.891  -5.582 -64.629  1.00  0.00           H  
ATOM   3140  HB2 ALA   208      51.641  -5.528 -65.232  1.00  0.00           H  
ATOM   3141  HB3 ALA   208      51.138  -6.708 -64.045  1.00  0.00           H  
ATOM   3142  C   ALA   208      52.802  -4.929 -62.815  1.00  0.00           C  
ATOM   3143  O   ALA   208      53.740  -4.285 -63.282  1.00  0.00           O  
ATOM   3144  N   VAL   209      53.049  -5.873 -61.910  1.00  0.00           N  
ATOM   3145  H   VAL   209      52.282  -6.426 -61.547  1.00  0.00           H  
ATOM   3146  CA  VAL   209      54.409  -6.072 -61.372  1.00  0.00           C  
ATOM   3147  HA  VAL   209      55.086  -5.332 -61.800  1.00  0.00           H  
ATOM   3148  CB  VAL   209      54.543  -5.684 -59.934  1.00  0.00           C  
ATOM   3149  HB  VAL   209      55.606  -5.631 -59.699  1.00  0.00           H  
ATOM   3150  CG1 VAL   209      54.153  -4.234 -59.844  1.00  0.00           C  
ATOM   3151 HG11 VAL   209      53.063  -4.114 -59.855  1.00  0.00           H  
ATOM   3152 HG12 VAL   209      54.542  -4.002 -58.845  1.00  0.00           H  
ATOM   3153 HG13 VAL   209      54.743  -3.629 -60.543  1.00  0.00           H  
ATOM   3154  CG2 VAL   209      53.953  -6.555 -58.796  1.00  0.00           C  
ATOM   3155 HG21 VAL   209      54.523  -7.487 -58.700  1.00  0.00           H  
ATOM   3156 HG22 VAL   209      54.176  -6.011 -57.870  1.00  0.00           H  
ATOM   3157 HG23 VAL   209      52.880  -6.774 -58.861  1.00  0.00           H  
ATOM   3158  C   VAL   209      54.902  -7.478 -61.653  1.00  0.00           C  
ATOM   3159  O   VAL   209      54.129  -8.397 -61.579  1.00  0.00           O  
ATOM   3160  N   GLY   210      56.253  -7.618 -61.861  1.00  0.00           N  
ATOM   3161  H   GLY   210      56.770  -6.759 -62.006  1.00  0.00           H  
ATOM   3162  CA  GLY   210      56.862  -8.918 -62.150  1.00  0.00           C  
ATOM   3163  HA2 GLY   210      56.317  -9.421 -62.949  1.00  0.00           H  
ATOM   3164  HA3 GLY   210      57.863  -8.739 -62.542  1.00  0.00           H  
ATOM   3165  C   GLY   210      57.072  -9.798 -60.921  1.00  0.00           C  
ATOM   3166  O   GLY   210      56.784  -9.354 -59.780  1.00  0.00           O  
ATOM   3167  N   PRO   211      57.547 -11.041 -61.074  1.00  0.00           N  
ATOM   3168  CD  PRO   211      57.821 -11.755 -62.356  1.00  0.00           C  
ATOM   3169  HD2 PRO   211      58.265 -11.038 -63.057  1.00  0.00           H  
ATOM   3170  HD3 PRO   211      56.941 -12.254 -62.780  1.00  0.00           H  
ATOM   3171  CG  PRO   211      58.845 -12.820 -62.001  1.00  0.00           C  
ATOM   3172  HG2 PRO   211      59.851 -12.445 -62.223  1.00  0.00           H  
ATOM   3173  HG3 PRO   211      58.674 -13.727 -62.595  1.00  0.00           H  
ATOM   3174  CB  PRO   211      58.687 -13.126 -60.519  1.00  0.00           C  
ATOM   3175  HB2 PRO   211      59.676 -13.335 -60.093  1.00  0.00           H  
ATOM   3176  HB3 PRO   211      58.066 -14.026 -60.430  1.00  0.00           H  
ATOM   3177  CA  PRO   211      57.961 -11.943 -59.930  1.00  0.00           C  
ATOM   3178  HA  PRO   211      57.148 -12.345 -59.326  1.00  0.00           H  
ATOM   3179  C   PRO   211      58.826 -11.139 -58.957  1.00  0.00           C  
ATOM   3180  O   PRO   211      58.674 -11.135 -57.729  1.00  0.00           O  
ATOM   3181  N   THR   212      59.789 -10.409 -59.471  1.00  0.00           N  
ATOM   3182  H   THR   212      59.905 -10.529 -60.470  1.00  0.00           H  
ATOM   3183  CA  THR   212      60.590  -9.512 -58.681  1.00  0.00           C  
ATOM   3184  HA  THR   212      60.764 -10.094 -57.775  1.00  0.00           H  
ATOM   3185  CB  THR   212      61.944  -9.168 -59.416  1.00  0.00           C  
ATOM   3186  HB  THR   212      62.482  -8.483 -58.760  1.00  0.00           H  
ATOM   3187  CG2 THR   212      62.896 -10.326 -59.683  1.00  0.00           C  
ATOM   3188 HG21 THR   212      62.751 -10.928 -60.589  1.00  0.00           H  
ATOM   3189 HG22 THR   212      63.923  -9.940 -59.702  1.00  0.00           H  
ATOM   3190 HG23 THR   212      62.836 -11.078 -58.887  1.00  0.00           H  
ATOM   3191  OG1 THR   212      61.691  -8.595 -60.694  1.00  0.00           O  
ATOM   3192  HG1 THR   212      62.501  -8.267 -61.092  1.00  0.00           H  
ATOM   3193  C   THR   212      59.983  -8.185 -58.190  1.00  0.00           C  
ATOM   3194  O   THR   212      60.703  -7.516 -57.438  1.00  0.00           O  
ATOM   3195  N   GLY   213      58.797  -7.713 -58.629  1.00  0.00           N  
ATOM   3196  H   GLY   213      58.156  -8.398 -59.012  1.00  0.00           H  
ATOM   3197  CA  GLY   213      58.218  -6.380 -58.234  1.00  0.00           C  
ATOM   3198  HA2 GLY   213      57.133  -6.476 -58.283  1.00  0.00           H  
ATOM   3199  HA3 GLY   213      58.382  -6.156 -57.180  1.00  0.00           H  
ATOM   3200  C   GLY   213      58.695  -5.262 -59.095  1.00  0.00           C  
ATOM   3201  O   GLY   213      58.367  -4.128 -58.796  1.00  0.00           O  
ATOM   3202  N   VAL   214      59.433  -5.502 -60.184  1.00  0.00           N  
ATOM   3203  H   VAL   214      59.615  -6.466 -60.434  1.00  0.00           H  
ATOM   3204  CA  VAL   214      59.597  -4.487 -61.254  1.00  0.00           C  
ATOM   3205  HA  VAL   214      60.221  -3.665 -60.904  1.00  0.00           H  
ATOM   3206  CB  VAL   214      60.362  -5.210 -62.431  1.00  0.00           C  
ATOM   3207  HB  VAL   214      59.916  -6.167 -62.701  1.00  0.00           H  
ATOM   3208  CG1 VAL   214      60.519  -4.422 -63.779  1.00  0.00           C  
ATOM   3209 HG11 VAL   214      61.077  -5.032 -64.500  1.00  0.00           H  
ATOM   3210 HG12 VAL   214      59.578  -4.139 -64.267  1.00  0.00           H  
ATOM   3211 HG13 VAL   214      61.092  -3.487 -63.737  1.00  0.00           H  
ATOM   3212  CG2 VAL   214      61.787  -5.537 -61.900  1.00  0.00           C  
ATOM   3213 HG21 VAL   214      62.243  -6.285 -62.560  1.00  0.00           H  
ATOM   3214 HG22 VAL   214      62.473  -4.692 -61.765  1.00  0.00           H  
ATOM   3215 HG23 VAL   214      61.716  -5.972 -60.895  1.00  0.00           H  
ATOM   3216  C   VAL   214      58.245  -3.969 -61.716  1.00  0.00           C  
ATOM   3217  O   VAL   214      57.449  -4.820 -61.963  1.00  0.00           O  
ATOM   3218  N   ILE   215      58.017  -2.664 -61.868  1.00  0.00           N  
ATOM   3219  H   ILE   215      58.785  -2.027 -61.692  1.00  0.00           H  
ATOM   3220  CA  ILE   215      56.799  -2.213 -62.414  1.00  0.00           C  
ATOM   3221  HA  ILE   215      56.027  -2.930 -62.133  1.00  0.00           H  
ATOM   3222  CB  ILE   215      56.317  -0.831 -61.947  1.00  0.00           C  
ATOM   3223  HB  ILE   215      57.180  -0.190 -62.125  1.00  0.00           H  
ATOM   3224  CG2 ILE   215      55.130  -0.389 -62.788  1.00  0.00           C  
ATOM   3225 HG21 ILE   215      54.629   0.523 -62.442  1.00  0.00           H  
ATOM   3226 HG22 ILE   215      55.477  -0.168 -63.805  1.00  0.00           H  
ATOM   3227 HG23 ILE   215      54.302  -1.109 -62.790  1.00  0.00           H  
ATOM   3228  CG1 ILE   215      55.921  -0.933 -60.483  1.00  0.00           C  
ATOM   3229 HG12 ILE   215      54.952  -1.434 -60.486  1.00  0.00           H  
ATOM   3230 HG13 ILE   215      56.669  -1.364 -59.818  1.00  0.00           H  
ATOM   3231  CD1 ILE   215      55.621   0.491 -59.940  1.00  0.00           C  
ATOM   3232 HD11 ILE   215      55.127   0.322 -58.975  1.00  0.00           H  
ATOM   3233 HD12 ILE   215      56.515   1.124 -59.882  1.00  0.00           H  
ATOM   3234 HD13 ILE   215      54.832   0.990 -60.517  1.00  0.00           H  
ATOM   3235  C   ILE   215      56.900  -2.338 -63.955  1.00  0.00           C  
ATOM   3236  O   ILE   215      57.853  -1.886 -64.540  1.00  0.00           O  
ATOM   3237  N   LEU   216      55.949  -2.952 -64.688  1.00  0.00           N  
ATOM   3238  H   LEU   216      55.111  -3.233 -64.193  1.00  0.00           H  
ATOM   3239  CA  LEU   216      55.795  -3.108 -66.082  1.00  0.00           C  
ATOM   3240  HA  LEU   216      56.616  -2.661 -66.642  1.00  0.00           H  
ATOM   3241  CB  LEU   216      55.541  -4.640 -66.391  1.00  0.00           C  
ATOM   3242  HB2 LEU   216      54.552  -4.936 -66.042  1.00  0.00           H  
ATOM   3243  HB3 LEU   216      55.497  -4.772 -67.473  1.00  0.00           H  
ATOM   3244  CG  LEU   216      56.562  -5.653 -65.772  1.00  0.00           C  
ATOM   3245  HG  LEU   216      56.763  -5.482 -64.715  1.00  0.00           H  
ATOM   3246  CD1 LEU   216      56.146  -7.122 -65.930  1.00  0.00           C  
ATOM   3247 HD11 LEU   216      55.065  -7.210 -65.766  1.00  0.00           H  
ATOM   3248 HD12 LEU   216      56.356  -7.350 -66.982  1.00  0.00           H  
ATOM   3249 HD13 LEU   216      56.731  -7.672 -65.183  1.00  0.00           H  
ATOM   3250  CD2 LEU   216      58.003  -5.529 -66.351  1.00  0.00           C  
ATOM   3251 HD21 LEU   216      58.534  -4.590 -66.149  1.00  0.00           H  
ATOM   3252 HD22 LEU   216      58.622  -6.219 -65.765  1.00  0.00           H  
ATOM   3253 HD23 LEU   216      58.078  -5.913 -67.376  1.00  0.00           H  
ATOM   3254  C   LEU   216      54.560  -2.234 -66.499  1.00  0.00           C  
ATOM   3255  O   LEU   216      53.459  -2.345 -65.888  1.00  0.00           O  
ATOM   3256  N   SER   217      54.829  -1.385 -67.520  1.00  0.00           N  
ATOM   3257  H   SER   217      55.785  -1.331 -67.849  1.00  0.00           H  
ATOM   3258  CA  SER   217      53.675  -0.839 -68.260  1.00  0.00           C  
ATOM   3259  HA  SER   217      53.040  -0.346 -67.524  1.00  0.00           H  
ATOM   3260  CB  SER   217      54.142   0.351 -69.069  1.00  0.00           C  
ATOM   3261  HB2 SER   217      53.360   0.963 -69.518  1.00  0.00           H  
ATOM   3262  HB3 SER   217      54.660   1.016 -68.379  1.00  0.00           H  
ATOM   3263  OG  SER   217      55.115   0.064 -70.083  1.00  0.00           O  
ATOM   3264  HG  SER   217      54.450  -0.118 -70.751  1.00  0.00           H  
ATOM   3265  C   SER   217      52.858  -1.791 -69.161  1.00  0.00           C  
ATOM   3266  O   SER   217      53.455  -2.809 -69.411  1.00  0.00           O  
ATOM   3267  N   PRO   218      51.592  -1.641 -69.631  1.00  0.00           N  
ATOM   3268  CD  PRO   218      51.048  -0.320 -69.960  1.00  0.00           C  
ATOM   3269  HD2 PRO   218      51.765   0.149 -70.645  1.00  0.00           H  
ATOM   3270  HD3 PRO   218      50.878   0.368 -69.122  1.00  0.00           H  
ATOM   3271  CG  PRO   218      49.728  -0.619 -70.737  1.00  0.00           C  
ATOM   3272  HG2 PRO   218      49.825  -0.439 -71.815  1.00  0.00           H  
ATOM   3273  HG3 PRO   218      48.897  -0.041 -70.314  1.00  0.00           H  
ATOM   3274  CB  PRO   218      49.489  -2.121 -70.664  1.00  0.00           C  
ATOM   3275  HB2 PRO   218      49.079  -2.492 -71.612  1.00  0.00           H  
ATOM   3276  HB3 PRO   218      48.715  -2.170 -69.889  1.00  0.00           H  
ATOM   3277  CA  PRO   218      50.806  -2.690 -70.245  1.00  0.00           C  
ATOM   3278  HA  PRO   218      50.611  -3.453 -69.491  1.00  0.00           H  
ATOM   3279  C   PRO   218      51.503  -3.442 -71.309  1.00  0.00           C  
ATOM   3280  O   PRO   218      51.481  -4.667 -71.405  1.00  0.00           O  
ATOM   3281  N   GLU   219      52.104  -2.797 -72.286  1.00  0.00           N  
ATOM   3282  H   GLU   219      52.206  -1.790 -72.242  1.00  0.00           H  
ATOM   3283  CA  GLU   219      52.754  -3.348 -73.450  1.00  0.00           C  
ATOM   3284  HA  GLU   219      52.116  -4.105 -73.905  1.00  0.00           H  
ATOM   3285  CB  GLU   219      52.948  -2.294 -74.469  1.00  0.00           C  
ATOM   3286  HB2 GLU   219      53.168  -2.848 -75.382  1.00  0.00           H  
ATOM   3287  HB3 GLU   219      52.009  -1.750 -74.570  1.00  0.00           H  
ATOM   3288  CG  GLU   219      54.080  -1.274 -74.411  1.00  0.00           C  
ATOM   3289  HG2 GLU   219      54.999  -1.753 -74.074  1.00  0.00           H  
ATOM   3290  HG3 GLU   219      54.352  -0.837 -75.371  1.00  0.00           H  
ATOM   3291  CD  GLU   219      53.671  -0.107 -73.477  1.00  0.00           C  
ATOM   3292  OE1 GLU   219      53.318   0.921 -73.999  1.00  0.00           O  
ATOM   3293  OE2 GLU   219      53.640  -0.294 -72.234  1.00  0.00           O  
ATOM   3294  C   GLU   219      54.063  -4.093 -73.053  1.00  0.00           C  
ATOM   3295  O   GLU   219      54.192  -5.185 -73.554  1.00  0.00           O  
ATOM   3296  N   GLU   220      54.934  -3.576 -72.204  1.00  0.00           N  
ATOM   3297  H   GLU   220      54.796  -2.595 -71.993  1.00  0.00           H  
ATOM   3298  CA  GLU   220      56.117  -4.270 -71.644  1.00  0.00           C  
ATOM   3299  HA  GLU   220      56.645  -4.783 -72.447  1.00  0.00           H  
ATOM   3300  CB  GLU   220      56.983  -3.398 -70.821  1.00  0.00           C  
ATOM   3301  HB2 GLU   220      56.396  -3.005 -69.991  1.00  0.00           H  
ATOM   3302  HB3 GLU   220      57.896  -3.892 -70.489  1.00  0.00           H  
ATOM   3303  CG  GLU   220      57.477  -2.209 -71.663  1.00  0.00           C  
ATOM   3304  HG2 GLU   220      56.683  -1.584 -72.072  1.00  0.00           H  
ATOM   3305  HG3 GLU   220      58.102  -1.641 -70.975  1.00  0.00           H  
ATOM   3306  CD  GLU   220      58.369  -2.624 -72.843  1.00  0.00           C  
ATOM   3307  OE1 GLU   220      58.871  -3.748 -72.828  1.00  0.00           O  
ATOM   3308  OE2 GLU   220      58.381  -1.799 -73.809  1.00  0.00           O  
ATOM   3309  C   GLU   220      55.691  -5.418 -70.764  1.00  0.00           C  
ATOM   3310  O   GLU   220      56.349  -6.447 -70.794  1.00  0.00           O  
ATOM   3311  N   ALA   221      54.658  -5.268 -69.954  1.00  0.00           N  
ATOM   3312  H   ALA   221      54.118  -4.411 -69.924  1.00  0.00           H  
ATOM   3313  CA  ALA   221      54.043  -6.397 -69.274  1.00  0.00           C  
ATOM   3314  HA  ALA   221      54.752  -6.762 -68.532  1.00  0.00           H  
ATOM   3315  CB  ALA   221      52.834  -5.892 -68.406  1.00  0.00           C  
ATOM   3316  HB1 ALA   221      51.993  -5.511 -68.999  1.00  0.00           H  
ATOM   3317  HB2 ALA   221      52.584  -6.687 -67.694  1.00  0.00           H  
ATOM   3318  HB3 ALA   221      53.136  -4.993 -67.854  1.00  0.00           H  
ATOM   3319  C   ALA   221      53.552  -7.519 -70.163  1.00  0.00           C  
ATOM   3320  O   ALA   221      53.994  -8.683 -70.091  1.00  0.00           O  
ATOM   3321  N   PHE   222      52.750  -7.152 -71.174  1.00  0.00           N  
ATOM   3322  H   PHE   222      52.652  -6.144 -71.167  1.00  0.00           H  
ATOM   3323  CA  PHE   222      52.156  -7.983 -72.237  1.00  0.00           C  
ATOM   3324  HA  PHE   222      51.514  -8.637 -71.647  1.00  0.00           H  
ATOM   3325  CB  PHE   222      51.182  -7.243 -73.109  1.00  0.00           C  
ATOM   3326  HB2 PHE   222      50.370  -6.919 -72.446  1.00  0.00           H  
ATOM   3327  HB3 PHE   222      51.776  -6.401 -73.485  1.00  0.00           H  
ATOM   3328  CG  PHE   222      50.650  -8.017 -74.272  1.00  0.00           C  
ATOM   3329  CD1 PHE   222      51.460  -8.351 -75.371  1.00  0.00           C  
ATOM   3330  HD1 PHE   222      52.483  -8.005 -75.340  1.00  0.00           H  
ATOM   3331  CE1 PHE   222      50.914  -8.896 -76.547  1.00  0.00           C  
ATOM   3332  HE1 PHE   222      51.562  -9.141 -77.376  1.00  0.00           H  
ATOM   3333  CZ  PHE   222      49.562  -9.366 -76.511  1.00  0.00           C  
ATOM   3334  HZ  PHE   222      49.140  -9.768 -77.420  1.00  0.00           H  
ATOM   3335  CE2 PHE   222      48.744  -9.093 -75.389  1.00  0.00           C  
ATOM   3336  HE2 PHE   222      47.686  -9.309 -75.392  1.00  0.00           H  
ATOM   3337  CD2 PHE   222      49.259  -8.315 -74.310  1.00  0.00           C  
ATOM   3338  HD2 PHE   222      48.655  -7.968 -73.484  1.00  0.00           H  
ATOM   3339  C   PHE   222      53.187  -8.825 -72.920  1.00  0.00           C  
ATOM   3340  O   PHE   222      53.007 -10.052 -73.103  1.00  0.00           O  
ATOM   3341  N   LYS   223      54.338  -8.155 -73.180  1.00  0.00           N  
ATOM   3342  H   LYS   223      54.327  -7.156 -73.015  1.00  0.00           H  
ATOM   3343  CA  LYS   223      55.548  -8.818 -73.804  1.00  0.00           C  
ATOM   3344  HA  LYS   223      55.156  -9.329 -74.684  1.00  0.00           H  
ATOM   3345  CB  LYS   223      56.546  -7.823 -74.308  1.00  0.00           C  
ATOM   3346  HB2 LYS   223      56.675  -7.086 -73.516  1.00  0.00           H  
ATOM   3347  HB3 LYS   223      57.534  -8.282 -74.259  1.00  0.00           H  
ATOM   3348  CG  LYS   223      56.206  -7.130 -75.662  1.00  0.00           C  
ATOM   3349  HG2 LYS   223      55.877  -7.871 -76.391  1.00  0.00           H  
ATOM   3350  HG3 LYS   223      55.374  -6.469 -75.415  1.00  0.00           H  
ATOM   3351  CD  LYS   223      57.357  -6.312 -76.247  1.00  0.00           C  
ATOM   3352  HD2 LYS   223      58.305  -6.849 -76.252  1.00  0.00           H  
ATOM   3353  HD3 LYS   223      57.035  -6.099 -77.266  1.00  0.00           H  
ATOM   3354  CE  LYS   223      57.451  -5.050 -75.396  1.00  0.00           C  
ATOM   3355  HE2 LYS   223      56.443  -4.635 -75.377  1.00  0.00           H  
ATOM   3356  HE3 LYS   223      57.646  -5.400 -74.382  1.00  0.00           H  
ATOM   3357  NZ  LYS   223      58.511  -4.078 -75.835  1.00  0.00           N  
ATOM   3358  HZ1 LYS   223      59.374  -4.595 -75.744  1.00  0.00           H  
ATOM   3359  HZ2 LYS   223      58.293  -3.844 -76.793  1.00  0.00           H  
ATOM   3360  HZ3 LYS   223      58.577  -3.211 -75.321  1.00  0.00           H  
ATOM   3361  C   LYS   223      56.161  -9.858 -72.899  1.00  0.00           C  
ATOM   3362  O   LYS   223      56.321 -10.984 -73.393  1.00  0.00           O  
ATOM   3363  N   LEU   224      56.375  -9.549 -71.577  1.00  0.00           N  
ATOM   3364  H   LEU   224      56.115  -8.641 -71.211  1.00  0.00           H  
ATOM   3365  CA  LEU   224      56.788 -10.498 -70.561  1.00  0.00           C  
ATOM   3366  HA  LEU   224      57.660 -10.959 -71.026  1.00  0.00           H  
ATOM   3367  CB  LEU   224      57.325  -9.794 -69.281  1.00  0.00           C  
ATOM   3368  HB2 LEU   224      57.893  -8.891 -69.503  1.00  0.00           H  
ATOM   3369  HB3 LEU   224      56.461  -9.364 -68.774  1.00  0.00           H  
ATOM   3370  CG  LEU   224      58.039 -10.662 -68.234  1.00  0.00           C  
ATOM   3371  HG  LEU   224      57.441 -11.535 -67.973  1.00  0.00           H  
ATOM   3372  CD1 LEU   224      59.468 -11.049 -68.799  1.00  0.00           C  
ATOM   3373 HD11 LEU   224      59.386 -11.671 -69.699  1.00  0.00           H  
ATOM   3374 HD12 LEU   224      59.970 -10.082 -68.934  1.00  0.00           H  
ATOM   3375 HD13 LEU   224      60.067 -11.655 -68.109  1.00  0.00           H  
ATOM   3376  CD2 LEU   224      58.304  -9.913 -66.867  1.00  0.00           C  
ATOM   3377 HD21 LEU   224      57.324  -9.651 -66.449  1.00  0.00           H  
ATOM   3378 HD22 LEU   224      58.612 -10.706 -66.174  1.00  0.00           H  
ATOM   3379 HD23 LEU   224      58.988  -9.056 -66.832  1.00  0.00           H  
ATOM   3380  C   LEU   224      55.872 -11.689 -70.380  1.00  0.00           C  
ATOM   3381  O   LEU   224      56.348 -12.831 -70.218  1.00  0.00           O  
ATOM   3382  N   ALA   225      54.586 -11.422 -70.573  1.00  0.00           N  
ATOM   3383  H   ALA   225      54.367 -10.436 -70.654  1.00  0.00           H  
ATOM   3384  CA  ALA   225      53.528 -12.480 -70.558  1.00  0.00           C  
ATOM   3385  HA  ALA   225      53.820 -13.155 -69.754  1.00  0.00           H  
ATOM   3386  CB  ALA   225      52.224 -11.814 -70.128  1.00  0.00           C  
ATOM   3387  HB1 ALA   225      52.274 -11.282 -69.170  1.00  0.00           H  
ATOM   3388  HB2 ALA   225      51.916 -11.093 -70.895  1.00  0.00           H  
ATOM   3389  HB3 ALA   225      51.420 -12.558 -70.065  1.00  0.00           H  
ATOM   3390  C   ALA   225      53.521 -13.252 -71.910  1.00  0.00           C  
ATOM   3391  O   ALA   225      53.174 -14.426 -71.957  1.00  0.00           O  
ATOM   3392  N   GLY   226      53.942 -12.618 -72.996  1.00  0.00           N  
ATOM   3393  H   GLY   226      54.012 -11.607 -72.987  1.00  0.00           H  
ATOM   3394  CA  GLY   226      54.111 -13.243 -74.291  1.00  0.00           C  
ATOM   3395  HA2 GLY   226      54.702 -12.642 -74.982  1.00  0.00           H  
ATOM   3396  HA3 GLY   226      54.622 -14.205 -74.234  1.00  0.00           H  
ATOM   3397  C   GLY   226      52.774 -13.627 -74.967  1.00  0.00           C  
ATOM   3398  O   GLY   226      52.531 -14.713 -75.451  1.00  0.00           O  
ATOM   3399  N   VAL   227      51.729 -12.771 -74.857  1.00  0.00           N  
ATOM   3400  H   VAL   227      51.830 -11.824 -74.513  1.00  0.00           H  
ATOM   3401  CA  VAL   227      50.328 -13.207 -75.372  1.00  0.00           C  
ATOM   3402  HA  VAL   227      50.058 -14.245 -75.177  1.00  0.00           H  
ATOM   3403  CB  VAL   227      49.207 -12.373 -74.576  1.00  0.00           C  
ATOM   3404  HB  VAL   227      49.600 -11.360 -74.481  1.00  0.00           H  
ATOM   3405  CG1 VAL   227      47.860 -12.277 -75.226  1.00  0.00           C  
ATOM   3406 HG11 VAL   227      47.466 -13.247 -75.556  1.00  0.00           H  
ATOM   3407 HG12 VAL   227      47.120 -11.712 -74.646  1.00  0.00           H  
ATOM   3408 HG13 VAL   227      48.058 -11.688 -76.130  1.00  0.00           H  
ATOM   3409  CG2 VAL   227      49.094 -12.791 -73.162  1.00  0.00           C  
ATOM   3410 HG21 VAL   227      48.468 -12.009 -72.716  1.00  0.00           H  
ATOM   3411 HG22 VAL   227      48.598 -13.758 -73.009  1.00  0.00           H  
ATOM   3412 HG23 VAL   227      50.075 -12.840 -72.674  1.00  0.00           H  
ATOM   3413  C   VAL   227      50.118 -13.107 -76.879  1.00  0.00           C  
ATOM   3414  O   VAL   227      50.681 -12.171 -77.484  1.00  0.00           O  
ATOM   3415  N   GLU   228      49.439 -14.051 -77.484  1.00  0.00           N  
ATOM   3416  H   GLU   228      48.981 -14.805 -76.986  1.00  0.00           H  
ATOM   3417  CA  GLU   228      49.116 -13.933 -78.900  1.00  0.00           C  
ATOM   3418  HA  GLU   228      50.028 -13.944 -79.497  1.00  0.00           H  
ATOM   3419  CB  GLU   228      48.481 -15.228 -79.451  1.00  0.00           C  
ATOM   3420  HB2 GLU   228      47.627 -15.488 -78.826  1.00  0.00           H  
ATOM   3421  HB3 GLU   228      48.165 -15.100 -80.487  1.00  0.00           H  
ATOM   3422  CG  GLU   228      49.372 -16.507 -79.444  1.00  0.00           C  
ATOM   3423  HG2 GLU   228      48.917 -17.232 -80.119  1.00  0.00           H  
ATOM   3424  HG3 GLU   228      50.359 -16.184 -79.776  1.00  0.00           H  
ATOM   3425  CD  GLU   228      49.671 -17.172 -78.044  1.00  0.00           C  
ATOM   3426  OE1 GLU   228      49.185 -16.626 -76.992  1.00  0.00           O  
ATOM   3427  OE2 GLU   228      50.412 -18.210 -77.918  1.00  0.00           O  
ATOM   3428  C   GLU   228      48.199 -12.778 -79.208  1.00  0.00           C  
ATOM   3429  O   GLU   228      47.297 -12.417 -78.488  1.00  0.00           O  
ATOM   3430  N   GLY   229      48.404 -12.169 -80.347  1.00  0.00           N  
ATOM   3431  H   GLY   229      49.299 -12.289 -80.806  1.00  0.00           H  
ATOM   3432  CA  GLY   229      47.645 -11.044 -80.960  1.00  0.00           C  
ATOM   3433  HA2 GLY   229      47.832 -11.145 -82.029  1.00  0.00           H  
ATOM   3434  HA3 GLY   229      46.576 -11.169 -80.787  1.00  0.00           H  
ATOM   3435  C   GLY   229      47.986  -9.720 -80.331  1.00  0.00           C  
ATOM   3436  O   GLY   229      49.013  -9.209 -80.628  1.00  0.00           O  
ATOM   3437  N   GLY   230      47.043  -9.218 -79.522  1.00  0.00           N  
ATOM   3438  H   GLY   230      46.261  -9.825 -79.306  1.00  0.00           H  
ATOM   3439  CA  GLY   230      47.071  -7.821 -79.010  1.00  0.00           C  
ATOM   3440  HA2 GLY   230      48.078  -7.559 -78.686  1.00  0.00           H  
ATOM   3441  HA3 GLY   230      46.654  -7.229 -79.826  1.00  0.00           H  
ATOM   3442  C   GLY   230      46.191  -7.567 -77.803  1.00  0.00           C  
ATOM   3443  O   GLY   230      45.746  -8.490 -77.172  1.00  0.00           O  
ATOM   3444  N   PHE   231      45.908  -6.326 -77.482  1.00  0.00           N  
ATOM   3445  H   PHE   231      46.427  -5.561 -77.896  1.00  0.00           H  
ATOM   3446  CA  PHE   231      44.826  -5.944 -76.583  1.00  0.00           C  
ATOM   3447  HA  PHE   231      44.906  -6.644 -75.752  1.00  0.00           H  
ATOM   3448  CB  PHE   231      45.095  -4.489 -76.168  1.00  0.00           C  
ATOM   3449  HB2 PHE   231      45.001  -3.774 -76.994  1.00  0.00           H  
ATOM   3450  HB3 PHE   231      44.250  -4.111 -75.580  1.00  0.00           H  
ATOM   3451  CG  PHE   231      46.444  -4.260 -75.355  1.00  0.00           C  
ATOM   3452  CD1 PHE   231      46.771  -4.869 -74.131  1.00  0.00           C  
ATOM   3453  HD1 PHE   231      46.007  -5.389 -73.573  1.00  0.00           H  
ATOM   3454  CE1 PHE   231      48.009  -4.606 -73.448  1.00  0.00           C  
ATOM   3455  HE1 PHE   231      48.116  -5.081 -72.484  1.00  0.00           H  
ATOM   3456  CZ  PHE   231      48.907  -3.752 -74.072  1.00  0.00           C  
ATOM   3457  HZ  PHE   231      49.786  -3.500 -73.499  1.00  0.00           H  
ATOM   3458  CE2 PHE   231      48.692  -3.118 -75.289  1.00  0.00           C  
ATOM   3459  HE2 PHE   231      49.419  -2.504 -75.800  1.00  0.00           H  
ATOM   3460  CD2 PHE   231      47.447  -3.455 -75.932  1.00  0.00           C  
ATOM   3461  HD2 PHE   231      47.241  -3.109 -76.934  1.00  0.00           H  
ATOM   3462  C   PHE   231      43.462  -6.230 -77.201  1.00  0.00           C  
ATOM   3463  O   PHE   231      43.201  -5.735 -78.266  1.00  0.00           O  
ATOM   3464  N   PHE   232      42.563  -6.925 -76.497  1.00  0.00           N  
ATOM   3465  H   PHE   232      42.781  -7.167 -75.538  1.00  0.00           H  
ATOM   3466  CA  PHE   232      41.117  -7.130 -77.026  1.00  0.00           C  
ATOM   3467  HA  PHE   232      41.057  -7.664 -77.974  1.00  0.00           H  
ATOM   3468  CB  PHE   232      40.364  -8.092 -76.010  1.00  0.00           C  
ATOM   3469  HB2 PHE   232      40.284  -7.575 -75.046  1.00  0.00           H  
ATOM   3470  HB3 PHE   232      39.303  -8.250 -76.238  1.00  0.00           H  
ATOM   3471  CG  PHE   232      41.027  -9.419 -75.812  1.00  0.00           C  
ATOM   3472  CD1 PHE   232      41.188 -10.376 -76.809  1.00  0.00           C  
ATOM   3473  HD1 PHE   232      40.798 -10.405 -77.816  1.00  0.00           H  
ATOM   3474  CE1 PHE   232      41.953 -11.501 -76.511  1.00  0.00           C  
ATOM   3475  HE1 PHE   232      42.135 -12.279 -77.238  1.00  0.00           H  
ATOM   3476  CZ  PHE   232      42.589 -11.621 -75.289  1.00  0.00           C  
ATOM   3477  HZ  PHE   232      43.422 -12.305 -75.235  1.00  0.00           H  
ATOM   3478  CE2 PHE   232      42.430 -10.635 -74.289  1.00  0.00           C  
ATOM   3479  HE2 PHE   232      42.851 -10.662 -73.294  1.00  0.00           H  
ATOM   3480  CD2 PHE   232      41.588  -9.627 -74.558  1.00  0.00           C  
ATOM   3481  HD2 PHE   232      41.505  -8.886 -73.777  1.00  0.00           H  
ATOM   3482  C   PHE   232      40.298  -5.903 -77.109  1.00  0.00           C  
ATOM   3483  O   PHE   232      40.271  -5.149 -76.128  1.00  0.00           O  
ATOM   3484  N   GLU   233      39.480  -5.745 -78.205  1.00  0.00           N  
ATOM   3485  H   GLU   233      39.632  -6.483 -78.882  1.00  0.00           H  
ATOM   3486  CA  GLU   233      38.243  -5.061 -78.223  1.00  0.00           C  
ATOM   3487  HA  GLU   233      38.318  -4.284 -77.462  1.00  0.00           H  
ATOM   3488  CB  GLU   233      37.982  -4.437 -79.600  1.00  0.00           C  
ATOM   3489  HB2 GLU   233      37.984  -5.253 -80.323  1.00  0.00           H  
ATOM   3490  HB3 GLU   233      37.059  -3.861 -79.524  1.00  0.00           H  
ATOM   3491  CG  GLU   233      39.052  -3.404 -80.098  1.00  0.00           C  
ATOM   3492  HG2 GLU   233      39.993  -3.930 -80.255  1.00  0.00           H  
ATOM   3493  HG3 GLU   233      38.751  -2.946 -81.040  1.00  0.00           H  
ATOM   3494  CD  GLU   233      39.100  -2.250 -79.092  1.00  0.00           C  
ATOM   3495  OE1 GLU   233      40.134  -1.904 -78.564  1.00  0.00           O  
ATOM   3496  OE2 GLU   233      38.065  -1.660 -78.672  1.00  0.00           O  
ATOM   3497  C   GLU   233      37.106  -5.963 -77.709  1.00  0.00           C  
ATOM   3498  O   GLU   233      37.056  -7.037 -78.292  1.00  0.00           O  
ATOM   3499  N   LEU   234      36.210  -5.563 -76.778  1.00  0.00           N  
ATOM   3500  H   LEU   234      36.235  -4.591 -76.494  1.00  0.00           H  
ATOM   3501  CA  LEU   234      35.361  -6.487 -76.009  1.00  0.00           C  
ATOM   3502  HA  LEU   234      35.728  -7.513 -76.036  1.00  0.00           H  
ATOM   3503  CB  LEU   234      35.383  -6.041 -74.621  1.00  0.00           C  
ATOM   3504  HB2 LEU   234      35.142  -4.983 -74.520  1.00  0.00           H  
ATOM   3505  HB3 LEU   234      34.669  -6.653 -74.071  1.00  0.00           H  
ATOM   3506  CG  LEU   234      36.749  -6.225 -73.873  1.00  0.00           C  
ATOM   3507  HG  LEU   234      37.580  -5.807 -74.441  1.00  0.00           H  
ATOM   3508  CD1 LEU   234      36.624  -5.612 -72.491  1.00  0.00           C  
ATOM   3509 HD11 LEU   234      35.847  -6.105 -71.894  1.00  0.00           H  
ATOM   3510 HD12 LEU   234      37.531  -5.855 -71.924  1.00  0.00           H  
ATOM   3511 HD13 LEU   234      36.447  -4.529 -72.484  1.00  0.00           H  
ATOM   3512  CD2 LEU   234      37.226  -7.639 -73.734  1.00  0.00           C  
ATOM   3513 HD21 LEU   234      37.371  -8.018 -74.753  1.00  0.00           H  
ATOM   3514 HD22 LEU   234      38.186  -7.630 -73.203  1.00  0.00           H  
ATOM   3515 HD23 LEU   234      36.508  -8.302 -73.235  1.00  0.00           H  
ATOM   3516  C   LEU   234      33.956  -6.539 -76.690  1.00  0.00           C  
ATOM   3517  O   LEU   234      33.400  -5.515 -77.158  1.00  0.00           O  
ATOM   3518  N   GLN   235      33.392  -7.762 -76.776  1.00  0.00           N  
ATOM   3519  H   GLN   235      33.908  -8.611 -76.578  1.00  0.00           H  
ATOM   3520  CA  GLN   235      32.081  -8.060 -77.332  1.00  0.00           C  
ATOM   3521  HA  GLN   235      32.008  -7.451 -78.233  1.00  0.00           H  
ATOM   3522  CB  GLN   235      31.904  -9.477 -77.699  1.00  0.00           C  
ATOM   3523  HB2 GLN   235      31.988 -10.064 -76.784  1.00  0.00           H  
ATOM   3524  HB3 GLN   235      30.962  -9.556 -78.241  1.00  0.00           H  
ATOM   3525  CG  GLN   235      32.925  -9.967 -78.696  1.00  0.00           C  
ATOM   3526  HG2 GLN   235      32.861  -9.593 -79.717  1.00  0.00           H  
ATOM   3527  HG3 GLN   235      33.829  -9.576 -78.228  1.00  0.00           H  
ATOM   3528  CD  GLN   235      32.889 -11.467 -78.901  1.00  0.00           C  
ATOM   3529  OE1 GLN   235      32.849 -11.906 -80.028  1.00  0.00           O  
ATOM   3530  NE2 GLN   235      33.182 -12.277 -77.901  1.00  0.00           N  
ATOM   3531 HE21 GLN   235      33.174 -13.285 -78.001  1.00  0.00           H  
ATOM   3532 HE22 GLN   235      33.231 -11.922 -76.953  1.00  0.00           H  
ATOM   3533  C   GLN   235      30.963  -7.684 -76.308  1.00  0.00           C  
ATOM   3534  O   GLN   235      31.260  -7.633 -75.159  1.00  0.00           O  
ATOM   3535  N   PRO   236      29.670  -7.421 -76.697  1.00  0.00           N  
ATOM   3536  CD  PRO   236      29.060  -7.476 -78.057  1.00  0.00           C  
ATOM   3537  HD2 PRO   236      28.708  -8.489 -78.289  1.00  0.00           H  
ATOM   3538  HD3 PRO   236      29.690  -7.124 -78.883  1.00  0.00           H  
ATOM   3539  CG  PRO   236      27.865  -6.505 -77.986  1.00  0.00           C  
ATOM   3540  HG2 PRO   236      27.076  -6.847 -78.667  1.00  0.00           H  
ATOM   3541  HG3 PRO   236      28.250  -5.481 -78.068  1.00  0.00           H  
ATOM   3542  CB  PRO   236      27.381  -6.787 -76.560  1.00  0.00           C  
ATOM   3543  HB2 PRO   236      26.791  -7.710 -76.626  1.00  0.00           H  
ATOM   3544  HB3 PRO   236      26.834  -5.997 -76.031  1.00  0.00           H  
ATOM   3545  CA  PRO   236      28.601  -7.062 -75.775  1.00  0.00           C  
ATOM   3546  HA  PRO   236      28.952  -6.124 -75.344  1.00  0.00           H  
ATOM   3547  C   PRO   236      28.431  -7.988 -74.532  1.00  0.00           C  
ATOM   3548  O   PRO   236      28.760  -9.164 -74.634  1.00  0.00           O  
ATOM   3549  N   LYS   237      28.175  -7.383 -73.354  1.00  0.00           N  
ATOM   3550  H   LYS   237      27.932  -6.406 -73.465  1.00  0.00           H  
ATOM   3551  CA  LYS   237      28.298  -8.039 -71.979  1.00  0.00           C  
ATOM   3552  HA  LYS   237      28.186  -7.241 -71.245  1.00  0.00           H  
ATOM   3553  CB  LYS   237      27.072  -9.010 -71.804  1.00  0.00           C  
ATOM   3554  HB2 LYS   237      26.161  -8.563 -72.204  1.00  0.00           H  
ATOM   3555  HB3 LYS   237      27.298  -9.872 -72.431  1.00  0.00           H  
ATOM   3556  CG  LYS   237      26.701  -9.307 -70.306  1.00  0.00           C  
ATOM   3557  HG2 LYS   237      27.076  -8.500 -69.677  1.00  0.00           H  
ATOM   3558  HG3 LYS   237      25.618  -9.276 -70.190  1.00  0.00           H  
ATOM   3559  CD  LYS   237      27.274 -10.677 -69.866  1.00  0.00           C  
ATOM   3560  HD2 LYS   237      26.443 -11.379 -69.937  1.00  0.00           H  
ATOM   3561  HD3 LYS   237      28.038 -10.999 -70.573  1.00  0.00           H  
ATOM   3562  CE  LYS   237      27.712 -10.697 -68.417  1.00  0.00           C  
ATOM   3563  HE2 LYS   237      28.623 -10.106 -68.325  1.00  0.00           H  
ATOM   3564  HE3 LYS   237      26.861 -10.273 -67.885  1.00  0.00           H  
ATOM   3565  NZ  LYS   237      28.022 -12.000 -67.867  1.00  0.00           N  
ATOM   3566  HZ1 LYS   237      28.556 -11.997 -67.009  1.00  0.00           H  
ATOM   3567  HZ2 LYS   237      27.135 -12.474 -67.784  1.00  0.00           H  
ATOM   3568  HZ3 LYS   237      28.607 -12.507 -68.516  1.00  0.00           H  
ATOM   3569  C   LYS   237      29.659  -8.643 -71.608  1.00  0.00           C  
ATOM   3570  O   LYS   237      29.922  -8.695 -70.388  1.00  0.00           O  
ATOM   3571  N   GLU   238      30.589  -8.927 -72.440  1.00  0.00           N  
ATOM   3572  H   GLU   238      30.389  -8.801 -73.425  1.00  0.00           H  
ATOM   3573  CA  GLU   238      31.947  -9.434 -72.167  1.00  0.00           C  
ATOM   3574  HA  GLU   238      31.740 -10.299 -71.537  1.00  0.00           H  
ATOM   3575  CB  GLU   238      32.729  -9.807 -73.438  1.00  0.00           C  
ATOM   3576  HB2 GLU   238      32.024 -10.318 -74.093  1.00  0.00           H  
ATOM   3577  HB3 GLU   238      32.997  -8.823 -73.822  1.00  0.00           H  
ATOM   3578  CG  GLU   238      34.033 -10.667 -73.328  1.00  0.00           C  
ATOM   3579  HG2 GLU   238      34.752 -10.071 -72.765  1.00  0.00           H  
ATOM   3580  HG3 GLU   238      33.844 -11.586 -72.773  1.00  0.00           H  
ATOM   3581  CD  GLU   238      34.424 -11.033 -74.799  1.00  0.00           C  
ATOM   3582  OE1 GLU   238      34.631 -12.175 -75.073  1.00  0.00           O  
ATOM   3583  OE2 GLU   238      34.568 -10.144 -75.665  1.00  0.00           O  
ATOM   3584  C   GLU   238      32.857  -8.492 -71.289  1.00  0.00           C  
ATOM   3585  O   GLU   238      33.596  -9.015 -70.496  1.00  0.00           O  
ATOM   3586  N   GLY   239      32.817  -7.133 -71.328  1.00  0.00           N  
ATOM   3587  H   GLY   239      32.102  -6.685 -71.890  1.00  0.00           H  
ATOM   3588  CA  GLY   239      33.524  -6.340 -70.320  1.00  0.00           C  
ATOM   3589  HA2 GLY   239      34.575  -6.601 -70.191  1.00  0.00           H  
ATOM   3590  HA3 GLY   239      33.506  -5.286 -70.597  1.00  0.00           H  
ATOM   3591  C   GLY   239      32.845  -6.551 -68.918  1.00  0.00           C  
ATOM   3592  O   GLY   239      33.563  -6.673 -67.971  1.00  0.00           O  
ATOM   3593  N   LEU   240      31.540  -6.721 -68.809  1.00  0.00           N  
ATOM   3594  H   LEU   240      30.998  -6.751 -69.664  1.00  0.00           H  
ATOM   3595  CA  LEU   240      30.831  -6.990 -67.560  1.00  0.00           C  
ATOM   3596  HA  LEU   240      31.221  -6.317 -66.795  1.00  0.00           H  
ATOM   3597  CB  LEU   240      29.298  -6.798 -67.759  1.00  0.00           C  
ATOM   3598  HB2 LEU   240      29.174  -5.901 -68.366  1.00  0.00           H  
ATOM   3599  HB3 LEU   240      28.966  -7.575 -68.447  1.00  0.00           H  
ATOM   3600  CG  LEU   240      28.352  -6.718 -66.591  1.00  0.00           C  
ATOM   3601  HG  LEU   240      28.554  -7.629 -66.027  1.00  0.00           H  
ATOM   3602  CD1 LEU   240      28.711  -5.551 -65.724  1.00  0.00           C  
ATOM   3603 HD11 LEU   240      29.792  -5.580 -65.541  1.00  0.00           H  
ATOM   3604 HD12 LEU   240      28.376  -4.577 -66.102  1.00  0.00           H  
ATOM   3605 HD13 LEU   240      28.285  -5.776 -64.738  1.00  0.00           H  
ATOM   3606  CD2 LEU   240      26.906  -6.725 -66.981  1.00  0.00           C  
ATOM   3607 HD21 LEU   240      26.623  -5.873 -67.611  1.00  0.00           H  
ATOM   3608 HD22 LEU   240      26.491  -7.644 -67.413  1.00  0.00           H  
ATOM   3609 HD23 LEU   240      26.407  -6.736 -66.004  1.00  0.00           H  
ATOM   3610  C   LEU   240      31.131  -8.492 -67.214  1.00  0.00           C  
ATOM   3611  O   LEU   240      31.333  -8.759 -66.050  1.00  0.00           O  
ATOM   3612  N   ALA   241      31.265  -9.454 -68.145  1.00  0.00           N  
ATOM   3613  H   ALA   241      30.960  -9.219 -69.082  1.00  0.00           H  
ATOM   3614  CA  ALA   241      31.694 -10.814 -67.888  1.00  0.00           C  
ATOM   3615  HA  ALA   241      31.033 -11.231 -67.128  1.00  0.00           H  
ATOM   3616  CB  ALA   241      31.606 -11.688 -69.153  1.00  0.00           C  
ATOM   3617  HB1 ALA   241      32.368 -11.383 -69.881  1.00  0.00           H  
ATOM   3618  HB2 ALA   241      31.763 -12.753 -68.941  1.00  0.00           H  
ATOM   3619  HB3 ALA   241      30.581 -11.673 -69.545  1.00  0.00           H  
ATOM   3620  C   ALA   241      33.144 -10.896 -67.301  1.00  0.00           C  
ATOM   3621  O   ALA   241      33.525 -11.951 -66.770  1.00  0.00           O  
ATOM   3622  N   LEU   242      33.943  -9.855 -67.417  1.00  0.00           N  
ATOM   3623  H   LEU   242      33.818  -9.190 -68.172  1.00  0.00           H  
ATOM   3624  CA  LEU   242      35.191  -9.701 -66.683  1.00  0.00           C  
ATOM   3625  HA  LEU   242      35.646 -10.683 -66.552  1.00  0.00           H  
ATOM   3626  CB  LEU   242      36.201  -8.674 -67.328  1.00  0.00           C  
ATOM   3627  HB2 LEU   242      35.739  -7.692 -67.434  1.00  0.00           H  
ATOM   3628  HB3 LEU   242      37.025  -8.478 -66.643  1.00  0.00           H  
ATOM   3629  CG  LEU   242      36.708  -9.101 -68.706  1.00  0.00           C  
ATOM   3630  HG  LEU   242      35.852  -9.360 -69.330  1.00  0.00           H  
ATOM   3631  CD1 LEU   242      37.445  -7.995 -69.454  1.00  0.00           C  
ATOM   3632 HD11 LEU   242      37.523  -8.315 -70.501  1.00  0.00           H  
ATOM   3633 HD12 LEU   242      36.984  -7.005 -69.349  1.00  0.00           H  
ATOM   3634 HD13 LEU   242      38.388  -7.839 -68.916  1.00  0.00           H  
ATOM   3635  CD2 LEU   242      37.639 -10.292 -68.574  1.00  0.00           C  
ATOM   3636 HD21 LEU   242      37.015 -11.086 -68.147  1.00  0.00           H  
ATOM   3637 HD22 LEU   242      38.094 -10.607 -69.521  1.00  0.00           H  
ATOM   3638 HD23 LEU   242      38.382 -10.098 -67.790  1.00  0.00           H  
ATOM   3639  C   LEU   242      34.954  -9.314 -65.173  1.00  0.00           C  
ATOM   3640  O   LEU   242      35.289 -10.037 -64.307  1.00  0.00           O  
ATOM   3641  N   VAL   243      34.265  -8.238 -64.822  1.00  0.00           N  
ATOM   3642  H   VAL   243      33.865  -7.746 -65.612  1.00  0.00           H  
ATOM   3643  CA  VAL   243      34.453  -7.525 -63.603  1.00  0.00           C  
ATOM   3644  HA  VAL   243      35.376  -7.828 -63.109  1.00  0.00           H  
ATOM   3645  CB  VAL   243      34.639  -6.012 -63.808  1.00  0.00           C  
ATOM   3646  HB  VAL   243      35.001  -5.584 -62.872  1.00  0.00           H  
ATOM   3647  CG1 VAL   243      35.718  -5.560 -64.859  1.00  0.00           C  
ATOM   3648 HG11 VAL   243      35.473  -5.851 -65.888  1.00  0.00           H  
ATOM   3649 HG12 VAL   243      35.774  -4.465 -64.884  1.00  0.00           H  
ATOM   3650 HG13 VAL   243      36.694  -5.999 -64.620  1.00  0.00           H  
ATOM   3651  CG2 VAL   243      33.330  -5.308 -64.211  1.00  0.00           C  
ATOM   3652 HG21 VAL   243      32.498  -5.685 -63.604  1.00  0.00           H  
ATOM   3653 HG22 VAL   243      33.398  -4.221 -64.079  1.00  0.00           H  
ATOM   3654 HG23 VAL   243      33.105  -5.637 -65.233  1.00  0.00           H  
ATOM   3655  C   VAL   243      33.371  -7.787 -62.623  1.00  0.00           C  
ATOM   3656  O   VAL   243      33.568  -7.609 -61.431  1.00  0.00           O  
ATOM   3657  N   ASN   244      32.195  -8.234 -63.024  1.00  0.00           N  
ATOM   3658  H   ASN   244      32.004  -8.304 -64.016  1.00  0.00           H  
ATOM   3659  CA  ASN   244      30.997  -8.373 -62.161  1.00  0.00           C  
ATOM   3660  HA  ASN   244      30.913  -7.563 -61.437  1.00  0.00           H  
ATOM   3661  CB  ASN   244      29.749  -8.464 -63.082  1.00  0.00           C  
ATOM   3662  HB2 ASN   244      29.865  -7.807 -63.943  1.00  0.00           H  
ATOM   3663  HB3 ASN   244      29.561  -9.473 -63.450  1.00  0.00           H  
ATOM   3664  CG  ASN   244      28.408  -8.013 -62.514  1.00  0.00           C  
ATOM   3665  OD1 ASN   244      27.518  -7.812 -63.248  1.00  0.00           O  
ATOM   3666  ND2 ASN   244      28.154  -8.066 -61.225  1.00  0.00           N  
ATOM   3667 HD21 ASN   244      27.289  -7.688 -60.856  1.00  0.00           H  
ATOM   3668 HD22 ASN   244      28.899  -8.089 -60.539  1.00  0.00           H  
ATOM   3669  C   ASN   244      31.053  -9.622 -61.252  1.00  0.00           C  
ATOM   3670  O   ASN   244      30.653 -10.718 -61.597  1.00  0.00           O  
ATOM   3671  N   GLY   245      31.649  -9.574 -60.054  1.00  0.00           N  
ATOM   3672  H   GLY   245      31.782  -8.698 -59.564  1.00  0.00           H  
ATOM   3673  CA  GLY   245      31.822 -10.780 -59.226  1.00  0.00           C  
ATOM   3674  HA2 GLY   245      30.856 -11.212 -58.965  1.00  0.00           H  
ATOM   3675  HA3 GLY   245      32.374 -11.546 -59.771  1.00  0.00           H  
ATOM   3676  C   GLY   245      32.655 -10.623 -57.923  1.00  0.00           C  
ATOM   3677  O   GLY   245      33.452  -9.757 -57.794  1.00  0.00           O  
ATOM   3678  N   THR   246      32.578 -11.580 -57.012  1.00  0.00           N  
ATOM   3679  H   THR   246      32.006 -12.391 -57.217  1.00  0.00           H  
ATOM   3680  CA  THR   246      33.199 -11.604 -55.702  1.00  0.00           C  
ATOM   3681  HA  THR   246      33.149 -10.603 -55.275  1.00  0.00           H  
ATOM   3682  CB  THR   246      32.407 -12.511 -54.773  1.00  0.00           C  
ATOM   3683  HB  THR   246      32.907 -12.526 -53.805  1.00  0.00           H  
ATOM   3684  CG2 THR   246      30.999 -11.990 -54.671  1.00  0.00           C  
ATOM   3685 HG21 THR   246      30.427 -12.038 -55.606  1.00  0.00           H  
ATOM   3686 HG22 THR   246      30.450 -12.498 -53.869  1.00  0.00           H  
ATOM   3687 HG23 THR   246      30.860 -10.979 -54.268  1.00  0.00           H  
ATOM   3688  OG1 THR   246      32.375 -13.858 -55.356  1.00  0.00           O  
ATOM   3689  HG1 THR   246      31.918 -14.396 -54.705  1.00  0.00           H  
ATOM   3690  C   THR   246      34.710 -12.019 -55.652  1.00  0.00           C  
ATOM   3691  O   THR   246      35.278 -12.221 -54.564  1.00  0.00           O  
ATOM   3692  N   ALA   247      35.361 -12.262 -56.794  1.00  0.00           N  
ATOM   3693  H   ALA   247      34.776 -12.053 -57.594  1.00  0.00           H  
ATOM   3694  CA  ALA   247      36.689 -12.927 -56.902  1.00  0.00           C  
ATOM   3695  HA  ALA   247      36.513 -13.985 -56.707  1.00  0.00           H  
ATOM   3696  CB  ALA   247      37.105 -12.916 -58.400  1.00  0.00           C  
ATOM   3697  HB1 ALA   247      37.022 -11.892 -58.785  1.00  0.00           H  
ATOM   3698  HB2 ALA   247      38.082 -13.366 -58.618  1.00  0.00           H  
ATOM   3699  HB3 ALA   247      36.380 -13.544 -58.932  1.00  0.00           H  
ATOM   3700  C   ALA   247      37.784 -12.427 -56.008  1.00  0.00           C  
ATOM   3701  O   ALA   247      38.536 -13.264 -55.525  1.00  0.00           O  
ATOM   3702  N   VAL   248      37.984 -11.150 -55.743  1.00  0.00           N  
ATOM   3703  H   VAL   248      37.476 -10.496 -56.327  1.00  0.00           H  
ATOM   3704  CA  VAL   248      38.856 -10.584 -54.700  1.00  0.00           C  
ATOM   3705  HA  VAL   248      39.792 -11.136 -54.777  1.00  0.00           H  
ATOM   3706  CB  VAL   248      39.140  -9.046 -54.885  1.00  0.00           C  
ATOM   3707  HB  VAL   248      38.403  -8.422 -54.380  1.00  0.00           H  
ATOM   3708  CG1 VAL   248      40.537  -8.722 -54.136  1.00  0.00           C  
ATOM   3709 HG11 VAL   248      41.253  -9.104 -54.874  1.00  0.00           H  
ATOM   3710 HG12 VAL   248      40.789  -7.657 -54.061  1.00  0.00           H  
ATOM   3711 HG13 VAL   248      40.697  -9.235 -53.180  1.00  0.00           H  
ATOM   3712  CG2 VAL   248      39.352  -8.572 -56.297  1.00  0.00           C  
ATOM   3713 HG21 VAL   248      39.595  -7.503 -56.350  1.00  0.00           H  
ATOM   3714 HG22 VAL   248      40.146  -9.179 -56.747  1.00  0.00           H  
ATOM   3715 HG23 VAL   248      38.439  -8.644 -56.902  1.00  0.00           H  
ATOM   3716  C   VAL   248      38.445 -10.983 -53.281  1.00  0.00           C  
ATOM   3717  O   VAL   248      39.176 -11.593 -52.561  1.00  0.00           O  
ATOM   3718  N   GLY   249      37.214 -10.645 -52.943  1.00  0.00           N  
ATOM   3719  H   GLY   249      36.641 -10.128 -53.600  1.00  0.00           H  
ATOM   3720  CA  GLY   249      36.802 -10.891 -51.563  1.00  0.00           C  
ATOM   3721  HA2 GLY   249      37.510 -10.413 -50.885  1.00  0.00           H  
ATOM   3722  HA3 GLY   249      35.789 -10.515 -51.425  1.00  0.00           H  
ATOM   3723  C   GLY   249      36.884 -12.354 -51.190  1.00  0.00           C  
ATOM   3724  O   GLY   249      37.115 -12.643 -50.032  1.00  0.00           O  
ATOM   3725  N   SER   250      36.631 -13.257 -52.074  1.00  0.00           N  
ATOM   3726  H   SER   250      36.502 -12.914 -53.018  1.00  0.00           H  
ATOM   3727  CA  SER   250      36.554 -14.646 -51.809  1.00  0.00           C  
ATOM   3728  HA  SER   250      36.265 -14.851 -50.778  1.00  0.00           H  
ATOM   3729  CB  SER   250      35.444 -15.261 -52.676  1.00  0.00           C  
ATOM   3730  HB2 SER   250      35.619 -16.333 -52.587  1.00  0.00           H  
ATOM   3731  HB3 SER   250      34.466 -14.967 -52.295  1.00  0.00           H  
ATOM   3732  OG  SER   250      35.673 -14.928 -54.031  1.00  0.00           O  
ATOM   3733  HG  SER   250      35.324 -14.041 -54.149  1.00  0.00           H  
ATOM   3734  C   SER   250      37.919 -15.362 -51.943  1.00  0.00           C  
ATOM   3735  O   SER   250      38.277 -16.232 -51.128  1.00  0.00           O  
ATOM   3736  N   GLY   251      38.716 -14.841 -52.909  1.00  0.00           N  
ATOM   3737  H   GLY   251      38.308 -14.056 -53.403  1.00  0.00           H  
ATOM   3738  CA  GLY   251      40.159 -15.134 -53.067  1.00  0.00           C  
ATOM   3739  HA2 GLY   251      40.251 -16.211 -53.205  1.00  0.00           H  
ATOM   3740  HA3 GLY   251      40.577 -14.695 -53.973  1.00  0.00           H  
ATOM   3741  C   GLY   251      41.060 -14.658 -51.949  1.00  0.00           C  
ATOM   3742  O   GLY   251      41.855 -15.453 -51.484  1.00  0.00           O  
ATOM   3743  N   MET   252      40.795 -13.512 -51.379  1.00  0.00           N  
ATOM   3744  H   MET   252      40.206 -12.888 -51.918  1.00  0.00           H  
ATOM   3745  CA  MET   252      41.463 -12.947 -50.198  1.00  0.00           C  
ATOM   3746  HA  MET   252      42.513 -13.239 -50.208  1.00  0.00           H  
ATOM   3747  CB  MET   252      41.340 -11.435 -50.120  1.00  0.00           C  
ATOM   3748  HB2 MET   252      41.835 -11.047 -51.010  1.00  0.00           H  
ATOM   3749  HB3 MET   252      40.273 -11.211 -50.145  1.00  0.00           H  
ATOM   3750  CG  MET   252      41.954 -10.621 -48.936  1.00  0.00           C  
ATOM   3751  HG2 MET   252      41.415  -9.675 -48.985  1.00  0.00           H  
ATOM   3752  HG3 MET   252      41.753 -11.201 -48.036  1.00  0.00           H  
ATOM   3753  SD  MET   252      43.713 -10.256 -49.077  1.00  0.00           S  
ATOM   3754  CE  MET   252      44.504 -10.736 -47.578  1.00  0.00           C  
ATOM   3755  HE1 MET   252      43.944 -10.447 -46.680  1.00  0.00           H  
ATOM   3756  HE2 MET   252      44.697 -11.815 -47.623  1.00  0.00           H  
ATOM   3757  HE3 MET   252      45.511 -10.302 -47.585  1.00  0.00           H  
ATOM   3758  C   MET   252      41.015 -13.634 -48.910  1.00  0.00           C  
ATOM   3759  O   MET   252      41.854 -13.966 -48.057  1.00  0.00           O  
ATOM   3760  N   ALA   253      39.765 -14.045 -48.762  1.00  0.00           N  
ATOM   3761  H   ALA   253      39.156 -13.727 -49.506  1.00  0.00           H  
ATOM   3762  CA  ALA   253      39.301 -14.954 -47.730  1.00  0.00           C  
ATOM   3763  HA  ALA   253      39.574 -14.532 -46.762  1.00  0.00           H  
ATOM   3764  CB  ALA   253      37.747 -15.037 -47.848  1.00  0.00           C  
ATOM   3765  HB1 ALA   253      37.428 -15.429 -48.822  1.00  0.00           H  
ATOM   3766  HB2 ALA   253      37.389 -15.673 -47.028  1.00  0.00           H  
ATOM   3767  HB3 ALA   253      37.331 -14.023 -47.797  1.00  0.00           H  
ATOM   3768  C   ALA   253      39.864 -16.392 -47.747  1.00  0.00           C  
ATOM   3769  O   ALA   253      40.220 -16.876 -46.709  1.00  0.00           O  
ATOM   3770  N   SER   254      40.088 -16.929 -48.955  1.00  0.00           N  
ATOM   3771  H   SER   254      39.827 -16.421 -49.792  1.00  0.00           H  
ATOM   3772  CA  SER   254      40.691 -18.253 -49.150  1.00  0.00           C  
ATOM   3773  HA  SER   254      40.005 -18.993 -48.738  1.00  0.00           H  
ATOM   3774  CB  SER   254      40.821 -18.555 -50.634  1.00  0.00           C  
ATOM   3775  HB2 SER   254      41.423 -17.810 -51.155  1.00  0.00           H  
ATOM   3776  HB3 SER   254      41.396 -19.457 -50.845  1.00  0.00           H  
ATOM   3777  OG  SER   254      39.622 -18.712 -51.332  1.00  0.00           O  
ATOM   3778  HG  SER   254      39.120 -17.895 -51.366  1.00  0.00           H  
ATOM   3779  C   SER   254      42.072 -18.347 -48.491  1.00  0.00           C  
ATOM   3780  O   SER   254      42.306 -19.270 -47.739  1.00  0.00           O  
ATOM   3781  N   MET   255      42.983 -17.414 -48.917  1.00  0.00           N  
ATOM   3782  H   MET   255      42.594 -16.692 -49.512  1.00  0.00           H  
ATOM   3783  CA  MET   255      44.421 -17.431 -48.522  1.00  0.00           C  
ATOM   3784  HA  MET   255      44.789 -18.438 -48.718  1.00  0.00           H  
ATOM   3785  CB  MET   255      45.409 -16.426 -49.293  1.00  0.00           C  
ATOM   3786  HB2 MET   255      46.403 -16.496 -48.851  1.00  0.00           H  
ATOM   3787  HB3 MET   255      45.542 -16.747 -50.326  1.00  0.00           H  
ATOM   3788  CG  MET   255      45.027 -14.973 -49.272  1.00  0.00           C  
ATOM   3789  HG2 MET   255      44.004 -15.002 -49.646  1.00  0.00           H  
ATOM   3790  HG3 MET   255      45.090 -14.500 -48.292  1.00  0.00           H  
ATOM   3791  SD  MET   255      46.020 -14.027 -50.508  1.00  0.00           S  
ATOM   3792  CE  MET   255      47.516 -13.604 -49.450  1.00  0.00           C  
ATOM   3793  HE1 MET   255      47.273 -12.735 -48.826  1.00  0.00           H  
ATOM   3794  HE2 MET   255      47.653 -14.507 -48.843  1.00  0.00           H  
ATOM   3795  HE3 MET   255      48.371 -13.444 -50.118  1.00  0.00           H  
ATOM   3796  C   MET   255      44.555 -17.163 -46.950  1.00  0.00           C  
ATOM   3797  O   MET   255      45.472 -17.635 -46.323  1.00  0.00           O  
ATOM   3798  N   VAL   256      43.583 -16.558 -46.286  1.00  0.00           N  
ATOM   3799  H   VAL   256      42.796 -16.251 -46.845  1.00  0.00           H  
ATOM   3800  CA  VAL   256      43.476 -16.189 -44.856  1.00  0.00           C  
ATOM   3801  HA  VAL   256      44.468 -15.886 -44.520  1.00  0.00           H  
ATOM   3802  CB  VAL   256      42.569 -14.977 -44.779  1.00  0.00           C  
ATOM   3803  HB  VAL   256      41.706 -15.197 -45.406  1.00  0.00           H  
ATOM   3804  CG1 VAL   256      42.169 -14.615 -43.377  1.00  0.00           C  
ATOM   3805 HG11 VAL   256      43.027 -14.223 -42.817  1.00  0.00           H  
ATOM   3806 HG12 VAL   256      41.344 -13.893 -43.417  1.00  0.00           H  
ATOM   3807 HG13 VAL   256      41.842 -15.519 -42.848  1.00  0.00           H  
ATOM   3808  CG2 VAL   256      43.362 -13.726 -45.338  1.00  0.00           C  
ATOM   3809 HG21 VAL   256      42.769 -12.809 -45.444  1.00  0.00           H  
ATOM   3810 HG22 VAL   256      44.187 -13.357 -44.716  1.00  0.00           H  
ATOM   3811 HG23 VAL   256      43.714 -13.947 -46.353  1.00  0.00           H  
ATOM   3812  C   VAL   256      42.975 -17.380 -44.019  1.00  0.00           C  
ATOM   3813  O   VAL   256      43.718 -17.763 -43.095  1.00  0.00           O  
ATOM   3814  N   LEU   257      41.909 -18.028 -44.531  1.00  0.00           N  
ATOM   3815  H   LEU   257      41.409 -17.616 -45.310  1.00  0.00           H  
ATOM   3816  CA  LEU   257      41.313 -19.250 -43.912  1.00  0.00           C  
ATOM   3817  HA  LEU   257      41.042 -19.049 -42.876  1.00  0.00           H  
ATOM   3818  CB  LEU   257      40.039 -19.619 -44.680  1.00  0.00           C  
ATOM   3819  HB2 LEU   257      40.334 -19.498 -45.722  1.00  0.00           H  
ATOM   3820  HB3 LEU   257      39.952 -20.704 -44.623  1.00  0.00           H  
ATOM   3821  CG  LEU   257      38.800 -18.816 -44.339  1.00  0.00           C  
ATOM   3822  HG  LEU   257      39.057 -17.762 -44.236  1.00  0.00           H  
ATOM   3823  CD1 LEU   257      37.721 -18.947 -45.327  1.00  0.00           C  
ATOM   3824 HD11 LEU   257      37.447 -20.009 -45.290  1.00  0.00           H  
ATOM   3825 HD12 LEU   257      36.858 -18.323 -45.063  1.00  0.00           H  
ATOM   3826 HD13 LEU   257      38.057 -18.616 -46.318  1.00  0.00           H  
ATOM   3827  CD2 LEU   257      38.231 -19.337 -43.017  1.00  0.00           C  
ATOM   3828 HD21 LEU   257      38.892 -19.356 -42.142  1.00  0.00           H  
ATOM   3829 HD22 LEU   257      37.356 -18.816 -42.609  1.00  0.00           H  
ATOM   3830 HD23 LEU   257      37.838 -20.355 -43.132  1.00  0.00           H  
ATOM   3831  C   LEU   257      42.382 -20.332 -43.880  1.00  0.00           C  
ATOM   3832  O   LEU   257      42.554 -20.885 -42.806  1.00  0.00           O  
ATOM   3833  N   PHE   258      43.052 -20.704 -44.973  1.00  0.00           N  
ATOM   3834  H   PHE   258      42.787 -20.255 -45.842  1.00  0.00           H  
ATOM   3835  CA  PHE   258      44.212 -21.665 -44.956  1.00  0.00           C  
ATOM   3836  HA  PHE   258      43.883 -22.702 -44.892  1.00  0.00           H  
ATOM   3837  CB  PHE   258      44.907 -21.524 -46.345  1.00  0.00           C  
ATOM   3838  HB2 PHE   258      44.271 -21.806 -47.193  1.00  0.00           H  
ATOM   3839  HB3 PHE   258      45.044 -20.465 -46.597  1.00  0.00           H  
ATOM   3840  CG  PHE   258      46.219 -22.336 -46.554  1.00  0.00           C  
ATOM   3841  CD1 PHE   258      47.469 -21.655 -46.338  1.00  0.00           C  
ATOM   3842  HD1 PHE   258      47.445 -20.622 -46.025  1.00  0.00           H  
ATOM   3843  CE1 PHE   258      48.679 -22.345 -46.490  1.00  0.00           C  
ATOM   3844  HE1 PHE   258      49.634 -21.866 -46.333  1.00  0.00           H  
ATOM   3845  CZ  PHE   258      48.649 -23.716 -46.677  1.00  0.00           C  
ATOM   3846  HZ  PHE   258      49.583 -24.258 -46.690  1.00  0.00           H  
ATOM   3847  CE2 PHE   258      47.436 -24.376 -47.017  1.00  0.00           C  
ATOM   3848  HE2 PHE   258      47.494 -25.436 -47.218  1.00  0.00           H  
ATOM   3849  CD2 PHE   258      46.185 -23.674 -46.905  1.00  0.00           C  
ATOM   3850  HD2 PHE   258      45.212 -24.089 -47.126  1.00  0.00           H  
ATOM   3851  C   PHE   258      45.132 -21.429 -43.724  1.00  0.00           C  
ATOM   3852  O   PHE   258      45.444 -22.316 -42.927  1.00  0.00           O  
ATOM   3853  N   GLU   259      45.468 -20.144 -43.404  1.00  0.00           N  
ATOM   3854  H   GLU   259      44.970 -19.367 -43.820  1.00  0.00           H  
ATOM   3855  CA  GLU   259      46.469 -19.863 -42.285  1.00  0.00           C  
ATOM   3856  HA  GLU   259      47.192 -20.668 -42.153  1.00  0.00           H  
ATOM   3857  CB  GLU   259      47.285 -18.514 -42.551  1.00  0.00           C  
ATOM   3858  HB2 GLU   259      46.741 -17.717 -43.059  1.00  0.00           H  
ATOM   3859  HB3 GLU   259      47.638 -18.173 -41.577  1.00  0.00           H  
ATOM   3860  CG  GLU   259      48.565 -18.759 -43.422  1.00  0.00           C  
ATOM   3861  HG2 GLU   259      49.086 -19.640 -43.046  1.00  0.00           H  
ATOM   3862  HG3 GLU   259      48.195 -18.976 -44.424  1.00  0.00           H  
ATOM   3863  CD  GLU   259      49.651 -17.743 -43.489  1.00  0.00           C  
ATOM   3864  OE1 GLU   259      49.528 -16.667 -42.907  1.00  0.00           O  
ATOM   3865  OE2 GLU   259      50.751 -18.001 -44.075  1.00  0.00           O  
ATOM   3866  C   GLU   259      45.744 -19.855 -40.876  1.00  0.00           C  
ATOM   3867  O   GLU   259      46.506 -20.252 -39.984  1.00  0.00           O  
ATOM   3868  N   ALA   260      44.410 -19.557 -40.841  1.00  0.00           N  
ATOM   3869  H   ALA   260      44.093 -19.239 -41.749  1.00  0.00           H  
ATOM   3870  CA  ALA   260      43.559 -19.761 -39.704  1.00  0.00           C  
ATOM   3871  HA  ALA   260      43.902 -19.293 -38.782  1.00  0.00           H  
ATOM   3872  CB  ALA   260      42.226 -19.089 -40.065  1.00  0.00           C  
ATOM   3873  HB1 ALA   260      41.518 -19.258 -39.244  1.00  0.00           H  
ATOM   3874  HB2 ALA   260      42.393 -18.005 -40.072  1.00  0.00           H  
ATOM   3875  HB3 ALA   260      41.784 -19.311 -41.043  1.00  0.00           H  
ATOM   3876  C   ALA   260      43.327 -21.292 -39.441  1.00  0.00           C  
ATOM   3877  O   ALA   260      43.208 -21.688 -38.288  1.00  0.00           O  
ATOM   3878  N   ASN   261      43.350 -22.203 -40.392  1.00  0.00           N  
ATOM   3879  H   ASN   261      43.288 -21.870 -41.346  1.00  0.00           H  
ATOM   3880  CA  ASN   261      43.156 -23.685 -40.151  1.00  0.00           C  
ATOM   3881  HA  ASN   261      42.364 -23.884 -39.429  1.00  0.00           H  
ATOM   3882  CB  ASN   261      42.810 -24.384 -41.440  1.00  0.00           C  
ATOM   3883  HB2 ASN   261      43.434 -24.050 -42.269  1.00  0.00           H  
ATOM   3884  HB3 ASN   261      42.945 -25.444 -41.226  1.00  0.00           H  
ATOM   3885  CG  ASN   261      41.353 -24.252 -41.898  1.00  0.00           C  
ATOM   3886  OD1 ASN   261      40.613 -25.223 -41.700  1.00  0.00           O  
ATOM   3887  ND2 ASN   261      40.947 -23.160 -42.431  1.00  0.00           N  
ATOM   3888 HD21 ASN   261      40.021 -23.166 -42.842  1.00  0.00           H  
ATOM   3889 HD22 ASN   261      41.577 -22.387 -42.607  1.00  0.00           H  
ATOM   3890  C   ASN   261      44.381 -24.395 -39.551  1.00  0.00           C  
ATOM   3891  O   ASN   261      44.303 -25.281 -38.724  1.00  0.00           O  
ATOM   3892  N   ILE   262      45.547 -23.903 -39.951  1.00  0.00           N  
ATOM   3893  H   ILE   262      45.503 -23.047 -40.491  1.00  0.00           H  
ATOM   3894  CA  ILE   262      46.912 -24.387 -39.596  1.00  0.00           C  
ATOM   3895  HA  ILE   262      46.890 -25.474 -39.524  1.00  0.00           H  
ATOM   3896  CB  ILE   262      47.947 -24.017 -40.665  1.00  0.00           C  
ATOM   3897  HB  ILE   262      47.852 -22.936 -40.767  1.00  0.00           H  
ATOM   3898  CG2 ILE   262      49.347 -24.400 -40.192  1.00  0.00           C  
ATOM   3899 HG21 ILE   262      49.638 -23.708 -39.391  1.00  0.00           H  
ATOM   3900 HG22 ILE   262      49.509 -25.387 -39.741  1.00  0.00           H  
ATOM   3901 HG23 ILE   262      50.100 -24.383 -40.989  1.00  0.00           H  
ATOM   3902  CG1 ILE   262      47.605 -24.714 -42.010  1.00  0.00           C  
ATOM   3903 HG12 ILE   262      47.954 -25.746 -42.041  1.00  0.00           H  
ATOM   3904 HG13 ILE   262      46.519 -24.760 -42.103  1.00  0.00           H  
ATOM   3905  CD1 ILE   262      48.145 -24.052 -43.242  1.00  0.00           C  
ATOM   3906 HD11 ILE   262      47.625 -23.162 -43.618  1.00  0.00           H  
ATOM   3907 HD12 ILE   262      49.185 -23.709 -43.177  1.00  0.00           H  
ATOM   3908 HD13 ILE   262      48.123 -24.753 -44.085  1.00  0.00           H  
ATOM   3909  C   ILE   262      47.258 -23.944 -38.115  1.00  0.00           C  
ATOM   3910  O   ILE   262      47.510 -24.693 -37.197  1.00  0.00           O  
ATOM   3911  N   LEU   263      47.098 -22.646 -37.838  1.00  0.00           N  
ATOM   3912  H   LEU   263      46.777 -22.079 -38.614  1.00  0.00           H  
ATOM   3913  CA  LEU   263      47.075 -22.002 -36.551  1.00  0.00           C  
ATOM   3914  HA  LEU   263      48.041 -22.145 -36.068  1.00  0.00           H  
ATOM   3915  CB  LEU   263      47.017 -20.413 -36.772  1.00  0.00           C  
ATOM   3916  HB2 LEU   263      46.103 -20.156 -37.307  1.00  0.00           H  
ATOM   3917  HB3 LEU   263      46.879 -19.954 -35.793  1.00  0.00           H  
ATOM   3918  CG  LEU   263      48.328 -19.893 -37.390  1.00  0.00           C  
ATOM   3919  HG  LEU   263      48.241 -20.238 -38.420  1.00  0.00           H  
ATOM   3920  CD1 LEU   263      48.236 -18.401 -37.301  1.00  0.00           C  
ATOM   3921 HD11 LEU   263      48.570 -18.189 -36.278  1.00  0.00           H  
ATOM   3922 HD12 LEU   263      48.897 -18.018 -38.088  1.00  0.00           H  
ATOM   3923 HD13 LEU   263      47.226 -18.032 -37.519  1.00  0.00           H  
ATOM   3924  CD2 LEU   263      49.748 -20.299 -36.827  1.00  0.00           C  
ATOM   3925 HD21 LEU   263      50.167 -21.237 -37.212  1.00  0.00           H  
ATOM   3926 HD22 LEU   263      50.494 -19.555 -37.133  1.00  0.00           H  
ATOM   3927 HD23 LEU   263      49.794 -20.179 -35.738  1.00  0.00           H  
ATOM   3928  C   LEU   263      45.997 -22.476 -35.501  1.00  0.00           C  
ATOM   3929  O   LEU   263      46.294 -22.405 -34.309  1.00  0.00           O  
ATOM   3930  N   ALA   264      44.840 -23.082 -35.906  1.00  0.00           N  
ATOM   3931  H   ALA   264      44.705 -23.012 -36.908  1.00  0.00           H  
ATOM   3932  CA  ALA   264      43.822 -23.801 -35.088  1.00  0.00           C  
ATOM   3933  HA  ALA   264      43.611 -23.217 -34.193  1.00  0.00           H  
ATOM   3934  CB  ALA   264      42.496 -24.057 -35.835  1.00  0.00           C  
ATOM   3935  HB1 ALA   264      41.685 -24.433 -35.199  1.00  0.00           H  
ATOM   3936  HB2 ALA   264      42.059 -23.129 -36.225  1.00  0.00           H  
ATOM   3937  HB3 ALA   264      42.498 -24.673 -36.743  1.00  0.00           H  
ATOM   3938  C   ALA   264      44.330 -25.084 -34.516  1.00  0.00           C  
ATOM   3939  O   ALA   264      44.475 -25.160 -33.320  1.00  0.00           O  
ATOM   3940  N   VAL   265      44.710 -26.021 -35.386  1.00  0.00           N  
ATOM   3941  H   VAL   265      44.705 -25.722 -36.354  1.00  0.00           H  
ATOM   3942  CA  VAL   265      45.411 -27.261 -34.957  1.00  0.00           C  
ATOM   3943  HA  VAL   265      44.687 -27.732 -34.292  1.00  0.00           H  
ATOM   3944  CB  VAL   265      45.637 -28.243 -36.102  1.00  0.00           C  
ATOM   3945  HB  VAL   265      44.635 -28.397 -36.502  1.00  0.00           H  
ATOM   3946  CG1 VAL   265      46.562 -27.872 -37.237  1.00  0.00           C  
ATOM   3947 HG11 VAL   265      46.575 -28.614 -38.045  1.00  0.00           H  
ATOM   3948 HG12 VAL   265      46.131 -26.949 -37.644  1.00  0.00           H  
ATOM   3949 HG13 VAL   265      47.554 -27.491 -36.966  1.00  0.00           H  
ATOM   3950  CG2 VAL   265      46.232 -29.481 -35.544  1.00  0.00           C  
ATOM   3951 HG21 VAL   265      47.272 -29.387 -35.208  1.00  0.00           H  
ATOM   3952 HG22 VAL   265      45.838 -29.750 -34.556  1.00  0.00           H  
ATOM   3953 HG23 VAL   265      46.210 -30.379 -36.174  1.00  0.00           H  
ATOM   3954  C   VAL   265      46.650 -26.936 -34.119  1.00  0.00           C  
ATOM   3955  O   VAL   265      46.922 -27.611 -33.154  1.00  0.00           O  
ATOM   3956  N   LEU   266      47.422 -25.955 -34.484  1.00  0.00           N  
ATOM   3957  H   LEU   266      46.984 -25.431 -35.232  1.00  0.00           H  
ATOM   3958  CA  LEU   266      48.590 -25.400 -33.680  1.00  0.00           C  
ATOM   3959  HA  LEU   266      49.293 -26.206 -33.468  1.00  0.00           H  
ATOM   3960  CB  LEU   266      49.352 -24.331 -34.548  1.00  0.00           C  
ATOM   3961  HB2 LEU   266      49.698 -24.608 -35.543  1.00  0.00           H  
ATOM   3962  HB3 LEU   266      48.681 -23.472 -34.592  1.00  0.00           H  
ATOM   3963  CG  LEU   266      50.603 -23.821 -33.824  1.00  0.00           C  
ATOM   3964  HG  LEU   266      50.285 -23.525 -32.825  1.00  0.00           H  
ATOM   3965  CD1 LEU   266      51.695 -24.902 -33.997  1.00  0.00           C  
ATOM   3966 HD11 LEU   266      51.309 -25.689 -33.337  1.00  0.00           H  
ATOM   3967 HD12 LEU   266      51.873 -25.290 -35.008  1.00  0.00           H  
ATOM   3968 HD13 LEU   266      52.690 -24.512 -33.753  1.00  0.00           H  
ATOM   3969  CD2 LEU   266      51.101 -22.609 -34.466  1.00  0.00           C  
ATOM   3970 HD21 LEU   266      50.328 -21.832 -34.426  1.00  0.00           H  
ATOM   3971 HD22 LEU   266      51.835 -22.100 -33.829  1.00  0.00           H  
ATOM   3972 HD23 LEU   266      51.363 -22.673 -35.530  1.00  0.00           H  
ATOM   3973  C   LEU   266      48.169 -24.955 -32.238  1.00  0.00           C  
ATOM   3974  O   LEU   266      48.921 -25.341 -31.395  1.00  0.00           O  
ATOM   3975  N   ALA   267      47.056 -24.264 -31.980  1.00  0.00           N  
ATOM   3976  H   ALA   267      46.468 -24.089 -32.786  1.00  0.00           H  
ATOM   3977  CA  ALA   267      46.573 -23.870 -30.676  1.00  0.00           C  
ATOM   3978  HA  ALA   267      47.355 -23.348 -30.125  1.00  0.00           H  
ATOM   3979  CB  ALA   267      45.392 -22.939 -30.852  1.00  0.00           C  
ATOM   3980  HB1 ALA   267      45.618 -22.104 -31.526  1.00  0.00           H  
ATOM   3981  HB2 ALA   267      44.565 -23.489 -31.317  1.00  0.00           H  
ATOM   3982  HB3 ALA   267      45.041 -22.491 -29.914  1.00  0.00           H  
ATOM   3983  C   ALA   267      46.233 -25.114 -29.761  1.00  0.00           C  
ATOM   3984  O   ALA   267      46.669 -25.142 -28.642  1.00  0.00           O  
ATOM   3985  N   GLU   268      45.626 -26.106 -30.374  1.00  0.00           N  
ATOM   3986  H   GLU   268      45.487 -26.154 -31.376  1.00  0.00           H  
ATOM   3987  CA  GLU   268      45.363 -27.380 -29.680  1.00  0.00           C  
ATOM   3988  HA  GLU   268      44.955 -27.165 -28.692  1.00  0.00           H  
ATOM   3989  CB  GLU   268      44.421 -28.306 -30.546  1.00  0.00           C  
ATOM   3990  HB2 GLU   268      44.862 -28.315 -31.543  1.00  0.00           H  
ATOM   3991  HB3 GLU   268      44.336 -29.279 -30.063  1.00  0.00           H  
ATOM   3992  CG  GLU   268      43.052 -27.619 -30.695  1.00  0.00           C  
ATOM   3993  HG2 GLU   268      42.464 -27.863 -29.810  1.00  0.00           H  
ATOM   3994  HG3 GLU   268      43.258 -26.549 -30.742  1.00  0.00           H  
ATOM   3995  CD  GLU   268      42.430 -28.106 -31.981  1.00  0.00           C  
ATOM   3996  OE1 GLU   268      42.044 -29.278 -31.985  1.00  0.00           O  
ATOM   3997  OE2 GLU   268      42.401 -27.338 -32.932  1.00  0.00           O  
ATOM   3998  C   GLU   268      46.687 -28.044 -29.352  1.00  0.00           C  
ATOM   3999  O   GLU   268      46.933 -28.326 -28.177  1.00  0.00           O  
ATOM   4000  N   VAL   269      47.582 -28.211 -30.330  1.00  0.00           N  
ATOM   4001  H   VAL   269      47.285 -28.017 -31.278  1.00  0.00           H  
ATOM   4002  CA  VAL   269      48.947 -28.798 -30.188  1.00  0.00           C  
ATOM   4003  HA  VAL   269      49.006 -29.800 -29.763  1.00  0.00           H  
ATOM   4004  CB  VAL   269      49.583 -28.748 -31.576  1.00  0.00           C  
ATOM   4005  HB  VAL   269      49.268 -27.826 -32.065  1.00  0.00           H  
ATOM   4006  CG1 VAL   269      51.085 -28.882 -31.627  1.00  0.00           C  
ATOM   4007 HG11 VAL   269      51.308 -28.951 -32.698  1.00  0.00           H  
ATOM   4008 HG12 VAL   269      51.544 -27.922 -31.360  1.00  0.00           H  
ATOM   4009 HG13 VAL   269      51.626 -29.666 -31.082  1.00  0.00           H  
ATOM   4010  CG2 VAL   269      48.975 -29.947 -32.290  1.00  0.00           C  
ATOM   4011 HG21 VAL   269      47.899 -30.104 -32.146  1.00  0.00           H  
ATOM   4012 HG22 VAL   269      49.220 -29.906 -33.358  1.00  0.00           H  
ATOM   4013 HG23 VAL   269      49.433 -30.818 -31.804  1.00  0.00           H  
ATOM   4014  C   VAL   269      49.801 -27.937 -29.230  1.00  0.00           C  
ATOM   4015  O   VAL   269      50.593 -28.491 -28.525  1.00  0.00           O  
ATOM   4016  N   MET   270      49.702 -26.603 -29.162  1.00  0.00           N  
ATOM   4017  H   MET   270      48.932 -26.220 -29.697  1.00  0.00           H  
ATOM   4018  CA  MET   270      50.459 -25.756 -28.176  1.00  0.00           C  
ATOM   4019  HA  MET   270      51.482 -26.129 -28.147  1.00  0.00           H  
ATOM   4020  CB  MET   270      50.581 -24.263 -28.547  1.00  0.00           C  
ATOM   4021  HB2 MET   270      49.567 -24.000 -28.848  1.00  0.00           H  
ATOM   4022  HB3 MET   270      50.964 -23.680 -27.710  1.00  0.00           H  
ATOM   4023  CG  MET   270      51.415 -23.807 -29.758  1.00  0.00           C  
ATOM   4024  HG2 MET   270      52.424 -24.214 -29.696  1.00  0.00           H  
ATOM   4025  HG3 MET   270      50.945 -24.176 -30.670  1.00  0.00           H  
ATOM   4026  SD  MET   270      51.738 -22.035 -29.964  1.00  0.00           S  
ATOM   4027  CE  MET   270      50.116 -21.419 -30.496  1.00  0.00           C  
ATOM   4028  HE1 MET   270      49.859 -21.719 -31.519  1.00  0.00           H  
ATOM   4029  HE2 MET   270      49.269 -21.800 -29.913  1.00  0.00           H  
ATOM   4030  HE3 MET   270      50.037 -20.326 -30.434  1.00  0.00           H  
ATOM   4031  C   MET   270      49.763 -26.006 -26.813  1.00  0.00           C  
ATOM   4032  O   MET   270      50.490 -26.176 -25.870  1.00  0.00           O  
ATOM   4033  N   SER   271      48.452 -26.058 -26.677  1.00  0.00           N  
ATOM   4034  H   SER   271      47.838 -25.888 -27.465  1.00  0.00           H  
ATOM   4035  CA  SER   271      47.789 -26.245 -25.427  1.00  0.00           C  
ATOM   4036  HA  SER   271      48.342 -25.782 -24.610  1.00  0.00           H  
ATOM   4037  CB  SER   271      46.342 -25.732 -25.468  1.00  0.00           C  
ATOM   4038  HB2 SER   271      46.216 -24.661 -25.629  1.00  0.00           H  
ATOM   4039  HB3 SER   271      45.700 -26.263 -26.171  1.00  0.00           H  
ATOM   4040  OG  SER   271      45.688 -26.056 -24.171  1.00  0.00           O  
ATOM   4041  HG  SER   271      46.270 -26.678 -23.728  1.00  0.00           H  
ATOM   4042  C   SER   271      47.859 -27.676 -24.853  1.00  0.00           C  
ATOM   4043  O   SER   271      47.517 -27.987 -23.673  1.00  0.00           O  
ATOM   4044  N   ALA   272      48.140 -28.613 -25.718  1.00  0.00           N  
ATOM   4045  H   ALA   272      48.127 -28.422 -26.713  1.00  0.00           H  
ATOM   4046  CA  ALA   272      48.504 -29.934 -25.255  1.00  0.00           C  
ATOM   4047  HA  ALA   272      47.717 -30.355 -24.629  1.00  0.00           H  
ATOM   4048  CB  ALA   272      48.516 -30.805 -26.478  1.00  0.00           C  
ATOM   4049  HB1 ALA   272      49.375 -30.612 -27.133  1.00  0.00           H  
ATOM   4050  HB2 ALA   272      48.719 -31.830 -26.143  1.00  0.00           H  
ATOM   4051  HB3 ALA   272      47.648 -30.825 -27.149  1.00  0.00           H  
ATOM   4052  C   ALA   272      49.947 -30.002 -24.622  1.00  0.00           C  
ATOM   4053  O   ALA   272      50.013 -30.673 -23.643  1.00  0.00           O  
ATOM   4054  N   ILE   273      50.936 -29.277 -25.169  1.00  0.00           N  
ATOM   4055  H   ILE   273      50.608 -28.709 -25.941  1.00  0.00           H  
ATOM   4056  CA  ILE   273      52.329 -29.240 -24.696  1.00  0.00           C  
ATOM   4057  HA  ILE   273      52.651 -30.259 -24.485  1.00  0.00           H  
ATOM   4058  CB  ILE   273      53.108 -28.658 -25.924  1.00  0.00           C  
ATOM   4059  HB  ILE   273      52.709 -27.673 -26.165  1.00  0.00           H  
ATOM   4060  CG2 ILE   273      54.587 -28.479 -25.543  1.00  0.00           C  
ATOM   4061 HG21 ILE   273      54.704 -27.782 -24.705  1.00  0.00           H  
ATOM   4062 HG22 ILE   273      55.036 -29.440 -25.264  1.00  0.00           H  
ATOM   4063 HG23 ILE   273      55.275 -28.035 -26.274  1.00  0.00           H  
ATOM   4064  CG1 ILE   273      53.113 -29.640 -27.136  1.00  0.00           C  
ATOM   4065 HG12 ILE   273      53.762 -30.501 -26.974  1.00  0.00           H  
ATOM   4066 HG13 ILE   273      52.099 -30.001 -27.307  1.00  0.00           H  
ATOM   4067  CD1 ILE   273      53.643 -28.974 -28.494  1.00  0.00           C  
ATOM   4068 HD11 ILE   273      54.674 -28.660 -28.287  1.00  0.00           H  
ATOM   4069 HD12 ILE   273      53.452 -29.601 -29.373  1.00  0.00           H  
ATOM   4070 HD13 ILE   273      53.094 -28.054 -28.730  1.00  0.00           H  
ATOM   4071  C   ILE   273      52.617 -28.327 -23.452  1.00  0.00           C  
ATOM   4072  O   ILE   273      53.467 -28.621 -22.639  1.00  0.00           O  
ATOM   4073  N   PHE   274      51.819 -27.214 -23.356  1.00  0.00           N  
ATOM   4074  H   PHE   274      51.213 -27.046 -24.151  1.00  0.00           H  
ATOM   4075  CA  PHE   274      51.582 -26.426 -22.133  1.00  0.00           C  
ATOM   4076  HA  PHE   274      52.385 -25.712 -21.951  1.00  0.00           H  
ATOM   4077  CB  PHE   274      50.372 -25.569 -22.517  1.00  0.00           C  
ATOM   4078  HB2 PHE   274      50.549 -24.997 -23.436  1.00  0.00           H  
ATOM   4079  HB3 PHE   274      49.584 -26.313 -22.690  1.00  0.00           H  
ATOM   4080  CG  PHE   274      49.878 -24.659 -21.427  1.00  0.00           C  
ATOM   4081  CD1 PHE   274      48.509 -24.696 -21.169  1.00  0.00           C  
ATOM   4082  HD1 PHE   274      47.812 -25.296 -21.735  1.00  0.00           H  
ATOM   4083  CE1 PHE   274      47.974 -23.830 -20.211  1.00  0.00           C  
ATOM   4084  HE1 PHE   274      46.909 -23.843 -20.034  1.00  0.00           H  
ATOM   4085  CZ  PHE   274      48.827 -23.098 -19.338  1.00  0.00           C  
ATOM   4086  HZ  PHE   274      48.415 -22.690 -18.427  1.00  0.00           H  
ATOM   4087  CE2 PHE   274      50.207 -22.999 -19.649  1.00  0.00           C  
ATOM   4088  HE2 PHE   274      50.847 -22.400 -19.018  1.00  0.00           H  
ATOM   4089  CD2 PHE   274      50.796 -23.841 -20.654  1.00  0.00           C  
ATOM   4090  HD2 PHE   274      51.868 -23.932 -20.748  1.00  0.00           H  
ATOM   4091  C   PHE   274      51.349 -27.378 -20.917  1.00  0.00           C  
ATOM   4092  O   PHE   274      51.881 -27.225 -19.860  1.00  0.00           O  
ATOM   4093  N   ALA   275      50.508 -28.359 -21.081  1.00  0.00           N  
ATOM   4094  H   ALA   275      49.914 -28.389 -21.901  1.00  0.00           H  
ATOM   4095  CA  ALA   275      50.145 -29.302 -20.033  1.00  0.00           C  
ATOM   4096  HA  ALA   275      50.113 -28.818 -19.058  1.00  0.00           H  
ATOM   4097  CB  ALA   275      48.752 -29.805 -20.387  1.00  0.00           C  
ATOM   4098  HB1 ALA   275      48.097 -29.050 -20.839  1.00  0.00           H  
ATOM   4099  HB2 ALA   275      48.659 -30.703 -21.010  1.00  0.00           H  
ATOM   4100  HB3 ALA   275      48.303 -30.081 -19.425  1.00  0.00           H  
ATOM   4101  C   ALA   275      51.128 -30.505 -19.835  1.00  0.00           C  
ATOM   4102  O   ALA   275      51.078 -31.147 -18.798  1.00  0.00           O  
ATOM   4103  N   GLU   276      52.059 -30.677 -20.771  1.00  0.00           N  
ATOM   4104  H   GLU   276      52.057 -30.256 -21.693  1.00  0.00           H  
ATOM   4105  CA  GLU   276      53.295 -31.445 -20.480  1.00  0.00           C  
ATOM   4106  HA  GLU   276      52.969 -32.298 -19.885  1.00  0.00           H  
ATOM   4107  CB  GLU   276      53.879 -31.850 -21.844  1.00  0.00           C  
ATOM   4108  HB2 GLU   276      53.360 -32.689 -22.306  1.00  0.00           H  
ATOM   4109  HB3 GLU   276      53.719 -31.054 -22.572  1.00  0.00           H  
ATOM   4110  CG  GLU   276      55.403 -32.019 -21.924  1.00  0.00           C  
ATOM   4111  HG2 GLU   276      55.834 -31.022 -22.019  1.00  0.00           H  
ATOM   4112  HG3 GLU   276      55.825 -32.441 -21.012  1.00  0.00           H  
ATOM   4113  CD  GLU   276      55.762 -32.803 -23.219  1.00  0.00           C  
ATOM   4114  OE1 GLU   276      56.055 -34.016 -23.049  1.00  0.00           O  
ATOM   4115  OE2 GLU   276      56.026 -32.165 -24.290  1.00  0.00           O  
ATOM   4116  C   GLU   276      54.240 -30.686 -19.549  1.00  0.00           C  
ATOM   4117  O   GLU   276      54.581 -31.227 -18.514  1.00  0.00           O  
ATOM   4118  N   VAL   277      54.550 -29.462 -19.879  1.00  0.00           N  
ATOM   4119  H   VAL   277      54.071 -29.121 -20.704  1.00  0.00           H  
ATOM   4120  CA  VAL   277      55.477 -28.642 -19.026  1.00  0.00           C  
ATOM   4121  HA  VAL   277      56.285 -29.291 -18.689  1.00  0.00           H  
ATOM   4122  CB  VAL   277      56.120 -27.428 -19.734  1.00  0.00           C  
ATOM   4123  HB  VAL   277      56.733 -26.911 -18.996  1.00  0.00           H  
ATOM   4124  CG1 VAL   277      56.983 -27.938 -20.907  1.00  0.00           C  
ATOM   4125 HG11 VAL   277      56.347 -28.543 -21.565  1.00  0.00           H  
ATOM   4126 HG12 VAL   277      57.345 -27.136 -21.562  1.00  0.00           H  
ATOM   4127 HG13 VAL   277      57.798 -28.534 -20.479  1.00  0.00           H  
ATOM   4128  CG2 VAL   277      55.178 -26.388 -20.245  1.00  0.00           C  
ATOM   4129 HG21 VAL   277      55.581 -25.694 -20.992  1.00  0.00           H  
ATOM   4130 HG22 VAL   277      54.283 -26.862 -20.666  1.00  0.00           H  
ATOM   4131 HG23 VAL   277      54.796 -25.727 -19.457  1.00  0.00           H  
ATOM   4132  C   VAL   277      54.885 -28.192 -17.696  1.00  0.00           C  
ATOM   4133  O   VAL   277      55.653 -27.989 -16.823  1.00  0.00           O  
ATOM   4134  N   MET   278      53.492 -28.048 -17.568  1.00  0.00           N  
ATOM   4135  H   MET   278      52.928 -28.125 -18.406  1.00  0.00           H  
ATOM   4136  CA  MET   278      52.990 -27.448 -16.359  1.00  0.00           C  
ATOM   4137  HA  MET   278      53.751 -26.739 -16.033  1.00  0.00           H  
ATOM   4138  CB  MET   278      51.653 -26.711 -16.600  1.00  0.00           C  
ATOM   4139  HB2 MET   278      50.891 -27.276 -17.137  1.00  0.00           H  
ATOM   4140  HB3 MET   278      51.099 -26.506 -15.684  1.00  0.00           H  
ATOM   4141  CG  MET   278      51.946 -25.444 -17.318  1.00  0.00           C  
ATOM   4142  HG2 MET   278      52.563 -25.684 -18.184  1.00  0.00           H  
ATOM   4143  HG3 MET   278      51.007 -24.969 -17.602  1.00  0.00           H  
ATOM   4144  SD  MET   278      52.822 -24.083 -16.431  1.00  0.00           S  
ATOM   4145  CE  MET   278      51.590 -23.468 -15.288  1.00  0.00           C  
ATOM   4146  HE1 MET   278      52.006 -22.578 -14.801  1.00  0.00           H  
ATOM   4147  HE2 MET   278      50.852 -22.994 -15.946  1.00  0.00           H  
ATOM   4148  HE3 MET   278      51.282 -24.229 -14.560  1.00  0.00           H  
ATOM   4149  C   MET   278      52.962 -28.405 -15.184  1.00  0.00           C  
ATOM   4150  O   MET   278      53.068 -27.830 -14.140  1.00  0.00           O  
ATOM   4151  N   GLN   279      53.026 -29.744 -15.350  1.00  0.00           N  
ATOM   4152  H   GLN   279      52.839 -30.093 -16.282  1.00  0.00           H  
ATOM   4153  CA  GLN   279      53.118 -30.788 -14.271  1.00  0.00           C  
ATOM   4154  HA  GLN   279      53.005 -31.789 -14.685  1.00  0.00           H  
ATOM   4155  CB  GLN   279      54.511 -30.909 -13.602  1.00  0.00           C  
ATOM   4156  HB2 GLN   279      54.837 -29.967 -13.160  1.00  0.00           H  
ATOM   4157  HB3 GLN   279      54.517 -31.719 -12.873  1.00  0.00           H  
ATOM   4158  CG  GLN   279      55.742 -31.153 -14.462  1.00  0.00           C  
ATOM   4159  HG2 GLN   279      55.493 -31.859 -15.254  1.00  0.00           H  
ATOM   4160  HG3 GLN   279      55.976 -30.190 -14.917  1.00  0.00           H  
ATOM   4161  CD  GLN   279      56.943 -31.632 -13.702  1.00  0.00           C  
ATOM   4162  OE1 GLN   279      57.409 -30.945 -12.872  1.00  0.00           O  
ATOM   4163  NE2 GLN   279      57.480 -32.754 -14.029  1.00  0.00           N  
ATOM   4164 HE21 GLN   279      58.324 -33.111 -13.597  1.00  0.00           H  
ATOM   4165 HE22 GLN   279      57.207 -33.251 -14.868  1.00  0.00           H  
ATOM   4166  C   GLN   279      51.994 -30.604 -13.131  1.00  0.00           C  
ATOM   4167  O   GLN   279      52.280 -30.694 -11.973  1.00  0.00           O  
ATOM   4168  N   GLY   280      50.770 -30.241 -13.586  1.00  0.00           N  
ATOM   4169  H   GLY   280      50.559 -30.311 -14.574  1.00  0.00           H  
ATOM   4170  CA  GLY   280      49.603 -30.257 -12.732  1.00  0.00           C  
ATOM   4171  HA2 GLY   280      49.907 -30.061 -11.704  1.00  0.00           H  
ATOM   4172  HA3 GLY   280      48.861 -29.638 -13.235  1.00  0.00           H  
ATOM   4173  C   GLY   280      48.906 -31.627 -12.690  1.00  0.00           C  
ATOM   4174  O   GLY   280      49.568 -32.639 -12.660  1.00  0.00           O  
ATOM   4175  N   LYS   281      47.588 -31.683 -12.770  1.00  0.00           N  
ATOM   4176  H   LYS   281      47.082 -30.835 -12.994  1.00  0.00           H  
ATOM   4177  CA  LYS   281      46.792 -32.946 -12.836  1.00  0.00           C  
ATOM   4178  HA  LYS   281      47.475 -33.769 -13.048  1.00  0.00           H  
ATOM   4179  CB  LYS   281      46.088 -33.190 -11.451  1.00  0.00           C  
ATOM   4180  HB2 LYS   281      45.246 -32.517 -11.287  1.00  0.00           H  
ATOM   4181  HB3 LYS   281      45.552 -34.138 -11.425  1.00  0.00           H  
ATOM   4182  CG  LYS   281      46.971 -33.206 -10.175  1.00  0.00           C  
ATOM   4183  HG2 LYS   281      47.762 -33.931 -10.370  1.00  0.00           H  
ATOM   4184  HG3 LYS   281      47.418 -32.219 -10.060  1.00  0.00           H  
ATOM   4185  CD  LYS   281      46.107 -33.541  -8.936  1.00  0.00           C  
ATOM   4186  HD2 LYS   281      45.270 -32.843  -8.962  1.00  0.00           H  
ATOM   4187  HD3 LYS   281      45.750 -34.570  -8.986  1.00  0.00           H  
ATOM   4188  CE  LYS   281      46.746 -33.429  -7.621  1.00  0.00           C  
ATOM   4189  HE2 LYS   281      45.966 -33.759  -6.934  1.00  0.00           H  
ATOM   4190  HE3 LYS   281      47.541 -34.147  -7.418  1.00  0.00           H  
ATOM   4191  NZ  LYS   281      47.179 -32.073  -7.196  1.00  0.00           N  
ATOM   4192  HZ1 LYS   281      46.490 -31.338  -7.263  1.00  0.00           H  
ATOM   4193  HZ2 LYS   281      47.446 -32.200  -6.230  1.00  0.00           H  
ATOM   4194  HZ3 LYS   281      48.028 -31.747  -7.636  1.00  0.00           H  
ATOM   4195  C   LYS   281      45.780 -33.025 -14.022  1.00  0.00           C  
ATOM   4196  O   LYS   281      44.751 -32.380 -13.989  1.00  0.00           O  
ATOM   4197  N   PRO   282      46.093 -33.647 -15.218  1.00  0.00           N  
ATOM   4198  CD  PRO   282      47.384 -34.228 -15.594  1.00  0.00           C  
ATOM   4199  HD2 PRO   282      47.377 -35.315 -15.444  1.00  0.00           H  
ATOM   4200  HD3 PRO   282      48.190 -33.678 -15.094  1.00  0.00           H  
ATOM   4201  CG  PRO   282      47.709 -34.015 -17.043  1.00  0.00           C  
ATOM   4202  HG2 PRO   282      48.239 -34.853 -17.513  1.00  0.00           H  
ATOM   4203  HG3 PRO   282      48.274 -33.094 -17.232  1.00  0.00           H  
ATOM   4204  CB  PRO   282      46.260 -34.044 -17.579  1.00  0.00           C  
ATOM   4205  HB2 PRO   282      46.026 -35.106 -17.719  1.00  0.00           H  
ATOM   4206  HB3 PRO   282      46.115 -33.578 -18.561  1.00  0.00           H  
ATOM   4207  CA  PRO   282      45.322 -33.477 -16.447  1.00  0.00           C  
ATOM   4208  HA  PRO   282      45.169 -32.410 -16.611  1.00  0.00           H  
ATOM   4209  C   PRO   282      43.889 -34.121 -16.421  1.00  0.00           C  
ATOM   4210  O   PRO   282      43.518 -34.773 -17.434  1.00  0.00           O  
ATOM   4211  N   GLU   283      43.116 -34.110 -15.334  1.00  0.00           N  
ATOM   4212  H   GLU   283      43.575 -33.701 -14.530  1.00  0.00           H  
ATOM   4213  CA  GLU   283      41.904 -34.924 -15.137  1.00  0.00           C  
ATOM   4214  HA  GLU   283      42.148 -35.912 -15.528  1.00  0.00           H  
ATOM   4215  CB  GLU   283      41.650 -35.125 -13.606  1.00  0.00           C  
ATOM   4216  HB2 GLU   283      42.617 -35.269 -13.124  1.00  0.00           H  
ATOM   4217  HB3 GLU   283      41.217 -34.212 -13.198  1.00  0.00           H  
ATOM   4218  CG  GLU   283      40.782 -36.395 -13.340  1.00  0.00           C  
ATOM   4219  HG2 GLU   283      40.542 -36.409 -12.277  1.00  0.00           H  
ATOM   4220  HG3 GLU   283      39.796 -36.284 -13.793  1.00  0.00           H  
ATOM   4221  CD  GLU   283      41.400 -37.747 -13.743  1.00  0.00           C  
ATOM   4222  OE1 GLU   283      41.707 -37.986 -14.967  1.00  0.00           O  
ATOM   4223  OE2 GLU   283      41.571 -38.670 -12.866  1.00  0.00           O  
ATOM   4224  C   GLU   283      40.665 -34.461 -15.909  1.00  0.00           C  
ATOM   4225  O   GLU   283      39.631 -35.072 -15.936  1.00  0.00           O  
ATOM   4226  N   PHE   284      40.894 -33.421 -16.686  1.00  0.00           N  
ATOM   4227  H   PHE   284      41.830 -33.040 -16.749  1.00  0.00           H  
ATOM   4228  CA  PHE   284      39.892 -32.734 -17.570  1.00  0.00           C  
ATOM   4229  HA  PHE   284      38.894 -32.948 -17.188  1.00  0.00           H  
ATOM   4230  CB  PHE   284      40.064 -31.215 -17.583  1.00  0.00           C  
ATOM   4231  HB2 PHE   284      39.437 -30.718 -18.334  1.00  0.00           H  
ATOM   4232  HB3 PHE   284      39.629 -30.851 -16.644  1.00  0.00           H  
ATOM   4233  CG  PHE   284      41.455 -30.795 -17.814  1.00  0.00           C  
ATOM   4234  CD1 PHE   284      42.232 -30.402 -16.678  1.00  0.00           C  
ATOM   4235  HD1 PHE   284      41.811 -30.442 -15.684  1.00  0.00           H  
ATOM   4236  CE1 PHE   284      43.577 -30.000 -16.851  1.00  0.00           C  
ATOM   4237  HE1 PHE   284      44.139 -29.721 -15.972  1.00  0.00           H  
ATOM   4238  CZ  PHE   284      44.217 -30.010 -18.088  1.00  0.00           C  
ATOM   4239  HZ  PHE   284      45.209 -29.590 -18.167  1.00  0.00           H  
ATOM   4240  CE2 PHE   284      43.508 -30.465 -19.205  1.00  0.00           C  
ATOM   4241  HE2 PHE   284      43.968 -30.442 -20.182  1.00  0.00           H  
ATOM   4242  CD2 PHE   284      42.142 -30.896 -19.083  1.00  0.00           C  
ATOM   4243  HD2 PHE   284      41.638 -31.226 -19.980  1.00  0.00           H  
ATOM   4244  C   PHE   284      39.894 -33.374 -18.928  1.00  0.00           C  
ATOM   4245  O   PHE   284      38.820 -33.268 -19.494  1.00  0.00           O  
ATOM   4246  N   THR   285      40.948 -33.972 -19.454  1.00  0.00           N  
ATOM   4247  H   THR   285      41.740 -34.150 -18.848  1.00  0.00           H  
ATOM   4248  CA  THR   285      41.048 -34.567 -20.838  1.00  0.00           C  
ATOM   4249  HA  THR   285      40.592 -33.852 -21.524  1.00  0.00           H  
ATOM   4250  CB  THR   285      42.484 -34.794 -21.278  1.00  0.00           C  
ATOM   4251  HB  THR   285      42.495 -34.946 -22.357  1.00  0.00           H  
ATOM   4252  CG2 THR   285      43.462 -33.612 -21.012  1.00  0.00           C  
ATOM   4253 HG21 THR   285      43.170 -32.779 -21.663  1.00  0.00           H  
ATOM   4254 HG22 THR   285      43.335 -33.187 -20.009  1.00  0.00           H  
ATOM   4255 HG23 THR   285      44.491 -33.944 -21.196  1.00  0.00           H  
ATOM   4256  OG1 THR   285      43.061 -35.816 -20.495  1.00  0.00           O  
ATOM   4257  HG1 THR   285      43.047 -36.643 -20.982  1.00  0.00           H  
ATOM   4258  C   THR   285      40.229 -35.871 -21.092  1.00  0.00           C  
ATOM   4259  O   THR   285      39.947 -36.247 -22.221  1.00  0.00           O  
ATOM   4260  N   ASP   286      39.680 -36.433 -20.021  1.00  0.00           N  
ATOM   4261  H   ASP   286      40.061 -36.224 -19.106  1.00  0.00           H  
ATOM   4262  CA  ASP   286      38.839 -37.660 -19.979  1.00  0.00           C  
ATOM   4263  HA  ASP   286      39.477 -38.458 -20.360  1.00  0.00           H  
ATOM   4264  CB  ASP   286      38.536 -37.992 -18.504  1.00  0.00           C  
ATOM   4265  HB2 ASP   286      39.498 -38.049 -17.994  1.00  0.00           H  
ATOM   4266  HB3 ASP   286      38.073 -37.117 -18.047  1.00  0.00           H  
ATOM   4267  CG  ASP   286      37.697 -39.238 -18.336  1.00  0.00           C  
ATOM   4268  OD1 ASP   286      37.404 -39.494 -17.149  1.00  0.00           O  
ATOM   4269  OD2 ASP   286      37.411 -40.033 -19.286  1.00  0.00           O  
ATOM   4270  C   ASP   286      37.597 -37.665 -20.950  1.00  0.00           C  
ATOM   4271  O   ASP   286      36.627 -36.876 -20.846  1.00  0.00           O  
ATOM   4272  N   HIE   287      37.682 -38.590 -21.933  1.00  0.00           N  
ATOM   4273  H   HIE   287      38.520 -39.157 -21.953  1.00  0.00           H  
ATOM   4274  CA  HIE   287      36.719 -38.739 -23.028  1.00  0.00           C  
ATOM   4275  HA  HIE   287      36.762 -37.777 -23.538  1.00  0.00           H  
ATOM   4276  CB  HIE   287      37.263 -39.884 -23.964  1.00  0.00           C  
ATOM   4277  HB2 HIE   287      38.247 -39.574 -24.335  1.00  0.00           H  
ATOM   4278  HB3 HIE   287      37.439 -40.769 -23.340  1.00  0.00           H  
ATOM   4279  CG  HIE   287      36.337 -40.099 -25.151  1.00  0.00           C  
ATOM   4280  ND1 HIE   287      36.183 -39.374 -26.293  1.00  0.00           N  
ATOM   4281  CE1 HIE   287      35.295 -40.002 -27.107  1.00  0.00           C  
ATOM   4282  HE1 HIE   287      35.048 -39.722 -28.121  1.00  0.00           H  
ATOM   4283  NE2 HIE   287      34.858 -41.129 -26.521  1.00  0.00           N  
ATOM   4284  HE2 HIE   287      34.285 -41.882 -26.874  1.00  0.00           H  
ATOM   4285  CD2 HIE   287      35.503 -41.240 -25.309  1.00  0.00           C  
ATOM   4286  HD2 HIE   287      35.309 -42.003 -24.569  1.00  0.00           H  
ATOM   4287  C   HIE   287      35.238 -38.911 -22.601  1.00  0.00           C  
ATOM   4288  O   HIE   287      34.385 -38.464 -23.354  1.00  0.00           O  
ATOM   4289  N   LEU   288      35.003 -39.529 -21.405  1.00  0.00           N  
ATOM   4290  H   LEU   288      35.819 -39.809 -20.873  1.00  0.00           H  
ATOM   4291  CA  LEU   288      33.692 -39.587 -20.866  1.00  0.00           C  
ATOM   4292  HA  LEU   288      33.120 -40.267 -21.496  1.00  0.00           H  
ATOM   4293  CB  LEU   288      33.823 -40.173 -19.427  1.00  0.00           C  
ATOM   4294  HB2 LEU   288      34.281 -41.156 -19.535  1.00  0.00           H  
ATOM   4295  HB3 LEU   288      34.473 -39.470 -18.906  1.00  0.00           H  
ATOM   4296  CG  LEU   288      32.465 -40.340 -18.663  1.00  0.00           C  
ATOM   4297  HG  LEU   288      32.006 -39.353 -18.610  1.00  0.00           H  
ATOM   4298  CD1 LEU   288      31.596 -41.407 -19.272  1.00  0.00           C  
ATOM   4299 HD11 LEU   288      31.180 -41.013 -20.208  1.00  0.00           H  
ATOM   4300 HD12 LEU   288      32.299 -42.213 -19.515  1.00  0.00           H  
ATOM   4301 HD13 LEU   288      30.790 -41.650 -18.569  1.00  0.00           H  
ATOM   4302  CD2 LEU   288      32.794 -40.604 -17.136  1.00  0.00           C  
ATOM   4303 HD21 LEU   288      33.523 -39.946 -16.647  1.00  0.00           H  
ATOM   4304 HD22 LEU   288      31.836 -40.347 -16.667  1.00  0.00           H  
ATOM   4305 HD23 LEU   288      32.940 -41.679 -16.974  1.00  0.00           H  
ATOM   4306  C   LEU   288      33.025 -38.178 -20.796  1.00  0.00           C  
ATOM   4307  O   LEU   288      31.836 -38.027 -21.072  1.00  0.00           O  
ATOM   4308  N   THR   289      33.832 -37.202 -20.341  1.00  0.00           N  
ATOM   4309  H   THR   289      34.831 -37.370 -20.359  1.00  0.00           H  
ATOM   4310  CA  THR   289      33.236 -35.901 -20.047  1.00  0.00           C  
ATOM   4311  HA  THR   289      32.356 -36.056 -19.423  1.00  0.00           H  
ATOM   4312  CB  THR   289      34.200 -35.089 -19.105  1.00  0.00           C  
ATOM   4313  HB  THR   289      33.653 -34.253 -18.670  1.00  0.00           H  
ATOM   4314  CG2 THR   289      34.645 -35.756 -17.836  1.00  0.00           C  
ATOM   4315 HG21 THR   289      33.851 -36.071 -17.148  1.00  0.00           H  
ATOM   4316 HG22 THR   289      35.283 -36.615 -18.081  1.00  0.00           H  
ATOM   4317 HG23 THR   289      35.390 -35.219 -17.237  1.00  0.00           H  
ATOM   4318  OG1 THR   289      35.384 -34.688 -19.756  1.00  0.00           O  
ATOM   4319  HG1 THR   289      36.017 -35.365 -20.006  1.00  0.00           H  
ATOM   4320  C   THR   289      32.913 -35.083 -21.289  1.00  0.00           C  
ATOM   4321  O   THR   289      32.020 -34.306 -21.289  1.00  0.00           O  
ATOM   4322  N   HIE   290      33.538 -35.443 -22.432  1.00  0.00           N  
ATOM   4323  H   HIE   290      34.195 -36.205 -22.316  1.00  0.00           H  
ATOM   4324  CA  HIE   290      33.370 -34.845 -23.760  1.00  0.00           C  
ATOM   4325  HA  HIE   290      32.986 -33.839 -23.591  1.00  0.00           H  
ATOM   4326  CB  HIE   290      34.721 -34.795 -24.526  1.00  0.00           C  
ATOM   4327  HB2 HIE   290      35.152 -35.793 -24.674  1.00  0.00           H  
ATOM   4328  HB3 HIE   290      34.660 -34.280 -25.493  1.00  0.00           H  
ATOM   4329  CG  HIE   290      35.793 -34.041 -23.765  1.00  0.00           C  
ATOM   4330  ND1 HIE   290      35.706 -32.783 -23.323  1.00  0.00           N  
ATOM   4331  CE1 HIE   290      36.690 -32.636 -22.400  1.00  0.00           C  
ATOM   4332  HE1 HIE   290      37.120 -31.777 -21.907  1.00  0.00           H  
ATOM   4333  NE2 HIE   290      37.464 -33.727 -22.309  1.00  0.00           N  
ATOM   4334  HE2 HIE   290      38.246 -33.846 -21.680  1.00  0.00           H  
ATOM   4335  CD2 HIE   290      36.841 -34.692 -23.109  1.00  0.00           C  
ATOM   4336  HD2 HIE   290      36.927 -35.768 -23.097  1.00  0.00           H  
ATOM   4337  C   HIE   290      32.399 -35.542 -24.626  1.00  0.00           C  
ATOM   4338  O   HIE   290      31.575 -34.920 -25.298  1.00  0.00           O  
ATOM   4339  N   LYS   291      32.376 -36.932 -24.500  1.00  0.00           N  
ATOM   4340  H   LYS   291      33.079 -37.296 -23.868  1.00  0.00           H  
ATOM   4341  CA  LYS   291      31.199 -37.773 -24.773  1.00  0.00           C  
ATOM   4342  HA  LYS   291      31.025 -37.726 -25.848  1.00  0.00           H  
ATOM   4343  CB  LYS   291      31.437 -39.182 -24.258  1.00  0.00           C  
ATOM   4344  HB2 LYS   291      32.345 -39.512 -24.763  1.00  0.00           H  
ATOM   4345  HB3 LYS   291      31.651 -39.193 -23.189  1.00  0.00           H  
ATOM   4346  CG  LYS   291      30.442 -40.251 -24.585  1.00  0.00           C  
ATOM   4347  HG2 LYS   291      29.479 -39.844 -24.892  1.00  0.00           H  
ATOM   4348  HG3 LYS   291      30.748 -40.873 -25.426  1.00  0.00           H  
ATOM   4349  CD  LYS   291      30.081 -41.312 -23.547  1.00  0.00           C  
ATOM   4350  HD2 LYS   291      31.039 -41.717 -23.219  1.00  0.00           H  
ATOM   4351  HD3 LYS   291      29.633 -40.862 -22.662  1.00  0.00           H  
ATOM   4352  CE  LYS   291      29.212 -42.370 -24.211  1.00  0.00           C  
ATOM   4353  HE2 LYS   291      29.644 -42.414 -25.210  1.00  0.00           H  
ATOM   4354  HE3 LYS   291      29.247 -43.398 -23.849  1.00  0.00           H  
ATOM   4355  NZ  LYS   291      27.849 -41.990 -24.443  1.00  0.00           N  
ATOM   4356  HZ1 LYS   291      27.403 -42.485 -25.202  1.00  0.00           H  
ATOM   4357  HZ2 LYS   291      27.241 -41.997 -23.637  1.00  0.00           H  
ATOM   4358  HZ3 LYS   291      27.681 -41.090 -24.868  1.00  0.00           H  
ATOM   4359  C   LYS   291      29.888 -37.244 -24.223  1.00  0.00           C  
ATOM   4360  O   LYS   291      28.926 -37.149 -25.006  1.00  0.00           O  
ATOM   4361  N   LEU   292      29.921 -36.690 -22.989  1.00  0.00           N  
ATOM   4362  H   LEU   292      30.842 -36.736 -22.570  1.00  0.00           H  
ATOM   4363  CA  LEU   292      28.766 -36.115 -22.297  1.00  0.00           C  
ATOM   4364  HA  LEU   292      27.839 -36.574 -22.639  1.00  0.00           H  
ATOM   4365  CB  LEU   292      28.915 -36.401 -20.770  1.00  0.00           C  
ATOM   4366  HB2 LEU   292      29.942 -36.113 -20.543  1.00  0.00           H  
ATOM   4367  HB3 LEU   292      28.288 -35.655 -20.282  1.00  0.00           H  
ATOM   4368  CG  LEU   292      28.589 -37.779 -20.208  1.00  0.00           C  
ATOM   4369  HG  LEU   292      29.144 -38.416 -20.898  1.00  0.00           H  
ATOM   4370  CD1 LEU   292      29.113 -38.059 -18.776  1.00  0.00           C  
ATOM   4371 HD11 LEU   292      30.120 -37.643 -18.650  1.00  0.00           H  
ATOM   4372 HD12 LEU   292      28.384 -37.819 -17.993  1.00  0.00           H  
ATOM   4373 HD13 LEU   292      29.247 -39.136 -18.617  1.00  0.00           H  
ATOM   4374  CD2 LEU   292      27.103 -38.215 -20.471  1.00  0.00           C  
ATOM   4375 HD21 LEU   292      26.900 -39.230 -20.105  1.00  0.00           H  
ATOM   4376 HD22 LEU   292      26.379 -37.510 -20.044  1.00  0.00           H  
ATOM   4377 HD23 LEU   292      26.915 -38.118 -21.547  1.00  0.00           H  
ATOM   4378  C   LEU   292      28.538 -34.594 -22.499  1.00  0.00           C  
ATOM   4379  O   LEU   292      27.844 -33.951 -21.746  1.00  0.00           O  
ATOM   4380  N   LYS   293      29.205 -34.040 -23.534  1.00  0.00           N  
ATOM   4381  H   LYS   293      29.697 -34.644 -24.182  1.00  0.00           H  
ATOM   4382  CA  LYS   293      29.120 -32.640 -23.949  1.00  0.00           C  
ATOM   4383  HA  LYS   293      28.261 -32.149 -23.491  1.00  0.00           H  
ATOM   4384  CB  LYS   293      30.375 -32.019 -23.348  1.00  0.00           C  
ATOM   4385  HB2 LYS   293      30.448 -32.278 -22.292  1.00  0.00           H  
ATOM   4386  HB3 LYS   293      31.293 -32.381 -23.813  1.00  0.00           H  
ATOM   4387  CG  LYS   293      30.525 -30.419 -23.461  1.00  0.00           C  
ATOM   4388  HG2 LYS   293      31.552 -30.199 -23.169  1.00  0.00           H  
ATOM   4389  HG3 LYS   293      30.416 -30.174 -24.517  1.00  0.00           H  
ATOM   4390  CD  LYS   293      29.630 -29.478 -22.591  1.00  0.00           C  
ATOM   4391  HD2 LYS   293      28.580 -29.579 -22.867  1.00  0.00           H  
ATOM   4392  HD3 LYS   293      29.939 -29.755 -21.583  1.00  0.00           H  
ATOM   4393  CE  LYS   293      29.883 -28.049 -22.908  1.00  0.00           C  
ATOM   4394  HE2 LYS   293      30.954 -27.899 -23.044  1.00  0.00           H  
ATOM   4395  HE3 LYS   293      29.443 -27.846 -23.884  1.00  0.00           H  
ATOM   4396  NZ  LYS   293      29.404 -27.082 -21.911  1.00  0.00           N  
ATOM   4397  HZ1 LYS   293      29.679 -26.120 -22.048  1.00  0.00           H  
ATOM   4398  HZ2 LYS   293      28.395 -27.051 -21.949  1.00  0.00           H  
ATOM   4399  HZ3 LYS   293      29.673 -27.474 -21.021  1.00  0.00           H  
ATOM   4400  C   LYS   293      28.936 -32.525 -25.492  1.00  0.00           C  
ATOM   4401  O   LYS   293      28.767 -31.377 -25.945  1.00  0.00           O  
ATOM   4402  N   HIE   294      28.875 -33.677 -26.245  1.00  0.00           N  
ATOM   4403  H   HIE   294      29.359 -34.514 -25.942  1.00  0.00           H  
ATOM   4404  CA  HIE   294      28.436 -33.771 -27.615  1.00  0.00           C  
ATOM   4405  HA  HIE   294      28.530 -34.828 -27.861  1.00  0.00           H  
ATOM   4406  CB  HIE   294      26.871 -33.412 -27.625  1.00  0.00           C  
ATOM   4407  HB2 HIE   294      26.763 -32.393 -27.231  1.00  0.00           H  
ATOM   4408  HB3 HIE   294      26.567 -33.578 -28.666  1.00  0.00           H  
ATOM   4409  CG  HIE   294      25.944 -34.177 -26.779  1.00  0.00           C  
ATOM   4410  ND1 HIE   294      25.552 -35.488 -26.963  1.00  0.00           N  
ATOM   4411  CE1 HIE   294      24.862 -35.841 -25.881  1.00  0.00           C  
ATOM   4412  HE1 HIE   294      24.486 -36.842 -25.729  1.00  0.00           H  
ATOM   4413  NE2 HIE   294      24.789 -34.915 -24.985  1.00  0.00           N  
ATOM   4414  HE2 HIE   294      24.382 -34.966 -24.062  1.00  0.00           H  
ATOM   4415  CD2 HIE   294      25.411 -33.893 -25.473  1.00  0.00           C  
ATOM   4416  HD2 HIE   294      25.515 -33.019 -24.847  1.00  0.00           H  
ATOM   4417  C   HIE   294      29.186 -32.997 -28.708  1.00  0.00           C  
ATOM   4418  O   HIE   294      29.142 -33.387 -29.844  1.00  0.00           O  
ATOM   4419  N   HIE   295      29.808 -31.864 -28.497  1.00  0.00           N  
ATOM   4420  H   HIE   295      29.732 -31.414 -27.593  1.00  0.00           H  
ATOM   4421  CA  HIE   295      30.365 -31.051 -29.625  1.00  0.00           C  
ATOM   4422  HA  HIE   295      29.576 -30.928 -30.366  1.00  0.00           H  
ATOM   4423  CB  HIE   295      30.700 -29.645 -29.086  1.00  0.00           C  
ATOM   4424  HB2 HIE   295      31.667 -29.524 -28.581  1.00  0.00           H  
ATOM   4425  HB3 HIE   295      30.900 -28.989 -29.942  1.00  0.00           H  
ATOM   4426  CG  HIE   295      29.586 -28.906 -28.289  1.00  0.00           C  
ATOM   4427  ND1 HIE   295      28.466 -28.222 -28.762  1.00  0.00           N  
ATOM   4428  CE1 HIE   295      27.892 -27.665 -27.642  1.00  0.00           C  
ATOM   4429  HE1 HIE   295      26.949 -27.141 -27.588  1.00  0.00           H  
ATOM   4430  NE2 HIE   295      28.697 -27.945 -26.555  1.00  0.00           N  
ATOM   4431  HE2 HIE   295      28.489 -27.489 -25.678  1.00  0.00           H  
ATOM   4432  CD2 HIE   295      29.759 -28.639 -26.901  1.00  0.00           C  
ATOM   4433  HD2 HIE   295      30.639 -28.958 -26.362  1.00  0.00           H  
ATOM   4434  C   HIE   295      31.597 -31.758 -30.291  1.00  0.00           C  
ATOM   4435  O   HIE   295      32.542 -32.102 -29.565  1.00  0.00           O  
ATOM   4436  N   PRO   296      31.515 -32.062 -31.571  1.00  0.00           N  
ATOM   4437  CD  PRO   296      30.428 -31.732 -32.601  1.00  0.00           C  
ATOM   4438  HD2 PRO   296      30.138 -30.686 -32.760  1.00  0.00           H  
ATOM   4439  HD3 PRO   296      29.494 -32.222 -32.300  1.00  0.00           H  
ATOM   4440  CG  PRO   296      30.934 -32.194 -33.890  1.00  0.00           C  
ATOM   4441  HG2 PRO   296      31.408 -31.371 -34.439  1.00  0.00           H  
ATOM   4442  HG3 PRO   296      30.168 -32.560 -34.585  1.00  0.00           H  
ATOM   4443  CB  PRO   296      31.996 -33.260 -33.545  1.00  0.00           C  
ATOM   4444  HB2 PRO   296      32.773 -33.406 -34.305  1.00  0.00           H  
ATOM   4445  HB3 PRO   296      31.534 -34.252 -33.471  1.00  0.00           H  
ATOM   4446  CA  PRO   296      32.615 -32.849 -32.167  1.00  0.00           C  
ATOM   4447  HA  PRO   296      32.829 -33.757 -31.602  1.00  0.00           H  
ATOM   4448  C   PRO   296      33.908 -32.072 -32.345  1.00  0.00           C  
ATOM   4449  O   PRO   296      34.924 -32.672 -32.270  1.00  0.00           O  
ATOM   4450  N   GLY   297      33.990 -30.770 -32.487  1.00  0.00           N  
ATOM   4451  H   GLY   297      33.181 -30.164 -32.554  1.00  0.00           H  
ATOM   4452  CA  GLY   297      35.321 -30.048 -32.376  1.00  0.00           C  
ATOM   4453  HA2 GLY   297      35.933 -30.436 -33.190  1.00  0.00           H  
ATOM   4454  HA3 GLY   297      35.155 -28.973 -32.454  1.00  0.00           H  
ATOM   4455  C   GLY   297      36.035 -30.262 -31.041  1.00  0.00           C  
ATOM   4456  O   GLY   297      37.235 -30.277 -31.096  1.00  0.00           O  
ATOM   4457  N   GLN   298      35.293 -30.431 -29.937  1.00  0.00           N  
ATOM   4458  H   GLN   298      34.288 -30.427 -30.057  1.00  0.00           H  
ATOM   4459  CA  GLN   298      35.851 -30.637 -28.567  1.00  0.00           C  
ATOM   4460  HA  GLN   298      36.680 -29.930 -28.566  1.00  0.00           H  
ATOM   4461  CB  GLN   298      34.747 -30.353 -27.564  1.00  0.00           C  
ATOM   4462  HB2 GLN   298      34.409 -29.319 -27.636  1.00  0.00           H  
ATOM   4463  HB3 GLN   298      33.902 -30.993 -27.818  1.00  0.00           H  
ATOM   4464  CG  GLN   298      35.035 -30.615 -26.086  1.00  0.00           C  
ATOM   4465  HG2 GLN   298      35.248 -31.681 -26.006  1.00  0.00           H  
ATOM   4466  HG3 GLN   298      35.838 -29.992 -25.692  1.00  0.00           H  
ATOM   4467  CD  GLN   298      33.837 -30.239 -25.158  1.00  0.00           C  
ATOM   4468  OE1 GLN   298      33.040 -29.367 -25.450  1.00  0.00           O  
ATOM   4469  NE2 GLN   298      33.719 -30.794 -23.951  1.00  0.00           N  
ATOM   4470 HE21 GLN   298      32.927 -30.572 -23.360  1.00  0.00           H  
ATOM   4471 HE22 GLN   298      34.442 -31.447 -23.672  1.00  0.00           H  
ATOM   4472  C   GLN   298      36.395 -32.013 -28.303  1.00  0.00           C  
ATOM   4473  O   GLN   298      37.335 -32.223 -27.548  1.00  0.00           O  
ATOM   4474  N   ILE   299      35.858 -33.019 -28.959  1.00  0.00           N  
ATOM   4475  H   ILE   299      34.985 -32.816 -29.430  1.00  0.00           H  
ATOM   4476  CA  ILE   299      36.198 -34.530 -28.762  1.00  0.00           C  
ATOM   4477  HA  ILE   299      36.402 -34.619 -27.695  1.00  0.00           H  
ATOM   4478  CB  ILE   299      34.963 -35.338 -29.103  1.00  0.00           C  
ATOM   4479  HB  ILE   299      34.674 -35.119 -30.131  1.00  0.00           H  
ATOM   4480  CG2 ILE   299      35.126 -36.821 -28.901  1.00  0.00           C  
ATOM   4481 HG21 ILE   299      34.185 -37.317 -29.170  1.00  0.00           H  
ATOM   4482 HG22 ILE   299      35.987 -37.174 -29.482  1.00  0.00           H  
ATOM   4483 HG23 ILE   299      35.389 -37.049 -27.861  1.00  0.00           H  
ATOM   4484  CG1 ILE   299      33.811 -34.870 -28.169  1.00  0.00           C  
ATOM   4485 HG12 ILE   299      33.993 -35.424 -27.249  1.00  0.00           H  
ATOM   4486 HG13 ILE   299      33.791 -33.812 -27.906  1.00  0.00           H  
ATOM   4487  CD1 ILE   299      32.324 -35.269 -28.554  1.00  0.00           C  
ATOM   4488 HD11 ILE   299      32.308 -36.265 -29.013  1.00  0.00           H  
ATOM   4489 HD12 ILE   299      31.529 -35.143 -27.809  1.00  0.00           H  
ATOM   4490 HD13 ILE   299      31.955 -34.604 -29.344  1.00  0.00           H  
ATOM   4491  C   ILE   299      37.494 -34.939 -29.461  1.00  0.00           C  
ATOM   4492  O   ILE   299      38.209 -35.876 -29.000  1.00  0.00           O  
ATOM   4493  N   GLU   300      37.761 -34.254 -30.551  1.00  0.00           N  
ATOM   4494  H   GLU   300      37.073 -33.563 -30.826  1.00  0.00           H  
ATOM   4495  CA  GLU   300      39.093 -34.349 -31.122  1.00  0.00           C  
ATOM   4496  HA  GLU   300      39.548 -35.339 -31.082  1.00  0.00           H  
ATOM   4497  CB  GLU   300      38.901 -34.032 -32.621  1.00  0.00           C  
ATOM   4498  HB2 GLU   300      38.290 -34.910 -32.831  1.00  0.00           H  
ATOM   4499  HB3 GLU   300      38.381 -33.090 -32.798  1.00  0.00           H  
ATOM   4500  CG  GLU   300      40.196 -34.204 -33.458  1.00  0.00           C  
ATOM   4501  HG2 GLU   300      40.790 -33.294 -33.369  1.00  0.00           H  
ATOM   4502  HG3 GLU   300      40.909 -34.962 -33.131  1.00  0.00           H  
ATOM   4503  CD  GLU   300      39.796 -34.502 -34.928  1.00  0.00           C  
ATOM   4504  OE1 GLU   300      40.719 -34.900 -35.746  1.00  0.00           O  
ATOM   4505  OE2 GLU   300      38.587 -34.410 -35.368  1.00  0.00           O  
ATOM   4506  C   GLU   300      40.161 -33.428 -30.434  1.00  0.00           C  
ATOM   4507  O   GLU   300      41.264 -34.010 -30.159  1.00  0.00           O  
ATOM   4508  N   ALA   301      39.853 -32.214 -29.952  1.00  0.00           N  
ATOM   4509  H   ALA   301      39.027 -31.729 -30.283  1.00  0.00           H  
ATOM   4510  CA  ALA   301      40.806 -31.414 -29.234  1.00  0.00           C  
ATOM   4511  HA  ALA   301      41.737 -31.085 -29.695  1.00  0.00           H  
ATOM   4512  CB  ALA   301      40.101 -30.148 -28.728  1.00  0.00           C  
ATOM   4513  HB1 ALA   301      39.203 -30.262 -28.109  1.00  0.00           H  
ATOM   4514  HB2 ALA   301      40.845 -29.576 -28.160  1.00  0.00           H  
ATOM   4515  HB3 ALA   301      39.811 -29.583 -29.623  1.00  0.00           H  
ATOM   4516  C   ALA   301      41.225 -32.106 -27.896  1.00  0.00           C  
ATOM   4517  O   ALA   301      42.420 -31.990 -27.602  1.00  0.00           O  
ATOM   4518  N   ALA   302      40.281 -32.791 -27.231  1.00  0.00           N  
ATOM   4519  H   ALA   302      39.338 -32.753 -27.598  1.00  0.00           H  
ATOM   4520  CA  ALA   302      40.502 -33.614 -26.024  1.00  0.00           C  
ATOM   4521  HA  ALA   302      40.938 -32.948 -25.279  1.00  0.00           H  
ATOM   4522  CB  ALA   302      39.132 -33.995 -25.400  1.00  0.00           C  
ATOM   4523  HB1 ALA   302      39.389 -34.403 -24.415  1.00  0.00           H  
ATOM   4524  HB2 ALA   302      38.455 -33.143 -25.264  1.00  0.00           H  
ATOM   4525  HB3 ALA   302      38.683 -34.846 -25.927  1.00  0.00           H  
ATOM   4526  C   ALA   302      41.522 -34.680 -26.351  1.00  0.00           C  
ATOM   4527  O   ALA   302      42.479 -34.825 -25.624  1.00  0.00           O  
ATOM   4528  N   ALA   303      41.308 -35.520 -27.397  1.00  0.00           N  
ATOM   4529  H   ALA   303      40.512 -35.274 -27.973  1.00  0.00           H  
ATOM   4530  CA  ALA   303      42.134 -36.679 -27.729  1.00  0.00           C  
ATOM   4531  HA  ALA   303      42.211 -37.312 -26.845  1.00  0.00           H  
ATOM   4532  CB  ALA   303      41.469 -37.388 -28.866  1.00  0.00           C  
ATOM   4533  HB1 ALA   303      41.926 -38.329 -29.194  1.00  0.00           H  
ATOM   4534  HB2 ALA   303      40.418 -37.514 -28.575  1.00  0.00           H  
ATOM   4535  HB3 ALA   303      41.397 -36.861 -29.825  1.00  0.00           H  
ATOM   4536  C   ALA   303      43.508 -36.263 -28.126  1.00  0.00           C  
ATOM   4537  O   ALA   303      44.472 -37.025 -27.869  1.00  0.00           O  
ATOM   4538  N   ILE   304      43.695 -35.112 -28.878  1.00  0.00           N  
ATOM   4539  H   ILE   304      42.901 -34.622 -29.271  1.00  0.00           H  
ATOM   4540  CA  ILE   304      45.061 -34.536 -29.119  1.00  0.00           C  
ATOM   4541  HA  ILE   304      45.712 -35.168 -29.723  1.00  0.00           H  
ATOM   4542  CB  ILE   304      44.821 -33.273 -29.967  1.00  0.00           C  
ATOM   4543  HB  ILE   304      43.967 -32.660 -29.676  1.00  0.00           H  
ATOM   4544  CG2 ILE   304      46.041 -32.310 -29.953  1.00  0.00           C  
ATOM   4545 HG21 ILE   304      46.952 -32.873 -30.191  1.00  0.00           H  
ATOM   4546 HG22 ILE   304      45.952 -31.521 -30.710  1.00  0.00           H  
ATOM   4547 HG23 ILE   304      46.144 -31.829 -28.972  1.00  0.00           H  
ATOM   4548  CG1 ILE   304      44.529 -33.711 -31.394  1.00  0.00           C  
ATOM   4549 HG12 ILE   304      45.447 -33.998 -31.906  1.00  0.00           H  
ATOM   4550 HG13 ILE   304      43.873 -34.580 -31.333  1.00  0.00           H  
ATOM   4551  CD1 ILE   304      43.786 -32.771 -32.328  1.00  0.00           C  
ATOM   4552 HD11 ILE   304      43.493 -33.376 -33.195  1.00  0.00           H  
ATOM   4553 HD12 ILE   304      42.918 -32.391 -31.776  1.00  0.00           H  
ATOM   4554 HD13 ILE   304      44.462 -31.948 -32.589  1.00  0.00           H  
ATOM   4555  C   ILE   304      45.805 -34.231 -27.812  1.00  0.00           C  
ATOM   4556  O   ILE   304      46.939 -34.658 -27.695  1.00  0.00           O  
ATOM   4557  N   MET   305      45.102 -33.536 -26.929  1.00  0.00           N  
ATOM   4558  H   MET   305      44.197 -33.159 -27.184  1.00  0.00           H  
ATOM   4559  CA  MET   305      45.674 -33.300 -25.639  1.00  0.00           C  
ATOM   4560  HA  MET   305      46.565 -32.730 -25.901  1.00  0.00           H  
ATOM   4561  CB  MET   305      44.792 -32.219 -24.938  1.00  0.00           C  
ATOM   4562  HB2 MET   305      43.749 -32.533 -24.922  1.00  0.00           H  
ATOM   4563  HB3 MET   305      45.161 -32.190 -23.912  1.00  0.00           H  
ATOM   4564  CG  MET   305      44.822 -30.852 -25.714  1.00  0.00           C  
ATOM   4565  HG2 MET   305      45.760 -30.338 -25.506  1.00  0.00           H  
ATOM   4566  HG3 MET   305      44.822 -30.982 -26.796  1.00  0.00           H  
ATOM   4567  SD  MET   305      43.367 -29.706 -25.385  1.00  0.00           S  
ATOM   4568  CE  MET   305      43.245 -28.994 -27.020  1.00  0.00           C  
ATOM   4569  HE1 MET   305      44.231 -28.650 -27.356  1.00  0.00           H  
ATOM   4570  HE2 MET   305      42.795 -29.739 -27.688  1.00  0.00           H  
ATOM   4571  HE3 MET   305      42.543 -28.175 -26.819  1.00  0.00           H  
ATOM   4572  C   MET   305      46.137 -34.528 -24.877  1.00  0.00           C  
ATOM   4573  O   MET   305      47.327 -34.753 -24.661  1.00  0.00           O  
ATOM   4574  N   GLU   306      45.229 -35.451 -24.716  1.00  0.00           N  
ATOM   4575  H   GLU   306      44.382 -35.237 -25.230  1.00  0.00           H  
ATOM   4576  CA  GLU   306      45.357 -36.843 -24.165  1.00  0.00           C  
ATOM   4577  HA  GLU   306      45.545 -36.817 -23.092  1.00  0.00           H  
ATOM   4578  CB  GLU   306      44.041 -37.627 -24.231  1.00  0.00           C  
ATOM   4579  HB2 GLU   306      43.234 -37.019 -23.821  1.00  0.00           H  
ATOM   4580  HB3 GLU   306      43.798 -37.920 -25.252  1.00  0.00           H  
ATOM   4581  CG  GLU   306      44.005 -38.881 -23.304  1.00  0.00           C  
ATOM   4582  HG2 GLU   306      43.156 -39.417 -23.729  1.00  0.00           H  
ATOM   4583  HG3 GLU   306      44.926 -39.459 -23.377  1.00  0.00           H  
ATOM   4584  CD  GLU   306      43.776 -38.635 -21.786  1.00  0.00           C  
ATOM   4585  OE1 GLU   306      44.674 -38.876 -20.967  1.00  0.00           O  
ATOM   4586  OE2 GLU   306      42.689 -38.123 -21.498  1.00  0.00           O  
ATOM   4587  C   GLU   306      46.544 -37.599 -24.783  1.00  0.00           C  
ATOM   4588  O   GLU   306      47.320 -38.168 -24.085  1.00  0.00           O  
ATOM   4589  N   HIE   307      46.604 -37.725 -26.115  1.00  0.00           N  
ATOM   4590  H   HIE   307      45.969 -37.156 -26.662  1.00  0.00           H  
ATOM   4591  CA  HIE   307      47.651 -38.495 -26.781  1.00  0.00           C  
ATOM   4592  HA  HIE   307      47.724 -39.483 -26.326  1.00  0.00           H  
ATOM   4593  CB  HIE   307      47.205 -38.679 -28.257  1.00  0.00           C  
ATOM   4594  HB2 HIE   307      46.260 -39.236 -28.273  1.00  0.00           H  
ATOM   4595  HB3 HIE   307      47.081 -37.764 -28.850  1.00  0.00           H  
ATOM   4596  CG  HIE   307      48.169 -39.563 -28.923  1.00  0.00           C  
ATOM   4597  ND1 HIE   307      48.211 -40.920 -28.861  1.00  0.00           N  
ATOM   4598  CE1 HIE   307      49.278 -41.282 -29.587  1.00  0.00           C  
ATOM   4599  HE1 HIE   307      49.652 -42.284 -29.734  1.00  0.00           H  
ATOM   4600  NE2 HIE   307      50.014 -40.221 -29.982  1.00  0.00           N  
ATOM   4601  HE2 HIE   307      50.886 -40.256 -30.490  1.00  0.00           H  
ATOM   4602  CD2 HIE   307      49.219 -39.081 -29.642  1.00  0.00           C  
ATOM   4603  HD2 HIE   307      49.424 -38.029 -29.782  1.00  0.00           H  
ATOM   4604  C   HIE   307      49.103 -37.924 -26.738  1.00  0.00           C  
ATOM   4605  O   HIE   307      50.006 -38.727 -26.658  1.00  0.00           O  
ATOM   4606  N   ILE   308      49.273 -36.600 -26.670  1.00  0.00           N  
ATOM   4607  H   ILE   308      48.396 -36.093 -26.691  1.00  0.00           H  
ATOM   4608  CA  ILE   308      50.465 -35.911 -26.263  1.00  0.00           C  
ATOM   4609  HA  ILE   308      51.370 -36.211 -26.791  1.00  0.00           H  
ATOM   4610  CB  ILE   308      50.335 -34.387 -26.538  1.00  0.00           C  
ATOM   4611  HB  ILE   308      49.336 -34.056 -26.253  1.00  0.00           H  
ATOM   4612  CG2 ILE   308      51.388 -33.540 -25.805  1.00  0.00           C  
ATOM   4613 HG21 ILE   308      52.441 -33.780 -25.995  1.00  0.00           H  
ATOM   4614 HG22 ILE   308      51.256 -32.476 -26.037  1.00  0.00           H  
ATOM   4615 HG23 ILE   308      51.183 -33.618 -24.730  1.00  0.00           H  
ATOM   4616  CG1 ILE   308      50.487 -34.062 -28.049  1.00  0.00           C  
ATOM   4617 HG12 ILE   308      49.945 -34.871 -28.539  1.00  0.00           H  
ATOM   4618 HG13 ILE   308      50.083 -33.071 -28.259  1.00  0.00           H  
ATOM   4619  CD1 ILE   308      51.873 -34.096 -28.656  1.00  0.00           C  
ATOM   4620 HD11 ILE   308      52.256 -35.068 -28.325  1.00  0.00           H  
ATOM   4621 HD12 ILE   308      51.748 -34.014 -29.743  1.00  0.00           H  
ATOM   4622 HD13 ILE   308      52.532 -33.285 -28.323  1.00  0.00           H  
ATOM   4623  C   ILE   308      50.906 -36.266 -24.857  1.00  0.00           C  
ATOM   4624  O   ILE   308      52.055 -36.586 -24.613  1.00  0.00           O  
ATOM   4625  N   LEU   309      49.934 -36.293 -23.903  1.00  0.00           N  
ATOM   4626  H   LEU   309      48.973 -36.054 -24.114  1.00  0.00           H  
ATOM   4627  CA  LEU   309      50.208 -36.657 -22.558  1.00  0.00           C  
ATOM   4628  HA  LEU   309      51.160 -36.220 -22.255  1.00  0.00           H  
ATOM   4629  CB  LEU   309      49.074 -36.057 -21.686  1.00  0.00           C  
ATOM   4630  HB2 LEU   309      48.101 -36.357 -22.073  1.00  0.00           H  
ATOM   4631  HB3 LEU   309      49.189 -36.330 -20.637  1.00  0.00           H  
ATOM   4632  CG  LEU   309      48.962 -34.501 -21.764  1.00  0.00           C  
ATOM   4633  HG  LEU   309      48.612 -34.214 -22.755  1.00  0.00           H  
ATOM   4634  CD1 LEU   309      47.926 -34.051 -20.780  1.00  0.00           C  
ATOM   4635 HD11 LEU   309      48.177 -34.435 -19.783  1.00  0.00           H  
ATOM   4636 HD12 LEU   309      47.902 -32.954 -20.802  1.00  0.00           H  
ATOM   4637 HD13 LEU   309      46.894 -34.321 -21.037  1.00  0.00           H  
ATOM   4638  CD2 LEU   309      50.281 -33.763 -21.408  1.00  0.00           C  
ATOM   4639 HD21 LEU   309      50.946 -33.948 -22.261  1.00  0.00           H  
ATOM   4640 HD22 LEU   309      50.220 -32.672 -21.309  1.00  0.00           H  
ATOM   4641 HD23 LEU   309      50.687 -34.193 -20.484  1.00  0.00           H  
ATOM   4642  C   LEU   309      50.523 -38.186 -22.398  1.00  0.00           C  
ATOM   4643  O   LEU   309      51.369 -38.508 -21.620  1.00  0.00           O  
ATOM   4644  N   ASP   310      49.931 -39.081 -23.206  1.00  0.00           N  
ATOM   4645  H   ASP   310      49.178 -38.677 -23.749  1.00  0.00           H  
ATOM   4646  CA  ASP   310      50.235 -40.516 -23.369  1.00  0.00           C  
ATOM   4647  HA  ASP   310      49.923 -41.121 -22.517  1.00  0.00           H  
ATOM   4648  CB  ASP   310      49.518 -41.160 -24.608  1.00  0.00           C  
ATOM   4649  HB2 ASP   310      48.444 -40.973 -24.577  1.00  0.00           H  
ATOM   4650  HB3 ASP   310      49.968 -40.832 -25.545  1.00  0.00           H  
ATOM   4651  CG  ASP   310      49.661 -42.706 -24.686  1.00  0.00           C  
ATOM   4652  OD1 ASP   310      49.478 -43.317 -23.590  1.00  0.00           O  
ATOM   4653  OD2 ASP   310      49.925 -43.280 -25.766  1.00  0.00           O  
ATOM   4654  C   ASP   310      51.716 -40.747 -23.589  1.00  0.00           C  
ATOM   4655  O   ASP   310      52.258 -41.703 -23.160  1.00  0.00           O  
ATOM   4656  N   GLY   311      52.347 -39.872 -24.390  1.00  0.00           N  
ATOM   4657  H   GLY   311      51.694 -39.162 -24.698  1.00  0.00           H  
ATOM   4658  CA  GLY   311      53.754 -39.976 -24.734  1.00  0.00           C  
ATOM   4659  HA2 GLY   311      54.073 -41.017 -24.677  1.00  0.00           H  
ATOM   4660  HA3 GLY   311      53.879 -39.733 -25.789  1.00  0.00           H  
ATOM   4661  C   GLY   311      54.631 -39.003 -23.938  1.00  0.00           C  
ATOM   4662  O   GLY   311      55.859 -39.112 -24.047  1.00  0.00           O  
ATOM   4663  N   SER   312      54.114 -38.100 -23.163  1.00  0.00           N  
ATOM   4664  H   SER   312      53.103 -38.108 -23.092  1.00  0.00           H  
ATOM   4665  CA  SER   312      54.947 -37.260 -22.246  1.00  0.00           C  
ATOM   4666  HA  SER   312      55.824 -36.955 -22.817  1.00  0.00           H  
ATOM   4667  CB  SER   312      54.082 -36.063 -21.840  1.00  0.00           C  
ATOM   4668  HB2 SER   312      53.785 -35.524 -22.740  1.00  0.00           H  
ATOM   4669  HB3 SER   312      53.197 -36.403 -21.302  1.00  0.00           H  
ATOM   4670  OG  SER   312      54.877 -35.175 -21.026  1.00  0.00           O  
ATOM   4671  HG  SER   312      55.414 -34.718 -21.678  1.00  0.00           H  
ATOM   4672  C   SER   312      55.285 -38.079 -21.012  1.00  0.00           C  
ATOM   4673  O   SER   312      54.400 -38.517 -20.207  1.00  0.00           O  
ATOM   4674  N   ALA   313      56.542 -38.118 -20.754  1.00  0.00           N  
ATOM   4675  H   ALA   313      57.195 -37.658 -21.377  1.00  0.00           H  
ATOM   4676  CA  ALA   313      57.081 -38.522 -19.434  1.00  0.00           C  
ATOM   4677  HA  ALA   313      56.631 -39.320 -18.844  1.00  0.00           H  
ATOM   4678  CB  ALA   313      58.509 -39.013 -19.765  1.00  0.00           C  
ATOM   4679  HB1 ALA   313      58.436 -39.811 -20.515  1.00  0.00           H  
ATOM   4680  HB2 ALA   313      59.108 -38.123 -19.992  1.00  0.00           H  
ATOM   4681  HB3 ALA   313      58.920 -39.557 -18.906  1.00  0.00           H  
ATOM   4682  C   ALA   313      57.118 -37.331 -18.514  1.00  0.00           C  
ATOM   4683  O   ALA   313      57.008 -37.554 -17.317  1.00  0.00           O  
ATOM   4684  N   TYR   314      57.321 -36.124 -19.041  1.00  0.00           N  
ATOM   4685  H   TYR   314      57.399 -36.074 -20.050  1.00  0.00           H  
ATOM   4686  CA  TYR   314      57.531 -34.903 -18.258  1.00  0.00           C  
ATOM   4687  HA  TYR   314      58.339 -34.992 -17.531  1.00  0.00           H  
ATOM   4688  CB  TYR   314      58.044 -33.701 -19.074  1.00  0.00           C  
ATOM   4689  HB2 TYR   314      57.280 -33.534 -19.843  1.00  0.00           H  
ATOM   4690  HB3 TYR   314      58.056 -32.817 -18.425  1.00  0.00           H  
ATOM   4691  CG  TYR   314      59.454 -33.784 -19.655  1.00  0.00           C  
ATOM   4692  CD1 TYR   314      60.230 -35.002 -19.715  1.00  0.00           C  
ATOM   4693  HD1 TYR   314      59.889 -35.858 -19.152  1.00  0.00           H  
ATOM   4694  CE1 TYR   314      61.391 -35.038 -20.425  1.00  0.00           C  
ATOM   4695  HE1 TYR   314      61.922 -35.977 -20.484  1.00  0.00           H  
ATOM   4696  CZ  TYR   314      61.803 -33.852 -21.170  1.00  0.00           C  
ATOM   4697  OH  TYR   314      62.980 -33.956 -21.911  1.00  0.00           O  
ATOM   4698  HH  TYR   314      63.573 -33.212 -21.779  1.00  0.00           H  
ATOM   4699  CE2 TYR   314      61.181 -32.641 -21.029  1.00  0.00           C  
ATOM   4700  HE2 TYR   314      61.433 -31.805 -21.664  1.00  0.00           H  
ATOM   4701  CD2 TYR   314      59.923 -32.654 -20.297  1.00  0.00           C  
ATOM   4702  HD2 TYR   314      59.342 -31.744 -20.334  1.00  0.00           H  
ATOM   4703  C   TYR   314      56.271 -34.564 -17.389  1.00  0.00           C  
ATOM   4704  O   TYR   314      56.361 -34.258 -16.224  1.00  0.00           O  
ATOM   4705  N   VAL   315      55.052 -34.788 -17.909  1.00  0.00           N  
ATOM   4706  H   VAL   315      54.937 -34.977 -18.898  1.00  0.00           H  
ATOM   4707  CA  VAL   315      53.844 -34.667 -17.100  1.00  0.00           C  
ATOM   4708  HA  VAL   315      53.972 -33.676 -16.664  1.00  0.00           H  
ATOM   4709  CB  VAL   315      52.574 -34.812 -17.976  1.00  0.00           C  
ATOM   4710  HB  VAL   315      52.740 -34.191 -18.857  1.00  0.00           H  
ATOM   4711  CG1 VAL   315      52.231 -36.151 -18.513  1.00  0.00           C  
ATOM   4712 HG11 VAL   315      53.124 -36.574 -18.989  1.00  0.00           H  
ATOM   4713 HG12 VAL   315      51.975 -36.799 -17.666  1.00  0.00           H  
ATOM   4714 HG13 VAL   315      51.415 -36.126 -19.246  1.00  0.00           H  
ATOM   4715  CG2 VAL   315      51.424 -34.231 -17.182  1.00  0.00           C  
ATOM   4716 HG21 VAL   315      51.291 -34.766 -16.233  1.00  0.00           H  
ATOM   4717 HG22 VAL   315      51.506 -33.157 -16.971  1.00  0.00           H  
ATOM   4718 HG23 VAL   315      50.557 -34.396 -17.834  1.00  0.00           H  
ATOM   4719  C   VAL   315      53.799 -35.747 -16.052  1.00  0.00           C  
ATOM   4720  O   VAL   315      53.523 -35.465 -14.879  1.00  0.00           O  
ATOM   4721  N   LYS   316      54.070 -37.012 -16.407  1.00  0.00           N  
ATOM   4722  H   LYS   316      54.226 -37.063 -17.407  1.00  0.00           H  
ATOM   4723  CA  LYS   316      54.172 -38.232 -15.556  1.00  0.00           C  
ATOM   4724  HA  LYS   316      53.181 -38.402 -15.136  1.00  0.00           H  
ATOM   4725  CB  LYS   316      54.530 -39.426 -16.371  1.00  0.00           C  
ATOM   4726  HB2 LYS   316      55.448 -39.284 -16.940  1.00  0.00           H  
ATOM   4727  HB3 LYS   316      54.548 -40.323 -15.751  1.00  0.00           H  
ATOM   4728  CG  LYS   316      53.470 -39.899 -17.306  1.00  0.00           C  
ATOM   4729  HG2 LYS   316      52.639 -40.326 -16.744  1.00  0.00           H  
ATOM   4730  HG3 LYS   316      53.196 -39.077 -17.966  1.00  0.00           H  
ATOM   4731  CD  LYS   316      54.016 -41.044 -18.167  1.00  0.00           C  
ATOM   4732  HD2 LYS   316      54.992 -40.794 -18.583  1.00  0.00           H  
ATOM   4733  HD3 LYS   316      54.198 -41.905 -17.523  1.00  0.00           H  
ATOM   4734  CE  LYS   316      52.999 -41.480 -19.177  1.00  0.00           C  
ATOM   4735  HE2 LYS   316      53.411 -42.439 -19.488  1.00  0.00           H  
ATOM   4736  HE3 LYS   316      52.088 -41.612 -18.592  1.00  0.00           H  
ATOM   4737  NZ  LYS   316      52.831 -40.605 -20.273  1.00  0.00           N  
ATOM   4738  HZ1 LYS   316      53.668 -40.545 -20.836  1.00  0.00           H  
ATOM   4739  HZ2 LYS   316      52.181 -40.999 -20.938  1.00  0.00           H  
ATOM   4740  HZ3 LYS   316      52.547 -39.642 -20.166  1.00  0.00           H  
ATOM   4741  C   LYS   316      55.105 -38.083 -14.413  1.00  0.00           C  
ATOM   4742  O   LYS   316      54.851 -38.780 -13.471  1.00  0.00           O  
ATOM   4743  N   ALA   317      56.130 -37.247 -14.450  1.00  0.00           N  
ATOM   4744  H   ALA   317      56.351 -36.925 -15.384  1.00  0.00           H  
ATOM   4745  CA  ALA   317      56.992 -36.965 -13.329  1.00  0.00           C  
ATOM   4746  HA  ALA   317      57.426 -37.842 -12.850  1.00  0.00           H  
ATOM   4747  CB  ALA   317      58.173 -36.278 -13.963  1.00  0.00           C  
ATOM   4748  HB1 ALA   317      57.866 -35.390 -14.529  1.00  0.00           H  
ATOM   4749  HB2 ALA   317      58.843 -35.903 -13.179  1.00  0.00           H  
ATOM   4750  HB3 ALA   317      58.703 -36.960 -14.640  1.00  0.00           H  
ATOM   4751  C   ALA   317      56.241 -36.195 -12.170  1.00  0.00           C  
ATOM   4752  O   ALA   317      56.824 -35.928 -11.126  1.00  0.00           O  
ATOM   4753  N   ALA   318      54.976 -35.832 -12.231  1.00  0.00           N  
ATOM   4754  H   ALA   318      54.551 -35.742 -13.146  1.00  0.00           H  
ATOM   4755  CA  ALA   318      54.300 -34.960 -11.197  1.00  0.00           C  
ATOM   4756  HA  ALA   318      54.992 -34.127 -11.071  1.00  0.00           H  
ATOM   4757  CB  ALA   318      52.998 -34.429 -11.787  1.00  0.00           C  
ATOM   4758  HB1 ALA   318      52.618 -33.522 -11.301  1.00  0.00           H  
ATOM   4759  HB2 ALA   318      53.135 -34.152 -12.840  1.00  0.00           H  
ATOM   4760  HB3 ALA   318      52.287 -35.258 -11.687  1.00  0.00           H  
ATOM   4761  C   ALA   318      54.223 -35.514  -9.795  1.00  0.00           C  
ATOM   4762  O   ALA   318      54.158 -34.689  -8.849  1.00  0.00           O  
ATOM   4763  N   GLN   319      54.393 -36.838  -9.584  1.00  0.00           N  
ATOM   4764  H   GLN   319      54.631 -37.355 -10.422  1.00  0.00           H  
ATOM   4765  CA  GLN   319      54.540 -37.596  -8.367  1.00  0.00           C  
ATOM   4766  HA  GLN   319      53.589 -37.443  -7.858  1.00  0.00           H  
ATOM   4767  CB  GLN   319      54.804 -39.104  -8.604  1.00  0.00           C  
ATOM   4768  HB2 GLN   319      55.362 -39.206  -9.535  1.00  0.00           H  
ATOM   4769  HB3 GLN   319      55.379 -39.528  -7.781  1.00  0.00           H  
ATOM   4770  CG  GLN   319      53.480 -39.870  -8.713  1.00  0.00           C  
ATOM   4771  HG2 GLN   319      52.805 -39.273  -9.327  1.00  0.00           H  
ATOM   4772  HG3 GLN   319      53.683 -40.759  -9.310  1.00  0.00           H  
ATOM   4773  CD  GLN   319      52.909 -40.215  -7.357  1.00  0.00           C  
ATOM   4774  OE1 GLN   319      53.118 -39.523  -6.363  1.00  0.00           O  
ATOM   4775  NE2 GLN   319      52.165 -41.340  -7.322  1.00  0.00           N  
ATOM   4776 HE21 GLN   319      51.775 -41.561  -6.413  1.00  0.00           H  
ATOM   4777 HE22 GLN   319      52.040 -41.962  -8.112  1.00  0.00           H  
ATOM   4778  C   GLN   319      55.536 -36.976  -7.421  1.00  0.00           C  
ATOM   4779  O   GLN   319      55.417 -37.209  -6.234  1.00  0.00           O  
ATOM   4780  N   LYS   320      56.670 -36.433  -7.875  1.00  0.00           N  
ATOM   4781  H   LYS   320      56.733 -36.361  -8.883  1.00  0.00           H  
ATOM   4782  CA  LYS   320      57.672 -35.780  -7.010  1.00  0.00           C  
ATOM   4783  HA  LYS   320      58.012 -36.420  -6.196  1.00  0.00           H  
ATOM   4784  CB  LYS   320      58.853 -35.314  -7.835  1.00  0.00           C  
ATOM   4785  HB2 LYS   320      58.501 -34.542  -8.519  1.00  0.00           H  
ATOM   4786  HB3 LYS   320      59.513 -34.701  -7.222  1.00  0.00           H  
ATOM   4787  CG  LYS   320      59.611 -36.474  -8.531  1.00  0.00           C  
ATOM   4788  HG2 LYS   320      59.908 -37.258  -7.833  1.00  0.00           H  
ATOM   4789  HG3 LYS   320      58.922 -36.917  -9.249  1.00  0.00           H  
ATOM   4790  CD  LYS   320      60.874 -35.908  -9.162  1.00  0.00           C  
ATOM   4791  HD2 LYS   320      61.457 -35.403  -8.391  1.00  0.00           H  
ATOM   4792  HD3 LYS   320      61.467 -36.620  -9.735  1.00  0.00           H  
ATOM   4793  CE  LYS   320      60.475 -34.747 -10.210  1.00  0.00           C  
ATOM   4794  HE2 LYS   320      59.555 -35.051 -10.708  1.00  0.00           H  
ATOM   4795  HE3 LYS   320      60.208 -33.782  -9.778  1.00  0.00           H  
ATOM   4796  NZ  LYS   320      61.488 -34.663 -11.296  1.00  0.00           N  
ATOM   4797  HZ1 LYS   320      61.709 -35.571 -11.679  1.00  0.00           H  
ATOM   4798  HZ2 LYS   320      61.224 -34.076 -12.075  1.00  0.00           H  
ATOM   4799  HZ3 LYS   320      62.364 -34.251 -11.007  1.00  0.00           H  
ATOM   4800  C   LYS   320      57.069 -34.494  -6.457  1.00  0.00           C  
ATOM   4801  O   LYS   320      57.353 -34.061  -5.343  1.00  0.00           O  
ATOM   4802  N   LEU   321      56.304 -33.723  -7.217  1.00  0.00           N  
ATOM   4803  H   LEU   321      56.062 -34.100  -8.125  1.00  0.00           H  
ATOM   4804  CA  LEU   321      55.889 -32.363  -6.865  1.00  0.00           C  
ATOM   4805  HA  LEU   321      56.637 -31.846  -6.263  1.00  0.00           H  
ATOM   4806  CB  LEU   321      55.909 -31.577  -8.180  1.00  0.00           C  
ATOM   4807  HB2 LEU   321      55.476 -32.088  -9.041  1.00  0.00           H  
ATOM   4808  HB3 LEU   321      55.197 -30.761  -8.059  1.00  0.00           H  
ATOM   4809  CG  LEU   321      57.336 -31.079  -8.719  1.00  0.00           C  
ATOM   4810  HG  LEU   321      57.961 -31.906  -9.057  1.00  0.00           H  
ATOM   4811  CD1 LEU   321      56.918 -30.164  -9.869  1.00  0.00           C  
ATOM   4812 HD11 LEU   321      57.759 -29.696 -10.395  1.00  0.00           H  
ATOM   4813 HD12 LEU   321      56.394 -30.690 -10.677  1.00  0.00           H  
ATOM   4814 HD13 LEU   321      56.288 -29.350  -9.488  1.00  0.00           H  
ATOM   4815  CD2 LEU   321      58.205 -30.393  -7.634  1.00  0.00           C  
ATOM   4816 HD21 LEU   321      58.343 -31.019  -6.744  1.00  0.00           H  
ATOM   4817 HD22 LEU   321      59.097 -29.906  -8.047  1.00  0.00           H  
ATOM   4818 HD23 LEU   321      57.584 -29.556  -7.292  1.00  0.00           H  
ATOM   4819  C   LEU   321      54.571 -32.223  -6.102  1.00  0.00           C  
ATOM   4820  O   LEU   321      54.419 -31.341  -5.286  1.00  0.00           O  
ATOM   4821  N   HIE   322      53.586 -33.126  -6.310  1.00  0.00           N  
ATOM   4822  H   HIE   322      53.840 -33.945  -6.850  1.00  0.00           H  
ATOM   4823  CA  HIE   322      52.308 -32.992  -5.519  1.00  0.00           C  
ATOM   4824  HA  HIE   322      52.013 -31.945  -5.454  1.00  0.00           H  
ATOM   4825  CB  HIE   322      51.286 -33.858  -6.249  1.00  0.00           C  
ATOM   4826  HB2 HIE   322      51.730 -34.848  -6.415  1.00  0.00           H  
ATOM   4827  HB3 HIE   322      50.400 -34.120  -5.657  1.00  0.00           H  
ATOM   4828  CG  HIE   322      50.793 -33.339  -7.623  1.00  0.00           C  
ATOM   4829  ND1 HIE   322      50.314 -32.032  -7.879  1.00  0.00           N  
ATOM   4830  CE1 HIE   322      50.215 -32.035  -9.214  1.00  0.00           C  
ATOM   4831  HE1 HIE   322      49.875 -31.234  -9.853  1.00  0.00           H  
ATOM   4832  NE2 HIE   322      50.535 -33.251  -9.706  1.00  0.00           N  
ATOM   4833  HE2 HIE   322      50.380 -33.479 -10.677  1.00  0.00           H  
ATOM   4834  CD2 HIE   322      50.962 -34.088  -8.748  1.00  0.00           C  
ATOM   4835  HD2 HIE   322      51.308 -35.107  -8.845  1.00  0.00           H  
ATOM   4836  C   HIE   322      52.502 -33.549  -4.076  1.00  0.00           C  
ATOM   4837  O   HIE   322      51.822 -33.103  -3.168  1.00  0.00           O  
ATOM   4838  N   GLU   323      53.423 -34.528  -3.911  1.00  0.00           N  
ATOM   4839  H   GLU   323      54.001 -34.889  -4.660  1.00  0.00           H  
ATOM   4840  CA  GLU   323      53.676 -35.235  -2.698  1.00  0.00           C  
ATOM   4841  HA  GLU   323      52.759 -35.299  -2.113  1.00  0.00           H  
ATOM   4842  CB  GLU   323      54.101 -36.722  -3.007  1.00  0.00           C  
ATOM   4843  HB2 GLU   323      55.044 -36.535  -3.523  1.00  0.00           H  
ATOM   4844  HB3 GLU   323      54.406 -37.342  -2.164  1.00  0.00           H  
ATOM   4845  CG  GLU   323      53.243 -37.415  -3.977  1.00  0.00           C  
ATOM   4846  HG2 GLU   323      53.121 -36.813  -4.877  1.00  0.00           H  
ATOM   4847  HG3 GLU   323      53.793 -38.333  -4.187  1.00  0.00           H  
ATOM   4848  CD  GLU   323      51.933 -37.600  -3.312  1.00  0.00           C  
ATOM   4849  OE1 GLU   323      51.879 -38.353  -2.349  1.00  0.00           O  
ATOM   4850  OE2 GLU   323      50.935 -36.985  -3.771  1.00  0.00           O  
ATOM   4851  C   GLU   323      54.754 -34.654  -1.794  1.00  0.00           C  
ATOM   4852  O   GLU   323      55.043 -35.281  -0.752  1.00  0.00           O  
ATOM   4853  N   MET   324      55.374 -33.512  -2.121  1.00  0.00           N  
ATOM   4854  H   MET   324      55.245 -33.106  -3.040  1.00  0.00           H  
ATOM   4855  CA  MET   324      56.195 -32.782  -1.214  1.00  0.00           C  
ATOM   4856  HA  MET   324      57.048 -33.410  -0.957  1.00  0.00           H  
ATOM   4857  CB  MET   324      56.888 -31.542  -1.864  1.00  0.00           C  
ATOM   4858  HB2 MET   324      57.335 -31.839  -2.813  1.00  0.00           H  
ATOM   4859  HB3 MET   324      56.058 -30.853  -2.022  1.00  0.00           H  
ATOM   4860  CG  MET   324      57.948 -30.842  -1.045  1.00  0.00           C  
ATOM   4861  HG2 MET   324      57.577 -30.609  -0.047  1.00  0.00           H  
ATOM   4862  HG3 MET   324      58.837 -31.472  -0.998  1.00  0.00           H  
ATOM   4863  SD  MET   324      58.442 -29.265  -1.841  1.00  0.00           S  
ATOM   4864  CE  MET   324      59.484 -29.722  -3.247  1.00  0.00           C  
ATOM   4865  HE1 MET   324      60.484 -29.778  -2.799  1.00  0.00           H  
ATOM   4866  HE2 MET   324      59.089 -30.576  -3.811  1.00  0.00           H  
ATOM   4867  HE3 MET   324      59.503 -28.903  -3.976  1.00  0.00           H  
ATOM   4868  C   MET   324      55.512 -32.439   0.138  1.00  0.00           C  
ATOM   4869  O   MET   324      55.845 -32.976   1.151  1.00  0.00           O  
ATOM   4870  N   ASP   325      54.429 -31.636   0.064  1.00  0.00           N  
ATOM   4871  H   ASP   325      54.299 -31.149  -0.815  1.00  0.00           H  
ATOM   4872  CA  ASP   325      53.379 -31.479   1.080  1.00  0.00           C  
ATOM   4873  HA  ASP   325      53.478 -32.326   1.758  1.00  0.00           H  
ATOM   4874  CB  ASP   325      53.712 -30.368   1.973  1.00  0.00           C  
ATOM   4875  HB2 ASP   325      54.676 -30.584   2.436  1.00  0.00           H  
ATOM   4876  HB3 ASP   325      53.902 -29.488   1.359  1.00  0.00           H  
ATOM   4877  CG  ASP   325      52.686 -30.015   3.027  1.00  0.00           C  
ATOM   4878  OD1 ASP   325      52.744 -28.846   3.530  1.00  0.00           O  
ATOM   4879  OD2 ASP   325      51.771 -30.808   3.341  1.00  0.00           O  
ATOM   4880  C   ASP   325      52.008 -31.317   0.436  1.00  0.00           C  
ATOM   4881  O   ASP   325      51.635 -30.257  -0.081  1.00  0.00           O  
ATOM   4882  N   PRO   326      51.096 -32.277   0.414  1.00  0.00           N  
ATOM   4883  CD  PRO   326      51.302 -33.655   0.949  1.00  0.00           C  
ATOM   4884  HD2 PRO   326      51.345 -33.619   2.044  1.00  0.00           H  
ATOM   4885  HD3 PRO   326      52.250 -34.099   0.620  1.00  0.00           H  
ATOM   4886  CG  PRO   326      50.135 -34.526   0.498  1.00  0.00           C  
ATOM   4887  HG2 PRO   326      49.875 -35.219   1.307  1.00  0.00           H  
ATOM   4888  HG3 PRO   326      50.357 -35.106  -0.405  1.00  0.00           H  
ATOM   4889  CB  PRO   326      49.036 -33.569   0.159  1.00  0.00           C  
ATOM   4890  HB2 PRO   326      48.446 -33.324   1.050  1.00  0.00           H  
ATOM   4891  HB3 PRO   326      48.308 -33.985  -0.549  1.00  0.00           H  
ATOM   4892  CA  PRO   326      49.787 -32.342  -0.344  1.00  0.00           C  
ATOM   4893  HA  PRO   326      49.923 -32.469  -1.418  1.00  0.00           H  
ATOM   4894  C   PRO   326      48.906 -31.149  -0.100  1.00  0.00           C  
ATOM   4895  O   PRO   326      48.206 -30.775  -0.993  1.00  0.00           O  
ATOM   4896  N   LEU   327      48.918 -30.576   1.114  1.00  0.00           N  
ATOM   4897  H   LEU   327      49.589 -31.050   1.707  1.00  0.00           H  
ATOM   4898  CA  LEU   327      48.248 -29.304   1.462  1.00  0.00           C  
ATOM   4899  HA  LEU   327      47.173 -29.433   1.332  1.00  0.00           H  
ATOM   4900  CB  LEU   327      48.564 -28.945   2.965  1.00  0.00           C  
ATOM   4901  HB2 LEU   327      49.610 -28.742   3.196  1.00  0.00           H  
ATOM   4902  HB3 LEU   327      47.992 -28.046   3.196  1.00  0.00           H  
ATOM   4903  CG  LEU   327      48.125 -30.061   3.937  1.00  0.00           C  
ATOM   4904  HG  LEU   327      48.879 -30.847   3.889  1.00  0.00           H  
ATOM   4905  CD1 LEU   327      47.906 -29.572   5.444  1.00  0.00           C  
ATOM   4906 HD11 LEU   327      47.360 -30.290   6.068  1.00  0.00           H  
ATOM   4907 HD12 LEU   327      48.847 -29.253   5.910  1.00  0.00           H  
ATOM   4908 HD13 LEU   327      47.231 -28.708   5.479  1.00  0.00           H  
ATOM   4909  CD2 LEU   327      46.751 -30.665   3.562  1.00  0.00           C  
ATOM   4910 HD21 LEU   327      46.778 -31.390   2.739  1.00  0.00           H  
ATOM   4911 HD22 LEU   327      46.383 -31.315   4.365  1.00  0.00           H  
ATOM   4912 HD23 LEU   327      46.022 -29.863   3.390  1.00  0.00           H  
ATOM   4913  C   LEU   327      48.566 -28.076   0.640  1.00  0.00           C  
ATOM   4914  O   LEU   327      47.738 -27.224   0.570  1.00  0.00           O  
ATOM   4915  N   GLN   328      49.757 -27.993  -0.007  1.00  0.00           N  
ATOM   4916  H   GLN   328      50.356 -28.806   0.078  1.00  0.00           H  
ATOM   4917  CA  GLN   328      50.166 -26.863  -0.782  1.00  0.00           C  
ATOM   4918  HA  GLN   328      49.838 -25.947  -0.290  1.00  0.00           H  
ATOM   4919  CB  GLN   328      51.695 -26.808  -0.918  1.00  0.00           C  
ATOM   4920  HB2 GLN   328      52.011 -27.638  -1.550  1.00  0.00           H  
ATOM   4921  HB3 GLN   328      52.002 -25.885  -1.409  1.00  0.00           H  
ATOM   4922  CG  GLN   328      52.398 -26.858   0.441  1.00  0.00           C  
ATOM   4923  HG2 GLN   328      52.180 -27.819   0.908  1.00  0.00           H  
ATOM   4924  HG3 GLN   328      53.487 -26.801   0.425  1.00  0.00           H  
ATOM   4925  CD  GLN   328      51.892 -25.864   1.479  1.00  0.00           C  
ATOM   4926  OE1 GLN   328      51.620 -24.738   1.115  1.00  0.00           O  
ATOM   4927  NE2 GLN   328      51.743 -26.316   2.719  1.00  0.00           N  
ATOM   4928 HE21 GLN   328      51.387 -25.715   3.452  1.00  0.00           H  
ATOM   4929 HE22 GLN   328      52.211 -27.119   3.121  1.00  0.00           H  
ATOM   4930  C   GLN   328      49.649 -26.688  -2.231  1.00  0.00           C  
ATOM   4931  O   GLN   328      49.524 -25.630  -2.820  1.00  0.00           O  
ATOM   4932  N   LYS   329      49.080 -27.796  -2.737  1.00  0.00           N  
ATOM   4933  H   LYS   329      48.908 -28.546  -2.079  1.00  0.00           H  
ATOM   4934  CA  LYS   329      48.618 -28.003  -4.097  1.00  0.00           C  
ATOM   4935  HA  LYS   329      48.940 -27.118  -4.646  1.00  0.00           H  
ATOM   4936  CB  LYS   329      49.347 -29.155  -4.782  1.00  0.00           C  
ATOM   4937  HB2 LYS   329      49.033 -30.028  -4.211  1.00  0.00           H
[truncated: 14,634,175 more chars]
