# Supplementary material for: Direct asymmetric synthesis of β-branched aromatic α-amino acids using engineered phenylalanine ammonia lyases
Source: Nat Commun. 2024 Sep 26;15:8264. doi: 10.1038/s41467-024-52613-x (PMC11427684; doi:10.1038/s41467-024-52613-x)
Supplement: Supplementary file 8 — Source data 5 [file 41467_2024_52613_MOESM8_ESM.zip]

Archive with 18 entries (15 files):
- optimized structure_QMMM/PcPAL-L256V-I460V(a┬MeCA)/
- optimized structure_QMMM/PcPAL-L256V-I460V(a┬MeCA)/C1_Fragment-optimized.xyz
- optimized structure_QMMM/PcPAL-L256V-I460V(a┬MeCA)/C2_Fragment-optimized.xyz
- optimized structure_QMMM/PcPAL-L256V-I460V(a┬MeCA)/C3_Fragment-optimized.xyz
- optimized structure_QMMM/PcPAL-L256V-I460V(a┬MeCA)/C4_Fragment-optimized.xyz
- optimized structure_QMMM/PcPAL-L256V-I460V(a┬MeCA)/C5_Fragment-optimized.xyz
- optimized structure_QMMM/PcPAL-WT(CA)/
- optimized structure_QMMM/PcPAL-WT(CA)/C1_Fragment-optimized.xyz
- optimized structure_QMMM/PcPAL-WT(CA)/C2_Fragment-optimized.xyz
- optimized structure_QMMM/PcPAL-WT(CA)/C3_Fragment-optimized.xyz
- optimized structure_QMMM/PcPAL-WT(CA)/C4_Fragment-optimized.xyz
- optimized structure_QMMM/PcPAL-WT(CA)/C5_Fragment-optimized.xyz
- optimized structure_QMMM/PcPAL-WT(a┬MeCA)/
- optimized structure_QMMM/PcPAL-WT(a┬MeCA)/C1_Fragment-optimized.xyz
- optimized structure_QMMM/PcPAL-WT(a┬MeCA)/C2_Fragment-optimized.xyz
- optimized structure_QMMM/PcPAL-WT(a┬MeCA)/C3_Fragment-optimized.xyz
- optimized structure_QMMM/PcPAL-WT(a┬MeCA)/C4_Fragment-optimized.xyz
- optimized structure_QMMM/PcPAL-WT(a┬MeCA)/C5_Fragment-optimized.xyz
