# Supplementary material for: Direct asymmetric synthesis of β-branched aromatic α-amino acids using engineered phenylalanine ammonia lyases
Source: Nat Commun. 2024 Sep 26;15:8264. doi: 10.1038/s41467-024-52613-x (PMC11427684; doi:10.1038/s41467-024-52613-x)
Supplement: Supplementary file 8 — Source data 5 [file 41467_2024_52613_MOESM8_ESM.zip › optimized structure_QMMM/PcPAL-L256V-I460V(a┬MeCA)/C1_Fragment-optimized.xyz]

193048
-1 1 -858.8852991581205
N      -12.39427280   -35.28151700   -32.28609470
H      -13.05827330   -34.93251800   -32.96209340
H      -12.75627330   -36.01751710   -31.69709590
H      -11.68427280   -35.66651920   -32.89309690
C      -11.78227330   -34.24151990   -31.37509540
H      -11.72127340   -33.31251910   -31.94209480
H      -12.44727330   -34.10952000   -30.52109530
C      -10.37127300   -34.56951900   -30.95209500
O       -9.87927340   -35.67152020   -31.21509550
N       -9.69927310   -33.62952040   -30.22709470
H      -10.18127350   -32.79251860   -29.92009540
C       -8.42727280   -33.94551850   -29.66309550
H       -7.77627330   -34.28252030   -30.46909520
C       -7.68127300   -32.62151720   -29.25609590
H       -7.49627300   -31.97551920   -30.11409570
H       -8.19327260   -31.99451830   -28.52609440
C       -6.35127310   -32.95251850   -28.61709590
O       -6.28327320   -33.12651820   -27.42809490
N       -5.43127300   -33.19252010   -29.53209500
H       -4.54127310   -33.59951780   -29.27209470
H       -5.72727300   -33.30651860   -30.49409480
C       -8.51627250   -34.90752030   -28.50509450
O       -9.30027290   -34.83752060   -27.56309510
N       -7.65727280   -35.90451810   -28.55809590
H       -6.95827290   -35.96151730   -29.28909490
C       -7.54327300   -36.95151900   -27.58209420
H       -8.43627260   -37.57051850   -27.49409480
H       -6.75727320   -37.62451930   -27.92709540
C       -7.30627300   -36.52051930   -26.16409490
O       -8.08927350   -36.88351820   -25.28309440
N       -6.25727320   -35.78351970   -25.85709570
H       -5.75127320   -35.44152070   -26.66509440
C       -5.88027290   -35.24251940   -24.52809520
H       -5.86327310   -36.12252040   -23.88609500
C       -4.55927320   -34.46851730   -24.77109530
H       -3.92627310   -35.27151870   -25.14909550
H       -4.59427310   -33.65851970   -25.49809460
C       -3.78827310   -34.06351850   -23.46909520
H       -2.89527300   -33.56851960   -23.85109520
H       -4.39327290   -33.36051940   -22.89709470
S       -3.29127310   -35.42651750   -22.38109590
C       -2.24927310   -34.28952030   -21.39709470
H       -2.86327290   -33.51951980   -20.91409490
H       -1.62327300   -34.87952040   -20.71709440
H       -1.57527300   -33.69152070   -22.02209470
C       -6.90327310   -34.27351760   -23.93909450
O       -7.07827280   -34.25452040   -22.76209450
N       -7.55427310   -33.51751710   -24.87809560
H       -7.39827300   -33.79051970   -25.84109500
C       -8.65527340   -32.55451970   -24.56809430
H       -8.35127260   -31.82151790   -23.82109450
C       -8.96427350   -31.74551960   -25.78609470
H       -8.17627330   -31.17351910   -26.27609440
H       -9.37627320   -32.44351960   -26.51509480
C      -10.12227340   -30.75951960   -25.69209480
O      -10.51127340   -30.15151980   -26.71609500
O      -10.52627280   -30.38051800   -24.55809590
C       -9.89227290   -33.36451720   -24.05809590
O      -10.34727290   -33.16351700   -22.93809510
N      -10.20527270   -34.47351840   -24.73309520
H       -9.64627270   -34.76351930   -25.52709580
C      -11.21327300   -35.35252000   -24.31009480
H      -12.08427330   -34.73251720   -24.09709550
C      -11.60027310   -36.30751800   -25.38709450
H      -12.20827290   -35.72052000   -26.08709530
H      -10.65627290   -36.70151900   -25.78309440
C      -12.50427340   -37.50452040   -25.04009440
C      -13.88327310   -37.53151700   -25.28209500
H      -14.33827300   -36.62451930   -25.65309520
C      -14.62227340   -38.76751710   -25.18609430
H      -15.67527290   -38.71851730   -25.42409520
C      -13.93327330   -39.90251920   -24.73309520
H      -14.43727300   -40.84751890   -24.59009550
C      -12.56227300   -39.90851970   -24.57309530
H      -12.05027290   -40.79951860   -24.24109460
C      -11.86027340   -38.69252010   -24.62409590
H      -10.79527280   -38.72451780   -24.45309450
C      -10.85627270   -36.04451750   -22.99909590
O      -11.79327300   -36.36251830   -22.27909470
N       -9.59527300   -36.36151890   -22.73209570
H       -8.88327310   -36.35351940   -23.45209500
C       -9.21827320   -36.97951890   -21.45709420
H       -9.89627270   -37.79951860   -21.22109410
C       -7.78627300   -37.53252030   -21.65509410
H       -7.14227290   -36.70451740   -21.95009420
H       -7.42727280   -37.88751980   -20.68909450
S       -7.85827300   -38.97151950   -22.82709500
H       -8.37827300   -38.29051970   -23.85209470
C       -9.45527270   -35.96751790   -20.24209590
O      -10.21327300   -36.23452000   -19.35609440
N       -8.91627310   -34.76152040   -20.45009420
H       -8.38527300   -34.53451920   -21.28309440
C       -9.19827270   -33.64352040   -19.52409550
H       -8.74427320   -33.94751740   -18.58109470
C       -8.49327280   -32.39751820   -19.97209550
H       -8.80527310   -32.13551710   -20.98309520
H       -8.83227350   -31.63051800   -19.27609440
C       -7.01527310   -32.44252010   -19.80209540
H       -6.79527280   -32.69152070   -18.76409530
H       -6.61327310   -33.23452000   -20.43409540
S       -6.06527280   -30.95451930   -20.03109550
C       -6.09127280   -30.88751790   -21.85509490
H       -5.59027290   -29.97551920   -22.20109560
H       -5.46627280   -31.63551900   -22.35809520
H       -7.11427310   -30.82851790   -22.24809460
C      -10.72927280   -33.36552050   -19.27809520
O      -11.13327310   -32.98452000   -18.20209500
N      -11.52027320   -33.63251880   -20.34409520
H      -11.06627270   -33.83752060   -21.22609520
C      -12.95527270   -33.32751850   -20.35709570
H      -13.13827320   -32.52451710   -19.64209560
C      -13.31827260   -32.95051960   -21.80809590
H      -12.75927260   -32.08951950   -22.17309570
H      -13.08327290   -33.83152010   -22.40609550
C      -14.81927300   -32.74752040   -21.97709470
H      -15.32127290   -33.71352010   -21.93709560
H      -15.15927310   -32.09751890   -21.17109490
C      -15.07627300   -32.07452010   -23.28709410
H      -14.55727290   -31.11951830   -23.20409580
H      -14.85427280   -32.64551930   -24.18809510
C      -16.58527370   -31.84451870   -23.23709490
H      -17.03827290   -32.83351900   -23.16609570
H      -16.86627390   -31.26251790   -22.35909460
N      -17.06527330   -31.13951870   -24.49209590
H      -18.07327270   -31.20751950   -24.51709560
H      -16.75227360   -30.18251800   -24.56609540
H      -16.59327320   -31.56651880   -25.27609440
C      -13.84827330   -34.44551850   -19.69409560
O      -14.98127270   -34.21651840   -19.32409480
N      -13.27527330   -35.66452030   -19.74609570
H      -12.37927340   -35.73051830   -20.21409420
C      -13.80427270   -36.85252000   -19.09609410
H      -14.85127260   -36.96051790   -19.37709430
C      -13.25627330   -38.05151750   -19.86409570
H      -12.18727300   -38.19551850   -19.70509530
C      -13.85027310   -39.36951830   -19.37309460
H      -13.24127290   -39.71551900   -18.52909470
H      -14.86627290   -39.18651960   -19.00309560
H      -14.01327320   -40.08852010   -20.18509480
O      -13.59527300   -38.05851750   -21.19609450
H      -13.01227280   -37.42351910   -21.61809540
C      -13.40427300   -36.81351850   -17.51109500
O      -14.17327310   -37.29451750   -16.69409560
N      -12.31327340   -36.13351820   -17.20409580
H      -11.75127320   -35.66751860   -17.90609550
C      -11.88127330   -35.96952060   -15.82809540
H      -12.16927340   -36.85351940   -15.25909520
C      -10.37227340   -36.02651980   -15.82609460
H      -10.06927300   -36.99951930   -16.21209530
H       -9.93627260   -35.23352050   -16.43309590
C       -9.73627280   -35.82951740   -14.40209480
H       -9.93227290   -34.83651730   -13.99709510
H      -10.28727340   -36.42951970   -13.67809490
C       -8.23027320   -36.23851780   -14.33809470
O       -7.52127310   -36.31251910   -15.37109470
O       -7.85227300   -36.65851970   -13.22509480
C      -12.37127300   -34.73251720   -15.06909470
O      -12.95727350   -34.85751720   -13.99909500
N      -12.15327260   -33.52552030   -15.62209510
H      -11.64627270   -33.52552030   -16.49909590
C      -12.80727290   -32.34851840   -15.09209540
H      -13.77327350   -32.69351960   -14.72309490
C      -11.98327260   -31.78651810   -13.86909480
H      -11.63827320   -32.61951830   -13.25709530
H      -11.09927270   -31.25251960   -14.21709540
C      -12.91527270   -30.87551880   -13.14109520
O      -12.58727260   -30.44451900   -12.05909540
O      -14.04027270   -30.52651980   -13.58509540
C      -13.08427330   -31.15151980   -16.08709530
O      -12.17427350   -30.37051960   -16.25909420
N      -14.26827340   -30.92651940   -16.64009480
C      -15.31327340   -31.96251870   -16.56509590
H      -15.73027320   -32.07051850   -15.55709460
H      -14.87427330   -32.91951750   -16.87209510
C      -16.40527340   -31.52851870   -17.54309460
H      -17.44127270   -31.64251900   -17.20109560
H      -16.34727290   -31.95851900   -18.55009460
C      -16.07227330   -29.95351790   -17.70109560
H      -16.73627280   -29.51851840   -16.94409560
H      -16.35827260   -29.57151790   -18.68909450
C      -14.64327340   -29.75351910   -17.40609550
H      -14.08527280   -29.77451900   -18.34209440
C      -14.32827280   -28.38551900   -16.73509600
O      -14.29227260   -27.40651890   -17.45109560
N      -14.22927280   -28.35051920   -15.42709540
H      -14.23927310   -29.21151920   -14.89209460
C      -13.98227310   -27.17251970   -14.58909510
H      -13.97927280   -26.21351810   -15.10909460
C      -15.18727300   -26.99251940   -13.69109540
H      -15.11727330   -27.77251820   -12.93209460
H      -15.08927350   -26.11051940   -13.05909540
C      -16.56827350   -26.88451960   -14.45309540
H      -16.84227370   -27.71851920   -15.09909530
C      -17.64027210   -26.80851940   -13.37409500
H      -18.58027270   -26.42751880   -13.79109480
H      -17.76927380   -27.80351830   -12.93109510
H      -17.24827380   -26.09251980   -12.64109520
C      -16.69027330   -25.56051830   -15.19509510
H      -16.36427310   -24.66451840   -14.65409470
H      -16.10727310   -25.67851830   -16.11609460
H      -17.70727350   -25.33551980   -15.54009530
C      -12.55327320   -27.24151800   -14.01309490
O      -12.34027290   -26.62951850   -13.01609520
N      -11.65227320   -28.06551930   -14.57909490
H      -12.03627300   -28.64251900   -15.31809520
C      -10.16227340   -28.10951810   -14.45409490
H       -9.92027280   -28.93051910   -15.12909510
C       -9.50127320   -26.89751820   -15.07709500
H       -9.96127320   -26.68451880   -16.05009460
H       -9.73127270   -26.00551800   -14.48209480
C       -8.00627330   -26.96051980   -15.41809460
C       -7.55827280   -27.59051900   -16.61709590
H       -8.29327300   -28.20451930   -17.11709590
C       -6.27327300   -27.60851860   -17.04309460
H       -6.01027300   -28.19951820   -17.90809440
C       -5.28727290   -26.88651850   -16.29709430
O       -3.95827290   -26.94651790   -16.72509570
H       -3.75427290   -27.38051800   -17.55709460
C       -5.66327290   -26.18051910   -15.15309520
H       -4.83827300   -25.61351970   -14.74909500
C       -6.99627300   -26.19251820   -14.77309510
H       -7.31527280   -25.59951970   -13.92909530
C       -9.58927350   -28.32151790   -13.06709480
O       -8.44327260   -28.47051810   -12.89509490
N      -10.38127330   -28.29151920   -12.01809500
H      -11.34227280   -28.03151890   -12.20409490
C       -9.95727350   -28.43251800   -10.59309480
H       -9.17127320   -27.69351960   -10.43409540
C      -11.06927300   -28.15651890    -9.70009520
H      -11.93027310   -28.61251830   -10.20409490
H      -10.97227290   -28.75851820    -8.78809550
C      -11.38127330   -26.78851890    -9.31209470
C      -12.56527330   -26.22851940    -9.61109540
H      -13.29727270   -26.71651840   -10.23709490
N      -12.71727280   -25.08651920    -8.89409540
H      -13.59927270   -24.59351920    -8.90209480
C      -11.61527350   -24.76351930    -8.09109500
C      -11.35327340   -23.72451970    -7.19409510
H      -12.14427280   -23.01751900    -6.99309490
C      -10.13427260   -23.78851890    -6.42409520
H       -9.94627290   -23.08251950    -5.62909510
C       -9.25427340   -24.84351920    -6.64809510
H       -8.28927330   -24.85651970    -6.16209510
C       -9.55327320   -25.91651920    -7.54909520
H       -8.79227260   -26.68151860    -7.60709520
C      -10.75927260   -25.89651870    -8.31409550
C       -9.27827260   -29.81051830   -10.48309520
O       -8.12527280   -29.90251920   -10.17209530
N       -9.98027320   -30.87851910   -10.89009480
H      -10.97427270   -30.68651960   -10.85609530
C       -9.35627270   -32.17251970   -11.10009480
H       -9.13427260   -32.59051900   -10.11809540
H      -10.12527280   -32.86351780   -11.44509510
C       -8.19427300   -32.34051900   -12.05209540
O       -7.72827290   -33.44751740   -12.21109490
N       -7.64527320   -31.23151970   -12.63009550
H       -7.98627280   -30.30951880   -12.38709550
C       -6.54727320   -31.22851940   -13.61209490
H       -6.18727300   -32.25551990   -13.68409540
C       -6.91327290   -30.63851930   -15.00509550
H       -6.92627290   -29.55751800   -14.87309550
C       -5.73927310   -30.88951870   -15.97209550
H       -4.80927320   -30.43551830   -15.60809520
H       -5.55327320   -31.96751980   -16.05109600
H       -5.95727300   -30.58451840   -17.00309560
C       -8.26527310   -31.11251830   -15.60109520
H       -9.07927320   -30.81751820   -14.93809510
H       -8.47827340   -30.63951870   -16.55909540
C       -8.45227340   -32.61051940   -15.75309470
H       -9.28027340   -32.89551930   -15.09209540
H       -8.57727340   -32.81851960   -16.82309530
H       -7.61327310   -33.15251920   -15.30009460
C       -5.39727310   -30.45651820   -12.98209480
O       -4.31227300   -30.97951890   -12.92009540
N       -5.66127300   -29.29251860   -12.36709500
H       -6.63527300   -29.01451870   -12.38809490
C       -4.73727320   -28.45151900   -11.61409470
H       -3.84327290   -28.27851870   -12.21409510
C       -5.32827280   -27.08451840   -11.34909530
H       -6.17027280   -27.10051920   -10.64609530
H       -4.52427290   -26.52451900   -10.85709480
H       -5.59027290   -26.64951900   -12.32209490
C       -4.24027300   -29.10651970   -10.35509490
O       -3.07927300   -28.85851860    -9.96309470
N       -5.08627320   -29.85651970    -9.70709510
H       -5.98827310   -29.99351880   -10.14709470
C       -4.61927320   -30.57351880    -8.56409550
H       -4.10727310   -29.84551810    -7.93509480
C       -5.88927320   -31.03351970    -7.82809500
H       -5.81727310   -31.49551960    -6.83609490
H       -6.60427280   -30.20851900    -7.72409490
H       -6.48627280   -31.83451840    -8.28009510
C       -3.59627290   -31.69151880    -8.80009460
O       -2.92927310   -32.01152040    -7.83809520
N       -3.44727300   -32.30751800   -10.00009540
H       -3.93427300   -31.96151920   -10.81809520
C       -2.41627310   -33.31151960   -10.25709530
H       -2.66527300   -34.22551730    -9.71809480
C       -2.38527300   -33.62651820   -11.70909500
H       -2.28727290   -32.75452040   -12.35609530
H       -1.60327300   -34.30252080   -12.05609510
C       -3.69127300   -34.19651790   -12.14909460
H       -4.52027320   -33.49451830   -12.06509490
H       -3.63627290   -34.33351900   -13.22909550
C       -4.07127290   -35.62851720   -11.60109520
O       -5.22827290   -36.04251860   -11.58909510
O       -3.10127310   -36.36151890   -11.37409500
C       -0.98727300   -32.95151900    -9.87709520
O       -0.30327300   -33.75551990    -9.29109480
N       -0.64527300   -31.69751930   -10.05609510
H       -1.21327300   -31.18251800   -10.71809480
C        0.55672700   -31.04651830    -9.67409520
H        1.32972690   -31.74851800    -9.98609540
C        0.73972700   -29.74551960   -10.45509530
H        1.72672700   -29.35351940   -10.18009470
H        0.83672700   -29.97051810   -11.52409460
H       -0.03227300   -28.98651890   -10.27909470
C        0.80472700   -30.85051920    -8.16209510
O        1.82872700   -30.38051800    -7.74409480
N       -0.12927300   -31.25751880    -7.30909490
H       -0.91027300   -31.83351900    -7.60109520
C       -0.04127300   -31.11951830    -5.81409500
H        0.57372700   -30.24951930    -5.58209510
C       -1.47727300   -30.89251900    -5.19509510
H       -2.10027310   -30.25651930    -5.82309480
H       -1.99027300   -31.83051870    -4.98109480
C       -1.57727300   -30.19351960    -3.85109500
H       -2.63927290   -30.20651820    -3.60409500
H       -1.03927300   -30.87851910    -3.19509510
S       -0.78727300   -28.56351850    -3.70209500
C       -1.38227300   -27.73251910    -2.18509510
H       -1.20527300   -26.64951900    -2.17109510
H       -2.45327310   -27.93251800    -2.06009510
H       -0.79027300   -28.18251800    -1.37809500
C        0.56072700   -32.37651820    -5.15309520
O        1.06272700   -32.29451750    -4.06709530
N        0.43272700   -33.49551770    -5.87309500
H       -0.09027300   -33.39551930    -6.73409510
C        0.74872700   -34.82551960    -5.37109520
H        0.28572700   -34.91452030    -4.38809490
C        0.25172700   -35.98452000    -6.27409510
H        0.37472700   -36.89451980    -5.68609520
C       -1.25327300   -35.95451740    -6.58309510
H       -1.55027310   -36.51251980    -7.47909500
H       -1.73627310   -36.35852050    -5.68509480
H       -1.59827300   -34.91651920    -6.67209480
O        0.88172700   -36.09651950    -7.55809500
H        0.76672700   -35.26852040    -8.02809520
C        2.28272700   -35.10252000    -5.19809480
O        3.15872690   -34.50951770    -5.81509490
N        2.56972690   -36.12851720    -4.40109490
H        1.84072700   -36.62451930    -3.90209510
C        3.98072700   -36.62351990    -4.32309480
H        3.90272690   -37.69451900    -4.13609500
H        4.39072700   -36.52851870    -5.32909490
C        4.83572720   -35.95151900    -3.24709510
O        4.50772710   -34.96252060    -2.63709500
N        6.08872700   -36.44152070    -3.14009500
H        6.32272720   -37.10252000    -3.87109490
C        7.21172710   -35.77651980    -2.55009510
H        6.97472720   -35.21151730    -1.64809500
C        8.33172700   -36.78551860    -2.12009500
H        8.10472680   -37.24251940    -1.15709510
H        8.40472700   -37.62851720    -2.80709510
O        9.58872700   -36.16351700    -1.97509500
H        9.47372720   -35.43951800    -1.35509500
C        7.83672710   -34.72851940    -3.52209500
O        7.82272720   -34.94751740    -4.72609520
N        8.43972680   -33.66651920    -2.93909500
H        8.36872670   -33.56251910    -1.93409500
C        9.01172730   -32.59552000    -3.71009490
H        8.39772700   -32.35051730    -4.57609510
C        9.29672720   -31.30951880    -2.86409500
H        9.53772740   -30.43751910    -3.48409510
H        8.35372730   -31.07951930    -2.35309510
C       10.33072660   -31.39451980    -1.76409510
N       11.67172720   -31.74751850    -1.90609500
C       12.17172720   -31.63651850    -0.62409500
H       13.18572710   -31.86851880    -0.33509500
N       11.22072700   -31.24351880     0.26990500
H       11.31272700   -31.18051910     1.27390490
C       10.07672690   -31.03551860    -0.41109510
H        9.13472650   -30.73251910     0.02090500
C       10.28372670   -32.96352010    -4.40109490
O       10.58272740   -32.40052030    -5.42209480
N       11.07672690   -33.93251800    -3.88209510
H       10.76672740   -34.37551880    -3.02609520
C       12.41572670   -34.05651860    -4.32409520
H       12.83972740   -33.06052020    -4.45309500
C       13.19872670   -34.89651870    -3.20809510
H       13.21372700   -34.30252080    -2.29409500
H       12.62672710   -35.78952030    -2.95309500
C       14.66472720   -35.20851900    -3.57209520
H       14.74972720   -35.88351820    -4.42409520
C       15.47072700   -33.93251800    -4.05209490
H       16.45972630   -34.28351970    -4.37009530
H       15.06072710   -33.44751740    -4.94609500
H       15.50672720   -33.25051880    -3.19309500
C       15.21272660   -35.86751940    -2.37509510
H       15.10572720   -35.26051710    -1.46809510
H       14.69872670   -36.82051850    -2.19809510
H       16.29272650   -36.02751920    -2.48909500
C       12.47872730   -34.77851870    -5.67009500
O       13.33072660   -34.46051790    -6.47309490
N       11.48472690   -35.57751850    -5.94909520
H       10.88072680   -35.87551880    -5.19209530
C       11.16772650   -36.20051960    -7.22509530
H       12.06072710   -36.70951840    -7.59009500
C        9.87372680   -37.15351870    -7.05809500
H        9.00772670   -36.58951950    -6.71109490
H        9.55772690   -37.55751800    -8.02009490
C       10.01472660   -38.27851870    -6.02309510
O        9.13072680   -39.15551760    -5.97609520
O       10.99472710   -38.20251850    -5.24609520
C       10.80872730   -35.11851880    -8.24109460
O       11.01972680   -35.32151790    -9.43009470
N       10.27872660   -33.93851850    -7.89409490
H        9.95772740   -33.85351940    -6.93709520
C        9.99672700   -32.87751770    -8.85909460
H        9.99372670   -33.39151760    -9.82109550
C        8.69572730   -32.26251980    -8.53409480
H        8.71872710   -31.73851970    -7.57909490
H        8.48272710   -31.47351840    -9.25609490
C        7.42572690   -33.18751910    -8.42109490
H        7.52072720   -33.78051760    -7.51109500
H        6.60072710   -32.47851940    -8.34209540
C        7.21172710   -34.06251910    -9.65309520
O        7.46272710   -35.27751920    -9.56509490
O        6.55872680   -33.65651700   -10.61409470
C       11.15972710   -31.89851950    -9.00309470
O       11.42472740   -31.41851810   -10.09709550
N       11.93872740   -31.62651820    -7.91809510
H       11.59772680   -31.95751950    -7.02309510
C       13.27572730   -30.99051860    -7.94409510
H       13.17572690   -29.98751830    -8.36009500
C       13.93872740   -30.83751870    -6.49809500
H       13.75672720   -31.75751880    -5.94309520
C       15.44172670   -30.58251950    -6.54609490
H       15.63572690   -29.72651860    -7.20509480
H       15.87972740   -30.19251820    -5.62009530
H       15.93172740   -31.49751850    -6.90109490
C       13.18372730   -29.65951920    -5.82109500
H       13.13472650   -28.73351860    -6.40709500
H       12.18272690   -29.96551900    -5.49509530
H       13.73872660   -29.38251880    -4.91609530
C       14.14472680   -31.73651890    -8.92209530
O       14.75872710   -31.14051820    -9.79609490
N       14.33172700   -33.08152010    -8.76409530
H       14.05172730   -33.53651810    -7.90409520
C       15.13472650   -33.95552060    -9.70109460
H       16.19272610   -33.70251850    -9.63709550
C       14.96872710   -35.42651750    -9.24809550
H       13.92872710   -35.65351870    -9.01309490
H       15.34472660   -36.07551960   -10.03809550
C       15.85772710   -35.87151720    -8.06309510
H       16.92372700   -35.70251850    -8.21509460
H       15.51172730   -35.23651890    -7.24709510
C       15.71872710   -37.37952040    -7.68809510
H       14.64972690   -37.52951810    -7.53809500
H       16.11972620   -37.97752000    -8.50709530
C       16.50572780   -37.70251850    -6.38609500
H       17.55072780   -37.44051740    -6.55409530
H       16.06972690   -36.99551770    -5.68109510
N       16.30772780   -39.03551860    -5.83309510
H       16.48872760   -39.68651960    -6.58409500
H       16.95372770   -39.30551910    -5.10609480
H       15.36472700   -39.27351760    -5.56009480
C       14.69172670   -33.83052060   -11.17209530
O       15.55572700   -33.83651730   -12.05109500
N       13.39272690   -33.67752080   -11.37509540
H       12.74372670   -33.60651780   -10.60109520
C       12.74672700   -33.67752080   -12.67609500
H       13.08272740   -34.51852040   -13.28209500
C       11.23172660   -33.90651700   -12.45209500
H       11.16572670   -34.84552000   -11.90109540
H       10.96172710   -33.17351910   -11.69209480
C       10.28172680   -33.86651990   -13.74109460
H       10.37072660   -32.92951970   -14.29009530
H       10.57472710   -34.65351870   -14.43509480
C        8.83072660   -34.05851750   -13.33309460
H        8.48372750   -33.24651720   -12.69509510
H        8.30972670   -33.93951800   -14.28309540
C        8.56072710   -35.43251800   -12.89009480
H        8.85672660   -36.12151720   -13.68109510
H        9.08372690   -35.65052030   -11.95909500
N        7.21172710   -35.57251740   -12.52709480
H        6.66972680   -35.58852010   -13.37909510
H        7.05772690   -36.36251830   -11.91709520
H        6.93372680   -34.73951720   -12.02709480
C       12.98372750   -32.30051800   -13.31009480
O       13.22872730   -32.23751830   -14.50809480
N       13.01672740   -31.26551820   -12.49209500
H       12.62472720   -31.37051960   -11.56309510
C       13.27672670   -29.90451810   -12.93309500
H       12.63372710   -29.59451870   -13.75609490
C       12.70472720   -29.12551880   -11.72809510
H       11.67572690   -29.41751860   -11.51909540
H       13.33572670   -29.17151830   -10.84009460
C       12.67072680   -27.68051910   -11.91809460
H       13.65972710   -27.32451820   -12.20609470
H       12.05772690   -27.56051830   -12.81109520
S       11.76372720   -26.59551810   -10.86309530
C       12.96772670   -26.49951930    -9.56309510
H       12.53672700   -25.80651860    -8.83009530
H       13.10372730   -27.49951930    -9.13309480
H       13.91872690   -26.11851880    -9.95609470
C       14.67072680   -29.56051830   -13.18209460
O       14.96372700   -29.06151960   -14.26609520
N       15.59072690   -30.03051950   -12.36409470
H       15.32972720   -30.38151930   -11.45109460
C       17.07072640   -30.08251950   -12.55409530
H       17.46672630   -29.06851960   -12.59909530
C       17.70172690   -30.63851930   -11.27309510
H       17.21672630   -31.58951950   -11.05309490
C       19.19072720   -31.03351970   -11.43809510
H       19.81672670   -30.13751790   -11.53409480
H       19.57972720   -31.48351860   -10.51709460
H       19.34872630   -31.73751830   -12.26509480
C       17.65772630   -29.46951870   -10.22109510
H       18.13872720   -29.80251880    -9.29309460
H       18.15672680   -28.61451910   -10.69209480
H       16.59972760   -29.26851840   -10.00909520
C       17.49072650   -30.79451940   -13.84609510
O       18.32572750   -30.24551960   -14.58909510
N       16.90672680   -31.95051960   -14.11609460
H       16.31072620   -32.27651980   -13.36509510
C       17.02872660   -32.59051900   -15.39509490
H       18.10272790   -32.68351750   -15.55209540
C       16.50972750   -34.08752060   -15.21009540
H       15.44072720   -34.04151920   -14.96809480
H       16.52872660   -34.72451780   -16.10309410
H       17.06972690   -34.55352020   -14.39009480
C       16.44472690   -31.81251910   -16.62609480
O       17.13972660   -31.65451810   -17.63509560
N       15.33572670   -31.08351900   -16.36009600
H       14.94972710   -31.06951900   -15.42409520
C       14.74972720   -30.17451860   -17.34809490
H       14.59372710   -30.65151980   -18.31509590
C       13.39772700   -29.65651890   -16.92109490
H       12.89372730   -30.48651890   -16.42609600
H       13.54772660   -28.85851860   -16.19409560
C       12.48672680   -29.12251850   -18.05409430
H       11.59672740   -28.71551900   -17.57609560
H       13.03072740   -28.32251930   -18.55609510
C       11.95072650   -30.19451900   -19.03809550
O       12.11072730   -31.40851970   -18.75009540
O       11.27372740   -29.83751870   -20.05009460
C       15.58872700   -28.91651920   -17.65309520
O       15.75472740   -28.52351950   -18.83509450
N       16.24672700   -28.40051840   -16.63809590
H       16.09572790   -28.72751810   -15.69109540
C       17.24672700   -27.35051920   -16.71209530
H       16.81672670   -26.47251890   -17.19409560
C       17.60872650   -26.96851920   -15.31209470
H       16.65572740   -26.76951980   -14.80609510
H       18.12572670   -27.82051850   -14.85309510
C       18.51572610   -25.78551860   -15.10509490
C       19.85172650   -26.02551840   -14.96609500
H       20.30372620   -27.00351910   -15.03209500
C       20.68972780   -24.95451930   -14.73609540
H       21.74572750   -25.15951920   -14.64109520
C       20.28572650   -23.63451960   -14.64509490
O       21.17572780   -22.59551810   -14.45209500
H       21.05272670   -22.06851960   -13.66009520
C       18.92272760   -23.33451840   -15.04609490
H       18.53872680   -22.33051870   -15.14709470
C       18.10172650   -24.42851830   -15.24709510
H       17.07272720   -24.18251800   -15.46409510
C       18.50772670   -27.74651910   -17.52509500
O       19.19872670   -26.95751950   -18.12409590
N       18.79972650   -29.03751950   -17.45409580
H       18.04972650   -29.66051860   -17.17709540
C       20.03472710   -29.72451970   -18.07109450
H       20.79872700   -28.94951820   -18.13109590
C       20.59472660   -30.72651860   -17.05609510
H       19.78072740   -31.31051830   -16.62509540
H       21.35572620   -31.36551860   -17.50309560
C       21.39772610   -30.06551930   -15.92509460
H       22.26872630   -29.49551960   -16.25009540
H       20.65672680   -29.37151910   -15.52809520
C       21.52972790   -31.10251810   -14.81309510
H       20.61172680   -31.64851950   -14.59509470
H       22.20972630   -31.90451810   -15.10109520
N       21.98872760   -30.51751900   -13.55209540
H       22.17572780   -29.52551840   -13.57609460
C       22.47472760   -31.22451970   -12.54409500
N       22.26472660   -32.51051710   -12.38909530
H       21.64572720   -33.00151820   -13.01909540
H       22.69872670   -32.97251890   -11.60309510
N       23.18072700   -30.72751810   -11.56609540
H       23.48172760   -29.76451870   -11.61409470
H       23.51672740   -31.32951930   -10.82809540
C       19.83372690   -30.13051800   -19.52309420
O       20.50572780   -30.96451950   -20.07009510
N       18.68672750   -29.78451920   -20.12509540
H       17.99972720   -29.25051880   -19.60709570
C       18.38972660   -30.10951810   -21.57009510
H       18.57572750   -31.17251970   -21.72109410
C       16.90872760   -29.93051910   -21.96309470
H       16.58672710   -28.96151920   -21.58009530
H       16.85272790   -30.07751850   -23.04209520
C       15.95972730   -30.97651860   -21.47309490
H       16.31872750   -31.95051960   -21.80609510
H       16.21672630   -30.98051830   -20.41409490
C       14.49972720   -30.79251860   -21.78309440
H       14.12672710   -29.93151860   -21.22909550
H       14.32672690   -30.51051900   -22.82209590
C       13.73172660   -32.01551820   -21.34509470
H       14.15272710   -32.91551970   -21.79109570
H       13.79372690   -32.15951920   -20.26609420
N       12.31772710   -31.90551950   -21.72309490
H       11.83172700   -32.71851730   -21.37309460
H       11.89772700   -31.06151960   -21.36109540
H       12.21272660   -31.85651970   -22.72609520
C       19.31872750   -29.12251850   -22.33309560
O       19.33272740   -27.94151880   -22.08309560
N       20.04472730   -29.67151830   -23.37909510
C       20.13372610   -31.04751970   -23.77409550
H       19.15672680   -31.48151970   -24.01909450
H       20.48472790   -31.70251850   -22.96709440
C       21.02972790   -31.12351800   -25.06509590
H       20.36872670   -31.34751890   -25.91109470
H       21.71072770   -31.98351860   -25.03009410
C       21.69772720   -29.75451850   -25.16609570
H       21.72272680   -29.39051820   -26.20009420
H       22.71572690   -29.89151950   -24.77909470
C       20.69872670   -28.85951810   -24.34809490
H       21.24572750   -28.06451800   -23.84209440
C       19.86672780   -28.13951870   -25.41509440
O       20.35172650   -27.26551820   -26.06809430
N       18.59672740   -28.50951960   -25.62709430
H       18.16672710   -29.29451940   -25.15409470
C       17.60472680   -27.89651870   -26.50609590
H       18.08572770   -26.98951910   -26.87109570
C       17.23672680   -28.78751950   -27.74209590
H       16.66772650   -29.63851930   -27.36809540
C       16.21472740   -28.13551900   -28.71409420
H       16.55372620   -27.15651890   -29.07409480
H       16.03072740   -28.81351850   -29.55609510
H       15.31872650   -27.97551920   -28.10009570
C       18.43272780   -29.27551840   -28.59909440
H       18.14772610   -29.81851960   -29.50909420
H       19.07972720   -28.43851850   -28.88809590
H       19.09172630   -29.85851860   -27.94309430
C       16.39072610   -27.41251950   -25.68709560
O       15.78772740   -28.22551920   -25.00509450
N       15.94072720   -26.14051820   -25.93509480
H       16.45872690   -25.46051980   -26.47809410
C       14.62572670   -25.70851900   -25.54209520
H       14.19372650   -26.40551950   -24.82409480
C       14.69572730   -24.29251860   -24.84809490
H       15.14072700   -23.53951840   -25.50009540
C       13.35872750   -23.68951800   -24.42709540
H       12.91372680   -24.28651810   -23.62109570
H       13.42572690   -22.66251950   -24.04909520
H       12.58572670   -23.74851800   -25.20309450
C       15.64972690   -24.35951810   -23.57009510
H       16.51772690   -23.74051860   -23.82609560
H       15.24572660   -24.07251930   -22.59209440
H       16.06672670   -25.36051940   -23.39909550
C       13.62472720   -25.73651890   -26.75009540
O       13.50472740   -24.75051880   -27.44809530
N       12.88972660   -26.79151920   -27.03609470
H       12.97572710   -27.58051870   -26.40709500
C       11.81172660   -26.86751940   -28.02209470
H       11.98772720   -26.23551940   -28.89209560
C       11.62272740   -28.36951830   -28.47909550
H       12.57372670   -28.84151840   -28.72609520
H       11.16672710   -28.95651820   -27.68309590
C       10.75672720   -28.52751920   -29.76409530
H        9.70172690   -28.26851840   -29.67409520
H       11.10872750   -27.79851910   -30.49409480
C       10.97472670   -29.97651860   -30.26209450
H       10.39372730   -29.86451910   -31.17809490
H       12.01272680   -30.27051930   -30.41409490
C       10.19872670   -31.05651860   -29.50009540
H       10.59672740   -31.16451840   -28.49109460
H        9.13972660   -30.81251910   -29.41709520
N       10.29072670   -32.33251950   -30.16809460
H        9.66372680   -33.04551700   -29.82109450
H        9.92672730   -32.18751910   -31.09809490
H       11.25772670   -32.62351990   -30.19009590
C       10.49072740   -26.31051830   -27.49109460
O       10.17172720   -26.59051900   -26.34209440
N        9.81372740   -25.43251800   -28.18609430
H       10.21172710   -25.09751890   -29.05609510
C        8.59472660   -24.73751830   -27.81409450
H        8.23172660   -25.00751880   -26.82209590
C        8.81072710   -23.27751920   -28.04209520
H        9.22972680   -23.19251820   -29.04509540
H        7.89772700   -22.70651820   -27.87409590
C        9.85672660   -22.73151970   -27.01609420
H       10.82072730   -23.22051810   -27.15509410
C        9.88272670   -21.23351860   -27.35909460
H        8.90272710   -20.81951900   -27.09009550
H       10.72872730   -20.85151860   -26.77309420
H       10.08672710   -21.18951800   -28.43609430
C        9.44072720   -22.85351940   -25.54909520
H       10.15272710   -22.20651820   -25.02109530
H        8.47672650   -22.38551900   -25.31409450
H        9.51072690   -23.86851880   -25.13909530
C        7.46972700   -25.30151940   -28.79209520
O        7.76372720   -25.45951840   -29.99309540
N        6.27472690   -25.54551890   -28.24609570
H        6.22372670   -25.38851930   -27.24609570
C        5.12072710   -26.14051820   -28.96709440
H        5.28772690   -26.03151890   -30.03809550
H        5.07172680   -27.22351840   -28.84909440
C        3.77572700   -25.53251840   -28.74109460
O        2.90372710   -25.77151870   -29.53409580
N        3.67572690   -24.65751840   -27.70509530
H        4.51372720   -24.33751870   -27.23609540
C        2.33872700   -24.13151930   -27.32409480
H        2.33272700   -23.04151920   -27.35509490
H        1.57372700   -24.34951970   -28.06909560
C        1.84672700   -24.72551920   -25.95209500
O        1.00572690   -24.09151840   -25.27509500
N        2.37972690   -25.92251970   -25.56609540
H        2.81972690   -26.43851850   -26.31709480
C        1.83572700   -26.71251870   -24.44709590
H        1.33272700   -25.98551940   -23.81009480
C        0.74772700   -27.55351830   -25.13009450
H       -0.03627300   -27.67551800   -24.38209530
H        0.31572700   -27.00951960   -25.97009470
C        1.17472700   -28.96451950   -25.64209560
H        1.71272700   -29.42751880   -24.81609540
H        0.26372700   -29.56251910   -25.68009570
C        2.00472690   -28.93251800   -26.88109590
O        1.70972690   -29.75051880   -27.75909420
O        3.03072690   -28.15051840   -27.01709560
C        2.85672690   -27.46051980   -23.56009480
O        2.53572700   -28.26151850   -22.74409480
N        4.22572710   -27.27551840   -23.67509460
H        4.56372690   -26.59251980   -24.34309580
C        5.20472720   -28.08351900   -22.90209580
H        4.68372680   -28.66451840   -22.14109420
C        5.91072700   -29.11551860   -23.78509520
H        6.67472700   -29.72251890   -23.29909520
C        4.95572710   -30.13551900   -24.27409550
H        4.63572690   -30.80951880   -23.47109410
H        4.09172680   -29.78151890   -24.85009570
H        5.52772710   -30.77751920   -24.95409580
O        6.60072710   -28.49951930   -24.93109510
H        7.28072690   -27.91051860   -24.59509470
C        6.17472700   -27.24651910   -22.06609540
O        7.13672690   -27.75951960   -21.46309470
N        5.96672680   -25.92851830   -21.92109490
H        5.08072710   -25.58251950   -22.26909450
C        6.84572700   -25.03151890   -21.19409560
H        7.83672710   -25.31751820   -21.54509540
C        6.67572690   -23.60951810   -21.78509520
H        6.85472680   -23.78751950   -22.84609410
H        5.63572690   -23.29451940   -21.70709420
C        7.64472680   -22.49851800   -21.33609580
H        7.62172700   -22.55151940   -20.24809460
C        9.08672710   -22.74151800   -21.90609550
H        9.83872700   -22.13051800   -21.39209560
H        9.43772700   -23.75451850   -21.67509460
H        9.23972700   -22.53351970   -22.97209550
C        7.17772720   -21.12651820   -21.68909450
H        6.22072700   -20.83351900   -21.24009510
H        7.86172680   -20.34251980   -21.34109500
H        7.26372720   -20.99951930   -22.77609440
C        6.82872680   -25.12651820   -19.64009480
O        5.80172680   -25.00151820   -19.05609510
N        7.97872690   -25.24151800   -19.01109500
H        8.80972670   -25.48551940   -19.53709410
C        8.27972700   -25.39351840   -17.60209470
H        7.34372710   -25.49451830   -17.05209540
C        9.10172650   -26.64851950   -17.30109600
H        9.10372730   -26.89551930   -16.23909570
C        8.42172720   -27.86751940   -17.91509440
H        7.40172720   -27.93651960   -17.51809500
H        8.41372680   -27.89451980   -19.01109500
H        8.97172740   -28.78451920   -17.66709520
O       10.30372710   -26.62151910   -17.99009510
H       10.89772700   -27.03351970   -17.35809520
C        9.10472680   -24.17851830   -17.21709440
O        9.86972710   -23.53651810   -17.93009570
N        9.07972720   -23.87351800   -15.87309550
H        8.35272690   -24.24151800   -15.27209470
C        9.83072660   -22.75951960   -15.28409480
H        9.59872720   -21.91051860   -15.92709540
C        9.30372710   -22.44851880   -13.84209540
H        9.74172690   -21.57751850   -13.35509490
C        7.71772720   -22.25751880   -13.80509470
H        7.35372690   -22.04951860   -14.81909470
H        7.31272700   -23.16951940   -13.35009480
H        7.39472680   -21.46751980   -13.11609460
C        9.85372730   -23.51651950   -12.80509470
H        9.52872660   -24.51051900   -13.11009500
H       10.94172670   -23.56051830   -12.86809540
C        9.39672660   -23.38251880   -11.35809520
H        9.97572710   -24.05551910   -10.71309470
H        9.51672740   -22.36451910   -10.96809480
H        8.32072730   -23.58651920   -11.41109470
C       11.27272700   -22.92451860   -15.39209460
O       12.03272720   -21.98951910   -15.36509510
N       11.73872660   -24.17951970   -15.51009460
H       11.00972650   -24.84351920   -15.74009510
C       13.08472730   -24.66251950   -15.71709540
H       13.70672700   -24.12551880   -15.00009540
C       13.15372660   -26.08251950   -15.25309470
H       14.09472660   -26.52451900   -15.57909490
H       13.11372660   -26.19151880   -14.17009540
O       12.09172730   -26.80751800   -15.77309510
H       11.74372670   -27.36051940   -15.06909470
C       13.64272690   -24.32851790   -17.13209530
O       14.74872680   -23.94751930   -17.18409540
N       12.90172670   -24.46151920   -18.22609520
H       11.98772720   -24.85651970   -18.03909490
C       13.14672660   -23.87051960   -19.52609440
H       14.09472660   -24.30651860   -19.84109500
C       12.01072690   -24.09351920   -20.51009560
H       11.06372740   -24.01951980   -19.97409440
H       12.06472680   -23.40951920   -21.35709570
C       12.08372690   -25.55151940   -20.88909530
H       12.93472670   -25.63451960   -21.56609540
H       12.26172730   -26.26051900   -20.08009530
C       10.84572700   -26.03751950   -21.64509580
O       10.57972720   -25.70251850   -22.76209450
N       10.00572680   -26.85151860   -21.00309560
H        9.24672700   -27.22651860   -21.55909540
H       10.29072670   -27.30451970   -20.14309500
C       13.26772690   -22.29051970   -19.41509440
O       14.19272710   -21.71351810   -19.97309490
N       12.34672740   -21.65651890   -18.71809580
H       11.54272650   -22.15551950   -18.35709570
C       12.36372660   -20.19151880   -18.54309460
H       12.45572660   -19.69751930   -19.51009560
C       10.99172690   -19.69151880   -17.91909600
H       10.79272650   -20.03451920   -16.90409470
C       11.16372680   -18.18551830   -17.86109540
H       10.27472690   -17.62551880   -17.54609490
H       11.95772740   -17.92551800   -17.15109440
H       11.32472710   -17.77451900   -18.86509510
C        9.76472660   -19.95151900   -18.70809560
H        8.85572720   -19.72451970   -18.13709450
H        9.72672650   -19.38851930   -19.65009500
H        9.66872690   -21.00551800   -18.99509430
C       13.59372710   -19.80551910   -17.70009420
O       14.27272700   -18.83051870   -17.93009570
N       14.01472660   -20.62351800   -16.78209500
H       13.42772670   -21.44751930   -16.72609520
C       15.14672660   -20.31551930   -15.89109520
H       15.05072690   -19.30551910   -15.49209500
C       15.08572670   -21.29551890   -14.71109490
H       14.10872750   -21.11751940   -14.24509530
H       15.25672720   -22.31551930   -15.07809540
H       15.90972710   -21.12951850   -14.00609490
C       16.40772630   -20.54851910   -16.72309490
O       17.30772780   -19.74451830   -16.54109570
N       16.55872730   -21.54151920   -17.55509570
H       15.76972680   -22.10851860   -17.84309580
C       17.75872610   -21.73051830   -18.28209500
H       18.62272640   -21.68451880   -17.61909480
C       17.68072700   -23.17651940   -18.83009530
H       16.73672680   -23.41251950   -19.33609580
H       18.48072620   -23.25251960   -19.57709500
H       17.73972700   -23.85551830   -17.97009470
C       17.97672650   -20.63651850   -19.36209490
O       19.09172630   -20.19151880   -19.56209560
N       16.95372770   -20.06751820   -19.98809430
H       16.01172640   -20.36651800   -19.76809500
C       17.11872670   -18.85551830   -20.87709430
H       17.78472710   -19.23751830   -21.65109440
C       15.80772690   -18.61951830   -21.63109590
H       15.31472680   -19.58951950   -21.68509480
C       14.82472710   -17.61151890   -21.02809520
H       14.44572730   -17.83051870   -20.02209470
H       15.12072660   -16.55551910   -21.00809480
H       13.96472740   -17.41651920   -21.67909430
C       16.08472630   -18.08451840   -23.05009460
H       15.08572670   -17.81351850   -23.39109420
H       16.56572720   -17.10851860   -23.11909480
C       16.51072690   -19.10651970   -24.14009480
H       17.52972790   -19.47651860   -23.97609520
H       15.85672660   -19.97651860   -24.27909470
H       16.57972720   -18.63551900   -25.12809560
C       17.56172750   -17.63551900   -20.11009600
O       18.41872790   -16.92651940   -20.62109570
N       16.97472760   -17.49051860   -18.93809510
H       16.21872710   -18.14351840   -18.76709560
C       17.24472620   -16.33151820   -18.03209500
H       17.25372700   -15.45051860   -18.67309570
C       16.02372740   -16.14151950   -17.13809590
H       16.04072760   -16.95051960   -16.40909580
H       16.09872630   -15.18651870   -16.61909480
O       14.77772710   -16.12451930   -17.89209560
H       14.56972690   -17.04851910   -18.05109600
C       18.55372620   -16.33251950   -17.24009510
O       18.63372610   -15.72651860   -16.22109410
N       19.55472760   -16.93551830   -17.85409550
H       19.33672710   -17.39451980   -18.73009490
C       20.91072650   -16.73651890   -17.53309440
H       21.05172730   -16.98651890   -16.48109440
C       21.65472790   -17.76651950   -18.39709470
H       21.35172650   -18.75951960   -18.04209520
H       21.38972660   -17.65851970   -19.45609470
H       22.75072670   -17.73651890   -18.35409550
C       21.41772650   -15.30551910   -17.79709430
O       20.70372770   -14.43851850   -18.28309440
N       22.60072710   -15.04751870   -17.22909550
H       23.12572670   -15.87051870   -16.95909500
C       23.16472630   -13.67951870   -17.31409450
H       22.41872790   -12.97251890   -17.67709540
C       23.49972720   -13.14251900   -15.96109490
H       24.46772770   -13.44551850   -15.56209470
H       23.55372620   -12.05751900   -16.04809570
C       22.25572780   -13.24251840   -14.96409510
H       21.40972710   -12.78051850   -15.47209550
H       22.12572670   -14.30351920   -14.74809550
C       22.45672610   -12.52051930   -13.68709470
H       21.51572610   -12.62951850   -13.14809510
H       23.17672730   -13.13851930   -13.15009500
N       22.80172730   -11.09151840   -13.74209500
H       22.90372660   -10.64051910   -14.64009480
C       22.84272770   -10.27851870   -12.74109460
N       22.72172740   -10.62851910   -11.45609470
H       22.45472720   -11.57851890   -11.24409480
H       22.70472720    -9.87451840   -10.78509520
N       23.05572700    -9.02451900   -12.89409540
H       23.17372700    -8.64051910   -13.82109550
H       23.31572720    -8.44051840   -12.11209490
C       24.42972760   -13.56551840   -18.16609570
O       24.88272670   -12.48051930   -18.43209460
N       25.16672710   -14.62951850   -18.45109560
H       24.69372750   -15.52251910   -18.38709450
C       26.57172780   -14.65551850   -19.04909520
H       27.14472770   -13.83351900   -18.62109570
C       27.19672780   -15.98151870   -18.63409420
H       28.26272770   -15.96251870   -18.86109540
H       27.13972660   -16.03151890   -17.54709430
C       26.55172730   -17.19651790   -19.24709510
O       27.10172650   -17.64151950   -20.27509500
O       25.44972610   -17.54151920   -18.76409530
C       26.69072720   -14.45251850   -20.57209590
O       27.69572640   -14.04951860   -21.12409590
N       25.56572720   -14.62651920   -21.36209490
H       24.68572620   -14.81351850   -20.89609530
C       25.56472780   -14.47051910   -22.73609540
H       24.52572630   -14.35651870   -23.04609490
H       26.12172700   -13.59051900   -23.05709460
C       26.09872630   -15.57851890   -23.65509410
O       26.25172620   -15.27851870   -24.83809470
N       26.33972740   -16.77051930   -23.14709470
H       26.20372770   -16.96651840   -22.16209410
C       26.81772610   -17.85951810   -23.99509430
H       27.39772610   -17.41851810   -24.80509570
C       27.79972650   -18.63451960   -23.17009540
H       28.41872790   -19.29451940   -23.77809520
H       28.50272750   -17.89451980   -22.78909490
O       27.28472710   -19.37451930   -22.05609510
H       27.09272770   -18.69651790   -21.40409470
C       25.63872720   -18.65951920   -24.59709550
O       25.69772720   -18.88151930   -25.82109450
N       24.64472770   -18.92451860   -23.74109460
H       24.80472760   -18.54551890   -22.81609540
C       23.21972660   -19.18751910   -24.14509580
H       22.50772670   -18.61251830   -23.55209540
H       23.18472670   -18.84851840   -25.18009570
C       22.82172780   -20.69951820   -24.23909570
O       23.58672710   -21.60851860   -24.01509480
N       21.56772610   -20.93051910   -24.55309490
H       20.88972660   -20.17751880   -24.54109570
C       20.95672610   -22.21151920   -24.89009480
H       21.79272650   -22.91051860   -24.87709430
C       20.13172720   -22.77951810   -23.75809480
H       20.87872700   -22.77451900   -22.96409420
C       18.96772770   -21.89851950   -23.18609430
H       18.15572740   -21.85951810   -23.92209430
H       18.63772770   -22.19751930   -22.18409540
H       19.35572620   -20.87651820   -23.09409520
C       19.72472760   -24.25251960   -23.93809510
H       19.02772710   -24.38651850   -24.77409550
H       20.63772770   -24.85051920   -24.05509570
H       19.27072720   -24.60151860   -23.00209430
C       20.14472770   -22.23851970   -26.17909430
O       19.34072690   -21.36651800   -26.45909500
N       20.28872680   -23.31351850   -26.95209500
H       21.00472640   -23.98651890   -26.70609470
C       19.60872650   -23.47251890   -28.25409510
H       19.84472660   -22.55151940   -28.78709410
C       20.22972680   -24.69151880   -28.97509570
H       19.97472760   -25.56051830   -28.36909480
C       19.66272740   -24.93851850   -30.35109520
H       19.74472620   -24.02351950   -30.95009420
H       20.25172620   -25.72951890   -30.83009530
H       18.59272770   -25.17251970   -30.28809550
O       21.61772730   -24.51551820   -29.05309490
H       22.00772670   -24.90251920   -28.26609420
C       18.11172680   -23.57651900   -28.13609500
O       17.59972760   -24.58151820   -27.68209460
N       17.30772780   -22.66451840   -28.73609540
H       17.66272740   -21.78651810   -29.09609410
C       15.84072690   -22.88551900   -28.90509410
H       15.49072740   -23.50751880   -28.08109470
C       15.13272670   -21.52851870   -28.80109600
H       15.71072670   -20.88751790   -29.46609500
C       13.65472700   -21.39851950   -29.10009570
H       13.11172680   -22.14751820   -28.51109500
H       13.25872710   -20.42351910   -28.79209520
H       13.25872710   -21.67651940   -30.08509450
C       15.30572700   -20.94551850   -27.42209430
H       14.52472690   -21.37451930   -26.78209500
H       16.30572700   -21.20751950   -27.05509570
H       15.40772720   -19.85551830   -27.35109520
C       15.43372730   -23.61451910   -30.09909440
O       16.12672620   -23.61251830   -31.09809490
N       14.19972710   -24.17651940   -30.09309580
H       13.66272740   -24.10451890   -29.23809430
C       13.49072740   -24.65151980   -31.25309560
H       13.92372700   -24.01251790   -32.02209470
C       13.91172700   -26.09751890   -31.54709430
H       14.99872680   -26.17051890   -31.57809450
H       13.67272660   -26.69551850   -30.66809460
C       13.22772690   -26.71051980   -32.76209640
H       13.54172710   -27.75351910   -32.74809650
H       12.15372660   -26.73751830   -32.57809450
C       13.54172710   -26.19551850   -34.12309650
O       13.83272740   -24.94651790   -34.21509550
O       13.40572740   -26.96751980   -35.06409450
C       11.93872740   -24.45151900   -31.30109600
O       11.38672730   -24.42751880   -30.25909420
N       11.41072650   -24.15151980   -32.46709440
H       11.99972720   -23.76851840   -33.19609450
C        9.99072740   -23.97851940   -32.67509460
H        9.56772710   -23.91151810   -31.67209430
C        9.73972700   -22.70051960   -33.50009540
H        9.98572730   -22.83751870   -34.55309680
H        8.65972710   -22.61251830   -33.39009480
C       10.39072700   -21.33751870   -33.08909610
H       11.47672650   -21.25251960   -33.10709380
C        9.88972660   -20.28751950   -34.02109530
H       10.04472730   -20.48451810   -35.08909610
H        8.83472730   -20.05151940   -33.83409500
H       10.27372740   -19.29851910   -33.74309540
C        9.81472680   -20.89651870   -31.76609420
H        8.74572660   -21.10551830   -31.63609500
H       10.28472710   -21.45651820   -30.94909480
H        9.99972720   -19.82351880   -31.63209530
C        9.39672660   -25.23351860   -33.40609360
O        9.79972740   -25.61351970   -34.51709370
N        8.32372670   -25.74751850   -32.88209530
H        7.91672710   -25.31551930   -32.06109620
C        7.69072680   -26.96451950   -33.44409560
H        8.45172690   -27.70051960   -33.70309450
C        6.74272680   -27.66451840   -32.48109440
H        7.24672700   -27.89851950   -31.54309460
H        5.88272710   -27.01751900   -32.30609510
O        6.30772690   -28.86651800   -33.04609680
H        5.42672680   -28.87651820   -32.66409680
C        6.97072700   -26.63951870   -34.71809390
O        5.95772700   -25.97951890   -34.71909330
N        7.37472680   -27.30751800   -35.77109530
H        8.20172690   -27.87951850   -35.65009690
C        6.87472680   -27.12151910   -37.08609390
H        6.93372680   -26.04851910   -37.26709370
C        7.68272690   -27.81751820   -38.20409390
H        7.82372710   -28.86151890   -37.92409520
H        7.07472710   -27.87251850   -39.10709380
C        9.02572730   -27.12151910   -38.49709320
H        9.54972740   -26.89851950   -37.56809620
H        9.67472740   -27.70451930   -39.14909360
C        8.67072680   -25.82251930   -39.19709400
O        8.24472710   -25.84551810   -40.36809540
O        8.76972680   -24.77051930   -38.50909420
C        5.40972710   -27.50351910   -37.17409520
O        4.60272690   -26.90551950   -37.89809420
N        5.05472710   -28.60351940   -36.41709520
H        5.73172710   -29.09751890   -35.84809490
C        3.69872690   -29.08951950   -36.38909530
H        3.45372700   -29.27851870   -37.43409350
C        3.66372700   -30.37351800   -35.59909440
H        4.21572690   -31.16151810   -36.12609480
H        4.08972690   -30.23051830   -34.59809490
H        2.60172700   -30.63651850   -35.51609420
C        2.73372700   -28.08351900   -35.70209500
O        1.56072700   -28.20851900   -35.84109500
N        3.26772690   -27.00651930   -35.08209610
H        4.25772710   -26.88551900   -34.90409470
C        2.40372710   -25.86251830   -34.52509690
H        1.45272700   -26.31951900   -34.25409320
C        2.99772690   -25.33651920   -33.24009320
H        3.95672700   -24.82051850   -33.37109380
H        2.31772710   -24.56551930   -32.85609440
H        3.12372710   -26.07151790   -32.43509670
C        2.28172710   -24.69951820   -35.59909440
O        1.67872700   -23.69451900   -35.31109620
N        2.92072700   -24.77651980   -36.78209690
H        3.41472700   -25.61351970   -37.06809620
C        2.90772700   -23.70951840   -37.78109360
H        3.16172700   -22.85351940   -37.15509410
C        4.09272720   -24.09451870   -38.70709610
H        4.96272710   -24.22751810   -38.06309510
H        3.92972710   -25.06651880   -39.17209630
C        4.39772700   -23.04051970   -39.82609560
H        3.56372690   -22.86151890   -40.50409320
H        4.76772690   -22.13351820   -39.34809490
C        5.54972700   -23.58951950   -40.66309360
H        5.35772710   -24.64951900   -40.83509450
H        5.53572700   -23.19151880   -41.67809680
N        6.89372680   -23.30551910   -40.05209350
H        7.52772710   -24.04051970   -39.77409360
C        7.49872680   -22.13151930   -39.94809340
N        7.14172700   -20.94151880   -40.22309490
H        6.24472710   -20.73151970   -40.63809590
H        7.81672720   -20.20251850   -40.09009550
N        8.69172670   -22.13451960   -39.47009660
H        8.93872740   -22.98951910   -38.99209590
H        9.22472670   -21.28351970   -39.36009600
C        1.60872700   -23.40751840   -38.52309420
O        1.32272700   -22.27251820   -38.76109310
N        0.85972700   -24.43151860   -38.87409590
H        1.11772700   -25.37951850   -38.62609480
C       -0.35127300   -24.31251910   -39.71809390
H       -0.12027300   -23.75751880   -40.62709430
C       -0.87927300   -25.69551850   -40.11709590
H       -1.70127300   -25.59151840   -40.83609390
H       -0.22927300   -26.46351810   -40.55409620
H       -1.34827300   -26.12351800   -39.22309490
C       -1.43427300   -23.57751850   -38.95809560
O       -2.13927290   -22.73351860   -39.57109450
N       -1.60027300   -23.80851940   -37.64109420
H       -1.27027300   -24.70851900   -37.31209560
C       -2.61727310   -23.10051920   -36.81109620
H       -3.62327310   -23.18351940   -37.22309490
H       -2.57927300   -23.54451940   -35.81609340
C       -2.28627300   -21.54751970   -36.74309540
O       -3.18627310   -20.77151870   -36.58809660
N       -1.02427300   -21.26351930   -36.74509430
H       -0.37827300   -22.01751900   -36.94909670
C       -0.56627300   -19.87751960   -36.66809460
H       -1.14927300   -19.38751790   -35.88709640
C        0.92972700   -19.77951810   -36.26909640
H        1.58572700   -20.27951810   -36.98109440
C        1.43572700   -18.31451800   -36.28009410
H        0.73672700   -17.60951810   -35.81409450
H        2.46472690   -18.13251880   -35.94609450
H        1.42172690   -17.96951870   -37.32109450
C        1.13672700   -20.25851820   -34.79309460
H        2.14272690   -20.02351950   -34.42309570
H        0.55372700   -19.68651960   -34.06109620
H        0.90372700   -21.32151790   -34.65909580
C       -0.75427300   -19.23151970   -38.07209400
O       -1.31227300   -18.11551860   -38.19609450
N       -0.50227300   -19.98051830   -39.13609310
H       -0.21527300   -20.94451900   -39.01209640
C       -0.71727300   -19.62551880   -40.56809620
H       -0.22327300   -18.66151810   -40.68409350
C       -0.01927300   -20.66751860   -41.41609570
H        1.05772700   -20.53651810   -41.31809620
H       -0.34427300   -21.60651970   -40.96509550
C       -0.36727300   -20.68451880   -42.95609660
H        0.24972700   -21.44551850   -43.43509670
H       -1.39327300   -20.98751830   -43.16809460
C       -0.06527300   -19.33851810   -43.62809370
H       -0.92027300   -18.68551830   -43.45109560
H        0.76972700   -18.83351900   -43.14209370
C        0.24672700   -19.53951840   -45.13409420
H        0.69472700   -18.62151910   -45.51309590
H        1.00372700   -20.29751970   -45.33509450
N       -1.01627300   -19.71051980   -45.95309450
H       -0.96727300   -19.31051830   -46.87909320
H       -1.28127300   -20.68151860   -46.03909680
H       -1.79927300   -19.22551920   -45.53809360
C       -2.15627310   -19.33851810   -40.93309400
O       -2.48627310   -18.32651900   -41.51109310
N       -3.09327290   -20.09951970   -40.33709340
H       -2.75027300   -20.94151880   -39.89009480
C       -4.50327300   -19.89551930   -40.61209490
H       -4.72427320   -19.81451800   -41.67609410
C       -5.30627300   -21.07651900   -40.10409550
H       -5.53627300   -21.08351900   -39.03109360
H       -6.24827290   -21.24151800   -40.64109420
H       -4.72827290   -21.99251940   -40.27709580
C       -5.08027320   -18.63551900   -39.99209590
O       -6.03327320   -18.09351920   -40.54509350
N       -4.53527310   -18.15351870   -38.88209530
H       -3.80827310   -18.75451850   -38.51209640
C       -4.91227290   -16.91451840   -38.24309540
H       -5.96927310   -16.74451830   -38.44509510
C       -4.70827290   -16.92151830   -36.69109340
H       -5.08227300   -15.92551900   -36.45409390
H       -5.34427310   -17.60551830   -36.12809370
O       -3.35827300   -17.19851880   -36.36109540
H       -3.30527310   -18.08951950   -36.00609590
C       -4.06827310   -15.77851870   -38.85509490
O       -4.52027320   -14.64751910   -38.95209500
N       -2.81727290   -16.07151790   -39.28909680
H       -2.43027310   -16.98251910   -39.07309340
C       -2.04727290   -15.07351880   -40.08809660
H       -1.91127300   -14.17151930   -39.49109650
C       -0.54027300   -15.62451840   -40.30509570
H       -0.30227300   -16.29551890   -39.48009490
H       -0.49127300   -16.11551860   -41.27709580
O        0.30972700   -14.54051880   -40.45909500
H        0.53972700   -14.15051840   -39.61309430
C       -2.80427310   -14.66251850   -41.40309520
O       -2.94127300   -13.47751900   -41.57509610
N       -3.41127300   -15.62751870   -42.11409380
H       -3.23327300   -16.60551830   -41.91909410
C       -4.30627300   -15.35851860   -43.23609540
H       -3.83627300   -14.65651890   -43.92409520
C       -4.54027320   -16.54051970   -44.09909440
H       -5.02527280   -17.30551910   -43.49209590
H       -5.21827320   -16.28751950   -44.91509630
C       -3.24127290   -17.04351810   -44.74809650
O       -3.13327310   -18.30651860   -45.00809480
O       -2.33827300   -16.30951880   -45.21209340
C       -5.66727300   -14.78951930   -42.82509610
O       -6.19327310   -14.00751880   -43.53809360
N       -6.22227290   -15.18751910   -41.68409350
H       -5.79727320   -15.88451860   -41.08309560
C       -7.58527280   -14.71251870   -41.19909670
H       -8.38927270   -15.05051900   -41.85209660
C       -7.84827280   -15.30151840   -39.81909560
H       -7.75027320   -16.38251880   -39.97609330
H       -7.08027320   -14.82551860   -39.19709400
C       -9.26627250   -15.08751870   -39.42109680
C      -10.32727340   -15.88051890   -39.67809680
H      -10.30327320   -16.76651950   -40.29409410
N      -11.47927280   -15.41251850   -39.22009660
H      -12.39327340   -15.72251890   -39.51809690
C      -11.21327300   -14.26251890   -38.48709490
C      -12.06027320   -13.29151920   -37.92809680
H      -13.13527300   -13.38251880   -37.97109600
C      -11.52227310   -12.14551930   -37.35009380
H      -12.21127320   -11.49351880   -36.83409500
C      -10.16827300   -11.87851910   -37.43009570
H       -9.85627270   -10.96951870   -36.93809510
C       -9.34027290   -12.74651910   -38.10309600
H       -8.26427270   -12.67051890   -38.04309460
C       -9.86227320   -13.99451920   -38.64309690
C       -7.63127280   -13.13151930   -41.11009600
O       -8.52727320   -12.51251890   -41.58409500
N       -6.62827300   -12.59251880   -40.45709610
H       -5.98127320   -13.20351890   -39.97209550
C       -6.65727280   -11.18751910   -40.05909350
H       -7.62927290   -10.89651870   -39.66109470
C       -5.54727320   -10.82351880   -38.99409480
H       -5.54527280    -9.73751930   -38.90109630
C       -5.77827310   -11.32951930   -37.50809480
H       -6.13327310   -12.36651900   -37.46409610
H       -4.85827300   -11.23751930   -36.91809460
H       -6.59627290   -10.79951860   -37.00509640
C       -4.13227320   -11.20451930   -39.32009510
H       -3.91527300   -12.27851870   -39.37109380
H       -3.79527310   -10.64751910   -40.20309450
H       -3.36127310   -10.92151930   -38.59309390
C       -6.43827300   -10.32951930   -41.26609420
O       -6.98727320    -9.26351930   -41.31309510
N       -5.77527280   -10.86851880   -42.31509400
H       -5.40827320   -11.81151870   -42.25809480
C       -5.66727300   -10.08951850   -43.58109660
H       -5.61327310    -9.01251890   -43.42309570
C       -4.37327290   -10.40651890   -44.37909320
H       -4.28227280   -11.49151900   -44.32209400
H       -4.62527320   -10.22351930   -45.42409520
C       -3.12727310    -9.68051910   -43.84109500
H       -3.35327290    -9.51551910   -42.78809360
H       -2.28827310   -10.37351890   -43.77709580
S       -2.51827310    -8.05251880   -44.52909470
C       -1.80527310    -8.76151850   -46.14009480
H       -2.58227300    -9.33151910   -46.66309360
H       -1.35027300    -7.98251870   -46.76609420
H       -1.02627300    -9.45251850   -45.79609680
C       -6.92427300   -10.19451900   -44.46509550
O       -7.23327300    -9.17551900   -45.14609530
N       -7.57627300   -11.35351850   -44.46209340
H       -7.25227310   -12.07051850   -43.82309340
C       -8.82427310   -11.58651920   -45.15409470
H       -8.72527310   -11.36651900   -46.21709440
C       -9.15127280   -13.13351920   -44.88709640
H       -8.26927280   -13.70151900   -45.18409350
H       -9.19027330   -13.46051880   -43.84809490
C      -10.43327330   -13.55751900   -45.56509400
O      -10.41427330   -13.70851900   -46.78509520
O      -11.51127340   -13.81951900   -44.97109600
C       -9.90427300   -10.70251850   -44.55709460
O      -10.76327320   -10.18951890   -45.21909330
N       -9.86727330   -10.51051900   -43.23709490
H       -9.30327320   -11.11551860   -42.65109630
C      -10.79427340    -9.67951870   -42.42609410
H      -11.76627250   -10.10951900   -42.66609570
C      -10.51127340    -9.83751870   -40.89909360
H      -11.49427320    -9.72351930   -40.44209670
H      -10.23527340   -10.81051920   -40.49209590
O       -9.55827330    -8.92451860   -40.41609570
H       -8.70227340    -9.17151930   -40.77609630
C      -10.69127270    -8.21451850   -42.84609600
O      -11.71227260    -7.55251880   -43.01009370
N       -9.45727350    -7.69151880   -43.16009520
H       -8.68727300    -8.34751890   -43.12509540
C       -9.25627330    -6.36951880   -43.76509480
H       -9.84227280    -5.65051890   -43.19309620
C       -7.78627300    -6.01351880   -43.59709550
H       -7.61827280    -5.94651890   -42.52209470
H       -7.09427310    -6.76551870   -43.97509380
C       -7.44227310    -4.61251880   -44.18109510
H       -7.78627300    -4.58851860   -45.21509550
H       -7.94627290    -3.91051890   -43.51609420
S       -5.63327310    -4.18151900   -44.01609420
C       -4.91627310    -5.56951900   -44.84709550
H       -5.58827300    -6.00251870   -45.59809490
H       -3.93927310    -5.34451870   -45.29309460
H       -4.69927310    -6.38451860   -44.14609530
C       -9.67227270    -6.35851910   -45.26409530
O      -10.28827290    -5.38751890   -45.62309650
N       -9.48027320    -7.38051890   -46.11009600
H       -8.89727310    -8.16851900   -45.85309600
C       -9.99327280    -7.33951900   -47.46609500
H       -9.60027310    -6.43651870   -47.93409350
C       -9.38827320    -8.61551860   -48.19809340
H       -8.33427330    -8.64851860   -47.92109680
H       -9.79827310    -9.50351910   -47.71609500
C       -9.50427340    -8.66951850   -49.70709610
O      -10.56227300    -8.58151910   -50.24509430
N       -8.33727260    -8.85751910   -50.41009520
H       -8.31227300    -8.94651890   -51.41909410
H       -7.46527290    -8.96751880   -49.90609360
C      -11.57327270    -7.35151860   -47.55309680
O      -12.17627330    -6.59051900   -48.31909560
N      -12.23027320    -8.09651850   -46.65009690
H      -11.63227270    -8.79651930   -46.22809600
C      -13.69327260    -8.05951880   -46.48709490
H      -14.12427330    -8.16951850   -47.48209380
C      -14.07727340    -9.32351880   -45.61509320
H      -13.52027320    -9.26751900   -44.67909620
H      -15.14327340    -9.27051930   -45.39509580
C      -13.75327300   -10.61451910   -46.40309520
H      -14.24727340   -10.50651930   -47.36809540
H      -12.69427300   -10.86051850   -46.47509380
C      -14.26627250   -11.80751900   -45.63509370
H      -13.60827260   -12.15251920   -44.83809660
H      -15.27027320   -11.60351850   -45.26009370
C      -14.34327320   -12.99051860   -46.54709630
H      -14.73227310   -13.84451870   -45.99209590
H      -14.94827270   -12.81951900   -47.43809510
N      -13.05027290   -13.36651900   -47.19009400
H      -12.37527280   -13.64251900   -46.49109650
H      -13.24027350   -14.08951850   -47.86909480
H      -12.68727300   -12.59651850   -47.73309330
C      -14.18727300    -6.78851890   -45.77309420
O      -15.27027320    -6.37451890   -46.13809590
N      -13.41727260    -6.23251870   -44.83309560
H      -12.65827270    -6.81051870   -44.49309540
C      -13.80227280    -5.11551900   -44.00509640
H      -12.86427310    -4.68251900   -43.66009520
H      -14.43727300    -4.52051880   -44.66209410
C      -14.53827290    -5.48251870   -42.74909590
O      -15.33927350    -4.64051870   -42.37409590
N      -14.32727340    -6.61051890   -42.08309560
H      -13.44627290    -7.04051880   -42.33809660
C      -15.00927260    -6.95051910   -40.81709670
H      -16.09427260    -6.86651900   -40.88709640
C      -14.67227270    -8.44451900   -40.52809520
H      -13.58727260    -8.39151860   -40.44209670
C      -15.19827270    -8.85851860   -39.17309570
H      -14.43627260    -8.54151920   -38.45009610
H      -16.21427350    -8.54251860   -38.90609360
H      -15.06127260    -9.93751910   -39.03309630
O      -15.07127290    -9.35051920   -41.43509670
H      -14.54127310   -10.14851860   -41.39409640
C      -14.55827330    -6.04551890   -39.66209410
O      -13.36627290    -5.70651870   -39.61509320
N      -15.50427340    -5.65251870   -38.74909590
H      -16.49527360    -5.83651880   -38.85509490
C      -15.06627270    -4.96851870   -37.50309370
H      -14.31727310    -4.23851870   -37.81009670
C      -16.27627370    -4.18751910   -36.86509320
H      -16.68127250    -3.50951890   -37.61609650
H      -16.94527240    -4.95951890   -36.48509600
C      -15.74127290    -3.30851890   -35.74909590
O      -15.05927280    -2.34251880   -35.98709490
O      -16.31927300    -3.52451900   -34.65909580
C      -14.55327320    -5.94751880   -36.43909450
O      -15.13727280    -6.98851870   -36.25209430
N      -13.33527280    -5.68951890   -35.88809590
H      -12.88427260    -4.79751870   -36.05709460
C      -12.77227310    -6.45051910   -34.78009410
H      -13.49927330    -6.67551900   -34.00009540
C      -12.20827290    -7.82051900   -35.31009670
H      -11.98527340    -8.35951900   -34.38909530
H      -12.98227310    -8.39351840   -35.82109450
O      -11.05827330    -7.82651900   -36.14709470
H      -11.39127250    -7.74151900   -37.04309460
C      -11.57127290    -5.77851870   -34.14009480
O      -10.88727280    -4.95351890   -34.74109650
N      -11.34811165    -6.00212103   -32.84867916
H      -11.87494517    -6.74380356   -32.40476748
C      -10.34726839    -5.30362853   -32.04759686
H      -10.59731409    -4.24608925   -32.07362440
C      -10.41580469    -5.76629734   -30.58336402
H      -11.49715409    -5.86562418   -30.35122388
H       -9.97246525    -6.77888830   -30.52680889
C       -9.78551211    -4.81201860   -29.57692133
C       -8.47105996    -4.97552645   -29.08488156
H       -7.85577139    -5.81849860   -29.42784622
C       -7.92571105    -4.09657026   -28.13022884
H       -6.90385918    -4.25651071   -27.75955136
C       -8.69824154    -3.02325483   -27.63126692
O       -8.23154774    -2.12579916   -26.70375740
H       -7.64954731    -2.57047941   -26.04094065
C      -10.01611550    -2.85169375   -28.10798850
H      -10.61913449    -2.04216469   -27.68079057
C      -10.54064136    -3.72911948   -29.06740444
H      -11.57769057    -3.58823299   -29.40866116
C       -8.94338977    -5.48441997   -32.64307107
O       -8.58836173    -6.55708109   -33.10319461
N       -8.12827300    -4.43251900   -32.66509630
H       -8.41727260    -3.55551890   -32.24709320
C       -6.77527280    -4.52551890   -33.14909360
H       -6.17827320    -3.77751870   -32.62809370
H       -6.36227320    -5.49051900   -32.85409550
C       -6.57327320    -4.33951900   -34.64909360
O       -5.46527290    -4.35551880   -35.11009600
N       -7.66727300    -4.40251870   -35.41109470
H       -8.52727320    -4.52251860   -34.88909530
C       -7.66527320    -4.42551900   -36.92309570
H       -6.62127300    -4.33251910   -37.22509380
C       -8.44527340    -5.67651890   -37.46909330
H       -9.38127330    -5.64051870   -36.91309360
C       -8.62227340    -5.71751880   -39.03809360
H       -7.79727320    -5.35351900   -39.66209410
H       -8.55927280    -6.73251870   -39.45009610
H       -9.49927330    -5.19751880   -39.44209670
C       -7.71527290    -6.93151900   -37.04609680
H       -7.55727290    -6.95251890   -35.96109390
H       -8.40127280    -7.76151900   -37.25009540
H       -6.79427290    -7.21451900   -37.57109450
C       -8.37627320    -3.20951890   -37.51709370
O       -8.15327260    -2.78651880   -38.63409420
N       -9.33427330    -2.63551880   -36.77709580
H       -9.52827260    -3.22951890   -35.98009490
C      -10.11827280    -1.40751890   -37.07009510
H       -9.61727330    -0.91851880   -37.90509410
C      -11.53827290    -1.79151880   -37.52409360
H      -12.22027300    -0.94651880   -37.43009570
C      -11.66027260    -2.49351880   -38.87409590
H      -10.74327280    -3.09451890   -38.90809630
H      -12.57127290    -3.10351900   -38.89809420
H      -11.61727330    -1.81451880   -39.73509600
O      -12.17827320    -2.56951880   -36.58209610
H      -13.09427260    -2.29251890   -36.50509640
C      -10.15927310    -0.44151880   -35.90409470
O      -10.21727280     0.71948120   -36.20909500
N      -10.27627280    -0.91151890   -34.67209630
H      -10.22327330    -1.91551890   -34.54809570
C      -10.36627290    -0.06951880   -33.53609470
H      -11.21127320     0.59548120   -33.71509550
C      -10.66127300    -0.98251890   -32.33409500
H      -10.70227340    -0.37651880   -31.42909430
C      -11.95127300    -1.85251880   -32.42109680
H      -12.29127310    -2.36051890   -31.51009560
H      -12.79627320    -1.21551880   -32.70809560
H      -11.90827270    -2.60851880   -33.21509550
O       -9.64527320    -2.03551890   -32.19809340
H       -8.96027280    -1.58851890   -31.69609450
C       -9.07827280     0.70448110   -33.27609630
O       -7.99327280     0.22348110   -33.54209520
N       -9.24327280     1.76448120   -32.49809650
H      -10.16927340     2.17248110   -32.54009630
C       -8.23727320     2.13648100   -31.50509450
H       -7.25727320     2.20648120   -31.97509570
H       -8.53227330     3.17348120   -31.34809490
C       -8.13127330     1.24548110   -30.26709560
O       -8.55327320     0.08048110   -30.35009570
N       -7.55545258     1.73252256   -29.17194292
H       -7.23860696     2.69269242   -29.16802057
C       -7.21580935     0.89437090   -28.01508527
H       -7.77644101    -0.03874608   -28.06805030
C       -5.72563262     0.55016821   -28.05503217
H       -5.15071064     1.47905057   -27.97101911
H       -5.47763815    -0.04611114   -27.16962422
C       -5.29700242    -0.21968697   -29.28897763
C       -5.44231370    -1.61743232   -29.31392377
H       -5.84016290    -2.13181890   -28.45236072
C       -5.08349888    -2.34548386   -30.45953651
H       -5.20793619    -3.41794999   -30.46733432
C       -4.56886430    -1.67669299   -31.58515740
H       -4.28779651    -2.23166773   -32.46914111
C       -4.41431185    -0.28024024   -31.56081851
H       -4.00994301     0.23282227   -32.42205268
C       -4.78691998     0.44970008   -30.41868210
H       -4.68500758     1.52484522   -30.41527742
C       -7.58573146     1.56339354   -26.69415680
O       -7.74048022     2.77260171   -26.64596081
N       -7.74421973     0.77471658   -25.62910009
H       -7.65988554    -0.22758793   -25.76178545
C       -8.37336848     1.25277525   -24.39560869
H       -8.34450008     0.48269155   -23.62781835
H       -7.83135169     2.12309861   -24.02740763
C       -9.83183631     1.64676485   -24.64570082
O      -10.45386265     1.16747825   -25.58557391
N      -10.36686084     2.57831647   -23.85776844
H       -9.81963788     2.93516839   -23.07074870
C      -11.73008554     3.07217801   -24.05890415
H      -12.41515897     2.23021647   -23.95910117
C      -12.03900719     4.08412938   -22.95786644
H      -11.43954617     4.99504271   -23.08370720
H      -13.09940438     4.36072312   -22.98404449
H      -11.82301917     3.65707445   -21.97388703
C      -11.93532155     3.69645961   -25.45561422
O      -13.00026387     3.58719287   -26.03540519
N      -10.87827300     4.29248090   -26.02309420
H      -10.04427340     4.30848120   -25.44709590
C      -10.89327340     5.01148130   -27.30809590
H      -11.77327350     5.65448090   -27.32709500
C       -9.61027340     5.86948110   -27.39009480
H       -9.49527260     6.11748120   -28.44509510
C       -9.66627310     7.24248120   -26.77509500
H      -10.39527320     7.88048120   -27.29009440
H      -10.00027280     7.15548130   -25.73309520
H       -8.74827290     7.83948140   -26.82609560
O       -8.44427300     5.33348130   -26.85009570
H       -8.34827330     4.44348100   -27.19809530
C      -11.00027280     4.08148100   -28.50509450
O      -10.94227310     4.51748130   -29.60309410
N      -11.20671942     2.77140799   -28.28487449
H      -11.24690812     2.45853279   -27.31773830
C      -11.58782741     1.77318535   -29.30143189
H      -10.80525990     1.73114330   -30.05519053
C      -11.70436192     0.38673079   -28.64992931
H      -11.76028358    -0.37335895   -29.42979323
H      -10.81166711     0.20084964   -28.05122584
O      -12.86150425     0.28541868   -27.83307103
H      -12.75847531    -0.49202409   -27.24552271
C      -12.89953569     2.10723155   -30.02584502
O      -13.18610470     1.53490947   -31.06586819
N      -13.67227270     3.07048110   -29.50509450
H      -13.37227340     3.47748110   -28.62709430
C      -14.83527280     3.66948100   -30.15609550
H      -15.40427300     2.84048100   -30.57809450
C      -15.65127280     4.53748130   -29.22809410
H      -16.47027210     4.97048090   -29.81509590
H      -15.99627300     3.89448120   -28.40909580
C      -14.87027260     5.65948100   -28.61609460
N      -14.33227350     6.80148120   -29.19909480
C      -13.84627340     7.53848120   -28.20909500
H      -13.27227310     8.38848110   -28.54909520
N      -13.97127340     6.97048090   -27.00009540
H      -13.46927260     7.19348100   -26.15209580
C      -14.61027340     5.72248130   -27.19109540
H      -15.02927300     5.05948110   -26.44809530
C      -14.43927290     4.51948120   -31.43409540
O      -15.29427340     4.83048110   -32.26709370
N      -13.10527320     4.77848100   -31.65309520
H      -12.42827320     4.54948090   -30.93609430
C      -12.60827260     5.34448100   -32.92809680
H      -13.44527340     5.90848110   -33.34009550
C      -11.43227290     6.30648140   -32.65509410
H      -10.63027290     5.64648100   -32.32309340
H      -11.11527350     6.82848120   -33.55709460
C      -11.52227310     7.47248130   -31.61809540
H      -12.34327320     8.14848140   -31.85709570
H      -11.60027310     7.12448120   -30.58909420
C      -10.17727280     8.19348140   -31.78609470
H       -9.36527350     7.46848110   -31.82709500
H      -10.22627260     8.82948110   -32.67009350
N       -9.91527270     9.04948140   -30.65509410
H      -10.68327330     9.33248140   -30.06409450
C       -8.76327320     9.34748080   -30.13909530
N       -7.68627310     9.02248100   -30.75309560
H       -7.65627290     8.69748120   -31.70909500
H       -6.82827280     9.45348070   -30.43809510
N       -8.73727320     9.81348130   -28.98409460
H       -9.60727310    10.11648080   -28.57109450
H       -7.83027320     9.92748070   -28.55209540
C      -12.13527300     4.22648100   -33.85909650
O      -11.67827320     3.20248100   -33.37009430
N      -12.39127250     4.35748100   -35.18309400
H      -12.68927290     5.28548100   -35.45909500
C      -12.14027310     3.32748100   -36.21309660
H      -11.63527300     2.45148110   -35.80509570
C      -13.52027320     2.87448120   -36.70409390
H      -14.09027290     3.68148110   -37.16409680
H      -13.30427270     2.18948130   -37.52409360
C      -14.38327310     2.14848110   -35.58609390
H      -14.77427290     2.78748110   -34.79409410
H      -15.28227330     1.79048110   -36.08909610
C      -13.72927280     0.95348110   -34.92809680
H      -13.06127260     0.43248110   -35.61509320
H      -13.16427330     1.29248120   -34.06009670
N      -14.64427280    -0.10251880   -34.43409350
H      -14.89327340    -0.80251880   -35.11909480
C      -15.51327320    -0.07251890   -33.41509630
N      -15.48927310     0.85348120   -32.47209550
H      -14.59227280     1.25948120   -32.25009540
H      -16.21027370     0.78948120   -31.76809500
N      -16.44427300    -0.94351890   -33.36409380
H      -16.41527370    -1.76051890   -33.95709610
H      -17.03027340    -0.94851890   -32.54109570
C      -11.47327330     3.85548110   -37.44209670
O      -11.75227260     4.95048090   -37.80009460
N      -10.76427270     2.93048120   -38.08109660
H      -10.68127350     2.01748110   -37.65209580
C       -9.95627310     3.13248110   -39.30409620
H      -10.31027320     3.91848110   -39.97109600
C       -8.45327280     3.44548110   -38.87409590
H       -8.48527340     4.20748140   -38.09509660
C       -7.63827320     2.17648120   -38.44209670
H       -8.06527330     1.37848110   -37.82209400
H       -7.30727290     1.59248110   -39.31009670
H       -6.69627290     2.46948120   -37.96309660
O       -7.73127320     3.97148110   -39.98109440
H       -8.11327270     4.84048130   -40.12709430
C       -9.97227290     1.93048120   -40.22709660
O      -10.39227290     0.84148110   -39.79909520
N       -9.59827330     2.12948110   -41.50809480
H       -9.48827270     3.10148120   -41.77109530
C       -9.31827260     1.02948120   -42.50109480
H       -9.86927320     0.11848110   -42.26709370
C       -9.83527280     1.59548120   -43.85209660
H       -9.53327270     2.62648110   -44.03709410
H       -9.42027280     0.99048110   -44.65909580
C      -11.32827280     1.58848120   -44.01509480
H      -11.60627270     0.53648110   -43.95509340
H      -11.64627270     2.34248110   -43.29509350
C      -11.59127330     2.09148120   -45.43109510
H      -11.41627310     3.15648130   -45.58509450
H      -10.94827270     1.66648110   -46.20209500
C      -13.07727340     1.82048120   -45.75609590
H      -13.39327340     2.34148120   -46.66009520
H      -13.23327260     0.76348110   -45.97309490
N      -13.95327280     2.27348110   -44.67109680
H      -13.75527290     3.19248100   -44.30309680
H      -14.94227310     2.29648110   -44.87609480
H      -13.88627340     1.67648110   -43.85909650
C       -7.79927300     0.69148120   -42.67509460
O       -7.41027310    -0.34451880   -43.13909530
N       -6.94527290     1.52648120   -42.17509460
H       -7.36627290     2.32048110   -41.70809560
C       -5.48827310     1.60848120   -42.31709670
H       -5.26427320     1.13848110   -43.27509690
C       -5.07427310     3.04548120   -42.21909330
H       -5.29227300     3.42148110   -41.21909330
H       -4.01127290     3.02148100   -42.45909500
C       -5.64727310     4.03548100   -43.30109410
H       -5.50427290     3.78548120   -44.35209660
H       -6.71727320     4.18148140   -43.14909360
C       -4.97227290     5.40348100   -43.25109480
O       -3.79527310     5.55848120   -43.05409620
N       -5.69927310     6.47248130   -43.53309630
H       -5.20227290     7.34448100   -43.39609530
H       -6.70227290     6.42748120   -43.40309520
C       -4.75027320     0.77148120   -41.27609630
O       -4.02627330     1.26348110   -40.41509630
N       -4.93427320    -0.58351890   -41.30809400
H       -5.59627290    -0.84751890   -42.02709580
C       -4.72127290    -1.40951880   -40.10409550
H       -5.03227280    -0.78851880   -39.26409530
H       -5.37527320    -2.27251890   -40.22909550
C       -3.28027300    -1.92051890   -39.80509570
O       -3.08227300    -2.37151890   -38.72309490
N       -2.34727310    -1.77651880   -40.76009370
H       -2.73527310    -1.73451890   -41.69609450
C       -0.92627300    -1.83251880   -40.56409450
H       -0.68527300    -2.63151880   -39.86309430
H       -0.42027300    -2.03151890   -41.50809480
C       -0.33627300    -0.51851890   -40.03109360
O        0.49672700    -0.58051880   -39.16709520
N       -0.85127300     0.63548110   -40.45809560
H       -1.49227300     0.63348110   -41.24309540
C       -0.43827300     1.98748110   -39.93309400
H        0.64772700     1.97848120   -40.02409360
C       -1.10427300     3.11848120   -40.78309630
H       -0.76827300     4.11848120   -40.48209380
H       -0.93327300     3.05048110   -41.86509320
H       -2.18427300     3.16048120   -40.59609600
C       -0.83627300     2.15548110   -38.49709320
O       -0.09827300     2.78048110   -37.72709660
N       -1.97927300     1.65448120   -38.15209580
H       -2.53727290     1.44348120   -38.97009660
C       -2.56127310     1.46648110   -36.85209660
H       -2.75927310     2.47948120   -36.50109480
C       -3.88427310     0.69048110   -36.88309480
H       -4.56927300     1.19848120   -37.56209560
H       -3.70727300    -0.23951890   -37.42209630
C       -4.59427310     0.39448120   -35.53109360
H       -3.86027310    -0.12251890   -34.91309360
C       -5.14027310     1.62748110   -34.80309680
H       -4.38127280     2.40548110   -34.65409470
H       -6.04327300     2.04048110   -35.27009580
H       -5.55427310     1.23148120   -33.86809540
C       -5.71227310    -0.60451880   -35.85509490
H       -5.49127290    -1.51651880   -36.42509460
H       -6.09527300    -0.85651890   -34.85909650
H       -6.52027320    -0.06451890   -36.36309430
C       -1.61227300     0.78148110   -35.92309570
O       -1.75627300     0.91748110   -34.71009450
N       -0.65027300    -0.05251890   -36.38109590
H       -0.67527300    -0.26551880   -37.37109380
C        0.28372700    -0.87151890   -35.54009630
H       -0.26827300    -1.19651890   -34.65809630
C        0.79172700    -2.22551890   -36.19909670
H        1.59172700    -2.02151890   -36.91109470
H        1.32072700    -2.86551880   -35.49309540
C       -0.36527300    -2.96651890   -36.96509550
H       -0.87227300    -2.29451890   -37.65709690
H        0.04372700    -3.75051880   -37.60209660
C       -1.30827300    -3.68351890   -35.99409480
O       -0.91727300    -4.47151900   -35.12609480
N       -2.52927300    -3.26651880   -36.12409590
H       -3.28027300    -3.50751880   -35.48809430
H       -2.65727310    -2.55251880   -36.83209610
C        1.50772700     0.01048110   -35.04109570
O        1.92672690    -0.03051890   -33.90309520
N        2.09272690     0.64848110   -36.05309680
H        1.78272700     0.58148120   -37.01609420
C        3.13972690     1.65748120   -35.88109590
H        3.97872710     1.15748120   -35.39809420
C        3.64172700     2.42748120   -37.10109330
H        2.92572690     3.16048120   -37.47209550
H        4.55572700     2.93948130   -36.80209350
C        4.01372720     1.41348110   -38.24809650
H        4.74772690     0.70148120   -37.87009430
H        3.05872700     0.95248120   -38.49709320
C        4.54172710     2.05648110   -39.50409320
H        3.78272700     2.73748110   -39.88909530
H        5.48072720     2.46648120   -39.13109590
C        5.00872710     0.99248120   -40.56909560
H        5.63472700     0.28748120   -40.02309420
H        4.13272710     0.49648120   -40.98709490
N        5.68972680     1.52448120   -41.74709320
H        5.91672710     0.76448110   -42.37209320
H        5.08772710     2.09548120   -42.32309340
H        6.50772710     2.07548120   -41.53109360
C        2.68872690     2.70048120   -34.87109380
O        3.39872690     3.03448100   -33.97509380
N        1.47372700     3.19448110   -35.00509640
H        0.95772700     2.88748120   -35.82109450
C        0.73672700     4.02548120   -34.02509690
H        1.31272700     4.93248130   -33.84109500
C       -0.60427300     4.43448110   -34.58109660
H       -0.24827300     4.94048120   -35.47909550
H       -1.08727300     3.51048110   -34.89909360
C       -1.35727300     5.37348130   -33.72909550
H       -2.15727310     5.69648120   -34.39609530
H       -1.87727300     4.87148090   -32.91309360
C       -0.65227300     6.63748120   -33.21309660
O       -1.11227300     7.30548100   -32.21509550
O        0.40372700     6.94048120   -33.77409360
C        0.57772700     3.39448120   -32.72309490
O        0.93472700     4.02848100   -31.73809430
N        0.11201666     2.14096385   -32.62607330
H       -0.25260578     1.68561542   -33.45718446
C        0.07642712     1.39289694   -31.35767871
H       -0.58652610     1.90476042   -30.66915622
C       -0.50644429    -0.00948933   -31.62695815
H       -1.56547442     0.09619211   -31.86146235
H       -0.02565850    -0.42131514   -32.50715065
C       -0.33836096    -1.04301960   -30.49799082
H        0.71059233    -1.12809410   -30.21642673
C       -1.16401220    -0.69523999   -29.26349001
H       -1.05497333    -1.47706354   -28.50528782
H       -0.81664692     0.24865146   -28.82751909
H       -2.22656276    -0.60015088   -29.51580042
C       -0.79105354    -2.40832677   -31.00465067
H       -0.17650465    -2.72681703   -31.85509825
H       -0.69624834    -3.16549558   -30.21698871
H       -1.83462545    -2.36025053   -31.32991418
C        1.45017817     1.34898940   -30.66719970
O        1.54367044     1.52039530   -29.46488125
N        2.52972700     1.16348110   -31.42609600
H        2.44972710     1.01948120   -32.42609410
C        3.91572690     1.17048120   -30.92109490
H        3.95472690     0.47348110   -30.08409500
C        4.80372710     0.43348120   -31.87909510
H        4.58572720     0.88948110   -32.84509660
C        6.33572720     0.65648110   -31.61109540
H        6.93972680     0.04848110   -32.29609680
H        6.67272710     1.68848110   -31.76809500
H        6.60272690     0.27648120   -30.61709590
C        4.38172720    -1.00751890   -32.00009540
H        4.85472680    -1.58451890   -31.20609470
H        3.30472710    -1.17451880   -31.97809410
C        4.83472680    -1.66351890   -33.29109570
H        4.63572690    -1.00851880   -34.14809420
H        5.88972710    -1.96451890   -33.27709580
H        4.21372700    -2.56151890   -33.38909530
C        4.30472710     2.65148120   -30.40309520
O        4.75372700     2.80648110   -29.26109500
N        3.95372700     3.64248110   -31.19809530
H        3.59672690     3.40348120   -32.11609650
C        4.34672690     5.07748130   -31.04009440
H        5.42472700     5.10948130   -30.87909510
C        3.92072700     5.91848130   -32.20809560
H        4.32272720     5.42848110   -33.09509660
H        2.83272700     5.96048120   -32.25809480
C        4.46172710     7.34348110   -32.09609600
H        4.17072680     7.80448100   -31.15209580
H        5.54272700     7.28348110   -32.21809390
C        3.90972710     8.22048090   -33.19209670
H        4.43272690     9.15848160   -33.38209530
H        3.91572690     7.63848110   -34.11309430
N        2.51872710     8.53648090   -32.87709430
H        1.83672700     7.84448100   -33.15409470
C        2.05372690     9.48948100   -32.17009350
N        2.89272690    10.41448120   -31.70809560
H        3.87372710    10.38248160   -31.94709590
H        2.51172710    11.17948150   -31.16909600
N        0.71872700     9.56448080   -31.99609570
H        0.12072700     8.78448100   -32.22809600
H        0.22972700    10.27448080   -31.47009470
C        3.68272710     5.57448100   -29.75509450
O        4.28972720     6.32648130   -29.01709560
N        2.44319459     5.18894672   -29.41571317
H        1.90267168     4.61969260   -30.06684348
C        1.84212170     5.61270974   -28.13133551
H        2.24264215     6.59996929   -27.89453684
C        0.32885076     5.85922556   -28.25477039
H        0.00942693     6.43018608   -27.37387203
H        0.15417981     6.52932048   -29.10762847
C       -0.59047943     4.65960240   -28.36061215
C       -1.32301104     4.44475180   -29.54206429
H       -1.17868772     5.09670216   -30.39369712
C       -2.25104778     3.39229342   -29.61638864
H       -2.80220082     3.22729836   -30.53146260
C       -2.41825151     2.52953438   -28.51994342
H       -3.07863637     1.68264293   -28.59510645
C       -1.70322299     2.74900336   -27.33202971
H       -1.83963974     2.09121429   -26.48685094
C       -0.80013378     3.82051085   -27.24867744
H       -0.27001650     3.99403756   -26.32545352
C        2.23476579     4.74125170   -26.91790615
O        2.06895004     5.19084580   -25.79348287
N        2.76516974     3.52277041   -27.11453917
H        2.83877412     3.18251556   -28.07038133
C        3.25204784     2.63666059   -26.03808758
H        2.73253012     2.89143584   -25.11660248
C        2.93289146     1.16805153   -26.37590318
H        3.30127448     0.95355116   -27.38048292
H        3.48326423     0.53093668   -25.68277792
C        1.44823239     0.77091351   -26.28616656
H        0.85306498     1.38283300   -26.95944141
C        1.30401193    -0.69764775   -26.68780481
H        0.26449645    -1.02782482   -26.58697087
H        1.60214304    -0.82855811   -27.73549115
H        1.93682701    -1.34200126   -26.06630649
C        0.88790553     0.92084671   -24.86790672
H        0.82844866     1.97688492   -24.58417699
H       -0.12671505     0.50902899   -24.80909541
H        1.52033346     0.39559272   -24.14290189
C        4.74994834     2.78544297   -25.70502009
O        5.14382703     2.48486109   -24.59003106
N        5.59272720     3.28648110   -26.61409570
H        5.23272710     3.49248120   -27.53809550
C        6.98572680     3.63948110   -26.33509450
H        7.44072680     2.86748120   -25.71509550
C        7.75572680     3.68948130   -27.63909530
H        7.27772710     4.46348090   -28.24009510
H        8.80972670     3.93548110   -27.51009560
C        7.96572690     2.45948120   -28.49209590
O        8.52772710     2.41948100   -29.60509490
N        7.72072700     1.29348110   -27.98809430
H        7.93972680     0.49748110   -28.57409480
H        7.29572680     1.23648120   -27.07009510
C        6.98572680     4.99748130   -25.50709530
O        7.49772690     5.98248100   -25.97709470
N        6.52372690     4.95448110   -24.27909470
H        6.35872700     3.99548130   -23.99709510
C        6.42972710     6.00248100   -23.29909520
H        6.65572690     6.96748110   -23.75409510
C        5.03172680     6.01548100   -22.85709570
H        4.82272720     5.23148110   -22.11809540
H        4.88572690     7.01348110   -22.42509460
H        4.30272720     5.91248130   -23.67009540
C        7.35772710     5.99248120   -22.07909580
O        7.13672690     6.64348130   -21.08109470
N        8.35772710     5.12448120   -22.02309420
H        8.52972700     4.63748120   -22.89409450
C        9.23172660     4.92648120   -20.86609460
H        8.80072690     5.24948120   -19.91809460
H        9.56472680     3.88848110   -20.83209420
C       10.60172650     5.70848130   -21.00609590
O       11.02972700     6.11948110   -22.06409450
N       11.32672690     5.64248130   -19.89109420
H       10.85872750     5.24848130   -19.08309560
C       12.72072700     6.19048120   -19.73209570
H       12.97972680     6.64548110   -20.68809510
C       12.75772670     7.23648120   -18.58709530
H       12.34872720     6.77348140   -17.68909450
C       14.15872670     7.55848120   -18.03609470
H       14.67172720     6.73948100   -17.51709560
H       14.75672720     8.03548150   -18.82209590
H       14.02772710     8.31148150   -17.24809460
C       12.09372710     8.58148100   -18.78509520
H       12.26372720     9.25348090   -17.94309430
H       12.43272690     9.12348080   -19.66809460
C       10.57972720     8.42848110   -19.05409430
H       10.11772730     9.42248150   -19.00009540
H       10.36372660     8.20648100   -20.10709570
H       10.07472710     7.81148100   -18.30009460
C       13.68172740     5.01048140   -19.30609510
O       13.36772730     4.27548120   -18.46109580
N       14.81372740     4.96648120   -20.00109480
H       15.06972690     5.67648120   -20.67609600
C       15.84472660     3.99348120   -19.69409560
H       15.40372660     3.03448100   -19.42509460
C       16.55972670     3.69148110   -21.01509480
H       16.65172770     4.64848140   -21.54209520
H       17.54572680     3.25048110   -20.82209590
C       15.79672720     2.73148110   -21.95009420
C       16.48172760     2.24248120   -23.05909540
H       17.52372740     2.52748110   -23.06809430
C       15.82972720     1.40748120   -23.98709490
H       16.36972620     0.84348110   -24.73309520
C       14.46172710     1.31348110   -24.01409530
H       14.06672670     0.70048120   -24.81209560
C       13.71172710     1.85248110   -22.93309590
H       12.64072700     1.71148110   -22.94809530
C       14.36072730     2.49848100   -21.88109590
H       13.81072710     2.82548120   -21.01109500
C       16.76772690     4.40148120   -18.55109600
O       17.36972620     3.66348120   -17.80109600
N       16.94272610     5.74548100   -18.45909500
H       16.51172640     6.38548140   -19.11409570
C       17.48272710     6.31348130   -17.17909430
H       16.85872650     7.10048100   -16.75509450
H       17.61272620     5.57348110   -16.38909530
C       18.82872770     6.92848110   -17.43809510
O       19.43972780     6.82448100   -18.47709470
N       19.42972760     7.49848130   -16.32109450
H       18.82772640     7.40548130   -15.51109500
C       20.79972650     8.07848070   -16.23709490
H       21.06572720     8.85748100   -16.95109560
C       20.98772620     8.66348080   -14.83409500
H       20.12772750     9.24448110   -14.50309470
H       21.03772740     7.82048130   -14.14409540
C       22.21872710     9.57048130   -14.63309480
O       22.97072790     9.78248120   -15.57509520
N       22.35672760    10.07048130   -13.41609480
H       23.25672720    10.46548080   -13.17309470
H       21.68872640     9.80648140   -12.70109460
C       21.73272710     6.83948140   -16.47309490
O       21.56772610     5.79448130   -15.77209470
N       22.53972630     6.95048090   -17.53809550
H       22.46572690     7.80248120   -18.08209420
C       23.27672770     5.83648110   -18.08809470
H       23.90572740     6.20648100   -18.89809420
H       23.88272670     5.41948130   -17.28409580
C       22.31772610     4.90148120   -18.70509530
O       21.87572670     5.10348130   -19.88109590
N       21.87472720     3.85948110   -17.92709540
H       22.32272720     3.82848120   -17.01809500
C       20.76872630     2.94948120   -18.19909480
H       20.06372640     3.42848110   -18.87909510
C       21.28472710     1.76248110   -19.02109530
H       20.44372750     1.21048120   -19.44109540
H       21.92072680     2.11848120   -19.83109470
O       22.06872750     0.81448110   -18.28709410
H       21.88272670     0.02348110   -18.79909520
C       20.11872670     2.48348120   -16.90709500
O       19.44872670     1.46048120   -16.90909580
N       20.12272640     3.17848110   -15.78309540
H       20.58372690     4.07648130   -15.70309540
C       19.75572780     2.62748120   -14.40709500
H       20.23272710     1.66248120   -14.23409460
C       20.45572660     3.44348120   -13.31609540
H       20.06672670     4.46148110   -13.33209510
H       20.21572690     3.06948110   -12.32109550
C       22.04172710     3.57348110   -13.36909480
O       22.67472650     2.58448120   -13.74209500
O       22.54572680     4.66248130   -12.99709510
C       18.21072770     2.45748110   -14.13509460
O       17.87672620     1.83348120   -13.14109520
N       17.30472760     2.83648110   -15.09809490
H       17.70972630     3.25448110   -15.92709540
C       15.89172740     2.43148110   -15.21509460
H       15.57172680     2.02348110   -14.25609490
C       15.06472680     3.70948120   -15.26009460
H       15.44272710     4.35948130   -14.47109510
H       15.18872740     4.13748120   -16.25509450
C       13.58772660     3.47448110   -15.02709480
O       13.20772740     2.93748120   -14.02909470
N       12.68672660     3.89448120   -15.86409470
H       11.73772720     3.64748120   -15.60809520
H       12.89172740     4.28948120   -16.77409550
C       15.66072650     1.35248110   -16.37109570
O       14.47372720     1.29648110   -16.85509490
N       16.67172620     0.53848120   -16.76409530
H       17.56172750     0.50948110   -16.28109550
C       16.38072780    -0.57751890   -17.66909600
H       15.44972710    -0.33851890   -18.18409540
C       17.48972700    -0.78951880   -18.76109500
H       17.30272670    -1.75651880   -19.22809410
C       17.40872760     0.25548120   -19.92709540
H       16.43172650     0.28348120   -20.42509460
H       17.59872630     1.27948120   -19.58209420
H       18.09272770     0.14548120   -20.77709580
O       18.78672790    -0.81751880   -18.30509570
H       18.95072750     0.08948110   -18.03709410
C       16.13572690    -1.82751880   -16.95509530
O       16.39372630    -1.98151890   -15.80209540
N       15.51472660    -2.79051880   -17.62509540
H       15.43872740    -2.62951870   -18.62309460
C       15.14272690    -4.15051890   -17.20409580
H       14.78072740    -4.19751880   -16.17609600
C       13.90472700    -4.61451860   -18.08909420
H       13.12672710    -3.85351900   -18.14809420
H       14.27672670    -4.50551890   -19.10809520
C       13.24372670    -5.95051910   -17.70909500
H       13.97872730    -6.73351910   -17.52009580
C       12.47472670    -5.79051880   -16.35609440
H       11.89472680    -4.86051890   -16.37409590
H       11.84372710    -6.67251870   -16.19009590
H       13.18272690    -5.62451890   -15.53509520
C       12.30672740    -6.40751890   -18.82809450
H       11.45272730    -5.72151900   -18.89409450
H       12.92172720    -6.23851870   -19.72009470
H       11.95272730    -7.44351860   -18.75709530
C       16.31572720    -5.11251880   -17.47609520
O       16.95372770    -4.87351890   -18.53409580
N       16.55572700    -6.16551880   -16.69609450
C       16.21772770    -6.32151890   -15.26209550
H       15.22172740    -6.76151900   -15.12909510
H       16.15872760    -5.32851890   -14.79909520
C       17.29672620    -7.24751900   -14.73709490
H       17.00172620    -7.75751880   -13.81109520
H       18.25872610    -6.76051900   -14.53409480
C       17.54872700    -8.11951920   -15.94709490
H       16.88072780    -8.98651890   -16.02309420
H       18.53272630    -8.60151860   -15.90209480
C       17.54172710    -7.13751890   -17.08309560
H       18.41572760    -6.48951860   -17.14209560
C       17.33372690    -7.75251870   -18.40909580
O       16.28072740    -8.26051900   -18.60009570
N       18.36572650    -7.83351900   -19.29209520
H       19.21472740    -7.42851880   -18.91509440
C       18.34372710    -8.56451890   -20.50009540
H       17.73672680    -8.18151860   -21.32009510
C       19.80272670    -8.45851900   -21.07309530
H       19.86672780    -8.83751870   -22.10109520
H       19.98272710    -7.38951870   -21.24509430
C       20.77972790    -9.20051860   -20.20609470
N       21.05972670    -9.03451920   -18.83709530
C       21.94472690    -9.93251900   -18.45709420
H       22.41172790   -10.04151920   -17.49009510
N       22.22172740   -10.75451850   -19.48609540
H       22.75372700   -11.61151890   -19.42509460
C       21.53272630   -10.27151870   -20.61009600
H       21.64572720   -10.66351890   -21.60909460
C       17.94272610   -10.04151920   -20.22609520
O       17.24572750   -10.64951900   -21.04409600
N       18.43472670   -10.58651920   -19.10009570
H       19.14072610   -10.02451900   -18.63909530
C       18.04972650   -11.91051860   -18.52509500
H       18.31572720   -12.74651910   -19.17309570
C       18.83472630   -12.16051860   -17.24709510
H       18.67972760   -13.12051870   -16.75509450
H       19.88972660   -12.12251850   -17.51909450
O       18.63672640   -11.30951880   -16.18509480
H       18.89672660   -11.77451900   -15.38609500
C       16.55772780   -12.13751890   -18.22009470
O       15.97972680   -13.20351890   -18.52709580
N       15.91172700   -11.08551880   -17.84509470
H       16.50472640   -10.27151870   -17.73409460
C       14.44472690   -10.95151900   -17.67709540
H       13.99472710   -11.85951900   -17.27509500
C       14.16172700    -9.75951860   -16.78009410
H       13.14572720    -9.91351890   -16.39709470
H       14.78772740    -9.68751910   -15.88209530
H       14.19472690    -8.82151890   -17.34809490
C       13.70672700   -10.84251880   -19.05309490
O       12.68372730   -11.48351860   -19.32209590
N       14.24572660   -10.06151870   -20.04209520
H       15.00072670    -9.44551850   -19.76709560
C       13.66172700    -9.81451890   -21.33109470
H       12.62372680    -9.49451920   -21.23209570
C       14.53072740    -8.72451880   -22.04709430
H       15.57272720    -9.04351900   -22.07309530
C       14.21072670    -8.61351870   -23.51409530
H       14.58072660    -9.48351860   -24.07109450
H       13.12072660    -8.55851840   -23.63009450
H       14.56672670    -7.66551880   -23.93509480
O       14.44572730    -7.50151870   -21.30909540
H       15.33372690    -7.14551880   -21.23709490
C       13.65072730   -11.17251870   -22.02809520
O       12.69672680   -11.49951840   -22.69109540
N       14.70372680   -11.91451930   -22.05509570
H       15.49172690   -11.53551860   -21.54209520
C       14.74672700   -13.31551840   -22.51309590
H       14.60572720   -13.35351850   -23.59309580
C       16.19672780   -13.87051870   -22.19409560
H       16.49572750   -13.71251870   -21.15809440
H       16.25172620   -14.95651910   -22.25909420
C       17.32672690   -13.33951850   -23.16409490
H       17.19572640   -13.85251900   -24.11709590
H       17.17572780   -12.26251890   -23.23609540
C       18.75472640   -13.58151910   -22.60809520
H       19.57372670   -13.05351920   -23.09609410
H       18.63372610   -13.25351910   -21.57609560
N       19.08872600   -15.02351860   -22.59609410
H       18.99172780   -15.51151850   -21.71709440
C       19.64572720   -15.67351910   -23.59009550
N       19.82372670   -15.22651860   -24.77409550
H       19.52172660   -14.27751920   -24.94309430
H       20.39872740   -15.82351880   -25.35209470
N       20.04672620   -16.87351800   -23.40609550
H       19.97172740   -17.30351830   -22.49609570
H       20.40572740   -17.50351910   -24.11009600
C       13.75972650   -14.32451920   -21.85809520
O       13.25172710   -15.30551910   -22.51809500
N       13.34772680   -14.09051900   -20.63709450
H       13.84072690   -13.44951920   -20.02809520
C       12.14572720   -14.72851850   -20.03609470
H       12.24972720   -15.81051920   -20.11909480
C       12.01472660   -14.53751850   -18.57709500
H       11.73472690   -13.48951910   -18.41209410
H       11.26972680   -15.19451900   -18.11109540
H       12.96672730   -14.81051920   -18.10609440
C       10.82072730   -14.35651870   -20.78809550
O       10.06072710   -15.19551850   -21.11709590
N       10.73572730   -13.00651930   -21.15209580
H       11.53272720   -12.39951900   -21.00309560
C        9.45272730   -12.53651910   -21.77709580
H        8.66172700   -13.02751920   -21.21009450
C        9.34272670   -11.02851870   -21.72509570
H       10.11572740   -10.57051850   -22.35409550
H        8.32672690   -10.85151860   -22.09809490
H        9.38272670   -10.85251900   -20.64209560
C        9.44372650   -12.92951870   -23.22509570
O        8.34472660   -13.23851870   -23.72709470
N       10.60672660   -13.15751840   -23.89709470
H       11.42672730   -12.71151920   -23.50209430
C       10.70772740   -13.69651890   -25.27709580
H       10.01972680   -13.10351850   -25.87909510
C       12.15272710   -13.47451880   -25.71709440
H       12.83172700   -13.84551910   -24.94909480
H       12.39172740   -13.96351910   -26.66109470
C       12.48572730   -11.94551850   -25.77809520
H       11.95372680   -11.55951880   -26.64709470
H       12.01472660   -11.47951890   -24.91309550
S       14.34572700   -11.58951850   -25.85309410
C       14.64372730   -11.91951850   -27.65809440
H       14.07072730   -11.19151880   -28.24509430
H       15.71672730   -11.73751930   -27.79609490
H       14.35972690   -12.93951890   -27.94609450
C       10.25072670   -15.16451930   -25.38009450
O        9.40172670   -15.43451880   -26.17109490
N       10.70272730   -16.07951930   -24.47109410
H       11.36472700   -15.77351860   -23.76809500
C       10.34872720   -17.49051860   -24.47709470
H       10.28872680   -17.73751830   -25.53709410
C       11.36472700   -18.12051960   -23.65409470
H       12.33372690   -17.64251900   -23.79609490
H       11.07472710   -17.94751930   -22.61809540
C       11.48372750   -19.68051910   -23.87009430
H       10.50472740   -20.10551830   -24.09309580
C       12.49972720   -19.99551960   -25.04109570
H       12.29972740   -19.36651800   -25.91709520
H       13.52772710   -19.85351940   -24.68609430
H       12.38772680   -21.02551840   -25.40109440
C       12.02172660   -20.38851930   -22.66309550
H       12.05572700   -21.47551920   -22.80209540
H       13.07572650   -20.09751890   -22.57509420
H       11.52472690   -20.25151820   -21.69509510
C        8.90872670   -17.76651950   -23.96609500
O        8.18772700   -18.62151910   -24.55609510
N        8.44972710   -16.91551970   -23.07609560
H        9.06572720   -16.27751920   -22.58609580
C        7.04572680   -16.93951800   -22.67809490
H        6.85372690   -18.00851820   -22.58209420
C        6.82572700   -16.11251830   -21.38909530
H        7.33972690   -15.16951850   -21.57809450
C        5.35672710   -15.82051850   -21.04509540
H        4.85672710   -16.72351840   -20.67209430
H        5.32072690   -15.26551910   -20.09909440
H        4.75772710   -15.32551860   -21.82009510
C        7.44272710   -16.96051980   -20.23409460
H        8.53772740   -17.01651950   -20.24109460
H        7.27472690   -16.54151920   -19.23409460
H        6.94372700   -17.93451880   -20.15609550
C        6.08572720   -16.56351850   -23.75709530
O        5.21672680   -17.35751910   -24.15909580
N        6.28283651   -15.39831227   -24.40279749
H        7.05853511   -14.80016752   -24.11349019
C        5.35192758   -14.91361644   -25.44201984
H        4.35678413   -15.01258868   -25.00924119
C        5.59307130   -13.42292540   -25.74978898
H        5.74888516   -12.88189335   -24.82181225
H        6.51040265   -13.32582966   -26.33340786
C        4.44192878   -12.73367336   -26.51216706
H        4.70222008   -11.68148043   -26.63984064
H        4.39108574   -13.18424742   -27.49575144
C        3.04635979   -12.81714064   -25.85617763
H        2.73833685   -13.86090472   -25.78701893
H        3.10554019   -12.40030746   -24.85087872
N        2.02535344   -12.07572448   -26.62573002
H        2.27868552   -11.73111136   -27.54272466
C        0.80740821   -11.73760668   -26.23318662
N        0.26925558   -12.08194753   -25.10170764
H        0.72806802   -12.67629111   -24.42621195
H       -0.63070088   -11.67672600   -24.86632602
N        0.06290356   -11.00806713   -27.00095834
H        0.38759215   -10.76137941   -27.92635111
H       -0.83961534   -10.68844636   -26.67186798
C        5.32165302   -15.78080329   -26.71001798
O        4.22795168   -16.01125150   -27.19949523
N        6.44772720   -16.33251950   -27.20009420
H        7.35072710   -16.09551810   -26.80709460
C        6.42872710   -17.33851810   -28.24909590
H        5.98572680   -16.94551850   -29.16409490
C        7.92672680   -17.74551960   -28.51909450
H        8.30472660   -18.00751880   -27.53109550
C        8.12572670   -19.03451920   -29.37009430
H        9.18072700   -19.29451940   -29.52109530
H        7.63672690   -19.87851910   -28.86809540
H        7.64572720   -18.95351790   -30.35309410
C        8.65872670   -16.44451900   -29.16509440
H        8.24372670   -16.11151890   -30.11609460
H        8.57572650   -15.64051910   -28.43409540
C       10.16772650   -16.60751910   -29.29709430
H       10.32672690   -17.46651840   -29.96109580
H       10.62372680   -15.78551860   -29.86209490
H       10.75172710   -16.83451840   -28.39609530
C        5.54972700   -18.52951810   -27.90209580
O        4.89872690   -19.01651950   -28.81009480
N        5.46872710   -18.88651850   -26.60909460
H        6.08572720   -18.44251820   -25.94009590
C        4.66672710   -20.02151870   -26.23609540
H        4.77272700   -20.82751850   -26.96209530
C        5.21872710   -20.52751920   -24.87009430
H        6.30472710   -20.57951930   -24.79609490
H        4.86772680   -19.78051950   -24.15809440
C        4.58472680   -21.87551880   -24.54309460
O        4.64072700   -22.76251790   -25.37809560
N        4.05372710   -22.14251900   -23.41509440
H        3.72772690   -23.07551960   -23.19409560
H        3.98972700   -21.52651980   -22.61409570
C        3.13572690   -19.67151830   -26.15409470
O        2.36572690   -20.43851850   -26.65909580
N        2.69872690   -18.52051930   -25.67909430
H        3.41472700   -17.84551810   -25.43809510
C        1.29372700   -17.99451830   -25.91509440
H        0.58072700   -18.62451930   -25.38409420
C        1.19072700   -16.64551930   -25.23909570
H        2.00972700   -16.07451820   -25.67909430
C       -0.00927300   -15.81151870   -25.54509540
H       -0.90027300   -16.39451980   -25.80709460
H       -0.31227300   -15.07451920   -24.79109570
H        0.19472700   -15.43351840   -26.55409430
O        1.46672700   -16.79251860   -23.93409540
H        0.98772700   -17.55151940   -23.59509470
C        0.90272700   -17.97651860   -27.42909430
O       -0.19727300   -18.42351910   -27.82509420
N        1.74572690   -17.40351870   -28.29809570
H        2.62972690   -17.15151980   -27.87109570
C        1.45872700   -17.08951950   -29.70309450
H        0.45572700   -16.67951970   -29.82409480
C        2.46772690   -16.01851840   -30.10309410
H        3.48172690   -16.35551830   -29.89109420
H        2.24072690   -15.83351900   -31.15309520
C        2.26972700   -14.68251900   -29.40909580
H        2.35072710   -14.72651860   -28.32209590
C        3.41772700   -13.80951880   -29.92209430
H        3.36572690   -12.85551930   -29.38209530
H        4.34472700   -14.31851860   -29.63209530
H        3.33072710   -13.63751890   -31.00209430
C        0.98072700   -13.92351910   -29.68709560
H        0.88272700   -13.01151850   -29.08409500
H        0.76672700   -13.69251920   -30.73809430
H        0.15572700   -14.57051850   -29.36509510
C        1.57472690   -18.37051960   -30.59509470
O        0.96772700   -18.35351940   -31.68109510
N        2.40872690   -19.34851840   -30.26309590
H        2.85472700   -19.21451950   -29.36309430
C        2.42172690   -20.60751910   -30.96609500
H        2.46772690   -20.37951850   -32.03109360
C        3.56572700   -21.49851800   -30.42209430
H        3.60972690   -21.33751870   -29.34509470
H        3.34572700   -22.56151960   -30.52509500
C        4.95772700   -21.23251910   -31.02209470
H        5.23972700   -20.18551830   -30.91009520
C        6.08472680   -22.07151790   -30.33009530
H        5.77772710   -23.12251850   -30.39109420
H        7.04072710   -21.84151840   -30.81709480
H        6.06372690   -21.83951950   -29.25809480
C        5.03772690   -21.55051800   -32.49509430
H        4.95072700   -22.63951870   -32.59709550
H        4.15872720   -21.19951820   -33.05109410
H        5.96172710   -21.20251850   -32.97209550
C        1.14372690   -21.46951870   -30.85009570
O        0.82172700   -22.17351910   -31.81709480
N        0.27672700   -21.26551820   -29.83009530
H        0.48172700   -20.53651810   -29.15709500
C       -1.03127300   -21.84351920   -29.70109560
H       -0.90727300   -22.92451860   -29.63709450
C       -1.63327300   -21.54451940   -28.32509420
H       -1.81627300   -20.51251790   -28.02509500
H       -2.57427310   -22.07951930   -28.19309430
C       -0.81427300   -22.04451940   -27.18609430
H       -0.72627300   -23.12951850   -27.24709510
H        0.21872700   -21.71651840   -27.30409430
C       -1.28127300   -21.64251900   -25.81409450
O       -2.28527310   -22.00751880   -25.36109540
N       -0.41927300   -20.98651890   -25.07809450
H       -0.57527300   -20.82351880   -24.09009550
H        0.48072700   -20.77651980   -25.49309540
C       -2.04627300   -21.57451820   -30.84009550
O       -3.08927300   -22.22751810   -30.93609430
N       -1.74327300   -20.57551960   -31.74509430
H       -0.98627300   -19.93751910   -31.53009410
C       -2.34627290   -20.35651970   -33.08009340
H       -1.56327310   -20.05751800   -33.77709580
H       -2.75627300   -21.28951840   -33.46709440
C       -3.58627300   -19.41551970   -33.14609530
O       -3.99827310   -18.98451810   -34.19409560
N       -4.12327290   -19.01551820   -31.98209570
H       -3.71727300   -19.48551940   -31.18209460
C       -5.27427290   -18.03551860   -31.76409530
H       -6.01727290   -18.25451850   -32.53109360
C       -5.95627310   -18.15051840   -30.36109540
H       -5.30527310   -17.73951910   -29.58009530
H       -6.82927320   -17.48751830   -30.34409520
C       -6.38627290   -19.48951910   -29.91709520
C       -7.70527320   -19.91751860   -30.16709520
H       -8.42027280   -19.34551810   -30.74009510
C       -8.10127260   -21.21651840   -29.80009460
H       -9.06727310   -21.55551910   -30.14609530
C       -7.13727280   -22.11351970   -29.24309540
O       -7.54227300   -23.35751910   -29.02709580
H       -7.31127310   -23.51951980   -28.11009600
C       -5.81427290   -21.71351810   -29.02209470
H       -5.05927320   -22.37551880   -28.62609480
C       -5.45227290   -20.44051930   -29.36409570
H       -4.40327310   -20.19351960   -29.29009440
C       -4.85127310   -16.59451870   -32.07209400
O       -5.47227290   -15.68251900   -31.57109450
N       -3.77827310   -16.30751800   -32.78909680
H       -3.37827300   -17.09651950   -33.28209690
C       -2.80327300   -15.24951840   -32.46009450
H       -3.20127300   -14.59851930   -31.68109510
C       -1.49927310   -15.84551910   -31.95909500
H       -0.68027300   -15.15951920   -31.74709510
H       -1.64627300   -16.33851810   -30.99709510
O       -1.01927300   -16.82551960   -32.81209560
H       -0.22527300   -17.11551860   -32.35909650
C       -2.60527300   -14.30351920   -33.63309480
O       -2.51527310   -13.13551900   -33.36209490
N       -2.64727310   -14.70751860   -34.91209410
H       -2.70527290   -15.70851900   -35.05609510
C       -2.67127300   -13.80651860   -36.05509570
H       -3.20427300   -14.22151850   -36.91009520
H       -3.25827310   -12.92651840   -35.79009630
C       -1.28127300   -13.22151850   -36.56109620
O       -1.12827300   -12.70451930   -37.61809540
N       -0.24327300   -13.35851860   -35.75909420
H       -0.36827300   -14.07851890   -35.05709460
C        1.22172700   -13.09751890   -36.14409640
H        1.32072700   -12.04651930   -36.41509630
C        2.06072690   -13.10851860   -34.83309560
H        1.51672700   -12.42351910   -34.18309400
C        2.07372690   -14.43051910   -34.07209400
H        2.34972690   -15.21251870   -34.79009630
H        2.78772690   -14.44351860   -33.24009320
H        1.08172700   -14.66051860   -33.66409680
C        3.52072690   -12.62551880   -35.04109570
H        4.03972720   -13.55551910   -35.27109530
H        3.72372700   -12.07651900   -35.96009450
C        4.04172710   -11.98551850   -33.81309510
H        5.11672690   -11.78651910   -33.90009690
H        3.53272700   -11.04951860   -33.55009460
H        3.93972710   -12.60051920   -32.91009520
C        1.66272700   -14.12751870   -37.18509670
O        1.17472700   -15.23551850   -37.33409500
N        2.68472700   -13.76051900   -37.99009320
H        2.99672700   -12.79951860   -37.91909410
C        3.48272710   -14.61851880   -38.89709470
H        2.85972690   -15.34251880   -39.42109680
C        4.06572680   -13.75451850   -40.02409360
H        4.56672720   -12.92951870   -39.51809690
H        4.87272690   -14.31351850   -40.49809650
C        3.09672690   -13.14751910   -41.02109530
H        2.79872700   -13.99051860   -41.64309690
H        2.24572710   -12.71551900   -40.49309540
C        3.54872700   -12.02951910   -41.95709610
H        4.42072680   -12.37051870   -42.51509480
H        2.79672690   -11.76551910   -42.70009610
N        3.84672690   -10.73251910   -41.30209350
H        3.67972710   -10.69751930   -40.30709460
C        4.26272680    -9.59051900   -41.77809520
N        4.50772710    -9.56751920   -43.05909350
H        4.79172710   -10.42251870   -43.51609420
H        4.91072700    -8.77051930   -43.53209690
N        4.30172680    -8.53951930   -41.11009600
H        3.89672710    -8.58251860   -40.18609620
H        4.28472710    -7.62751870   -41.54409410
C        4.57572700   -15.35651870   -38.17909620
O        5.40472700   -14.74151900   -37.52709580
N        4.52772710   -16.62451930   -38.27809520
H        3.78972700   -17.01951980   -38.84809490
C        5.51172690   -17.50551800   -37.60709380
H        5.33272700   -17.34151840   -36.54509350
C        5.25172710   -18.94951820   -37.93409350
H        4.18072700   -19.18851850   -37.96309660
H        5.56172700   -19.11551860   -38.97409440
C        5.74572710   -20.03851890   -37.00409320
C        7.09972720   -20.48051830   -37.01609420
H        7.87172700   -20.03151890   -37.62409590
C        7.46372700   -21.67351910   -36.36109540
H        8.50572680   -21.93851850   -36.46609500
C        6.51072690   -22.43851850   -35.70009610
H        6.84372710   -23.33351900   -35.19609450
C        5.22472720   -21.99551960   -35.67309570
H        4.53572700   -22.56951900   -35.07109450
C        4.82872680   -20.76451870   -36.22109600
H        3.80372690   -20.42751880   -36.20309450
C        6.98872710   -17.14451980   -37.91809460
O        7.87472680   -17.35051920   -37.03109360
N        7.28972720   -16.46851920   -39.06609340
H        6.51772690   -16.12951850   -39.62709430
C        8.58572670   -15.85351850   -39.43309400
H        9.39872740   -16.57751850   -39.48109440
C        8.35372730   -15.19951920   -40.80409620
H        7.55372710   -14.46951870   -40.68109510
H        9.28772740   -14.66951850   -40.99109650
C        7.92572690   -16.05251880   -41.99209590
H        6.87672710   -16.32551960   -41.88409420
H        7.88772680   -15.49351880   -42.92709350
C        8.75872710   -17.29251860   -42.29009630
O        9.99872680   -17.18651960   -42.49609380
O        8.17772670   -18.38651850   -42.25609590
C        9.07472710   -14.76251890   -38.46409610
O       10.23672680   -14.40051840   -38.41809460
N        8.13572690   -14.23851870   -37.59609600
H        7.20672700   -14.64151860   -37.61409380
C        8.43772700   -13.24751850   -36.54209520
H        9.30272670   -12.62951850   -36.78509520
C        7.33772710   -12.17551900   -36.35809330
H        6.38272710   -12.66051860   -36.15609360
C        7.68272690   -11.23651890   -35.12009430
H        7.21772720   -10.24451920   -35.06109620
H        7.40372710   -11.74151900   -34.18709560
H        8.75072670   -11.03051850   -34.97609330
C        7.25372700   -11.24751850   -37.51709370
H        8.16172700   -10.64951900   -37.60209660
H        7.22072700   -11.86351870   -38.41509630
C        5.91272690   -10.47151850   -37.57909390
H        5.87172700    -9.78151890   -38.43109510
H        5.03372720   -11.12751870   -37.56709670
H        5.77872710    -9.90951920   -36.64609530
C        8.83572670   -14.02251910   -35.23909380
O        9.68072700   -13.60151860   -34.49409480
N        8.25872710   -15.17251870   -34.93609620
H        7.70072700   -15.57151890   -35.68209460
C        8.68972680   -16.00751880   -33.82109450
H        8.77772710   -15.47251890   -32.87509540
C        7.68472720   -17.16551970   -33.65809630
H        7.65972710   -17.77451900   -34.56209560
H        8.04772660   -17.74651910   -32.81109620
C        6.26872680   -16.69451900   -33.33009340
H        5.94072680   -15.90351870   -34.00409320
C        5.27972700   -17.88451960   -33.41009520
H        5.73072720   -18.77751920   -32.96009450
H        4.26672700   -17.69951820   -33.03109360
H        5.01072690   -18.05651860   -34.45909500
C        6.11372710   -16.09451870   -31.94409560
H        6.86772680   -15.30751900   -31.81909560
H        5.08672710   -15.71151920   -31.90109440
H        6.27672720   -16.89351840   -31.20909500
C       10.11372660   -16.53451920   -34.14609530
O       10.88672730   -16.53151890   -33.20509340
N       10.35772710   -16.87851910   -35.40109630
H        9.55072690   -16.80451970   -36.00909420
C       11.64072700   -17.30551910   -35.83609390
H       11.95372680   -18.20851900   -35.31309510
C       11.76872730   -17.69851880   -37.31709670
H       11.32672690   -16.88351820   -37.89009480
H       12.79572680   -17.91751860   -37.60809330
C       10.99872680   -19.02051930   -37.59709550
H       11.73472690   -19.75851820   -37.28009410
H       10.09472660   -19.16251950   -37.00309370
C       10.83472730   -19.22351840   -39.13809590
O        9.78772740   -19.73451810   -39.59609600
O       11.83272740   -19.06651880   -39.84409330
C       12.69372650   -16.20651820   -35.58209610
O       13.76172730   -16.52451900   -35.12809370
N       12.40972710   -14.90651890   -35.82109450
H       11.50772670   -14.69651890   -36.23009490
C       13.27272700   -13.82951930   -35.65909580
H       14.18072700   -14.05151840   -36.21909330
C       12.61172680   -12.60251900   -36.28909680
H       11.65672680   -12.40851880   -35.78609470
H       13.24272730   -11.71151920   -36.18509670
H       12.38372710   -12.82351880   -37.33909610
C       13.68972680   -13.49951840   -34.23209380
O       14.87572670   -13.32151890   -33.98609540
N       12.71672730   -13.59251880   -33.26709370
H       11.81072710   -13.85151860   -33.64009480
C       12.88972660   -13.50951860   -31.81709480
H       13.58472730   -12.70251850   -31.58709530
C       11.48372750   -13.26751900   -31.08209420
H       10.86472700   -14.14151860   -31.28509520
C       11.64272690   -13.05851840   -29.53809550
H       10.66972730   -13.14751910   -29.04009440
H       12.33472730   -13.75351910   -29.04609490
H       12.08272740   -12.08351900   -29.29509540
C       10.73372750   -11.99951840   -31.59909440
H       11.26172730   -11.10851860   -31.25909420
H       10.68972680   -11.89251900   -32.68309400
C        9.29272650   -11.98851870   -31.19409560
H        9.09572700   -11.52151870   -30.22009470
H        8.75672720   -11.54551890   -32.04209520
H        8.85272690   -12.98951910   -31.10809520
C       13.62072660   -14.79151920   -31.33909420
O       14.26372720   -14.72451880   -30.32809450
N       13.43472670   -15.89451890   -32.12809370
H       12.96172710   -15.78851890   -33.01809690
C       14.20672700   -17.14151950   -31.87409590
H       14.33272740   -17.20951840   -30.79409600
C       13.38272670   -18.31351850   -32.45509340
H       12.97372720   -18.11351970   -33.44609450
C       14.06072710   -19.68251800   -32.35509490
H       13.36372660   -20.50651930   -32.55009460
H       14.96172710   -19.73351860   -32.97909550
H       14.39172740   -19.69351960   -31.30909540
O       12.31272700   -18.57551960   -31.67609600
H       11.61072730   -17.95951840   -31.89709470
C       15.62772660   -17.04751970   -32.37409590
O       16.50672720   -17.70851900   -31.85909460
N       15.90772720   -16.12751960   -33.22909550
H       15.12972740   -15.59851930   -33.60309600
C       17.23272710   -15.90851880   -33.78309630
H       17.91172790   -16.75951960   -33.72709660
C       17.11972620   -15.42851920   -35.26809690
H       16.42372700   -16.09251980   -35.78109360
H       16.78972630   -14.39051910   -35.24009320
C       18.58572770   -15.40151880   -35.87209320
H       19.08172610   -14.48751930   -35.54409410
H       19.28072740   -16.17651940   -35.55009460
C       18.55072780   -15.45051860   -37.43909450
H       18.04272650   -14.57851890   -37.85309600
H       19.59872630   -15.45451930   -37.73609540
C       17.95772740   -16.77851870   -37.90709690
H       18.68472670   -17.48851970   -37.51109310
H       16.97972680   -17.07951930   -37.53209690
N       17.85872650   -16.76051900   -39.41109470
H       17.36472700   -15.94951920   -39.75609590
H       18.80272670   -16.70751950   -39.76609420
H       17.40772630   -17.59751890   -39.75309370
C       17.98072620   -14.96351910   -32.84909440
O       19.09872630   -15.15551850   -32.53209690
N       17.24472620   -13.95151900   -32.25209430
H       16.34672740   -13.67951870   -32.63309480
C       17.88372610   -13.14951900   -31.16709520
H       18.83872600   -12.84651850   -31.59509470
C       16.99172780   -11.96151920   -30.78409580
H       16.02872660   -12.28451920   -30.36909480
H       17.55072780   -11.35551930   -30.06009480
C       16.62972640   -10.92751880   -31.90409470
C       15.37672710   -10.33451840   -31.84409520
H       14.64172740   -10.64151860   -31.11509510
C       15.04872700    -9.42251870   -32.88009640
H       14.06472680    -8.99051860   -32.76809690
C       16.01872630    -8.97851850   -33.83409500
H       15.81672670    -8.19651890   -34.55009460
C       17.26272770    -9.58251860   -33.80209350
H       18.05672650    -9.22651860   -34.44109340
C       17.58272740   -10.57751850   -32.86909480
H       18.54072760   -11.06351850   -32.76009370
C       18.20472720   -13.97451880   -29.94609450
O       19.36572650   -13.90651890   -29.57609560
N       17.34472660   -14.83951850   -29.43509480
H       16.42872620   -14.87751870   -29.86709590
C       17.61372760   -15.64151860   -28.21409420
H       17.82372670   -14.89951900   -27.44409560
C       16.38072780   -16.46851920   -27.85009570
H       16.00072670   -16.89851950   -28.77609440
H       16.57072640   -17.33051870   -27.21009450
C       15.22272680   -15.67851920   -27.12209510
H       14.76472660   -14.93451880   -27.77209470
C       14.12972740   -16.64851950   -26.75109480
H       14.51172730   -17.50251960   -26.17809490
H       13.38672730   -16.09051900   -26.16809460
H       13.73772720   -17.11451910   -27.66409490
C       15.67172720   -15.01051900   -25.83509450
H       14.80172730   -14.73751930   -25.22609520
H       16.17372700   -15.79951860   -25.26009560
H       16.41772650   -14.22151850   -25.98709490
C       18.85872650   -16.53551860   -28.49909590
O       19.78472710   -16.54951860   -27.73209570
N       18.85572620   -17.16551970   -29.65909580
H       18.04172710   -16.99951930   -30.24009510
C       20.04872700   -18.02051930   -30.06309510
H       20.32272720   -18.66551970   -29.22809410
C       19.58172610   -18.77351950   -31.34209440
H       19.11472700   -18.11751940   -32.07809450
H       20.46372600   -19.16451840   -31.84809490
C       18.65272710   -19.93351940   -30.98309520
O       18.42872620   -20.31651880   -29.88209530
N       18.22572710   -20.76951980   -31.87409590
H       17.61072730   -21.50351910   -31.54409600
H       18.56972690   -20.76551820   -32.82709500
C       21.30072780   -17.23651890   -30.23009490
O       22.38372610   -17.71051980   -29.85009570
N       21.22772790   -16.09451870   -30.85909460
H       20.30572700   -15.72351930   -31.05709460
C       22.41772650   -15.29151920   -30.99609570
H       23.26472660   -15.95251850   -31.17909430
C       22.34172630   -14.34451870   -32.17509460
H       21.49272730   -13.66751860   -32.08409500
H       23.25872610   -13.75951860   -32.09709550
C       22.22672650   -15.22151850   -33.51809690
H       21.34072690   -15.85451890   -33.47609330
H       22.10172650   -14.55751900   -34.37409590
C       23.44472690   -16.09851840   -33.79809570
O       24.49272730   -15.90251920   -33.23609540
N       23.39272690   -16.94351960   -34.75209430
H       24.07872770   -17.68451880   -34.84209440
H       22.47272680   -17.21951870   -35.07309340
C       22.79272650   -14.51051900   -29.70409580
O       23.66872790   -13.69251920   -29.66409490
N       22.08072660   -14.76951890   -28.61509510
H       21.26572610   -15.36951920   -28.66109470
C       22.15472790   -13.99351880   -27.32609560
H       21.25172620   -14.26251890   -26.77909470
C       23.45172690   -14.53051850   -26.53509520
H       24.32372670   -14.32651900   -27.15609550
H       23.50672720   -14.04351900   -25.56209560
C       23.14972690   -15.97651860   -26.30409430
O       22.33972740   -16.41151810   -25.49609570
N       23.76272770   -16.83751870   -27.13409420
H       23.66772650   -17.82751850   -26.94209480
H       24.28072740   -16.63651850   -27.98209570
C       22.03472710   -12.41751860   -27.39709470
O       22.39172740   -11.71851920   -26.44209480
N       21.37372780   -11.90651890   -28.37909510
H       20.93172650   -12.59051900   -28.98209570
C       21.14672660   -10.48451900   -28.64009480
H       21.86072730    -9.84051900   -28.12709430
C       21.37872700   -10.17951870   -30.15209580
H       20.88272670   -10.99251840   -30.68309590
C       20.74072650    -8.87151910   -30.67109490
H       21.02372740    -8.64351840   -31.70609470
H       19.64572720    -8.85551930   -30.60109520
H       21.04672620    -8.00451850   -30.07209590
C       22.87072750   -10.20551870   -30.48709490
H       23.29872700    -9.26151850   -30.15009500
H       23.24372670   -11.13851930   -30.06409450
C       23.17472650   -10.23651890   -31.99909590
H       23.01772690    -9.27251910   -32.49909590
H       24.22572710   -10.48951910   -32.18609620
H       22.51972770   -10.96451850   -32.49409480
C       19.83472630   -10.18251900   -28.06909560
O       18.91372680   -10.99351880   -28.19309430
N       19.67372700    -8.98351860   -27.41109470
H       20.43772700    -8.34051900   -27.23709490
C       18.42572780    -8.71351910   -26.65109440
H       17.60672760    -9.29451850   -27.07509420
C       18.56272700    -9.20151900   -25.23909570
H       19.06872750    -8.47351930   -24.60409550
C       17.21672630    -9.47351930   -24.60009570
H       16.67972760   -10.27951910   -25.11609460
H       17.34072690    -9.75651930   -23.54709430
H       16.69072720    -8.51551910   -24.51009560
O       19.20272640   -10.45951840   -25.13609500
H       20.08672710   -10.27351860   -24.80909540
C       17.89972690    -7.26951890   -26.68709560
O       18.76172640    -6.42251870   -26.45009420
N       16.59372710    -6.92251870   -26.96009450
C       15.51772690    -7.75251870   -27.43809510
H       15.55072690    -8.70951840   -26.90409470
H       15.50572680    -7.96251870   -28.51509480
C       14.17172720    -7.03451870   -27.14009480
H       13.75472740    -7.26551870   -26.15209580
H       13.40972710    -7.23851870   -27.90309520
C       14.62472720    -5.60451890   -27.19909480
H       14.03372670    -5.12751870   -26.40809440
H       14.35172650    -5.14651870   -28.15809440
C       16.12472720    -5.51551870   -26.91309550
H       16.61772730    -4.92351870   -27.68409540
C       16.30672650    -4.94751880   -25.45809560
O       15.90872670    -5.52251860   -24.46109580
N       16.80672650    -3.68551870   -25.41209410
H       17.02972790    -3.18951890   -26.26709560
C       16.70772740    -2.81951880   -24.18109510
H       17.21172710    -3.37151890   -23.38809590
C       17.54572680    -1.54251890   -24.44809530
H       17.17272760    -1.07251880   -25.35709570
H       17.34272770    -0.93751880   -23.56509590
S       19.27672770    -1.81551890   -24.75509450
H       19.49272730    -0.85651890   -23.85109520
C       15.26672740    -2.48451880   -23.86509510
O       14.54372690    -1.86551880   -24.60009570
N       14.79572680    -2.86151890   -22.68809510
H       15.53172680    -3.12351890   -22.04209520
C       13.44772720    -2.59151890   -22.13509560
H       12.82172680    -2.09751890   -22.87809560
C       12.79472730    -3.98351880   -21.83409500
H       13.49972720    -4.79051880   -21.63609500
H       12.28472710    -3.94851880   -20.87209510
C       11.69172670    -4.49451880   -22.80809590
H       10.94072720    -3.73751880   -23.03409580
C       12.23872660    -4.82751890   -24.13709450
H       13.13472650    -5.44851880   -24.01509480
H       11.45872690    -5.38651900   -24.66709520
H       12.49272730    -3.89651890   -24.65909580
C       10.87272740    -5.70451880   -22.31509590
H       11.13972660    -6.75051880   -22.50909420
H       10.68772700    -5.52851870   -21.24809460
H        9.83972740    -5.62051870   -22.67309570
C       13.55572700    -1.65851890   -20.86309430
O       14.62072660    -1.61351880   -20.19309430
N       12.45472720    -0.96451880   -20.46009450
C       11.28772740    -0.69351890   -21.34309580
H       10.92572690    -1.63951890   -21.76309590
H       11.49272730     0.03848110   -22.13409420
C       10.19172670    -0.06751890   -20.45809560
H        9.59972670    -0.74951890   -19.83409500
H        9.47672650     0.54048120   -21.02609440
C       11.15772720     0.80848120   -19.55209540
H       10.70072650     1.17848110   -18.62609480
H       11.57172680     1.65148120   -20.11809540
C       12.29872700    -0.15751880   -19.21309470
H       13.24072740     0.36948110   -19.06209560
C       11.99672700    -1.06251880   -18.00109480
O       11.21072670    -2.00951890   -18.04209520
N       12.54072670    -0.72251890   -16.81009480
H       13.22472670     0.02448110   -16.78009410
C       12.41872690    -1.54951880   -15.64109520
H       12.74172690    -2.55451890   -15.91309550
C       13.41872690    -1.03851890   -14.54709530
H       14.42172720    -1.03851890   -14.97309490
H       13.18672660     0.02448110   -14.47109510
C       13.44772720    -1.80751880   -13.16109470
H       12.45472720    -1.85851880   -12.71309470
C       13.91572670    -3.29151890   -13.36209490
H       14.99772740    -3.29451890   -13.54209520
H       13.84972670    -3.87751890   -12.43709470
H       13.36172680    -3.80851890   -14.15609550
C       14.36472700    -1.24051880   -12.14509490
H       13.87172700    -0.36251880   -11.71009540
H       14.54072670    -1.98551880   -11.35909460
H       15.37872700    -0.95451890   -12.45109460
C       10.98372750    -1.48451890   -15.10109520
O       10.65972710    -2.24051880   -14.25209520
N       10.30172730    -0.37951890   -15.40309520
H       10.72672650     0.23948120   -16.08209420
C        8.97272680    -0.05651890   -14.90909480
H        8.41572670    -0.99351880   -14.91809460
C        9.15772720     0.40948110   -13.46109490
H        8.24572660     0.86448120   -13.07309530
H        9.45872690    -0.36851890   -12.75809480
C       10.15872670     1.61848120   -13.32409480
H       11.14372730     1.23348120   -13.58609490
H        9.79572680     2.32548120   -14.06909470
C       10.29672720     2.38348130   -11.98109530
H       10.86772730     3.29048110   -12.17809490
H        9.33772660     2.73348120   -11.59809490
N       11.05272670     1.74448120   -10.90009500
H       10.49372670     1.16148110   -10.29309460
C       12.29672720     2.00648120   -10.53309540
N       13.19772720     2.60448120   -11.24709510
H       13.01572700     3.05548120   -12.13309480
H       14.13572690     2.59548120   -10.87409500
N       12.58972740     1.57548120    -9.34809490
H       11.83372690     1.19548120    -8.79609490
H       13.53672700     1.57048120    -8.99709510
C        8.29872700     1.00948120   -15.85809520
O        8.95972730     1.72448110   -16.55809590
N        6.97572710     0.99148110   -15.75809480
H        6.62672710     0.72748110   -14.84409520
C        6.05972720     1.72348120   -16.61309430
H        5.65472700     2.49448110   -15.95809460
H        6.51072690     2.16848110   -17.50009540
C        5.02772710     0.71748110   -17.11409570
O        4.35872700     0.96948120   -18.14109420
N        4.82949844    -0.41704534   -16.42391629
H        5.34917389    -0.54074716   -15.56592861
C        3.78597420    -1.41840182   -16.69455022
H        3.12313664    -1.03626186   -17.47130214
C        4.37843104    -2.73655567   -17.22365250
H        4.95345720    -2.52013559   -18.11833443
C        5.26975824    -3.48598257   -16.23493817
H        4.69871345    -3.82658442   -15.36194406
H        5.69738323    -4.37393702   -16.71485738
H        6.09576596    -2.85326169   -15.89118024
O        3.33086997    -3.60983441   -17.55649987
H        3.67998492    -4.53102779   -17.56812538
C        2.94028332    -1.67663563   -15.44924666
O        3.46344798    -1.75759287   -14.34761214
N        1.63009181    -1.82105457   -15.64076771
H        1.27059044    -1.69450364   -16.57845931
C        0.70448561    -2.38412159   -14.64604748
H        1.09788107    -2.17495800   -13.65056843
C       -0.68320870    -1.71149989   -14.73678578
H       -1.19813989    -2.01017562   -13.82617265
C       -0.59036197    -0.18001536   -14.66381182
H       -0.00184056     0.12856684   -13.79040235
H       -0.13306955     0.25091321   -15.55891102
H       -1.59376053     0.24692278   -14.55441489
C       -1.58688597    -2.19222791   -15.89970980
H       -1.77312267    -3.25602244   -15.77462190
H       -2.55063255    -1.69069264   -15.80669030
C       -1.09783919    -1.98429745   -17.33588101
H       -1.82193070    -2.41441588   -18.03967299
H       -1.01592861    -0.91893220   -17.55977079
H       -0.13547362    -2.47558324   -17.51658565
C        0.57834435    -3.91481967   -14.75430377
O       -0.13408289    -4.51614922   -13.96980982
N        1.22928506    -4.52379617   -15.75360844
H        1.85073354    -3.96195670   -16.32520660
C        1.04594670    -5.92059252   -16.17644789
H        1.48064746    -6.02087129   -17.16889514
C        1.80907277    -6.89453045   -15.24856018
H        1.36354275    -6.87025296   -14.25651896
C        1.83948672    -8.34142393   -15.75010129
H        2.47366269    -8.95646550   -15.10067262
H        0.83877144    -8.78347939   -15.75277205
H        2.23746444    -8.39209554   -16.77018668
O        3.16584852    -6.52199866   -15.11523549
H        3.52127780    -6.46644633   -16.03413405
C       -0.44021018    -6.24458240   -16.33821352
O       -0.98044751    -7.05669686   -15.59028972
N       -1.13060620    -5.54267876   -17.26081358
H       -0.57871318    -4.98586912   -17.92273177
C       -2.49894819    -6.02218304   -17.61106686
C       -3.56474257    -5.43745940   -16.66550013
H       -4.56686733    -5.84842802   -16.89445297
H       -3.60386161    -4.33844144   -16.76883307
H       -3.31692015    -5.69370442   -15.61814144
H       -2.52113614    -7.13517311   -17.51869263
C       -2.75822531    -5.69353258   -19.04594462
N       -3.76409833    -4.96657497   -19.52290188
C       -3.74249287    -5.06159216   -20.90430205
C       -4.82166895    -4.39020843   -21.70873511
H       -4.51702992    -4.32563392   -22.76932623
H       -5.76349855    -4.98338362   -21.69438514
N       -5.16860113    -3.02482336   -21.20625245
H       -4.41834865    -2.36972088   -21.47211084
H       -5.10207786    -3.06023536   -20.17440641
C       -2.66728449    -5.89856534   -21.33109764
O       -2.21288862    -6.31760868   -22.45268258
N       -2.05750096    -6.29299742   -20.09630012
C       -0.80625552    -7.00726963   -20.06588014
H       -0.72650095    -7.54065014   -21.03162493
H       -0.75558392    -7.72556781   -19.22653166
C        0.41075998    -6.06074452   -19.97397369
O        0.30591828    -4.87610665   -19.69874717
N        1.61249860    -6.58501879   -20.22973415
H        1.64604868    -7.55629388   -20.53315023
C        2.87941372    -5.82852368   -20.27199692
H        2.82698448    -5.07095072   -19.49436229
C        4.07274279    -6.74068595   -19.93343034
H        4.03620287    -7.63501210   -20.55756781
H        4.98608411    -6.19251911   -20.16334900
C        4.17937669    -7.13121076   -18.45703234
O        3.96376345    -6.23716436   -17.60069633
O        4.55650915    -8.29349083   -18.17302778
C        3.08232168    -5.03031434   -21.58202357
O        4.13616046    -5.06652741   -22.20343074
N        2.05388082    -4.26661546   -21.96719216
H        1.22272167    -4.32006422   -21.38252975
C        1.96018201    -3.48971680   -23.20988249
H        1.86636987    -4.17896834   -24.04963478
C        0.70811760    -2.58976387   -23.13436282
H        0.79289248    -1.96215302   -22.24574733
H        0.70295141    -1.92885607   -24.00053498
C       -0.64663322    -3.31364034   -23.08024161
H       -0.62617613    -4.08508645   -22.31318186
C       -1.73522636    -2.30265272   -22.72842212
H       -1.59941792    -1.93266178   -21.70468392
H       -1.71706596    -1.45126302   -23.41777398
H       -2.72114270    -2.77372109   -22.78857418
C       -0.98509351    -3.93926897   -24.42946533
H       -0.25270966    -4.71457770   -24.66867486
H       -1.97492118    -4.41128652   -24.39168397
H       -0.98639972    -3.18772658   -25.22739260
C        3.18999360    -2.60638167   -23.47415332
O        3.77735280    -2.66530337   -24.54130002
N        3.56711437    -1.78089320   -22.49004362
H        3.03577354    -1.81035557   -21.63078241
C        4.65762288    -0.80044543   -22.61506737
H        4.49885142    -0.26199649   -23.55120028
C        4.58213707     0.27090838   -21.50158084
H        4.40579211    -0.21408104   -20.54575632
C        5.85302746     1.12124053   -21.38612117
H        5.71845050     1.90589238   -20.63036018
H        6.71137363     0.51296353   -21.07901372
H        6.08897152     1.60250924   -22.34241539
C        3.39019521     1.20683736   -21.73960206
H        3.49546192     1.74711056   -22.68770918
H        2.44816495     0.64663619   -21.76209602
H        3.31619636     1.94524279   -20.93024492
C        6.02569202    -1.49286781   -22.78955249
O        6.58166928    -1.32509527   -23.86151425
N        6.54172710    -2.32351880   -21.84609410
C        5.97672700    -2.63051890   -20.57609560
H        5.12172700    -3.30151890   -20.72509570
H        5.66272690    -1.72251880   -20.04709430
C        7.08472680    -3.30251880   -19.68209460
H        6.76672700    -3.94951890   -18.85409550
H        7.65472700    -2.50151900   -19.19509510
C        7.91372680    -4.01551870   -20.74509430
H        7.40972710    -4.98951860   -20.76709560
H        8.98372750    -4.11951880   -20.52609440
C        7.78872680    -3.15951900   -22.01009560
H        8.68272690    -2.54951880   -22.14709470
C        7.72872690    -3.97351880   -23.30609510
O        8.60172650    -3.85251880   -24.12509540
N        6.76772690    -4.79551890   -23.66809460
H        5.98972700    -4.84351870   -23.02109530
C        6.77672720    -5.71551900   -24.84409520
H        7.70472720    -6.27251860   -24.97009470
C        5.62972690    -6.83051870   -24.70609470
H        4.64672710    -6.38651900   -24.55309490
H        5.58572720    -7.44951870   -25.60209470
C        5.89272690    -7.83551880   -23.62009430
H        6.16172700    -7.29051880   -22.71609500
C        4.63972710    -8.71551900   -23.35009570
H        4.29172710    -9.32751850   -24.19209480
H        4.76272680    -9.21451850   -22.38109590
H        3.85972690    -7.95751910   -23.20509530
C        7.08372690    -8.78551860   -23.81209560
H        7.08372690    -9.48951910   -22.97109410
H        6.97472720    -9.38951870   -24.72209550
H        8.07072730    -8.30651860   -23.81109430
C        6.66972680    -4.91951890   -26.18409540
O        7.34772680    -5.26351880   -27.13209530
N        5.91472720    -3.78751870   -26.21609500
H        5.32972720    -3.53551890   -25.42809490
C        6.09072690    -2.92751880   -27.41509440
H        5.77272700    -3.43651890   -28.32509420
C        5.26072690    -1.60951890   -27.39709470
H        5.35572720    -1.27551890   -28.43109510
H        4.20172690    -1.82951880   -27.26809500
O        5.79472680    -0.62151890   -26.56009480
H        5.90872720    -0.91251890   -25.65209580
C        7.57172680    -2.46651890   -27.66609570
O        7.83272700    -2.05151890   -28.81809430
N        8.49772740    -2.45751880   -26.75509450
H        8.26672740    -2.84251880   -25.84709550
C        9.92172720    -2.29551890   -27.18209460
H        9.97072700    -1.40851890   -27.81409450
C       10.82772730    -1.89251890   -26.04109570
H       10.61772730    -2.53851890   -25.18009570
H       11.89472680    -1.99551880   -26.27109530
C       10.56472680    -0.48651890   -25.48309520
C       11.29272650     0.61748120   -25.98109440
H       12.09772680     0.55548110   -26.69809530
C       11.02072720     1.93648110   -25.45409580
H       11.61972710     2.78748110   -25.74409480
C       10.08072660     2.16048120   -24.43609430
O        9.89872740     3.33748130   -23.85309410
H        9.95172690     4.02448130   -24.52209470
C        9.30472660     0.97848120   -23.98609540
H        8.48772720     1.17848110   -23.30909540
C        9.56772710    -0.28151880   -24.50909420
H        8.87672710    -1.07351890   -24.25909420
C       10.66072650    -3.44551900   -27.97909550
O       11.52372740    -3.13751890   -28.73609540
N       10.27672670    -4.71251870   -27.90909580
H        9.57872680    -4.86251880   -27.19109540
C       10.52072720    -5.87051870   -28.84609410
H       11.56672670    -6.16751860   -28.91309550
C        9.84672740    -7.13251880   -28.41309550
H        8.78072740    -7.00651880   -28.22009470
C       10.00072670    -8.24051860   -29.41509440
H        9.25372700    -8.07251930   -30.20109560
H       11.05272670    -8.26151850   -29.72409440
H        9.67872710    -9.20251850   -28.99709510
C       10.44472690    -7.64951900   -27.10909460
H       11.40472700    -8.12751870   -27.30609510
H       10.54772660    -6.74751900   -26.50509450
C        9.52872660    -8.55251880   -26.33209420
H        8.56072710    -8.03951930   -26.28409580
H        9.34372710    -9.48051930   -26.88809590
H        9.77672670    -8.90051840   -25.32109450
C       10.01472660    -5.54351900   -30.24309540
O       10.72772690    -5.67951870   -31.18709560
N        8.85772710    -4.90851880   -30.31109430
H        8.42672730    -4.60551880   -29.44609450
C        8.19772720    -4.41951890   -31.52609440
H        8.27072720    -5.25251870   -32.22609330
C        6.71672680    -4.12951900   -31.17109490
H        6.17472700    -3.92451880   -32.10309600
H        6.13272710    -4.90751890   -30.66509440
H        6.60072710    -3.16951890   -30.65309520
C        8.95972730    -3.19251890   -32.13709640
O        9.17572690    -3.03651880   -33.34509660
N        9.39972690    -2.25651880   -31.29609490
H        9.11172680    -2.26251890   -30.32409480
C       10.36672690    -1.13051880   -31.57909580
H        9.86872670    -0.37451880   -32.18709560
H       10.83872700    -0.74651890   -30.67509460
C       11.54772660    -1.60651890   -32.43909450
O       11.68572710    -1.12751890   -33.57009510
N       12.31472680    -2.57651880   -31.97309490
H       12.19272710    -2.86751890   -31.01009560
C       13.34572700    -3.35051890   -32.70709610
H       14.05472660    -2.56351880   -32.96309660
C       13.92972660    -4.31151870   -31.68709560
H       14.43272690    -3.71751880   -30.92409520
H       13.16372680    -4.66251900   -30.99609570
C       14.83972740    -5.46751880   -32.11909480
H       14.45272730    -5.95751910   -33.01309590
C       16.23972700    -4.96151880   -32.49109650
H       16.66372680    -4.69951870   -31.51309590
H       16.96872710    -5.67951870   -32.88509370
H       16.22172740    -4.22751900   -33.30509570
C       15.01372720    -6.40351870   -30.99709510
H       14.05472660    -6.88151880   -30.76509480
H       15.87272740    -7.07751890   -31.10909460
H       15.28572650    -5.71751880   -30.18509480
C       12.92272660    -4.00551890   -34.00509640
O       13.39872740    -3.77251890   -35.12809370
N       11.85072710    -4.88451860   -33.88209530
H       11.42572690    -5.01251890   -32.97209550
C       11.36572740    -5.59151890   -35.06309510
H       12.17172720    -6.26151900   -35.36309430
C       10.21872710    -6.50951860   -34.59809490
H        9.53072740    -5.95751910   -33.95809560
H        9.66072650    -6.74251890   -35.50509640
C       10.60372730    -7.85451890   -33.96009450
H       11.32872680    -7.69451900   -33.16209410
C        9.43172740    -8.59751890   -33.32409670
H        9.66172700    -9.62051870   -32.99909590
H        9.02872660    -8.10951900   -32.42809680
H        8.53272720    -8.76651860   -33.92909620
C       11.12172700    -8.85551930   -35.08809660
H       12.06572720    -8.46551900   -35.48809430
H       11.28972720    -9.85551930   -34.67109680
H       10.44272710    -8.98951910   -35.94009400
C       10.97972680    -4.65851880   -36.26209640
O       11.25972650    -5.04351900   -37.32209400
N       10.31872650    -3.51851890   -35.98409650
H       10.06072710    -3.40351890   -35.01109310
C        9.97072700    -2.42251900   -36.90909580
H        9.76272680    -2.84051900   -37.89409640
C        8.65972710    -1.68951880   -36.44409560
H        8.44972710    -0.97651890   -37.24109650
C        7.40472700    -2.54551890   -36.30409620
H        7.46872710    -3.37651900   -35.59009550
H        6.60972690    -1.93451880   -35.85909650
H        7.08472680    -2.81551890   -37.31809620
O        8.77372740    -1.16051890   -35.18309400
H        9.02172660    -1.86051880   -34.57409670
C       11.08572670    -1.41151880   -37.16009520
O       10.95972730    -0.60051880   -38.07209400
N       12.20472720    -1.45451880   -36.38609310
H       12.22072700    -2.30251880   -35.83209610
C       13.48472690    -0.72951880   -36.73009490
H       14.32372670    -1.16451880   -36.18609620
H       13.74772740    -0.75451890   -37.78809360
C       13.61372660     0.72848120   -36.34609600
O       14.24672700     1.43548120   -37.06009670
N       12.80872730     1.14448120   -35.37409590
H       12.32372670     0.42048110   -34.85809330
C       12.61472700     2.61748120   -35.09809490
H       12.10372730     3.08648110   -35.93909450
C       11.49572660     2.73048110   -34.07309340
H       11.77472690     2.18048120   -33.17509460
H       11.44772720     3.78348110   -33.79309460
C       10.09572700     2.19648120   -34.50609590
H        9.85872750     2.57748100   -35.50009540
H       10.21772670     1.11948120   -34.62109380
C        8.95972730     2.50848130   -33.47409440
H        8.15972710     1.80848110   -33.71609500
H        9.38372710     2.27248120   -32.49809650
N        8.35872750     3.84048100   -33.50409320
H        8.90172670     4.55348110   -33.03909680
C        7.17872710     4.28548100   -33.92009350
N        6.39772700     3.55448100   -34.61009600
H        6.70472720     2.61448120   -34.81609340
H        5.58072710     3.97248130   -35.03209690
N        6.81072710     5.54048110   -33.76809690
H        7.45872690     6.24748130   -33.45109560
H        5.99072690     5.80548100   -34.29509350
C       13.85372730     3.48548130   -34.78309630
O       14.71972660     3.04848120   -34.07409670
N       13.88872720     4.79848100   -35.18909450
C       13.00872710     5.33248140   -36.19409560
H       11.99472710     5.18048100   -35.80509570
H       13.18572710     4.90548130   -37.19009400
C       13.39872740     6.81948140   -36.36509320
H       12.61672690     7.58548120   -36.44109340
H       13.90572740     6.99848130   -37.32109450
C       14.44972710     7.05948110   -35.27409360
H       14.07072730     7.64548110   -34.42809680
H       15.22972680     7.76248120   -35.59209440
C       14.95372680     5.72048090   -34.79509350
H       15.92772670     5.45248130   -35.20409390
C       15.11672690     5.84348110   -33.25509640
O       16.03872680     6.51548100   -32.86009600
N       14.31672670     5.17348100   -32.36709590
H       13.58972740     4.58648110   -32.75709530
C       14.35272690     5.11548140   -30.92009540
H       15.10172650     5.83148100   -30.58109470
C       12.96572690     5.53848120   -30.33309560
H       13.15272710     5.63848110   -29.26409530
H       12.64472680     6.50248100   -30.72709470
C       11.89272690     4.40148120   -30.46909520
O       11.70472720     3.74148110   -31.46309470
N       11.33872700     4.10848090   -29.31309510
H       10.53672700     3.49448110   -29.39209560
H       11.41472720     4.76148130   -28.54309460
C       14.76172730     3.74748110   -30.28309440
O       15.02472690     3.73948120   -29.10109520
N       14.86372660     2.67048120   -31.08109470
H       14.75272660     2.82648110   -32.07609560
C       15.23472690     1.28948120   -30.58509450
H       14.64272690     1.03948120   -29.70409580
C       14.88272670     0.32448120   -31.70509530
H       13.88972660     0.46848120   -32.12909320
H       15.50472740     0.56048110   -32.56809620
O       15.19672680    -1.05351890   -31.40509410
H       14.79672720    -1.43151880   -30.61809540
C       16.69372750     1.07448110   -30.11409570
O       17.61072730     1.66948120   -30.71809580
N       16.94872670     0.22148110   -29.12309460
H       16.21872710    -0.25451890   -28.60509490
C       18.36772730    -0.07751890   -28.68909450
H       19.02972790     0.12648110   -29.53009410
C       18.91972730     0.74148110   -27.49009510
H       18.37472720     0.49748110   -26.57809450
H       19.94672780     0.42948110   -27.30009460
C       18.96472740     2.26848130   -27.54309460
H       19.73272710     2.63148120   -26.86009600
H       19.08672710     2.61748120   -28.56909560
C       17.71372600     3.09048100   -27.18009570
H       16.81572720     2.75948120   -27.70309450
H       17.61772730     2.97048120   -26.10109520
C       17.85972790     4.55648140   -27.53309440
H       18.75072670     5.01248120   -27.10009570
H       17.96872710     4.65048120   -28.61309430
N       16.59372710     5.34648130   -27.12609480
H       16.51272770     5.51848130   -26.13409420
H       16.45672610     6.23548130   -27.58309560
H       15.76472660     4.81948140   -27.36109540
C       18.31472780    -1.56851890   -28.33509450
O       17.35172650    -2.08351870   -27.74009510
N       19.38472750    -2.29751900   -28.69309430
H       20.10972790    -1.86951890   -29.25809480
C       19.70372770    -3.67451880   -28.22409440
H       19.03372760    -3.97851900   -27.42009540
C       19.36772730    -4.65551900   -29.44009590
H       19.09972760    -5.67951870   -29.15109440
H       18.40372660    -4.42651890   -29.91109470
H       20.18372730    -4.58551880   -30.16909600
C       21.06672670    -3.82151890   -27.63709450
O       21.91872790    -3.05851890   -27.92009540
N       21.19772720    -4.83651880   -26.80009460
H       20.47172740    -5.53951880   -26.73609540
C       22.48772620    -5.28151890   -26.20309450
H       23.20872690    -4.50651880   -26.46409420
C       22.28072740    -5.20451880   -24.66309550
H       21.93272780    -4.19951870   -24.42309570
C       21.42372700    -6.33651880   -24.09409520
H       21.82472610    -7.34851880   -24.23109440
H       21.33472630    -6.15551900   -23.01609420
H       20.40472790    -6.33051870   -24.50209430
C       23.68372730    -5.31151870   -23.97809410
H       24.43972780    -4.59651900   -24.32709500
H       23.56772610    -5.23151870   -22.89009480
H       24.18772700    -6.25951860   -24.20009420
C       22.97172740    -6.63051890   -26.80409430
O       22.18772700    -7.53151890   -27.00009540
N       24.24972720    -6.79851870   -27.08309560
H       24.78372760    -5.95451880   -26.91509440
C       24.97272680    -7.97051910   -27.50009540
H       24.31672670    -8.60851860   -28.09309580
H       25.88172720    -7.62851910   -27.99509430
C       25.38772770    -8.62651920   -26.19009590
O       25.56272700    -8.02451900   -25.15109440
N       25.42472650   -10.02451900   -26.22209550
C       25.44572640   -10.86651900   -27.46109580
H       25.77172660   -10.32051850   -28.35509490
H       24.46872710   -11.28151890   -27.74009510
C       26.41172790   -12.05751900   -27.15509410
H       27.44872670   -11.77951910   -27.38109590
H       26.13372610   -12.96451850   -27.70509530
C       26.26572610   -12.17651840   -25.61509510
H       27.06972690   -12.76251890   -25.15209580
H       25.29772760   -12.62451840   -25.35909460
C       26.19072720   -10.70651910   -25.16309550
H       25.48272710   -10.68951890   -24.33409500
C       27.56872750   -10.15451910   -24.73109440
O       28.02072720   -10.33451840   -23.63909530
N       28.26272770    -9.44351860   -25.61909480
H       27.86472700    -9.18251900   -26.51309590
C       29.59372710    -8.80051900   -25.40509410
H       30.34972760    -9.46851920   -24.99109460
C       30.03672790    -8.25151920   -26.75109480
H       30.96672630    -7.70951890   -26.57309530
C       30.28572650    -9.37351890   -27.79609490
H       30.59872630   -10.28451920   -27.27209470
H       29.38072780    -9.69451900   -28.32709500
H       31.07672690    -9.01151850   -28.46509550
O       29.12272640    -7.36851880   -27.29809570
H       29.38772770    -7.11551900   -28.18509480
C       29.50272750    -7.64551880   -24.40909580
O       30.53272630    -7.10951900   -24.12109570
N       28.30972670    -7.12551880   -23.98709490
H       27.47872730    -7.62951900   -24.27309420
C       28.07072640    -5.88451860   -23.32209590
H       27.07872770    -5.84751890   -22.87209510
H       28.83272740    -5.62951900   -22.58609580
C       27.98972700    -4.66051860   -24.32709500
O       27.85972790    -3.58351870   -23.78009410
N       28.08872600    -4.82551910   -25.62709430
H       28.44472690    -5.69451900   -26.00509450
C       27.99272730    -3.80051880   -26.59609410
H       28.51472660    -2.90151880   -26.27109530
C       28.82672690    -4.21251870   -27.86509510
H       28.46572690    -5.11651900   -28.35709570
C       28.89872740    -3.12151890   -29.02009580
H       29.64572720    -3.37151890   -29.78309440
H       27.93872640    -2.96651890   -29.52709580
H       29.19272610    -2.13051890   -28.65509410
C       30.28772740    -4.45351890   -27.39009480
H       30.93172650    -4.62451890   -28.26109500
H       30.62772750    -3.54351880   -26.88109590
H       30.50772670    -5.27651880   -26.69909480
C       26.54072760    -3.41851880   -26.88409420
O       25.68372730    -4.28351880   -26.78809550
N       26.37472720    -2.13851880   -27.10009570
H       27.20972630    -1.56751880   -27.16309550
C       25.12672620    -1.57551880   -27.47509570
H       24.36172680    -2.28451900   -27.15909580
C       24.88772770    -0.31351890   -26.55809590
H       25.82472610     0.19548120   -26.78609470
C       23.76272770     0.60748110   -26.90009500
H       23.80672650     1.49448120   -26.25509450
H       23.84772680     0.86948110   -27.96109580
H       22.85972790     0.01148110   -26.71909520
C       24.87772750    -0.64051880   -25.04909520
H       25.80072780    -1.13351880   -24.74409480
H       24.85572620     0.34048120   -24.57309530
C       23.78372760    -1.52751890   -24.54809570
H       23.78072740    -1.54351890   -23.45209500
H       22.76772690    -1.19151890   -24.79309460
H       24.03072740    -2.50551890   -24.97909550
C       24.87572670    -1.28951880   -28.96609500
O       25.77572630    -0.79251890   -29.66309550
N       23.73572730    -1.67351890   -29.51209450
H       23.16272740    -2.27351880   -28.93109510
C       23.41472630    -1.77151880   -30.96909520
H       24.30572700    -1.40751890   -31.48009490
C       23.16272740    -3.27851890   -31.27209470
H       22.20672610    -3.60751890   -30.86609460
H       23.12372780    -3.32851890   -32.36009600
C       24.19072720    -4.31351900   -30.88809590
H       24.44572640    -4.24151900   -29.83109470
C       23.51672740    -5.71151880   -31.02009580
H       24.08772660    -6.57051900   -30.64609530
H       22.60172650    -5.73551890   -30.41609570
H       23.28672790    -5.87051870   -32.08109660
C       25.46472740    -4.21151880   -31.68009570
H       25.93372730    -3.25351880   -31.42509460
H       26.19572640    -4.95251890   -31.33409500
H       25.26072690    -4.27051880   -32.75609590
C       22.18372730    -0.90451880   -31.41409490
O       21.27272610    -0.72151890   -30.64109420
N       22.15972710    -0.48551880   -32.67009350
H       22.97472760    -0.58751890   -33.26309590
C       20.97272680    -0.01851890   -33.32509610
H       20.26572610     0.50448110   -32.68109510
C       21.22372630     1.07348120   -34.37609480
H       20.30372620     1.65248120   -34.44909670
H       22.07372670     1.70648110   -34.11709590
O       21.47072790     0.31748120   -35.52709580
H       20.92572780     0.65648110   -36.24109650
C       20.12872700    -1.20951890   -33.92309570
O       20.60272790    -2.30951880   -33.86109540
N       18.84672740    -1.09051880   -34.28209690
C       18.06872750     0.12148120   -34.34609600
H       18.58872600     0.94248120   -34.85609440
H       17.67872620     0.26248120   -33.33109660
C       16.79372790    -0.19651890   -35.13709640
H       16.85972790     0.23848110   -36.14209370
H       15.96572690     0.28548120   -34.60409550
C       16.69372750    -1.71551880   -35.11609650
H       16.30372620    -2.09551880   -36.06809620
H       16.12572670    -1.92251880   -34.20109560
C       18.10472680    -2.14751890   -34.89909360
H       18.01572610    -2.86351900   -34.08209610
C       18.71872710    -2.72451880   -36.16909410
O       18.66472630    -3.89551880   -36.47009660
N       19.33072660    -1.85451890   -37.01909640
H       19.33972740    -0.88051890   -36.74109650
C       20.11872670    -2.17551880   -38.20609660
H       19.40072630    -2.71351890   -38.82509610
C       20.66472630    -0.87351880   -38.85209660
H       21.19272610    -0.19151890   -38.18509670
H       21.37272640    -1.13751890   -39.63909530
C       19.58672710    -0.01351890   -39.52409360
H       20.09272770     0.54248110   -40.31409450
H       18.81272700    -0.64651880   -39.95609660
C       18.94372750     0.94548110   -38.54209520
O       18.23772620     1.84748110   -39.04309460
O       19.15772630     0.89148120   -37.29409410
C       21.34772680    -3.04951880   -37.91209410
O       21.85572620    -3.77651880   -38.74809650
N       22.03672790    -2.81851890   -36.80109410
H       21.68572620    -2.07551880   -36.20909500
C       23.14372630    -3.65351890   -36.31609340
H       23.85072710    -3.88951870   -37.11209490
C       23.97972680    -2.88551880   -35.29809570
H       23.31172750    -2.58251880   -34.49109650
H       24.79172710    -3.50651880   -34.91909410
C       24.51872630    -1.64051890   -36.00309370
H       25.09472660    -1.97951890   -36.86509320
H       23.69172670    -0.98651890   -36.27709580
C       25.41272740    -0.80051890   -35.06109620
O       24.87872700    -0.44351880   -33.96009450
O       26.50472640    -0.38851880   -35.47709660
C       22.64972690    -4.98551890   -35.70409390
O       23.20272640    -5.98651890   -35.99809650
N       21.60672760    -4.92751880   -34.85009380
H       21.14172740    -4.04951910   -34.65009690
C       20.99272730    -6.12251900   -34.28309630
H       21.60772710    -6.64851900   -33.55309680
C       19.83672710    -5.61551900   -33.34209440
H       19.11372760    -5.16951890   -34.03609470
H       19.31072620    -6.43051860   -32.83009340
H       20.32372670    -4.88751890   -32.68109510
C       20.61872670    -7.16851900   -35.37909320
O       21.09372710    -8.27351860   -35.30309680
N       19.84672740    -6.73451900   -36.39709470
H       19.58972740    -5.75751880   -36.46209340
C       19.51672740    -7.70151900   -37.54909520
H       19.08372690    -8.63251880   -37.18209460
C       18.57172780    -6.98251870   -38.55809400
H       18.96072770    -6.00451900   -38.86709590
H       18.55672650    -7.55451870   -39.49509430
C       17.03172680    -6.83351900   -38.10809330
C       16.11772730    -7.20151900   -39.09109500
H       16.45672610    -7.53651910   -40.06009670
C       14.73772720    -6.96451900   -38.90809630
H       13.97672650    -7.18951890   -39.64009480
C       14.33372690    -6.54851870   -37.60609440
H       13.28572650    -6.46751880   -37.36009600
C       15.24872680    -6.37651870   -36.58109660
H       14.91272740    -6.16351890   -35.57709500
C       16.58872600    -6.44051890   -36.82509610
H       17.26272770    -6.17151880   -36.02509690
C       20.76872630    -8.19251920   -38.31609340
O       20.90372660    -9.36451910   -38.53909680
N       21.75772670    -7.33251910   -38.68609620
H       21.52672770    -6.36151890   -38.51109310
C       23.13872720    -7.65151880   -39.19509510
H       23.12272640    -8.10051920   -40.18809510
C       23.91372680    -6.35451890   -39.27309420
H       23.33472630    -5.73551890   -39.95909500
H       24.05572700    -5.82551910   -38.33109660
C       25.28772740    -6.59651900   -39.83509450
H       25.89072610    -7.18951890   -39.14609530
H       25.13472750    -7.22951890   -40.70909500
C       26.06172750    -5.28351880   -40.24909590
H       25.96372600    -4.54351900   -39.45509340
H       27.10972790    -5.55951880   -40.36509320
C       25.45072750    -4.76651910   -41.47409440
H       25.12772750    -5.54551890   -42.16509630
H       24.52772710    -4.29451890   -41.13709640
N       26.33872600    -3.82051900   -42.14309690
H       26.04472730    -3.54851890   -43.07109450
H       26.43972780    -2.93651890   -41.66509630
H       27.25672720    -4.20651870   -42.31109620
C       23.76572610    -8.67851920   -38.33609390
O       23.97772790    -9.70751860   -38.89409640
N       23.96272660    -8.41351890   -37.01009370
H       23.82472610    -7.47951890   -36.64109420
C       24.68372730    -9.27151870   -36.05409620
H       25.59272770    -9.55151840   -36.58709340
C       25.09472660    -8.50651930   -34.73909380
H       24.15172770    -8.13151930   -34.34009550
H       25.45472720    -9.17451860   -33.95709610
C       26.09272770    -7.33851860   -35.03409580
H       25.54772760    -6.45751910   -35.37209320
C       26.59372710    -7.01651910   -33.64509580
H       25.73472790    -6.77251860   -33.00809480
H       27.09972760    -7.85451890   -33.15009690
H       27.33372690    -6.20751910   -33.68209460
C       27.33472630    -7.61351870   -35.91109470
H       27.05772780    -8.16851900   -36.81509400
H       27.76472660    -6.62451890   -36.11609650
H       28.10072710    -8.19051840   -35.37909320
C       23.94072720   -10.55451870   -35.78209690
O       24.58072660   -11.59051900   -35.74909590
N       22.57372670   -10.54851910   -35.57409670
H       22.14072610    -9.64251900   -35.70609660
C       21.76772690   -11.75751880   -35.51209640
H       22.31172750   -12.43651870   -34.85509490
C       20.42172620   -11.52251910   -34.78309630
H       20.60572620   -10.92251870   -33.88409420
H       19.75072670   -11.01051900   -35.48409650
H       19.88972660   -12.41651920   -34.43609620
C       21.65272710   -12.59551910   -36.85809330
O       21.08972740   -13.70751860   -36.88209530
N       22.22172740   -12.10451890   -37.95009610
H       22.50772670   -11.13251880   -37.95009610
C       22.16472630   -12.90151880   -39.11009600
H       22.87872700   -12.40351870   -39.76509480
H       22.52572630   -13.91851900   -38.95609660
C       20.76672740   -12.96951870   -39.80409620
O       20.50872610   -13.87351890   -40.57909390
N       19.77072720   -12.09951880   -39.44709400
H       20.00472640   -11.36651900   -38.78709410
C       18.38572690   -12.03551860   -39.93209460
H       17.81872750   -12.96051880   -39.83009340
C       17.57272720   -11.04851910   -39.01609420
H       18.13272670   -10.15051840   -38.75709530
C       16.23472790   -10.68251900   -39.56009670
H       16.28072740   -10.34251880   -40.60209660
H       15.47772690   -11.47451880   -39.50209430
H       15.88872720    -9.88951870   -38.88609310
C       17.22572710   -11.78351880   -37.65409470
H       16.62172700   -12.68751910   -37.80109410
H       18.16072650   -12.19551850   -37.25509640
H       16.70972630   -11.24351880   -36.85109330
C       18.38372610   -11.62651920   -41.37709430
O       18.98372650   -10.61151890   -41.77309420
N       17.70172690   -12.39151860   -42.22909550
H       17.29472730   -13.22651860   -41.82509610
C       17.79772760   -12.37451840   -43.70209500
H       18.86472700   -12.43451880   -43.91609570
C       17.17172620   -13.65651890   -44.26609420
H       16.18972780   -13.80951880   -43.81709670
H       17.18972780   -13.54651930   -45.35109330
C       18.05572700   -14.89751910   -43.94309620
H       17.80072780   -15.66551880   -44.67309570
H       19.09572790   -14.66751860   -44.17309570
C       17.83472630   -15.39051910   -42.55409620
O       18.73972700   -16.14351840   -42.17309570
O       16.75472640   -15.26051900   -41.94209670
C       17.17772670   -11.18451880   -44.35609440
O       17.64772610   -10.79251860   -45.47109600
N       16.14372630   -10.61551860   -43.83509450
H       15.89972690   -10.91651920   -42.89909360
C       15.36672690    -9.43851850   -44.37709430
H       15.62872700    -9.35551930   -45.43209460
H       14.33872700    -9.79051880   -44.28809360
C       15.45072650    -8.08051870   -43.69009400
O       16.01672740    -7.95051910   -42.61709590
N       14.75472740    -7.11051890   -44.24709320
H       14.17872710    -7.31551890   -45.05409620
C       14.59972670    -5.79151870   -43.57809450
H       15.51172730    -5.31551890   -43.21509550
H       14.20872690    -5.11351870   -44.33609390
C       13.59472660    -5.75351910   -42.41409680
O       13.13072680    -6.78451870   -41.95509340
N       13.24272730    -4.54251860   -41.99309540
H       13.68072700    -3.73751880   -42.42309570
C       12.25672720    -4.32451870   -40.95209500
H       12.50872710    -4.76651910   -39.98809430
C       12.31572720    -2.83551880   -40.61109540
H       12.12472720    -2.15051890   -41.44709400
H       11.55272670    -2.54851890   -39.87709430
C       13.60672660    -2.42251900   -39.98009490
C       14.15272710    -3.21051880   -38.93309400
H       13.69972710    -4.08551880   -38.49309540
C       15.38572690    -2.86051890   -38.37809370
H       15.83572670    -3.46651890   -37.60609440
C       16.03772740    -1.74351880   -38.77709580
H       17.04572680    -1.55851890   -38.43809510
C       15.54972740    -0.97651890   -39.81609340
H       16.06172750    -0.09851890   -40.17909620
C       14.35172650    -1.36651890   -40.48909380
H       14.09072690    -0.75451890   -41.34009550
C       10.86872670    -4.79651880   -41.33009340
O       10.39372730    -4.48751880   -42.44709400
N       10.24772740    -5.64751860   -40.51809690
H       10.66772650    -5.70951890   -39.59709550
C        8.90472700    -6.07751890   -40.72709660
H        8.90872670    -6.69751880   -41.62309650
C        8.56572720    -7.13051890   -39.63009640
H        8.48672680    -6.70951890   -38.62009430
H        7.55072690    -7.50651880   -39.80909350
C        9.42372700    -8.34451870   -39.60009380
C        8.96972660    -9.60551930   -40.10909650
H        8.00972650    -9.78151890   -40.57209400
C        9.81072710   -10.72851850   -39.97609330
H        9.43872740   -11.64751910   -40.40509410
C       11.08472730   -10.63151930   -39.34609600
H       11.78872680   -11.44251920   -39.23009490
C       11.49972720    -9.44451900   -38.77709580
H       12.49472710    -9.34451870   -38.37009430
C       10.70072650    -8.30351920   -38.93109510
H       11.10272690    -7.36051890   -38.59109500
C        7.86572690    -4.92751880   -40.84309390
O        7.59572700    -4.30651900   -39.81709670
N        7.28672700    -4.73351910   -41.99509430
H        7.75772710    -5.15551900   -42.78609470
C        6.05572700    -4.06151870   -42.15209580
H        6.05872680    -3.18051890   -41.51009370
C        5.87272690    -3.69351890   -43.65709690
H        6.11072680    -4.59451870   -44.22209550
H        4.81672720    -3.47251890   -43.81009670
C        6.71072720    -2.42451880   -44.12009430
H        7.77272700    -2.57651880   -43.92709350
H        6.55672690    -2.24951890   -45.18509670
C        6.31372690    -1.19751880   -43.29409410
O        7.06072710    -0.88651880   -42.36509320
O        5.38272710    -0.48651890   -43.58609390
C        4.93772700    -5.05151890   -41.65909580
O        4.49872680    -5.93651870   -42.40509410
N        4.45372680    -4.87551880   -40.39509580
H        4.95972680    -4.15351870   -39.89609530
C        3.42372700    -5.65351870   -39.74109650
H        3.66772700    -6.70951890   -39.85909650
C        3.25172690    -5.30851890   -38.26709370
H        2.86072710    -4.29651880   -38.16109470
H        2.53672700    -6.00151870   -37.82309340
C        4.54072710    -5.39951900   -37.42809680
H        5.30772690    -4.72851900   -37.81309510
C        4.16272690    -5.01151900   -35.96809390
H        5.01272680    -4.79651880   -35.30809400
H        3.53972700    -4.10951900   -35.95509340
H        3.64972690    -5.81751870   -35.43009570
C        5.19872710    -6.78651910   -37.38209530
H        6.03172680    -6.75951860   -36.66909410
H        4.55372710    -7.58151870   -36.98809430
H        5.67272710    -7.02251860   -38.34309390
C        2.03372690    -5.54451890   -40.36609650
O        1.74972700    -4.45351890   -40.87009430
N        1.22572700    -6.58551880   -40.23809430
H        1.68372700    -7.37851910   -39.80409620
C       -0.14627300    -6.70551870   -40.69009400
H       -0.30227300    -5.92351870   -41.43309400
C       -0.26527300    -8.08951850   -41.35809330
H       -0.94727300    -8.03251840   -42.20709610
H        0.70072700    -8.44551850   -41.71509550
C       -0.61827300    -9.24051860   -40.42309570
H        0.00272700    -9.15951920   -39.53109360
H       -1.65627300    -9.10151860   -40.12409590
C       -0.49327300   -10.70051860   -40.98409650
O       -0.21727300   -10.81851860   -42.15909580
N       -0.69827300   -11.78351880   -40.24709320
H       -0.64127300   -12.70451930   -40.66709520
H       -0.99027300   -11.78151890   -39.27709580
C       -1.14527300    -6.36851880   -39.58809660
O       -0.80527300    -6.19551900   -38.45909500
N       -2.42527290    -6.18851900   -39.81209560
C       -2.92727300    -6.04851870   -41.21209340
H       -2.76527310    -7.01451870   -41.70609660
H       -2.26427290    -5.32351880   -41.70009610
C       -4.39027310    -5.59851880   -41.07109450
H       -5.10427280    -6.06151870   -41.76409530
H       -4.44227310    -4.52951910   -41.31009670
C       -4.74727300    -5.66251900   -39.59709550
H       -5.31627320    -6.59751890   -39.51809690
H       -5.40327310    -4.87051870   -39.21409610
C       -3.47227310    -5.83751870   -38.84309390
H       -3.26227310    -4.89851900   -38.32909390
C       -3.55527310    -6.85051870   -37.69209670
O       -3.17127300    -7.96351860   -37.84209440
N       -3.91727300    -6.43451880   -36.49309540
H       -4.36327310    -5.52851870   -36.40709690
C       -3.63827300    -7.13551900   -35.24909590
H       -3.91327310    -6.49951890   -34.40809630
C       -4.67027280    -8.28151890   -34.97709660
H       -5.65227320    -7.86151890   -35.19909670
H       -4.53927280    -9.11251930   -35.67009350
C       -4.79327300    -8.73551850   -33.57509610
H       -4.39727310    -8.01451870   -32.86009600
H       -5.85427280    -8.74451920   -33.32509610
C       -4.06427290   -10.07651900   -33.06609340
H       -4.48727320   -10.89451890   -33.65009690
H       -2.99927310   -10.11251930   -33.29709630
C       -3.99127290   -10.17351910   -31.48009490
H       -3.26427290    -9.55651860   -30.95009420
H       -4.94927310    -9.81551840   -31.10309410
N       -3.91227290   -11.57751850   -31.05309490
H       -3.32627300   -11.56551840   -30.23009490
H       -4.78527310   -12.05651860   -30.88309480
H       -3.38727310   -12.17451860   -31.67609600
C       -2.26827310    -7.58451890   -34.86309430
O       -2.07127310    -7.83251910   -33.68809510
N       -1.30927300    -7.80651900   -35.78809360
H       -1.46327300    -7.45151900   -36.72409440
C       -0.05927300    -8.51151850   -35.47109600
H       -0.22927300    -9.51051900   -35.06809620
C        0.73872700    -8.63151930   -36.74809650
H        0.18072700    -9.33651920   -37.36409380
H        0.80272700    -7.69451900   -37.30109410
C        2.10272690    -9.27951910   -36.72909550
H        2.77672700    -8.55151840   -36.27809520
H        2.02872710   -10.09551910   -36.00909420
C        2.47772690    -9.74751850   -38.14609530
O        2.75072690   -10.94951920   -38.38209530
O        2.49872710    -8.95951840   -39.10609440
C        0.83172700    -7.77851870   -34.41209410
O        1.55472700    -8.39051910   -33.69509510
N        0.71872700    -6.43551870   -34.31509400
H        0.04672700    -5.96951870   -34.91309360
C        1.54872700    -5.66951890   -33.37609480
H        2.56172700    -6.05651900   -33.26709370
H        1.65472700    -4.67451910   -33.80809400
C        0.82272700    -5.64851900   -32.01809690
O        1.31172690    -5.48851870   -30.91709520
N       -0.49606646    -5.89731588   -32.03347204
H       -0.95349582    -6.01191068   -32.93178603
C       -1.21878170    -6.32034956   -30.81933251
H       -0.98413471    -5.62302964   -30.01620946
C       -2.74800676    -6.33687308   -30.98327308
H       -3.02898101    -7.25919916   -31.47281748
C       -3.45046286    -6.32282661   -29.62442874
H       -3.16985054    -7.20320476   -29.03509486
H       -3.19550923    -5.42285605   -29.05116423
H       -4.54055899    -6.35720661   -29.74615408
C       -3.28926168    -5.16125710   -31.79899466
H       -2.87475720    -5.14386026   -32.81351812
H       -4.37584946    -5.23639206   -31.88388384
H       -3.04437222    -4.21715229   -31.30594015
C       -0.72653806    -7.70918910   -30.40532538
O       -0.52183900    -7.94643202   -29.22294326
N       -0.44927300    -8.61151890   -31.36809540
H       -0.56027300    -8.42451860   -32.35709380
C       -0.02827300    -9.97251890   -31.06709480
H       -0.69227300   -10.32051850   -30.27509500
C       -0.03727300   -10.94151880   -32.24109650
H        0.42872700   -10.44251920   -33.09909440
H        0.44672700   -11.90651890   -32.04909520
H       -1.08027300   -11.19851880   -32.46509550
C        1.37872700    -9.98451900   -30.31709480
O        1.51072690   -10.73851870   -29.31809430
N        2.24372700    -9.06251910   -30.64309500
H        2.02472690    -8.47451880   -31.43909450
C        3.54172710    -8.85051920   -29.88409420
H        3.97072700    -9.84651850   -29.77409550
C        4.47772690    -7.89751860   -30.64609530
H        3.88972690    -6.98351910   -30.73009490
H        5.34472700    -7.51751900   -30.10509490
C        5.05072690    -8.29951860   -32.02309420
H        4.28372720    -8.80451870   -32.60909650
C        5.46872710    -7.05651900   -32.80709460
H        6.44872710    -6.72051910   -32.44809340
H        5.60572720    -7.38551900   -33.84509660
H        4.75672720    -6.22151900   -32.78909680
C        6.14372680    -9.36451910   -31.80009460
H        5.82772680   -10.35151860   -31.44109540
H        6.60272690    -9.64451890   -32.75609590
H        6.89072700    -9.01951890   -31.07409480
C        3.36472700    -8.44251920   -28.43409540
O        4.33172700    -8.65151880   -27.71709440
N        2.27431746    -7.78025258   -28.01227069
H        1.51283911    -7.63920463   -28.67064945
C        2.31605574    -6.92939256   -26.79261483
H        3.22753019    -7.16135014   -26.24532146
C        2.40189501    -5.42315751   -27.13770809
H        2.67686348    -4.88962987   -26.22778697
C        3.47967966    -5.12346280   -28.18189350
H        3.60886413    -4.04104845   -28.28212000
H        4.43679427    -5.57379982   -27.89443091
H        3.19356969    -5.50933595   -29.16401801
C        1.08465469    -4.82176617   -27.64577588
H        0.32206911    -4.80816573   -26.86252871
H        1.23067461    -3.78542552   -27.97600012
H        0.69420477    -5.39863748   -28.48830598
C        1.19362961    -7.14871307   -25.78083254
O        1.41931590    -6.96967058   -24.59809039
N       -0.01287899    -7.51058251   -26.22013727
H       -0.15334648    -7.65066501   -27.21766165
C       -1.18205791    -7.58854873   -25.34155310
H       -1.13770446    -6.77202113   -24.61963262
C       -2.43655893    -7.37974304   -26.21008009
H       -2.22784160    -6.50627975   -26.86219775
H       -2.54959794    -8.24567873   -26.89212112
C       -3.82700333    -7.11668327   -25.60726054
O       -4.75681844    -6.89270581   -26.41321982
N       -3.99413453    -7.17854254   -24.26599747
H       -4.94124027    -6.97967671   -23.93212737
H       -3.22456796    -6.97462020   -23.56217642
C       -1.16503796    -8.90708558   -24.54767299
O       -1.62606768    -9.92427562   -25.04147751
N       -0.53974823    -8.90941838   -23.36257720
H       -0.09431161    -8.04314589   -23.07166960
C       -0.50736532   -10.04732974   -22.43080634
H       -1.43970723   -10.04595636   -21.86791131
H       -0.47629888   -10.97861337   -22.98402886
C        0.64493149   -10.06709455   -21.41565345
O        1.47740199    -9.18147211   -21.36312706
N        0.67008001   -11.09699802   -20.56976820
H        0.04258201   -11.87162402   -20.75198045
C        1.41404095   -11.17058938   -19.29367766
H        1.37594200   -10.18707369   -18.82541722
C        0.69935908   -12.16945483   -18.34344375
H        1.26934253   -12.27266965   -17.41979697
C       -0.70892940   -11.71568834   -17.97346954
H       -1.36159721   -11.68946504   -18.85337089
H       -1.14837828   -12.40578307   -17.24442673
H       -0.68584568   -10.71264273   -17.52988331
O        0.55284658   -13.43797655   -18.94617891
H        0.13156481   -14.05293572   -18.31124724
C        2.91292945   -11.52062240   -19.40766661
O        3.49429350   -11.98311540   -18.43373269
N        3.57472710   -11.38651850   -20.56909560
H        3.25772690   -10.79651930   -21.32909580
C        4.84272720   -12.14651870   -20.82109450
H        4.59872670   -13.14651870   -20.46209530
C        5.04872700   -12.23651890   -22.35309410
H        4.09572700   -12.38651850   -22.87609480
H        5.52872710   -11.36551860   -22.81509590
H        5.73472690   -13.07251930   -22.53809550
C        6.17972710   -11.77951910   -20.05509570
O        6.94272710   -12.68951890   -19.80209540
N        6.30972720   -10.49451920   -19.56409450
H        5.64972690    -9.73351860   -19.67409520
C        7.44772720   -10.15451910   -18.67809490
H        8.31972690   -10.60851860   -19.14809420
C        7.76672700    -8.69751930   -18.67809490
H        7.11772680    -8.25351910   -17.92409520
C        9.13172720    -8.45651910   -18.22809410
H        9.33972740    -8.89451890   -17.24409480
H        9.84872720    -9.01951890   -18.83909420
H        9.37672710    -7.39051870   -18.30409430
C        7.52772710    -8.01451870   -20.03809550
H        7.94672680    -7.00051880   -20.01009560
H        8.00172710    -8.49651910   -20.90209580
H        6.48672680    -7.76351880   -20.27309420
C        7.38772680   -10.70951840   -17.28509520
O        8.14672660   -11.51851840   -16.90009500
N        6.27572680   -10.30151840   -16.60009570
H        5.67572690    -9.59551910   -17.01109500
C        5.99072690   -10.67251870   -15.20009520
H        6.86172680   -10.41151910   -14.59909530
H        5.15972710   -10.01851840   -14.93509480
C        5.63072680   -12.11351870   -14.90009500
O        6.18372680   -12.58151910   -13.90209480
N        5.12972690   -12.86651900   -15.85809520
H        4.80872680   -12.39551930   -16.69509510
C        4.98072720   -14.33351900   -15.65509510
H        4.71572690   -14.61951920   -14.63709550
C        3.83372690   -14.72051910   -16.60409550
H        3.70572710   -15.78951930   -16.43009570
H        2.92972710   -14.20351890   -16.28209500
O        4.13372710   -14.51651860   -17.94709590
H        3.91872690   -13.62551880   -18.23009490
C        6.22072700   -15.10651870   -15.97809510
O        6.53072690   -16.04251860   -15.25109480
N        7.00472690   -14.58551880   -16.87209510
H        6.72372670   -13.72051910   -17.31909560
C        8.37672710   -14.92151930   -17.15109440
H        8.44372650   -15.98651890   -17.37309460
H        8.78472710   -14.37351890   -18.00009540
C        9.32172680   -14.68951890   -15.97709470
O       10.03872680   -15.59051900   -15.60309510
N        9.40572740   -13.47051910   -15.41509530
H        8.89972690   -12.66851900   -15.77209470
C       10.29672720   -13.13751890   -14.30009460
H       11.28072740   -13.55851840   -14.50909520
C       10.51772690   -11.63651850   -14.11909480
H       10.84272670   -11.23451900   -15.07909490
H        9.60772710   -11.09951880   -13.85109520
C       11.57972720   -11.34451870   -13.04309460
H       11.07272720   -11.46251870   -12.08509540
H       12.34272670   -12.11151890   -13.18009470
S       12.32172680    -9.64551930   -13.08809470
C       14.08172700   -10.06451890   -13.03409480
H       14.38572690   -10.30651860   -12.00809480
H       14.13572690   -10.99351880   -13.61609460
H       14.74572660    -9.32551860   -13.49909500
C        9.83772660   -13.69151880   -12.93209460
O       10.60872750   -13.84751890   -11.99609470
N        8.57872680   -14.11151890   -12.82709500
H        7.97572710   -13.87751870   -13.60609530
C        8.00472740   -15.00251870   -11.77809520
H        8.25072670   -14.62151910   -10.78709510
C        6.42972710   -14.97451880   -11.86409470
H        6.09072690   -15.80951880   -11.23909470
H        5.91972680   -14.06751920   -11.51509480
H        6.10772710   -15.10951900   -12.90409470
C        8.55672740   -16.42251970   -11.91009520
O        8.96472740   -17.05251880   -10.93209460
N        8.43772700   -17.03251840   -13.09609510
H        7.95972680   -16.53651810   -13.83809470
C        8.91272740   -18.43951800   -13.25709530
H        8.40472700   -19.14451980   -12.60009480
C        8.61972710   -18.89151950   -14.62409500
H        9.22872730   -18.23851970   -15.24909500
H        8.95172690   -19.90751840   -14.83309460
O        7.25272700   -18.81751820   -15.02709480
H        7.04572680   -17.88051800   -15.00009540
C       10.38072680   -18.58351900   -12.96309470
O       10.82872680   -19.53251840   -12.33809470
N       11.11872670   -17.55051800   -13.35009480
H       10.66872690   -16.95151900   -14.03209500
C       12.50572680   -17.34951970   -13.02509500
H       13.23272710   -18.04951860   -13.43609520
C       12.88872720   -16.00451850   -13.68809510
H       12.97472670   -16.13551900   -14.76709460
H       12.12772660   -15.24851890   -13.49409480
C       14.14172740   -15.37351890   -13.22309490
H       13.96272660   -14.96151920   -12.22909550
H       14.96572690   -16.08751870   -13.22409530
S       14.81872650   -13.99751850   -14.09309480
C       15.63672730   -13.27851870   -12.66609480
H       16.31072620   -12.49651910   -13.03709510
H       14.87772660   -12.83451840   -12.01109500
H       16.29272650   -13.99451920   -12.15509510
C       12.80472660   -17.29451940   -11.55309490
O       13.69072720   -18.01151850   -11.09809490
N       12.00072670   -16.55151940   -10.75009540
H       11.26772690   -16.00851820   -11.19009490
C       11.96672730   -16.65751840    -9.29909520
H       12.95272730   -16.40551950    -8.90909480
C       10.91872690   -15.67151930    -8.77909470
H       10.07072730   -15.59251880    -9.45909500
C       10.24072740   -15.92151930    -7.50109480
H        9.70972730   -16.87851910    -7.43409490
H       11.00172710   -15.96551900    -6.71309520
H        9.59172730   -15.05751900    -7.30909490
C       11.54872700   -14.26851840    -8.68909550
H       11.94672680   -13.87351890    -9.63209530
H       10.81972690   -13.46751880    -8.51509480
H       12.34672740   -14.28251840    -7.93609520
C       11.70972730   -18.14251900    -8.84509470
O       12.30972670   -18.57651900    -7.96109490
N       10.70072650   -18.84751890    -9.43709470
H       10.33272740   -18.42151830   -10.28009510
C       10.06072710   -20.01351930    -8.77009490
H       10.10272690   -19.84951970    -7.69309520
C        8.58472730   -20.11051940    -9.29509540
H        8.62572670   -19.92551800   -10.36809540
H        8.19072720   -21.09851840    -9.05509470
C        7.66972680   -19.06551930    -8.60509490
H        8.03072740   -18.05251880    -8.78809550
C        6.27672720   -19.09651950    -9.33109470
H        6.31672720   -18.53951840   -10.27509500
H        5.89972690   -20.11151890    -9.50709530
H        5.56472680   -18.53251840    -8.71609500
C        7.30772690   -19.27951810    -7.06709530
H        6.53572700   -18.62151910    -6.65109490
H        6.94172720   -20.30451970    -6.93409490
H        8.23672680   -19.08351900    -6.51609520
C       10.94572730   -21.25951960    -8.92709540
O       11.08472730   -22.05751800    -8.05309490
N       11.71572690   -21.30351830   -10.00809480
H       11.63172720   -20.55051800   -10.68009470
C       12.84972670   -22.28351970   -10.18709470
H       12.47872730   -23.30351830   -10.29209520
C       13.63072680   -21.94651790   -11.42309470
H       12.97372720   -21.93951800   -12.30109500
H       14.06972690   -20.94251820   -11.37309550
C       14.85972690   -22.87151910   -11.67709540
C       16.17972760   -22.51351930   -11.36809540
H       16.35872650   -21.52251820   -10.97909550
C       17.23372650   -23.36851880   -11.73709490
H       18.17872620   -22.94651790   -11.42709540
C       17.04672620   -24.56751820   -12.38709550
H       17.93172650   -25.13451960   -12.63609500
C       15.72372720   -24.92251970   -12.68909550
H       15.58872700   -25.86451910   -13.20009520
C       14.61172680   -24.06851960   -12.33809470
H       13.58972740   -24.33251950   -12.56809520
C       13.81872650   -22.28951840    -8.97709470
O       14.38472650   -23.27551840    -8.56709480
N       13.99172690   -21.17551800    -8.27409460
H       13.56072710   -20.31551930    -8.59409520
C       15.09872720   -20.94551850    -7.37309500
H       15.89372730   -21.68451880    -7.47509530
C       15.76972680   -19.63551900    -7.69409510
H       16.14572720   -19.73651890    -8.71209530
H       14.96372700   -18.92551800    -7.88009500
C       16.86572650   -19.15951920    -6.76109500
H       16.42672730   -18.41251950    -6.10009530
H       17.26872630   -19.93951800    -6.11409520
C       18.01672740   -18.61351970    -7.61509510
O       17.94972610   -17.38651850    -7.73409510
O       18.72172740   -19.27951810    -8.41209510
C       14.52172660   -20.89051820    -5.91209510
O       15.06472680   -21.47551920    -5.04609490
N       13.34872720   -20.32751850    -5.70009520
H       12.98372750   -19.77651980    -6.46809480
C       12.55572700   -20.46151920    -4.38309530
H       13.23172660   -20.03951840    -3.64009500
C       11.28072740   -19.62751960    -4.44209530
H       10.61572740   -19.81551930    -3.58909510
H       11.53772740   -18.56151960    -4.43709520
H       10.76572700   -19.84151840    -5.38609500
C       12.21672730   -21.96251870    -4.07609510
O       12.09672740   -22.17351910    -2.86609510
N       12.13172720   -22.84651950    -5.03709510
H       12.30472660   -22.40651890    -5.93309500
C       11.98772720   -24.34851840    -4.81809520
H       11.25572680   -24.61151890    -4.05409530
C       11.39272690   -25.06251910    -6.12209510
H       11.99272730   -24.86351970    -7.01009510
H       11.54072670   -26.11851880    -5.89709520
C        9.85072710   -24.87851910    -6.28709510
O        9.01572700   -25.69051930    -5.93709520
N        9.41672710   -23.88451960    -6.91709520
H        8.41672710   -23.88251880    -7.07709500
H       10.03672700   -23.22151950    -7.36609510
C       13.29172710   -24.98051830    -4.43609520
O       13.26072690   -25.91651920    -3.62109490
N       14.42872710   -24.44951820    -4.93709520
H       14.40372660   -23.56551930    -5.43209510
C       15.70072650   -24.88851930    -4.50909520
H       15.69472690   -25.97751810    -4.49009510
C       16.79572680   -24.63651850    -5.55809500
H       16.70472720   -23.58351900    -5.82709500
C       18.22972680   -24.99251940    -5.10309510
H       18.35872650   -26.03851890    -4.79909520
H       18.91372680   -24.92851830    -5.95909500
H       18.56772610   -24.21251870    -4.41109510
C       16.55072780   -25.42251970    -6.87509490
H       15.54872700   -25.15451810    -7.21009490
H       17.20572660   -24.99551960    -7.63509510
C       16.63372610   -26.96551900    -6.87909510
H       17.68172650   -27.28351970    -6.94309520
H       16.04772760   -27.47051810    -6.10109520
H       16.22272680   -27.27851870    -7.84709500
C       16.10972790   -24.40051840    -3.11709500
O       16.76172640   -25.08651920    -2.32909510
N       15.85072710   -23.18751910    -2.87109490
H       15.44472690   -22.57751850    -3.57009510
C       16.22272680   -22.66451840    -1.52909510
H       17.22672650   -23.02151870    -1.29809500
C       16.31872750   -21.13551900    -1.61009500
H       15.26472660   -20.90251920    -1.76309500
H       16.76772690   -20.68351940    -0.72509500
C       17.19472690   -20.50651930    -2.73709510
H       16.95672610   -20.96551900    -3.69609500
C       16.93872640   -19.01451870    -2.66109510
H       17.42672730   -18.64851950    -1.74909510
H       17.29472730   -18.42651940    -3.51509500
H       15.87172700   -18.76851840    -2.59209510
C       18.64772610   -20.90151980    -2.51109500
H       19.00372700   -20.31951900    -1.65109500
H       18.84172630   -21.97951890    -2.44309500
H       19.19072720   -20.43951800    -3.34509520
C       15.32872680   -23.31651880    -0.36709510
O       15.72272680   -23.30251880     0.78490500
N       14.13272670   -23.89951900    -0.67709510
H       13.82572650   -23.75751880    -1.63209510
C       13.27072720   -24.61951830     0.23490500
H       13.02872660   -23.99851800     1.09690500
C       11.91772650   -24.82951930    -0.45309500
H       11.19072720   -24.02251820    -0.29609500
H       12.08972740   -24.86651800    -1.53509510
H       11.42072680   -25.72951890    -0.07009500
C       13.90372660   -25.90751840     0.67890500
O       14.03272720   -26.05151940     1.84590490
N       14.28772740   -26.78451920    -0.28509500
H       14.18872740   -26.56051830    -1.26809500
C       14.93072700   -28.08151820     0.01190500
H       14.25372700   -28.62351800     0.67190500
C       15.08972740   -28.94251820    -1.25209500
H       14.07772730   -29.13551900    -1.60809500
C       15.81072710   -28.35851860    -2.51209500
H       15.56672670   -29.06551930    -3.31509490
H       15.42972660   -27.40351870    -2.89409490
H       16.88372610   -28.20951840    -2.33809490
C       15.70872690   -30.29951860    -0.92609510
H       16.78072740   -30.17851830    -0.72509500
H       15.25072670   -30.77351950    -0.05009500
H       15.52672670   -31.03551860    -1.71909500
C       16.30472760   -27.82751850     0.64890500
O       16.72072790   -28.58351900     1.51290500
N       17.01272770   -26.72351840     0.29290490
H       16.59372710   -26.15951920    -0.43609500
C       18.29872700   -26.29051970     0.90490500
H       18.94272610   -27.16951940     0.93390490
C       18.91772650   -25.20651820     0.01690500
H       19.09772680   -25.65951920    -0.95709500
H       18.13672640   -24.48851970    -0.23409500
C       20.05472760   -24.32651900     0.57990500
H       19.80772780   -23.98751830     1.58590500
C       21.40072630   -25.10751910     0.55690500
H       21.79272650   -25.18351940    -0.46509500
H       22.17672730   -24.52251820     1.06490490
H       21.37672620   -26.11751940     0.98290500
C       20.15672680   -23.06651880    -0.33309500
H       20.33372690   -23.39351840    -1.36509500
H       19.17172620   -22.61351970    -0.16609500
H       21.07472610   -22.52451900    -0.07609500
C       18.07372670   -25.90051840     2.39890500
O       18.82072640   -26.41351890     3.20990490
N       16.98572730   -25.13551900     2.74590490
H       16.39572720   -24.81451800     1.98790490
C       16.64572720   -24.83751870     4.18690490
H       17.53372760   -24.52351950     4.73490480
C       15.52372740   -23.76351930     4.14390520
H       15.31872650   -23.39451980     5.15590480
H       15.81272700   -22.90751840     3.51990490
H       14.58472730   -24.08651920     3.67890500
C       16.17372700   -26.04151920     5.03990510
O       16.35772710   -26.05451970     6.25690510
N       15.58372690   -27.06551930     4.40090510
H       15.35972690   -26.93851850     3.42090490
C       15.43172740   -28.36351970     5.03190520
H       14.93972680   -28.16551970     5.98390480
C       14.47772690   -29.32251930     4.29690500
H       14.94872670   -29.58651920     3.34890480
H       14.38772680   -30.16751860     4.97890470
C       13.06872650   -28.69051930     4.06490520
H       12.53072740   -28.65051840     5.01190520
H       13.19072720   -27.63751790     3.80990510
C       12.19772720   -29.32651900     2.95590500
O       11.20372680   -28.70051960     2.50990490
O       12.26472660   -30.56651880     2.62390490
C       16.67272760   -29.17051890     5.41090490
O       16.68872640   -29.70851900     6.50290490
N       17.66372680   -29.06051830     4.55190520
H       17.45572660   -28.56751820     3.69190500
C       18.99672700   -29.80451970     4.62390520
H       18.87572670   -30.84451870     4.92590480
C       19.67072680   -29.93551830     3.25590490
H       19.38772770   -29.02751920     2.72390480
C       21.21572690   -30.11951830     3.09490490
H       21.50572780   -31.07351880     3.55290480
H       21.41672710   -30.22151950     2.02090500
H       21.81672670   -29.29751970     3.50590490
C       18.96872710   -31.08351900     2.49790500
H       19.05372620   -31.96751980     3.14190510
H       17.89672660   -30.85551830     2.43990490
H       19.34472660   -31.31951900     1.49490500
C       19.93072700   -29.02251820     5.57490490
O       20.57472610   -29.59851840     6.33590510
N       19.90472790   -27.69651790     5.51190520
H       19.35372730   -27.25451850     4.78490500
C       20.76272770   -26.87951850     6.42490480
H       21.77572630   -27.27751920     6.47990510
C       21.00972750   -25.50951960     5.76090480
H       20.08772660   -25.00351910     5.47190480
H       21.39272690   -24.91051860     6.58690500
C       22.04972650   -25.59951970     4.66490510
H       22.88472750   -26.27651980     4.84390500
H       21.52972790   -25.85151860     3.74090500
S       22.92872620   -24.04851910     4.40790510
C       21.61672780   -22.82051850     4.08690500
H       20.92072680   -23.14951900     3.30590490
H       21.03772740   -22.64651870     5.00190500
H       22.15872760   -21.93251800     3.73890500
C       20.19172670   -26.84251980     7.86790510
O       20.94472690   -26.98351860     8.80590530
N       18.87272640   -26.87751960     8.10890480
H       18.21472740   -26.82551960     7.33990480
C       18.35172650   -27.20451930     9.45490460
H       18.59672740   -26.42751880    10.17890450
C       16.83672710   -27.40051840     9.40090470
H       16.71672630   -28.12751960     8.59790520
H       16.41172790   -27.91551970    10.26290510
O       16.06272700   -26.27151870     9.03290460
H       16.18172650   -26.05351830     8.10490510
C       18.88572690   -28.54051970     9.98990540
O       19.26272770   -28.65151980    11.15090470
N       18.93572620   -29.57051850     9.14690490
H       18.45872690   -29.40851970     8.26790520
C       19.39772610   -30.90851970     9.55690480
H       18.85472680   -31.24951930    10.43890480
C       19.09272770   -31.90851970     8.44690510
H       18.08072660   -31.81751820     8.03290460
H       19.86672780   -31.78051950     7.67990490
H       19.17572780   -32.93651960     8.82090470
C       20.89072610   -30.94551850     9.87290480
O       21.35672760   -31.73451810    10.70190530
N       21.65372660   -30.11051940     9.14790530
H       21.15572740   -29.45551870     8.55690480
C       23.18272780   -30.05351830     9.29590510
H       23.45272640   -31.10351940     9.40090470
C       23.81472780   -29.55851940     7.92890500
H       23.34872630   -28.60651970     7.67590480
C       25.37072750   -29.26551820     7.95390510
H       25.82072640   -30.24051860     8.17790510
H       25.79272650   -28.83951950     7.03590490
H       25.56272700   -28.55251880     8.76490500
C       23.66372680   -30.70951840     6.89390520
H       24.27172660   -31.56451800     7.18790480
H       22.60672760   -30.97851940     6.87690500
C       24.02472690   -30.52751920     5.40190510
H       25.09072690   -30.36451910     5.19990490
H       23.86472700   -31.44751930     4.82690480
H       23.42972760   -29.75151820     4.90390490
C       23.51872630   -29.19651790    10.50690460
O       24.51272770   -29.33851810    11.25690460
N       22.69572640   -28.13651850    10.76790520
H       21.94672780   -27.96551900    10.10790540
C       22.75472640   -27.37551880    11.97590540
H       23.80572700   -27.08651920    11.97590540
C       21.79372790   -26.18751910    11.84090520
H       22.16072650   -25.53151890    11.04190540
H       20.84772680   -26.62451930    11.49790480
C       21.48572730   -25.37951850    13.01690480
C       20.23972700   -25.50451850    13.75990490
H       19.41172790   -26.03351970    13.31190490
C       20.05772780   -24.83351900    15.00390530
H       19.08972740   -24.76751900    15.47590540
C       21.16872790   -24.08551980    15.48490520
H       21.01072690   -23.48251910    16.36790470
C       22.35472680   -24.04751970    14.80990510
H       23.16672710   -23.52051930    15.28990460
C       22.53872680   -24.61151890    13.55390450
H       23.50272750   -24.63551900    13.06590460
C       22.51872630   -28.15451810    13.19990540
O       23.31672670   -28.06151960    14.08990480
N       21.49272730   -28.95251850    13.20590500
H       20.70272640   -28.80751800    12.58890530
C       21.40572740   -29.92351910    14.29190540
H       21.32972720   -29.37751960    15.23190500
C       20.08472630   -30.58251950    13.96090510
H       19.23472790   -29.88951870    13.91390510
H       20.20372770   -31.08151820    12.99190520
H       19.84672740   -31.37851910    14.67790510
C       22.65972710   -30.93851850    14.50290490
O       23.14172740   -31.09951970    15.60590460
N       23.15672680   -31.41951940    13.38190460
H       22.54672620   -31.43151860    12.57290460
C       24.38472750   -32.29051970    13.25390530
H       24.20272640   -33.22551730    13.78390500
C       24.44672780   -32.76951980    11.82090470
H       23.60972790   -33.41251750    11.54690460
H       24.37372780   -31.84751890    11.24390510
C       25.66672710   -33.60651780    11.27990530
H       25.38272670   -33.75751880    10.23790450
H       26.54872700   -32.96651840    11.28890510
C       26.03972630   -34.96252060    11.92590520
O       25.80372620   -35.21651840    13.16490460
O       26.55872730   -35.83052060    11.22490500
C       25.64772610   -31.73251910    13.83290480
O       26.13672640   -32.24052050    14.79690460
N       26.00872610   -30.57151790    13.28790470
H       25.35572620   -30.20951840    12.60390470
C       27.12172700   -29.79851910    13.76090530
H       27.86772730   -30.55451970    14.00490470
C       27.69572640   -28.95551870    12.58090500
H       27.32172780   -29.41351890    11.66590500
C       27.28072740   -27.47851940    12.57190510
H       27.54272650   -27.06051830    11.59190460
H       26.21772770   -27.30051800    12.77290530
H       27.86172680   -26.93251800    13.32590480
C       29.22272680   -29.21051980    12.49490450
H       29.51872630   -30.26651950    12.45190530
H       29.63372610   -28.64151950    11.65190510
H       29.73872760   -28.87751960    13.40290450
C       26.86272620   -29.09351920    15.06190490
O       27.78672790   -28.73051830    15.70590500
N       25.63572690   -28.94051930    15.52590470
H       24.91872790   -29.31651880    14.91790490
C       25.38172720   -28.62651820    16.94590570
H       26.17872620   -27.97851940    17.31090550
C       24.04572680   -27.78851890    17.01090430
H       23.23672680   -28.24651910    16.44190410
H       23.70672610   -27.56551930    18.02190590
C       24.18672750   -26.39051820    16.42890550
H       24.60872650   -26.45551870    15.42590520
H       23.24772640   -25.84751890    16.31990430
S       25.16872790   -25.16951940    17.40990450
C       26.86472700   -25.51551820    16.79590420
H       27.24072650   -26.25651930    17.51190570
H       26.79872700   -25.86951830    15.75990490
H       27.47972680   -24.60851860    16.86190410
C       25.33872600   -29.80051800    17.88890460
O       25.35072710   -29.58951950    19.08690450
N       25.24872780   -31.01451870    17.40490530
H       25.07472610   -30.99451830    16.40690420
C       25.12872700   -32.21952060    18.26890560
H       25.03772740   -33.06351850    17.58490560
C       26.39972690   -32.51351930    19.08290480
H       26.96072770   -31.59451870    19.24990460
H       26.35072710   -32.88951870    20.10490420
C       27.27472690   -33.47451780    18.39390560
H       26.68572620   -34.34251790    18.09790420
H       27.55272670   -33.10351940    17.40690420
C       28.52272610   -33.77051930    19.20690540
O       29.11672780   -32.96051790    19.86290550
N       28.98572730   -34.99052050    19.23590470
H       29.79472730   -35.23751830    19.79390530
H       28.60672760   -35.60252000    18.52390480
C       23.86772730   -32.22652050    19.09490590
O       23.80672650   -32.71151730    20.21990590
N       22.83672710   -31.58751870    18.49290470
H       23.03072740   -31.12551880    17.61290550
C       21.51572610   -31.46351810    19.10290530
H       21.55772780   -31.04251860    20.10790440
H       20.99072650   -30.70051960    18.52890590
C       20.63372610   -32.73651890    19.05090520
O       20.97772790   -33.74752040    18.51990510
N       19.55372620   -32.70451740    19.76290510
H       19.26272770   -31.81051830    20.13890460
C       18.59372710   -33.82551960    20.01290510
H       19.21572690   -34.69451900    20.22890470
C       17.81972690   -33.57951740    21.34190560
H       17.42772670   -32.56351850    21.29990580
H       16.98672680   -34.27651980    21.43490410
C       18.80772780   -33.76351930    22.45990560
H       19.27372740   -34.74851990    22.43290520
H       19.65072630   -33.08951950    22.31190490
C       18.21672630   -33.56551740    23.85090450
H       18.08772660   -32.49752040    24.02290530
H       17.37572670   -34.23452000    24.03390500
C       19.28972630   -33.86351780    24.94290540
H       19.54072760   -34.91651920    24.81290440
H       20.18572620   -33.27552030    24.74790570
N       18.71872710   -33.66251750    26.25290490
H       18.58572770   -32.67152020    26.39290430
H       17.81172750   -34.07951740    26.40390590
H       19.40672680   -33.86251830    26.96590420
C       17.66072650   -33.99651720    18.78890420
O       16.91272740   -33.11351780    18.46590420
N       17.78872680   -35.15351870    18.10290530
C       18.79572680   -36.18951800    18.34490590
H       18.86072730   -36.53751750    19.38290410
H       19.75172620   -35.79251860    17.98090550
C       18.50172620   -37.36451720    17.39890480
H       17.75172620   -38.07051850    17.77790450
H       19.42272760   -37.93351750    17.22290420
C       17.86472700   -36.56951900    16.24890520
H       17.28072740   -37.20451740    15.56990530
H       18.54872700   -36.09151840    15.53690530
C       17.07772640   -35.43751910    16.90490530
H       17.24072650   -34.66151810    16.15690420
C       15.59072690   -35.68751910    16.90990450
O       14.92972660   -35.60152050    15.89590450
N       15.02972700   -35.87252040    18.11190410
H       15.56072710   -35.57051850    18.91990470
C       13.71172710   -36.32251740    18.43390460
H       13.34772680   -37.23651890    17.96290590
C       13.52272700   -36.58752060    19.89390560
H       13.77572730   -35.71151730    20.49190520
H       12.49572660   -36.84351730    20.15390590
C       14.41672710   -37.75051880    20.54390530
H       14.51972680   -38.54951860    19.80890460
H       15.39072700   -37.35252000    20.82790570
C       13.87072660   -38.35651780    21.87590410
O       13.45072650   -37.56551740    22.77490430
O       14.01072690   -39.57352070    22.07890510
C       12.66372680   -35.29851910    17.97690580
O       11.53572650   -35.70652010    17.71390530
N       13.01372720   -34.06451800    17.75990490
H       13.94972710   -33.78252030    18.02590560
C       12.11672690   -33.15551760    17.03690530
H       11.18372730   -33.08951950    17.59690480
C       12.71372700   -31.79051970    17.00990490
H       11.87172700   -31.08651920    17.00290490
H       13.22872730   -31.61451910    17.96290590
C       13.66472720   -31.56851960    15.87690450
C       14.99572660   -31.92051890    16.00890540
H       15.30872730   -32.41551970    16.91590500
C       15.93872740   -31.66551970    14.95590500
H       16.98972700   -31.90851970    15.01790520
C       15.46572690   -31.02551840    13.78790470
H       16.18372730   -30.77051930    13.02190490
C       14.16372680   -30.60551830    13.75190450
H       13.82572650   -30.05551910    12.88590530
C       13.24572660   -30.91551970    14.67790510
H       12.20972730   -30.64451980    14.53390500
C       11.69672680   -33.55952070    15.61090470
O       10.58072660   -33.24052050    15.30590530
N       12.46872710   -34.29951860    14.79390530
H       13.42172720   -34.53851700    15.04390530
C       12.10172650   -34.86951830    13.47890470
H       11.60572720   -34.10451890    12.88090520
C       13.28772740   -35.33351900    12.67090510
H       13.02372740   -35.63051990    11.65590480
C       14.31372740   -34.28651810    12.61990450
H       14.71272660   -34.00051880    13.60090540
H       15.07972720   -34.62051770    11.90890500
H       13.79272650   -33.41851810    12.19690510
O       14.08572670   -36.37651820    13.29090500
H       13.51272680   -37.11552050    13.07490540
C       11.09172730   -36.02552030    13.58890530
O       10.56772710   -36.44351960    12.57290460
N       10.81172660   -36.54751970    14.76690480
H       11.22472670   -36.16151810    15.60790540
C       10.13172720   -37.80851750    15.02890490
H       10.69672680   -38.57452010    14.49790480
C       10.28072740   -38.13851930    16.55590440
H       11.34572700   -38.27351760    16.74690440
H        9.78272720   -37.31451800    17.06690410
C        9.59672740   -39.49851990    16.88090520
O        9.03972720   -39.69451900    17.95290570
O        9.66472720   -40.41251750    16.02790450
C        8.64172740   -37.67451860    14.58790490
O        7.89072700   -36.87851720    15.07590480
N        8.25472740   -38.60551830    13.68490510
H        8.91572670   -39.35252000    13.50490470
C        7.10272690   -38.63951870    12.79490470
H        7.15172720   -37.77651980    12.12990470
C        7.04872700   -39.82051850    11.91290470
H        7.95372680   -39.95652010    11.30790520
H        6.94572690   -40.69351960    12.56890490
C        5.95072700   -39.81551740    10.95490460
N        5.61772680   -38.90151980     9.97490500
C        4.62172700   -39.47251890     9.34490490
H        4.05472710   -38.96952060     8.57590480
N        4.32972720   -40.60651780     9.88890460
H        3.56472710   -41.19751740     9.59490490
C        5.13272710   -40.95251850    10.86490540
H        5.14872690   -41.84851840    11.46790500
C        5.76772690   -38.49351880    13.51390460
O        4.89572720   -37.82051850    12.98190500
N        5.56172700   -39.17251970    14.67990490
H        6.30972720   -39.78551860    14.98290540
C        4.29272700   -39.13251880    15.38090520
H        3.60872700   -39.74151990    14.78990460
C        4.42072680   -39.90851970    16.61090470
H        4.75572680   -40.90151980    16.31090550
H        5.31172700   -39.55151750    17.12790490
C        3.24972700   -39.97451780    17.67090420
H        2.78772690   -39.01351930    17.89590450
C        2.17972710   -40.92951970    17.06990430
H        1.38772700   -41.07851790    17.81290440
H        1.75672700   -40.67852020    16.08890530
H        2.67272690   -41.90651700    17.15590480
C        3.77872710   -40.50951770    18.93090440
H        4.28972720   -39.83852010    19.63290410
H        2.89772700   -40.82251740    19.50390430
H        4.30672690   -41.43651960    18.67590520
C        3.71872690   -37.73151780    15.67190460
O        2.49772690   -37.48151780    15.61290450
N        4.64572720   -36.87451930    16.11490440
H        5.49172690   -37.28651810    16.48790550
C        4.44372700   -35.43351750    16.26190570
H        3.65272690   -35.16452030    16.96190450
C        5.74772690   -34.81052020    16.76090430
H        6.53872680   -35.16851810    16.10190580
C        5.68572710   -33.24951930    16.64890480
H        4.95672700   -32.93251800    17.40590480
H        6.68672700   -32.88151930    16.90390590
H        5.52772710   -32.84552000    15.64190480
O        6.13672690   -35.18151860    18.12690540
H        6.46572690   -36.08251950    18.13790510
C        3.97472690   -34.73551940    14.98190500
O        2.96272710   -34.03151700    14.97490500
N        4.58872700   -34.98452000    13.83690450
H        5.48272710   -35.45351790    13.92090510
C        4.20972680   -34.44651790    12.51590540
H        4.01972680   -33.37651820    12.59490490
C        5.43772700   -34.62651820    11.64290520
H        5.65572690   -35.69651790    11.54290490
H        5.32572700   -34.31251910    10.59790520
C        6.65072680   -33.90451810    12.16090490
N        6.76772690   -32.52851870    12.46290490
C        7.90272710   -32.34851840    13.16890530
H        8.33472730   -31.39151950    13.42290500
N        8.49072740   -33.55751800    13.35090540
H        9.26072690   -33.69051740    13.99090480
C        7.73672680   -34.54551700    12.81090450
H        7.91272690   -35.61051940    12.81790540
C        2.88972690   -35.02451710    12.01590540
O        1.93472700   -34.30151750    11.75490470
N        2.72772690   -36.32151790    12.19590470
H        3.50172690   -36.83951950    12.59390450
C        1.46772690   -37.03651810    11.85190490
H        1.25572690   -36.89851760    10.79190540
C        1.74672700   -38.43552020    12.22890470
H        2.64172700   -38.79051970    11.71890450
H        1.92772700   -38.54751970    13.29790500
C        0.60672700   -39.36051940    11.86590480
H        0.09172700   -38.95351790    10.99690530
H        0.96272700   -40.36251830    11.62590500
C       -0.42227300   -39.50551990    12.94890500
H       -0.00027300   -39.61951830    13.94790460
H       -1.03627300   -38.60551830    12.92890450
C       -1.27127300   -40.77051930    12.64590450
H       -1.68427300   -40.54751970    11.66190530
H       -0.77627300   -41.74151990    12.63990500
N       -2.54627300   -40.85252000    13.49490450
H       -3.05127310   -39.98352050    13.39090540
H       -3.10427310   -41.60252000    13.11290450
H       -2.37327310   -41.12051770    14.45290470
C        0.31272700   -36.39551930    12.56690500
O       -0.62627300   -36.10751720    11.90690520
N        0.50272700   -35.97451780    13.81790540
H        1.42772700   -36.04551700    14.22690490
C       -0.57627300   -35.39151760    14.60390470
H       -1.52827300   -35.80352020    14.26890470
C       -0.38927300   -35.80051800    16.05890460
H        0.64072700   -35.65151980    16.38290410
H       -0.95727300   -35.14751820    16.72090530
C       -0.64527300   -37.27851870    16.29090500
H       -0.30827300   -37.88351820    15.44890500
C       -0.04027300   -37.70451740    17.60790440
H       -0.12627300   -38.78851700    17.75390430
H        1.02972700   -37.46451950    17.63390540
H       -0.57327300   -37.21252060    18.43090440
C       -2.13027310   -37.65451810    16.30690570
H       -2.22427300   -38.72052000    16.54590420
H       -2.70027300   -37.05751800    17.02990530
H       -2.63827300   -37.58551790    15.33690450
C       -0.72727300   -33.87751770    14.48290540
O       -1.40627300   -33.22052000    15.24090480
N       -0.07327300   -33.20552060    13.54790500
H        0.57772700   -33.72151950    12.96790500
C       -0.38727300   -31.82851790    13.02990530
H       -1.29727300   -31.56651880    13.56890490
C        0.72472700   -30.88951870    13.46690460
H        0.98472700   -31.05751800    14.51190470
H        1.59372700   -31.31351850    12.96490480
C        0.42172700   -29.41951940    13.35090540
H        0.40772700   -29.27051930    12.27190490
H       -0.47627300   -29.13151930    13.89890480
C        1.57272700   -28.57851790    13.97690490
H        1.48572700   -28.71051980    15.05490490
H        2.48772690   -28.95951840    13.52290530
C        1.39472700   -27.04151920    13.75390530
H        2.38172700   -26.58151820    13.80790520
H        1.20472690   -26.92551800    12.68590450
N        0.36772700   -26.35051920    14.62390520
H       -0.57627300   -26.31851960    14.26690480
H        0.32472700   -26.82251930    15.51590540
H        0.62372700   -25.37651820    14.68890480
C       -0.78027300   -31.68751910    11.54890540
O       -1.34427300   -30.67551800    11.04290490
N       -0.67327300   -32.77651980    10.79190540
H       -0.10727300   -33.52151870    11.18090530
C       -1.38027300   -33.12451930     9.48090460
H       -1.11427310   -34.13251880     9.16390510
C       -2.86427310   -33.25651930     9.84890460
H       -3.37427310   -32.28651810     9.81490520
H       -3.40827300   -33.76351930     9.04290490
C       -3.35627290   -33.90351870    11.14990520
N       -3.42327310   -35.23851780    11.43190480
C       -3.93227290   -35.30952070    12.68290520
H       -4.13127280   -36.24851990    13.17790510
N       -4.09527300   -34.10351940    13.17990490
H       -4.68027310   -33.85351940    13.96390530
C       -3.84827300   -33.18552020    12.23390480
H       -3.98327300   -32.11552050    12.30190470
C       -1.18027310   -32.21451950     8.27290530
O       -1.77627300   -32.31752010     7.22890470
N       -0.18327300   -31.28751950     8.33490470
H        0.04672700   -31.01451870     9.28190520
C        0.32072700   -30.42651940     7.21590520
H       -0.53627300   -30.16851810     6.59390500
C        0.86472700   -29.08151820     7.72490500
H        1.72272690   -29.36451910     8.34790520
H        1.15172700   -28.38051800     6.93190480
C       -0.15827300   -28.38951870     8.57890510
N       -1.35627310   -27.83851810     8.31290530
C       -1.84127310   -27.26651950     9.43890480
H       -2.78827310   -26.75951960     9.54290490
N       -0.96927300   -27.46751980    10.42790510
H       -1.16427300   -27.18851850    11.37890530
C        0.14572700   -28.11751940     9.91090490
H        1.07272700   -28.32951930    10.42290500
C        1.42672690   -31.11451910     6.37790490
O        2.55472710   -31.40551950     6.88490490
N        1.12872700   -31.42451860     5.12390520
C       -0.18027300   -31.22151950     4.39890480
H       -0.29527300   -30.14651870     4.21290490
H       -1.02127300   -31.51351930     5.03890510
C       -0.12827300   -31.98751830     3.04390500
H       -0.53827300   -31.37151910     2.23390480
H       -0.63627300   -32.95951840     3.00290490
C        1.37572690   -32.22851940     2.82290510
H        1.67772700   -31.42451860     2.14090490
H        1.56672700   -33.12952040     2.22690490
C        2.01472690   -32.23751830     4.25190500
H        1.93572700   -33.22752000     4.70190480
C        3.53072690   -31.84251980     4.10490510
O        4.46372700   -32.62751770     4.15790510
N        3.73872710   -30.50651930     3.92490510
H        2.94972710   -29.90851970     3.71390490
C        5.07072690   -29.94251820     3.83390500
H        5.61472700   -30.40651890     3.01090500
H        4.96772720   -28.92751880     3.44990490
C        5.86972710   -30.03351970     5.11890510
O        7.13972710   -30.05451970     5.11290500
N        5.22472720   -29.98551940     6.26190520
H        4.21372700   -30.02151870     6.20590500
C        5.91472720   -30.16951940     7.53190520
H        6.80672690   -29.55251880     7.63590480
C        4.97072700   -29.57451820     8.62890530
H        4.96272710   -28.48951910     8.52290530
H        3.98972700   -29.99351880     8.40790460
C        5.22472720   -30.15151980     9.97790530
H        5.33172700   -31.23251910     9.89290520
H        6.18272690   -29.76351930    10.32490540
C        4.21572690   -29.86951830    11.11290450
O        3.28872700   -29.01451870    11.05790520
N        4.26172690   -30.71951870    12.10890480
H        3.57072690   -30.53651810    12.82590480
H        4.99472710   -31.40751840    12.22890470
C        6.36072680   -31.61351970     7.67790510
O        7.45572710   -31.94851880     8.21090510
N        5.42372700   -32.54851910     7.24590490
H        4.54872700   -32.17951970     6.89190480
C        5.70272680   -34.02451710     7.32490490
H        6.11172680   -34.32551960     8.28990460
C        4.41572710   -34.92551800     7.15190510
H        3.97372700   -34.73751830     6.17290500
C        4.86272720   -36.38851930     7.21190500
H        5.45872690   -36.53151700     8.12190530
H        3.95772700   -37.00651930     7.18490510
H        5.48972700   -36.55551910     6.32690480
C        3.35872700   -34.71952060     8.22690490
H        3.66072700   -35.37051770     9.04790500
H        3.39072700   -33.67651750     8.54190540
C        1.93472700   -34.99451830     7.83490510
H        1.41572700   -35.18751910     8.78190520
H        1.59472700   -34.09651950     7.30390500
H        1.83772700   -35.80252080     7.09890510
C        6.77372690   -34.54652020     6.37390520
O        7.60272690   -35.41251750     6.71790500
N        6.80072690   -33.97052000     5.10390470
H        5.98272710   -33.53952030     4.69090510
C        7.90772680   -33.95251850     4.23690510
H        8.18272690   -34.97752000     3.99090500
C        7.44672680   -33.32352070     2.94290490
H        6.56972690   -33.92251970     2.69690490
H        7.21672680   -32.30151750     3.24290490
C        8.54972740   -33.35451890     1.86290490
H        9.03772740   -32.38051990     1.88090490
H        9.32072730   -34.11151890     2.00790500
C        7.96272710   -33.47951890     0.49290500
O        8.64072700   -34.19252010    -0.28909500
O        6.93772700   -32.80751800     0.10090500
C        9.25172710   -33.39151760     4.78490500
O       10.21772670   -34.10751720     4.96190500
N        9.25272660   -32.16151810     5.30290510
H        8.36272720   -31.69951820     5.16090490
C       10.39672660   -31.44851880     5.83490510
H       11.19172670   -31.41451840     5.08990480
C       10.03072740   -29.99151800     6.26590490
H       10.82872680   -29.58151820     6.89590500
H        9.98772720   -29.34951970     5.37790490
H        9.06572720   -29.86051940     6.77090500
C       10.99572660   -32.21352010     6.99790480
O       12.24672700   -32.35952000     7.07790520
N       10.19972710   -32.76852040     7.88390490
H        9.22872730   -32.58951950     7.65690520
C       10.59672740   -33.60252000     8.98490520
H       11.16972730   -32.98551940     9.67690470
C        9.33172700   -33.87651820     9.90090470
H        8.52272700   -34.35351940     9.33190540
H        9.64272690   -34.44252010    10.78790470
H        8.98872660   -32.95351790    10.38290500
C       11.37172700   -34.90351870     8.62190530
O       12.42472740   -35.17152020     9.18390460
N       10.92772670   -35.73151780     7.61090520
H       10.09672740   -35.42951970     7.11690470
C       11.65672680   -36.86151890     7.14690490
H       11.97772690   -37.52351760     7.94990490
C       10.68972680   -37.65351870     6.30190520
H       11.25472740   -38.43951800     5.78490500
H        9.87672710   -38.15851970     6.83990480
H       10.23072720   -36.98751830     5.56190490
C       12.89272690   -36.52051930     6.33790490
O       13.78872680   -37.34351730     6.31990480
N       12.94672680   -35.36051940     5.61590480
H       12.14672660   -34.75551990     5.47490500
C       14.19672680   -34.90851970     5.02490470
H       14.65272710   -35.78952030     4.57190510
C       13.83272740   -33.86552050     4.00890490
H       13.03672700   -33.22351840     4.38590480
C       14.92472740   -32.80851750     3.69990490
H       14.55072690   -32.07051850     2.97990490
H       15.23772720   -32.30051800     4.62090490
H       15.80772690   -33.20051960     3.17990490
C       13.20772740   -34.50551990     2.74790500
H       12.57272720   -35.35852050     2.98690490
H       12.48972700   -33.75551990     2.41490510
C       14.17072680   -34.89352040     1.54690490
H       13.47672650   -35.20251850     0.75490500
H       14.84072690   -34.08351900     1.23290490
H       14.69172670   -35.84651950     1.70090500
C       15.16472720   -34.41351700     6.05490490
O       16.36572650   -34.64951710     5.84990500
N       14.77972700   -33.80751800     7.20990510
H       13.79572680   -33.72851940     7.43690490
C       15.67572690   -33.55651860     8.30790520
H       16.54172710   -33.11151890     7.81790490
C       14.99572660   -32.70351790     9.35590460
H       14.00972650   -33.04551700     9.67290500
H       15.65572740   -32.56851960    10.21190450
C       14.91372680   -31.29951860     8.82290460
H       15.94272710   -30.94051930     8.84090520
H       14.52872660   -31.24151800     7.80490490
S       13.79872700   -30.28751950     9.75990490
C       13.49472710   -28.83251950     8.73890500
H       12.76972680   -29.01851840     7.93690490
H       13.09472660   -28.01351930     9.34790520
H       14.38372710   -28.46151920     8.21290490
C       16.23872760   -34.83152010     8.94790460
O       17.48172760   -34.92051700     8.95490460
N       15.43872740   -35.85351940     9.18890480
H       14.43972680   -35.71851730     9.08690450
C       15.81372740   -37.15151980     9.68690490
H       16.35872650   -36.85551830    10.58390520
C       14.50872710   -37.89051820    10.09190460
H       13.86672690   -37.30051800    10.74590490
H       13.91072650   -38.03651810     9.19190500
C       14.72272680   -39.35651780    10.64790530
H       14.89072700   -40.03551860     9.81290530
H       15.52172660   -39.43851850    11.38490490
C       13.49572660   -39.84051900    11.36990450
O       12.74872680   -40.76551820    10.89590450
O       13.26572700   -39.33752060    12.48490520
C       16.75872610   -37.93951800     8.76090530
O       17.52472690   -38.75751880     9.23890500
N       16.67672730   -37.71451950     7.42090510
H       16.08272740   -37.03051760     6.96890500
C       17.61872670   -38.36751940     6.49490500
H       17.55472760   -39.44952010     6.60690500
C       17.21172710   -38.00151820     5.09790520
H       16.13372610   -38.20451740     5.07190510
H       17.38572690   -36.93751910     4.89990470
C       17.79772760   -38.83152010     4.02890490
N       17.75772670   -40.20652010     4.04090500
C       18.61872670   -40.53651810     3.03590490
H       19.01572610   -41.51651760     2.81590490
N       19.17172620   -39.45151900     2.40690490
H       19.76272770   -39.48551940     1.58790490
C       18.68772700   -38.35152050     3.03690510
H       18.94072720   -37.30151750     3.01790500
C       19.10272790   -37.93151860     6.60190490
O       20.01072690   -38.66751860     6.41090490
N       19.29872700   -36.65851970     7.02690510
H       18.52272610   -36.02951810     7.19690510
C       20.65672680   -36.16551970     7.29690500
H       21.40172770   -36.58052060     6.61990500
C       20.59872630   -34.70552060     6.83790490
H       19.87272640   -34.16951750     7.44990490
C       21.87572670   -33.91351700     7.17890500
H       22.83672710   -34.21551900     6.74390510
H       21.75272750   -32.83351900     7.02890490
H       22.06572720   -34.00452040     8.25490470
C       20.06072620   -34.36651990     5.44990490
H       19.04772760   -34.75251770     5.33590510
H       19.98572730   -33.29251860     5.28390500
C       20.96872710   -34.91251750     4.31390480
H       20.63772770   -34.43351750     3.38390490
H       22.02072720   -34.71851730     4.55590490
H       20.75972750   -35.98951720     4.28990510
C       21.21172710   -36.50051880     8.72790530
O       22.34372710   -36.92451860     8.93490510
N       20.30772780   -36.46651840     9.77590470
H       19.38272670   -36.09851840     9.58990480
C       20.48472790   -37.04151920    11.10790540
H       21.41972730   -36.60852050    11.46490480
C       19.38972660   -36.47951890    12.07990460
H       18.45672610   -36.77851870    11.60190490
H       19.60372730   -36.88951870    13.06690500
C       19.36272620   -34.93151860    12.22990510
H       19.29572680   -34.43951800    11.25990490
C       18.23772620   -34.45451740    13.08790490
H       18.42772670   -34.51751710    14.16690540
H       18.15572740   -33.37651820    12.90490530
H       17.25472640   -34.82751850    12.77690510
C       20.65772630   -34.47351840    12.91390510
H       20.83372690   -35.00051880    13.85990520
H       21.51272770   -34.60351940    12.23790450
H       20.68372730   -33.39352040    13.10390470
C       20.67872620   -38.56551740    11.09090520
O       21.33872600   -39.07151790    11.92190460
N       20.07772640   -39.25351720    10.19490530
H       19.36672780   -38.79351810     9.63990500
C       20.21772770   -40.72851940     9.98790450
H       20.09472660   -41.16851810    10.97690490
C       19.09572790   -41.29151920     9.14190480
H       18.11972620   -41.02751920     9.54890540
H       19.03472710   -40.68751910     8.23590470
C       19.18272780   -42.73851780     8.69390490
O       19.06872750   -43.69551850     9.50290490
O       19.56372640   -42.92852020     7.50890490
C       21.53972630   -41.12952040     9.37090490
O       22.08072660   -42.16452030     9.81190490
N       22.14272690   -40.27451710     8.51990510
H       21.70272640   -39.39751820     8.26890470
C       23.46272660   -40.43151860     7.97690490
H       23.70272640   -41.48551940     7.83090500
H       23.54572680   -40.05451970     6.95790480
C       24.56772610   -39.80352020     8.77090450
O       25.48672680   -39.14851760     8.23190500
N       24.38972660   -39.81851960    10.11290450
H       23.55272670   -40.24451830    10.49190520
C       25.12572670   -38.87051770    10.97390460
H       25.28472710   -37.91751860    10.46790500
C       24.34572790   -38.62551880    12.19890500
H       23.55272670   -37.91951750    11.95390510
H       24.03072740   -39.58351900    12.61490540
O       25.06272700   -37.93552020    13.21390530
H       25.13972660   -37.03651810    12.88590530
C       26.54972650   -39.42651750    11.36990450
O       26.75172620   -40.67152020    11.48990540
N       27.47872730   -38.51251980    11.57690530
H       27.20872690   -37.54051970    11.48390480
C       28.71172710   -38.78351970    12.26390460
H       28.87272640   -39.84951780    12.42690470
C       29.88072780   -38.29151920    11.38590530
H       29.76972770   -38.67451860    10.36390500
H       29.91372680   -37.19551850    11.33690450
H       30.88272670   -38.56351850    11.74090480
C       28.73972700   -38.12051770    13.56790540
O       29.37972640   -38.77151870    14.43990520
N       28.13272670   -36.93351750    13.82490540
H       27.49472620   -36.50851820    13.16290470
C       28.32872770   -36.16251750    15.11890510
H       29.21472740   -36.61051940    15.56690500
C       28.68372730   -34.73452000    14.77890490
H       27.87572670   -34.26551820    14.20490460
H       28.79372790   -34.13451770    15.69090460
C       29.87572670   -34.52651980    13.87690450
C       31.15472790   -34.77451710    14.38990500
H       31.31272700   -35.00151820    15.43390460
C       32.34772870   -34.51651760    13.61290450
H       33.32872770   -34.74451830    14.00290490
C       32.13672640   -33.99251940    12.25690460
O       33.13972850   -33.87051770    11.37690450
H       33.91372680   -33.80651860    11.93990520
C       30.82572750   -33.67051700    11.76590540
H       30.74972720   -33.25951770    10.76990510
C       29.74472620   -34.00151820    12.59190460
H       28.77272610   -33.87252040    12.13990500
C       27.26472660   -36.24951930    16.21990590
O       27.47872730   -36.67951970    17.34190560
N       26.01572610   -36.12351990    15.82590480
H       25.87372780   -35.87351990    14.85490510
C       24.78772740   -36.39352040    16.60590550
H       24.79272650   -35.79751970    17.51890560
C       23.51772690   -36.03151700    15.75290490
H       23.82172780   -36.05151750    14.70690540
C       22.33472630   -37.04451750    15.85990520
H       21.76572610   -36.99651720    16.79690550
H       21.58972740   -36.77651980    15.10090540
H       22.73672680   -38.05751800    15.72990510
C       23.11072730   -34.63051990    16.15690420
H       22.14972690   -34.45051960    15.65890500
H       23.05872730   -34.76551820    17.24390410
H       23.83772660   -33.87651820    15.82990460
C       24.85372730   -37.85952000    16.97190480
O       24.52272610   -38.14551930    18.10990520
N       25.38672640   -38.76451870    16.12390520
H       25.69672780   -38.38551710    15.23690510
C       25.60272790   -40.17152020    16.31490520
H       24.71472740   -40.56451800    16.80890460
C       25.88272670   -40.76251980    15.00490470
H       25.36672780   -40.30952070    14.15890500
H       26.95972630   -40.73452000    14.83990480
C       25.26872630   -42.17351910    14.94290540
H       25.71672630   -42.88251880    15.63790510
H       24.20872690   -42.11351780    15.18890480
C       25.32372670   -42.82251740    13.55790520
H       24.75772670   -43.74951930    13.46890450
H       24.95572660   -42.08852010    12.84090520
C       26.75872610   -43.04251860    13.20290470
H       27.23672680   -42.07951740    13.37990470
H       27.19172670   -43.70751950    13.95090480
N       26.90272710   -43.56351850    11.76290510
H       26.27172660   -43.06251910    11.15290450
H       27.86372760   -43.51451870    11.45590500
H       26.52372740   -44.49851990    11.72090530
C       26.72972680   -40.53252030    17.36490440
O       26.92072680   -41.70552060    17.65190510
N       27.24072650   -39.52351760    18.10390470
H       26.92072680   -38.61151890    17.80090520
C       28.17472650   -39.56951900    19.23090550
H       28.22672650   -40.58351900    19.62590410
C       29.55372620   -39.25851820    18.65190510
H       29.77872660   -39.92651750    17.81190490
H       29.64672660   -38.22551730    18.29590420
H       30.34472660   -39.38051990    19.40190510
C       27.70672610   -38.60152050    20.36490440
O       28.51472660   -38.34552000    21.24090580
N       26.41872790   -38.11651990    20.48990440
H       25.76772690   -38.53651810    19.83790590
C       25.96972660   -37.04751970    21.42290500
H       26.90572740   -36.67852020    21.84390450
C       25.41172790   -36.01351930    20.48590470
H       26.12772750   -35.90052030    19.66290470
H       24.44672780   -36.29451750    20.04490470
H       25.29272650   -35.04851910    20.99390410
C       25.11072730   -37.45151900    22.59590530
O       25.10772710   -36.75951770    23.59790420
N       24.50572780   -38.64751820    22.59990500
H       24.59872630   -39.31451800    21.84390450
C       23.75372700   -39.12451930    23.73690410
H       22.86772730   -38.51152040    23.90590480
C       23.20972630   -40.50551990    23.48990440
H       22.54172710   -40.41151810    22.63390540
H       23.95672610   -41.16051860    23.04190440
C       22.64872740   -41.26351930    24.67590520
H       22.30072780   -42.22752000    24.30390550
H       23.44072720   -41.46551900    25.39690590
C       21.37972640   -40.64751820    25.35990520
O       20.82272720   -39.66751860    24.85790440
N       21.05472760   -41.04451750    26.54090500
H       20.21472740   -40.65752030    26.95290570
H       21.53672790   -41.81351850    26.99090580
C       24.54572680   -39.11751940    25.04590420
O       23.96672630   -38.75651930    26.07790570
N       25.83172610   -39.40752030    24.98790550
H       26.19972610   -39.72052000    24.09790420
C       26.82972720   -39.44551850    26.05290410
H       26.38772770   -39.81951900    26.97690580
C       27.98372650   -40.44252010    25.66590500
H       28.37172700   -40.79051970    26.62390520
H       27.42372700   -41.28351970    25.25590520
C       28.94572640   -39.86351780    24.63790510
H       28.35472680   -39.50951770    23.79390530
H       29.45272640   -39.03451920    25.13290410
C       29.98472790   -40.86151890    24.20490460
H       30.72172740   -41.08152010    24.97690580
H       29.52372740   -41.76451870    23.80390550
C       30.62572670   -40.02651980    23.12590410
H       29.87172700   -39.56851960    22.48590470
H       31.08072660   -39.18552020    23.64890480
N       31.54972650   -40.78651810    22.33490560
H       32.01272580   -40.19152070    21.66290470
H       32.32572560   -41.19751740    22.83390430
H       31.11372760   -41.50251770    21.77090450
C       27.27072720   -38.01651760    26.47390560
O       27.61772730   -37.81451800    27.63890460
N       27.17372700   -37.01951980    25.60090450
H       26.76172640   -37.24651720    24.70390510
C       27.43572620   -35.61851880    25.90190510
H       28.24572750   -35.47451780    26.61690520
C       27.85072710   -34.97551730    24.54290580
H       28.89172740   -35.20851900    24.31990430
H       27.20772740   -35.35751720    23.74990460
C       27.69972610   -33.45951840    24.52290530
H       26.66272740   -33.19651790    24.73190500
C       28.54572680   -32.58251950    25.46990590
H       28.16872790   -32.78151700    26.47990420
H       29.62672620   -32.72351840    25.34390450
H       28.30672650   -31.53351970    25.25390430
C       27.96072770   -32.96952060    23.09890560
H       29.03172680   -32.95451740    22.86390500
H       27.40172770   -33.61851880    22.41290470
H       27.75672720   -31.89651870    22.99490550
C       26.26272770   -34.94252010    26.58490560
O       26.44472690   -34.07551960    27.40390590
N       25.03572650   -35.48051830    26.32090570
H       24.96572690   -36.30451970    25.73590470
C       23.83172610   -35.03851700    26.99990460
H       23.97072790   -33.97551730    27.19590570
C       22.57772640   -35.19551850    26.19690510
H       22.31372640   -36.24752040    26.03290560
H       21.73472790   -34.86951830    26.81890490
C       22.57572750   -34.59751890    24.85690500
N       22.70072750   -33.27051930    24.56590460
C       22.62172700   -33.21051790    23.23090550
H       22.86672780   -32.31251910    22.68390460
N       22.39972690   -34.38652040    22.66890530
H       22.31872750   -34.51152040    21.66990470
C       22.40872760   -35.34051900    23.70190430
H       22.23672680   -36.40052030    23.58190540
C       23.76572610   -35.67651750    28.47790530
O       23.30872730   -34.96051790    29.40490530
N       24.39072610   -36.83152010    28.71990590
H       24.64772610   -37.51852040    28.02090450
C       24.66572760   -37.34051900    30.10190580
H       23.71772770   -37.24551770    30.63090520
C       25.12272640   -38.90851970    29.92590520
H       25.92172620   -39.07651900    29.20390510
H       25.47872730   -39.27451710    30.88890460
C       24.04672620   -39.90451810    29.52990530
H       23.80872730   -39.79151920    28.47190480
H       24.53872680   -40.85651780    29.72690580
C       22.83672710   -39.82452010    30.42990490
O       21.67772670   -39.98452000    29.97090530
O       22.97872730   -39.80952070    31.64790530
C       25.81472780   -36.65151980    30.88690570
O       25.95172690   -36.93651960    32.05090330
N       26.58772660   -35.73951720    30.27390480
H       26.50372700   -35.56052020    29.28090480
C       27.66672710   -35.08852010    31.01790430
H       28.14572720   -35.81652070    31.67290500
C       28.66072650   -34.55151750    30.07290460
H       28.22672650   -34.02751920    29.22090530
H       29.30472760   -33.90551760    30.66890530
C       29.73672680   -35.56451800    29.62890430
H       30.24372670   -36.07551960    30.44690510
H       29.26972770   -36.37051770    29.06290440
S       30.94072720   -34.73352050    28.57790570
C       32.28672790   -35.96952060    28.32490540
H       33.21872710   -35.52651980    28.69690510
H       32.08172610   -36.90451810    28.86190410
H       32.36172870   -36.12451930    27.24090580
C       27.16672710   -33.94952010    31.99890520
O       27.92972760   -33.51951980    32.84090420
N       25.88972660   -33.59051900    31.84590530
H       25.32872770   -34.15651700    31.22090530
C       25.11972620   -32.66452030    32.72490310
H       25.32772640   -32.96451950    33.75190350
C       25.50672720   -31.20151900    32.56990430
H       26.56272700   -31.00351910    32.75390620
H       25.37772750   -30.88151930    31.53590580
C       24.59772680   -30.31651880    33.50690460
O       24.63072780   -29.03151890    33.45090480
O       23.93672750   -30.93251800    34.43190380
C       23.61672780   -32.96851730    32.47790530
O       22.95872690   -32.28651810    31.63190460
N       23.11672780   -33.99351880    33.11290360
C       23.83772660   -35.05252080    33.83790590
H       24.43572620   -34.75251770    34.70690540
H       24.44572640   -35.59951780    33.10590360
C       22.73872760   -36.07352070    34.30690380
H       22.37972640   -35.84851840    35.31890490
H       23.01772690   -37.13451770    34.31290440
C       21.60672760   -35.77651980    33.28290560
H       20.61172680   -36.00751880    33.68290330
H       21.75772670   -36.30451970    32.33390430
C       21.71672630   -34.29251860    33.05390550
H       21.37772750   -34.02251820    32.05390550
C       20.90172770   -33.39851760    34.05490490
O       19.64772610   -33.57452010    34.15590670
N       21.54672620   -32.48851780    34.76990510
H       22.55572700   -32.49052050    34.68490600
C       20.91772650   -31.69751930    35.83690640
H       19.91872790   -32.11751940    35.96190640
C       21.60572620   -31.83751870    37.18590550
H       22.49272730   -31.20851900    37.11990360
H       21.02272610   -31.59951970    38.07690430
C       22.28172680   -33.12051770    37.49090580
H       23.01172640   -33.19651790    36.68490600
C       23.02872660   -33.20851900    38.76790620
H       23.76772690   -34.00551990    38.61790470
H       23.59472660   -32.27751920    38.89490510
H       22.45672610   -33.49151990    39.65990450
C       21.28972630   -34.34351730    37.44790650
H       21.80972670   -35.17651750    37.93490600
H       20.33372690   -34.21352010    37.97090530
H       21.16172790   -34.61552050    36.39290620
C       20.65372660   -30.20951840    35.54890440
O       19.53972630   -29.73151970    35.78290560
N       21.56972690   -29.48651890    34.90890500
H       22.47972680   -29.91151810    34.77490620
C       21.57672690   -28.05651860    34.60790630
H       20.63672640   -27.63051800    34.95790480
C       22.68372730   -27.43851850    35.53390500
H       23.66672710   -27.90851970    35.49090580
H       22.79372790   -26.41151810    35.18690490
C       22.25372700   -27.34151840    36.99490360
H       21.20272640   -27.05951880    36.92990490
H       22.19672780   -28.35951810    37.38190460
C       23.05472760   -26.35751910    37.85190580
O       24.25572780   -26.23251910    37.64190670
N       22.45972630   -25.76351930    38.89990620
H       23.03272630   -25.57351880    39.71390530
H       21.53972630   -26.07751850    39.18390660
C       21.54472730   -27.68951800    33.14990620
O       21.39972690   -26.54351810    32.81690600
N       21.69972610   -28.64751820    32.22090530
H       21.92872620   -29.56851960    32.57590480
C       21.16572760   -28.43551830    30.88190460
H       21.57172780   -27.48651890    30.52890590
C       21.54472730   -29.52751920    29.90990450
H       21.08072660   -30.41651920    30.33690450
H       20.98672680   -29.39951900    28.98290440
C       23.05172730   -29.56751820    29.67090420
H       23.48972700   -28.69651790    29.18290520
H       23.52772710   -29.71751980    30.63990400
C       23.21472740   -30.73451810    28.69090460
H       22.60472680   -31.57551960    29.02090450
H       22.84672740   -30.40551950    27.71890450
C       24.66472630   -31.17351910    28.62790490
H       24.94572640   -31.32551960    29.66990470
H       24.71172710   -32.13951870    28.12690540
N       25.56272700   -30.18951800    27.93390460
H       26.51672740   -30.51651950    27.87790490
H       25.12272640   -30.04351810    27.03690530
H       25.55172730   -29.32651900    28.45790480
C       19.68072700   -28.23151970    30.85490420
O       18.98672680   -28.83451840    31.68290520
N       19.12872700   -27.41351890    29.92690470
C       19.92372700   -26.65551950    28.86090470
H       20.73472790   -27.22651860    28.39190480
H       20.29572680   -25.72751810    29.31290440
C       18.91072650   -26.29051970    27.81490520
H       18.70972630   -27.07351880    27.07390400
H       19.06272700   -25.34451870    27.27990530
C       17.62672620   -26.15551950    28.60790440
H       16.74472620   -26.26751900    27.96590420
H       17.52172660   -25.20951840    29.15390590
C       17.72172740   -27.30351830    29.64090540
H       17.17172620   -27.01851840    30.53790470
C       17.11472700   -28.60051920    29.08790590
O       17.67272760   -29.31551930    28.28790470
N       15.87472720   -28.93851850    29.48090550
H       15.49672700   -28.31751820    30.18590550
C       15.06172660   -30.05951880    29.12590410
H       15.73372750   -30.90651890    28.99090580
C       14.10272690   -30.36051940    30.32490540
H       14.60872750   -30.52251820    31.27690510
H       13.40272710   -29.53651810    30.45990560
C       13.19572730   -31.63751790    30.12290570
H       12.59972670   -31.77851870    31.02390480
H       12.53272720   -31.45451930    29.27690510
C       13.85272690   -32.95652010    29.88090520
H       13.12472720   -33.74151990    29.67890550
H       14.55872730   -32.87952040    29.05390550
C       14.67472740   -33.40251920    31.09590530
H       15.53272720   -32.73251720    31.05390550
H       14.04972740   -33.27051930    31.97890470
N       15.11472700   -34.83152010    30.87690540
H       15.58472730   -34.98951720    29.99690440
H       15.68872740   -35.12851720    31.65290450
H       14.33972740   -35.47251890    30.96590420
C       14.23572730   -29.84351920    27.82290460
O       13.80972670   -30.76951980    27.19890400
N       14.12672710   -28.60251810    27.26090430
H       14.63472650   -27.85851860    27.72390560
C       13.56372740   -28.23351860    25.87990570
H       13.63172720   -29.13751790    25.27490430
C       12.05672740   -27.75551800    26.02090450
H       11.96972660   -26.79251860    26.52590560
H       11.68672660   -27.60751910    25.00690460
C       11.21872710   -28.85951810    26.67890550
H       11.62772660   -29.86451910    26.57990460
H       11.11372660   -28.73351860    27.75690460
C        9.76672740   -28.84951970    26.14490510
O        9.17572690   -27.91751860    25.61590580
N        9.12272740   -30.00751880    26.09390450
H        8.19372650   -29.92551800    25.69790460
H        9.51372720   -30.88151930    26.42390440
C       14.40872670   -27.21151920    25.04690550
O       15.14472680   -26.37951850    25.54490470
N       14.42872710   -27.47651860    23.72990420
H       13.82372670   -28.24751850    23.47590450
C       15.28272720   -26.89251900    22.76090430
H       16.18772700   -26.49251940    23.21990590
C       15.63672730   -27.80051800    21.58590510
H       14.68772700   -28.19251820    21.22290420
H       16.28572650   -27.28951840    20.87390520
C       16.42672730   -29.04851910    22.03690530
O       17.16572760   -29.02451900    23.07590480
O       16.48672680   -30.11651800    21.34590530
C       14.72472670   -25.61851880    22.06890490
O       13.50472740   -25.42051890    22.04290580
N       15.67972660   -24.77351950    21.61090470
H       16.66472630   -25.00251960    21.67290500
C       15.35772710   -23.54351810    20.86990550
H       14.85272690   -22.85951810    21.55190470
C       16.63872720   -22.89151950    20.39790530
H       17.25372700   -22.68351940    21.27390480
H       17.18172650   -23.60751910    19.78090480
C       16.38372610   -21.58551980    19.65190510
H       15.80072690   -21.65751840    18.73390580
H       15.83072660   -20.91251950    20.30790520
C       17.78172680   -21.15651890    19.13790510
H       18.26972770   -22.01851840    18.68390460
H       17.71672630   -20.45851900    18.30290410
N       18.55472760   -20.44951820    20.24690440
H       19.40172770   -20.89651870    20.56890490
C       18.25772670   -19.34251980    20.90590480
N       17.31872750   -18.56351850    20.55490490
H       16.79472730   -18.71751980    19.70590400
H       17.22972680   -17.62051960    20.90490530
N       18.94572640   -19.07151790    21.92190550
H       19.66672710   -19.68151860    22.27890590
H       18.75972750   -18.18351940    22.36490440
C       14.40272710   -23.82651900    19.69890400
O       14.49672700   -24.81151960    18.97890470
N       13.43672660   -22.93251800    19.47090530
H       13.20272730   -22.15551950    20.07690430
C       12.53872680   -23.23751830    18.33390430
H       12.20672700   -24.25651930    18.53490450
C       11.35772710   -22.27351950    18.38590430
H       11.73672680   -21.27351950    18.13990400
H       10.72672650   -22.38251880    17.49490550
C       10.41872690   -22.24651910    19.53890420
C       10.51772690   -23.09351920    20.63590430
H       11.27372740   -23.86451910    20.67190550
C        9.59772680   -23.08951950    21.74990460
H        9.60272690   -23.70951840    22.63390540
C        8.64172740   -22.07851790    21.77790450
O        7.80872680   -21.99151800    22.81490520
H        7.17372700   -21.27551840    22.73590470
C        8.54472730   -21.15651890    20.74890520
H        7.83372690   -20.34651950    20.80790520
C        9.43272690   -21.22551920    19.63290410
H        9.43772700   -20.42251970    18.91090580
C       13.14172740   -23.22951890    16.92790410
O       12.57172680   -23.81151960    16.01590540
N       14.27972700   -22.58651920    16.74390410
H       14.45172690   -21.93851850    17.50390430
C       15.13572690   -22.49951930    15.54090500
H       14.63572690   -22.02551840    14.69690510
C       16.35672760   -21.64551930    15.80290510
H       16.81272700   -21.30151940    14.86590480
H       16.00272750   -20.74551960    16.31990430
H       17.08472630   -22.11851880    16.47390560
C       15.44772720   -23.90851970    15.11090470
O       15.45272730   -24.12551880    13.95490460
N       15.69972710   -24.90051840    16.01790430
H       15.85172650   -24.64751820    16.98690410
C       15.78872680   -26.34951970    15.73190500
H       16.16672710   -26.38851930    14.70990470
C       16.67172620   -26.85351940    16.86690520
H       17.48072620   -26.15851970    17.08890530
H       16.12872700   -26.97251890    17.80490490
C       17.26572610   -28.33751870    16.79690550
H       16.98972700   -28.77551840    15.83790490
C       18.84272770   -28.37551880    16.89090540
H       19.34272770   -27.76851840    16.12590410
H       19.17672730   -27.81851960    17.77490430
H       19.14672660   -29.42951970    16.90290450
C       16.71772770   -29.23951910    17.95390510
H       15.67072680   -29.56551930    17.94290540
H       17.25172620   -30.19551850    17.88490490
H       17.00872610   -28.78151890    18.90690420
C       14.36172680   -26.99751850    15.79590510
O       13.84272670   -27.39951900    14.76390460
N       13.75772670   -27.04451940    17.02690510
H       14.23572730   -26.60851860    17.80590440
C       12.78472710   -28.10351940    17.27590560
H       13.21372700   -29.01051900    16.84790420
C       12.65872670   -28.45451930    18.76490400
H       11.86772730   -29.20251850    18.81490520
H       13.55672740   -28.87651820    19.21690560
C       12.06472680   -27.37851910    19.66490550
H       12.78472710   -26.57051850    19.79590420
H       11.16972730   -26.98951910    19.17890550
C       11.60472680   -28.05751800    21.00590520
H       10.75872710   -28.69851880    20.76090430
H       12.42072680   -28.66451840    21.39690590
N       11.15572740   -27.13351820    22.03190420
H       11.84472660   -26.44851880    22.30990410
C       10.09872720   -27.11951830    22.78990550
N        9.29372690   -28.16251950    22.82290460
H        9.45372680   -28.92451860    22.17990490
H        8.69072720   -28.30651860    23.61990550
N        9.80872730   -26.08651920    23.47390560
H       10.54072670   -25.39051820    23.48690410
H        9.05972670   -26.17251970    24.14690590
C       11.39372730   -27.93651960    16.49490550
O       10.54372690   -28.82451820    16.43890570
N       11.15272710   -26.68151860    16.00890540
H       11.92472740   -26.03251840    15.91390510
C       10.02272700   -26.27851870    15.27090450
H        9.33272740   -27.11651800    15.17390540
C        9.28372670   -25.06551930    15.91390510
H        8.27972700   -25.08451840    15.48990540
C        9.00272660   -25.05351830    17.39590450
H        8.23972700   -25.79051970    17.67590520
H        9.89872740   -25.24451830    18.00090410
H        8.50472740   -24.13451960    17.72690580
O        9.86472700   -23.80851940    15.65690520
H       10.81872650   -23.86451910    15.74190520
C       10.32072730   -26.00951960    13.77890490
O        9.43072700   -25.64751820    12.99890520
N       11.50372700   -26.32451820    13.27790450
H       12.15072730   -26.91251950    13.78890510
C       11.85972690   -26.01451870    11.85890480
H       11.66572670   -24.95251850    11.70790480
C       13.38072680   -26.02251820    11.61990450
H       13.59672740   -25.85451890    10.56490520
H       13.87372680   -25.17251970    12.09190460
O       14.02072720   -27.20551870    12.06090450
H       14.05072690   -27.22951890    13.01990510
C       11.03472710   -26.70351790    10.83790490
O       10.64872740   -26.01051900     9.91490460
N       10.44572730   -27.88551900    11.07990460
C       10.97272680   -28.94851880    11.94890500
H       10.35572720   -28.81051830    12.84590530
H       12.04972740   -28.84551810    12.12590500
C       10.53072740   -30.27751920    11.27790450
H       10.49872680   -31.10051920    12.00290490
H       11.20172690   -30.62151910    10.48190500
C        9.16172700   -29.84551810    10.65290450
H        8.33872700   -30.05251880    11.34790520
H        8.91572670   -30.58451840     9.87990470
C        9.39172740   -28.47651860    10.22890470
H        9.85672660   -28.42351910     9.24390510
C        8.11072730   -27.68151860    10.20090480
O        7.54672720   -27.48451810     9.14690490
N        7.55172680   -27.34051900    11.38290500
H        8.14772700   -27.40651890    12.19890500
C        6.27672720   -26.56751820    11.42590520
H        5.47972680   -26.97751810    10.80490490
C        5.84972720   -26.44251820    12.93490510
H        6.52572680   -25.80151940    13.50190450
H        4.87572720   -25.95551870    12.97190480
C        5.49672700   -27.73651890    13.67890450
H        4.88372710   -27.52351950    14.55390450
H        4.78072690   -28.20351790    13.00190450
C        6.65772680   -28.70951840    14.05390450
O        7.83872700   -28.53551860    13.81890490
N        6.39372680   -29.80551910    14.66290470
H        7.19772720   -30.16351890    15.16490460
H        5.46472690   -30.12251850    14.91390510
C        6.47272680   -25.14651870    10.86990450
O        5.63472700   -24.58851810    10.18190480
N        7.67372700   -24.50051880    11.09290500
H        8.38172720   -24.90951920    11.69190500
C        7.92372700   -23.20251850    10.46190450
H        7.11772680   -22.51051900    10.70590500
C        9.28672700   -22.74951930    10.98890500
H        9.30172730   -22.82351880    12.08290480
H       10.03372670   -23.40251920    10.51990510
C        9.62872700   -21.35951810    10.60690500
C       10.42372700   -20.97751810     9.59390450
H       10.86072730   -21.67451860     8.89390470
N       10.53072740   -19.57751850     9.60090540
H       11.10972690   -18.97751810     9.03090480
C        9.71272660   -18.97051810    10.59990500
C        9.37072660   -17.62751960    10.84090520
H        9.61372660   -16.76251790    10.24190520
C        8.40372660   -17.43951800    11.86990450
H        8.12172700   -16.44851880    12.19290540
C        7.96572690   -18.50151820    12.64190480
H        7.33172700   -18.20551870    13.46490480
C        8.22672650   -19.82751850    12.26490500
H        7.85572720   -20.70651820    12.77090450
C        9.15072730   -20.07951930    11.22090530
C        8.06072710   -23.29351810     8.90290450
O        7.45372680   -22.45451930     8.24390510
N        8.76372720   -24.24551960     8.30690480
H        9.35672660   -24.78951840     8.92190460
C        8.84572700   -24.37151910     6.86690470
H        9.11872670   -23.39051820     6.47890470
C       10.05772690   -25.30851940     6.62490510
H        9.93972680   -26.19551850     7.24790480
H        9.98272710   -25.54751970     5.56390480
C       11.43872740   -24.77651980     6.87890480
H       11.46672730   -24.29451940     7.85590510
C       12.40872670   -25.86951830     6.88190510
H       12.12272740   -26.64151950     7.60590510
H       12.50672720   -26.26551820     5.86390500
H       13.42672730   -25.52551840     7.09990500
C       11.86072730   -23.76551820     5.83390470
H       12.85072710   -23.35151860     6.06090500
H       11.84572700   -24.17451860     4.81590510
H       11.22872730   -22.87251850     5.74790480
C        7.54572680   -24.86851880     6.18390510
O        7.23272710   -24.56751820     5.06490520
N        6.81072710   -25.74151800     6.83590510
H        7.02072720   -25.90651890     7.81290480
C        5.73872710   -26.52951810     6.26390500
H        6.16872690   -27.28551860     5.60590510
H        5.19972710   -26.99551960     7.08890490
C        4.64572720   -25.71151920     5.47590490
O        4.25272700   -26.10051920     4.42790510
N        4.22272680   -24.61551860     6.06490520
C        4.16372680   -24.40351870     7.47590490
H        5.06972690   -23.82151790     7.68490510
H        4.05072690   -25.28551860     8.11790470
C        2.97472690   -23.45251850     7.64990470
H        2.94972710   -22.83451840     8.55690480
H        2.08072710   -24.08651920     7.67290500
C        3.05272700   -22.55551910     6.40090510
H        3.77472690   -21.73751830     6.51990510
H        2.05372690   -22.14751820     6.20690490
C        3.45672700   -23.58951950     5.35090490
H        2.62372710   -24.14351840     4.91690490
C        4.11672690   -22.93151860     4.15890500
O        3.41972710   -22.57151790     3.22890500
N        5.40772680   -22.71051980     4.23190500
H        5.92372700   -23.15351870     4.98290490
C        6.23372700   -21.97651860     3.19890500
H        5.76472710   -21.01451870     2.99290490
C        7.62372680   -21.69651790     3.68790510
H        8.20472720   -22.61751940     3.73990490
H        8.12672710   -21.01351930     3.00290490
C        7.70072700   -21.12951850     5.13890500
H        7.41772700   -21.92551800     5.82690480
H        8.75672720   -20.89051820     5.26190520
C        6.75672720   -19.98351860     5.47390510
O        6.21772720   -19.22351840     4.74690490
N        6.38572690   -19.87751960     6.71690510
H        5.94872710   -19.02051930     7.03190520
H        6.86972710   -20.49151800     7.36190510
C        6.30472710   -22.79551890     1.93190490
O        6.05672690   -22.30051800     0.83990500
N        6.71972700   -24.02751920     2.01890490
H        6.93072700   -24.37151910     2.94890500
C        6.75372700   -25.01251790     0.95390500
H        7.19372700   -24.46451950     0.12090500
C        7.75972700   -26.14351840     1.35290490
H        8.57972720   -25.52251820     1.71590500
C        7.26472710   -26.94851880     2.59490490
H        6.76072690   -27.87951850     2.30890490
H        8.13572690   -27.28851890     3.16890500
H        6.68372680   -26.32051850     3.28190490
C        8.28572650   -27.04551890     0.25990500
H        9.12672710   -27.62951850     0.63290490
H        7.47572710   -27.71751980    -0.02209500
C        8.76072690   -26.24951930    -1.01509500
H        9.51472660   -26.80451970    -1.58709500
H        7.91872690   -26.04251860    -1.68609500
H        9.25972650   -25.31151960    -0.74009500
C        5.41272690   -25.51051900     0.38590500
O        5.29172710   -25.93451880    -0.76309500
N        4.32872680   -25.37851910     1.14790500
H        4.43772700   -25.00351910     2.08290510
C        2.96372700   -25.50251960     0.55090490
H        2.95572710   -26.35651970    -0.12709500
C        2.05772710   -25.88751790     1.70790490
H        2.43272710   -26.84251980     2.07390500
H        2.03472710   -25.07851790     2.43890500
C        0.58772700   -26.14951900     1.27590500
H        0.18272700   -25.17951970     0.98790500
H        0.67472700   -26.91351890     0.50290500
C       -0.20527300   -26.54051970     2.50390510
O        0.32272700   -26.82051850     3.62590500
O       -1.45627300   -26.69451900     2.36090490
C        2.52972700   -24.28351970    -0.18609500
O        1.79972700   -24.42151830    -1.16409500
N        2.80872700   -22.97851940     0.23090500
H        3.22772690   -22.82751850     1.14090490
C        2.59472700   -21.76051900    -0.59609500
H        1.57372700   -21.85851860    -0.96509500
C        2.51472690   -20.52151870     0.30390500
H        1.87072690   -20.70651820     1.16290500
C        3.76472690   -20.00751880     0.97390500
H        3.59472700   -18.99851800     1.36890490
H        4.09272720   -20.66751860     1.78690490
H        4.55372710   -19.98751830     0.21190500
C        1.65472700   -19.39551930    -0.45609500
H        1.36372700   -18.62351800     0.26590500
H        2.31672690   -19.01651950    -1.24409510
H        0.74772700   -19.82351880    -0.90109500
C        3.51872710   -21.66751860    -1.76109500
O        2.98272710   -21.35151860    -2.80709510
N        4.78772690   -22.15051840    -1.66109500
H        5.15072680   -22.27351950    -0.72309510
C        5.67972710   -22.44051930    -2.80709510
H        5.72072700   -21.49151800    -3.34109500
C        7.12672710   -22.79351810    -2.36209510
H        7.19172720   -23.63451960    -1.67209510
C        8.04872700   -23.23651890    -3.47709510
H        9.10672660   -23.41851810    -3.25209500
H        7.78272680   -24.18851850    -3.95209500
H        8.13472650   -22.49551960    -4.28109500
C        7.74672700   -21.44151880    -1.80009510
H        7.92372700   -20.69951820    -2.58009510
H        7.07172680   -20.92951970    -1.11509500
C        9.11272720   -21.68951800    -1.15309500
H        9.93372730   -21.58751870    -1.87309500
H        9.23472690   -20.87651820    -0.42709510
H        9.13472650   -22.66051860    -0.64109500
C        5.00172710   -23.43351940    -3.73609500
O        5.05772690   -23.12151910    -4.95709510
N        4.48772720   -24.59751890    -3.25809500
H        4.66772700   -24.83951950    -2.29109500
C        3.98772690   -25.56351850    -4.23309520
H        4.82472710   -25.74751850    -4.90609500
C        3.74472690   -26.87451930    -3.51409510
H        4.63772680   -27.06351850    -2.91709490
H        2.90472700   -26.78251840    -2.82509490
C        3.41172700   -28.08251950    -4.46609500
H        2.55072690   -27.69651790    -5.01209500
H        4.20772700   -28.29251860    -5.18109510
C        2.98772690   -29.37651820    -3.73509500
H        2.27272700   -29.05451970    -2.97909500
H        2.58772710   -30.08051870    -4.46509500
N        4.12672710   -29.91551970    -3.03509500
H        4.86872720   -29.29851910    -2.73609500
C        4.37972690   -31.18651960    -2.78609510
N        3.68272710   -32.21751790    -3.19909500
H        2.83872700   -32.10351940    -3.74209500
H        4.10772710   -33.13351820    -3.20909500
N        5.50072720   -31.41851810    -2.15109520
H        5.98372700   -30.61251830    -1.78009510
H        5.67072680   -32.34351730    -1.78309500
C        2.74072690   -25.04951860    -4.97809510
O        2.66172700   -25.33251950    -6.16609530
N        1.81872700   -24.31851960    -4.38309530
H        2.02172710   -24.11351970    -3.41209510
C        0.59172700   -23.78351970    -4.95409490
H        0.13372700   -24.62651820    -5.47109510
C       -0.24827300   -23.25251960    -3.79509500
H       -0.30127300   -24.02151870    -3.02509500
H        0.27272700   -22.40951920    -3.34109500
O       -1.53427300   -22.83651920    -4.13909480
H       -1.99427310   -23.64351840    -4.38109490
C        0.86672700   -22.64351840    -5.97409490
O        0.27272700   -22.64451980    -7.03809500
N        1.71172700   -21.66651920    -5.54709480
H        2.06272700   -21.68851850    -4.59609510
C        2.35372710   -20.69951820    -6.47609520
H        1.57372700   -20.09751890    -6.94309520
C        3.29772690   -19.81051830    -5.67509510
H        4.11372710   -20.37351800    -5.22109510
H        3.85972690   -19.18351940    -6.36609510
O        2.54072690   -18.98051830    -4.76409480
H        2.94672700   -19.18651960    -3.91909500
C        3.12972690   -21.19851880    -7.67809490
O        3.09472700   -20.56751820    -8.75709530
N        3.84872700   -22.30351830    -7.49709510
H        3.98572710   -22.73951910    -6.59309480
C        4.73872710   -22.78551860    -8.50909520
H        5.35972690   -21.93051910    -8.77609540
C        5.61872720   -23.94651790    -8.05309490
H        4.99472710   -24.72751810    -7.61809490
C        6.40372710   -24.49351880    -9.13809490
H        6.67372700   -23.67351910    -9.81609540
H        7.33172700   -24.92351910    -8.74109460
H        5.89772700   -25.29051970    -9.69709490
O        6.55072690   -23.40051840    -7.15209480
H        5.94672680   -22.92051890    -6.58009480
C        3.89772700   -23.25251960    -9.69309520
O        4.15072680   -22.89251900   -10.83309460
N        2.75172690   -23.92551800    -9.45809460
H        2.61672690   -24.52351950    -8.65109540
C        1.89772700   -24.43151860   -10.59809490
H        2.42872690   -24.71951870   -11.50509550
C        1.06372700   -25.56251910   -10.06009480
H        0.46772700   -25.08351900    -9.28309540
H        0.47772700   -25.88751790   -10.91909500
C        1.86672700   -26.63051800    -9.28009510
H        2.28272700   -26.21751980    -8.36109540
H        1.15172700   -27.42251970    -9.05909540
C        3.10272690   -27.10051920   -10.10409550
H        2.74472690   -27.41551970   -11.08409500
H        3.74572710   -26.27051930   -10.39909460
C        3.95672700   -28.20451930    -9.48309520
H        4.81672720   -27.74651910    -8.99509530
H        3.52372690   -28.82151790    -8.69509510
N        4.39372680   -29.15951920   -10.56609540
H        3.78772690   -29.15251920   -11.37509540
H        5.15872720   -28.86951830   -11.15809540
H        4.51172690   -30.12751960   -10.30109500
C        0.93172700   -23.33251950   -11.04409500
O        0.57872700   -23.36351970   -12.21209530
N        0.49672700   -22.46051980   -10.13809490
H        0.77472700   -22.54951860    -9.16809460
C       -0.23627300   -21.22151950   -10.53909490
H       -1.15927300   -21.53951840   -11.02509500
C       -0.48527300   -20.42451860    -9.33809470
H       -1.07627300   -21.06751820    -8.68609520
H        0.39772700   -20.15751840    -8.75709530
C       -1.31427300   -19.13251880    -9.60709480
H       -0.70427300   -18.46151920   -10.21209530
H       -2.24127290   -19.39251900   -10.11909480
S       -1.72127310   -18.10851860    -8.21409510
C       -2.84227300   -19.14451980    -7.29309510
H       -2.32927300   -19.92751880    -6.72109510
H       -3.43227290   -18.67251970    -6.49809500
H       -3.57827310   -19.60251810    -7.96509500
C        0.51372700   -20.44251820   -11.62309550
O       -0.17827300   -19.81251910   -12.41709520
N        1.83872700   -20.53551860   -11.65109540
H        2.25572710   -21.03251840   -10.87209510
C        2.66472700   -19.82051850   -12.59809490
H        2.08972690   -18.97251890   -12.97009470
C        3.89072700   -19.15151980   -11.93509480
H        4.33172700   -19.92051890   -11.30109500
C        4.91872690   -18.83251950   -13.02609540
H        5.69972710   -18.18051910   -12.61709500
H        5.45372680   -19.73551940   -13.34609510
H        4.52672720   -18.31651880   -13.91209510
C        3.42172690   -17.97951890   -11.09509470
H        3.00972700   -18.24251940   -10.12109470
H        4.32372710   -17.45051960   -10.78609470
C        2.43372700   -16.90551950   -11.67009540
H        2.85472700   -16.50851820   -12.60209470
H        1.43872700   -17.30951880   -11.89509490
H        2.31072690   -16.08351900   -10.95409490
C        2.94172690   -20.77151870   -13.73709490
O        2.83072710   -20.24051860   -14.85209470
N        3.26072690   -22.06951900   -13.58709530
H        3.49172690   -22.38051800   -12.65109540
C        3.37772700   -22.95751950   -14.78809550
H        4.19472690   -22.56151960   -15.39309500
C        3.85972690   -24.39851950   -14.44009490
H        4.83072710   -24.35751910   -13.94609550
H        3.10272690   -24.73251910   -13.73109530
C        3.96672700   -25.39951900   -15.66109470
H        3.04872700   -25.49551960   -16.24109460
H        4.68172690   -25.07651900   -16.41709520
C        4.32672690   -26.75551800   -15.01009460
O        5.42572690   -26.87851910   -14.45209500
O        3.52572700   -27.70951840   -15.05409530
C        2.10572700   -22.99751850   -15.67709540
O        2.17972710   -23.16151810   -16.88109590
N        0.98872700   -22.71451950   -15.12009530
H        0.97472700   -22.39051820   -14.16109470
C       -0.30227300   -22.55551910   -15.81109520
H       -0.41927300   -23.26251790   -16.63209530
C       -1.49027300   -22.63951870   -14.78309540
H       -1.24327300   -21.96251870   -13.96509460
H       -2.36227300   -22.29151920   -15.33609490
C       -1.67727300   -24.13451960   -14.36509510
H       -2.39027310   -24.58451840   -15.05509470
H       -0.70727300   -24.62951850   -14.41409490
C       -2.37527300   -24.35351940   -13.02009490
H       -2.94127300   -25.27951810   -13.11609460
H       -1.61127310   -24.48351860   -12.25409510
N       -3.21627310   -23.26551820   -12.55409530
H       -3.42827300   -22.58951950   -13.27309510
C       -3.58027290   -23.08451840   -11.28009510
N       -3.51727290   -23.95751950   -10.29409500
H       -3.09427310   -24.85551830   -10.48209480
H       -3.72527310   -23.56051830    -9.38909530
N       -4.14927290   -21.99751850   -10.89509490
H       -4.38927320   -21.18851850   -11.45009520
H       -4.61827280   -21.97951890   -10.00109480
C       -0.39727300   -21.24451830   -16.52309420
O       -0.66627300   -21.10851860   -17.66709520
N        0.09072700   -20.15251920   -15.79509540
H        0.56172700   -20.32551960   -14.91509530
C        0.16172700   -18.75551800   -16.31109430
H       -0.84027300   -18.51951980   -16.67109490
C        0.58672700   -17.84051900   -15.17109490
H        0.03272700   -18.11451910   -14.27309510
H        1.66072700   -17.90251920   -14.99409480
C        0.28472700   -16.32951930   -15.40409470
H        0.13772700   -15.87951850   -14.42309470
H        1.09972700   -15.81951900   -15.91709520
C       -0.95927300   -16.00451850   -16.24009510
O       -0.87027300   -15.25451850   -17.23909570
O       -2.11127310   -16.42551800   -15.92809490
C        1.04572700   -18.62151910   -17.52509500
O        0.54172700   -18.28151890   -18.60609440
N        2.33172700   -19.11551860   -17.53609470
H        2.68872690   -19.34751890   -16.61709590
C        3.28072690   -19.20751950   -18.74009510
H        3.18872690   -18.28151890   -19.30709460
C        4.70872690   -19.36551860   -18.28009410
H        5.34072690   -19.38251880   -19.16809460
C        5.17472700   -18.16351890   -17.54109570
H        5.05172680   -17.26951980   -18.16409490
H        4.69672680   -17.92951970   -16.58209420
H        6.23472690   -18.18751910   -17.25909420
C        4.99272680   -20.61851880   -17.45009420
H        4.96472690   -20.39251900   -16.38409420
H        4.27472690   -21.43151860   -17.55609510
C        6.41572710   -21.14051820   -17.66309550
H        7.07172680   -20.54951860   -17.01209450
H        6.38972710   -22.17851830   -17.31109430
H        6.72972680   -21.11551860   -18.71409420
C        2.88372710   -20.23651890   -19.81509590
O        3.65672710   -20.54551890   -20.72309490
N        1.70172700   -20.82051850   -19.75709530
H        1.11572690   -20.59451870   -18.96209530
C        1.24672700   -21.77251820   -20.85109520
H        1.89572700   -21.73051830   -21.72609520
C        1.19272700   -23.18751910   -20.28509520
H        0.91172700   -23.05251880   -19.24009510
H        0.51872700   -23.81251910   -20.87009430
C        2.50372700   -23.81451800   -20.40609550
O        2.95372700   -24.16751860   -21.49009510
N        3.24472690   -23.87451930   -19.36209490
H        4.16572710   -24.27851870   -19.48209570
H        2.94372700   -23.51851840   -18.46309470
C       -0.19627300   -21.25851820   -21.29409600
O       -0.85527300   -21.90251920   -22.07709500
N       -0.70227300   -20.16751860   -20.73309520
H       -0.02227300   -19.67151830   -20.16809460
C       -2.00827310   -19.52351950   -21.06509590
H       -2.69527290   -20.36951830   -21.10309410
C       -2.39127300   -18.55851940   -19.94609450
H       -3.36827300   -18.20551870   -20.27409550
H       -2.40627310   -19.03651810   -18.96609500
O       -1.48927310   -17.46051980   -19.91809460
H       -0.68327300   -17.83151820   -19.55209540
C       -1.95427300   -18.70151900   -22.48009490
O       -0.91227300   -18.21551900   -22.89609530
N       -3.09227300   -18.48551940   -23.13509560
H       -3.84327290   -19.05151940   -22.75809480
C       -3.33627300   -17.44351960   -24.13809590
H       -2.40327310   -17.25451850   -24.66909600
C       -4.21327300   -17.98451810   -25.24209590
H       -5.24827290   -18.01051900   -24.89809420
C       -4.13427310   -17.03051950   -26.40909580
H       -4.65527300   -17.31151960   -27.33309560
H       -4.73527290   -16.16551970   -26.10409550
H       -3.11427310   -16.66951940   -26.59209440
C       -3.93427300   -19.30451970   -25.79709430
H       -4.62527320   -19.38451960   -26.64609530
H       -2.89927290   -19.27051930   -26.15909580
H       -4.06627320   -20.19051930   -25.16309550
C       -3.82827310   -16.24551960   -23.38609500
O       -4.98127320   -15.92451860   -23.29609490
N       -2.84060760   -15.48366738   -22.90053642
H       -1.90769121   -15.88483210   -22.93985652
C       -2.94041761   -14.09829769   -22.39429309
H       -3.89630200   -13.99290119   -21.88443764
C       -1.81450861   -13.89085299   -21.35796079
H       -1.81131900   -12.85800569   -21.01752649
H       -2.00546579   -14.52356691   -20.49073074
C       -0.44173865   -14.22847473   -21.91531486
O        0.17500903   -13.45457584   -22.61775901
N        0.02485534   -15.43133145   -21.68772569
H        0.89135629   -15.69641398   -22.13766743
H       -0.45806413   -16.05901548   -21.04776999
C       -2.93487373   -13.00194166   -23.50136349
O       -2.90490746   -11.82719545   -23.20604324
N       -2.93127300   -13.43351840   -24.76009560
H       -2.99927310   -14.44451900   -24.77009580
C       -3.14727310   -12.72651860   -26.01809500
H       -2.50827310   -11.86251930   -26.20209500
C       -2.80827310   -13.65851880   -27.12509540
H       -1.86127310   -14.12251850   -26.84909440
H       -3.55427310   -14.45251850   -27.11709590
C       -2.68227290   -12.98651890   -28.48609540
O       -2.72727300   -11.72351930   -28.56909560
O       -2.66327310   -13.71051880   -29.46809580
C       -4.62327290   -12.14151860   -26.11909480
O       -5.52727320   -12.69951920   -25.49309540
N       -4.85718339   -11.09838781   -26.91849581
H       -4.07824248   -10.76043074   -27.48478839
C       -6.17047458   -10.49137604   -27.15925812
H       -6.91909254   -11.28230960   -27.20504390
C       -6.51436006    -9.57612537   -25.97930299
H       -6.61569013   -10.24824308   -25.11113826
H       -5.65253737    -8.90566045   -25.83635405
C       -7.82884066    -8.79155130   -26.11191123
O       -8.93239930    -9.34286735   -25.97685879
N       -7.66817914    -7.46865630   -26.38317947
H       -8.50311814    -6.86163353   -26.39487446
H       -6.71736753    -7.07194190   -26.43605851
C       -6.19644931    -9.68647878   -28.47799959
O       -5.18516134    -9.10564683   -28.84554276
N       -7.33227300    -9.63451860   -29.20609470
C       -7.45327280    -8.87251850   -30.45009420
H       -6.52427290    -8.92151930   -31.03109550
H       -7.72227290    -7.82451870   -30.27009580
C       -8.53627300    -9.41451930   -31.29009440
H       -8.35827260   -10.18451880   -32.05209350
H       -8.98827270    -8.60251900   -31.87209510
C       -9.41127300   -10.07451920   -30.25309560
H       -9.97227290   -10.92051890   -30.66909600
H      -10.13627340    -9.34951880   -29.86309430
C       -8.44127270   -10.64851860   -29.20609470
H       -8.90227320   -10.73751930   -28.22209550
C       -7.89127300   -12.06651880   -29.67109490
O       -6.88727280   -12.07651900   -30.38009450
N       -8.45727350   -13.15651890   -29.14609530
H       -9.12227340   -13.04851910   -28.38909530
C       -8.14427280   -14.47751900   -29.66609570
H       -7.07427310   -14.56951900   -29.85009570
C       -8.58227350   -15.61451910   -28.72009470
H       -9.65527340   -15.60451890   -28.52809520
H       -8.37627320   -16.60551830   -29.12509540
C       -7.89827300   -15.51651860   -27.33909420
H       -6.82927320   -15.33151910   -27.44209480
C       -8.46227260   -14.38351920   -26.36109540
H       -8.23827270   -14.54851910   -25.30009460
H       -7.90427300   -13.45151900   -26.51409530
H       -9.51527310   -14.13051890   -26.53709410
C       -8.03727340   -16.85251810   -26.59009550
H       -9.08627320   -17.17151830   -26.58609580
H       -7.43827300   -17.66751860   -27.01309590
H       -7.75227310   -16.75851820   -25.53409580
C       -8.86327270   -14.83151910   -30.93509480
O      -10.06527330   -15.05151840   -30.98809430
N       -8.14827350   -14.85551930   -32.06309510
H       -7.15527300   -14.67051890   -31.99609570
C       -8.60627270   -15.39651870   -33.38709640
H       -9.45927330   -14.79151920   -33.69509510
C       -7.60427280   -15.12951850   -34.46409610
H       -6.81827310   -15.88451860   -34.48409650
C       -8.29027270   -15.37951850   -35.84809490
H       -7.59427310   -15.18451880   -36.67309570
H       -8.59427260   -16.43351940   -35.87409590
H       -9.14127250   -14.73951910   -36.11009600
C       -6.85927300   -13.70651910   -34.41109470
H       -6.34627290   -13.69551850   -33.45009610
H       -5.99627300   -13.69951920   -35.07709500
C       -7.65827320   -12.40851880   -34.45909500
H       -8.51527310   -12.43151860   -33.77409360
H       -7.08127310   -11.50651930   -34.22009660
H       -8.15527340   -12.30151840   -35.43109510
C       -8.96327300   -16.89251900   -33.32609560
O       -8.09027290   -17.72951890   -33.16609570
N      -10.25827310   -17.18951800   -33.19009400
H      -10.90427300   -16.41351890   -33.11009600
C      -10.81227300   -18.54251860   -33.28509520
H      -10.09227280   -19.28051950   -32.93209460
C      -12.10927300   -18.65951920   -32.42609410
H      -11.88827320   -18.22451970   -31.45109560
H      -12.90227320   -18.05451970   -32.86609650
C      -12.54627320   -20.06851960   -32.15809630
O      -12.30527310   -20.94251820   -33.00809480
O      -13.06727310   -20.37151910   -31.03209500
C      -11.14527320   -18.77151870   -34.77209470
O      -12.23827270   -18.40951920   -35.21609500
N      -10.24527260   -19.47051810   -35.48509600
H       -9.44827270   -19.82551960   -34.97109600
C      -10.44927310   -19.85551830   -36.88509370
H      -10.70927330   -18.99551960   -37.50209430
C       -9.08027270   -20.20751950   -37.53309630
H       -8.61027340   -20.95951840   -36.89909360
C       -9.21627330   -20.69751930   -39.03109360
H      -10.02627280   -21.42851830   -39.14909360
H       -9.40027330   -19.86251830   -39.71809390
H       -8.34827330   -21.28951840   -39.34909440
C       -8.14227290   -18.97751810   -37.51009370
H       -8.60527320   -18.11351970   -38.00409320
H       -7.78027300   -18.75451850   -36.49809650
H       -7.25727320   -19.30051800   -38.07109450
C      -11.52327350   -20.85851860   -36.98009490
O      -12.28227330   -20.84551810   -37.94709400
N      -11.65927310   -21.70951840   -36.00709530
H      -10.91127300   -21.86251830   -35.34109500
C      -12.69327260   -22.76951980   -36.07709500
H      -12.59027290   -23.20151900   -37.07309340
C      -12.56227300   -23.78851890   -34.90709690
H      -12.99427320   -24.71451950   -35.28409580
H      -11.48927310   -23.92451860   -34.77209470
O      -13.39527320   -23.47351840   -33.79009630
H      -13.04127310   -22.73951910   -33.28109360
C      -14.12827300   -22.15951920   -35.99809650
O      -14.98927310   -22.49151800   -36.79309460
N      -14.37327290   -21.15751840   -35.07909390
H      -13.56927300   -20.95251850   -34.49809650
C      -15.61827280   -20.37351800   -34.97609330
H      -16.46027370   -21.01351930   -35.23809430
C      -15.88527300   -19.94751930   -33.49909590
H      -15.10127260   -19.38751790   -32.99009320
H      -16.74127390   -19.27351950   -33.54809570
C      -16.39727210   -21.20351790   -32.71509550
H      -17.20127300   -21.60051920   -33.33509450
H      -15.50627330   -21.83051870   -32.74109650
C      -16.87427330   -20.96751980   -31.29009440
H      -17.57327270   -20.13151930   -31.29609490
H      -17.35027310   -21.91251950   -31.02509500
N      -15.72327330   -20.65651890   -30.37809560
H      -14.79427340   -20.60851860   -30.77209470
C      -15.84527300   -20.38351820   -29.11909480
N      -16.99827380   -20.36451910   -28.53809550
H      -17.82227330   -20.74451830   -28.98209570
H      -17.08127210   -20.14551930   -27.55609510
N      -14.77227310   -20.04051970   -28.45309450
H      -13.95627310   -19.93051910   -29.03809550
H      -14.89827350   -19.53151890   -27.59009550
C      -15.66427330   -19.12951850   -35.89809420
O      -16.64127350   -18.39251900   -35.90709690
N      -14.60627270   -18.86851880   -36.67109680
H      -13.86127280   -19.53951840   -36.52709580
C      -14.30627350   -17.74851800   -37.61609650
H      -13.27327350   -17.71451950   -37.96309660
C      -15.22227290   -17.81051830   -38.88509370
H      -15.38827320   -18.84951970   -39.16809460
H      -16.17527390   -17.38651850   -38.57009510
C      -14.60427280   -17.08451840   -40.03409580
O      -13.44227310   -17.19651790   -40.35309600
N      -15.32527260   -16.26451870   -40.78009410
H      -14.73727320   -15.72751900   -41.40609360
H      -16.33727260   -16.26151850   -40.75509640
C      -14.51527310   -16.36851880   -36.95709610
O      -15.14627270   -15.48951910   -37.51609420
N      -13.93227290   -16.08551980   -35.76309590
H      -13.46627330   -16.85251810   -35.29209520
C      -14.22627260   -14.90951920   -34.83609390
H      -14.66927340   -14.06051920   -35.35709380
C      -15.34827330   -15.34251880   -33.82109450
H      -16.09627340   -15.79351900   -34.47409440
H      -15.02627280   -15.99451920   -33.00809480
C      -15.98327260   -14.08751870   -33.19909670
H      -15.23427300   -13.49851890   -32.67009350
H      -16.39527320   -13.42651840   -33.96109390
C      -17.14127350   -14.59551910   -32.28109360
H      -17.92827220   -15.15551850   -32.78609470
H      -16.72627260   -15.17651840   -31.45709420
C      -17.67227360   -13.30251880   -31.63809590
H      -16.84527210   -12.86451910   -31.07809450
H      -18.01627350   -12.61251930   -32.40909580
N      -18.81727220   -13.55351920   -30.65509410
H      -18.50927350   -14.09851930   -29.86209490
H      -19.18827250   -12.71251870   -30.23609540
H      -19.59227370   -14.05551910   -31.06509590
C      -12.97927280   -14.35051920   -34.09209440
O      -12.31827260   -15.17051890   -33.44209670
N      -12.75527290   -13.00151920   -34.04009630
H      -13.43827340   -12.36051850   -34.42509460
C      -11.79627320   -12.42851920   -33.14709470
H      -10.85627270   -12.96451850   -33.02209470
C      -11.35627270   -11.11451910   -33.88109590
H      -11.13427260   -11.29351900   -34.94009400
H      -12.16827300   -10.38551900   -33.99509430
H      -10.52727320   -10.56951900   -33.41509630
C      -12.32627300   -12.12451840   -31.73809430
O      -12.73727320   -11.01351930   -31.48909570
N      -12.39327340   -13.11351870   -30.86509510
H      -11.88627340   -13.96951870   -31.05509570
C      -12.89827350   -12.92451860   -29.48009490
H      -13.88827320   -12.48051930   -29.58809470
C      -13.00927260   -14.28351880   -28.76109500
H      -12.08827300   -14.82951930   -28.96609500
C      -13.13227270   -14.29151920   -27.21109580
H      -13.94127270   -13.62651920   -26.88309480
H      -13.44327260   -15.29551890   -26.90009500
H      -12.18127350   -14.03651910   -26.72809410
C      -14.22927280   -15.07351880   -29.40109440
H      -15.15427300   -14.66851900   -28.99109460
H      -14.18527320   -15.04451850   -30.49009510
C      -14.28227330   -16.55851940   -29.09009550
H      -14.81327340   -16.63751790   -28.13309480
H      -14.85627270   -17.01051900   -29.90909580
H      -13.25227260   -16.93451880   -29.05809590
C      -11.96727280   -12.01351930   -28.66409490
O      -10.88427260   -12.38551900   -28.14809420
N      -12.39930285   -10.76479495   -28.45883375
H      -13.23767298   -10.46129286   -28.94232866
C      -11.86114394    -9.90875906   -27.38811567
H      -10.77644102    -9.99271407   -27.40069848
C      -12.19189564    -8.42609157   -27.62279939
H      -11.83337393    -7.83336382   -26.77078077
H      -11.62533211    -8.07163983   -28.49229700
C      -13.64611466    -8.12633278   -27.86184134
N      -14.33588105    -8.27354278   -29.03635550
C      -15.60303395    -7.90171343   -28.77172268
H      -16.40903033    -7.92195862   -29.49525239
N      -15.75087481    -7.56762939   -27.47513684
H      -16.64036168    -7.34573419   -27.02131425
C      -14.53254412    -7.69332663   -26.84871797
H      -14.30333362    -7.52356758   -25.80490387
C      -12.31333779   -10.39752414   -26.00125978
O      -13.38091650   -10.98176713   -25.85321943
N      -11.47905875   -10.16584166   -24.98668438
H      -10.60288221    -9.68209358   -25.19133986
C      -11.61619829   -10.78368275   -23.66851363
H      -12.65721192   -10.73931708   -23.34969095
H      -11.33011153   -11.82874042   -23.76529202
C      -10.77266908   -10.13875448   -22.56736666
O      -10.70750194    -8.92493280   -22.47987385
N      -10.19113735   -10.95970786   -21.68649804
H      -10.32263805   -11.95652390   -21.83075445
C       -9.54537054   -10.51130220   -20.44363770
H       -9.14729470    -9.50712454   -20.58698652
H      -10.30973541   -10.46352462   -19.66848408
C       -8.39774000   -11.37871757   -19.90550781
O       -7.89570715   -11.10057212   -18.82826713
N       -7.95470126   -12.41810526   -20.62367341
H       -8.31766798   -12.54723611   -21.56503285
C       -6.84175525   -13.28239269   -20.19751555
H       -7.04520651   -13.61667125   -19.18054446
C       -6.75418097   -14.53291105   -21.09093116
H       -6.67065433   -14.22838333   -22.13226835
H       -5.84963228   -15.08516514   -20.84227867
C       -7.90867889   -15.50775425   -20.95903894
O       -8.67561629   -15.48587259   -20.01834658
N       -8.00097405   -16.42826527   -21.89090913
H       -8.75818275   -17.10701303   -21.84717669
H       -7.31623203   -16.43591829   -22.63619111
C       -5.47803632   -12.56282458   -20.13675920
O       -4.55422116   -13.09282602   -19.54083706
N       -5.34501142   -11.35375796   -20.68731324
H       -6.09969867   -11.00853058   -21.27254267
C       -4.17820011   -10.48330856   -20.47952264
H       -3.28276281   -11.04018761   -20.74987774
C       -4.27644900    -9.27685239   -21.42421187
H       -3.40828835    -8.62679216   -21.26573744
H       -4.19213404    -9.63170101   -22.45945498
C       -5.54342841    -8.45409267   -21.28463305
C       -6.52820466    -8.51129610   -22.28674539
H       -6.37937567    -9.13600488   -23.15402044
C       -7.70383805    -7.75264534   -22.16680778
H       -8.44557269    -7.78337551   -22.95298099
C       -7.91848158    -6.96621406   -21.02161918
H       -8.82784169    -6.39123888   -20.92129779
C       -6.94169974    -6.91571918   -20.01267689
H       -7.09105861    -6.30017936   -19.13774715
C       -5.74845037    -7.64024274   -20.15499610
H       -4.98640056    -7.55793445   -19.39437037
C       -3.98526532   -10.02076439   -19.01806428
O       -2.92125788    -9.52940216   -18.68234786
N       -4.99014472   -10.17157124   -18.14233224
H       -5.87395165   -10.54077305   -18.48249747
C       -4.90492695    -9.79141262   -16.72644890
H       -4.60206297    -8.74332511   -16.68805972
C       -6.30935912    -9.90255014   -16.09729916
H       -7.00748058    -9.32529912   -16.70489730
H       -6.62291327   -10.94642498   -16.13641177
C       -6.43007646    -9.41817485   -14.64039197
H       -7.43787838    -9.63331352   -14.28330958
H       -5.73551210    -9.97208561   -14.01083960
C       -6.16204935    -7.92190600   -14.48278488
O       -5.03222232    -7.50392358   -14.34116986
N       -7.18016351    -7.08468322   -14.52072672
H       -6.99594271    -6.08978290   -14.44187648
H       -8.13653199    -7.42074965   -14.62490373
C       -3.83753492   -10.62235494   -15.97882242
O       -3.83611623   -11.84753872   -16.02680464
N       -2.92637655    -9.93766381   -15.27792817
H       -2.98837623    -8.92282216   -15.29486087
C       -1.73853102   -10.52565830   -14.63650630
H       -1.41419947   -11.39002537   -15.21249890
H       -0.93546434    -9.79032613   -14.65664531
C       -1.91122882   -10.98545065   -13.18392217
O       -0.94259036   -11.26757090   -12.50786918
N       -3.12827300   -11.02751920   -12.65809540
H       -3.90327310   -10.74551870   -13.24509530
C       -3.37427310   -11.21451850   -11.12609480
H       -2.92727300   -10.33451840   -10.66509530
C       -4.86127280   -11.00751880   -10.70309540
H       -5.51227280   -11.78751850   -11.09709550
C       -5.21327300   -10.87751870    -9.24409480
H       -6.11227320   -10.26451870    -9.10109520
H       -5.40327310   -11.87951850    -8.84109500
H       -4.46227310   -10.51051900    -8.53509520
O       -5.22327280    -9.80851840   -11.29509540
H       -5.36527300    -9.13051890   -10.62909510
C       -2.92227290   -12.54251860   -10.42109490
O       -2.51527310   -12.44951920    -9.26509480
N       -2.83627300   -13.74151900   -11.07409480
C       -3.42327310   -14.11151890   -12.38709550
H       -2.78827310   -13.68551920   -13.17309470
H       -4.48127320   -13.83751870   -12.47909550
C       -3.36627290   -15.65651890   -12.50809480
H       -3.34427310   -16.09451870   -13.51309490
H       -4.20527320   -16.14851950   -12.00109480
C       -2.07827310   -16.01051900   -11.78909490
H       -1.22127310   -15.94251920   -12.47009470
H       -2.06627300   -16.99551960   -11.30609510
C       -2.00127290   -14.92351910   -10.65809540
H       -2.44227290   -15.35451890    -9.75909520
C       -0.57427300   -14.45551870   -10.36109540
O        0.06772700   -14.96551900    -9.48909470
N        0.02472700   -13.57251930   -11.09309480
H       -0.54027300   -13.24551870   -11.86809540
C        1.39472700   -13.07051850   -10.83709530
H        2.00472690   -13.92851920   -10.55609510
C        2.04772690   -12.48251910   -12.04809470
H        1.50872700   -11.53951930   -12.14209460
C        3.39072700   -11.81051920   -11.66409490
H        3.24872710   -10.95151900   -10.99709510
H        4.18772700   -12.45151900   -11.26609520
H        3.86772700   -11.33451840   -12.52909470
C        2.16772700   -13.22751900   -13.33009530
H        3.04272700   -12.82451920   -13.83909510
H        2.36472700   -14.29451850   -13.22809510
C        0.95572700   -13.02151870   -14.21309470
H        0.10772700   -13.48151870   -13.69109540
H        0.85472700   -11.94051840   -14.36809540
H        1.10272690   -13.56451890   -15.15409470
C        1.41672690   -12.28351880    -9.53409480
O        2.10672690   -12.64551930    -8.61409470
N        0.57172700   -11.26051900    -9.46509460
H        0.08472700   -10.95951840   -10.30109500
C        0.49872700   -10.34651850    -8.33609490
H        1.36972700    -9.69551850    -8.40309520
H       -0.36427300    -9.68651870    -8.42309470
C        0.36572700   -11.13451860    -7.05309490
O        1.08872700   -10.89351840    -6.14509490
N       -0.69027300   -12.00151920    -7.01509520
H       -1.26027300   -12.07751850    -7.84909490
C       -1.09727300   -12.87251850    -5.94109490
H       -1.26527300   -12.20751860    -5.09409520
C       -2.46027300   -13.56651880    -6.06909510
H       -2.52927300   -14.27451900    -6.89409490
C       -2.76327300   -14.31151870    -4.78809500
H       -2.37327310   -13.81851860    -3.88909510
H       -3.81727290   -14.56651880    -4.62309500
H       -2.27927300   -15.29251860    -4.86409520
C       -3.62127300   -12.57651900    -6.26909490
H       -3.86727310   -11.97351930    -5.38609500
H       -3.58727310   -11.92551900    -7.15109490
H       -4.51127290   -13.21351910    -6.35109520
C        0.05572700   -13.87651920    -5.58309510
O        0.38072700   -13.94551850    -4.41709520
N        0.56472700   -14.70851900    -6.47709510
H       -0.05427300   -14.71451850    -7.28009510
C        1.59072700   -15.74051860    -6.16809510
H        1.24072690   -16.40251920    -5.37609480
C        1.88372700   -16.79451940    -7.20809510
H        2.62872700   -17.53251840    -6.90809490
H        0.97172700   -17.39151950    -7.21409510
O        2.11072710   -16.28351970    -8.51609520
H        1.29672690   -16.14751820    -9.00609490
C        2.89772700   -15.12951850    -5.77009490
O        3.70172690   -15.69351860    -5.04609490
N        3.17672710   -13.85551930    -6.17609500
H        2.61472700   -13.53051850    -6.95409490
C        4.48372700   -13.21751880    -5.96809480
H        5.25172710   -13.99151900    -5.95409490
C        4.89272690   -12.27251910    -7.08809520
H        4.02172710   -11.64751910    -7.28809500
H        5.80972720   -11.77251910    -6.77509500
C        5.44772720   -13.08251860    -8.28609470
H        4.66672710   -13.80951880    -8.50609490
H        5.60272690   -12.41551880    -9.13409520
S        7.04572680   -13.80651860    -7.89509490
C        6.55772690   -15.53551860    -7.60209510
H        5.59272720   -15.62251850    -7.08709530
H        6.35572720   -15.89951900    -8.61709500
H        7.37672710   -16.01151850    -7.04909520
C        4.55572700   -12.55151840    -4.60909510
O        5.47672700   -12.74151900    -3.84309510
N        3.48272710   -11.86451910    -4.18509480
H        2.74272700   -11.81451890    -4.87609480
C        3.19972710   -11.45451930    -2.84709500
H        4.02272700   -10.80351920    -2.55209490
C        1.89472700   -10.63151930    -2.83309510
H        1.09472700   -11.24451920    -3.25009510
H        1.62472700   -10.42051890    -1.79909500
C        1.99372700    -9.33451840    -3.60609510
O        3.10972690    -8.76351930    -3.83509490
O        0.96672700    -8.64651870    -3.84209510
C        3.18672700   -12.61251930    -1.82609500
O        3.97772690   -12.69351860    -0.92509500
N        2.41872690   -13.69051840    -2.11709500
H        1.58072700   -13.52051930    -2.66009500
C        2.39872690   -14.88151930    -1.21909500
H        2.15972710   -14.60851860    -0.19109500
C        1.24072690   -15.75351910    -1.64809500
H        1.27572700   -16.05651860    -2.69409510
H        1.32172700   -16.70751950    -1.12709500
C       -0.15427300   -15.19951920    -1.30009510
O       -0.28227300   -14.24051860    -0.56509510
N       -1.19227300   -15.86151890    -1.77109500
H       -2.15127300   -15.69051840    -1.49409510
H       -0.98227300   -16.55651860    -2.47709510
C        3.74272700   -15.65951920    -1.16909500
O        4.00072720   -16.32551960    -0.20409500
N        4.61472700   -15.55551910    -2.17209510
H        4.36172680   -15.02451900    -2.99709510
C        5.96772720   -16.23451810    -2.26509500
H        5.90172720   -17.21151920    -1.78509510
C        6.30672690   -16.46351810    -3.73709510
H        6.06972690   -15.55251880    -4.28709510
C        7.77672720   -16.86451910    -3.98109510
H        8.02572730   -17.72651860    -3.35109500
H        7.75072720   -17.08451840    -5.05509520
H        8.44172670   -16.03151890    -3.71909500
O        5.54772710   -17.58451840    -4.18909500
H        4.77572680   -17.16951940    -4.58209510
C        6.95672700   -15.42651840    -1.52609500
O        7.83372690   -15.98151870    -0.95709500
N        6.97672700   -14.10451890    -1.65709510
H        6.35272690   -13.56051920    -2.24009510
C        8.01172730   -13.19351860    -0.98709510
H        8.99872680   -13.60751910    -1.19409500
C        7.77972700   -11.86251930    -1.65809500
H        7.61872720   -12.04451850    -2.72009520
H        6.82472710   -11.45851900    -1.32209500
C        8.83872700   -10.80851840    -1.41709510
H        8.74872680   -10.41851900    -0.40309500
H        9.79972740   -11.31851860    -1.48409510
C        8.76872730    -9.57251930    -2.41609500
H        9.64972690    -9.00051880    -2.12209510
H        8.82172680    -9.98951910    -3.42209510
N        7.48472690    -8.72251890    -2.20409510
H        7.53972720    -8.09551910    -1.41409500
C        6.38172720    -8.80851840    -2.84109500
N        6.09372710    -9.68051910    -3.76409510
H        6.74972680   -10.42551900    -3.94809510
H        5.21372700    -9.62851910    -4.25809530
N        5.39872690    -8.02151870    -2.47809510
H        5.52472690    -7.36851880    -1.71809510
H        4.54072710    -8.19651890    -2.98109510
C        7.90772680   -13.22351930     0.50190500
O        8.90972710   -13.21051880     1.21090500
N        6.69572690   -13.37451840     0.98490490
H        5.94872710   -13.36651900     0.29990500
C        6.44472690   -13.76451870     2.36390500
H        6.87972690   -13.02351860     3.03390500
C        4.96872710   -13.63451860     2.67290500
H        4.58372690   -12.66351890     2.36190490
H        4.47072700   -14.37051870     2.04190490
C        4.55772690   -13.92151930     4.16090490
H        4.77772710   -14.96151920     4.40290500
C        5.20172690   -12.99651910     5.19490480
H        6.28472710   -13.12351890     5.30690480
H        4.96172710   -12.00051880     4.80190520
H        4.76272680   -13.11351870     6.19290490
C        3.02972700   -13.72751900     4.33290480
H        2.62572690   -12.80551910     3.89590500
H        2.49272700   -14.56951900     3.87990500
H        2.80872700   -13.73651890     5.40690520
C        7.15172720   -15.05651860     2.85490490
O        7.83672710   -14.96051880     3.87690500
N        6.97272680   -16.12051960     2.12390490
H        6.39672710   -16.12351800     1.29090500
C        7.62072710   -17.30851940     2.50990490
H        7.40772680   -17.45751950     3.56790490
C        7.00572680   -18.44651790     1.76890490
H        5.93372680   -18.54951860     1.97590490
H        7.03972720   -18.31051830     0.68090500
H        7.55472710   -19.38851930     1.88990500
C        9.14172740   -17.17851830     2.31090500
O        9.92072680   -17.67351910     3.14790490
N        9.66172700   -16.48851970     1.29790500
H        8.97672650   -15.99051860     0.74290500
C       11.12772660   -16.14551930     1.15790500
H       11.64472680   -17.10451890     1.18390500
C       11.35072710   -15.42051890    -0.18609500
H       10.68872740   -14.55351920    -0.16609500
C       12.84172730   -14.91451930    -0.28809510
H       13.16272740   -14.23851870     0.51390490
H       13.60672660   -15.69951920    -0.32809500
H       12.90972710   -14.34751890    -1.22409500
C       11.07272720   -16.43851850    -1.28309500
H       11.79572680   -17.24651910    -1.16709510
H       10.05172730   -16.78851890    -1.12609510
C       11.15872670   -15.82951930    -2.68909500
H       10.74772740   -14.81751920    -2.78309510
H       12.23972700   -15.74851890    -2.86009500
H       10.88572690   -16.45151900    -3.55109500
C       11.64372730   -15.45751860     2.43990490
O       12.69772720   -15.83351900     2.96690490
N       10.95172690   -14.41651920     2.91890500
H       10.12972740   -14.16951850     2.38190480
C       11.25372700   -13.64551930     4.08890490
H       12.32472710   -13.45451930     4.01190520
C       10.38372710   -12.37351890     3.94990490
H        9.30872730   -12.59051900     3.95890500
H       10.61572740   -11.70151900     4.78590490
H       10.65472700   -11.90651890     2.99590490
C       11.17072680   -14.51451870     5.36590480
O       12.02872660   -14.34151840     6.22290520
N       10.23672680   -15.45751860     5.56190490
H        9.46272660   -15.54751870     4.91490510
C       10.19572730   -16.32151790     6.67090510
H       10.35572720   -15.70751860     7.55690480
C        8.86972710   -17.02451900     6.77290490
H        8.03172680   -16.31651880     6.73690510
H        8.81072710   -17.73251910     5.93690490
H        8.80772690   -17.48751830     7.76490500
C       11.31672670   -17.33551980     6.58890490
O       11.92772670   -17.70551870     7.59490490
N       11.51672740   -17.97551920     5.39790490
H       11.00472740   -17.75251960     4.55290510
C       12.61672690   -18.89551930     5.23690510
H       12.57672690   -19.70951840     5.96090510
C       12.58972740   -19.55751800     3.78490500
H       12.62372680   -18.80051800     3.00090500
C       13.87272740   -20.36351970     3.64090490
H       14.16372680   -20.95451930     4.51790480
H       13.74972720   -21.02551840     2.77490500
H       14.75972650   -19.74551960     3.45590500
C       11.29372690   -20.45051960     3.52690510
H       11.33272740   -21.32051850     4.18290470
H       10.48572730   -19.75451850     3.75490500
C       11.07572650   -21.00551800     2.08290510
H       10.17072680   -21.62651820     2.05390500
H       10.88272670   -20.22651860     1.33490490
H       11.93472670   -21.56551930     1.69290490
C       13.92472740   -18.28251840     5.67890500
O       14.69372650   -18.91351890     6.35190490
N       14.18972680   -16.97751810     5.30790470
H       13.48172660   -16.56151960     4.71590520
C       15.43772700   -16.20051960     5.75490470
H       16.35572620   -16.70351790     5.45290520
H       15.41772650   -15.21151920     5.29490520
C       15.45472720   -16.03951840     7.26790480
O       16.49972720   -16.21651840     7.78290510
N       14.36672690   -15.71451850     7.99290510
H       13.51372720   -15.70151900     7.44590470
C       14.27172660   -15.43651870     9.43690490
H       14.89872740   -14.59851930     9.73990540
C       12.82872680   -14.99251840     9.74290470
H       12.52472690   -14.19151880     9.06890490
H       12.24472710   -15.87851910     9.49590490
C       12.47872730   -14.60451890    11.21690460
H       11.41872690   -14.35351850    11.23490520
H       12.63372710   -15.50651930    11.80790520
C       13.29872700   -13.43151860    11.71590520
H       14.33472730   -13.70851900    11.91290470
H       13.39972690   -12.60551930    11.01190470
C       12.60572720   -12.74851890    12.87290480
H       12.02872660   -13.51651860    13.38790510
H       13.30072690   -12.33751870    13.60490510
N       11.64272690   -11.66051860    12.47390460
H       11.34372710   -11.14551930    13.28890510
H       12.19972710   -11.05551910    11.88790510
H       10.92972660   -12.14151860    11.94490530
C       14.62772660   -16.70351790    10.20690540
O       15.09672740   -16.53951840    11.34190460
N       14.33772660   -17.91051860     9.60490510
H       13.89872740   -17.92651940     8.69190500
C       14.78772740   -19.21351810    10.16990470
H       14.60372730   -19.18851850    11.24390510
C       13.95272730   -20.33151820     9.63590530
H       12.88372710   -20.20551870     9.80690480
H       14.07072730   -20.35151860     8.55190470
C       14.40772720   -21.82551960    10.05790520
H       15.47372720   -21.91651920     9.85090540
C       14.29972740   -22.01351930    11.50890540
H       13.26472660   -21.84451870    11.83190540
H       14.54872700   -23.03951840    11.80790520
H       14.88572690   -21.32551960    12.12990470
C       13.57072730   -22.92051890     9.40090470
H       12.58972740   -22.92351910     9.89290520
H       13.34372710   -22.81251910     8.33390520
H       14.04272650   -23.87351800     9.67190460
C       16.31272700   -19.32551960     9.96990490
O       17.07572750   -19.56051830    10.91990470
N       16.85872650   -18.98251910     8.83290480
H       16.21772770   -18.79551890     8.07090470
C       18.25872610   -19.02651980     8.58790490
H       18.67972760   -20.01751900     8.75190450
C       18.56472780   -18.60351940     7.13190510
H       18.38272670   -17.58351900     6.79490520
H       19.62872700   -18.77051930     6.96490480
C       18.01872630   -19.73351860     6.13090520
H       18.30772780   -20.70551870     6.53090480
H       16.93172650   -19.76451870     6.20390510
S       18.62972640   -19.51951980     4.38490490
C       18.06272700   -21.11351970     3.68490510
H       17.00572780   -20.97051810     3.42990490
H       18.58572770   -21.41851810     2.76990490
H       18.05972670   -21.91951940     4.42890500
C       19.07472610   -18.04151920     9.48990540
O       20.08272740   -18.39251900    10.06790540
N       18.57272720   -16.79051970     9.63690470
H       17.78372760   -16.49551960     9.07390500
C       18.99872780   -15.75551890    10.64390470
H       19.99872780   -15.34951880    10.49090480
C       18.14272690   -14.50851920    10.55890460
H       18.20772740   -14.06751920     9.55590530
H       17.08372690   -14.78951930    10.61190510
C       18.19272610   -13.42151930    11.63590530
C       17.25972750   -13.50751880    12.65390490
H       16.60072710   -14.36251930    12.62690450
C       17.42172620   -12.50751880    13.66490460
H       16.72672650   -12.53751850    14.49090480
C       18.38172720   -11.44951920    13.62190530
H       18.34372710   -10.72851850    14.42490480
C       19.25972750   -11.37751870    12.54190540
H       20.08672710   -10.68951890    12.44390490
C       19.12772750   -12.38151930    11.57190510
H       19.81772610   -12.49051860    10.74790480
C       19.01172640   -16.34851840    11.99790480
O       20.04672620   -16.13651850    12.67690470
N       17.95672610   -16.95951840    12.55090520
H       17.12572670   -17.03051950    11.97690490
C       17.90572740   -17.51151850    13.88190460
H       17.95472720   -16.78051950    14.68890480
C       16.49572750   -18.14351840    14.09290500
H       15.72872730   -17.42251970    13.78590490
H       16.43672750   -19.02551840    13.44190500
H       16.12972640   -18.37751960    15.09990500
C       19.00272750   -18.60951810    14.04790500
O       19.69772720   -18.56051830    15.04890540
N       19.07472610   -19.54951860    13.11790470
H       18.49572750   -19.42651940    12.29490470
C       20.01772690   -20.71551900    13.26490500
H       19.83272740   -21.21351810    14.21690460
C       19.72472760   -21.73951910    12.16590500
H       19.90572740   -21.20351790    11.23390480
H       20.46272660   -22.52651980    12.32290460
C       18.30872730   -22.41051860    12.31690500
H       18.45172690   -22.76651950    13.33790490
H       17.43272780   -21.76651950    12.23790450
C       18.06372640   -23.66051860    11.50390530
O       18.76572610   -24.10851860    10.63790510
N       17.02272610   -24.43551830    11.81390480
H       16.84672740   -25.30751800    11.33090500
H       16.26672740   -24.18351940    12.43990520
C       21.48772620   -20.23951910    13.09990500
O       22.30472760   -20.67851830    13.92690470
N       21.81772610   -19.29351810    12.18990520
H       21.11572650   -18.92851830    11.55790520
C       23.24172780   -18.72451970    12.12090490
H       23.87972640   -19.60451890    12.04390530
C       23.32372670   -17.74751850    10.92290500
H       23.15072630   -18.35251810    10.02490520
H       22.47172740   -17.05751800    10.89390470
C       24.70672610   -17.07951930    10.77490520
C       24.87272640   -15.82851890    11.35590460
H       24.14472770   -15.31951900    11.96990490
C       26.14672660   -15.14751910    11.29190540
H       26.36772730   -14.19651890    11.75390530
C       27.24072650   -15.83151910    10.69290540
H       28.21972660   -15.37951850    10.63490490
C       27.05672650   -17.10751910    10.11590480
H       27.89272690   -17.55851940     9.60090540
C       25.74072650   -17.73251910    10.15490530
H       25.55472760   -18.70451930     9.72290520
C       23.68372730   -18.06751820    13.34990500
O       24.82072640   -18.26751900    13.75090500
N       22.79172710   -17.20151900    13.93590450
H       21.96872710   -16.96751980    13.39490510
C       23.06072620   -16.35251810    15.10990520
H       23.93372730   -15.72951890    14.91390510
C       21.91872790   -15.25051880    15.40990540
H       21.00772670   -15.76551910    15.71790500
H       22.32272720   -14.64951900    16.22390560
O       21.59672740   -14.51951890    14.18590450
H       21.00672720   -15.03551860    13.63190460
C       23.31772610   -17.19851880    16.27490430
O       24.11572650   -16.89251900    17.17890550
N       22.67472650   -18.37951850    16.32190510
H       21.97772790   -18.62251850    15.62890530
C       22.96472740   -19.29451940    17.43890570
H       23.19572640   -18.67351910    18.30490490
C       21.73772620   -20.16151810    17.90990450
H       20.97772790   -19.58351900    18.43390460
H       21.18472670   -20.30551910    16.98190500
C       22.07172780   -21.47851940    18.56190490
H       22.36372760   -22.11251830    17.72490500
H       23.02572630   -21.28851890    19.05290410
C       21.16172790   -22.09851840    19.56990430
O       20.59972760   -23.19851880    19.32090570
O       21.11272620   -21.59851840    20.68590550
C       24.23772620   -20.12951850    17.25190540
O       25.22672650   -20.01651950    17.99590490
N       24.48472790   -20.67851830    16.04990580
H       23.74372670   -20.56251910    15.36890510
C       25.61972620   -21.44151880    15.59990500
H       25.69572640   -22.37751960    16.15290450
C       25.46472740   -21.73451810    14.05190470
H       24.70172690   -22.49351880    13.87990470
H       25.05972670   -20.82351880    13.61290450
C       26.72772790   -22.19751930    13.31690500
H       27.58472630   -21.52851870    13.39090540
C       27.03272630   -23.69251820    13.59890460
H       27.45172690   -23.83351900    14.60290530
H       26.17072680   -24.36251830    13.48690510
H       27.83872600   -23.89451980    12.88390540
C       26.40072630   -22.08851810    11.80690480
H       26.44672780   -21.03851890    11.48990540
H       27.12472720   -22.63251880    11.18790530
H       25.41172790   -22.42451860    11.47290520
C       26.96072770   -20.76351930    15.79490470
O       27.76072690   -21.39551930    16.46390530
N       27.05072780   -19.45951840    15.59490490
H       26.23672680   -19.02851870    15.17190460
C       28.34372710   -18.73751830    15.66390510
H       29.15272710   -19.44651790    15.48790450
C       28.50072670   -17.57051850    14.62090490
H       29.49372670   -17.18851850    14.85490510
C       28.57072640   -18.15451810    13.21090510
H       28.69572640   -17.35551830    12.46990490
H       29.40272710   -18.85451890    13.06890490
H       27.60672760   -18.62451930    12.98090460
C       27.57372670   -16.32351880    14.60390470
H       27.78972630   -15.61651900    13.79290490
H       26.55472760   -16.70351790    14.46090510
H       27.60372730   -15.73751930    15.53090480
C       28.72372630   -18.22651860    17.08590510
O       29.84672740   -17.87351800    17.27290530
N       27.91872790   -18.47051810    18.15490530
H       27.02172660   -18.90851970    17.98090550
C       28.11072730   -17.80251880    19.50290490
H       29.03072740   -17.21951870    19.45690540
C       26.98872760   -16.82051850    19.68190570
H       26.04772760   -17.26151850    19.35290530
H       26.80772780   -16.49551960    20.70590400
C       27.18272780   -15.62751870    18.77590560
O       28.22872730   -15.02851870    18.71690560
N       26.21372600   -15.31051920    17.98490520
H       26.35072710   -14.50051880    17.39190480
H       25.42372700   -15.92851920    17.84290500
C       28.15372660   -18.69251820    20.70090480
O       27.19072720   -19.32051850    21.00090410
N       29.25172620   -18.79951860    21.38290410
H       29.99672700   -18.15351870    21.14890480
C       29.48472790   -19.68051910    22.61290550
H       29.42472650   -20.73251910    22.33390430
C       30.93672750   -19.36751940    23.07990460
H       31.18572620   -20.00651930    23.92790410
H       31.65072630   -19.72051810    22.33590510
C       31.36872670   -17.99551960    23.55890460
O       32.43672560   -18.00051880    24.25490570
O       30.71372600   -16.97351840    23.25690460
C       28.45872690   -19.42251970    23.76390460
O       28.32572750   -20.23851970    24.65890500
N       27.75772670   -18.28451920    23.85490420
H       28.07572750   -17.53051950    23.25790410
C       26.61172680   -17.96351810    24.75290490
H       26.74772640   -18.39651870    25.74390410
C       26.40272710   -16.41551970    24.89490510
H       27.32172780   -15.90651890    25.20790480
H       26.31072620   -16.06851960    23.85890580
C       25.19972610   -15.91251850    25.74590490
C       25.38072780   -15.52051930    27.08790590
H       26.28472710   -15.60251900    27.67390440
C       24.30672650   -15.09551910    27.82890510
H       24.43872640   -14.96551900    28.89290430
C       23.03572650   -14.98551850    27.20590400
H       22.20172690   -14.76451870    27.85590550
C       22.85772710   -15.31351850    25.83790590
H       21.85872650   -15.22451880    25.43690490
C       23.99272730   -15.64851860    25.06390570
H       23.92672730   -15.82251930    23.99990460
C       25.27872660   -18.64251900    24.29290580
O       24.43872640   -18.76051900    25.10090450
N       25.20772740   -19.18451880    23.11690520
H       25.94572640   -19.02751920    22.44090460
C       23.97872730   -19.88351820    22.57990460
H       23.22872730   -19.89151950    23.37090490
C       23.40372660   -19.12751960    21.36190410
H       24.18772700   -19.02651980    20.60090450
H       22.70872690   -19.78851890    20.83090400
C       22.68672750   -17.79751970    21.66390420
C       21.98672680   -17.67651940    22.87390520
H       21.85272790   -18.48651890    23.57490540
C       21.35072710   -16.41151810    23.15190510
H       20.71672630   -16.24251940    24.00990490
C       21.52772710   -15.33951850    22.21390530
O       20.90472790   -14.15851880    22.54590420
H       21.43672750   -13.39851860    22.29790500
C       22.18072700   -15.49351880    21.00090410
H       22.13372610   -14.72351930    20.24490550
C       22.70172690   -16.75451850    20.73190500
H       23.22972680   -16.95651820    19.81190490
C       24.28472710   -21.31551930    22.17990490
O       23.57672690   -22.22151950    22.57690430
N       25.35072710   -21.50351910    21.38890460
H       25.84972760   -20.68351940    21.06790540
C       25.80172730   -22.82751850    20.89990430
H       24.90672680   -23.41051860    20.68190570
C       26.69372750   -22.79651830    19.67090420
H       26.60872650   -23.81351850    19.28690530
H       26.41072650   -22.06051830    18.91790580
C       28.22472760   -22.52651980    19.88390540
O       28.78672790   -22.93651960    20.91390420
N       28.92572780   -21.94751930    18.93990520
H       29.82672690   -21.52151870    19.12390520
H       28.51072690   -21.73851970    18.03990550
C       26.32472610   -23.69151880    22.02990530
O       26.16672710   -24.89751820    21.98690410
N       26.87872700   -23.11551860    23.11990550
H       26.68172650   -22.12151910    23.14890480
C       27.47472760   -23.69451900    24.35390470
H       28.13072780   -22.84351920    24.53690530
C       26.38172720   -23.96251870    25.37490460
H       25.83772660   -24.85751910    25.07290460
H       26.96472740   -24.11651800    26.28190420
C       25.37072750   -22.86451910    25.53190420
O       24.24572750   -23.07951930    25.74490550
N       25.71172710   -21.56951900    25.46690560
H       24.96072770   -21.00551800    25.84690480
H       26.66872790   -21.25551800    25.35890580
C       28.50572780   -24.80651860    24.16690440
O       28.70672610   -25.56051830    25.06590460
N       29.19472690   -24.91251950    23.04190440
H       29.26172640   -24.09051900    22.45490460
C       30.06472780   -26.01551820    22.64990430
H       30.39472770   -26.64951900    23.47390560
H       29.56372640   -26.63951870    21.91090580
C       31.26772690   -25.48651890    21.90190510
O       32.35672760   -25.48751830    22.46090510
N       31.06372640   -24.89251900    20.75990490
H       30.10572620   -24.74951930    20.46590420
C       32.01972580   -24.20151900    19.84690480
H       32.81072620   -24.95051960    19.89390560
C       31.46972660   -24.29051970    18.39390560
H       30.53472710   -23.73051830    18.41990470
H       32.20572660   -23.84751890    17.72190480
C       31.17672730   -25.72451970    17.93790440
H       30.28272630   -26.15551950    18.38890460
C       30.83872600   -25.51151850    16.46890450
H       30.54672620   -26.49251940    16.07190510
H       29.95472720   -24.86251830    16.46090510
H       31.64072610   -25.27551840    15.75890540
C       32.31872560   -26.71151920    18.13190460
H       33.28572850   -26.38451960    17.72890470
H       32.43672560   -26.90551950    19.20490460
H       32.01772690   -27.62951850    17.61290550
C       32.48572540   -22.77951810    20.39090540
O       31.73672680   -22.19951820    21.13290410
N       33.61672590   -22.29951860    19.86990550
C       34.62972640   -23.03051950    19.11090470
H       34.17572780   -23.39851950    18.18290520
H       35.09472660   -23.85351940    19.66790580
C       35.61272810   -21.90151980    18.72490500
H       35.13572690   -21.27751920    17.95890430
H       36.53572850   -22.36251830    18.35090450
C       35.64172740   -21.07151790    20.04090500
H       36.12272640   -20.08851810    19.95790480
H       36.28972630   -21.64551930    20.71590420
C       34.23272710   -21.01151850    20.44090460
H       34.10272600   -20.94351960    21.52190590
C       33.53872680   -19.81551930    19.91090580
O       32.88972850   -19.87651820    18.87090490
N       33.56472780   -18.64651870    20.66690440
H       34.07972720   -18.56551930    21.53590580
C       33.09072880   -17.34251980    20.14590450
H       32.00172810   -17.38251880    20.11290550
C       33.50972750   -16.16451840    21.17690470
H       33.08972550   -16.35351940    22.16490550
H       34.56072620   -16.33951950    21.40590480
O       33.19972610   -14.91551880    20.60190580
H       32.24372860   -14.87251850    20.52690510
C       33.67772670   -16.99751850    18.70190430
O       34.86372760   -17.14051820    18.40690420
N       32.75272750   -16.84151840    17.77990530
H       31.79372790   -16.95551870    18.08590510
C       32.78672790   -16.47851940    16.34690480
H       31.77072720   -16.56251910    15.96290490
C       33.31772610   -15.07351880    16.11990550
H       34.39272690   -15.21551900    16.01090430
H       33.04172520   -14.67551900    15.14290520
C       33.15772630   -14.12651920    17.24290470
O       32.02372740   -13.73051930    17.53090480
N       34.25972750   -13.79251860    17.88190460
H       34.16772840   -13.24551870    18.72990420
H       35.16272740   -14.15351870    17.59890560
C       33.49772640   -17.56751820    15.41090490
O       33.94472890   -17.23251910    14.30890460
N       33.64272690   -18.77951810    16.02090450
H       33.40672680   -18.82151790    17.00590520
C       34.18272780   -20.01051900    15.30090520
H       34.34472660   -20.83851810    15.99090480
C       33.17672730   -20.58851810    14.22990510
H       33.01872630   -19.93351940    13.37390520
H       33.63972850   -21.47551920    13.79990480
C       31.76872630   -20.95451930    14.77190490
H       31.24172780   -20.05351830    15.08490470
C       30.91972730   -21.65251920    13.74690530
H       29.90972710   -21.81051830    14.14590450
H       30.72372630   -21.18651960    12.77390480
H       31.26772690   -22.69251820    13.74090480
C       31.81472780   -22.01251790    15.99790480
H       32.25672530   -22.99051860    15.77290530
H       32.34272770   -21.49651910    16.80990410
H       30.83572770   -22.21851920    16.44790460
C       35.58872600   -19.78251840    14.76290510
O       35.98572540   -20.19651790    13.68390460
N       36.42572780   -19.10451890    15.58590510
H       35.94072720   -18.68851850    16.37190440
C       37.83772660   -18.77051930    15.39090540
H       37.93872830   -18.21551900    14.45790480
C       38.13372800   -17.88051800    16.55990410
H       37.53172680   -18.17151830    17.42090420
H       39.16472630   -18.10351940    16.83290480
O       37.94372560   -16.46751980    16.26990510
H       38.77772520   -15.99651910    16.20090480
C       38.95672610   -19.90051840    15.29590510
O       38.68672560   -21.05451970    15.47290520
N       40.21272660   -19.59751890    15.04790500
H       40.39672850   -18.60151860    15.02290530
C       41.24772640   -20.54851910    14.60590460
H       41.02872850   -21.45551870    15.16890530
H       41.04472730   -20.82351880    13.57090470
C       42.68172840   -20.08351900    14.73690510
O       43.55672840   -20.85251810    14.59290500
N       42.88472750   -18.79251860    15.05190470
H       42.13272860   -18.12251850    15.15590480
C       44.22572710   -18.24351880    15.26190470
H       44.80972670   -18.71851920    14.47390460
H       44.20172880   -17.15551950    15.19390490
C       44.75672530   -18.63451960    16.66390420
O       44.01172640   -18.90651890    17.64690590
N       46.06072620   -18.66751860    16.80890460
H       46.57072830   -18.44551850    15.96290490
C       46.86472700   -18.95651820    18.01090430
H       46.55972670   -19.86451910    18.53090480
C       48.40172580   -19.09651950    17.56490520
H       48.64972690   -18.22851940    16.95490460
H       49.07472610   -19.07751850    18.42190550
C       48.51972580   -20.35351940    16.77290530
H       48.36272810   -21.23951910    17.38890460
H       47.75872800   -20.36351970    15.99390510
C       49.83272550   -20.49451830    16.06490520
H       50.50572590   -20.65751840    16.90590480
H       49.78372570   -21.30251880    15.33490470
N       50.13272860   -19.22251890    15.29490470
H       49.31572720   -18.75551800    14.92690470
C       51.27172850   -18.67451860    15.00390530
N       52.39772800   -19.26651950    15.33790490
H       52.20172880   -20.07351880    15.91190530
H       53.32372670   -18.92151830    15.12590500
N       51.34572600   -17.52851870    14.35590460
H       50.50472640   -17.01051900    14.14390470
H       52.28572850   -17.18751910    14.21690460
C       46.69272610   -18.01651950    19.15490530
O       47.03872680   -18.44451900    20.21990590
N       46.20472720   -16.80451970    18.85490420
H       46.02672580   -16.58751870    17.88190460
C       45.77472690   -15.82651900    19.87490460
H       45.91572570   -16.28651810    20.85390470
C       46.82572560   -14.71651840    19.86790470
H       46.86472700   -14.25351910    18.88190460
H       46.46072770   -13.93451880    20.53390500
C       48.26872630   -15.03551860    20.29890440
O       48.65172580   -15.30451870    21.39590450
N       49.16472630   -15.19051840    19.29790500
H       50.11572650   -15.42451860    19.55490490
H       48.86772540   -15.18451880    18.32890510
C       44.35572810   -15.20551870    19.77290530
O       44.15372850   -14.21851920    19.10890580
N       43.38272860   -15.73051930    20.51990510
C       43.47572710   -16.96851920    21.30090520
H       44.18272780   -16.90851970    22.13690570
H       43.88572690   -17.71351810    20.60890580
C       42.16372680   -17.39151950    21.86790470
H       42.25172810   -18.06151960    22.73190500
H       41.62272640   -17.97851940    21.11490440
C       41.57672880   -15.99451920    22.05690570
H       42.04272840   -15.60151860    22.96890450
H       40.48172760   -16.05951880    22.06590460
C       42.08072660   -15.19051840    20.86590580
H       41.38572690   -15.39551930    20.05090520
C       42.00872800   -13.68451880    21.14990430
O       40.96772770   -13.10251900    20.83390430
N       43.03472520   -13.07651900    21.73590470
H       43.73872760   -13.60751910    22.23390580
C       43.10472870   -11.57251930    21.74790570
H       42.14472580   -11.29151920    22.18290520
C       44.18772890   -11.20351890    22.78590580
H       44.17272570   -10.11351870    22.79490470
H       43.90772630   -11.51351930    23.79290580
O       45.49072650   -11.65751840    22.41390420
H       45.54172520   -12.61451910    22.47090530
C       43.20372770   -10.76151850    20.41690440
O       42.95772550    -9.57051850    20.41290470
N       43.46872710   -11.45351890    19.29290580
H       43.57972720   -12.45151900    19.42690470
C       43.80772780   -10.95451930    17.93990520
H       43.53072740    -9.94151880    17.64690590
C       45.33872600   -10.98751930    17.81390570
H       45.63472750   -12.03051850    17.92590520
H       45.42972560   -10.84551910    16.73690410
C       46.34272770    -9.97651860    18.52590560
H       45.99972530   -10.01251890    19.55990410
C       47.78772740   -10.43151860    18.45190430
H       48.04072570   -11.36951920    18.96090510
H       48.06172560   -10.53551860    17.39490510
H       48.42672730    -9.60751910    18.79190440
C       46.21272660    -8.51651860    18.16490550
H       46.86972810    -8.30051900    17.31390570
H       45.19172670    -8.18151860    17.94090460
H       46.57272720    -8.07451920    19.10190580
C       43.08372880   -11.80251880    16.89090540
O       43.36572650   -11.67651840    15.72490500
N       42.04572680   -12.49651910    17.29590420
H       41.71872710   -12.57751850    18.25090410
C       41.15372850   -13.17851920    16.39890480
H       41.18872830   -12.60251900    15.47390460
C       41.59372710   -14.62451840    16.21090510
H       42.61072540   -14.59151840    15.81990530
H       41.66072850   -15.16051860    17.15790560
C       40.79472730   -15.56051920    15.31890490
O       40.04772570   -15.13851930    14.43990520
O       40.89672850   -16.80351830    15.51090530
C       39.67772670   -13.24051860    16.80890460
O       39.25572590   -13.98051930    17.61590580
N       38.85072710   -12.66151910    16.01890560
H       39.25572590   -12.16451930    15.23490520
C       37.37972640   -12.54351900    16.24290470
H       37.01872630   -13.03751850    17.14590450
C       37.03572850   -11.04551890    16.43890570
H       37.08072660   -10.38551900    15.56390480
H       35.98772810   -11.16751860    16.73790550
C       37.66472630   -10.35351850    17.65290450
C       36.88672640   -10.06951900    18.81990430
H       35.84072880   -10.33651920    18.78590580
C       37.53972630    -9.75851920    20.03690530
H       37.09272770    -9.74451920    21.02090450
C       38.88972850    -9.41251850    20.02490430
O       39.58772660    -8.96451850    21.07490540
H       40.36372760    -8.50851920    20.74190520
C       39.64872740    -9.48851870    18.78590580
H       40.71272660    -9.30751900    18.75090410
C       39.02672580    -9.94351860    17.59990500
H       39.60072710   -10.14651870    16.70790480
C       36.58172610   -13.18451880    15.12890530
O       35.38472750   -12.93451880    14.93990520
N       37.18272780   -14.09051900    14.36490540
H       38.16672520   -14.27151870    14.52690510
C       36.40872570   -15.07051850    13.47290520
H       37.08672710   -15.42051890    12.69490530
H       35.99872590   -15.88251880    14.07390500
C       35.28572850   -14.42451860    12.61990450
O       35.52372740   -13.61951920    11.73890500
N       34.04872510   -14.85651870    12.83590510
H       33.93572620   -15.59751890    13.51790520
C       32.82972720   -14.54551890    11.98590470
H       33.11572650   -14.66951850    10.94190500
C       31.75072670   -15.62551880    12.21190450
H       31.84072690   -16.04551890    13.22090530
H       30.75072670   -15.17651840    12.23690510
C       31.75472640   -16.85751910    11.23990540
C       30.83872600   -16.77251820    10.20590500
H       30.12972640   -15.95851900    10.17190460
C       30.76472660   -17.78751950     9.19190500
H       30.05872730   -17.72151950     8.37790490
C       31.69972610   -18.80751800     9.18690490
H       31.55472760   -19.53251840     8.39990520
C       32.72072600   -18.80951880    10.14190480
H       33.47472760   -19.57851790    10.07390500
C       32.69572830   -17.88251880    11.21990490
H       33.60872650   -17.84851840    11.79690460
C       32.22472760   -13.20551870    12.21290490
O       31.25772670   -12.88651850    11.47490500
N       32.65972520   -12.40251920    13.20690540
H       33.51972580   -12.64251900    13.68490510
C       31.88172720   -11.28051850    13.80790520
H       31.12872700   -11.80951880    14.39190480
C       32.90272520   -10.81751920    14.90090470
H       33.13472750   -11.65651890    15.55590530
H       33.78772740   -10.48451900    14.35790540
C       32.32172780    -9.67251870    15.71890450
H       32.22472760    -8.81051920    15.05890460
H       31.38372610   -10.07351880    16.10390470
C       33.09372710    -9.23851870    16.93190570
H       33.32172780   -10.12651920    17.52090450
H       34.07772830    -8.82551860    16.70890430
C       32.48972700    -8.10151860    17.76590540
H       33.08272550    -7.92151880    18.66290470
H       32.57572560    -7.20851900    17.14790530
N       31.06672670    -8.24851890    18.12890430
H       30.87572670    -7.63451860    18.90790560
H       30.44572640    -8.08451840    17.34990500
H       30.90572740    -9.18251900    18.47790530
C       31.18572620   -10.22451880    12.92590520
O       30.16872790    -9.68651870    13.36190510
N       31.68872640   -10.04551890    11.68790530
H       32.63572690   -10.39151860    11.58090500
C       31.08472630    -9.30151840    10.58390520
H       30.80572700    -8.40751840    11.14090540
H       31.81972690    -9.08351900     9.80890460
C       29.82072640    -9.84251880     9.96890450
O       28.87472720    -9.12151910     9.57890510
N       29.72972680   -11.19551850     9.87590500
H       30.51272770   -11.75751880    10.18590450
C       28.58572770   -11.92051890     9.30190470
H       28.47672650   -11.52251910     8.29290490
C       29.07172780   -13.37151910     9.12090490
H       29.95872690   -13.38151930     8.47490500
H       29.38072780   -13.78551860    10.08890530
H       28.30872730   -14.00551890     8.65290450
C       27.27672770   -11.76551910    10.09390450
O       26.18572620   -11.73351860     9.53490540
N       27.35772710   -11.58251860    11.37590500
H       28.26772690   -11.65251920    11.81490520
C       26.14772610   -11.31151870    12.20290470
H       25.38072780   -12.05951880    12.00290490
C       26.42972760   -11.20851900    13.73190500
H       27.14972690   -10.41351890    13.92590520
H       25.52672770   -10.90251920    14.26090530
C       26.92272760   -12.61151890    14.31090450
H       26.10872650   -13.33251860    14.22690490
H       27.88172720   -13.01751900    13.99190520
C       26.93672750   -12.39951900    15.82990460
O       27.85572620   -11.74751850    16.24890520
O       26.06572720   -12.98051930    16.56090550
C       25.56572720    -9.92451860    11.82090470
O       24.37172700    -9.83151910    11.65390490
N       26.39172740    -8.90651890    11.62590500
H       27.39072610    -9.07751850    11.63590530
C       25.97672650    -7.55251880    11.22190480
H       25.28272630    -7.13251880    11.94990540
C       27.25272750    -6.68751910    11.18990520
H       27.79072760    -6.95951890    10.28290460
C       26.66072650    -5.23451900    10.94790460
H       26.08472630    -5.24751900    10.01490500
H       26.07172780    -4.69551900    11.70090480
H       27.49472620    -4.54151870    10.78390500
C       28.14772610    -6.75751880    12.40590480
H       29.04572680    -6.13151880    12.32990460
H       27.64672660    -6.45051910    13.33290480
H       28.58372690    -7.74151900    12.61990450
C       25.24872780    -7.66451880     9.82890510
O       24.15272710    -7.12851910     9.53990460
N       25.89272690    -8.48351860     8.94990540
H       26.74772640    -8.95151900     9.22690490
C       25.34272770    -8.72951890     7.60590510
H       25.24672700    -7.68051860     7.32490490
C       26.49072650    -9.39251900     6.79190490
H       26.34672740    -9.22151850     5.71790500
H       27.45072750    -8.97351930     7.11790510
H       26.50172620   -10.47651860     6.95790480
C       24.00972750    -9.43051910     7.63290500
O       23.08772660    -8.96351910     6.98390480
N       23.94372750   -10.54351900     8.31090450
H       24.76972770   -10.80051900     8.83790490
C       22.67872620   -11.21551900     8.45890520
H       22.38972660   -11.47551920     7.43990520
C       22.76972770   -12.48551850     9.31990530
H       23.26372720   -12.17651840    10.23990540
H       21.82972720   -12.97951890     9.56690500
C       23.65272710   -13.61651900     8.63690470
H       24.58172610   -13.21251870     8.23390480
H       23.86072730   -14.35951900     9.40590480
S       22.87572670   -14.40651890     7.17290500
C       21.74772640   -15.66551880     7.87590500
H       22.24072650   -16.37251850     8.55590530
H       20.97672650   -15.05151840     8.35590460
H       21.44072720   -16.23351860     6.98890500
C       21.52472690   -10.44651890     9.01890470
O       20.38972660   -10.64951900     8.64790530
N       21.75272750    -9.40851880     9.89190480
H       22.69072720    -9.14651870    10.17090510
C       20.69872670    -8.70051860    10.42890450
H       19.75472640    -9.23751930    10.51990510
C       21.17572780    -8.22451880    11.85090540
H       21.97572710    -7.48651890    11.71890450
H       20.38472750    -7.68251900    12.38290500
H       21.56872750    -9.04351900    12.46690460
C       20.29772760    -7.55151890     9.52390480
O       19.14572720    -7.15751890     9.46690460
N       21.19672780    -7.03651910     8.70190530
H       22.16172790    -7.02251860     9.00990490
C       20.88272670    -6.13151880     7.60190490
H       20.34372710    -5.23451900     7.90490480
C       22.18172650    -5.57151890     7.04890490
H       22.77872660    -4.99351880     7.75490470
H       22.84772680    -6.33451890     6.64590500
O       21.88772770    -4.70551870     5.98390480
H       21.98572730    -3.78551890     6.23790500
C       20.11672780    -6.80151890     6.52690510
O       19.02272610    -6.38551900     6.17390490
N       20.54972650    -7.91951890     6.06690500
H       21.41372680    -8.23351860     6.49390510
C       19.90372660    -8.75951860     4.98390480
H       19.71872710    -8.17451860     4.08290480
C       20.75672720   -10.03951930     4.72890470
H       20.97772790   -10.39851860     5.74190470
H       20.12872700   -10.77051930     4.20390510
C       22.14872740   -10.08051870     4.16290470
C       22.69472690    -9.05651860     3.31190490
H       22.08872600    -8.22451880     2.98590490
C       24.04972650    -9.07351880     2.90690490
H       24.40072630    -8.24951840     2.30190490
C       24.81672670   -10.17051890     3.23590490
O       26.14872740   -10.10751910     2.92290500
H       26.66172790   -10.69751930     3.48090510
C       24.27072720   -11.20751860     4.04390480
H       24.96572690   -11.98051930     4.33990480
C       22.96072770   -11.12951850     4.51790480
H       22.64072610   -11.93951890     5.15690520
C       18.54972650    -9.24251840     5.50890490
O       17.62572670    -9.20951840     4.77890490
N       18.42572780    -9.64451890     6.80190520
H       19.19572640    -9.75151920     7.45090480
C       17.09072690    -9.96751880     7.37390520
H       16.65472790   -10.79151920     6.80890510
C       17.31772610   -10.60151860     8.75590520
H       17.99472620   -11.44751930     8.64490510
H       17.67772670    -9.83451840     9.44090460
S       15.76372720   -11.23051930     9.39890480
H       15.25372700   -10.04451850     9.74190520
C       16.08172610    -8.76451870     7.45290520
O       14.97872730    -8.93551920     6.96890500
N       16.49472620    -7.66151910     8.03090480
H       17.42072680    -7.61051890     8.43890480
C       15.67872710    -6.43451880     8.07990460
H       14.77872660    -6.66251900     8.64990520
C       16.37372780    -5.30651900     8.84490490
H       17.38972660    -5.23251870     8.45590500
H       15.96372700    -4.30851890     8.68590450
O       16.57672690    -5.52951910    10.20290470
H       17.23572730    -6.22351880    10.13990500
C       15.21072670    -5.87951900     6.66290470
O       14.05272670    -5.58051870     6.51890520
N       16.10072710    -5.88051890     5.70590500
H       17.08772660    -6.08351900     5.81390480
C       15.68972680    -5.45551870     4.35190490
H       15.11072730    -4.53751900     4.44790510
C       16.90772630    -5.20351890     3.45090480
H       17.54872700    -4.58551880     4.07990500
H       17.36772730    -6.17051890     3.24690490
C       16.63472750    -4.41851900     2.14590500
H       15.89072700    -4.95951890     1.55990490
H       16.25672720    -3.45551900     2.48890500
C       17.79172710    -4.28851890     1.17290500
O       17.58772660    -4.14951900    -0.04709500
O       19.02772710    -4.49251890     1.49390490
C       14.79472730    -6.45951890     3.68790510
O       13.96072670    -6.13151880     2.87190490
N       14.73572730    -7.68951890     4.18690490
H       15.49172690    -7.94151880     4.81190490
C       13.94772720    -8.77251910     3.70790510
H       13.66272740    -8.55751900     2.67890500
C       14.76272680   -10.09051900     3.90090490
H       15.67572690   -10.06651880     3.30590490
H       14.97772690   -10.26451870     4.95490500
C       14.11072730   -11.32451920     3.29090500
H       13.18772700   -11.46251870     3.85290500
C       13.72272680   -11.14851860     1.80490490
H       12.85572720   -10.48251910     1.71490490
H       14.53172680   -10.74551870     1.18290500
H       13.26072690   -12.07151890     1.43190490
C       14.98472690   -12.60251900     3.38490490
H       15.11472700   -12.95351890     4.41590500
H       14.56972690   -13.40751840     2.76690510
H       15.97972680   -12.34251880     3.00290490
C       12.48172660    -8.80351920     4.39590500
O       11.51372720    -9.00451850     3.64690490
N       12.37672710    -8.54951860     5.67590480
H       13.26572700    -8.42251870     6.14490510
C       11.07572650    -8.36951920     6.34490490
H       10.64472680    -9.36951920     6.30690480
C       11.17372700    -8.23251910     7.91490510
H       11.86372660    -7.41151910     8.11090470
H       10.21172710    -7.90951870     8.31290530
C       11.64572720    -9.47651860     8.53190520
H       10.91472720   -10.27851870     8.42790510
H       12.59472660    -9.62051870     8.01590540
C       12.08772660    -9.26351930    10.03390500
O       12.82672690    -9.99651910    10.58190540
N       11.67272660    -8.24151900    10.71490480
H       11.83772660    -8.37151910    11.70590500
H       11.14072700    -7.48651890    10.29790500
C       10.21772670    -7.27951910     5.78990510
O        9.03072740    -7.43751910     5.61390500
N       10.84772680    -6.21951870     5.36490490
H       11.85272690    -6.21951870     5.49190470
C       10.24172690    -5.13751890     4.60390470
H        9.36772730    -4.78351880     5.15090510
C       11.22872730    -3.91551880     4.62090490
H       11.11872670    -3.24051880     5.47790480
H       12.25172710    -4.30351880     4.70290520
C       11.22172740    -3.00351880     3.42290500
C       11.92572690    -3.32851890     2.24790500
H       12.57972720    -4.18751910     2.27490500
C       11.64772700    -2.49851890     1.10790490
H       12.07072730    -2.71451880     0.13790500
C       10.81772710    -1.40151880     1.24290490
H       10.65272710    -0.73151890     0.41190500
C       10.22672650    -1.07451880     2.45090480
H        9.59772680    -0.21551880     2.63490490
C       10.36872670    -1.93551890     3.53890490
H        9.88072680    -1.65751890     4.46190500
C        9.82372670    -5.50851870     3.17590500
O        8.70672700    -5.27051880     2.73890500
N       10.65272710    -6.27151870     2.47290490
H       11.57872680    -6.48451900     2.82490490
C       10.28772740    -6.80151890     1.14790500
H        9.83572670    -6.00551890     0.55590500
C       11.45572660    -7.43951890     0.41190500
H       11.97672650    -8.03351880     1.16290500
H       11.01772690    -8.06351850    -0.36709510
C       12.49872680    -6.42051890    -0.13009500
H       12.61772730    -5.65851880     0.63990500
C       13.78372670    -7.13751890    -0.45809500
H       14.23072720    -7.61551900     0.42190500
H       13.55672740    -7.97751900    -1.12509500
H       14.49672700    -6.43551870    -0.90809510
C       11.94072720    -5.69751880    -1.37909510
H       11.16872690    -5.03151890    -0.97509500
H       12.73772720    -5.13351870    -1.87909510
H       11.57872680    -6.45251890    -2.08809490
C        9.13372710    -7.74251890     1.15590500
O        8.36872670    -7.66551880     0.20490500
N        8.87272740    -8.39051910     2.28090500
H        9.61572740    -8.43551920     2.96690490
C        7.62072710    -9.17851920     2.38990500
H        7.58372690    -9.88651850     1.56090500
C        7.71672680   -10.10651870     3.62490490
H        8.12072660    -9.55251880     4.47990510
H        6.75872710   -10.58251860     3.86890510
H        8.38772680   -10.91551880     3.31090500
C        6.26372720    -8.44251920     2.49190500
O        5.21172710    -9.08051870     2.37490490
N        6.21772720    -7.10251900     2.51990490
H        7.13472700    -6.67651890     2.58890490
C        5.05172680    -6.29251860     2.31690500
H        4.25072720    -6.63051890     2.97290490
C        5.33572720    -4.89751860     2.65990500
H        6.08672710    -4.50451900     1.97390500
H        4.40472700    -4.33451890     2.59390500
C        5.77972700    -4.65251870     4.07990500
O        5.16472720    -5.16451880     4.96890500
N        6.80172680    -3.79351880     4.29990480
H        6.98472690    -3.60551880     5.27890490
H        7.41772700    -3.40751890     3.59390500
C        4.56672720    -6.36951880     0.85190490
O        5.36072680    -6.59951880    -0.05609500
N        3.25272700    -6.17051890     0.47390500
C        2.10172700    -5.93651870     1.29590500
H        1.92672690    -4.85651870     1.21890500
H        2.33572700    -6.11851880     2.35190490
C        0.88472700    -6.63651900     0.65390500
H        0.14272700    -5.90151880     0.31990500
H        0.23972700    -7.27751870     1.26690500
C        1.41572700    -7.36951880    -0.60109500
H        0.77172700    -7.25251870    -1.48209500
H        1.54372700    -8.42151930    -0.31609510
C        2.75672700    -6.61351870    -0.82209500
H        3.38772700    -7.40651890    -1.22409500
C        2.66372700    -5.44451900    -1.85609510
O        2.75072690    -4.28651910    -1.50809500
N        2.27072690    -5.77351900    -3.10309510
H        2.17572690    -6.72451880    -3.43909500
C        1.93072700    -4.79951910    -4.20209500
H        2.01372690    -3.77251890    -3.84509520
C        2.98172690    -4.91951890    -5.31909510
H        2.90572690    -5.90351870    -5.78109500
C        3.00472690    -3.78751870    -6.36709500
H        3.91972710    -3.65851880    -6.95709510
H        2.13472700    -3.96951890    -7.01009510
H        2.91572690    -2.81251880    -5.87209510
C        4.43272690    -4.76551870    -4.70209500
H        4.59572700    -5.67351870    -4.10809520
H        5.24772690    -4.84351870    -5.43109510
H        4.44172720    -3.90951900    -4.01509520
C        0.48572700    -4.96451900    -4.74609520
O       -0.02727300    -3.99951890    -5.21509500
N       -0.15627300    -6.17751880    -4.69309520
H        0.31672700    -7.03251890    -4.42609500
C       -1.55327300    -6.39251900    -5.18209510
H       -1.51127300    -5.97751900    -6.18909500
C       -1.92327300    -7.86551900    -5.24409480
H       -2.33727310    -8.13651850    -4.27309510
C       -3.08127310    -8.11551860    -6.21109490
H       -2.68027310    -7.93251900    -7.21509500
H       -3.44327310    -9.13951870    -6.05409530
H       -3.94527290    -7.46251870    -6.03609510
O       -0.87727300    -8.67351910    -5.78509520
H       -0.21627300    -8.70651910    -5.09009500
C       -2.59427310    -5.53451870    -4.36409520
O       -3.66227290    -5.38051890    -4.90409520
N       -2.23827290    -4.98651890    -3.19809510
H       -1.25327300    -5.04651880    -2.97209500
C       -3.06427310    -3.96651890    -2.56909510
H       -4.12327290    -4.22351880    -2.55009510
C       -2.72727300    -3.89651890    -1.01109500
H       -3.36127310    -3.13051890    -0.56509510
H       -2.90827300    -4.88251880    -0.58309500
C       -1.25227300    -3.49451880    -0.89409510
O       -0.38227300    -3.86751890    -1.68909500
N       -1.06727300    -2.70151880     0.11790500
H       -0.25527300    -2.09651880     0.10990500
H       -1.87327300    -2.52551890     0.70690490
C       -3.01427290    -2.51251890    -3.12909510
O       -3.94527290    -1.73051880    -2.92909500
N       -1.96027300    -2.10151890    -3.86309500
H       -1.20627300    -2.77251890    -3.94809510
C       -1.61427310    -0.66851880    -4.13209490
H       -2.12327310    -0.02851890    -3.41109510
C       -0.07227300    -0.44251890    -4.00809530
H        0.50272700    -1.33351890    -4.28909490
H        0.31172700     0.33648120    -4.67709490
C        0.37272700    -0.17951880    -2.55809500
N        0.09672700     0.92448120    -1.82809510
C        0.56572700     0.70548120    -0.60509500
H        0.58772700     1.46948110     0.15790500
N        1.20972690    -0.47551890    -0.57209500
H        1.77872690    -0.76351890     0.21090500
C        1.04572700    -1.14851880    -1.72409500
H        1.40872690    -2.14251880    -1.94109500
C       -2.13727310    -0.24151890    -5.50909520
O       -1.95427300     0.90748110    -5.93609520
N       -2.92227290    -1.09151890    -6.17609500
H       -2.99727300    -1.95451880    -5.65009500
C       -3.53027300    -0.96351890    -7.45609520
H       -2.76127290    -1.01351880    -8.22709470
C       -4.47227290    -2.16551880    -7.65709500
H       -5.09427310    -2.34251880    -6.78009510
C       -5.17427300    -2.15551880    -9.02809520
H       -5.90127330    -2.97751880    -9.02509500
H       -5.71827320    -1.21651890    -9.19009490
H       -4.48327300    -2.29851890    -9.86809540
C       -3.62527300    -3.48051880    -7.73309520
H       -2.91027310    -3.58051900    -6.90709500
H       -4.19227310    -4.41651870    -7.66809510
H       -3.08827300    -3.43051890    -8.68909550
C       -4.24627300     0.33548110    -7.67809490
O       -5.46027280     0.45948110    -7.38809490
N       -3.61427310     1.42248120    -8.23309520
H       -2.67527290     1.29348110    -8.59209540
C       -4.34727290     2.59948110    -8.73709490
H       -5.15527300     2.88648100    -8.06409550
C       -3.32827310     3.78548120    -8.77509500
H       -2.62827300     3.50448110    -9.56209470
H       -3.71227310     4.78548100    -8.97609520
C       -2.47227310     3.94748120    -7.45809510
H       -1.94427300     3.02448110    -7.22009520
H       -1.72627310     4.71048120    -7.68009520
C       -3.27927300     4.48348090    -6.28609510
O       -3.33527300     5.66448120    -5.97309490
N       -3.68427300     3.55748110    -5.42909530
H       -4.11227320     3.71248130    -4.52409510
H       -3.20027300     2.67448120    -5.54209520
C       -4.89627310     2.45948120   -10.16809460
O       -4.38027290     1.60548110   -10.92209530
N       -5.89427280     3.22748110   -10.54209520
H       -6.41027310     3.85948110    -9.94109540
C       -6.51027300     2.99448110   -11.86409470
H       -6.56427290     1.92448120   -12.06509490
C       -7.90227320     3.58148120   -11.79609490
H       -7.82527300     4.66748090   -11.83509540
H       -8.46227260     3.31848120   -12.69309520
O       -8.69727330     3.23248120   -10.60609530
H       -8.22427270     3.60748120    -9.86009500
C       -5.74427320     3.71648120   -12.98509500
O       -5.36927320     4.87548110   -12.87109470
N       -5.45515862     2.96532536   -14.04649945
H       -5.82139953     2.01619680   -14.06225862
C       -4.66970813     3.38805389   -15.20638972
H       -4.07236149     4.25944661   -14.94388251
C       -3.70241045     2.24283675   -15.53942786
H       -3.03855066     2.05618155   -14.68838944
H       -4.23767775     1.31160192   -15.75467058
H       -3.07883039     2.48598163   -16.40671621
C       -5.57464775     3.79275915   -16.38705633
O       -6.78669309     3.80509452   -16.25875885
N       -4.99537337     4.11692849   -17.54736728
H       -3.97790545     4.14277501   -17.57323036
C       -5.74088654     4.40672830   -18.78977450
H       -5.00684020     4.71519620   -19.53377169
C       -6.38742074     3.09205664   -19.31437166
H       -5.72465727     2.26639401   -19.04851158
H       -7.33134761     2.91213108   -18.80240382
C       -6.58688770     3.01141062   -20.83985870
H       -6.07229856     3.84961130   -21.31292636
H       -6.09323747     2.10679262   -21.20146134
C       -8.05136328     2.96875425   -21.30957177
O       -8.42500748     3.87413048   -22.09494814
O       -8.80552081     2.01687340   -20.99811140
C       -6.70655002     5.60839204   -18.62595009
O       -7.86208978     5.53084517   -19.01839907
N       -6.25127320     6.68548110   -17.95109560
H       -5.26627300     6.68848130   -17.71509550
C       -7.11527300     7.83148100   -17.54009440
H       -6.51827290     8.25948140   -16.73509600
C       -7.36727290     8.90648080   -18.61309430
H       -7.92227320     9.75648120   -18.21609500
H       -6.37227300     9.20048140   -18.94909480
C       -8.20527270     8.54848100   -19.83809470
H       -7.70327280     7.73848100   -20.36709590
H       -9.17627330     8.21948150   -19.46709440
C       -8.43327330     9.68148140   -20.80209540
O       -9.53927330     9.94748120   -21.28509520
N       -7.39927290    10.31548120   -21.37509540
H       -7.69527290    10.95948120   -22.09909440
H       -6.44427300    10.01448150   -21.21909520
C       -8.35327340     7.39348130   -16.74109460
O       -9.55927280     7.70948120   -17.00709530
N       -7.93827300     6.65948100   -15.73409460
H       -6.95627310     6.41348120   -15.68909550
C       -8.85927300     6.14948130   -14.70009520
H       -8.16027260     5.61248110   -14.05909540
C       -9.51927280     7.32448100   -13.89609530
H       -9.98027320     8.11748120   -14.49709510
H      -10.36927320     6.87048100   -13.37209510
C       -8.49727340     7.82148120   -12.91609480
N       -7.27627330     8.38948150   -13.11609460
C       -6.72627310     8.48348140   -11.90509510
H       -5.75727320     8.92448140   -11.72509480
N       -7.48927310     7.98348090   -10.90909480
H       -7.19127320     7.79148100    -9.96409510
C       -8.70327280     7.63748120   -11.48709490
H       -9.52327350     7.28448100   -10.87909510
C       -9.73627280     4.94748120   -15.14209460
O      -10.55927280     4.40048120   -14.32409480
N       -9.60482991     4.49575224   -16.39311854
H       -8.89983499     4.92580899   -16.98389275
C      -10.45553268     3.46542604   -16.98576125
H      -11.45294922     3.56362983   -16.56664849
C      -10.56477071     3.74655761   -18.48234283
H      -10.75201877     4.80691456   -18.63506896
H       -9.63590824     3.48197026   -18.98117134
C      -11.71983010     2.97936778   -19.08373701
O      -12.86972010     3.26909583   -18.82186707
N      -11.45544838     2.00990241   -19.91723330
H      -12.23091433     1.46158452   -20.27167394
H      -10.49464532     1.86124123   -20.24499883
C      -10.02246535     2.01582186   -16.71574742
O      -10.88526912     1.17267257   -16.52784617
N       -8.71707178     1.72316728   -16.67726426
H       -8.05059554     2.48468967   -16.78644856
C       -8.20092627     0.40837716   -16.27891740
H       -8.94100467    -0.33316767   -16.56433395
C       -6.91559834     0.03682862   -17.03633245
H       -7.08039504     0.16634264   -18.10657116
H       -6.09626551     0.68175760   -16.72994511
C       -6.57788241    -1.43854537   -16.75805958
H       -6.29400806    -1.55833510   -15.71537000
H       -7.47076423    -2.04128746   -16.92044818
C       -5.45538459    -2.00594043   -17.61866307
O       -4.41870939    -1.41190261   -17.80661670
N       -5.62523546    -3.21153855   -18.11712020
H       -4.82386839    -3.70283324   -18.52771702
H       -6.51929551    -3.66791423   -18.01829352
C       -8.10345379     0.32614971   -14.75105975
O       -7.04695617     0.46045121   -14.14900190
N       -9.27612377     0.18108932   -14.14189883
H      -10.09486311     0.04301898   -14.73118811
C       -9.51570804     0.27796921   -12.70527469
H       -8.96615398     1.13679247   -12.32729507
C      -11.00779623     0.56208817   -12.46203099
H      -11.20201294     0.47825339   -11.39672893
H      -11.18989711     1.60212989   -12.73988972
C      -12.02460728    -0.30627317   -13.22147615
O      -11.66840509    -1.38156632   -13.75516694
O      -13.19988955     0.12848255   -13.26937805
C       -8.99618324    -0.92831020   -11.90747234
O       -8.42863794    -0.73413596   -10.84320112
N       -9.10988617    -2.15093684   -12.43947609
H       -9.67861774    -2.23717744   -13.28060464
C       -8.38640657    -3.33797312   -11.94036901
H       -7.93766561    -3.07721115   -10.98277484
C       -9.30596364    -4.53903898   -11.64412009
H       -8.67713736    -5.36892179   -11.32066669
C      -10.26608912    -4.21672523   -10.49275476
H      -10.96215623    -3.41642675   -10.77399749
H      -10.84744616    -5.10587920   -10.22207008
H       -9.71005468    -3.89516161    -9.60490292
C      -10.12718404    -5.01241351   -12.84476748
H      -10.78686779    -4.21154547   -13.19784971
H       -9.48066823    -5.31694081   -13.67401730
H      -10.73382214    -5.88349184   -12.57121826
C       -7.22229044    -3.72453637   -12.85902567
O       -7.37990176    -3.98019890   -14.04178906
N       -6.02832168    -3.79508341   -12.27719605
H       -5.96145310    -3.60441008   -11.28365279
C       -4.77755994    -4.17869413   -12.92758488
H       -4.99047054    -4.90654714   -13.71274861
C       -4.13573397    -2.94404226   -13.57864069
H       -3.19552857    -3.25788042   -14.01710388
H       -4.77573304    -2.58553106   -14.38093134
C       -3.84505605    -1.80114217   -12.61718794
O       -2.88573641    -1.83888301   -11.88332008
N       -4.63889555    -0.75238306   -12.60912324
H       -4.40739414    -0.00226224   -11.95868664
H       -5.44944809    -0.68542609   -13.21158125
C       -3.86115530    -4.87101181   -11.90357985
O       -4.07260592    -4.73403361   -10.71216659
N       -2.90166733    -5.68562812   -12.34959867
H       -2.74093888    -5.76524016   -13.34626900
C       -2.23051855    -6.63263149   -11.44237109
H       -2.95011400    -6.95359049   -10.68840966
C       -1.80752171    -7.88544539   -12.20847742
H       -1.58808786    -8.66584918   -11.47928634
H       -2.63049043    -8.22026223   -12.84107630
O       -0.64466737    -7.68383351   -12.98985992
H       -0.88427196    -7.30334594   -13.85895940
C       -1.02471404    -6.08437606   -10.67476001
O       -0.64448522    -6.67187413    -9.67768760
N       -0.37227300    -5.02851870   -11.17509460
H       -0.80327300    -4.52951910   -11.94409470
C        1.01572700    -4.60751870   -10.73009490
H        1.33672700    -3.95851870   -11.54409500
C        0.94072700    -3.72451880    -9.45609470
H        0.64272700    -4.32751890    -8.59809490
H        1.97972700    -3.50551890    -9.20709510
C        0.01672700    -2.49451880    -9.41809460
H       -0.98827300    -2.87651900    -9.59609510
C        0.10472700    -2.07751890    -7.92309520
H       -0.59127300    -1.28451880    -7.62009530
H       -0.27627300    -2.96751880    -7.40809490
H        1.11872700    -1.92551890    -7.53409480
C        0.32672700    -1.34651890   -10.34209540
H        0.10972700    -0.32751890   -10.00109480
H        1.37972700    -1.43551890   -10.63609500
H       -0.15927300    -1.75951890   -11.23509500
C        2.16472700    -5.71551900   -10.63409520
O        3.28972700    -5.48251870   -10.19909480
N        1.88972700    -6.88451860   -11.22809510
H        1.03372690    -6.87651870   -11.76909540
C        2.78172710    -8.06151870   -11.46609500
H        2.67772700    -8.61351870   -10.53209500
H        2.47872710    -8.74851890   -12.25609490
C        4.27072720    -7.86851880   -11.57209490
O        4.88072680    -8.40251920   -10.67309470
N        4.72972680    -7.14651870   -12.55909540
H        4.14972690    -6.95951890   -13.36909480
C        6.15272710    -7.03551860   -12.72109510
H        6.54472680    -8.04851910   -12.81409550
C        6.49272680    -6.18951890   -13.99209500
H        5.90472700    -6.60051870   -14.81309510
H        6.19172720    -5.14851900   -13.88109490
C        8.04372690    -6.27251860   -14.42109490
H        8.64272690    -5.65751890   -13.74909500
C        8.59772680    -7.68851900   -14.48509500
H        8.64272690    -8.12351890   -13.47909550
H        7.91572710    -8.26651860   -15.12109470
H        9.62172700    -7.78351880   -14.86809540
C        8.23272710    -5.76451870   -15.89809510
H        7.61672690    -6.29451890   -16.63509560
H        7.97572710    -4.70351890   -16.00209430
H        9.28672700    -5.82651900   -16.19809530
C        6.83472680    -6.34851880   -11.47909550
O        7.91672710    -6.71151880   -11.15209480
N        6.16772700    -5.38451860   -10.81209470
H        5.16972680    -5.32151890   -10.97109510
C        6.74372720    -4.81551890    -9.60909460
H        7.74672700    -4.43751910    -9.80409530
C        5.94672680    -3.59151890    -9.11409470
H        4.97872690    -3.97951890    -8.79309460
C        6.60572720    -3.09951880    -7.83709530
H        6.56972690    -3.79751900    -6.99209500
H        7.66472720    -2.90851880    -8.05109500
H        6.17772720    -2.18551870    -7.40409520
C        5.77272700    -2.41051890   -10.02309510
H        6.69472690    -1.82851890   -10.03209500
H        5.68572710    -2.62151890   -11.08909510
C        4.59572700    -1.57851890    -9.50109480
H        4.67972710    -1.36651890    -8.42809490
H        4.68772700    -0.60851880   -10.00509550
H        3.60572700    -1.92751880    -9.82009510
C        6.83972690    -5.96051880    -8.60009480
O        7.89672710    -6.19651890    -8.02709480
N        5.74772690    -6.74551870    -8.46909520
H        4.99772690    -6.39551880    -9.05409530
C        5.63672690    -7.82151890    -7.54309510
H        5.93572710    -7.41551880    -6.57609510
C        4.27672720    -8.38651850    -7.32809500
H        3.54672690    -7.62151910    -7.06309510
H        3.91572690    -8.93251900    -8.20009520
O        4.45372680    -9.24551870    -6.24509530
H        3.85772710    -8.93951890    -5.55709510
C        6.69172720    -8.89251900    -7.85909510
O        7.50972700    -9.11151890    -6.94409510
N        6.92572690    -9.36351870    -9.08709530
H        6.41472720    -8.93551920    -9.85009480
C        7.88772680   -10.34351920    -9.38509460
H        7.87672710   -11.21051880    -8.72509480
C        7.53172680   -10.97151850   -10.68209460
H        8.23372750   -11.76051900   -10.95109460
H        6.54072710   -11.42451860   -10.63909530
O        7.44972710   -10.05351920   -11.73709490
H        6.84472700   -10.46351910   -12.35909460
C        9.35372730    -9.80351920    -9.49209500
O       10.28872680   -10.48651890    -9.15209480
N        9.56772710    -8.52951910    -9.82709500
H        8.79272650    -7.94651890   -10.11909480
C       10.89972690    -7.81051870    -9.62709520
H       11.71872710    -8.40851880   -10.02709480
C       10.88572690    -6.42551900   -10.20909500
H        9.97972680    -5.91551880    -9.88309480
H       11.63572690    -5.78351880    -9.74709510
C       11.07272720    -6.30051900   -11.76309490
H       12.08372690    -6.49451880   -12.12209510
H       10.43872740    -6.94751880   -12.36909480
C       10.75472740    -4.88551900   -12.17009540
H       11.20372680    -4.61751890   -13.12709520
H        9.67072680    -4.80351880   -12.09409520
N       11.36172680    -3.91151880   -11.16509530
H       12.03972720    -4.27151870   -10.50809480
C       10.70872690    -2.80351880   -10.73009490
N        9.74072740    -2.22451880   -11.24409480
H        9.59672740    -2.52051880   -12.19909480
H        9.56772710    -1.31851890   -10.83309460
N       11.28772740    -2.33751890    -9.69109540
H       12.16572670    -2.76451870    -9.43209460
H       10.90072730    -1.50951890    -9.26209550
C       11.36272720    -7.73851870    -8.10009480
O       12.48872660    -8.07451920    -7.81709530
N       10.44872670    -7.30351880    -7.16909500
H        9.49672700    -7.06551890    -7.42209480
C       10.74872680    -7.18251900    -5.77009490
H       11.74072740    -6.73951860    -5.67709490
C        9.67772670    -6.18851900    -5.14909510
H        8.66372680    -6.57651900    -5.25509500
H        9.90772720    -6.19651890    -4.08309510
C        9.71072670    -4.72851900    -5.66009520
H        9.50372700    -4.57551910    -6.71909520
H        8.90972710    -4.18751910    -5.15809490
C       11.05272670    -4.06851860    -5.32009510
H       10.83172700    -3.00351880    -5.24209500
H       11.41872690    -4.53551860    -4.40509510
C       12.06972690    -4.10851910    -6.48709490
H       12.43172740    -5.12551880    -6.63109490
H       11.58572670    -3.86051890    -7.43109510
N       13.19272710    -3.21651890    -6.22309490
H       12.96972660    -2.31251880    -5.83009480
H       13.90072730    -3.55851890    -5.59009500
H       13.71472740    -3.02151890    -7.06609490
C       10.84672740    -8.49951840    -5.06209520
O       11.60872750    -8.72651860    -4.13709500
N       10.27172660    -9.53651910    -5.69509510
H        9.69272710    -9.36251930    -6.50809530
C       10.47172740   -10.94051840    -5.30209490
H       10.47272680   -10.97251890    -4.21309520
C        9.36872670   -11.90351870    -5.82509520
H        9.35872750   -12.02551840    -6.90809490
C        9.60072710   -13.21951870    -5.09909490
H        8.72672650   -13.83951850    -4.86509510
H       10.30372710   -13.88051890    -5.62209510
H       10.04172710   -12.96851920    -4.12609480
O        8.10872750   -11.33051870    -5.29109530
H        7.85872700   -10.64251900    -5.91209510
C       11.87372680   -11.50051880    -5.75409510
O       12.57672690   -12.08851910    -4.92309520
N       12.37572670   -11.15351870    -6.89209510
H       11.81772710   -10.78751850    -7.65409520
C       13.78172680   -11.34251880    -7.23109480
H       14.02772710   -12.40251920    -7.18309500
C       13.97072700   -10.94051840    -8.74109460
H       13.17872710   -11.41651920    -9.31909470
H       13.89272690    -9.87051870    -8.93009470
O       15.20972730   -11.51751900    -9.07809540
H       15.06172660   -12.41351890    -9.38809490
C       14.84272670   -10.61451910    -6.35509490
O       15.85972690   -11.19251920    -5.98709490
N       14.59372710    -9.34751890    -5.88709500
H       13.78972720    -8.83551880    -6.23109480
C       15.42472740    -8.65551850    -4.87309500
H       16.45472720    -8.67151930    -5.22909500
C       15.01472660    -7.18151900    -4.78209500
H       14.94072720    -6.78451870    -5.79509500
H       14.01072690    -7.15951870    -4.35709520
C       15.92972660    -6.36351870    -3.89709500
H       15.77172660    -6.82151890    -2.92109510
H       16.97072790    -6.59451870    -4.12409500
C       15.52272700    -4.86051890    -3.68709490
O       16.41872790    -4.16551880    -3.20309500
O       14.44072720    -4.46951870    -4.10109520
C       15.41572670    -9.36351870    -3.55409500
O       16.46672630    -9.70351890    -2.97409510
N       14.22572710    -9.95051860    -3.10009500
H       13.41872690    -9.57551860    -3.58609510
C       14.07872680   -10.85351850    -1.93909500
H       14.35572720   -10.33851910    -1.01909510
C       12.55072690   -11.10051920    -1.79809500
H       12.12472720   -11.81951900    -2.50909500
H       12.35972690   -11.50551890    -0.79709510
H       11.96872710   -10.17151930    -1.81009510
C       14.85272690   -12.20551870    -2.10009500
O       15.48372750   -12.62451840    -1.11409510
N       14.86272720   -12.82651900    -3.25209500
H       14.46272660   -12.36551860    -4.06009480
C       15.59272670   -14.16151910    -3.41709490
H       15.40872670   -14.75151920    -2.51909490
C       14.94872670   -14.98351860    -4.57709500
H       13.87772660   -14.81051920    -4.67609500
C       15.58972740   -14.73051930    -5.97809510
H       15.41072650   -13.73251910    -6.39609530
H       16.65872760   -14.96051880    -6.05909490
H       15.10772710   -15.38451860    -6.71609500
C       15.13772680   -16.42651940    -4.20509480
H       14.68472670   -17.07151790    -4.96709490
H       16.15772630   -16.82351880    -4.13909480
H       14.59572700   -16.73351860    -3.30209490
C       17.16272740   -13.94151880    -3.57309510
O       17.92572780   -14.77751920    -3.18909500
N       17.54472730   -12.79051880    -4.13209490
H       16.91372680   -12.13451860    -4.57609510
C       18.94172670   -12.46851920    -4.19309520
H       19.34972760   -13.37651920    -4.63709500
C       19.26072690   -11.20451930    -5.01709510
H       18.52972790   -11.05551910    -5.81109520
H       19.23372650   -10.33551880    -4.36009500
C       20.60372730   -11.19651890    -5.72809510
H       21.02672770   -10.19951920    -5.60909510
H       21.29272650   -11.78851890    -5.12609480
C       20.57872770   -11.78451920    -7.13609500
O       20.00972750   -12.85651870    -7.38809490
O       21.31072620   -11.23851870    -7.96809480
C       19.53872680   -12.23751930    -2.78909490
O       20.65572740   -12.61751840    -2.51809500
N       18.72972680   -11.72251890    -1.79209510
H       17.81472780   -11.32251930    -1.96209500
C       19.15772630   -11.60351850    -0.35009500
H       20.16272740   -11.18051910    -0.36009510
C       18.23572730   -10.57151890     0.33490500
H       17.19972610   -10.76751900     0.05790500
C       18.29072760   -10.53551860     1.82990490
H       17.82272720    -9.72551920     2.40190510
H       17.90172770   -11.47851850     2.23290490
H       19.35972790   -10.53151890     2.07790490
C       18.55172730    -9.16951850    -0.24409500
H       19.57972720    -8.90851880     0.00790500
H       18.67172620    -9.12751870    -1.32709500
C       17.54372790    -8.11751840     0.21790500
H       18.10872650    -7.64151910     1.02990500
H       17.31572720    -7.33251910    -0.51309500
H       16.55972670    -8.50551890     0.50790490
C       19.09172630   -12.93351840     0.40890500
O       20.09672740   -13.16251850     1.06290500
N       18.06072620   -13.77351860     0.08190500
H       17.22672650   -13.39451890    -0.35109510
C       18.02672770   -15.15251920     0.56590500
H       18.05172730   -15.05451870     1.65090500
C       16.63072780   -15.79451850     0.38290490
H       15.92772670   -15.09451870     0.83590500
H       16.57272720   -15.94651890    -0.69509510
C       16.51072690   -17.18551830     0.99790500
H       17.41272740   -17.69651790     0.66290500
C       16.44072720   -17.25851820     2.51690510
H       17.13472750   -16.51151850     2.92290500
H       15.46772670   -16.91951940     2.89490490
H       16.69572640   -18.26151850     2.87990500
C       15.22872730   -17.91951940     0.45390500
H       14.34372710   -17.50551800     0.95290490
H       15.07872680   -17.75151820    -0.61909500
H       15.18872740   -18.99151800     0.68490490
C       19.31872750   -15.89351840     0.09390500
O       19.96072770   -16.51951980     0.92990490
N       19.77572630   -15.70851900    -1.11509500
H       19.24572750   -15.17851920    -1.79709510
C       21.07072640   -16.23351860    -1.58609510
H       21.14072610   -17.29851910    -1.36609510
C       21.16672710   -16.04551890    -3.13609500
H       20.84572790   -15.02451900    -3.34409500
H       22.17472650   -16.05851940    -3.55209490
C       20.31872750   -17.03251840    -3.94409510
H       20.70872690   -17.96151920    -3.52709510
H       19.24772640   -16.88051800    -3.81409500
C       20.68272780   -16.95251850    -5.44209530
H       21.75672720   -17.13851930    -5.43009520
H       20.25072670   -17.75551800    -6.03809500
C       20.27172660   -15.59951880    -6.06909510
H       19.19372750   -15.48251910    -5.95709510
H       20.83172610   -14.86351870    -5.49109510
N       20.74072650   -15.42751880    -7.43209510
H       20.70272640   -14.43251900    -7.60309510
H       21.71472740   -15.68451880    -7.50609490
H       20.15972710   -15.82651900    -8.15509510
C       22.31272700   -15.67751880    -0.83709500
O       23.20972630   -16.42251970    -0.50309500
N       22.40372660   -14.39951900    -0.58209500
H       21.73372650   -13.81651880    -1.06809510
C       23.48472790   -13.85851860     0.28590490
H       24.47972680   -14.12951850    -0.06809500
C       23.35672760   -12.30251880     0.40690500
H       22.35172650   -12.10251900     0.77790490
H       24.09972760   -11.94551850     1.11990500
C       23.48372650   -11.55951880    -0.94109510
H       22.80472760   -11.97351930    -1.68609500
C       23.19172670   -10.10351850    -0.69409500
H       22.17372700    -9.96851920    -0.30809500
H       23.96772770    -9.70951840    -0.02709500
H       23.34272770    -9.55251880    -1.63009500
C       24.93172650   -11.62651920    -1.37009500
H       25.65872760   -11.23251910    -0.64909510
H       25.29272650   -12.63851930    -1.59109510
H       25.15472790   -11.00151920    -2.24409510
C       23.33872600   -14.51651860     1.71890500
O       24.33572770   -14.83751870     2.38190480
N       22.10272790   -14.84551910     2.21990490
H       21.32172780   -14.50551890     1.67290500
C       21.78772740   -15.45451930     3.58090500
H       22.46872710   -14.98251910     4.28990510
C       20.38672640   -15.12051870     4.13290500
H       19.70272640   -15.39751910     3.32990500
H       20.15672680   -15.77551840     4.97290520
C       20.17672730   -13.63951870     4.50590520
H       20.83672710   -13.32851890     5.31590510
H       20.45872690   -13.11051850     3.59490490
S       18.48072620   -13.24051860     4.92690520
C       18.31072620   -14.02251910     6.56590510
H       19.10272790   -13.61951920     7.20990510
H       17.28572650   -13.83751870     6.91090490
H       18.51672740   -15.09551910     6.46490480
C       22.19672780   -16.94951820     3.62790490
O       22.83072660   -17.36451910     4.54590510
N       21.76372720   -17.72051810     2.61790490
H       21.28072740   -17.21751980     1.88390490
C       21.95372770   -19.15251920     2.46990490
H       21.44972610   -19.59851840     3.32690500
C       21.25072670   -19.81851960     1.25590490
H       21.76272770   -19.52651980     0.33890490
H       21.26872630   -20.89751820     1.40990500
O       19.95572660   -19.40051840     1.24490500
H       20.01072690   -18.44951820     1.36490500
C       23.43872640   -19.46451950     2.29190490
O       23.89372630   -20.44551850     2.84690500
N       24.13572690   -18.55351830     1.66990490
H       23.72572710   -17.75251960     1.20390500
C       25.61672780   -18.58751870     1.56890500
H       25.90372660   -19.52551840     1.09290490
C       26.01072690   -17.40051840     0.65790500
H       25.47172740   -16.52751920     1.02390490
C       27.47072790   -17.01451870     0.39690490
H       27.43972780   -16.12051960    -0.23809500
H       27.92372700   -16.70651820     1.34690500
H       27.89072610   -17.96451950     0.04390500
O       25.52072720   -17.67751880    -0.67209510
H       24.64772610   -17.31551930    -0.83709500
C       26.43472670   -18.33551980     2.84190490
O       27.28772740   -19.16451840     3.15890500
N       26.08772660   -17.26051900     3.59890480
H       25.29872700   -16.65451810     3.40690490
C       26.72272680   -16.88651850     4.84390500
H       27.78872680   -16.72451970     4.68590500
C       26.03272630   -15.65351870     5.49190470
H       24.95672610   -15.76451870     5.61990500
C       26.60672760   -15.31451890     6.88590480
H       26.22572710   -14.34551910     7.23190500
H       26.28572650   -16.10851860     7.57290510
H       27.70172690   -15.28951930     6.92890500
O       26.19972610   -14.53951930     4.58390470
H       25.80072780   -14.77151870     3.74190500
C       26.57472610   -18.09951970     5.77790500
O       27.45372770   -18.48551940     6.50090500
N       25.31072620   -18.59951970     5.86190510
H       24.56172750   -18.30451970     5.24690490
C       24.94272610   -19.61051940     6.83690500
H       25.20872690   -19.27551840     7.83990480
C       23.34772680   -19.66851810     6.90990500
H       23.11072730   -18.68451880     7.33290480
H       22.93672750   -19.64451980     5.89290480
C       22.71172710   -20.71051980     7.78690480
C       21.50372700   -21.29151920     7.48090510
H       21.01572610   -20.92951970     6.58890490
C       20.97472760   -22.37751960     8.23890500
H       20.04772760   -22.87551880     7.99290510
C       21.64272690   -22.86751940     9.34790520
H       21.20972630   -23.60951810    10.00190450
C       22.74372670   -22.13651850     9.76990510
H       23.08572770   -22.30051800    10.78090480
C       23.24772640   -21.11251830     8.97790530
H       24.15172770   -20.60951810     9.28690530
C       25.61772730   -20.95551870     6.53990510
O       26.06672670   -21.56051830     7.47690490
N       25.59572790   -21.37951850     5.24190470
H       25.10572620   -20.81351850     4.56090500
C       26.23772620   -22.57151790     4.78490500
H       25.76572610   -23.50151820     5.10190490
C       26.11572650   -22.61551860     3.24690490
H       25.04272650   -22.67451860     3.06490490
H       26.47772790   -21.72651860     2.73090510
C       26.87172700   -23.78451920     2.61190490
H       27.92972760   -23.52851870     2.57090500
C       26.66372680   -25.13851930     3.26090500
H       26.71972660   -25.11351970     4.35590510
H       25.70272640   -25.60451890     3.01190500
H       27.42872620   -25.83751870     2.89990500
C       26.58472630   -23.86851880     1.11690500
H       25.69172670   -24.45851900     0.87590500
H       26.47872730   -22.85451890     0.71290490
H       27.39872740   -24.45951840     0.67990490
C       27.74672700   -22.59551810     5.15490480
O       28.21672630   -23.54751970     5.74590490
N       28.46772770   -21.49051860     4.86890510
H       28.06272700   -20.70851900     4.36790510
C       29.82872770   -21.52451900     5.24690490
H       30.17672730   -22.48351860     4.86590480
C       30.67572780   -20.51251790     4.51090480
H       30.40572740   -19.58251950     5.01190520
C       32.18572620   -20.64751820     4.68390510
H       32.49772640   -21.66851810     4.43390510
H       32.73172760   -19.90851970     4.08390470
H       32.54672620   -20.51351930     5.71090510
C       30.41472630   -20.47251890     2.99490500
H       29.38372610   -20.17451860     2.76890490
H       31.16372680   -19.87851910     2.45590500
H       30.51772690   -21.49151800     2.60390500
C       30.09772680   -21.41151810     6.73290490
O       31.14272690   -21.84551810     7.16090490
N       29.13272670   -21.08051870     7.60790490
H       28.18572620   -20.98451810     7.26290510
C       29.24172780   -21.20151900     9.13890460
H       30.24072650   -20.87551880     9.42690470
H       28.53472710   -20.55951880     9.66690540
C       29.08672710   -22.63551900     9.63890460
O       29.83772660   -23.12451930    10.44890500
N       28.23272710   -23.39551930     8.96890450
H       27.65572740   -22.87151910     8.32090470
C       28.05472760   -24.83451840     9.12090490
H       27.79372790   -24.93551830    10.17490480
C       26.85772710   -25.37251850     8.29190540
H       27.05272670   -24.90551950     7.32590480
H       26.93372730   -26.45851900     8.24990460
C       25.46072770   -24.91151810     8.73490520
H       25.33972740   -23.83251950     8.63390540
C       24.52372740   -25.58751870     7.72490500
H       24.39872740   -26.64351840     7.99390510
H       23.53572650   -25.12251850     7.82090470
H       24.73572730   -25.59251980     6.64890480
C       25.00372700   -25.43051910    10.09790520
H       23.99672700   -25.03951840    10.28590490
H       25.20772740   -26.49751850    10.25090500
H       25.50772670   -24.81451800    10.85390470
C       29.35772710   -25.53851890     8.79090500
O       29.76272770   -26.41251950     9.53990460
N       29.94372750   -25.14251900     7.68690490
H       29.54472730   -24.39251900     7.13490490
C       31.21272660   -25.66551970     7.14090490
H       31.10472680   -26.74251940     7.01590490
C       31.42972760   -25.01051900     5.72790480
H       31.31272700   -23.92751880     5.73190500
H       32.44472890   -25.21751980     5.38990500
S       30.33372690   -25.72551920     4.61790510
H       29.46172710   -25.06451800     5.38590480
C       32.40272520   -25.40851970     8.17990490
O       33.13972850   -26.30551910     8.58090500
N       32.57072830   -24.16651920     8.63090520
H       32.03372570   -23.39951900     8.24490450
C       33.56972890   -23.82551960     9.71290490
H       34.54072570   -24.19551850     9.38390540
C       33.68072510   -22.33451840     9.84390450
H       33.88972850   -21.99651910     8.82890510
H       32.75872800   -21.95451930    10.28490540
C       34.81972890   -21.91251950    10.74290470
H       34.52872850   -21.45351790    11.68790530
H       35.47272870   -22.73851970    11.02790450
C       35.74072650   -20.88051800    10.13090520
O       36.17072680   -20.96251870     8.97490500
N       36.14172740   -19.89551930    10.88790510
H       36.98772810   -19.42051890    10.59890460
H       35.87372590   -19.86151890    11.86490540
C       33.24072650   -24.50751880    11.03590490
O       34.12772750   -24.96151920    11.76990510
N       31.98472790   -24.77951810    11.34890460
H       31.25772670   -24.29751970    10.83390520
C       31.68172650   -25.71451950    12.44690510
H       32.28572850   -25.34751890    13.27690510
C       30.19972610   -25.54951860    12.79590510
H       29.48572730   -25.81851960    12.00690460
H       29.96272660   -26.10351940    13.71290490
H       29.99472620   -24.49351880    13.01090530
C       32.13972850   -27.18551830    12.19890500
O       32.67372510   -27.80051800    13.10590460
N       31.96772770   -27.74551960    10.97190480
H       31.73072620   -27.16051860    10.17990490
C       32.43272780   -29.14751820    10.63390540
H       32.09272770   -29.92851830    11.31390480
C       31.91972730   -29.50151820     9.18990520
H       32.28272630   -28.82551960     8.41590500
C       32.49072650   -30.89051820     8.77690510
H       32.58472820   -30.99951930     7.68890480
H       33.55472560   -30.93751910     9.04290490
H       31.94272610   -31.72551920     9.22990510
C       30.38072780   -29.76151850     9.12190530
H       30.08672710   -30.68451880     9.62290480
H       29.86572650   -28.91051860     9.56790540
C       29.86872670   -29.81351850     7.70290520
H       28.77672770   -29.73851970     7.62890480
H       30.25572780   -28.95351790     7.14290480
H       30.25172620   -30.74751850     7.27390480
C       34.00672530   -29.18451880    10.71690460
O       34.58672710   -30.11051940    11.31090450
N       34.71272660   -28.15851970    10.24590490
H       34.17372510   -27.40051840     9.84590530
C       36.23672870   -27.94951820    10.39890480
H       36.85172650   -28.67151830     9.86390500
C       36.56172560   -26.57751850     9.87890530
H       35.92472840   -25.76651950    10.23190500
H       37.46372600   -26.27351950    10.41190530
C       36.78072740   -26.54851910     8.36890510
O       37.28272630   -27.53451920     7.75390480
O       36.47872540   -25.43951800     7.83390470
C       36.62972640   -28.09151840    11.94790460
O       37.62872700   -28.76351930    12.21090510
N       35.87672810   -27.50051880    12.89390470
H       35.01572800   -27.00851820    12.68590450
C       36.16372680   -27.60751910    14.29090500
H       37.23272710   -27.41451840    14.38390540
C       35.48272710   -26.38951870    14.97690490
H       34.45872880   -26.38651850    14.60290530
H       35.48272710   -26.58051870    16.04990580
C       36.15672680   -25.04751970    14.81290530
H       36.44672780   -24.91751860    13.77090450
C       35.13172530   -23.98151970    15.13090520
H       34.53672790   -24.23251910    16.01790430
H       35.46172710   -22.95651820    15.34090520
H       34.39372630   -23.85951810    14.32890510
C       37.40872570   -24.79051970    15.61690520
H       37.91272740   -25.75451850    15.76190470
H       37.98972700   -24.01351930    15.10590460
H       37.10872650   -24.31751820    16.55990410
C       35.78372570   -28.92951970    14.84290500
O       35.97072600   -29.12851910    16.01790430
N       35.10272600   -29.84251980    14.08690450
H       34.76172640   -29.56451800    13.17490480
C       34.90672680   -31.22351840    14.37490460
H       35.24472810   -31.39451980    15.39690490
C       33.34072880   -31.36851880    14.48390480
H       32.90372850   -31.19751930    13.49990460
H       33.12772750   -32.40851970    14.73190500
C       32.53572850   -30.60751910    15.46190450
H       32.80272670   -30.81751820    16.49690440
H       32.59172820   -29.53551860    15.27090450
C       31.05572700   -30.95251850    15.24390510
H       30.86372760   -30.75851820    14.18890480
H       30.96072770   -32.03252030    15.35990520
N       30.00272750   -30.26251790    16.06490520
H       29.35372730   -29.70351790    15.52890490
C       30.00072670   -30.15051840    17.46290590
N       30.82472610   -30.84651950    18.21490480
H       31.13972660   -31.66251950    17.70990560
H       30.82372670   -30.85151860    19.22490500
N       29.19972610   -29.37051960    18.08190540
H       28.52872660   -28.80851940    17.57790570
H       29.17772670   -29.35351940    19.09190560
C       35.59172820   -32.05352020    13.25090500
O       35.16972730   -33.18051910    13.02390480
N       36.65272520   -31.62951850    12.55890460
H       36.93172840   -30.65951920    12.64190480
C       37.32272720   -32.48151780    11.54490470
H       36.50772860   -32.96252060    11.00490470
C       38.05172730   -31.52151870    10.60390470
H       37.32472610   -30.87051960    10.10290530
H       38.83972550   -30.98551940    11.14790530
C       38.79872510   -32.27351760     9.52390480
N       39.95372770   -32.93851850     9.57390500
C       40.23872760   -33.46151730     8.33090500
H       41.05272670   -34.12252040     8.07090470
N       39.26272580   -33.12451930     7.44690510
H       39.16472630   -33.46952060     6.50290490
C       38.34572600   -32.36651990     8.17590520
H       37.41872790   -31.94351960     7.81690500
C       38.24172590   -33.55952070    12.12590500
O       37.98772810   -34.77451710    11.91990470
N       39.15472790   -33.30051800    13.02490520
H       39.16372680   -32.33451840    13.33090500
C       39.98072810   -34.28252030    13.75490470
H       40.32672880   -35.08752060    13.10690500
C       41.26572800   -33.49551770    14.25590520
H       41.74172590   -33.05551910    13.37990470
H       40.93772890   -32.70751950    14.93390460
C       42.29072570   -34.34951780    15.06090450
H       41.79372790   -35.10051730    15.67490480
C       43.16272740   -35.15052030    14.11690520
H       44.02172850   -35.62252040    14.60990520
H       42.57172780   -35.88751980    13.55890460
H       43.46872710   -34.46851730    13.31390480
C       43.21472550   -33.44051740    15.90390490
H       42.53872680   -32.82951740    16.51490400
H       43.85872650   -33.98951720    16.60290530
H       43.81872560   -32.91751860    15.15290450
C       39.09772870   -34.77451710    14.94190500
O       39.34872820   -34.55151750    16.10790440
N       38.01972580   -35.42551800    14.52290530
H       38.07072830   -35.66551970    13.53990460
C       37.01472850   -36.02151870    15.39390470
H       37.55972670   -36.58451840    16.15190510
C       36.08472820   -34.96352010    16.09790420
H       36.65472790   -34.13751980    16.52290530
H       35.49372860   -34.45151900    15.33890530
C       35.08172610   -35.50851820    17.07890510
H       34.48272710   -34.68751910    17.47190480
H       34.35672760   -36.06351850    16.48390580
C       35.68072510   -36.39651870    18.15790560
O       36.23572540   -35.83551790    19.17890550
O       35.45372770   -37.60451890    18.09590530
C       36.13272860   -37.07651900    14.67990490
O       35.95272830   -38.14551930    15.20890520
N       35.68872830   -36.84251790    13.40390490
H       36.11872860   -36.01051710    13.01690480
C       35.07972720   -37.89352040    12.52290530
H       35.53072740   -38.81052020    12.90190510
C       33.52472690   -37.94351960    12.67090510
H       33.31172560   -36.94551850    12.28890510
H       33.12872700   -38.77651980    12.08890530
C       32.94172670   -38.16251750    14.07990460
H       33.18572620   -37.33251950    14.74190520
H       31.87472720   -37.96952060    13.97090530
C       33.36072540   -39.42451860    14.67190460
O       33.76472850   -40.41051860    13.95590500
O       33.41672520   -39.53551860    15.91290470
C       35.50872800   -37.79951860    11.01790520
O       36.23572540   -38.70552060    10.66290470
N       34.96072770   -36.77651980    10.32890510
H       34.51472850   -36.07951740    10.91290470
C       34.93572620   -36.39352040     8.92790510
H       34.10272600   -35.70351790     8.78890510
C       36.17072680   -35.46751790     8.63790510
H       36.17372510   -34.69751740     9.40890500
C       37.53772740   -36.11851880     8.71190450
H       38.37172700   -35.40752030     8.76590540
H       37.78572850   -36.77251820     9.55690480
H       37.68172840   -36.66951750     7.77390480
C       36.06372830   -34.89551930     7.16690490
H       37.02972790   -34.43651960     6.95490500
H       35.81672670   -35.65251920     6.42290500
C       35.05472560   -33.72551730     7.12390520
H       34.00072860   -34.02451710     7.16690490
H       35.21072770   -32.95552060     7.89090490
H       35.21272660   -33.20552060     6.17090510
C       34.77372740   -37.67451860     7.99190470
O       35.19472890   -38.77251820     8.25890540
N       34.09072880   -37.46352010     6.85690500
H       33.83872600   -36.48951720     6.73890500
C       33.65872570   -38.37551880     5.77790500
H       32.97572710   -37.82251740     5.13290500
C       34.89272690   -38.69952010     4.93890480
H       35.48672870   -37.82651900     4.67090510
H       35.50772860   -39.32551960     5.58490510
C       34.58972550   -39.45351790     3.62390490
H       34.29072570   -40.48151780     3.82890490
H       33.70072560   -39.05952070     3.13190480
C       35.76572800   -39.48851780     2.61290500
O       35.69472890   -40.19751740     1.58390500
O       36.75572590   -38.72451780     2.76390500
C       32.69772720   -39.55651860     6.22090480
O       31.90172770   -40.03952030     5.40690520
N       32.69172670   -39.96352010     7.48690510
H       33.37072750   -39.63051990     8.16090490
C       31.56072620   -40.73251720     8.10090540
H       31.55972670   -41.64651870     7.50690510
C       31.95472720   -40.94751740     9.55990510
H       32.84172820   -41.57352070     9.45790480
H       32.21072770   -39.97851940     9.98990540
C       30.88572690   -41.64951710    10.41690540
H       31.18372730   -41.57651900    11.46290490
H       30.01072690   -40.99951930    10.41290470
C       30.40372660   -43.09251790    10.01990510
O       29.74272730   -43.74351880    10.86090470
O       30.69172670   -43.58451840     8.90590480
C       30.12572670   -40.13351820     7.87290480
O       29.19472690   -40.93452070     7.68690490
N       29.98572730   -38.83852010     7.80990510
H       30.79072760   -38.24451830     7.96890500
C       28.72372630   -38.12952040     7.65090510
H       27.95072750   -38.74451830     8.11390500
C       28.79872700   -36.86151890     8.45690540
H       27.98372650   -36.16751860     8.25490470
H       28.73472790   -37.05651860     9.52690510
S       30.29572680   -35.84951780     8.20890520
H       29.65172770   -34.69451900     8.01790520
C       28.19272610   -37.87651820     6.20990510
O       28.92672730   -37.35751720     5.37090490
N       26.85472680   -38.07751850     6.01290510
H       26.42072680   -38.61751940     6.75290490
C       26.12372780   -37.67351910     4.85690500
H       26.67272760   -38.16151810     4.05190520
C       24.71472740   -38.29351810     4.99290510
H       24.81872750   -39.18552020     5.61090520
H       24.07872770   -37.61451720     5.55990510
C       23.85472680   -38.61151890     3.74790500
H       23.57372670   -37.67752080     3.26090500
H       24.52972790   -39.11851880     3.05890490
C       22.56472780   -39.43651960     4.10290480
H       22.07372670   -38.99851990     4.97190480
H       21.84672740   -39.44751740     3.28290490
N       22.80472760   -40.84851840     4.46990490
H       23.71272660   -41.19051740     4.18990520
C       22.05672650   -41.65351870     5.17190500
N       20.93772700   -41.30751800     5.69890500
H       20.64172740   -40.34251790     5.70890470
H       20.47972680   -42.00251770     6.27190490
N       22.43872640   -42.93051910     5.26690480
H       23.24072650   -43.19152070     4.71190500
H       21.84872630   -43.66351700     5.63490490
C       26.03772740   -36.15651700     4.54990480
O       25.57472610   -35.76051710     3.53490500
N       26.47972680   -35.26351930     5.41490510
H       26.80572700   -35.64352040     6.29490520
C       26.65572740   -33.77951810     5.22490500
H       25.70872690   -33.47052000     4.78290510
C       26.65772630   -33.08152010     6.61590480
H       26.89472770   -32.02451710     6.49890520
H       25.64572720   -33.13251880     7.01790480
O       27.58872600   -33.61651990     7.47290520
H       27.64372630   -33.05952070     8.25290490
C       27.78572650   -33.35051730     4.35190490
O       27.84372710   -32.26951980     3.85090490
N       28.71172710   -34.28451920     4.18890480
H       28.63072780   -35.21051790     4.58990480
C       30.00972750   -34.00651930     3.64390490
H       30.34372710   -33.08052060     4.11190510
C       30.82072640   -35.32751850     3.97090510
H       30.99072650   -35.38251880     5.05290510
H       30.28672790   -36.21651840     3.61390500
C       32.23772810   -35.30651860     3.35490490
C       32.53672790   -36.06251910     2.19590500
H       31.77172660   -36.59251790     1.64690490
C       33.83172610   -36.34851840     1.71890500
H       33.96272660   -37.17251970     1.03190490
C       34.87672810   -35.83251950     2.48590490
O       36.18472670   -36.17251970     2.31190490
H       36.50472640   -37.05252080     2.52190490
C       34.62772750   -35.09251790     3.60790490
H       35.52972790   -34.78351970     4.11490490
C       33.29372790   -34.76451870     4.03790470
H       33.15672680   -34.20451740     4.95190480
C       30.10072710   -33.62451930     2.18590500
O       30.98372650   -32.84251790     1.90990500
N       29.11272620   -33.92152020     1.26290500
C       28.02772710   -34.91051860     1.34890500
H       27.11072730   -34.49651720     1.78690490
H       28.30272670   -35.84051900     1.85990500
C       27.77772710   -35.38652040    -0.10309500
H       26.77772710   -35.81851960    -0.23009500
H       28.55072780   -36.09951780    -0.41609500
C       28.07072640   -34.12952040    -0.91909500
H       27.19272610   -33.47052000    -0.92509500
H       28.36272620   -34.36251830    -1.95009510
C       29.20872690   -33.44852070    -0.15309500
H       30.19772720   -33.81752010    -0.42409500
C       29.21972660   -31.95051960    -0.26809500
O       30.06672670   -31.52151870    -1.06009510
N       28.50772670   -31.20251850     0.54890500
H       27.99272730   -31.69651790     1.26890490
C       28.51472660   -29.71051980     0.50390490
H       28.59772680   -29.38351820    -0.53309510
C       27.35872650   -28.97351840     1.19390500
H       27.22172740   -29.28951840     2.22790500
H       27.61672780   -27.91551970     1.14190500
C       25.99872780   -29.07451820     0.34590490
H       25.82572750   -30.08351900    -0.02809500
C       24.88372610   -28.74551960     1.31290500
H       24.95272640   -27.75651930     1.78290500
H       23.94872670   -28.68651960     0.74090500
H       24.80772780   -29.54151920     2.06390500
C       25.87572670   -28.01351930    -0.81409500
H       24.99272730   -28.09851840    -1.46009500
H       25.89072610   -26.98651890    -0.42809500
H       26.65672680   -28.22451970    -1.55409500
C       29.81872750   -29.14451980     1.12290500
O       30.33772660   -28.24351880     0.48490490
N       30.26272770   -29.69451900     2.26790500
H       29.71272660   -30.31851960     2.84690500
C       31.48972700   -29.23051830     2.87290500
H       31.37472720   -28.17251970     3.10890480
C       31.67972760   -29.95251850     4.28090480
H       30.91172790   -29.49751850     4.91790490
H       31.41772650   -31.01751900     4.25590520
C       33.04972840   -29.80851940     4.87490510
C       34.00872800   -30.80551910     4.51890520
H       33.81372830   -31.64451980     3.86790490
C       35.28272630   -30.69851880     4.99690490
H       35.94672780   -31.49351880     4.68990520
C       35.62272640   -29.68451880     5.90790510
O       36.80072780   -29.72751810     6.56290480
H       36.87172700   -29.04951860     7.23790500
C       34.67472840   -28.69551850     6.31490520
H       34.86172870   -27.90051840     7.02090500
C       33.38172530   -28.70151900     5.70090480
H       32.60772710   -27.98351860     5.93090490
C       32.71872710   -29.39951900     1.98990500
O       33.37372590   -28.40251920     1.69190490
N       32.78372570   -30.63751790     1.39890490
H       32.07372670   -31.28551860     1.71790490
C       33.71772770   -31.00051880     0.38290490
H       34.74372860   -30.88451960     0.72990490
C       33.41372680   -32.46952060     0.11390500
H       33.52172850   -32.98551940     1.06790490
H       32.43772890   -32.66251750    -0.33209510
C       34.47772600   -32.93552020    -0.85109500
H       34.31772610   -32.50051880    -1.83809510
H       35.36872860   -32.47251890    -0.42609500
C       34.53572850   -34.45552060    -0.95109500
H       34.85172650   -34.80851750     0.03090500
H       33.58472820   -34.80851750    -1.35209500
C       35.66772840   -34.66551970    -2.05509500
H       35.41272740   -34.03351970    -2.90609500
H       36.57872770   -34.24451830    -1.63009500
N       35.89672850   -36.03451920    -2.41209510
H       35.09972760   -36.41251750    -2.90509510
H       36.73972700   -36.21451950    -2.93809510
H       35.89172740   -36.63751980    -1.60209500
C       33.69672780   -30.02351950    -0.81509510
O       34.69472890   -29.65151980    -1.32509510
N       32.50472640   -29.58851810    -1.22609510
H       31.72872730   -30.11351970    -0.84209500
C       32.30472560   -28.63951870    -2.35609510
H       32.88272860   -28.90751840    -3.24109510
C       30.82372670   -28.73651890    -2.78909490
H       30.66772650   -29.64051820    -3.39009500
H       30.18372730   -28.97251890    -1.93009510
C       30.21072770   -27.58451840    -3.53509500
C       29.31772610   -26.71351810    -2.85609510
H       29.20372770   -26.78951840    -1.78409500
C       28.66772650   -25.64951900    -3.52209500
H       28.10172650   -24.85951810    -3.05109500
C       28.87572670   -25.54051970    -4.90809490
H       28.38172720   -24.73451810    -5.43009520
C       29.69472690   -26.47251890    -5.56309510
[truncated: 9,252,451 more chars]
