# Supplementary material for: Direct asymmetric synthesis of β-branched aromatic α-amino acids using engineered phenylalanine ammonia lyases
Source: Nat Commun. 2024 Sep 26;15:8264. doi: 10.1038/s41467-024-52613-x (PMC11427684; doi:10.1038/s41467-024-52613-x)
Supplement: Supplementary file 8 — Source data 5 [file 41467_2024_52613_MOESM8_ESM.zip › optimized structure_QMMM/PcPAL-L256V-I460V(a┬MeCA)/C2_Fragment-optimized.xyz]

193048
-1 1 -858.8759997297168
N      -10.79470350   -35.03616710   -31.28518680
H      -10.32470320   -35.79316710   -30.80918690
H      -11.48870370   -35.28916550   -31.97318650
H      -11.27170370   -34.59316640   -30.51218800
C       -9.78470330   -34.14416500   -31.88918690
H       -9.65570350   -34.48816680   -32.91518780
H      -10.14170360   -33.11516570   -31.92218780
C       -8.41170310   -34.17616650   -31.20618630
O       -7.71370320   -35.07216640   -31.58118630
N       -8.13170340   -33.26416780   -30.21118740
H       -8.90470310   -32.66216660   -29.95018770
C       -6.95970340   -33.31716540   -29.36418720
H       -6.14270350   -33.64616780   -30.00618740
C       -6.52470350   -31.93216710   -28.77018740
H       -6.45970340   -31.19116590   -29.56718640
H       -7.26670310   -31.55616570   -28.06618690
C       -5.19270320   -32.02816770   -28.08818630
O       -5.17570350   -32.22016530   -26.87218670
N       -4.02770330   -31.98516650   -28.76818660
H       -3.20270320   -32.39916610   -28.35018730
H       -4.08670330   -31.94916530   -29.77918620
C       -7.08670330   -34.34116740   -28.24818800
O       -8.00470350   -34.28516770   -27.45118710
N       -6.07770350   -35.25616460   -28.24018670
H       -5.56770320   -35.26916500   -29.11518670
C       -5.93270350   -36.41816710   -27.32718660
H       -6.80170350   -37.07116700   -27.41418650
H       -5.08370350   -37.02416610   -27.64318660
C       -5.74370340   -36.13816450   -25.88118740
O       -6.31970310   -36.82416530   -25.03218650
N       -4.88370320   -35.16316600   -25.60118680
H       -4.26270340   -34.73316570   -26.27618790
C       -4.67470310   -34.82616810   -24.16218760
H       -4.58670330   -35.79416660   -23.67018700
C       -3.36770340   -34.00316620   -24.11218640
H       -2.53770330   -34.45316700   -24.65618710
H       -3.51770330   -33.04116440   -24.60418700
C       -2.98470330   -33.65216450   -22.58218770
H       -3.75670340   -33.05516430   -22.09718700
H       -2.98270320   -34.58216480   -22.01318740
S       -1.42470340   -32.79216770   -22.60618780
C       -1.98070340   -31.08916660   -22.73818780
H       -2.63770340   -30.80616570   -21.90718650
H       -1.12070330   -30.41416550   -22.82618710
H       -2.45470330   -30.97416690   -23.72018620
C       -5.78370330   -34.00416560   -23.54418750
O       -6.06570340   -34.06216430   -22.33318710
N       -6.48370310   -33.27616500   -24.41918750
H       -6.14770320   -33.20416640   -25.37218670
C       -7.58870320   -32.33216480   -24.03418730
H       -7.34370330   -31.82816700   -23.09918790
C       -7.78870340   -31.36216550   -25.24118800
H       -6.91470340   -30.71316530   -25.30218700
H       -8.05470370   -31.91316600   -26.14318660
C       -8.85070320   -30.30716710   -24.96018790
O       -9.12870310   -29.68216710   -25.97218700
O       -9.34670350   -30.11716650   -23.81018640
C       -8.87570290   -33.27216720   -23.73618700
O       -9.48170380   -33.04116440   -22.66218760
N       -9.09170340   -34.36016460   -24.45218660
H       -8.54870320   -34.55016710   -25.28618620
C       -9.98170380   -35.37116620   -23.93218800
H      -10.98270320   -34.96316530   -23.79018780
C      -10.08770370   -36.50716780   -24.94018750
H      -10.59970380   -36.09516530   -25.81918720
H       -9.07470320   -36.77516560   -25.26418690
C      -10.75270370   -37.84616470   -24.55118750
C      -12.08270360   -38.23916630   -24.98918720
H      -12.68370340   -37.62316510   -25.64118770
C      -12.65270330   -39.44616700   -24.53718760
H      -13.66570380   -39.65616610   -24.84818650
C      -11.92470360   -40.24916460   -23.64918710
H      -12.37370300   -41.15616610   -23.27318760
C      -10.61470320   -39.98616790   -23.28118710
H      -10.04270360   -40.64616780   -22.64618680
C      -10.07670310   -38.74916460   -23.66518780
H       -9.03470330   -38.57116700   -23.44518660
C       -9.60370350   -35.84316640   -22.55318640
O      -10.32470320   -35.98416520   -21.59518620
N       -8.28270340   -36.08316800   -22.34218790
H       -7.61870340   -36.00816730   -23.10318760
C       -7.80570320   -36.75216670   -21.17718700
H       -8.38170340   -37.63016510   -20.88518710
C       -6.33570340   -37.18316650   -21.50018690
H       -5.66870360   -36.46116640   -21.97018620
H       -5.90570350   -37.37416460   -20.51718710
S       -6.25970320   -38.78416440   -22.33818630
H       -6.25570340   -38.21816640   -23.54918670
C       -7.88970330   -35.80216600   -19.91618730
O       -8.34270290   -36.23916630   -18.89318660
N       -7.64270350   -34.49316790   -20.05318640
H       -7.32770350   -34.25516510   -20.98618700
C       -7.79770330   -33.43916700   -19.04118730
H       -7.23370310   -33.74316790   -18.16018680
C       -7.29170320   -32.07416530   -19.57618710
H       -7.45970340   -31.92316630   -20.64218710
H       -7.68570330   -31.26516530   -18.96118740
C       -5.74170350   -31.83416560   -19.35218620
H       -5.49170350   -31.98116680   -18.30118750
H       -5.24570320   -32.57216640   -19.98318670
S       -5.28770350   -30.10216520   -19.72218700
C       -5.72570320   -29.95916560   -21.45018770
H       -6.79070330   -29.75216670   -21.61018750
H       -5.17370320   -29.21616550   -22.03918650
H       -5.44470310   -30.91216660   -21.91618730
C       -9.31270310   -33.31016540   -18.63718800
O       -9.66670320   -33.10416790   -17.51218800
N      -10.19770340   -33.30916600   -19.64018630
H       -9.79170320   -33.54416660   -20.53818700
C      -11.65670300   -33.17316440   -19.44418720
H      -11.90170290   -32.28016660   -18.87018780
C      -12.36770340   -32.93016430   -20.79418750
H      -11.80970290   -32.15716550   -21.32418630
H      -12.33970360   -33.82316590   -21.41918750
C      -13.82170300   -32.46116640   -20.67918780
H      -14.41270350   -33.36316680   -20.51918790
H      -13.97070310   -31.70216560   -19.91218760
C      -14.27770330   -31.87316700   -22.00518800
H      -13.49270340   -31.20216560   -22.35418700
H      -14.35370350   -32.71216580   -22.69718740
C      -15.64770320   -31.16216660   -21.98118780
H      -16.32970240   -31.71816640   -21.33818630
H      -15.50670340   -30.23216630   -21.42918780
N      -16.18470380   -31.05316540   -23.36718750
H      -15.47170350   -30.66416550   -23.96818730
H      -16.48170280   -31.89216610   -23.84318730
H      -16.93670270   -30.38116650   -23.30718800
C      -12.25370310   -34.39116670   -18.79918670
O      -13.18370340   -34.24416730   -17.98218730
N      -11.73270320   -35.54516600   -19.20318790
H      -11.13570310   -35.44716640   -20.01518630
C      -12.01870350   -36.81016540   -18.57218740
H      -13.10270310   -36.89116670   -18.65418620
C      -11.42770290   -37.96416470   -19.32818790
H      -10.36070350   -37.74516680   -19.33518790
C      -11.69470310   -39.38616560   -18.71618650
H      -11.09770300   -39.61116790   -17.82318690
H      -12.74870300   -39.55616760   -18.46318630
H      -11.30870340   -40.08816530   -19.46618650
O      -11.92870330   -38.02516560   -20.63918690
H      -11.30570320   -37.52216720   -21.16918750
C      -11.62970350   -36.91316600   -17.09418680
O      -12.36270330   -37.47216800   -16.28218650
N      -10.59070300   -36.21816640   -16.70318790
H       -9.98770330   -35.81116490   -17.40818790
C      -10.19870380   -36.07716750   -15.25418760
H      -10.25870320   -37.00916670   -14.69218730
C       -8.69070340   -35.69716640   -15.07018760
H       -8.13570310   -36.53916550   -15.48318670
H       -8.61170290   -34.82116700   -15.71318720
C       -8.29570290   -35.38616560   -13.60418700
H       -7.36670350   -34.83116530   -13.73118690
H       -8.94670300   -34.68616490   -13.07818700
C       -8.13670350   -36.65716550   -12.74418740
O       -7.08270310   -36.80216600   -12.08818720
O       -8.93170360   -37.58816530   -12.77318670
C      -11.13070300   -34.96616740   -14.52318670
O      -11.72770310   -35.27716450   -13.48318670
N      -11.23670290   -33.76616670   -15.02818680
H      -10.71670340   -33.56616590   -15.87518690
C      -12.18170360   -32.67816540   -14.51118760
H      -13.10570340   -33.18416600   -14.23018740
C      -11.55570320   -31.98816680   -13.32218740
H      -11.19270320   -32.76216510   -12.64618680
H      -10.69770340   -31.39016530   -13.62618730
C      -12.51870350   -31.13916590   -12.48118690
O      -12.03870300   -30.74416540   -11.38918690
O      -13.59670350   -30.82716560   -12.87718680
C      -12.51570320   -31.58416560   -15.60318760
O      -11.58170320   -30.88116650   -16.07518770
N      -13.81970310   -31.32416530   -15.88718700
C      -14.95470330   -32.21516800   -15.54318710
H      -14.95570370   -32.36116790   -14.45618720
H      -14.72670360   -33.15216450   -16.06618690
C      -16.21670340   -31.41516690   -16.01818660
H      -16.64470290   -30.79216580   -15.22318740
H      -17.06470300   -32.09916690   -16.14418790
C      -15.70770360   -30.69116590   -17.25818630
H      -16.23470310   -29.75416560   -17.48018650
H      -15.69570350   -31.32316590   -18.15518760
C      -14.28170300   -30.35816570   -16.89218710
H      -13.73370360   -30.52816580   -17.81918720
C      -14.08970360   -28.97516630   -16.39018630
O      -14.06970310   -28.03916550   -17.13018800
N      -13.84070300   -28.84516530   -15.08018680
H      -14.03170300   -29.67516710   -14.53218750
C      -13.49570370   -27.56616590   -14.33318710
H      -13.45970340   -26.79116630   -15.09918690
C      -14.70570370   -27.23516650   -13.44118690
H      -14.85970310   -27.96016690   -12.64218710
H      -14.32070350   -26.35816570   -12.92018700
C      -15.96970370   -26.93316650   -14.17318730
H      -16.30870250   -27.86016650   -14.63518710
C      -16.97970390   -26.48116680   -13.06018730
H      -17.43470380   -27.31916620   -12.51718710
H      -16.54070280   -25.81116680   -12.31018730
H      -17.88770290   -25.97716520   -13.41218760
C      -15.85070320   -25.77916530   -15.21918680
H      -15.41670320   -24.85616680   -14.81518750
H      -15.26170350   -26.11216550   -16.08218770
H      -16.80970380   -25.53416630   -15.69218730
C      -12.11070350   -27.54716680   -13.64518740
O      -11.88970380   -26.86816600   -12.66318700
N      -11.18370340   -28.34716610   -14.19818690
H      -11.58870320   -29.04816630   -14.80718710
C       -9.72370340   -28.35216520   -14.18918700
H       -9.38770290   -29.22716520   -14.74418740
C       -9.18370340   -27.10916710   -14.87218760
H       -9.71870330   -27.08916660   -15.82918740
H       -9.48470310   -26.16116520   -14.40818690
C       -7.69170330   -27.19216540   -15.30218700
C       -7.32270340   -28.18716620   -16.30818750
H       -8.11670300   -28.57316590   -16.93018720
C       -5.93170310   -28.30716710   -16.57718660
H       -5.62170310   -28.86816600   -17.44718740
C       -4.97870350   -27.54116630   -15.85018730
O       -3.65770340   -27.62316700   -16.06918720
H       -3.39470340   -27.90116690   -16.95018770
C       -5.35470340   -26.69016650   -14.78018760
H       -4.58870320   -26.15316580   -14.24118710
C       -6.69870330   -26.43816570   -14.59518720
H       -6.91070320   -25.76216700   -13.77918720
C       -9.08470340   -28.57416530   -12.76118760
O       -7.92970320   -28.95016670   -12.65618710
N       -9.79170320   -28.59216690   -11.65318680
H      -10.73370360   -28.21916580   -11.66618730
C       -9.22170350   -28.84416580   -10.32218740
H       -8.41170310   -28.15116690   -10.09518720
C      -10.25870320   -28.58116530    -9.14118670
H      -11.07570360   -29.30216600    -9.26718710
H       -9.63470360   -28.95016670    -8.31818680
C      -10.78370290   -27.23016550    -8.86618710
C      -11.98670290   -26.71516610    -9.18718720
H      -12.78270340   -27.13116650    -9.78618720
N      -12.15970330   -25.48716550    -8.57918740
H      -12.99270340   -24.92516710    -8.68918700
C      -11.16170310   -25.16316600    -7.68518730
C      -10.97470380   -24.06116680    -6.76818700
H      -11.74870300   -23.30816650    -6.74518730
C       -9.80870340   -24.04516600    -5.99518730
H       -9.66970350   -23.10816570    -5.47518730
C       -8.82470320   -25.05316540    -6.21218730
H       -7.89470340   -25.09716610    -5.66418700
C       -9.09970380   -26.13516620    -7.08218720
H       -8.36270330   -26.90216640    -7.27018740
C      -10.27470300   -26.27716640    -7.87218710
C       -8.48970320   -30.21516610   -10.16318700
O       -7.38670350   -30.30616570    -9.58618740
N       -9.02870370   -31.24816700   -10.82018760
H       -9.91270350   -31.09216690   -11.29018690
C       -8.44570350   -32.60716630   -10.92818740
H       -8.33470340   -32.87416460    -9.87718680
H       -9.20970340   -33.23416520   -11.38818740
C       -7.11770340   -32.67216490   -11.69118690
O       -6.37670330   -33.53516770   -11.31218720
N       -6.81070330   -31.77116580   -12.67218690
H       -7.54170320   -31.07416530   -12.74518680
C       -5.53870340   -31.67916680   -13.36918740
H       -5.06370350   -32.65716550   -13.45418740
C       -5.70270350   -31.18216710   -14.84318730
H       -6.21070340   -30.21816640   -14.83718680
C       -4.42270330   -30.96316530   -15.60518740
H       -3.75470330   -31.82216640   -15.46718690
H       -4.58070330   -30.86116600   -16.68618770
H       -3.97170330   -30.03816600   -15.22518730
C       -6.54270320   -32.27216720   -15.59718700
H       -7.38770340   -32.55616760   -14.97018720
H       -6.92570350   -31.92816540   -16.55718800
C       -5.77670340   -33.61916730   -15.79518700
H       -6.58070330   -34.32216640   -16.04518700
H       -5.00470350   -33.54016490   -16.57018660
H       -5.38970330   -33.99416730   -14.83918760
C       -4.54970310   -30.77516560   -12.62618730
O       -3.35270330   -31.07616620   -12.53318690
N       -4.99970340   -29.72616580   -11.95418740
H       -5.86770340   -29.27816580   -12.22218700
C       -4.10770320   -29.00916670   -11.02718730
H       -3.19070340   -28.76416590   -11.56318760
C       -4.84570310   -27.69816590   -10.69918730
H       -4.90270330   -27.24316600   -11.69518760
H       -5.84870340   -27.87616540   -10.29018690
H       -4.26970340   -27.08016590    -9.99918750
C       -3.70570330   -29.76716610    -9.70318700
O       -2.65970330   -29.49016570    -9.16318700
N       -4.45770310   -30.80416680    -9.23318670
H       -5.41970350   -30.73816680    -9.54318710
C       -4.11870340   -31.74916650    -8.12318710
H       -3.71070340   -31.19916530    -7.27518700
C       -5.44170330   -32.34116740    -7.67518710
H       -5.26270340   -33.25216670    -7.09218690
H       -5.94670340   -31.57816700    -7.07018710
H       -6.02470350   -32.70116810    -8.53218750
C       -3.10470340   -32.83016590    -8.38018700
O       -2.32970330   -33.15216450    -7.50418710
N       -3.03270340   -33.31216430    -9.61418720
H       -3.60370330   -32.86416630   -10.32118700
C       -1.84770330   -34.09516530    -9.93518730
H       -1.72770330   -34.99916460    -9.33718680
C       -1.94870330   -34.63916780   -11.34218690
H       -1.93370330   -33.84316640   -12.08618740
H       -1.16070330   -35.33716580   -11.62418750
C       -3.19270320   -35.40316770   -11.78618720
H       -4.02470350   -34.73916630   -12.01718710
H       -2.97270320   -35.76916500   -12.78918740
C       -3.52870320   -36.56316760   -10.89418700
O       -4.27970310   -36.42716600    -9.92018700
O       -2.98070340   -37.67016600   -11.19218730
C       -0.44970330   -33.39516450    -9.72218700
O        0.43329670   -34.01416780    -9.11818700
N       -0.33870330   -32.07216640    -9.95418740
H       -1.06170330   -31.62816620   -10.50818730
C        0.86329670   -31.32416530    -9.69218730
H        1.71729670   -31.96716690    -9.90518760
C        0.71329670   -30.08116530   -10.56918720
H       -0.28670330   -29.64116670   -10.46818730
H        1.56829670   -29.44816590   -10.30118750
H        0.78129670   -30.40616610   -11.61418720
C        1.11429670   -31.02016640    -8.24418740
O        2.17129660   -30.61016650    -7.86218740
N        0.02429670   -31.10916710    -7.41018720
H       -0.87670330   -31.39116670    -7.77718730
C        0.08629670   -30.90316580    -5.95518730
H        0.80529670   -30.09016610    -5.85218720
C       -1.30670330   -30.41516690    -5.43818710
H       -1.54070330   -29.43916700    -5.86418720
H       -2.15470340   -30.95716670    -5.85718730
C       -1.47170330   -30.31116680    -3.94318720
H       -2.42770340   -29.79016690    -3.89618710
H       -1.49470330   -31.31116680    -3.50918720
S       -0.14870330   -29.31816670    -3.16018720
C       -0.60670330   -27.57316590    -3.75218730
H        0.02029670   -26.87316700    -3.18618730
H       -0.43570330   -27.43016620    -4.82618710
H       -1.64570330   -27.25316620    -3.60318710
C        0.60429670   -32.15616610    -5.27818730
O        1.29529670   -31.96416660    -4.28518720
N        0.43329670   -33.34916690    -5.90318730
H       -0.18170330   -33.43216710    -6.70418740
C        0.89029670   -34.64416500    -5.36318730
H        0.53029670   -34.68116760    -4.33518700
C        0.38629670   -35.94316480    -6.07918740
H        0.51129670   -36.74616620    -5.35218720
C       -1.10770330   -36.12016680    -6.26718710
H       -1.29870330   -37.13016510    -6.65118690
H       -1.53170340   -36.13916780    -5.25618700
H       -1.56070330   -35.39116670    -6.95118710
O        0.99829670   -36.20116810    -7.34718700
H        0.83829670   -35.42016600    -7.88218740
C        2.45429660   -34.69316480    -5.32818700
O        3.14329670   -33.99816510    -6.07218690
N        3.00329660   -35.69516750    -4.59918740
H        2.36829660   -36.25816730    -4.04518700
C        4.38529680   -36.18816760    -4.61118700
H        4.39729690   -37.24616620    -4.34818700
H        4.73229650   -36.05416490    -5.63518710
C        5.44029660   -35.46416470    -3.72718720
O        5.41529660   -34.28716660    -3.44118710
N        6.36029670   -36.27716450    -3.25918720
H        6.27629660   -37.27716450    -3.39718720
C        7.62229680   -35.84416580    -2.50918720
H        7.36129670   -35.34416580    -1.57618710
C        8.39329620   -37.04216770    -2.01318720
H        7.78829670   -37.66116710    -1.35018720
H        8.68529700   -37.65116500    -2.86818720
O        9.62929630   -36.61516570    -1.35418710
H        9.39829640   -35.90416720    -0.75118710
C        8.53429700   -34.99316790    -3.32818720
O        8.66629700   -35.20216750    -4.52418710
N        9.19029710   -33.94316480    -2.71718720
H        9.18129630   -33.82216640    -1.71118710
C        9.85029700   -32.80516430    -3.36118720
H        9.06929680   -32.34016800    -3.96218710
C       10.17929650   -31.74216650    -2.29918720
H       10.32829670   -30.82516670    -2.88318710
H        9.29229640   -31.60916710    -1.66718720
C       11.29429630   -31.80316540    -1.36018720
N       12.54529670   -32.25616460    -1.58718720
C       13.20829680   -32.06216430    -0.49418710
H       14.21829700   -32.41716770    -0.34918720
N       12.48529620   -31.33216670     0.39381280
H       12.90229700   -30.91316600     1.21281290
C       11.21529670   -31.17616650    -0.08418720
H       10.41829680   -30.69116590     0.45981280
C       11.07729630   -33.19316480    -4.15118690
O       11.37429710   -32.62416460    -5.19318720
N       11.74229620   -34.28716660    -3.75618720
H       11.47429660   -34.55216600    -2.81518720
C       13.03229710   -34.68716430    -4.33518700
H       13.67829700   -33.81016540    -4.37718730
C       13.67129710   -35.65616610    -3.26818700
H       13.77429680   -35.12416460    -2.32218720
H       13.09029670   -36.57416530    -3.17618700
C       15.09929660   -36.13416670    -3.72618720
H       14.89529710   -36.75416560    -4.59918740
C       16.00629620   -34.99416730    -3.99618720
H       15.84229660   -34.17216490    -3.28918720
H       17.08329580   -35.20416640    -3.99118710
H       15.67029670   -34.66416550    -4.98718740
C       15.78329660   -36.95616530    -2.60218720
H       15.13729670   -37.77116780    -2.25418710
H       16.61329650   -37.50916670    -3.05918720
H       16.05029680   -36.27116780    -1.78818710
C       12.91729640   -35.32516480    -5.65318730
O       13.78129670   -35.19516750    -6.44018700
N       11.82629680   -35.99816510    -5.89118720
H       11.12429710   -36.03516770    -5.16118720
C       11.50929640   -36.57616810    -7.19918730
H       12.43529700   -36.98016740    -7.60818720
C       10.44929700   -37.71316530    -6.97518730
H        9.79729650   -37.26416780    -6.22618720
H       10.05229660   -38.01416780    -7.94418720
C       11.07329650   -38.94816590    -6.29518700
O       10.34129710   -39.84516530    -5.93118720
O       12.31029700   -39.05116650    -6.21018700
C       10.97229670   -35.50116730    -8.19618700
O       11.01829620   -35.66016770    -9.40018750
N       10.57129670   -34.40716550    -7.63518710
H       10.54429630   -34.39016720    -6.62218710
C       10.25229640   -33.13816450    -8.32318690
H        9.74729630   -33.34416580    -9.26618670
C        9.23029710   -32.30016710    -7.56718730
H        9.57729630   -31.92916680    -6.60318710
H        8.98629670   -31.38716700    -8.11018750
C        7.92329650   -33.09316640    -7.34418730
H        8.34029670   -33.92816540    -6.78218700
H        7.32029680   -32.62616730    -6.56518700
C        7.18729690   -33.60216520    -8.52318670
O        6.70029690   -34.73616790    -8.49818710
O        7.02729650   -32.86716460    -9.54218670
C       11.49529650   -32.27916720    -8.53818700
O       11.65529630   -31.65816690    -9.59118750
N       12.48929690   -32.24216460    -7.64418700
H       12.39929680   -32.78516770    -6.79418710
C       13.74129680   -31.53316690    -7.87918710
H       13.52229690   -30.64116670    -8.46518710
C       14.41229630   -31.13516620    -6.58818720
H       14.48729710   -31.96316530    -5.88218740
C       15.71729660   -30.41716580    -6.76318690
H       15.70629690   -29.68416600    -7.57918740
H       15.95929620   -29.92416570    -5.81418700
H       16.55529590   -31.09316640    -6.97418740
C       13.58229640   -30.12116620    -5.80418730
H       13.48529620   -29.15216640    -6.30918690
H       12.54429630   -30.46616550    -5.72218700
H       13.87829690   -29.99716570    -4.75518700
C       14.69429680   -32.31616590    -8.78118710
O       15.28829670   -31.74316600    -9.64218710
N       14.88929650   -33.65316770    -8.68818760
H       14.37829690   -34.15516660    -7.97218700
C       15.66329670   -34.46116640    -9.71218680
H       16.70329670   -34.14116670    -9.76618670
C       15.68929670   -35.99016570    -9.43918700
H       14.67529680   -36.21816640    -9.11218740
H       15.98129650   -36.68816760   -10.22418690
C       16.57329750   -36.24916460    -8.20718670
H       17.51429750   -35.71616740    -8.34418680
H       16.00229640   -35.91916660    -7.33918710
C       16.90829660   -37.77516560    -8.05018710
H       15.97229670   -38.27416610    -7.80118700
H       17.36229710   -38.23616790    -8.92718700
C       17.88329700   -38.04216770    -6.93018720
H       18.78229710   -37.52116780    -7.25818730
H       17.61629680   -37.55916600    -5.99118710
N       18.23529620   -39.47716520    -6.74418740
H       18.54629710   -39.82416530    -7.64018730
H       19.01629640   -39.65816500    -6.12918710
H       17.46129610   -40.04916760    -6.43618730
C       15.08929630   -34.20216750   -11.09618760
O       15.80129620   -33.83216480   -11.94318680
N       13.74629690   -34.24916460   -11.31018730
H       13.15429690   -34.61016460   -10.57218740
C       12.98829650   -33.89216610   -12.51818750
H       13.24629690   -34.61116790   -13.29618740
C       11.42429640   -33.93416600   -12.32818700
H       11.24429700   -34.82216640   -11.72218700
H       11.08629700   -33.09616470   -11.71918680
C       10.79229640   -33.98016740   -13.72818760
H       11.15929700   -33.09916690   -14.25418760
H       10.95929620   -34.87216570   -14.33218670
C        9.24629690   -33.88616560   -13.58418750
H        8.99429700   -34.51616670   -12.73218730
H        8.96729660   -32.85316470   -13.37518690
C        8.53129670   -34.42716600   -14.81118680
H        8.82229710   -33.91416550   -15.72818760
H        8.66829680   -35.49916460   -14.95318700
N        7.07729670   -34.22516630   -14.70418740
H        6.91829680   -33.23516460   -14.82218740
H        6.51629690   -34.72016530   -15.38318730
H        6.82629680   -34.40116500   -13.74218750
C       13.41829680   -32.45016480   -12.86018750
O       13.96529670   -32.34416580   -13.92118740
N       13.17129710   -31.41916660   -12.01118760
H       12.76329710   -31.62116620   -11.10618690
C       13.50829700   -30.02916530   -12.23418710
H       12.87429710   -29.72016530   -13.06518750
C       13.10729690   -29.17916680   -10.99418740
H       12.13329700   -29.42816540   -10.57518670
H       13.88229660   -29.47216610   -10.28618720
C       13.26329710   -27.68816570   -11.19818690
H       14.26529690   -27.54716680   -11.60218720
H       12.42529680   -27.47916600   -11.86318680
S       12.98929690   -26.61716650    -9.74018670
C       14.30029680   -27.11716650    -8.52418710
H       14.11929700   -26.64216610    -7.55118700
H       14.29429630   -28.20216560    -8.36618710
H       15.28229710   -26.91216660    -8.96618750
C       14.90429690   -29.71116640   -12.64618680
O       15.16929630   -28.90516660   -13.47018720
N       15.87029650   -30.33516690   -12.02818680
H       15.58729650   -31.01816560   -11.33618740
C       17.29229740   -30.25216670   -12.36318680
H       17.42929650   -29.17216680   -12.42518710
C       18.19229700   -30.61616710   -11.23418710
H       17.91029740   -31.63616560   -10.97218700
C       19.63629720   -30.74416540   -11.61618710
H       19.89329720   -29.82916640   -12.16418740
H       20.29329680   -30.77616690   -10.73918720
H       19.83729740   -31.57116700   -12.30918690
C       18.03229710   -29.62716670   -10.07118700
H       16.97129630   -29.35016630   -10.07718750
H       18.22929570   -30.11416630    -9.10818670
H       18.72129630   -28.78516580   -10.20918750
C       17.59929660   -30.94316670   -13.64318750
O       18.32429700   -30.40716550   -14.45318700
N       17.13429640   -32.15416720   -13.87718680
H       16.49329760   -32.53116610   -13.19018750
C       17.26529690   -32.79116440   -15.18518730
H       18.31029700   -32.74016570   -15.48818680
C       16.86529730   -34.21916580   -15.03518680
H       15.81429670   -34.38516620   -14.76918700
H       17.22829630   -34.63916780   -15.98118690
H       17.35729600   -34.57116700   -14.11918740
C       16.57429700   -32.05816650   -16.33618740
O       17.06129650   -32.15916440   -17.47418790
N       15.53529640   -31.28116610   -16.10718730
H       15.06629660   -31.41816710   -15.21918680
C       14.84429650   -30.46716690   -17.11118700
H       14.59529690   -31.06216620   -17.99018670
C       13.51429650   -30.09116550   -16.52518650
H       13.08629700   -31.01516530   -16.13818740
H       13.66129680   -29.32916640   -15.75918670
C       12.46329690   -29.48516650   -17.52718730
H       11.61929700   -29.19116590   -16.90318680
H       12.86829660   -28.59216690   -18.00218770
C       11.98229690   -30.39116670   -18.67118640
O       11.49129680   -29.84716610   -19.67918780
O       12.10829640   -31.62116620   -18.55918690
C       15.68529700   -29.32416530   -17.58718680
O       15.81529710   -29.01816560   -18.72118760
N       16.32329750   -28.67516710   -16.61918640
H       16.06029700   -28.89916610   -15.66718670
C       17.26629640   -27.57416530   -16.91318700
H       16.77029610   -26.72716520   -17.38718800
C       17.79429630   -27.06216620   -15.55518720
H       16.98329730   -26.90616610   -14.83318710
H       18.43929670   -27.75716590   -15.00218680
C       18.56629750   -25.74616620   -15.63618760
C       19.79929730   -25.77416610   -16.31018640
H       20.21929740   -26.75716590   -16.46318630
C       20.54329680   -24.61416630   -16.49418640
H       21.49429700   -24.67916680   -17.00318720
C       20.11229710   -23.43516540   -15.87818720
O       20.86429600   -22.29616550   -16.05418780
H       20.56229590   -21.55516620   -15.52318670
C       18.82229610   -23.38916590   -15.31818680
H       18.46429630   -22.44016650   -14.94818690
C       18.01429750   -24.53016660   -15.28418730
H       17.02329640   -24.42016600   -14.86818700
C       18.42329600   -28.12416650   -17.72218700
O       18.84229660   -27.47816660   -18.68018720
N       19.00929640   -29.27316670   -17.37518690
H       18.70129590   -29.75116540   -16.53718760
C       20.23729710   -29.87316700   -17.94518660
H       21.02329640   -29.12716670   -18.05818750
C       20.78329660   -30.91016580   -16.95718770
H       19.97429660   -31.57016560   -16.64218710
H       21.62629700   -31.51316640   -17.29418750
C       21.23329730   -30.08116530   -15.74518680
H       22.04029660   -29.38516620   -15.97318740
H       20.47029690   -29.43316650   -15.31218720
C       21.84429740   -31.09016610   -14.74118710
H       21.03029630   -31.61316680   -14.23818680
H       22.54929730   -31.75516700   -15.23918720
N       22.57829670   -30.23716550   -13.77218720
H       22.81329730   -29.32516670   -14.13818740
C       23.13129620   -30.62716670   -12.66018680
N       22.93529700   -31.84616660   -12.11918740
H       22.25629620   -32.46916580   -12.53218750
H       23.51229670   -32.23516460   -11.38818740
N       23.79429630   -29.72416690   -12.00418760
H       24.03229710   -28.88916590   -12.52018740
H       24.33629610   -29.96016690   -11.18518730
C       20.03729630   -30.47116660   -19.33218770
O       20.86929700   -31.18616680   -19.79818730
N       18.91429710   -30.25916670   -19.98118780
H       18.28629680   -29.53216550   -19.65818790
C       18.64929580   -30.88216590   -21.34318730
H       18.91429710   -31.93616680   -21.27118680
C       17.18929670   -30.87816620   -21.83318710
H       16.78329660   -29.87216570   -21.93418690
H       17.08129690   -31.30416680   -22.83118630
C       16.39629750   -31.80316540   -20.80418780
H       16.78929710   -32.81316760   -20.69418720
H       16.47029690   -31.37616540   -19.80318640
C       14.92729660   -31.79316710   -21.11118700
H       14.37529660   -30.95116620   -20.69218640
H       14.75829700   -31.65716550   -22.17918780
C       14.39029690   -33.10616680   -20.70818710
H       14.77629660   -33.81416700   -21.44218640
H       14.61929700   -33.38416670   -19.67918780
N       12.94629670   -33.13016510   -20.61818700
H       12.47329710   -32.76816560   -21.43418690
H       12.66229630   -34.09916690   -20.59718700
H       12.65229700   -32.54816440   -19.84718700
C       19.57329750   -30.12916560   -22.36418720
O       19.89229580   -28.97816660   -22.05718800
N       19.70829580   -30.69316670   -23.54818730
C       19.65629580   -32.12416460   -23.89218710
H       18.68329620   -32.35616680   -24.34218790
H       19.89229580   -32.81616590   -23.07418630
C       20.76029590   -32.35316470   -24.88818740
H       20.68829730   -33.28716660   -25.45818710
H       21.74129680   -32.40216450   -24.39918710
C       20.60129740   -31.05416680   -25.68718720
H       19.69729610   -31.08616640   -26.30718800
H       21.45729640   -30.89116670   -26.35318760
C       20.34329610   -29.94216540   -24.66018680
H       21.26929660   -29.51616670   -24.27218630
C       19.48029710   -28.85916710   -25.39918710
O       19.97929570   -27.79516600   -25.69718740
N       18.16129680   -29.09116550   -25.55218700
H       17.73329730   -29.87316700   -25.07118800
C       17.22029690   -28.27416610   -26.36618800
H       17.76729580   -27.36916540   -26.63018800
C       16.73329730   -28.94016650   -27.68418690
H       16.37129590   -29.95416640   -27.51018710
C       15.61429690   -28.17816540   -28.47518730
H       15.47229670   -28.61816600   -29.47018620
H       14.71529670   -28.27516560   -27.85418700
H       15.80629630   -27.10516550   -28.59518620
C       17.96429630   -29.20216560   -28.57218740
H       18.42729760   -28.20816610   -28.61518670
H       18.52229690   -30.00516700   -28.07518770
H       17.79029660   -29.47416690   -29.62018780
C       15.97829630   -27.88516620   -25.58218770
O       15.16429710   -28.65816690   -25.13018800
N       15.65429690   -26.57016560   -25.62318800
H       16.27329640   -25.87716670   -26.02618790
C       14.34129710   -26.03116610   -25.30818750
H       13.84929660   -26.75016590   -24.65218730
C       14.42829700   -24.63216590   -24.65118790
H       14.66129680   -23.90516660   -25.42918780
C       13.06629660   -24.14816670   -24.14818760
H       12.47729680   -24.98216630   -23.74718670
H       13.13629630   -23.37716670   -23.37018780
H       12.48629670   -23.82516670   -25.02118680
C       15.41229630   -24.43516540   -23.44618800
H       16.43129730   -24.79516600   -23.63518710
H       15.60329630   -23.36916540   -23.26718710
H       15.02529620   -24.83216670   -22.50018690
C       13.53029630   -26.03916550   -26.57018660
O       13.58829690   -25.07116700   -27.31818770
N       12.70829680   -27.06216620   -26.80718800
H       12.58029650   -27.84616660   -26.18018720
C       11.67129710   -27.02716640   -27.80118750
H       11.88229660   -26.25616650   -28.54318810
C       11.56129650   -28.41916660   -28.46918680
H       12.52229690   -28.72816660   -28.87918660
H       11.21729660   -29.22316550   -27.81818770
C       10.54229640   -28.33216670   -29.67118640
H        9.59929660   -28.30816650   -29.12518690
H       10.65929700   -27.40716550   -30.23418810
C       10.51229670   -29.48816680   -30.64018630
H        9.79929640   -29.27216530   -31.43518640
H       11.47629640   -29.62116620   -31.13218690
C       10.12629700   -30.81616590   -30.02718730
H       10.75129700   -30.94816590   -29.14318660
H        9.13029670   -30.72816660   -29.59418680
N       10.15729710   -31.89516640   -30.97118760
H       10.95429710   -31.88516620   -31.59218790
H       10.20029640   -32.74216460   -30.42318730
H        9.33929630   -31.96216580   -31.56018640
C       10.30629630   -26.60716630   -27.18218800
O       10.01729680   -26.91416550   -26.04118730
N        9.53329660   -25.83916660   -27.95218660
H        9.92229650   -25.59416580   -28.85418700
C        8.25229640   -25.28616520   -27.59118650
H        8.09229660   -25.68016620   -26.58718680
C        8.41429710   -23.81916620   -27.25418660
H        8.44029710   -23.28716660   -28.20518680
H        7.43929670   -23.54216580   -26.85218620
C        9.64129640   -23.41016580   -26.36918640
H       10.14629650   -24.25916670   -25.90918730
C       10.67029670   -22.61916540   -27.21618650
H       10.16029640   -21.74116710   -27.63018800
H       11.50029660   -22.35816570   -26.54818730
H       11.08129690   -23.15316580   -28.08218770
C        9.14029690   -22.41916660   -25.30018810
H        8.57429700   -21.59016610   -25.74118800
H        8.46229650   -22.88316540   -24.57318690
H       10.02029710   -22.07216640   -24.74418640
C        7.03029680   -25.66216660   -28.46918680
O        7.08929680   -25.75116540   -29.69318770
N        5.90729670   -25.82216640   -27.76218800
H        6.01729680   -25.87316700   -26.75618740
C        4.64629650   -26.23516650   -28.28718760
H        4.63829660   -25.88516620   -29.32018660
H        4.59829660   -27.32416530   -28.31618690
C        3.40229680   -25.67116550   -27.66218760
O        2.38829660   -25.48416710   -28.29618640
N        3.41729660   -25.21516610   -26.40218730
H        4.30929660   -25.13816640   -25.93018720
C        2.26629660   -24.55316540   -25.79818730
H        2.57929660   -23.57416530   -25.43618770
H        1.48629670   -24.25916670   -26.50118640
C        1.65329670   -25.38716700   -24.70118710
O        0.52029670   -25.08916660   -24.29118730
N        2.27429680   -26.50816540   -24.26918790
H        3.12929680   -26.80116650   -24.72618680
C        1.75729670   -27.39216610   -23.17118640
H        1.31829670   -26.81916620   -22.35318760
C        0.67129670   -28.22216610   -23.70918660
H        0.11129670   -28.64816670   -22.87618640
H       -0.04770330   -27.57516670   -24.21118740
C        1.10429670   -29.44516560   -24.57318690
H        1.60129670   -30.22016530   -23.98818780
H        0.22129670   -29.96416660   -24.94618800
C        2.01129670   -29.14716530   -25.75818630
O        1.48929670   -29.40416530   -26.91818810
O        3.22429660   -28.72816660   -25.67218780
C        2.87929680   -28.07116700   -22.42818640
O        2.60129670   -29.04616550   -21.67918780
N        4.13229660   -27.67316630   -22.68618770
H        4.37129690   -26.93716620   -23.34018710
C        5.39229680   -28.36016650   -22.21718790
H        5.09029670   -28.96616550   -21.36318780
C        5.88929650   -29.28016660   -23.36318780
H        6.94429680   -29.48316570   -23.17818640
C        5.11929660   -30.62316700   -23.45318790
H        5.65529680   -31.32316590   -24.10718730
H        5.01129670   -31.12116620   -22.48218730
H        4.10929680   -30.53216550   -23.87318800
O        5.77729650   -28.69416620   -24.58518790
H        4.86129670   -28.83316610   -24.83518790
C        6.50329690   -27.43916700   -21.75718690
O        7.58629660   -27.90816690   -21.44718740
N        6.32729670   -26.13516620   -21.66918750
H        5.39529660   -25.75716590   -21.79218670
C        7.15129660   -25.14016530   -20.96418760
H        8.16829680   -25.35416600   -21.29418750
C        6.85829690   -23.66016580   -21.42818640
H        6.89829680   -23.69416620   -22.51618770
H        5.79729650   -23.50816540   -21.22718620
C        7.72329660   -22.61416630   -20.78118710
H        7.64729690   -22.55416680   -19.69618800
C        9.17529680   -22.87316700   -21.18718720
H        9.32429700   -22.82416530   -22.27318760
H        9.74329660   -22.10216520   -20.65218730
H        9.49929710   -23.84416580   -20.79118730
C        7.34829660   -21.14416690   -21.20818710
H        6.30229660   -20.88816640   -20.99718670
H        8.03729630   -20.38916590   -20.80918690
H        7.40929650   -21.09516530   -22.30218700
C        7.07229660   -25.25016590   -19.40418620
O        5.95329670   -25.39716530   -18.90118790
N        8.19429680   -25.31916620   -18.71718790
H        9.01629640   -25.33016590   -19.30918690
C        8.37029650   -25.53116610   -17.25218770
H        7.43429660   -25.47716520   -16.69818690
C        9.15129660   -26.87816620   -16.97918700
H        9.12929630   -26.99016570   -15.89518740
C        8.60529710   -28.15816690   -17.58218770
H        7.79529670   -28.65716550   -17.03618620
H        8.42129710   -27.99216650   -18.65118790
H        9.35029700   -28.96116640   -17.52718730
O       10.48529620   -26.65016560   -17.39518740
H       11.08329680   -27.26516530   -16.96318630
C        9.23229690   -24.39816670   -16.74618720
O        9.86629680   -23.62216570   -17.48818780
N        9.23229690   -24.22216610   -15.40918730
H        8.66029640   -24.85116580   -14.85918710
C        9.79529670   -22.96116640   -14.83518700
H        9.31029700   -22.11316680   -15.32018760
C        9.34629630   -22.77316670   -13.32518670
H        9.69329640   -21.82216640   -12.92018700
C        7.81929680   -22.56216620   -13.39218710
H        7.61729670   -21.62816620   -13.93218710
H        7.31229690   -23.39516640   -13.89518740
H        7.38429690   -22.43316650   -12.39318750
C        9.73129650   -23.83416560   -12.36518670
H        8.91329670   -24.32416530   -11.83818720
H       10.24329660   -24.64516640   -12.88318730
C       10.63029670   -23.38116650   -11.17718700
H       10.14529710   -22.63416670   -10.53618720
H       10.88929650   -24.24216650   -10.54918670
H       11.53529640   -22.91516690   -11.58518700
C       11.33629700   -23.06216620   -14.96818730
O       11.95529650   -22.06916620   -15.12718680
N       11.92929650   -24.30016710   -14.90418720
H       11.36729620   -25.12516590   -14.73118690
C       13.34829710   -24.56816670   -15.17418670
H       14.01729680   -23.95716670   -14.56818680
C       13.67629620   -26.02816580   -14.98318670
H       14.63329700   -26.19216540   -15.47718720
H       13.76129630   -26.29416660   -13.92918680
O       12.72329710   -26.74716570   -15.60518740
H       11.99429700   -26.91916660   -15.00518700
C       13.76929660   -24.20516590   -16.60018730
O       14.83729650   -23.62316700   -16.76418690
N       12.95229630   -24.50416560   -17.63918690
H       12.13629630   -25.05716710   -17.40518760
C       13.41029640   -24.06516650   -18.99618720
H       14.36629680   -24.50616650   -19.27718730
C       12.39329620   -24.53016660   -20.03618620
H       11.43929670   -24.06416700   -19.79418750
H       12.57529640   -23.96916580   -20.95318790
C       12.22929670   -26.05816650   -20.38618660
H       13.04529670   -26.47216610   -20.97918700
H       12.38829710   -26.62916560   -19.47218700
C       10.94729710   -26.42916680   -21.00818630
O       10.53829670   -25.75716590   -21.92018700
N       10.34929660   -27.49516680   -20.67618750
H        9.49629690   -27.73916630   -21.16518780
H       10.78929710   -28.15216640   -20.04418750
C       13.48329640   -22.50216670   -19.05718800
O       14.36629680   -22.00316620   -19.66118620
N       12.56529710   -21.78816600   -18.41618730
H       11.84829710   -22.14216610   -17.79518700
C       12.58329680   -20.30316540   -18.43318750
H       12.67929650   -19.88516620   -19.43518640
C       11.26929660   -19.73616600   -17.77518650
H       11.22229670   -20.10416600   -16.75118640
C       11.32729630   -18.19316670   -17.77918620
H       12.03729630   -17.63316540   -17.15818790
H       11.57229710   -17.88716700   -18.80418780
H       10.32629680   -17.78216550   -17.59918790
C        9.98329640   -20.14816670   -18.43718720
H        9.81129650   -19.62116620   -19.38418770
H        9.87129690   -21.21416660   -18.67318730
H        9.06729700   -19.85616680   -17.90818790
C       13.70129680   -19.75716590   -17.57818790
O       14.31229690   -18.72916600   -17.90118790
N       14.14429660   -20.42816540   -16.50018690
H       13.72329710   -21.33516690   -16.33618740
C       15.38029670   -20.13916590   -15.73318670
H       15.43029690   -19.06916620   -15.53118710
C       15.35029700   -20.87416650   -14.40518760
H       16.15229610   -20.47716520   -13.77018740
H       14.36829660   -20.74116710   -13.93518730
H       15.50529670   -21.95416640   -14.51718710
C       16.69429590   -20.36616710   -16.48518750
O       17.57529640   -19.47916600   -16.54318810
N       16.84129710   -21.46416660   -17.23318670
H       16.00629620   -22.03416630   -17.28918650
C       17.87329670   -21.86816600   -18.17518810
H       18.81529620   -21.95016670   -17.63218690
C       17.56329730   -23.37316700   -18.59218790
H       18.47829630   -23.71016690   -19.09418680
H       17.28029630   -23.95816610   -17.70818710
H       16.72929570   -23.39816670   -19.30418780
C       18.13529590   -20.86716650   -19.37518690
O       19.27029610   -20.53116610   -19.68218800
N       17.07429700   -20.35616680   -20.11918640
H       16.19029620   -20.81916620   -19.94718740
C       17.23729710   -19.20716670   -21.12418750
H       18.03129580   -19.36516570   -21.85418700
C       15.88129710   -19.02716640   -21.95618630
H       15.45229630   -20.00316620   -22.18418690
C       14.89129640   -18.31416700   -21.08318710
H       15.26229670   -17.33216670   -20.76518630
H       13.96729660   -18.14616580   -21.64918710
H       14.63629630   -18.91316600   -20.20018770
C       15.97529700   -18.25716590   -23.33418660
H       14.95929620   -17.98016550   -23.61418720
H       16.51429750   -17.30916600   -23.33518790
C       16.64429660   -19.19316670   -24.32918740
H       15.95429710   -19.96316530   -24.69518660
H       16.76729580   -18.66516690   -25.28318790
H       17.53229710   -19.68616680   -23.91518780
C       17.65029720   -17.90416530   -20.44218640
O       18.37629700   -17.11916540   -21.01818660
N       17.25129700   -17.72716520   -19.16618730
H       16.62529750   -18.35916710   -18.68218800
C       17.64329720   -16.54716680   -18.32418630
H       17.74029730   -15.64816570   -18.93318750
C       16.53229710   -16.32116700   -17.21618650
H       16.57829670   -17.17016600   -16.53418730
H       16.70029640   -15.38816640   -16.67718700
O       15.29429630   -16.24916650   -17.93318750
H       14.94029710   -17.14216610   -17.94918630
C       19.04829600   -16.66516690   -17.61718750
O       19.38229750   -16.06816670   -16.59718700
N       20.01329610   -17.49116710   -18.14818760
H       19.81229590   -17.96316530   -19.02118680
C       21.38529590   -17.33216670   -17.76718710
H       21.45429610   -17.46516610   -16.68718720
C       22.14129640   -18.51416590   -18.48418810
H       21.84029580   -19.31916620   -17.80218700
H       21.69829750   -18.72516630   -19.46618650
H       23.21829610   -18.35216520   -18.61018750
C       21.92929650   -15.91516590   -18.06318660
O       21.34629630   -15.11316590   -18.82618710
N       23.08029750   -15.56916620   -17.47118760
H       23.48529620   -16.24116710   -16.83018680
C       23.87629700   -14.33816620   -17.72718620
H       23.16629600   -13.73816590   -18.29518700
C       24.15129660   -13.61416630   -16.43718720
H       24.27529720   -14.43316650   -15.72818760
H       25.01429750   -12.96416660   -16.58118630
C       22.92629620   -12.77216630   -16.00918770
H       22.91529660   -11.88016610   -16.63618660
H       21.96029660   -13.25616650   -16.14918710
C       23.10929680   -12.29316620   -14.63618760
H       22.10429570   -12.16316600   -14.23518750
H       23.57929610   -13.06816580   -14.03018760
N       23.86529730   -11.04316620   -14.55218700
H       24.23429680   -10.65616610   -15.40918730
C       24.02029610   -10.28016660   -13.50818730
N       23.32629590   -10.52216630   -12.42618750
H       22.52229690   -11.13116650   -12.47118760
H       23.45429610    -9.80716610   -11.72418690
N       24.73629760    -9.19116590   -13.43518730
H       25.20029640    -8.79816630   -14.24118710
H       24.88229750    -8.70016570   -12.56418700
C       25.22629740   -14.45416640   -18.52518650
O       25.74529650   -13.48216630   -18.90418620
N       25.67729760   -15.66516590   -18.59018710
H       25.16629600   -16.45416640   -18.21318630
C       27.09929660   -15.89916610   -18.97718620
H       27.71829610   -15.13316630   -18.50918770
C       27.69429590   -17.29116630   -18.37618640
H       28.78229710   -17.23416710   -18.38618660
H       27.40429690   -17.33616640   -17.32718660
C       27.27529720   -18.52516560   -19.08118630
O       26.32729720   -18.54716680   -19.89518740
O       27.80929760   -19.63416670   -18.74618720
C       27.41829680   -15.78416630   -20.46018790
O       28.61029620   -15.97116660   -20.74118800
N       26.46229740   -15.60016630   -21.31518750
H       25.50929640   -15.48616600   -20.99018670
C       26.54529760   -15.41016580   -22.79418750
H       25.76529690   -14.82716660   -23.28618620
H       27.48529620   -14.89616580   -22.99318700
C       26.67529680   -16.75016590   -23.52218630
O       26.84329610   -16.66216660   -24.73218730
N       26.83229640   -17.95116620   -22.85718730
H       26.80729680   -17.95116620   -21.84418680
C       27.00829700   -19.22516630   -23.63618660
H       27.68429760   -19.12316700   -24.48418810
C       27.71329690   -20.18616680   -22.76918790
H       27.90829660   -21.09416580   -23.34018710
H       28.65229610   -19.80616570   -22.36918640
O       26.92429730   -20.59116550   -21.70318790
H       26.90529630   -19.97816660   -20.96518710
C       25.69229700   -19.83816530   -24.13718800
O       25.69729610   -20.48916630   -25.15218730
N       24.54829600   -19.48716550   -23.54718780
H       24.59629630   -18.88016700   -22.73718640
C       23.20929720   -19.78116610   -24.10518650
H       22.46729660   -19.20416640   -23.55318640
H       23.18229680   -19.38516620   -25.12018780
C       22.75729750   -21.23716550   -24.16818810
O       23.33029750   -22.02916530   -23.40818790
N       21.70129590   -21.44616700   -24.93418690
H       21.43229680   -20.70116620   -25.56518750
C       21.05829620   -22.76916690   -25.11518670
H       21.82629590   -23.50816540   -25.34218790
C       20.19929700   -23.10716630   -23.79918670
H       20.71029660   -22.77016640   -22.89718630
C       18.85129740   -22.43216710   -23.69418720
H       18.20129590   -22.90316580   -24.44318770
H       18.30629730   -22.54116630   -22.74818800
H       18.96629710   -21.38916590   -24.01318740
C       20.12729640   -24.62716670   -23.60418700
H       21.13529590   -25.06016540   -23.62218670
H       19.77029610   -24.92316630   -22.61018750
H       19.48729710   -25.05716710   -24.38318630
C       20.19929700   -22.74516680   -26.35118680
O       19.69829750   -21.70316700   -26.80718800
N       19.89229580   -23.87916560   -26.95518680
H       20.17729760   -24.72616580   -26.47818760
C       19.18029590   -23.98616600   -28.21818730
H       19.42929650   -23.13416670   -28.85118680
C       19.64829640   -25.27816580   -28.95118710
H       19.51929660   -26.08016590   -28.22518730
C       18.91629600   -25.68416600   -30.24018670
H       19.50429730   -26.41016580   -30.81618690
H       17.84129710   -25.90016560   -30.21018790
H       18.91529660   -24.74416540   -30.80518720
O       21.07329750   -25.16516690   -29.04218670
H       21.53229710   -26.00816540   -29.01818660
C       17.66029740   -23.98816680   -28.02318760
O       17.09229660   -24.73516650   -27.25918770
N       17.01829720   -23.07716560   -28.77118680
H       17.64429660   -22.41316600   -29.21118740
C       15.53029630   -22.80716710   -28.77418710
H       15.02529620   -23.41616630   -28.02418710
C       15.19729710   -21.37316700   -28.45518680
H       15.60929680   -20.72216610   -29.22718620
C       13.60929680   -21.35516550   -28.17518810
H       13.09329700   -21.64916610   -29.09818650
H       13.34829710   -22.03516580   -27.35618780
H       13.25329690   -20.33616640   -27.97818760
C       15.81629660   -21.01916690   -27.06118770
H       15.11829660   -20.28716660   -26.63718800
H       15.82729630   -21.78416630   -26.27418710
H       16.74929620   -20.45416640   -27.17318730
C       14.98329640   -23.30616570   -30.12418750
O       15.49629690   -22.85016630   -31.18018720
N       13.89529710   -24.07016560   -30.08318710
H       13.54529670   -24.36816600   -29.18018720
C       13.23029710   -24.83816530   -31.21018790
H       13.41329670   -24.33316610   -32.15818790
C       13.80329700   -26.27716640   -31.05218700
H       14.87229630   -26.29316710   -30.84418680
H       13.41929630   -26.74516680   -30.14618680
C       13.52029710   -27.20616530   -32.24618530
H       14.04429630   -28.13416670   -32.01618580
H       12.45229630   -27.40916630   -32.32818600
C       14.16229630   -26.64016530   -33.59918590
O       15.33129690   -26.22616580   -33.49818800
O       13.52329640   -26.72116660   -34.67618560
C       11.70729640   -24.81416700   -31.15018650
O       11.15429690   -24.74716570   -30.08218770
N       10.94929700   -24.75116540   -32.21218870
H       11.44229700   -25.00816540   -33.05918880
C        9.43829630   -24.53916550   -32.22518540
H        9.09729670   -24.27116580   -31.22518730
C        9.14729690   -23.21116640   -33.05418780
H        9.41129680   -23.43716620   -34.08718870
H        8.08129690   -23.02316670   -32.92618560
C        9.92329690   -21.85816570   -32.63918690
H       10.93329620   -21.93816570   -33.04218670
C        9.32529640   -20.64916610   -33.35418700
H        9.82129670   -19.74016570   -32.99218750
H        9.47529700   -20.69716640   -34.44018550
H        8.25229640   -20.53216550   -33.15718840
C        9.79129700   -21.59216690   -31.14518740
H       10.65429690   -22.00416560   -30.60718730
H        9.95529650   -20.52716640   -30.93818660
H        8.84729670   -21.99216650   -30.75318720
C        8.65829660   -25.76416590   -32.72618870
O        9.15929700   -26.53416630   -33.55418780
N        7.36729670   -25.87916560   -32.43918610
H        7.08129640   -25.41816710   -31.58418660
C        6.59329650   -27.00816540   -32.96618650
H        7.23229650   -27.89016530   -32.91318890
C        5.48829650   -27.40416530   -32.01418690
H        5.86529680   -27.53916550   -31.00018690
H        4.76029680   -26.59316640   -32.01218800
O        4.74729680   -28.52016640   -32.44118880
H        3.84429670   -28.38216590   -32.14718630
C        6.01329660   -26.82616620   -34.36718750
O        5.26129670   -25.91216660   -34.65818790
N        6.43329670   -27.65816690   -35.26118850
H        7.09229660   -28.38016700   -34.99618530
C        5.99229670   -27.63416670   -36.61718750
H        6.12129690   -26.64716530   -37.06318660
C        6.81429670   -28.56116680   -37.55218890
H        6.90029670   -29.53216550   -37.06418610
H        6.34529690   -28.65316580   -38.53218840
C        8.25429630   -28.15416530   -37.75418850
H        8.74029640   -27.98716550   -36.79318620
H        8.81229690   -28.92416570   -38.28718570
C        8.40429690   -26.89416690   -38.53718570
O        7.41729690   -26.33016590   -39.00318530
O        9.50829700   -26.34416580   -38.56618880
C        4.45329670   -27.83116530   -36.80318830
O        3.74829670   -27.17916680   -37.56418610
N        3.82429670   -28.69816590   -35.94518660
H        4.42529680   -29.15016560   -35.26618580
C        2.40029670   -28.79816630   -35.80018620
H        2.01429680   -28.73516650   -36.81718830
C        2.08129670   -30.13516620   -35.12118530
H        2.58029680   -30.24616620   -34.15118790
H        1.02129660   -30.03616520   -34.85618590
H        2.16629670   -31.04316710   -35.73118590
C        1.72729670   -27.55516620   -35.10418700
O        0.53029670   -27.30816650   -35.27118680
N        2.45929670   -26.61416630   -34.41418840
H        3.42429660   -26.84416580   -34.20918660
C        1.94529660   -25.28916550   -34.00118640
H        0.94329670   -25.53016660   -33.64418790
C        2.80729680   -24.59616660   -32.90118790
H        2.43229680   -23.58316610   -32.70818710
H        2.71729660   -25.22916600   -32.01018910
H        3.87429670   -24.57116700   -33.15518570
C        1.81029670   -24.37316700   -35.28918840
O        0.87729670   -23.53716660   -35.29618840
N        2.66929670   -24.52416610   -36.24718860
H        3.49029660   -25.09716610   -36.08918760
C        2.54029680   -23.78916550   -37.51418690
H        2.67529680   -22.71716690   -37.37118530
C        3.72829680   -24.23116680   -38.38518910
H        4.54429670   -24.48716550   -37.70918660
H        3.43029670   -25.08916660   -38.98718640
C        4.25429680   -23.11516570   -39.28318790
H        3.42729660   -22.69816590   -39.85718540
H        4.78329660   -22.35416600   -38.71018600
C        5.12629650   -23.55716710   -40.46418760
H        4.73329690   -24.41916660   -41.00418850
H        5.08229680   -22.72216610   -41.16418840
N        6.48729660   -23.91416550   -39.99318700
H        6.68529650   -24.84816550   -39.66418840
C        7.46229650   -23.05016710   -39.74918750
N        7.32029680   -21.79316710   -40.05018620
H        6.40029670   -21.56616590   -40.40018840
H        7.91129680   -21.04816630   -39.71018600
N        8.55429650   -23.50016590   -39.15618900
H        8.74529650   -24.45416640   -38.88818740
H        9.33429620   -22.85716630   -39.16218570
C        1.17629670   -24.02016640   -38.14318850
O        0.60029670   -23.05816650   -38.61818700
N        0.65529670   -25.21716690   -38.18818660
H        1.26829670   -26.00716590   -38.02118680
C       -0.60270330   -25.49316600   -38.92018890
H       -0.41570330   -25.20116620   -39.95318600
C       -0.70470330   -27.01616670   -38.72418590
H        0.19929670   -27.47916600   -39.14018630
H       -0.67470330   -27.16916660   -37.63818740
H       -1.54570330   -27.58516690   -39.13918690
C       -1.82670330   -24.74116710   -38.43818660
O       -2.70170330   -24.45516590   -39.25018690
N       -1.92370330   -24.53716660   -37.13218690
H       -1.33170330   -25.10316660   -36.53518680
C       -2.96070340   -23.57416530   -36.60518650
H       -3.91470340   -23.77216530   -37.09418870
H       -3.15870330   -23.73916630   -35.54618840
C       -2.67970320   -22.08916660   -36.63718800
O       -3.50170330   -21.40816690   -37.14218900
N       -1.42570330   -21.68216710   -36.22218700
H       -0.91270330   -22.37116620   -35.68618770
C       -1.01470330   -20.31016540   -36.31018830
H       -1.71670330   -19.78616520   -35.66218570
C        0.32229670   -20.13516620   -35.56118770
H        1.05629670   -20.74816700   -36.08418660
C        0.71929670   -18.63616560   -35.49718860
H        1.51629660   -18.49716570   -34.75518800
H        1.03729670   -18.25816540   -36.47618870
H       -0.17570330   -18.05616570   -35.23818590
C        0.29429670   -20.57216640   -34.12018590
H       -0.02970330   -21.61916540   -34.07918550
H        1.27429660   -20.44316670   -33.64418790
H       -0.48870330   -20.07216640   -33.53618620
C       -0.99670330   -19.72716520   -37.78818890
O       -1.33870330   -18.59716610   -37.88018800
N       -0.73870330   -20.51716610   -38.82718660
H       -0.33870330   -21.41616630   -38.58418660
C       -0.85270330   -20.11816600   -40.19418720
H       -0.33170330   -19.17416570   -40.35418700
C       -0.24870330   -21.21316530   -41.07218550
H        0.80029670   -21.22816660   -40.77618790
H       -0.68370330   -22.17416570   -40.79918670
C       -0.39670330   -20.93116570   -42.65618900
H        0.20829670   -21.67716600   -43.17118840
H       -1.42670330   -21.12416650   -42.95518880
C        0.05729670   -19.52816580   -43.03818890
H       -0.74870330   -18.82316590   -42.83318710
H        0.89129670   -19.37316700   -42.35418700
C        0.45029670   -19.37516590   -44.47918700
H        0.96429670   -18.45216560   -44.74818800
H        1.23929670   -20.11516570   -44.60718540
N       -0.72470330   -19.45316700   -45.35018540
H       -0.40670330   -19.22316550   -46.28018570
H       -1.15270330   -20.36716650   -45.32318880
H       -1.46270330   -18.79216580   -45.15318680
C       -2.33170340   -19.82816700   -40.51918790
O       -2.65670320   -18.90916630   -41.18618770
N       -3.19970320   -20.74316600   -40.00718690
H       -2.85070320   -21.60816570   -39.61218640
C       -4.61970330   -20.55516620   -40.18118670
H       -4.74270340   -20.37916560   -41.24918750
C       -5.33870320   -21.87816620   -39.86718750
H       -4.90270330   -22.80016710   -40.26918790
H       -5.54370360   -22.18016620   -38.83318710
H       -6.27270320   -21.94716640   -40.43818660
C       -5.20470330   -19.23916630   -39.53218840
O       -5.87570330   -18.46116640   -40.26118850
N       -4.87770320   -19.01016620   -38.26318740
H       -4.40570350   -19.67516710   -37.66318890
C       -5.26570320   -17.70416640   -37.70718770
H       -6.34770350   -17.62316700   -37.81318660
C       -4.97170350   -17.67216680   -36.19518660
H       -5.35570340   -16.74916650   -35.75918580
H       -5.48770330   -18.49416540   -35.69918820
O       -3.61270330   -17.67316630   -35.79018780
H       -3.49870320   -18.51316640   -35.34018710
C       -4.56170320   -16.53916550   -38.35318760
O       -5.30370330   -15.59816650   -38.56118770
N       -3.29170320   -16.68416600   -38.71818540
H       -2.71070340   -17.41316600   -38.32318880
C       -2.60870340   -15.67616650   -39.46618650
H       -2.46670340   -14.74416640   -38.91818620
C       -1.17570330   -16.11016650   -39.84118650
H       -0.48270330   -16.25016590   -39.01218800
H       -1.25370340   -17.00416560   -40.46118550
O       -0.57870330   -15.02916620   -40.58818820
H       -0.81270330   -15.07516570   -41.51818850
C       -3.34370330   -15.38816640   -40.74718860
O       -3.50170330   -14.25416660   -41.11518860
N       -3.82270340   -16.37916560   -41.50418850
H       -3.63870330   -17.33916660   -41.23718640
C       -4.49770360   -16.17016600   -42.78518680
H       -3.93770340   -15.50216580   -43.43918610
C       -4.67970320   -17.44916530   -43.63918690
H       -5.25870320   -18.19516560   -43.09518810
H       -5.27970310   -17.25616650   -44.52818680
C       -3.40970330   -18.14116670   -44.17018890
O       -3.51070330   -19.34816550   -44.40418620
O       -2.38770340   -17.50716590   -44.53818890
C       -5.89970350   -15.54816630   -42.58418660
O       -6.28070350   -14.67916580   -43.34218600
N       -6.59470320   -15.87516590   -41.49118800
H       -6.28070350   -16.66716580   -40.94218830
C       -7.91070320   -15.25216580   -41.16518780
H       -8.55470370   -15.48916630   -42.01218800
C       -8.50170330   -15.91916660   -39.92518620
H       -8.43670370   -17.00916670   -40.03118900
H       -7.85170320   -15.72916600   -39.06218720
C       -9.88570310   -15.52616600   -39.54018780
C      -10.94170380   -16.28616520   -39.89118580
H      -10.94270320   -17.14616580   -40.54518890
N      -12.06970310   -15.71816640   -39.29618840
H      -12.96970370   -16.13116650   -39.49718860
C      -11.75070290   -14.61816600   -38.54418560
C      -12.55670360   -13.80716610   -37.79018780
H      -13.60770320   -14.04116630   -37.71718600
C      -12.03370290   -12.59916590   -37.27318570
H      -12.52170370   -11.89216610   -36.61918640
C      -10.64870360   -12.34916590   -37.44118880
H      -10.16770360   -11.43116660   -37.13818740
C       -9.84270290   -13.28216650   -38.10418700
H       -8.78170300   -13.09616660   -38.17818830
C      -10.34270290   -14.44016650   -38.72818760
C       -7.86570310   -13.73516650   -40.98418810
O       -8.78070350   -13.03016660   -41.48118590
N       -6.92870330   -13.21616650   -40.17518620
H       -6.11970330   -13.73716640   -39.85918810
C       -6.93670320   -11.72916600   -39.89618680
H       -7.85170320   -11.43716620   -39.38118740
C       -5.88770340   -11.24816610   -38.86418530
H       -5.85570340   -10.15816590   -38.85718540
C       -6.13470320   -11.77116580   -37.45418550
H       -7.10770320   -11.40516660   -37.10318760
H       -6.29770330   -12.85616590   -37.47018810
H       -5.27670340   -11.58616640   -36.79718780
C       -4.53470330   -11.72516630   -39.18718720
H       -4.25170330   -11.41816620   -40.20118710
H       -3.85470340   -11.20716570   -38.49918750
H       -4.46070340   -12.79516600   -38.95618820
C       -6.90770340   -10.75716590   -41.15118790
O       -7.25170330    -9.57616620   -41.03418730
N       -6.41470340   -11.15616610   -42.32118610
H       -5.86770340   -12.00816630   -42.33518600
C       -6.55170350   -10.43916610   -43.63318630
H       -6.76970340    -9.38616660   -43.46018600
C       -5.18670320   -10.49416640   -44.33518600
H       -4.81170320   -11.51816650   -44.32418820
H       -5.38370320   -10.25516610   -45.38018800
C       -4.15970330    -9.49216650   -43.73118590
H       -4.63070340    -8.76216600   -43.07318880
H       -3.53270340   -10.04316620   -43.03018570
S       -3.32270340    -8.49316600   -44.97518540
C       -2.53170320    -9.89016630   -45.89118580
H       -1.88270330    -9.50616650   -46.68818660
H       -1.90570330   -10.47316650   -45.20518880
H       -3.27070330   -10.52916620   -46.39118580
C       -7.75570340   -10.91916660   -44.50018690
O       -8.43870350   -10.13816640   -45.08218770
N       -7.97570320   -12.23416610   -44.57818600
H       -7.32870340   -12.77916620   -44.02018740
C       -9.13070300   -12.90616610   -45.25218580
H       -9.07870290   -12.61816600   -46.30218890
C       -8.94170380   -14.41816620   -45.12118530
H       -8.03670310   -14.64316650   -45.68618770
H       -8.74470330   -14.48716640   -44.05118560
C      -10.17370320   -15.20916650   -45.44218830
O      -10.58370300   -15.11616610   -46.58318710
O      -10.75570300   -15.85116580   -44.50318530
C      -10.42370320   -12.23116590   -44.70518880
O      -11.41170310   -11.92816640   -45.51018910
N      -10.43670370   -12.01516630   -43.37718580
H       -9.62370300   -12.32216640   -42.85818860
C      -11.55270290   -11.40416620   -42.75518800
H      -12.46670340   -11.94916630   -42.99418640
C      -11.52870370   -11.65216640   -41.22718810
H      -12.43770310   -11.29916570   -40.74018860
H      -11.48970320   -12.72216610   -41.02318570
O      -10.53770350   -10.90716650   -40.59718700
H       -9.73670290   -11.43616580   -40.62618640
C      -11.74670310    -9.96416660   -42.94118880
O      -12.87470340    -9.53616620   -43.14318850
N      -10.66470340    -9.26816650   -43.14518740
H       -9.79770370    -9.74216650   -42.92018890
C      -10.57570360    -7.85616640   -43.57518770
H      -11.11670300    -7.22916600   -42.86518860
C       -9.10870360    -7.42016600   -43.39418790
H       -8.72870350    -7.70116620   -42.41218570
H       -8.53170300    -8.11116600   -44.00918580
C       -8.87370300    -5.91516640   -43.79018780
H       -9.42270370    -5.77016640   -44.72118760
H       -9.25670340    -5.26616620   -43.00218580
S       -7.17270330    -5.53716610   -44.04018780
C       -6.76370330    -6.28616620   -45.67618560
H       -5.73170330    -6.03416630   -45.94918820
H       -6.76170350    -7.38316630   -45.68218610
H       -7.42970320    -5.89916610   -46.45718770
C      -11.12970350    -7.73316620   -45.04018780
O      -12.02970310    -6.95216610   -45.24218750
N      -10.68470290    -8.51216600   -46.05218890
H       -9.88070300    -9.11916640   -45.94618610
C      -11.32070350    -8.61416630   -47.39518740
H      -11.36070350    -7.56416610   -47.68518830
C      -10.37270360    -9.48716640   -48.31518550
H      -10.30870340   -10.44516660   -47.79818730
H      -10.85670380    -9.59516620   -49.28518680
C       -8.95270350    -9.01916600   -48.41218570
O       -8.53070350    -7.89916610   -48.12318800
N       -8.15070340    -9.99716660   -48.88818740
H       -7.17170330    -9.80116650   -49.06018830
H       -8.51970290   -10.92416570   -49.06118770
C      -12.84770300    -9.01016620   -47.31118770
O      -13.62470340    -8.38316630   -47.98718640
N      -13.21870330   -10.02616600   -46.45118710
H      -12.47370340   -10.23216630   -45.79718780
C      -14.67170330   -10.35516640   -46.15518570
H      -15.21070290   -10.60516640   -47.06818770
C      -14.74770360   -11.72616580   -45.39418790
H      -14.01170350   -11.68016620   -44.59218600
H      -15.70370290   -11.96616650   -44.92718890
C      -14.39270310   -12.95316600   -46.22318650
H      -15.20870300   -13.20016570   -46.90218730
H      -13.52070330   -12.68116660   -46.81718830
C      -14.11370370   -14.19016650   -45.30418780
H      -13.16670320   -13.97016620   -44.81218720
H      -14.85770320   -14.29216580   -44.51418690
C      -13.85170360   -15.49316600   -46.12618640
H      -14.72370340   -15.74116610   -46.73118590
H      -13.17070290   -15.23116590   -46.93618770
N      -13.34670350   -16.65616610   -45.26018910
H      -13.97270300   -16.95816610   -44.52718730
H      -13.21070290   -17.46316530   -45.85218810
H      -12.43470290   -16.39816670   -44.91318890
C      -15.42370320    -9.18316650   -45.43818660
O      -16.56170270    -9.41516590   -45.11218640
N      -14.85370350    -7.97216610   -45.27518840
H      -13.88670350    -7.92616610   -45.57118610
C      -15.46770290    -6.84816600   -44.55618670
H      -14.86070350    -5.95016620   -44.44118880
H      -16.36170390    -6.61316630   -45.13218690
C      -16.01370240    -7.20916600   -43.14218900
O      -17.01870350    -6.61316630   -42.71518710
N      -15.23470310    -7.98416610   -42.44318770
H      -14.32570360    -8.25816630   -42.79518890
C      -15.47870350    -8.43916610   -41.02318570
H      -16.53270340    -8.41616630   -40.74718860
C      -15.06670380    -9.90616610   -40.94218830
H      -13.98470310    -9.84516620   -40.82018660
C      -15.64170360   -10.69816590   -39.73318860
H      -16.71870420   -10.78916650   -39.92218780
H      -15.14470290   -11.67216590   -39.81718830
H      -15.33970360   -10.14816570   -38.83318710
O      -15.27070330   -10.81416610   -42.08718870
H      -14.73870370   -10.41816620   -42.78218840
C      -14.77870370    -7.59616610   -39.95618820
O      -13.64270310    -7.22416640   -40.17618560
N      -15.53170300    -7.17616610   -38.96718600
H      -16.32570270    -7.77516600   -38.77318570
C      -15.17670350    -6.22016620   -37.89218900
H      -14.47370340    -5.43916610   -38.18418880
C      -16.39170270    -5.37816620   -37.43418880
H      -16.92770390    -5.12916610   -38.35018540
H      -16.98070340    -5.96916630   -36.73318860
C      -16.12670330    -4.07016610   -36.63818740
O      -15.38670350    -3.20716620   -37.10318760
O      -16.57070350    -3.98816610   -35.46918870
C      -14.56870370    -6.88416620   -36.64918900
O      -15.22970290    -7.75116630   -36.15818790
N      -13.43670370    -6.40316630   -36.12718580
H      -12.96270370    -5.62016630   -36.56118770
C      -12.72870350    -7.15716600   -35.08118820
H      -13.49570370    -7.41216610   -34.35018540
C      -12.14570330    -8.47216610   -35.56218720
H      -11.63870330    -8.95516590   -34.72718810
H      -12.91870310    -9.13416580   -35.95318600
O      -11.25970360    -8.22216610   -36.54518890
H      -11.59370330    -8.73916630   -37.28218840
C      -11.72070310    -6.29716630   -34.37718580
O      -11.15770340    -5.30416630   -34.93618770
N      -11.34705779    -6.58206724   -33.12719290
H      -11.75895415    -7.39242326   -32.67633057
C      -10.46409830    -5.73662248   -32.30221971
H      -10.88344315    -4.73065727   -32.29879893
C      -10.50120035    -6.24890776   -30.85366175
H      -11.57939070    -6.35650545   -30.60395124
H      -10.06954856    -7.26778185   -30.85379111
C       -9.81314414    -5.35884431   -29.83130165
C       -8.76579089    -5.84031400   -29.01634935
H       -8.42483570    -6.88056812   -29.11950353
C       -8.14394321    -5.01829105   -28.05703058
H       -7.31595598    -5.40889970   -27.44811286
C       -8.57111463    -3.67776939   -27.88542487
O       -8.01161549    -2.85995876   -26.94971050
H       -7.86814332    -3.42876779   -26.12838483
C       -9.61780900    -3.18468291   -28.69630562
H       -9.95289186    -2.14964573   -28.55103754
C      -10.22734829    -4.01816890   -29.64178466
H      -11.06309662    -3.61923148   -30.23376533
C       -9.01218629    -5.62977222   -32.83304790
O       -8.40576667    -6.63816597   -33.15886083
N       -8.46870330    -4.39816620   -32.92718890
H       -9.04470350    -3.64616610   -32.56818770
C       -7.16970350    -4.11916640   -33.42418670
H       -6.95170350    -3.05316620   -33.34918590
H       -6.39370350    -4.59416630   -32.82518770
C       -6.96770330    -4.54416610   -34.88818740
O       -5.82670350    -4.77216630   -35.29018780
N       -8.02670290    -4.68716620   -35.64518740
H       -8.91270350    -4.42216630   -35.23018650
C       -8.01670360    -4.95916600   -37.04018780
H       -7.00670340    -4.98916630   -37.45018770
C       -8.70770360    -6.30116610   -37.33818820
H       -9.67770290    -6.23316620   -36.84518810
C       -8.97870350    -6.50916620   -38.84518810
H       -9.64270310    -7.36216640   -39.03118900
H       -9.51570320    -5.67416620   -39.31118770
H       -8.00870320    -6.72716620   -39.30818560
C       -7.92270330    -7.52516600   -36.83718870
H       -8.23370360    -8.43416600   -37.36718750
H       -6.82970330    -7.48416610   -36.92418670
H       -8.05070300    -7.57216600   -35.74818800
C       -8.73470310    -3.84316610   -37.76618580
O       -8.20170310    -3.28816630   -38.73818590
N       -9.94470310    -3.58216620   -37.32018660
H      -10.30470370    -4.20916600   -36.61018750
C      -10.71470360    -2.40116620   -37.66218570
H      -10.26170350    -1.99316620   -38.56618880
C      -12.13670350    -2.77316620   -38.07618710
H      -12.46670340    -1.79616620   -38.42718890
C      -12.17470360    -3.78616620   -39.16418840
H      -13.20870300    -3.89116620   -39.51618580
H      -11.58270360    -3.39716630   -40.00218580
H      -11.71370320    -4.73816630   -38.87518690
O      -12.78370290    -3.38816620   -36.87418750
H      -13.73670290    -3.33316610   -36.97018810
C      -10.76470380    -1.24216620   -36.63118740
O      -11.00770380    -0.08316620   -36.97818760
N      -10.56270310    -1.58116610   -35.32718660
H      -10.43470290    -2.57316610   -35.17018890
C      -10.87870310    -0.73016620   -34.20918660
H      -11.50770380     0.07783380   -34.58418660
C      -11.54970360    -1.42116620   -33.04018780
H      -12.12270360    -0.67716620   -32.48718640
C      -12.43770310    -2.57816620   -33.50718690
H      -13.10770320    -2.87616610   -32.69018550
H      -13.11070350    -2.33916620   -34.33918760
H      -11.76170350    -3.39016630   -33.80518720
O      -10.64670370    -2.05416610   -32.18018720
H      -10.00970360    -1.48316620   -31.74518780
C       -9.64470290    -0.02816620   -33.59718700
O       -8.45570370    -0.30016620   -33.81718830
N       -9.96470360     0.95483380   -32.73818590
H      -10.91870310     1.27483380   -32.85618590
C       -9.06770320     1.67283380   -31.84618760
H       -8.10570340     1.91283380   -32.29918670
H       -9.46270370     2.62883380   -31.50318720
C       -8.73270320     0.84383380   -30.57018660
O       -9.24170300    -0.26116620   -30.48018650
N       -7.93242212     1.38005408   -29.65180688
H       -7.59269020     2.32163922   -29.80044939
C       -7.48566006     0.68361141   -28.43950122
H       -7.93822985    -0.30920170   -28.40130758
C       -5.96329885     0.50247743   -28.49114841
H       -5.48961302     1.49018247   -28.41973290
H       -5.63575365    -0.06025406   -27.60678669
C       -5.46216439    -0.20817285   -29.73505756
C       -5.60555781    -1.60346166   -29.85009386
H       -6.06576863    -2.16899952   -29.05146520
C       -5.16397786    -2.26429346   -31.00965297
H       -5.28180748    -3.33448778   -31.09203719
C       -4.57658419    -1.53342826   -32.05801905
H       -4.23534807    -2.04182124   -32.94933942
C       -4.43119296    -0.13943844   -31.94539566
H       -3.97628360     0.42156802   -32.75001851
C       -4.87862132     0.52370575   -30.78832458
H       -4.77992575     1.59714821   -30.71321417
C       -7.91375429     1.43236745   -27.17322369
O       -8.13887275     2.63373553   -27.21424688
N       -8.00995759     0.72449658   -26.04437792
H       -7.82907709    -0.27375397   -26.07364690
C       -8.51759947     1.29892420   -24.79387963
H       -8.40350297     0.58053613   -23.98713593
H       -7.92715509     2.17936511   -24.54469683
C       -9.99229067     1.71448476   -24.89069408
O      -10.72358661     1.20403245   -25.72679092
N      -10.42174054     2.68723171   -24.08355800
H       -9.78863151     3.03093979   -23.35916757
C      -11.75497166     3.29065856   -24.20680057
H      -12.50460031     2.50697423   -24.08548213
C      -11.94331459     4.31568980   -23.08793644
H      -11.23974659     5.15010177   -23.20306030
H      -12.96272906     4.72111354   -23.11880978
H      -11.78797443     3.85519305   -22.10475567
C      -11.98006961     3.94601202   -25.58555509
O      -13.06888997     3.87610076   -26.12956055
N      -10.92170330     4.48683400   -26.20318790
H      -10.02070330     4.48383380   -25.74018670
C      -10.90370370     4.96583370   -27.56918720
H      -11.77170370     5.60983370   -27.70718770
C       -9.67570300     5.84883400   -27.85218620
H       -9.55170350     6.22083380   -28.86918640
C       -9.88470360     7.19183400   -27.08118630
H      -10.15270330     7.05383400   -26.02718730
H       -8.93770310     7.74483390   -27.09418680
H      -10.56070330     7.86883400   -27.61718750
O       -8.49170300     5.29183390   -27.38918690
H       -8.40970330     4.35283370   -27.56718640
C      -11.15570350     3.87883380   -28.70318790
O      -10.99070360     4.16483400   -29.90418620
N      -11.58503271     2.65729728   -28.37375231
H      -11.72765358     2.43477470   -27.39148451
C      -11.92030917     1.61273655   -29.35910514
H      -11.11989850     1.56887418   -30.08652538
C      -11.98010027     0.26138140   -28.66017348
H      -12.09859304    -0.52812618   -29.40327871
H      -11.04832598     0.09242908   -28.11839324
O      -13.06658328     0.24555013   -27.75825187
H      -12.90584120    -0.51623259   -27.15574552
C      -13.20420048     1.85234876   -30.17081415
O      -13.44257015     1.15650691   -31.14514188
N      -14.01570320     2.85283370   -29.80818750
H      -13.80270290     3.29983380   -28.92418670
C      -15.15170290     3.32783390   -30.65118790
H      -15.83370300     2.48283390   -30.75118640
C      -15.92170330     4.42983390   -29.87118720
H      -16.73170280     4.86083360   -30.47318650
H      -16.41870310     3.95583390   -29.01518630
C      -15.02370360     5.46783400   -29.34918790
N      -14.26170350     6.43583390   -29.96118740
C      -13.72570320     7.19383380   -28.99818800
H      -13.10970310     8.06483360   -29.16518780
N      -14.10470290     6.73483370   -27.78118710
H      -13.95370290     7.18583390   -26.89018630
C      -14.89570330     5.63883400   -27.96018790
H      -15.29370310     4.95083380   -27.22918700
C      -14.88170340     3.77183390   -32.05218890
O      -15.67270370     3.52483390   -32.92818830
N      -13.68170360     4.36383390   -32.26318740
H      -13.27670290     4.76383400   -31.42518810
C      -13.09870340     4.78883360   -33.51718900
H      -13.79170320     5.42583370   -34.06818770
C      -11.74670310     5.57483390   -33.26618580
H      -11.00370310     4.78583380   -33.15518570
H      -11.42370320     5.96683360   -34.23018650
C      -11.77670290     6.63783360   -32.18118670
H      -12.73370360     7.11483380   -32.39518740
H      -11.82570360     6.19883390   -31.18418690
C      -10.64270310     7.67883400   -32.26318740
H       -9.77270320     7.05383400   -32.46118550
H      -10.84070300     8.29783340   -33.13818740
N      -10.46170330     8.66083340   -31.10018730
H      -11.26270290     9.27583410   -31.11218640
C       -9.40070340     8.86883350   -30.27718730
N       -8.22070310     8.33583350   -30.40318680
H       -8.06570340     7.84383390   -31.27218630
H       -7.49770360     8.80083370   -29.87418750
N       -9.45070360     9.76783370   -29.31718640
H      -10.26570320    10.36483380   -29.30118750
H       -8.60470290     9.92583370   -28.78918650
C      -12.87970350     3.51983380   -34.47918700
O      -12.60970310     2.43683390   -33.94518660
N      -12.85670380     3.78183390   -35.80418780
H      -13.11070350     4.73883390   -36.02018740
C      -12.62170310     2.72483370   -36.84618760
H      -12.26270290     1.76683380   -36.47018810
C      -13.97470380     2.38183380   -37.36218640
H      -14.54570290     3.27383380   -37.62118530
H      -13.80870340     1.85783390   -38.30318830
C      -14.91070370     1.45383380   -36.56218720
H      -15.24070360     2.02583380   -35.69518660
H      -15.69270320     1.15583380   -37.26018910
C      -14.16270350     0.13483380   -36.03718570
H      -13.58370300    -0.31316620   -36.84518810
H      -13.57270340     0.42783380   -35.16918560
N      -15.16470340    -0.79816620   -35.55418780
H      -15.47770310    -1.60216620   -36.08018880
C      -15.55370330    -0.91116620   -34.24318700
N      -15.21070290    -0.04216620   -33.29418560
H      -14.63570310     0.77183380   -33.46118550
H      -15.46970370    -0.26616620   -32.34418870
N      -16.22270390    -1.92716620   -33.79118730
H      -16.44070240    -2.66916610   -34.44118880
H      -16.63470270    -1.98116610   -32.87118530
C      -11.63670350     3.16583370   -37.92318730
O      -11.55370330     4.34183360   -38.32518770
N      -11.00970360     2.23983380   -38.59418870
H      -11.13070300     1.28083380   -38.28918840
C      -10.10770320     2.53583380   -39.80118560
H      -10.51070310     3.42283390   -40.29018780
C       -8.67670350     2.92783380   -39.28318790
H       -8.81070330     3.71783380   -38.54418560
C       -7.81470350     1.84383380   -38.67518620
H       -6.91270350     2.26383380   -38.21218870
H       -8.35470290     1.38483380   -37.83818820
H       -7.49870350     1.10583380   -39.42318730
O       -7.98070340     3.49483370   -40.33118820
H       -8.55270290     4.22483400   -40.58018880
C       -9.98670290     1.43383380   -40.83618550
O      -10.00470350     0.27083380   -40.48718640
N       -9.67570300     1.83883380   -42.10418700
H       -9.68070320     2.82383390   -42.34018710
C       -9.34370330     0.93883380   -43.17118840
H       -9.91470340     0.01083380   -43.15818790
C       -9.59670350     1.62483380   -44.53318790
H       -8.99470330     2.52583380   -44.65118790
H       -9.25270370     0.85883380   -45.22818760
C      -11.06570340     1.90983380   -44.80218890
H      -11.54670330     0.93183380   -44.77218630
H      -11.51670360     2.52783390   -44.02618790
C      -11.35970310     2.59583380   -46.09618760
H      -12.37770370     2.97683380   -46.01118850
H      -10.75270370     3.49583390   -45.99618530
C      -11.09170340     1.83383380   -47.27918620
H      -10.04770370     1.52783380   -47.22918700
H      -11.75270370     0.97283380   -47.17618560
N      -11.38770290     2.56283380   -48.49018860
H      -12.29570290     3.00283380   -48.53318790
H      -10.71770290     3.28183390   -48.72318650
H      -11.50770380     1.86283390   -49.20818710
C       -7.90770340     0.42683380   -43.04518890
O       -7.62970350    -0.61616620   -43.50618740
N       -7.01370330     1.19783380   -42.41318890
H       -7.30670310     2.03783390   -41.92818830
C       -5.54970310     1.09883380   -42.42118840
H       -5.30770350     0.76783380   -43.43118670
C       -4.82570310     2.48583390   -42.27818680
H       -4.97670320     2.85983370   -41.26518630
H       -3.84270330     2.26883390   -42.69518660
C       -5.55770350     3.56383370   -43.06718830
H       -5.88970330     3.12783380   -44.00918580
H       -6.46370320     3.93683390   -42.59018710
C       -4.75070330     4.75883390   -43.45118710
O       -3.56170320     4.88683370   -43.14918900
N       -5.37870310     5.71983390   -44.08818820
H       -5.03870340     6.64383360   -44.32718660
H       -6.26470330     5.44183400   -44.49318700
C       -4.95270350     0.15683380   -41.38618850
O       -4.13670350     0.48283380   -40.56418610
N       -5.52870320    -1.00216620   -41.34318540
H       -6.38470320    -1.18116620   -41.85318760
C       -5.27470350    -2.05416610   -40.35818860
H       -5.61470320    -1.71316610   -39.38018800
H       -6.00370310    -2.83316610   -40.58018880
C       -3.84470340    -2.60016610   -40.14218900
O       -3.62270330    -3.30316620   -39.18318560
N       -2.84670330    -2.25616620   -41.01418690
H       -3.11070320    -1.67216620   -41.79718780
C       -1.37970330    -2.32416610   -40.81718830
H       -1.08670330    -3.17016630   -40.19518660
H       -0.85870330    -2.49716620   -41.75818630
C       -0.62970330    -1.07516620   -40.27618790
O        0.26929670    -1.22616610   -39.45718770
N       -0.98070330     0.20783380   -40.65618900
H       -1.61370340     0.30583380   -41.44018550
C       -0.54270330     1.46883380   -40.05118560
H        0.54629670     1.45583380   -40.01118850
C       -1.02870330     2.66183380   -40.89118580
H       -0.43770330     3.57383390   -40.73918530
H       -0.94770330     2.39083390   -41.95018770
H       -2.05870340     2.90183380   -40.59818650
C       -1.02570330     1.51183380   -38.56118770
O       -0.14870330     1.78083380   -37.70618820
N       -2.18470340     1.04783380   -38.28518680
H       -2.81870340     0.83083390   -39.04518890
C       -2.75770330     0.85083380   -36.93318560
H       -2.84370330     1.78083380   -36.37118530
C       -4.04570340     0.08983380   -37.22118760
H       -4.64970350     0.61383380   -37.96118550
H       -3.88370320    -0.89016620   -37.67018890
C       -4.92170330    -0.15416620   -35.98218540
H       -4.22170350    -0.60216620   -35.27618790
C       -5.45670320     1.20383380   -35.31318660
H       -6.17670350     1.75883380   -35.92618560
H       -5.90670350     0.85983380   -34.37418750
H       -4.57870340     1.79683390   -35.02918620
C       -6.07670350    -1.13916610   -36.25718690
H       -6.92470310    -0.65716620   -36.75818630
H       -5.56670330    -1.91616620   -36.84018710
H       -6.52170320    -1.54716620   -35.34118650
C       -1.81470330     0.03383380   -35.97718810
O       -1.63570330     0.32283380   -34.83718870
N       -1.06370330    -0.95216620   -36.56518550
H       -0.98570330    -1.03116620   -37.57218550
C       -0.10670330    -1.75016620   -35.76718900
H       -0.63370340    -2.02616620   -34.85418700
C        0.28829670    -3.00716610   -36.51518630
H        1.04829670    -2.88116620   -37.28618620
H        0.75629670    -3.64616610   -35.76718900
C       -0.84370330    -3.89916610   -37.04918670
H       -1.24370340    -3.43416620   -37.95018770
H       -0.34670330    -4.83116630   -37.31518550
C       -1.96970330    -4.25716640   -36.05818560
O       -1.72370330    -4.77916620   -34.96418760
N       -3.18970320    -3.97116610   -36.36918640
H       -3.88570330    -4.24016620   -35.68418880
H       -3.54970340    -3.67216610   -37.26818850
C        1.13329670    -0.99916620   -35.32718660
O        1.62429670    -1.08316610   -34.22618870
N        1.57829670    -0.13816620   -36.24218750
H        0.90329660     0.10083380   -36.95818710
C        2.73029660     0.76683380   -36.06618880
H        3.57829670     0.22283380   -35.65018840
C        3.17629670     1.41183390   -37.39518740
H        2.24329660     1.81983390   -37.78318790
H        3.95629670     2.17283390   -37.35918810
C        3.70129660     0.27483380   -38.34018710
H        4.46029660    -0.35216620   -37.87318800
H        2.88929680    -0.38916620   -38.63718800
C        4.22629690     1.00083390   -39.63118740
H        3.39329670     1.42483380   -40.19218830
H        4.96729660     1.77883390   -39.44918820
C        4.88929650    -0.04516620   -40.52918620
H        5.69329690    -0.59416620   -40.03818890
H        4.04129650    -0.70316620   -40.71918870
N        5.49929670     0.54383390   -41.69118880
H        5.00829650     1.40183380   -41.89918900
H        6.41329670     0.90683380   -41.46218870
H        5.47029690    -0.09316620   -42.47418590
C        2.42029670     1.91883390   -35.08118820
O        3.26129670     2.38983390   -34.33718870
N        1.15829670     2.34583380   -35.07318880
H        0.54729670     1.95783380   -35.78218840
C        0.59329670     3.28283380   -34.09218600
H        1.25229670     4.15083360   -34.06718830
C       -0.83970330     3.60183380   -34.53918840
H       -0.87670330     3.80783390   -35.60818860
H       -1.31670330     2.62183380   -34.53618620
C       -1.71270330     4.55683370   -33.70218660
H       -2.56670330     4.95383410   -34.25118640
H       -1.96370330     3.95983390   -32.82518770
C       -0.98770330     5.75383380   -33.21018600
O       -1.22970330     6.29383370   -32.09418870
O       -0.08070330     6.16383360   -33.99018860
C        0.61729670     2.69383380   -32.72918700
O        1.07629670     3.18383380   -31.72218700
N        0.09815276     1.45582134   -32.62529237
H       -0.32969817     1.03829737   -33.44907821
C        0.02656708     0.70023681   -31.36170708
H       -0.62455385     1.23622577   -30.67760332
C       -0.59862756    -0.68262787   -31.63390033
H       -1.61576675    -0.53848579   -31.99763113
H       -0.03504774    -1.16791118   -32.42512791
C       -0.62743261    -1.64759881   -30.43269393
H        0.38424146    -1.80439886   -30.05991978
C       -1.50643504    -1.13674102   -29.29179947
H       -2.52436175    -0.93320402   -29.64527257
H       -1.56161536    -1.87758651   -28.48581342
H       -1.08996126    -0.21431463   -28.86973758
C       -1.16870822    -3.00155079   -30.88750621
H       -0.53372464    -3.42613549   -31.67439335
H       -1.19395296    -3.70835194   -30.05024011
H       -2.18455164    -2.89472618   -31.28433463
C        1.39641987     0.60640054   -30.67309733
O        1.48562938     0.72239450   -29.46406242
N        2.46929670     0.47383380   -31.45918660
H        2.30129670     0.41483380   -32.45618820
C        3.81229660     0.46583380   -30.96418760
H        3.71629670    -0.04416620   -30.00518800
C        4.71829650    -0.37016620   -31.93418690
H        4.83329680     0.28783380   -32.79518890
C        6.11929660    -0.50716610   -31.37718770
H        6.77929690    -0.93716620   -32.14118580
H        6.53629680     0.45983380   -31.07118800
H        6.10129690    -1.20816610   -30.53318790
C        4.13729670    -1.81316610   -32.25918580
H        4.32729670    -2.45916630   -31.40218730
H        3.05029680    -1.80716620   -32.34718700
C        4.73629670    -2.39016630   -33.57218550
H        4.09029670    -3.16416620   -34.00418850
H        4.73629670    -1.54616620   -34.27318570
H        5.70429660    -2.86416630   -33.36418530
C        4.36429690     1.92083380   -30.60718730
O        4.94329690     2.13783380   -29.57018660
N        3.96329670     2.94783380   -31.42318730
H        3.29929660     2.76283380   -32.16618730
C        4.34529690     4.35783390   -31.24418640
H        5.42829660     4.47983360   -31.21518710
C        3.73229670     5.14783380   -32.36118700
H        4.04029660     4.65783410   -33.28518680
H        2.64429660     5.20783380   -32.39518740
C        4.17729660     6.61583380   -32.35718540
H        4.03829670     7.13183400   -31.40818790
H        5.24929670     6.62783380   -32.55518720
C        3.46929670     7.52983380   -33.27218630
H        3.98329660     8.48883340   -33.33118820
H        3.49529670     7.17483380   -34.30318830
N        2.09029670     7.63283400   -32.88018800
H        1.43429670     6.92683360   -33.18218610
C        1.59329660     8.68483350   -32.24818800
N        2.21029660     9.81483360   -31.86518670
H        3.19829680     9.68983360   -31.69718740
H        1.73729670    10.59483340   -31.43218800
N        0.33329670     8.60183430   -32.06118770
H       -0.20470330     7.75583360   -32.18418880
H       -0.07570330     9.42283340   -31.63918690
C        3.77729680     4.96683360   -29.90318680
O        4.52829650     5.66183380   -29.30018810
N        2.54459215     4.65554584   -29.49153377
H        1.96018001     4.07392393   -30.09111697
C        2.01947730     5.13206647   -28.20574515
H        2.49937452     6.08778413   -27.98998401
C        0.51885287     5.45231771   -28.30086375
H        0.25692584     6.07384326   -27.43615303
H        0.34408953     6.09062459   -29.17776492
C       -0.45561253     4.29133032   -28.32015263
C       -1.10091988     3.92522895   -29.51452913
H       -0.85316451     4.42939626   -30.43664425
C       -2.08702720     2.92302390   -29.50812517
H       -2.57762530     2.64662684   -30.42998789
C       -2.42464800     2.27665832   -28.30740102
H       -3.16902655     1.49450169   -28.30311512
C       -1.78776759     2.64623412   -27.11170830
H       -2.06072570     2.17001754   -26.18446736
C       -0.80397909     3.64753197   -27.11879897
H       -0.32932137     3.93412966   -26.19468510
C        2.37590932     4.22686935   -27.01257581
O        2.44085771     4.73265943   -25.90436452
N        2.63731338     2.92290673   -27.21039421
H        2.51292263     2.53419056   -28.14086093
C        3.08364838     2.01855585   -26.13344723
H        2.54156921     2.28275615   -25.22772167
C        2.77288423     0.55125531   -26.47332966
H        3.09034827     0.34626382   -27.49553074
H        3.36808586    -0.08428990   -25.81620566
C        1.30128107     0.14490533   -26.28470702
H        0.65332525     0.75735841   -26.90999090
C        1.14174388    -1.32194394   -26.68470773
H        0.10293248    -1.64671842   -26.55725700
H        1.40712235    -1.45213477   -27.74072394
H        1.79065942    -1.96982186   -26.08264440
C        0.86835461     0.29356763   -24.82111214
H        0.69541144     1.34637154   -24.57309853
H       -0.06602050    -0.24472769   -24.63353619
H        1.63317413    -0.10515549   -24.14360598
C        4.56409902     2.15781274   -25.75170127
O        4.91421546     1.82146689   -24.63174750
N        5.43129680     2.69283390   -26.61818700
H        5.21529670     2.79383370   -27.60218620
C        6.81929680     3.08983370   -26.33218770
H        7.29429670     2.33483390   -25.70718770
C        7.53829670     3.26283380   -27.68018720
H        6.86229660     3.86283370   -28.28918650
H        8.33329680     3.99383380   -27.53818700
C        8.10429670     2.08783390   -28.46918680
O        8.70129680     2.25383380   -29.56018640
N        7.98029660     0.84583380   -28.00518800
H        8.30929660     0.06883380   -28.56518750
H        7.49529650     0.64583380   -27.13818740
C        6.73329690     4.32683370   -25.46018790
O        7.03129670     5.42483380   -25.87918660
N        6.26229670     4.20283370   -24.27318760
H        5.93529650     3.29383370   -23.96818730
C        6.25929690     5.27283380   -23.24018670
H        6.48529670     6.25383380   -23.65718650
C        4.88129660     5.33683400   -22.66218760
H        4.12429670     5.27583360   -23.45418740
H        4.64429660     4.49483390   -22.00118640
H        4.69229650     6.25583360   -22.09318730
C        7.35329680     5.06283380   -22.18518640
O        7.42829660     5.88283400   -21.21818730
N        8.08829690     3.95583390   -22.17918780
H        8.34029670     3.49983380   -23.04818730
C        8.82429700     3.55583380   -20.94718740
H        8.26829620     3.97783370   -20.11018750
H        8.93229680     2.47383380   -21.01018710
C       10.18429660     4.26283360   -20.97218700
O       10.96629710     4.14883380   -21.90118790
N       10.43529700     5.06083390   -19.89718630
H        9.64429660     5.30383400   -19.31218720
C       11.69129660     5.75583360   -19.66118620
H       11.93629650     6.36183400   -20.53318790
C       11.67929650     6.83383370   -18.47118760
H       11.08929630     6.31783390   -17.71318630
C       13.03629680     7.24983410   -18.06618690
H       12.97829630     8.01583390   -17.28318790
H       13.66429710     6.42383380   -17.70818710
H       13.53629680     7.77183390   -18.89118770
C       10.92729660     8.07983400   -19.05318640
H       11.52929690     8.72483350   -19.69318770
H       10.16429710     7.68083380   -19.72118760
C       10.32929710     8.93983360   -17.93718720
H        9.62729640     8.26183410   -17.43618770
H       11.06129650     9.31783390   -17.21218680
H        9.80229660     9.76683430   -18.42918780
C       12.87729640     4.73783400   -19.36918640
O       12.79129700     3.87783380   -18.47818760
N       13.96429630     4.87383370   -20.11718750
H       14.06129650     5.70883370   -20.68218800
C       15.18029690     3.95683380   -20.02818680
H       14.88329700     2.97883390   -19.65018650
C       15.73929690     3.91083380   -21.45318790
H       15.63029670     4.86483380   -21.98318670
H       16.78529740     3.67483380   -21.22318650
C       15.26729680     2.75883390   -22.24318700
C       16.17129710     1.87583390   -22.89718630
H       17.22929570     2.02683380   -22.74018670
C       15.69829650     0.85283380   -23.65218730
H       16.40329740     0.27583380   -24.23318670
C       14.33329680     0.58283380   -23.75818630
H       13.99329660    -0.24816620   -24.35818670
C       13.38929650     1.37983380   -23.12318800
H       12.36529640     1.05483380   -23.23118780
C       13.89629650     2.44683380   -22.34218790
H       13.11829660     2.90983390   -21.75218770
C       16.13629720     4.44683360   -18.97218700
O       16.85229680     3.65483380   -18.42418670
N       16.11629680     5.74383400   -18.60018730
H       15.78229710     6.41183380   -19.28418730
C       16.68329620     6.39883380   -17.39518740
H       16.24629590     7.38883400   -17.26918790
H       16.54929730     5.79583360   -16.49718670
C       18.25629620     6.61783360   -17.51018710
O       18.90029720     6.30683370   -18.53618620
N       18.80129620     7.29983380   -16.56818770
H       18.24429700     7.40783410   -15.72818760
C       20.17629620     7.74483390   -16.44218640
H       20.28329660     8.68583390   -16.98218730
C       20.51029590     7.87283370   -14.95618720
H       19.84629630     8.54383370   -14.41018680
H       20.38229750     6.92483380   -14.43418690
C       21.95629690     8.41583350   -14.83118720
O       22.22529600     9.47583390   -15.30618760
N       22.91429710     7.61183400   -14.41918750
H       23.74029730     8.07783410   -14.06318760
H       22.68429760     6.69883390   -14.04718690
C       21.17829700     6.75583360   -17.09918790
O       21.40529630     5.70283370   -16.51218800
N       21.74029730     7.07083370   -18.27918620
H       21.64629750     8.03983400   -18.55718800
C       22.33429720     6.17383380   -19.33918760
H       22.31229590     6.80783370   -20.22618680
H       23.30629730     5.89083390   -18.93418690
C       21.38629720     4.96283390   -19.64918710
O       20.71229740     4.84283400   -20.63018800
N       21.38329700     4.00083400   -18.72718620
H       22.10429570     4.01383400   -18.01518630
C       20.51529690     2.77683380   -18.82218740
H       19.70829580     2.92583390   -19.54018780
C       21.24829670     1.56583380   -19.48818780
H       20.56229590     0.78583380   -19.82018660
H       21.83229640     1.88783380   -20.34918790
O       22.17329600     0.92383380   -18.58118630
H       22.16329570     1.45083380   -17.77918620
C       19.88029670     2.38883380   -17.45418740
O       19.50229640     1.28083380   -17.36118700
N       19.86429600     3.22483370   -16.42218780
H       20.12129590     4.18883370   -16.59818650
C       19.52029610     2.86883380   -15.01118760
H       20.06429670     1.93983390   -14.83718680
C       19.89429660     3.92483380   -14.00618740
H       19.36429600     4.84783360   -14.24018670
H       19.58929630     3.46783380   -13.06518750
C       21.37929730     4.19683360   -13.71318720
O       22.29529760     3.41083380   -13.91818710
O       21.55429650     5.28783370   -13.06218720
C       18.02629660     2.45783380   -14.83818720
O       17.65129660     1.98383380   -13.76218700
N       17.10229680     2.73383380   -15.77818680
H       17.44729610     3.24083380   -16.58418660
C       15.69529630     2.24883390   -15.82318690
H       15.56529710     1.70783380   -14.88618760
C       14.68929670     3.37683390   -15.66818710
H       15.05729680     4.17583370   -15.02518750
H       14.56729700     3.83383390   -16.65118790
C       13.31529710     2.97083380   -15.08818720
O       13.15929700     2.72883390   -13.89918710
N       12.29829690     2.97983380   -15.92518710
H       11.35329630     2.76883390   -15.62818720
H       12.56329630     3.24483370   -16.86618800
C       15.48729710     1.31483390   -17.06218720
O       14.36729620     1.24483380   -17.61418720
N       16.53329660     0.64083380   -17.58618740
H       17.45029640     1.02083380   -17.38518710
C       16.32729720    -0.61016620   -18.35618780
H       15.49929710    -0.41916620   -19.04018780
C       17.46729660    -0.86716620   -19.33218770
H       17.27429580    -1.80216620   -19.86018750
C       17.29429630     0.25783380   -20.34518620
H       17.42129710     1.25383380   -19.90318680
H       18.14229580     0.05183380   -21.01118660
H       16.40429690     0.21983380   -20.98518750
O       18.62429620    -0.89916620   -18.56018640
H       18.88029670    -0.00116620   -18.33518790
C       16.04629710    -1.88016620   -17.47318650
O       16.33829690    -1.92016610   -16.34218790
N       15.46729660    -2.92216610   -18.03818700
H       15.24729630    -2.98316620   -19.02518650
C       15.34329700    -4.25116630   -17.54618640
H       15.20929620    -4.28116610   -16.46518710
C       14.06429670    -4.84116600   -18.14418790
H       13.21529670    -4.19916630   -17.91118620
H       14.22529700    -4.89216610   -19.22118760
C       13.60729690    -6.19416620   -17.57718660
H       14.45229630    -6.88116600   -17.61118700
C       12.94529630    -6.05916600   -16.20918660
H       11.89529710    -5.74216600   -16.25918770
H       12.92329690    -7.04516600   -15.72918700
H       13.33029650    -5.27916620   -15.54118730
C       12.59129710    -6.84216590   -18.45818710
H       11.92529680    -6.00916620   -18.71118740
H       13.04529670    -7.19616600   -19.39318660
H       12.18229680    -7.69716600   -17.90618710
C       16.59529690    -5.05216600   -17.93018720
O       17.10629650    -4.86516620   -18.99918750
N       17.10129740    -5.91916610   -17.06318660
C       16.68929670    -6.30616620   -15.66518690
H       15.62929630    -6.58716630   -15.65418720
H       16.79729650    -5.43016620   -15.01318740
C       17.56929590    -7.52216630   -15.24518680
H       17.05329700    -8.45016570   -15.52018740
H       17.91429710    -7.57416630   -14.20518680
C       18.82829670    -7.36416630   -16.08018680
H       19.24529650    -8.34516620   -16.34018710
H       19.58529660    -6.70116620   -15.64218710
C       18.29329680    -6.74816610   -17.36818700
H       19.05329700    -6.06216620   -17.74418640
C       17.91829680    -7.87116620   -18.31718640
O       16.85329630    -8.47716620   -18.19718740
N       18.84529690    -8.19216630   -19.27218630
H       19.72329710    -7.69016600   -19.22718620
C       18.62029650    -9.10016630   -20.42118640
H       17.79729650    -8.65716650   -20.98218730
C       19.93729590    -9.29516600   -21.18418690
H       19.75829700    -9.77516650   -22.15418620
H       20.30829620    -8.28816600   -21.41018680
C       21.00329590   -10.00216580   -20.42118640
N       21.92229650    -9.51516630   -19.54918670
C       22.87029650   -10.52416610   -19.50318720
H       23.79829600   -10.50916580   -18.95118710
N       22.47829630   -11.56116580   -20.25218770
H       23.02229690   -12.39316650   -20.42918780
C       21.33629610   -11.27616600   -20.85818670
H       20.92829700   -11.88016610   -21.65418620
C       18.04929730   -10.52116580   -20.08618740
O       17.45829580   -11.11816600   -20.91718670
N       18.28829570   -11.06716630   -18.88018800
H       18.88229750   -10.56616590   -18.23118780
C       17.80929760   -12.38616660   -18.51918790
H       17.98029710   -12.98116590   -19.41718670
C       18.52929690   -12.98416610   -17.30418780
H       17.80729680   -13.71016600   -16.93218800
H       19.51829720   -13.35916610   -17.56918720
O       18.63729670   -12.09416580   -16.18418690
H       19.44029620   -11.61716650   -16.40818790
C       16.23529620   -12.40116600   -18.36518670
O       15.58729650   -13.25116630   -18.95218660
N       15.62829690   -11.47316650   -17.63118740
H       16.16329570   -10.96516610   -16.93618770
C       14.16429710   -11.28116610   -17.55318640
H       13.66529660   -12.18116660   -17.19518660
C       14.01729680   -10.17116640   -16.54018780
H       14.47329710   -10.35816570   -15.56018730
H       14.49129680    -9.23716640   -16.86718750
H       12.97629640    -9.84216590   -16.43518640
C       13.52529620   -10.94616600   -18.95218660
O       12.38729670   -11.33816620   -19.17718700
N       14.18429660   -10.40916630   -19.92618750
H       14.90329650    -9.75316620   -19.64618680
C       13.69429680   -10.25616650   -21.28218650
H       12.66729640    -9.89616580   -21.34418680
C       14.51029680    -9.20416640   -22.03618620
H       15.55729680    -9.49316600   -21.94018750
C       13.98329640    -9.17016600   -23.47918700
H       14.32329650   -10.08416650   -23.98118780
H       12.88829710    -9.23516650   -23.45418740
H       14.23529620    -8.30816650   -24.11018750
O       14.29029660    -7.98416610   -21.43118670
H       14.97529700    -7.44216630   -21.83018680
C       13.76629640   -11.60816570   -22.01218800
O       12.89929680   -11.98116590   -22.76318740
N       14.85029700   -12.33316610   -21.76118660
H       15.43529700   -12.06916620   -20.97718620
C       15.02729700   -13.73116590   -22.29818730
H       14.80429650   -13.67416570   -23.36418720
C       16.46429630   -14.27016640   -22.09518620
H       16.87229730   -14.03116610   -21.11318780
H       16.36329650   -15.34716610   -22.23018650
C       17.39529610   -13.64516640   -23.17318730
H       17.08329580   -13.99516580   -24.15718650
H       17.22829630   -12.56916620   -23.13718800
C       18.89429660   -13.87916660   -22.98418810
H       19.54329680   -13.33416650   -23.67018700
H       19.11329650   -13.54516600   -21.97018620
N       19.26629640   -15.30516620   -22.98218730
H       19.21029660   -15.77716640   -22.09118650
C       19.56729700   -16.15816690   -23.94218640
N       19.55429650   -15.75616650   -25.17418670
H       19.28229710   -14.80616660   -25.38418770
H       19.73229600   -16.43716620   -25.89818760
N       19.95629690   -17.38816640   -23.55518720
H       20.19429590   -17.58816530   -22.59418680
H       19.89029690   -18.02716640   -24.33518790
C       13.95129680   -14.68616580   -21.92418670
O       13.45629690   -15.48016640   -22.75018690
N       13.48029710   -14.53516580   -20.73518750
H       14.03829670   -13.87916660   -20.20118710
C       12.29429630   -15.19316580   -20.14018630
H       12.34429650   -16.27616690   -20.25218770
C       12.26529690   -14.71516610   -18.65218730
H       11.69629670   -13.79116630   -18.48918720
H       11.75929640   -15.48916630   -18.06118770
H       13.22829630   -14.49516580   -18.17518810
C       10.99629690   -14.76116660   -20.83718680
O       10.22029690   -15.59416580   -21.26918790
N       10.79829690   -13.43116660   -21.04018780
H       11.59629630   -12.82216640   -20.91018680
C        9.63529680   -12.90016650   -21.73518750
H        8.73429680   -13.28416630   -21.25818630
C        9.66729640   -11.39316650   -21.54918670
H       10.56929680   -10.98416610   -22.02118680
H        8.77929690   -10.87616630   -21.93418690
H        9.80529690   -11.24916650   -20.47018620
C        9.51329710   -13.27716640   -23.24218750
O        8.38829710   -13.60116580   -23.72718620
N       10.67229650   -13.37116620   -23.93518640
H       11.55529690   -13.14816570   -23.49118800
C       10.69329640   -13.94416620   -25.25418660
H       10.02829650   -13.32616620   -25.85718730
C       12.00729660   -13.70016570   -25.90118790
H       12.73329640   -14.24616620   -25.29818730
H       12.11329650   -14.14216610   -26.89218710
C       12.48829650   -12.21916580   -26.01618770
H       11.96229650   -11.79816630   -26.87318800
H       12.11429690   -11.67016600   -25.15218730
S       14.23429680   -11.95716570   -25.96418760
C       14.82129670   -12.31816580   -27.64118770
H       14.68329620   -13.36316590   -27.94518660
H       14.32429700   -11.63616660   -28.34218790
H       15.90529630   -12.16816620   -27.71818730
C       10.23529620   -15.40916630   -25.29018780
O        9.25929640   -15.72216610   -25.92718700
N       10.74429700   -16.29016690   -24.40618710
H       11.36929700   -15.89416600   -23.71418760
C       10.38329700   -17.72516630   -24.31718640
H       10.54629710   -18.23916630   -25.26418690
C       11.34329700   -18.41416550   -23.31518750
H       12.32329650   -17.96016690   -23.46318630
H       10.93329620   -18.20216560   -22.32718660
C       11.40629670   -19.96316530   -23.52318760
H       10.40829660   -20.40016560   -23.54118730
C       12.21229650   -20.33816530   -24.80718800
H       12.50229640   -21.39416690   -24.74718670
H       11.87229630   -20.02916530   -25.80318640
H       13.20229630   -19.88716700   -24.66418650
C       12.02829650   -20.58716580   -22.20618630
H       13.09429650   -20.35216520   -22.10318760
H       11.53329660   -20.42116550   -21.24118800
H       11.99329660   -21.67216680   -22.36418720
C        8.93029690   -17.93716620   -23.96918680
O        8.27029710   -18.83916660   -24.49418640
N        8.42029670   -17.21116640   -22.91118620
H        9.08229640   -16.51216700   -22.59618760
C        7.01629690   -17.23216630   -22.39618680
H        6.75929690   -18.25716590   -22.12918660
C        6.94629670   -16.57816700   -21.02518650
H        7.29529670   -15.55516620   -21.17018700
C        5.53129670   -16.63816640   -20.43318750
H        5.61029670   -16.00116540   -19.54318810
H        4.77029660   -16.23916630   -21.11618800
H        5.23229650   -17.65816690   -20.16218760
C        7.76329660   -17.21216580   -19.90218730
H        8.83529660   -17.18016620   -20.13018800
H        7.73529670   -16.70116620   -18.93218800
H        7.43029690   -18.23616600   -19.69318770
C        5.98129650   -16.75716590   -23.45718770
O        4.90029670   -17.29316710   -23.64518740
N        6.32521130   -15.67204307   -24.16378946
H        7.20390728   -15.19225098   -23.96053951
C        5.46929704   -15.16313898   -25.23726508
H        4.44795110   -15.22622205   -24.87029069
C        5.77039614   -13.68261182   -25.53094952
H        5.87908898   -13.14808275   -24.58692177
H        6.71675770   -13.60691417   -26.06960176
C        4.66741980   -12.97527149   -26.34056829
H        4.96307738   -11.93416722   -26.48108941
H        4.60793717   -13.43982219   -27.32119056
C        3.27369577   -13.00430516   -25.68156361
H        2.93317726   -14.03433862   -25.58057888
H        3.33881145   -12.55164081   -24.68990639
N        2.28573067   -12.27539113   -26.49045353
H        2.58908885   -11.90790199   -27.38235087
C        1.02624074   -12.01686623   -26.19129863
N        0.41368207   -12.43751119   -25.12199311
H        0.85548445   -13.02581068   -24.43284683
H       -0.49997783   -12.04119028   -24.91929753
N        0.34450040   -11.30038585   -27.02230843
H        0.75143956   -11.08877854   -27.91708859
H       -0.66246102   -11.19327662   -26.92855141
C        5.51865407   -16.07528103   -26.46266122
O        4.50157270   -16.18356757   -27.12262184
N        6.60829690   -16.82816700   -26.69418720
H        7.44129660   -16.67916680   -26.13618660
C        6.61329650   -17.86516570   -27.75218770
H        6.20229670   -17.50716590   -28.69618800
C        8.04829690   -18.34316640   -28.04618640
H        8.63129710   -18.39416690   -27.12618640
C        8.03629680   -19.73216630   -28.73018650
H        9.00729660   -20.22016530   -28.57618710
H        7.36829660   -20.42316630   -28.20118710
H        7.80729680   -19.69316670   -29.80218700
C        8.65029620   -17.30116650   -28.97318650
H        8.29529670   -17.43616680   -29.99518780
H        8.28129670   -16.30116650   -28.74718670
C       10.13329700   -17.31116680   -28.94818690
H       10.47329710   -16.95916560   -29.93018720
H       10.50029660   -16.67416570   -28.13418770
H       10.58429620   -18.26916690   -28.66218760
C        5.63929650   -18.90616610   -27.39318660
O        4.68929670   -19.11816600   -28.14118770
N        5.87429670   -19.46916580   -26.18018720
H        6.72329660   -19.21416660   -25.69018750
C        4.96429680   -20.39416690   -25.54318810
H        4.93329670   -21.32016560   -26.11618800
C        5.49729680   -20.80916600   -24.16718670
H        6.58029650   -20.92016600   -24.21018790
H        5.30329660   -20.03816600   -23.42118640
C        4.95229670   -22.15616610   -23.80018810
O        5.18329670   -23.13216590   -24.51118660
N        4.21629670   -22.19816590   -22.77818680
H        3.88029670   -23.05116650   -22.34818650
H        4.00329690   -21.32516670   -22.31018640
C        3.48929670   -19.94116590   -25.47218700
O        2.54929660   -20.82316590   -25.41718670
N        3.20929670   -18.65316580   -25.49818800
H        3.91729660   -17.92916680   -25.52018740
C        1.79729660   -18.23516650   -25.52518650
H        1.12629660   -18.82616620   -24.90218730
C        1.54129670   -16.79216580   -25.10418700
H        2.01329660   -16.14816670   -25.84618760
C        0.04829670   -16.44216540   -25.14218710
H       -0.15770330   -15.67316630   -24.38718800
H       -0.24370330   -16.10916710   -26.14518740
H       -0.54670330   -17.31816670   -24.85518650
O        1.96429670   -16.61616710   -23.83818630
H        2.91129660   -16.76116560   -23.77718730
C        1.31929670   -18.33916660   -27.01618770
O        0.27429670   -18.83616640   -27.26918790
N        2.06829670   -17.85816570   -28.01018710
H        3.04829670   -17.63016700   -27.89118770
C        1.66529670   -17.66416550   -29.40818790
H        0.61429670   -17.38116650   -29.45218660
C        2.43729660   -16.44916530   -29.92918780
H        3.46829680   -16.77616690   -29.80318640
H        2.20029660   -16.21216580   -30.96718790
C        2.19329670   -15.05316640   -29.27118680
H        2.30329660   -15.10616590   -28.18818660
C        3.29229660   -14.08316610   -29.67318730
H        3.29729680   -13.07416630   -29.24318700
H        4.26029680   -14.52716640   -29.41218760
H        3.22529670   -13.94416620   -30.75918770
C        0.78529670   -14.47216610   -29.55218700
H        0.02629670   -15.16516590   -29.16818810
H        0.71729670   -13.49616620   -29.05618670
H        0.67629670   -14.25816630   -30.62218670
C        1.75329670   -18.86316680   -30.29118730
O        1.43729660   -18.67716600   -31.46318630
N        2.24529670   -20.01116560   -29.82618710
H        2.66229680   -20.03416630   -28.90318680
C        2.22029660   -21.29316710   -30.53018760
H        2.44329670   -21.21416660   -31.59418680
C        3.31429670   -22.17716600   -29.89018630
H        3.04729680   -22.25416560   -28.83618740
H        3.04529670   -23.15616610   -30.28618620
C        4.76629690   -21.77516560   -30.03518680
H        4.89729690   -20.69516560   -29.97518730
C        5.75929690   -22.42416570   -29.15018650
H        6.79829650   -22.10516550   -29.30018810
H        5.45329670   -22.24116710   -28.11318780
H        5.62529660   -23.49716570   -29.33418660
C        5.18729690   -22.16516690   -31.45718770
H        5.01329660   -23.23216630   -31.64418790
H        4.51329660   -21.67116550   -32.16818620
H        6.19629670   -21.94216540   -31.82518770
C        0.74929670   -21.92816540   -30.56218720
O        0.35929670   -22.61216550   -31.46118740
N       -0.12070330   -21.52916530   -29.60918810
H        0.13529670   -20.91216660   -28.84818650
C       -1.41570330   -22.16016580   -29.36318780
H       -1.29670330   -23.23016550   -29.53318790
C       -1.87570330   -21.81816670   -27.90318680
H       -1.94570330   -20.74516680   -27.72318650
H       -2.81970330   -22.30516620   -27.66018680
C       -0.88270330   -22.48616600   -26.91018680
H       -0.89370330   -23.54816630   -27.15418620
H        0.10729670   -22.14016530   -27.20718770
C       -1.06870330   -22.27516560   -25.38218690
O       -2.13870330   -22.55616570   -24.89818760
N       -0.04370330   -21.92716600   -24.62518690
H       -0.29670330   -22.03016660   -23.64918710
H        0.85729670   -21.59716610   -24.95018770
C       -2.54170320   -21.78216550   -30.42118640
O       -3.67770340   -21.61116600   -30.10618780
N       -2.14370320   -21.66416550   -31.70018770
H       -1.16270330   -21.80816650   -31.90818790
C       -3.08570340   -21.41416550   -32.82118610
H       -2.63770340   -21.58916660   -33.79918670
H       -3.85470340   -22.17616650   -32.69218830
C       -3.82670330   -20.00416560   -32.91818620
O       -3.86970330   -19.49016570   -34.03018570
N       -4.51670310   -19.58916660   -31.88918690
H       -4.60370350   -20.19116590   -31.07918740
C       -5.36870340   -18.44716640   -31.92118640
H       -5.98170330   -18.50316620   -32.82018660
C       -6.29470350   -18.47016530   -30.67118640
H       -5.71270320   -18.13516620   -29.80318640
H       -7.05070350   -17.67516710   -30.67018700
C       -7.07670350   -19.74016570   -30.44118690
C       -8.20770360   -19.96116640   -31.24318700
H       -8.33170320   -19.18716620   -31.98518750
C       -9.02670290   -21.12016680   -31.11818700
H       -9.81870370   -21.25916670   -31.83918760
C       -8.56770320   -22.17816540   -30.31518750
O       -9.29770370   -23.27916530   -30.26218800
H      -10.02570340   -22.94616700   -30.79218670
C       -7.31270310   -22.05416680   -29.66418650
H       -6.89470340   -22.86816600   -29.09218790
C       -6.64670320   -20.76416590   -29.62518690
H       -5.67670350   -20.62616540   -29.17218780
C       -4.69170330   -17.09316640   -31.96118740
O       -5.37770320   -16.12016680   -32.00918580
N       -3.37270330   -17.01416590   -32.14418790
H       -2.84670330   -17.87616540   -32.22218700
C       -2.50170330   -15.78616620   -32.11918640
H       -2.74870320   -15.21916580   -31.22118760
C       -1.05470340   -16.22416690   -31.87118720
H       -0.38670330   -15.36316590   -31.87718770
H       -1.13670340   -16.70916560   -30.89818760
O       -0.72670330   -17.21516610   -32.73418810
H        0.05529670   -17.54616550   -32.28818890
C       -2.60370330   -14.80216600   -33.33518600
O       -2.39270330   -13.59216590   -33.14618680
N       -2.94070340   -15.24516580   -34.54218670
H       -3.31370330   -16.18716620   -34.52718730
C       -3.01270340   -14.43016620   -35.77518840
H       -3.37970330   -15.19516660   -36.46018600
H       -3.72570320   -13.60916610   -35.70618820
C       -1.73270330   -13.87316610   -36.29018780
O       -1.75370340   -12.83216570   -36.96518710
N       -0.58670330   -14.50916580   -36.01318740
H       -0.63370340   -15.40316580   -35.54018780
C        0.79629670   -14.03816600   -36.37018590
H        0.72329670   -13.03116610   -36.78118900
C        1.56429670   -13.85516640   -35.01718900
H        0.90529670   -13.18816660   -34.46118550
C        1.65929660   -15.24116610   -34.25018690
H        0.68829670   -15.53516580   -33.83218770
H        1.90029670   -16.08716580   -34.90618900
H        2.39129660   -15.11416630   -33.44318770
C        2.87129660   -13.15416620   -35.23818590
H        3.55929660   -13.96916580   -35.46118550
H        2.83829670   -12.50116630   -36.11018750
C        3.36829660   -12.40616610   -33.96218870
H        3.90629670   -11.46916580   -34.15018840
H        2.63229660   -12.09516620   -33.21018600
H        4.01629690   -13.07116600   -33.37718580
C        1.53829670   -14.92716600   -37.41618730
O        1.36829660   -16.12116620   -37.37918850
N        2.22429660   -14.33516600   -38.32118610
H        2.21629670   -13.32216640   -38.34618760
C        3.04529670   -15.12816620   -39.28018570
H        2.30429670   -15.83116630   -39.66218570
C        3.65429660   -14.25416660   -40.37418750
H        4.24829670   -13.43316650   -39.97118760
H        4.18929670   -14.84216590   -41.11918640
C        2.47629670   -13.68816660   -41.22218700
H        2.12129660   -14.48016640   -41.88018800
H        1.75529670   -13.23016640   -40.54518890
C        2.98929670   -12.64116570   -42.15018840
H        3.89829660   -12.92116640   -42.68318560
H        2.32729670   -12.33516600   -42.95918660
N        3.20629670   -11.41616630   -41.41718670
H        2.94429660   -11.37916660   -40.44218830
C        3.76329660   -10.35316660   -41.99218750
N        4.22329660   -10.41916660   -43.21018600
H        4.18429660   -11.30416580   -43.69418720
H        4.59129670    -9.64316650   -43.74218750
N        3.77129670    -9.30616660   -41.23218540
H        3.32229660    -9.34816650   -40.32818600
H        4.05629680    -8.44816590   -41.68318560
C        4.05429650   -15.87816620   -38.44318770
O        4.83129640   -15.19116590   -37.81218720
N        4.20229670   -17.15016560   -38.67018890
H        3.52529670   -17.54516600   -39.31218720
C        5.04629660   -17.97016530   -37.83318710
H        4.87629650   -17.81616590   -36.76818850
C        4.76229670   -19.49816700   -38.07918550
H        3.69529680   -19.65916630   -38.27518840
H        5.32329650   -19.77316670   -38.98118590
C        5.24429660   -20.36016650   -37.00018690
C        6.56129650   -20.88716700   -36.91418840
H        7.32829670   -20.49916650   -37.56918720
C        6.89829680   -21.85916710   -35.94318770
H        7.85029650   -22.37016680   -35.92318730
C        5.96229650   -22.22316550   -34.96118550
H        6.21329690   -22.95216560   -34.20518880
C        4.61429690   -21.68416600   -35.05018620
H        3.78829670   -22.04116630   -34.45318600
C        4.30029680   -20.77216530   -36.06118770
H        3.28829670   -20.41816710   -36.18718720
C        6.51629690   -17.62516590   -38.00518800
O        7.31729650   -17.76516530   -37.06918720
N        6.92129660   -16.99516680   -39.10518650
H        6.23129650   -17.01016620   -39.84618760
C        8.25429630   -16.39516640   -39.33118820
H        9.01529690   -17.17516710   -39.34718700
C        8.27229690   -15.85316660   -40.74618530
H        7.58129640   -15.01116660   -40.77818680
H        9.27429680   -15.44716640   -40.88718800
C        7.94029660   -16.88916590   -41.86618800
H        6.88429690   -17.14016530   -41.97218700
H        8.19529630   -16.33616640   -42.77018740
C        8.82229710   -18.19116590   -41.88318630
O       10.04529670   -18.05416680   -41.86118700
O        8.30129620   -19.34116550   -42.03118900
C        8.70829680   -15.35616590   -38.34018710
O        9.90329650   -15.16816620   -38.20718770
N        7.81529660   -14.62216660   -37.65118790
H        6.83929680   -14.82716660   -37.83218770
C        8.14729690   -13.74016570   -36.50818630
H        8.90229700   -13.04916570   -36.88318630
C        6.89829680   -12.88316630   -36.22818760
H        6.05629680   -13.55116650   -36.04818730
C        7.05929660   -12.00316620   -34.97018810
H        7.08529660   -12.63916590   -34.07618710
H        7.93029690   -11.35616590   -35.13418580
H        6.19029660   -11.35416600   -34.81018830
C        6.74729680   -11.91216660   -37.48418810
H        7.61729670   -11.27816580   -37.65518570
H        6.64429660   -12.53616620   -38.37218860
C        5.57629680   -10.97516630   -37.49318700
H        4.64829680   -11.55916600   -37.46818540
H        5.63629670   -10.33016590   -36.60718540
H        5.45229670   -10.40316580   -38.42018890
C        8.55129620   -14.54816630   -35.29018780
O        9.54029660   -14.27016640   -34.68718720
N        7.95429660   -15.69316580   -34.94418720
H        7.24229670   -16.07016560   -35.55818560
C        8.38029670   -16.49916650   -33.82418820
H        8.56229690   -15.91216660   -32.92418670
C        7.32329650   -17.57216640   -33.56018830
H        7.33329680   -18.20416640   -34.44818880
H        7.71529670   -18.09916690   -32.69018550
C        5.98129650   -17.10916710   -33.11418530
H        5.46229650   -16.53416630   -33.88118740
C        5.12529660   -18.38516620   -32.79418560
H        5.49029680   -18.91816710   -31.90718650
H        4.09929660   -18.08016590   -32.55618670
H        5.11929660   -19.08116530   -33.64118580
C        6.08329680   -16.19416620   -31.85618780
H        5.06629660   -16.13316540   -31.44918630
H        6.73729660   -16.64416690   -31.09818650
H        6.39529660   -15.18016620   -32.13618850
C        9.71429630   -17.17616650   -34.11718750
O       10.52129650   -17.23016550   -33.25618740
N        9.86429690   -17.56216620   -35.38718800
H        9.09329700   -17.42716600   -36.03018570
C       11.19429680   -17.95916560   -35.83718870
H       11.63229660   -18.80616570   -35.30818560
C       11.23029710   -18.25116540   -37.30818560
H       10.58229640   -17.66416550   -37.95918660
H       12.26829620   -18.24416540   -37.64018630
C       10.85229680   -19.69916530   -37.46218870
H       11.55429650   -20.37716670   -36.97718810
H        9.84729670   -19.78316690   -37.04818730
C       10.65429690   -20.03416630   -38.97718810
O        9.50029660   -20.40316580   -39.25818630
O       11.60629650   -19.82916640   -39.77318570
C       12.27229690   -16.81416700   -35.68218610
O       13.43829630   -17.10616680   -35.34118650
N       11.98429680   -15.50816630   -36.01418690
H       11.17529680   -15.40016650   -36.61518860
C       12.83829690   -14.36016650   -35.71718600
H       13.81629660   -14.54916570   -36.15918730
C       12.32629680   -13.07116600   -36.39518740
H       13.07329650   -12.27216630   -36.31018830
H       12.06929680   -13.30016610   -37.43718720
H       11.34429650   -12.70416640   -36.07318880
C       13.20229630   -14.20616630   -34.20118710
O       14.37229630   -14.35216620   -33.82118610
N       12.22729680   -14.30316640   -33.29218670
H       11.26629640   -14.16516590   -33.58418660
C       12.45029640   -14.25116630   -31.80118750
H       12.97929670   -13.31316660   -31.63418770
C       11.04129700   -14.08416650   -31.13218690
H       10.35729690   -14.88416580   -31.41618730
C       11.13929650   -14.03616620   -29.58718680
H       10.16129680   -14.04316620   -29.09018710
H       11.65029620   -14.95316600   -29.26918790
H       11.71129700   -13.13616660   -29.33218770
C       10.42329690   -12.75216580   -31.57118800
H       11.02229690   -11.89116570   -31.27318760
H       10.33429620   -12.70516590   -32.65718840
C        8.97529700   -12.61016650   -31.08618740
H        9.01729680   -12.30416580   -30.03418730
H        8.50629710   -11.76716610   -31.61018750
H        8.34729670   -13.49716660   -31.23818780
C       13.26629640   -15.43716620   -31.28918650
O       14.19329640   -15.25216580   -30.51918790
N       12.98829650   -16.57416530   -31.91718670
H       12.26929660   -16.47716520   -32.62418750
C       13.81229690   -17.79316710   -31.76318740
H       13.96429630   -17.96616550   -30.69818690
C       13.11929700   -18.96216580   -32.40718840
H       12.96229650   -18.67116550   -33.44618610
C       13.83229640   -20.37116620   -32.22018810
H       13.13829710   -21.21216580   -32.33518600
H       14.72329710   -20.37216570   -32.86118700
H       14.17029670   -20.46116640   -31.18118670
O       11.83729650   -19.06816670   -31.83918760
H       11.36129670   -18.31916620   -32.20518880
C       15.25829700   -17.57916640   -32.22218700
O       16.14029690   -17.83616640   -31.41618730
N       15.62929630   -16.95316700   -33.36618800
H       14.81829640   -16.67916680   -33.90818790
C       16.99529650   -16.81916620   -33.90818790
H       17.59229660   -17.72816660   -33.83018880
C       16.89329720   -16.46016690   -35.36218640
H       16.40129660   -17.35516550   -35.74318700
H       16.32729720   -15.53016660   -35.42118840
C       18.32629590   -16.37816620   -36.02918620
H       19.05529590   -15.63916590   -35.69918820
H       18.75429730   -17.35216520   -35.79218670
C       18.16829680   -16.32316590   -37.57218550
H       17.54029660   -15.50416660   -37.92218780
H       19.19329640   -16.19416620   -37.91818620
C       17.62829590   -17.57916640   -38.23418810
H       18.06029700   -18.51016620   -37.86818700
H       16.56729700   -17.50016590   -37.99718860
N       17.84629630   -17.51916690   -39.66318890
H       18.78029630   -17.18016620   -39.84618760
H       17.77129750   -18.38016700   -40.18618770
H       17.19129750   -16.93116570   -40.15818790
C       17.71529580   -15.79416660   -32.96518710
O       18.77729610   -16.08616640   -32.46618650
N       17.14729690   -14.69116590   -32.51418690
H       16.18229680   -14.53116610   -32.77718730
C       17.71529580   -13.81416610   -31.47918700
H       18.62429620   -13.32516570   -31.83118630
C       16.63629720   -12.77016640   -31.22718620
H       15.72129630   -13.35416600   -31.06718640
H       16.88329700   -12.19016650   -30.32918740
C       16.22329710   -11.74216650   -32.33318710
C       14.95329670   -11.25716590   -32.32918550
H       14.19129660   -11.46716590   -31.59318730
C       14.62129690   -10.24516580   -33.20118710
H       13.68729690    -9.71616650   -33.08018880
C       15.45929620    -9.91916660   -34.27218630
H       15.16629700    -9.12216660   -34.94018550
C       16.75329590   -10.47416590   -34.35518650
H       17.32929610   -10.24216650   -35.23918530
C       17.10629650   -11.44316580   -33.43518830
H       18.09029580   -11.88016610   -33.51318740
C       18.03729630   -14.54916570   -30.15018650
O       19.04529760   -14.39016630   -29.52918620
N       17.07629590   -15.40416620   -29.66518780
H       16.18229680   -15.49816610   -30.13118740
C       17.35329630   -16.16816710   -28.46518710
H       17.56829640   -15.53816600   -27.60218620
C       16.22329710   -17.09916690   -28.06418800
H       15.89829640   -17.65216640   -28.94618800
H       16.57029720   -17.73216630   -27.24818800
C       15.03829670   -16.40116690   -27.24518780
H       14.51529690   -15.72316650   -27.91918750
C       14.06529710   -17.44616700   -26.79018780
H       13.68029690   -18.14416690   -27.54418750
H       14.51029680   -18.00016590   -25.95518680
H       13.16929630   -16.93716620   -26.41318700
C       15.53129670   -15.58816620   -26.05018810
H       16.05429650   -14.69316580   -26.41018680
H       14.74829670   -15.41816620   -25.30118750
H       16.41029740   -16.07916640   -25.61418720
C       18.61029620   -17.06516650   -28.68718720
O       19.52829740   -17.19916530   -27.84118650
N       18.72929570   -17.79416660   -29.77618790
H       18.08029750   -17.72716520   -30.55018810
C       19.83629610   -18.69316670   -29.98318670
H       19.82529640   -19.35316660   -29.11518670
C       19.56029700   -19.37916560   -31.35418700
H       19.19729610   -18.70616530   -32.13118740
H       20.53029630   -19.71016690   -31.72318650
C       18.59329610   -20.56216620   -31.17218780
O       18.85929680   -21.59616660   -30.67818640
N       17.42929650   -20.40516660   -31.69118690
H       16.83529660   -21.22216610   -31.77218630
H       17.12329670   -19.52016640   -32.07818600
C       21.15829660   -17.97716520   -30.18418690
O       22.22629740   -18.38416670   -29.71418760
N       21.16629600   -16.78416630   -30.79218670
H       20.23829650   -16.55716710   -31.12918660
C       22.34329610   -15.85316660   -30.98818780
H       23.15829660   -16.57516670   -31.03518680
C       22.17329600   -14.99516580   -32.26218800
H       21.20629690   -14.51916600   -32.09818650
H       22.85529710   -14.14816570   -32.19318770
C       22.11829760   -15.86216640   -33.50518800
H       21.49829670   -16.72516630   -33.26518630
H       21.57029720   -15.39816570   -34.32618710
C       23.37829590   -16.35616680   -34.08718870
O       24.48629760   -16.08216670   -33.64818570
N       23.28629680   -17.05916600   -35.16618730
H       24.18629650   -17.24416540   -35.59218600
H       22.41329570   -17.37216570   -35.57418820
C       22.63629720   -14.93216610   -29.80418780
O       23.63929750   -14.22016620   -29.86718750
N       21.85129740   -15.16516590   -28.74818800
H       21.17129710   -15.89416600   -28.93118670
C       22.01629640   -14.51416590   -27.43018720
H       21.16229630   -14.80616660   -26.81818770
C       23.26829720   -14.92616650   -26.71218680
H       24.10929680   -14.83616640   -27.40018650
H       23.50129700   -14.29016590   -25.85818670
C       23.08929630   -16.36816600   -26.23718640
O       22.52929690   -16.67516710   -25.20018770
N       23.60629650   -17.28816600   -27.05218700
H       23.14729690   -18.17716600   -26.89318660
H       24.10729600   -17.07916640   -27.90718650
C       21.85829730   -12.99016570   -27.49518780
O       22.29629710   -12.19616600   -26.65318680
N       21.33129690   -12.44816590   -28.59918790
H       21.15629580   -13.14316650   -29.31618690
C       21.03729630   -11.02316570   -28.90818790
H       21.77129750   -10.47116660   -28.32018660
C       21.27629660   -10.85516640   -30.40018650
H       20.90029720   -11.68516640   -30.99818800
C       20.57229610    -9.61516570   -31.00718690
H       20.80129620    -8.67216590   -30.49518780
H       20.70129590    -9.41216660   -32.07818600
H       19.48629760    -9.75816630   -30.94518660
C       22.80129620   -10.75416660   -30.73318670
H       23.26629640    -9.92716600   -30.19618800
H       23.28329660   -11.66316600   -30.37518690
C       22.96129610   -10.63916590   -32.25418850
H       22.43029590   -11.42016600   -32.81318660
H       22.59729580    -9.66616630   -32.60418700
H       24.01429750   -10.69916630   -32.55718610
C       19.65029720   -10.63916590   -28.45418740
O       18.71929740   -11.33816620   -28.85918810
N       19.52429580    -9.76916600   -27.47918700
H       20.30629730    -9.28116610   -27.06018640
C       18.24329760    -9.58316610   -26.74718670
H       17.48629760   -10.29916570   -27.06618690
C       18.57429700    -9.90116600   -25.23318670
H       19.30329700    -9.18916610   -24.84518620
C       17.28729630    -9.88516620   -24.36818700
H       16.41629600   -10.39316650   -24.80218700
H       17.61629680   -10.31916620   -23.41618730
H       16.97129630    -8.87516590   -24.08018680
O       19.05029680   -11.22116660   -25.20518680
H       19.94929700   -11.08316610   -24.90018650
C       17.75529670    -8.13516620   -26.81118770
O       18.54529760    -7.30316640   -26.57318690
N       16.49029730    -7.81016640   -27.20518680
C       15.50929640    -8.65916630   -27.73418810
H       15.61329650    -9.58216570   -27.15118790
H       15.71229650    -8.89916610   -28.78518680
C       14.15529630    -7.95516630   -27.51218800
H       13.91429710    -8.04116630   -26.44518660
H       13.37829690    -8.39216610   -28.15218730
C       14.58429620    -6.52716640   -27.84418680
H       13.95929620    -5.72416640   -27.43318750
H       14.61129670    -6.49116610   -28.94018750
C       16.02029610    -6.42416620   -27.39818760
H       16.59229660    -5.87516590   -28.14518740
C       16.16929630    -5.74416640   -26.02518650
O       16.10229680    -6.37316610   -25.00918770
N       16.48729710    -4.44916630   -26.04518700
H       16.62129590    -4.04016640   -26.96218680
C       16.62329670    -3.63516620   -24.87018780
H       16.98229600    -4.16316600   -23.98718640
C       17.51929660    -2.35316610   -25.06018640
H       17.25929640    -1.74416610   -25.92618750
H       17.49629590    -1.79516610   -24.12418750
S       19.23829650    -2.78316620   -25.42318730
H       19.45729640    -3.11416630   -24.14718630
C       15.30129620    -3.10516620   -24.40718650
O       14.55529690    -2.65316630   -25.23018650
N       14.99529650    -3.13516620   -23.12318800
H       15.68229680    -3.60416630   -22.54518700
C       13.69229700    -2.88516620   -22.54418750
H       13.01529690    -2.34716610   -23.20718770
C       13.06529710    -4.28216600   -22.23218730
H       13.78029630    -5.06916620   -21.98918720
H       12.40229700    -4.15916630   -21.37618640
C       12.13929650    -4.92416620   -23.29518700
H       11.33329680    -4.21616600   -23.49018670
C       12.82529640    -5.37016630   -24.56618690
H       13.51529690    -6.15516610   -24.23118780
H       12.15429690    -5.79616590   -25.32218740
H       13.38129710    -4.59316640   -25.10518650
C       11.33929630    -6.12516590   -22.77918620
H       10.66829680    -6.61116600   -23.49718670
H       12.02329640    -6.92516610   -22.47018620
H       10.76229670    -5.78916600   -21.90918730
C       13.76229670    -1.96216620   -21.28818700
O       14.77329640    -1.98516620   -20.62218670
N       12.70429710    -1.19116620   -20.92518810
C       11.42629620    -1.18216620   -21.67618750
H       10.93229680    -2.12016610   -21.39718630
H       11.56229690    -1.20416620   -22.76418690
C       10.70329670     0.03483380   -21.22418790
H        9.64329620    -0.22116620   -21.09918790
H       10.71829700     0.89283380   -21.90718650
C       11.24729630     0.47383380   -19.81618690
H       10.48429680     0.34383380   -19.03918650
H       11.48129650     1.52983380   -19.99618720
C       12.46829700    -0.45316620   -19.59218790
H       13.29929640     0.19083380   -19.30618670
C       12.11329650    -1.40816620   -18.45518680
O       11.44729710    -2.41016630   -18.53618620
N       12.54929640    -0.97616620   -17.24218750
H       13.12529660    -0.14216620   -17.27018740
C       12.43629650    -1.66616620   -15.91818710
H       12.61029620    -2.74216630   -15.95118710
C       13.41129680    -0.85916620   -15.01418690
H       14.41929630    -0.66616620   -15.37818720
H       13.04129700     0.11983380   -14.70918750
C       13.67629620    -1.57316610   -13.63518710
H       12.74129680    -1.52316620   -13.07818700
C       14.10929680    -3.02516630   -13.71918680
H       14.83929630    -3.31016610   -12.95118710
H       13.24629690    -3.70016620   -13.77318670
H       14.78229710    -3.16216610   -14.57418730
C       14.72629640    -0.70416620   -12.83018680
H       14.32029630     0.23083380   -12.42718700
H       15.17829700    -1.33516620   -12.05418680
H       15.58229640    -0.48816620   -13.48218730
C       11.05629630    -1.54916620   -15.27918720
O       10.61529640    -2.45816610   -14.56018730
N       10.44129660    -0.38616620   -15.45818710
H       10.81429670     0.37183380   -16.01718710
C        9.17329690    -0.05916620   -14.94318680
H        8.68929670    -1.03316620   -14.86818700
C        9.32629680     0.60583380   -13.56318760
H        8.36329650     0.79983380   -13.08918760
H        9.86629680    -0.15916620   -13.00618740
C       10.17929650     1.79383390   -13.35018730
H       11.20529650     1.56583380   -13.63818740
H        9.68429660     2.59183380   -13.90418720
C       10.14529710     2.31783390   -11.94018750
H       10.70829680     3.24983380   -11.92918680
H        9.12429710     2.56183390   -11.64518740
N       10.80629630     1.44183390   -10.98618700
H       10.20529650     0.75283380   -10.55818750
C       12.07129670     1.55983380   -10.46418760
N       12.95629690     2.31083390   -11.08118720
H       12.85829640     2.46183370   -12.07418730
H       13.92829700     2.35383390   -10.80918690
N       12.46729660     0.85183380    -9.46918680
H       11.70629690     0.57083380    -8.86718750
H       13.40829660     0.89983380    -9.10518740
C        8.35529710     0.78183380   -15.95218750
O        8.96329690     1.43683390   -16.75218770
N        7.04829650     0.87083380   -15.79918670
H        6.67829660     0.37883380   -14.99418740
C        6.11229660     1.40683380   -16.81718640
H        5.70629640     2.33483390   -16.41418650
H        6.73229650     1.78483380   -17.63018800
C        5.08429670     0.36483380   -17.22118760
O        4.43729690     0.65883380   -18.23318670
N        4.93098720    -0.77487351   -16.54779204
H        5.45658962    -0.90116950   -15.69132556
C        3.83336951    -1.71950519   -16.77771754
H        3.09278046    -1.24286363   -17.42027464
C        4.28195820    -2.99037203   -17.51501156
H        4.51048390    -2.72861483   -18.54558506
C        5.48254404    -3.68946098   -16.89834126
H        5.27138535    -3.99456346   -15.86576753
H        5.72987140    -4.58724780   -17.47800441
H        6.36069298    -3.03388438   -16.90488724
O        3.24086607    -3.92944483   -17.50541583
H        3.63054230    -4.83115580   -17.47845125
C        3.14189839    -2.04851666   -15.46033413
O        3.77763687    -2.23270075   -14.43368237
N        1.81462792    -2.08804052   -15.51867757
H        1.37776011    -1.88320524   -16.40859345
C        0.93554154    -2.59600937   -14.46382090
H        1.46632045    -2.53987748   -13.51382453
C       -0.31655591    -1.69970640   -14.35763651
H       -1.02677926    -2.21098149   -13.71948914
C        0.05209895    -0.37950822   -13.66687499
H       -0.86557253     0.15506258   -13.39775253
H        0.61784412    -0.54737715   -12.74502244
H        0.64930583     0.26179691   -14.32585362
C       -1.02613144    -1.32565362   -15.67947005
H       -1.97935403    -0.85542572   -15.43398970
H       -0.42699318    -0.58494124   -16.20731478
C       -1.30617001    -2.47806522   -16.64619554
H       -1.92449275    -3.24789399   -16.17207557
H       -1.83619776    -2.09915307   -17.52404255
H       -0.37944476    -2.93364054   -17.01040382
C        0.58635399    -4.08868510   -14.64152755
O       -0.19135728    -4.63035851   -13.87560457
N        1.16744978    -4.74174456   -15.65486818
H        1.84067585    -4.23087124   -16.21611456
C        0.93757760    -6.14079770   -16.04478176
H        1.36722218    -6.27748960   -17.03547878
C        1.68337648    -7.10674575   -15.09684791
H        1.21967114    -7.06449826   -14.11319791
C        1.69999566    -8.55957349   -15.58145032
H        2.32465480    -9.17434534   -14.92251938
H        0.69365137    -8.99106636   -15.58284219
H        2.10254093    -8.62787191   -16.59881821
O        3.03921461    -6.73757498   -14.94341113
H        3.42729562    -6.73504605   -15.85257751
C       -0.55554041    -6.44490654   -16.17958234
O       -1.10234446    -7.19975336   -15.37729614
N       -1.23882136    -5.79885164   -17.14790968
H       -0.63893559    -5.36623931   -17.86243566
C       -2.54342505    -6.41296617   -17.55076737
C       -3.70133859    -5.88677430   -16.68198117
H       -4.65480088    -6.37345846   -16.96153205
H       -3.81154320    -4.79398471   -16.80921035
H       -3.50023316    -6.10208075   -15.61632543
H       -2.49212092    -7.52216230   -17.42117322
C       -2.75665545    -6.14785981   -19.00499252
N       -3.79496380    -5.51933602   -19.54963281
C       -3.68911438    -5.64850449   -20.92727551
C       -4.73346279    -5.02106626   -21.80443076
H       -4.44336138    -5.10443841   -22.86658644
H       -5.70987485    -5.54286445   -21.69893487
N       -4.97101258    -3.57763947   -21.46384493
H       -4.35778899    -2.97268433   -22.02744632
H       -4.65083260    -3.44272058   -20.49052669
C       -2.52391192    -6.39554917   -21.27053078
O       -1.98037448    -6.80818725   -22.35297432
N       -1.95230348    -6.71006412   -19.99989248
C       -0.69113640    -7.40085453   -19.89902337
H       -0.57434290    -7.97203841   -20.83912142
H       -0.65886095    -8.08815677   -19.03314693
C        0.51610312    -6.44046935   -19.80951627
O        0.39810122    -5.26282905   -19.51250966
N        1.72049676    -6.94756429   -20.09236420
H        1.75416451    -7.91570174   -20.40705064
C        3.00692814    -6.21957062   -20.05411350
H        2.92177395    -5.50482190   -19.24652983
C        4.15923086    -7.18059221   -19.68874069
H        4.07925955    -8.09141905   -20.28358172
H        5.11389688    -6.70855162   -19.91867175
C        4.20222846    -7.52848636   -18.19935532
O        3.95622573    -6.60987968   -17.37657486
O        4.53610872    -8.69130916   -17.86969102
C        3.29120040    -5.32857183   -21.28595530
O        4.41702221    -5.20091981   -21.74620510
N        2.24260273    -4.66471187   -21.78213321
H        1.36316227    -4.82534573   -21.29800350
C        2.18145916    -3.89776632   -23.03489889
H        2.09625641    -4.59532955   -23.86757918
C        0.92230016    -3.00815174   -22.98862256
H        0.99325068    -2.37514029   -22.10250514
H        0.92523310    -2.35352674   -23.85704335
C       -0.42463645    -3.75134805   -22.95588207
H       -0.35596269    -4.62126720   -22.30579929
C       -1.50605466    -2.82334656   -22.40844800
H       -2.47244431    -3.33262705   -22.43217175
H       -1.29211973    -2.55154777   -21.36777075
H       -1.58177719    -1.90688495   -23.00565138
C       -0.85219117    -4.18883778   -24.35524626
H       -1.01204608    -3.32478643   -25.01094532
H       -0.08651182    -4.82985838   -24.79895770
H       -1.78518420    -4.76366486   -24.30126715
C        3.40606331    -3.00711240   -23.31008456
O        3.90936934    -2.98923580   -24.42155275
N        3.87592338    -2.26108007   -22.30101307
H        3.43179720    -2.36539300   -21.39937286
C        4.95980682    -1.27714183   -22.45967830
H        4.74718739    -0.72533599   -23.37797625
C        4.95000636    -0.21632928   -21.34244893
H        4.95542030    -0.71865254   -20.37766530
C        6.15011729     0.73822747   -21.41679643
H        6.17974142     1.24928497   -22.38670826
H        6.07773013     1.49997488   -20.62977055
H        7.09697681     0.20598675   -21.27713278
C        3.67041095     0.62859593   -21.43735917
H        3.60280079     1.13486566   -22.40814119
H        2.77634220     0.00769456   -21.31090428
H        3.65151571     1.39649133   -20.65370421
C        6.30867171    -1.96654264   -22.72753126
O        6.77607090    -1.82494776   -23.84316758
N        6.92329650    -2.77116610   -21.82818790
C        6.84229660    -2.73216630   -20.33718680
H        5.94429680    -3.22516610   -19.94518660
H        6.86129670    -1.69916620   -19.96818730
C        8.01929660    -3.54216620   -19.81718640
H        7.72629690    -4.08616640   -18.91018680
H        8.85629650    -2.86516620   -19.60318760
C        8.21029660    -4.52016640   -20.94318770
H        7.42429690    -5.27916620   -20.85118680
H        9.21029660    -4.95616630   -20.83018680
C        8.08029650    -3.57916620   -22.14618680
H        8.93729690    -2.90716620   -22.18818660
C        7.94229650    -4.46516610   -23.41618730
O        8.89229680    -4.63716600   -24.12818720
N        6.77567154    -5.09145206   -23.62192225
H        6.01358215    -4.96720513   -22.95416329
C        6.56735663    -6.00238291   -24.75037651
H        7.42738649    -6.66797612   -24.81732451
C        5.31228252    -6.86358235   -24.52682873
H        4.46223361    -6.20590191   -24.33715144
H        5.11691176    -7.41274404   -25.44608427
C        5.42153777    -7.89423257   -23.38394488
H        5.67631447    -7.39322337   -22.45178713
C        4.08392746    -8.61162972   -23.20921427
H        3.77972576    -9.11102717   -24.13766561
H        4.13861131    -9.35629631   -22.40729105
H        3.30093444    -7.89216233   -22.93878421
C        6.47629284    -8.97036919   -23.65931300
H        7.48097190    -8.53547278   -23.69443461
H        6.47294814    -9.72248051   -22.86179938
H        6.27405629    -9.47403038   -24.61281634
C        6.53253437    -5.24474987   -26.08392973
O        6.95740975    -5.78597965   -27.09479794
N        6.17129660    -3.95216610   -26.08718680
H        5.66929670    -3.55516620   -25.30218700
C        6.25329690    -3.06616620   -27.34018710
H        5.72329660    -3.64616610   -28.09518620
C        5.70629640    -1.58216620   -27.10918810
H        5.52929690    -1.13116620   -28.08618740
H        4.74629690    -1.70916620   -26.60918810
O        6.55029680    -0.78816620   -26.26818660
H        6.64829680    -1.14216610   -25.38118740
C        7.65829660    -3.06116630   -27.94718740
O        7.80329660    -2.84316610   -29.14118770
N        8.62029650    -3.28716610   -27.06818770
H        8.41129680    -3.67516610   -26.15618710
C       10.00329690    -3.18416620   -27.50318720
H       10.15629670    -2.39816620   -28.24318700
C       10.84729670    -2.76316620   -26.23518750
H       10.48429680    -3.39616610   -25.41518780
H       11.88629630    -3.03116610   -26.46318630
C       10.58029650    -1.31716620   -25.77118680
C       11.32129670    -0.25116620   -26.28118710
H       12.05029680    -0.47816620   -27.04518700
C       11.03229710     1.03483380   -25.78718760
H       11.55829620     1.82183380   -26.30718800
C        9.99829670     1.34483390   -24.86218640
O        9.70629690     2.60983370   -24.54418750
H       10.48229690     3.15883370   -24.68218800
C        9.18129630     0.21983380   -24.45418740
H        8.46129700     0.33083380   -23.65618710
C        9.56229690    -1.09316620   -24.85418700
H        9.19629670    -1.96516620   -24.33318710
C       10.57329650    -4.50316620   -28.03018760
O       11.39529710    -4.41616630   -28.89918710
N        9.94229700    -5.67516610   -27.80218700
H        9.13929650    -5.68016620   -27.18418690
C       10.01029680    -6.72916600   -28.83918760
H       11.07429700    -6.88916640   -29.01518630
C        9.36429690    -8.01516630   -28.32118800
H        8.29029660    -7.83216620   -28.28618620
C        9.55729680    -9.18616580   -29.30918690
H       10.63029670    -9.17516610   -29.53618620
H        9.19929700   -10.15116600   -28.92818640
H        8.93329620    -9.05716610   -30.20218660
C        9.86729620    -8.39016630   -26.92118640
H       10.95629690    -8.38216590   -26.89118770
H        9.53729630    -7.57116600   -26.28218650
C        9.24229620    -9.67616650   -26.26218800
H        8.14529710    -9.69216630   -26.24118800
H        9.57129670   -10.60916610   -26.73618700
H        9.55829620    -9.79516600   -25.21818730
C        9.44329640    -6.18516640   -30.15318680
O       10.12929630    -6.22816610   -31.16618730
N        8.19029710    -5.66316600   -30.09918790
H        7.72629690    -5.61216640   -29.20018770
C        7.53429650    -5.27216630   -31.33618740
H        7.58429670    -6.15916630   -31.96818730
C        6.05429650    -4.98816630   -31.03518680
H        5.99229670    -4.01716610   -30.52718730
H        5.52829650    -4.98316620   -31.99718670
H        5.62529660    -5.80716610   -30.44518660
C        8.35329630    -4.26916600   -32.18318560
O        8.41029640    -4.35716630   -33.36718750
N        8.92929650    -3.22316620   -31.52418710
H        8.49129680    -2.90116620   -30.66918750
C        9.85629650    -2.25616620   -32.16918560
H        9.23929690    -1.52916620   -32.69718550
H       10.17329690    -1.79116620   -31.23518750
C       11.04829690    -2.75516630   -32.86218640
O       11.52429680    -2.06916620   -33.80618670
N       11.75629710    -3.75016620   -32.39718630
H       11.49629690    -4.14716630   -31.50318720
C       12.91829680    -4.36216640   -33.04818730
H       13.65229700    -3.57116630   -33.20118710
C       13.62129690    -5.31316610   -32.03618620
H       13.88729670    -4.74916600   -31.14218710
H       12.98329640    -6.08816620   -31.61118700
C       14.91129680    -6.02816630   -32.49618530
H       14.61529640    -6.45016620   -33.45618820
C       16.01529690    -4.95516630   -32.72918700
H       16.92429730    -5.52116630   -32.96918870
H       15.79129700    -4.31016640   -33.58718870
H       16.27329640    -4.33716630   -31.86018750
C       15.47529700    -6.97816610   -31.38118740
H       15.84929660    -6.38716600   -30.53618620
H       14.66529660    -7.61116600   -30.99918750
H       16.25329590    -7.65916630   -31.75018690
C       12.48029710    -5.02116630   -34.31318660
O       13.10729690    -4.80016610   -35.33118820
N       11.40729710    -5.82216600   -34.28018570
H       10.97929670    -5.95316600   -33.37218860
C       10.78729630    -6.44316630   -35.57918550
H       11.51529690    -7.04516600   -36.12418750
C        9.60629650    -7.43816610   -35.22118760
H        8.87229630    -6.91216610   -34.61118700
H        9.18629650    -7.67116590   -36.20018770
C       10.07629680    -8.78716660   -34.61518860
H       11.06529710    -8.70316600   -34.16518780
C        9.04529670    -9.13616660   -33.52418900
H        8.15129660    -9.47416590   -34.06218720
H        9.37029650    -9.99416640   -32.92318730
H        8.88629630    -8.34416580   -32.78218840
C       10.30429650    -9.90916630   -35.64418790
H       10.46329690   -10.92116640   -35.25318530
H        9.49329660   -10.02916620   -36.37218860
H       11.24729630    -9.65916630   -36.14618680
C       10.36129670    -5.40216640   -36.61618800
O       10.75529670    -5.53416630   -37.75218580
N        9.61629680    -4.36416630   -36.22618870
H        9.39329620    -4.21016600   -35.25018690
C        9.31629660    -3.21716620   -37.11718750
H        9.11429690    -3.55416610   -38.13318630
C        7.94429680    -2.61116620   -36.58618550
H        7.62629650    -1.76716610   -37.19818880
C        6.80829670    -3.58816620   -36.54418560
H        5.85929680    -3.04716610   -36.44318770
H        6.77529670    -4.27116630   -37.40218730
H        6.80329660    -4.12116620   -35.58518600
O        8.05929660    -2.12316610   -35.26818850
H        7.96129660    -2.88716630   -34.69418720
C       10.44129660    -2.17216610   -37.19818880
O       10.30129620    -1.20116620   -37.92518620
N       11.57129670    -2.43516610   -36.54118730
H       11.59129710    -3.30016610   -36.01418690
C       12.87029650    -1.78816620   -36.72718810
H       13.63829710    -2.09216620   -36.01518630
H       13.25729660    -1.98316620   -37.72718810
C       12.85329630    -0.26816620   -36.50618740
O       13.34029670     0.46083380   -37.37318800
N       12.05329700     0.24983380   -35.52918620
H       11.67029670    -0.41016620   -34.86218640
C       11.72129630     1.65683380   -35.27418900
H       11.24929710     2.12183380   -36.14018630
C       10.81229690     1.82583380   -34.02518840
H       11.26429650     1.19983390   -33.25618740
H       10.79829690     2.85183380   -33.65918730
C        9.34329700     1.38183380   -34.25318530
H        9.06329630     1.88483380   -35.17918780
H        9.18329620     0.31183380   -34.38018800
C        8.54629710     1.91383390   -33.07318880
H        7.65029670     1.30283380   -33.18318560
H        9.02929690     1.71983390   -32.11618800
N        8.13529680     3.36983370   -33.20618820
H        8.76129630     4.07183360   -32.83818820
C        7.16529660     3.85983370   -33.96518710
N        6.29929690     3.16983390   -34.54418560
H        6.32829670     2.16783380   -34.42518620
H        5.46029660     3.47283390   -35.01818850
N        7.07729670     5.15683360   -34.07618710
H        7.60629650     5.83383370   -33.54518890
H        6.40729670     5.61183400   -34.67918780
C       13.07429700     2.36983370   -35.00518800
O       13.97429660     1.74683380   -34.46018600
N       13.21929650     3.67683390   -35.27718730
C       12.17129710     4.51883360   -35.73218540
H       11.15429690     4.29983380   -35.38318630
H       12.11229710     4.51183370   -36.82718660
C       12.57829670     5.91483400   -35.25818630
H       12.34029670     6.05883360   -34.19618610
H       12.04329680     6.68983360   -35.82018660
C       14.08629700     5.78083370   -35.62118530
H       14.71929650     6.55883360   -35.17718890
H       14.20529650     5.85083390   -36.71018600
C       14.48629670     4.33983370   -35.17818830
H       15.20029640     3.87983390   -35.86218640
C       15.13529680     4.35383370   -33.75118640
O       16.28329660     4.68383360   -33.60118870
N       14.34929660     4.24183370   -32.74118800
H       13.37629700     4.06483360   -32.96218870
C       14.80629630     4.18083380   -31.31618690
H       15.73529620     4.74383400   -31.22418790
C       13.76929660     4.98283390   -30.48318670
H       14.14829640     4.91583400   -29.46318630
H       13.76229670     5.96683360   -30.95118710
C       12.37329670     4.39783380   -30.61918640
O       11.77429680     4.53183360   -31.69118690
N       11.78929710     3.76483390   -29.64718630
H       10.88629630     3.31383370   -29.73918720
H       12.13329700     3.83783390   -28.69718740
C       15.07029630     2.70383380   -30.85818670
O       15.45429710     2.52583380   -29.73118780
N       14.78329660     1.68483380   -31.71118740
H       14.61229710     1.88383380   -32.69018550
C       14.98429680     0.27683380   -31.24518780
H       14.52229690     0.14083380   -30.26718710
C       14.30029680    -0.67816620   -32.20518880
H       13.24429700    -0.41616620   -32.26118850
H       14.70829680    -0.56116620   -33.20918660
O       14.41729640    -1.99216620   -31.69118690
H       13.94529630    -1.88616620   -30.86218640
C       16.48529620    -0.09616620   -31.05818750
O       17.37629700     0.54383390   -31.65618710
N       16.79029660    -0.95116620   -30.06918720
H       16.06129650    -1.42416620   -29.54718780
C       18.12629700    -1.45416620   -29.68418690
H       18.76729580    -1.37316620   -30.56218720
C       18.71029660    -0.56516620   -28.61918640
H       18.00629620    -0.53616620   -27.78718760
H       19.57929610    -1.03116620   -28.15418620
C       19.11229710     0.87583380   -29.05418780
H       19.47329710     0.89283380   -30.08218770
H       18.19429590     1.46383380   -29.04518700
C       20.14229580     1.50583390   -28.09118650
H       19.67529680     1.62883380   -27.11518670
H       20.93329620     0.78183380   -27.89418790
C       20.83029750     2.76683380   -28.55418780
H       21.70829580     2.76883390   -27.90818790
H       21.26629640     2.79283380   -29.55318640
N       19.99129680     3.99183390   -28.46218680
H       19.10229680     3.81683370   -28.90918730
H       19.76229670     4.21583370   -27.50418660
H       20.50329590     4.68183370   -28.99218750
C       18.02529720    -2.91616610   -29.04318810
O       16.91829680    -3.34916620   -28.61218640
N       19.17029760    -3.53916620   -28.90818790
H       19.96829610    -3.01316620   -29.24418640
C       19.35029600    -4.91016630   -28.39518740
H       18.61829760    -5.08516600   -27.60618780
C       19.19029620    -5.90016600   -29.58718680
H       18.48729710    -5.56116630   -30.35718730
H       20.17329600    -5.84416630   -30.07018660
H       19.02429580    -6.95016620   -29.31218720
C       20.75329590    -5.02516600   -27.73818780
O       21.68829730    -4.39916610   -28.20718770
N       20.84729580    -5.70116620   -26.64318660
H       19.99329760    -5.95016620   -26.15918730
C       22.07629590    -5.97616620   -25.97318650
H       22.78729630    -5.23316620   -26.33318710
C       21.87129590    -5.69316630   -24.40018650
H       21.53129580    -4.67016600   -24.23918720
C       20.90329740    -6.66016630   -23.71518710
H       21.23129650    -7.70116620   -23.82518770
H       20.83229640    -6.32416630   -22.67318730
H       19.92429730    -6.48716640   -24.17718700
C       23.12629700    -5.76516630   -23.60318760
H       23.35129740    -6.80316640   -23.33218770
H       24.00929640    -5.28216600   -24.04018780
H       22.86429600    -5.32016610   -22.63518710
C       22.58729740    -7.38616610   -26.18118670
O       21.84729580    -8.34016610   -26.22418790
N       23.92029760    -7.56516600   -26.49118800
H       24.47429660    -6.73116640   -26.64318660
C       24.52429580    -8.92516610   -26.77718730
H       23.81129650    -9.53116610   -27.33418660
H       25.32029720    -8.90016650   -27.52118680
C       25.17329600    -9.63816640   -25.49418640
O       25.15729710    -9.16416650   -24.37218670
N       25.71429630   -10.88416580   -25.66218760
C       25.86029620   -11.53016660   -26.95518680
H       25.99029730   -10.84316640   -27.80018810
H       24.92129710   -12.09016610   -27.04818730
C       26.88829610   -12.64216610   -26.78918650
H       27.91229630   -12.27716640   -26.93618770
H       26.83629610   -13.51216600   -27.45518680
C       26.69029620   -12.99116610   -25.33918760
H       27.71029660   -13.27716640   -25.05618670
H       25.98929600   -13.80916600   -25.12918660
C       26.24829670   -11.73616600   -24.56818770
H       25.50029750   -12.00116630   -23.82018660
C       27.46429630   -11.13616660   -23.84118650
O       27.70629690   -11.43716620   -22.71318630
N       28.29029660   -10.36716650   -24.54518700
H       28.07029720   -10.27316570   -25.52918620
C       29.33129690    -9.54916570   -23.88818740
H       29.45629690    -9.98616600   -22.89718630
C       30.63729670    -9.69316580   -24.76018710
H       31.49329760    -9.18416600   -24.31718640
C       30.98629760   -11.17316630   -25.01518630
H       31.87829590   -11.29616640   -25.64218710
H       31.19229700   -11.63616660   -24.04218670
H       30.14429660   -11.68616580   -25.49518780
O       30.37529750    -9.05716610   -26.00318720
H       31.17229650    -9.09116650   -26.53618620
C       28.94729610    -8.11216640   -23.68318750
O       29.79129600    -7.25316620   -23.55718800
N       27.63329700    -7.82016610   -23.52818680
H       26.96829610    -8.57616620   -23.64018630
C       27.09429740    -6.57216600   -23.10318760
H       26.05429650    -6.77016640   -22.84618760
H       27.80629730    -6.34716610   -22.30918690
C       27.17329600    -5.46416620   -24.17118640
O       26.89129640    -4.35516600   -23.80118750
N       27.54129600    -5.72716620   -25.40118790
H       27.78329660    -6.69016600   -25.60218620
C       27.58029750    -4.77016640   -26.46818730
H       28.11529730    -3.93216610   -26.02118680
C       28.25329590    -5.28116610   -27.74518780
H       27.55229760    -5.97916600   -28.20418740
C       28.59929660    -4.19016600   -28.80118750
H       29.32729720    -3.50716610   -28.34718700
H       28.90829660    -4.64416600   -29.75018690
H       27.71129610    -3.57616620   -29.00118640
C       29.65629580    -5.95416640   -27.39118770
H       30.49729730    -5.30616620   -27.11418720
H       29.51029590    -6.67916630   -26.58218770
H       29.92129710    -6.52916620   -28.28718760
C       26.17329600    -4.20216610   -26.66518780
O       25.22129630    -4.94516610   -26.74318700
N       25.92129710    -2.92616610   -26.88718800
H       26.67529680    -2.26816610   -26.72818760
C       24.71529580    -2.36216620   -27.38218690
H       23.94529720    -3.07016610   -27.07518770
C       24.57329750    -0.99016620   -26.66318700
H       25.37929730    -0.29216620   -26.88918690
C       23.23829650    -0.34316620   -27.16818810
H       22.90129660     0.53783380   -26.60718730
H       23.24729730     0.00783380   -28.20718770
H       22.39029690    -1.03216610   -27.06718640
C       24.61729620    -1.06916620   -25.12418750
H       25.60329630    -1.34616610   -24.75218770
H       24.37829590    -0.06216620   -24.78318790
C       23.63229750    -2.04716610   -24.49018670
H       22.62229730    -1.75016620   -24.80018810
H       23.82729720    -3.08016610   -24.80418780
H       23.64729690    -1.92816620   -23.40018650
C       24.67629620    -2.31916620   -28.93418690
O       25.50729750    -1.68116620   -29.56718640
N       23.58329580    -2.88916610   -29.49118800
H       22.82129670    -3.31816630   -28.97918700
C       23.36429600    -2.99616620   -30.88018800
H       24.23829650    -2.73216630   -31.47418790
C       23.08729740    -4.48216630   -31.17918780
H       22.29529760    -4.92616610   -30.57618710
H       22.72229580    -4.37416600   -32.20018770
C       24.24529650    -5.50816630   -31.23218730
H       25.03829570    -5.25216630   -31.93418690
C       24.83329580    -5.65816640   -29.88918690
H       24.10529710    -5.60316610   -29.07018660
H       25.35729600    -6.60716630   -29.71618650
H       25.53529740    -4.85316610   -29.63618660
C       23.69429590    -6.85116620   -31.62418750
H       22.94229700    -7.26416640   -30.94018750
H       23.19729610    -6.77316620   -32.59918590
H       24.55429650    -7.53116610   -31.65918730
C       22.21729660    -2.21916630   -31.41118620
O       21.22529600    -1.95416620   -30.76618770
N       22.41729740    -1.70316610   -32.59318540
H       23.26229670    -1.90716610   -33.11418530
C       21.33829690    -1.07216620   -33.39718630
H       20.74429700    -0.51716620   -32.67118840
C       21.94829750    -0.04316620   -34.37718580
H       21.16629600     0.41483380   -34.98318860
H       22.56629750     0.70383380   -33.87918850
O       22.75929640    -0.85416620   -35.24218750
H       23.61029620    -1.06516620   -34.85018540
C       20.46129610    -2.15916610   -34.06818770
O       20.89229580    -3.33516620   -34.10818860
N       19.28929710    -1.84316620   -34.54018780
C       18.72129630    -0.48716620   -34.53418730
H       18.99029730     0.11383380   -35.41218570
H       18.80429650     0.13883380   -33.63718800
C       17.20129590    -0.65216620   -34.62518690
H       16.63129620     0.21983380   -34.96818540
H       16.89129640    -0.88416620   -33.59818650
C       17.11429600    -1.90416620   -35.44818880
H       17.20129590    -1.80216620   -36.53718570
H       16.19429590    -2.42216610   -35.15018840
C       18.30129620    -2.76516630   -35.09418870
H       17.96029660    -3.52116610   -34.38618850
C       18.84129710    -3.57816620   -36.30218890
O       18.73629760    -4.78316640   -36.24918750
N       19.47129630    -2.82416610   -37.27018740
H       19.50329590    -1.81416620   -37.20718770
C       20.19529720    -3.55616620   -38.38918690
H       19.52229690    -4.11916640   -39.03618620
C       20.78129580    -2.53016610   -39.24318700
H       21.46929740    -1.80116620   -38.81418610
H       21.39829640    -3.06416610   -39.96618650
C       19.71329690    -1.79116620   -40.07818600
H       20.13029670    -1.58616610   -41.06418610
H       18.85929680    -2.43816610   -40.27818680
C       19.30629730    -0.41016620   -39.54818730
O       19.17229650     0.52283380   -40.41018680
O       19.13929750    -0.15416620   -38.33518600
C       21.24029730    -4.57416630   -37.96318820
O       21.18429760    -5.68916610   -38.41918560
N       22.15629580    -4.14116620   -37.10018540
H       22.12129590    -3.17216610   -36.80718610
C       23.10029600    -4.94716600   -36.34218600
H       23.75329590    -5.39316610   -37.09218600
C       23.88929750    -4.20316600   -35.27718730
H       23.27629660    -3.58816620   -34.61818700
H       24.35529710    -4.92716600   -34.61018750
C       24.96029660    -3.35016610   -35.84618760
H       25.71129610    -4.00516610   -36.28918840
H       24.46429630    -2.64016630   -36.50718690
C       25.59929660    -2.54816630   -34.73318860
O       26.82829670    -2.47116610   -34.51518630
O       24.80529590    -1.95116620   -33.93018720
C       22.47929570    -6.18216610   -35.68018720
O       22.88329700    -7.29916620   -35.90118790
N       21.52029610    -6.02616600   -34.78818890
H       21.14929580    -5.08616640   -34.72318650
C       20.80629730    -7.06416610   -34.03118900
H       21.40429690    -7.60516600   -33.29818730
C       19.58129690    -6.45016620   -33.37018590
H       18.76129720    -6.03016610   -33.96518710
H       19.23829650    -7.20416640   -32.65018840
H       19.83229640    -5.63816600   -32.67618560
C       20.26729580    -8.13216590   -35.03118900
O       20.30929760    -9.28016660   -34.68518830
N       19.98829650    -7.82316640   -36.29318620
H       19.96929740    -6.83216620   -36.50318530
C       19.43929670    -8.71716590   -37.30418780
H       18.75029750    -9.40416620   -36.81318660
C       18.56129650    -7.97016620   -38.32618710
H       18.94329640    -6.94916630   -38.44418720
H       18.76429750    -8.46116640   -39.28618620
C       17.04329680    -7.90416620   -37.99718860
C       16.20229720    -8.31516650   -38.99318700
H       16.64729690    -8.68516640   -39.90518570
C       14.86529640    -8.26816650   -38.78818890
H       14.15729710    -8.54416660   -39.55618670
C       14.33729650    -7.69916630   -37.61918640
H       13.25929640    -7.65316630   -37.57418820
C       15.17529680    -7.26616620   -36.58218770
H       14.76929660    -6.72516630   -35.74118800
C       16.58329580    -7.29816630   -36.82118610
H       17.24329760    -6.74416640   -36.17118840
C       20.57229610    -9.52616600   -38.05318830
O       20.61829760   -10.73416610   -38.03618620
N       21.52229690    -8.73016640   -38.59018710
H       21.49629590    -7.81716630   -38.15118790
C       22.74429700    -9.06316660   -39.39218900
H       22.40129660    -9.42116640   -40.36318590
C       23.53729630    -7.79716630   -39.73318860
H       23.41329570    -7.05516620   -38.94418720
H       24.59229660    -8.05116650   -39.83718870
C       23.11929700    -7.28116610   -41.10718540
H       23.61729620    -7.89316610   -41.85918810
H       22.03929710    -7.42416620   -41.13218690
C       23.38429640    -5.81416610   -41.34418870
H       22.57429700    -5.42216630   -41.95818710
H       23.23929600    -5.37016630   -40.35918810
C       24.76729580    -5.47416640   -42.00918580
H       25.56129650    -5.64516640   -41.28218840
H       24.85529710    -6.05516620   -42.92718890
N       24.77329640    -4.05916600   -42.36618800
H       23.98029710    -3.83016610   -42.94818880
H       24.60829730    -3.41316630   -41.60718540
H       25.58929630    -3.74616620   -42.87218860
C       23.64229580   -10.02916620   -38.56718830
O       23.92429730   -11.12616630   -38.96618650
N       24.01829720    -9.57316590   -37.33818820
H       23.69529720    -8.66816620   -37.01718900
C       24.81129650   -10.36616610   -36.50518800
H       25.72429660   -10.62416650   -37.04218670
C       25.23829650    -9.55416580   -35.32718660
H       24.37429620    -9.16616630   -34.78618620
H       25.77529720   -10.16816620   -34.60518650
C       26.15329740    -8.39416600   -35.77318570
H       25.65729710    -7.84916640   -36.57518770
C       26.17229650    -7.23916630   -34.68518830
H       25.12229730    -7.12016630   -34.39218900
H       26.77229690    -7.57116600   -33.82918550
H       26.64129640    -6.32916640   -35.08018880
C       27.63629720    -8.77416610   -36.14318850
H       27.70329670    -9.62816620   -36.82918550
H       28.22429660    -7.96616600   -36.59518810
H       28.12129590    -9.02516650   -35.19118880
C       24.15229610   -11.64616580   -36.04218670
O       24.90629580   -12.62516590   -35.90318680
N       22.83129690   -11.76316640   -35.97818760
H       22.29729650   -10.90416620   -36.03118900
C       21.93529700   -12.93916610   -35.83118820
H       22.48129650   -13.60816570   -35.16418840
C       20.59529690   -12.52416610   -35.14918900
H       20.00629620   -13.42916580   -34.95518880
H       20.73329730   -11.98216630   -34.20518880
H       20.02129750   -11.97616580   -35.90618900
C       21.60429570   -13.71816640   -37.10918810
O       20.91229630   -14.71316620   -37.08418660
N       21.98629760   -13.21316620   -38.29518890
H       22.53229710   -12.36316590   -38.37518690
C       21.67929650   -13.89116570   -39.49818800
H       22.08529660   -13.43116660   -40.39918900
H       22.12329670   -14.88016610   -39.60618590
C       20.18729590   -14.08016590   -39.73118590
O       19.82129670   -15.18516640   -40.15318680
N       19.34329610   -13.15816590   -39.39518740
H       19.66729740   -12.35916610   -38.86418530
C       17.88129620   -13.06716630   -39.78518680
H       17.37429620   -14.01516630   -39.60818860
C       17.10829730   -12.05016610   -38.86618800
H       17.48229600   -11.02916620   -38.93718720
C       15.65129660   -11.95016570   -39.29118730
H       15.59529690   -11.86516570   -40.38318630
H       14.94129660   -12.71916580   -38.96118550
H       15.20529650   -11.04616640   -38.85918810
C       16.96929740   -12.61816600   -37.43918610
H       17.95429610   -12.56716630   -36.95918660
H       16.19629670   -12.08216570   -36.87518690
H       16.57229610   -13.63916590   -37.50418850
C       17.90429690   -12.55316640   -41.20318600
O       18.47029690   -11.48316570   -41.48318860
N       17.13429640   -13.30716610   -42.06618880
H       16.77029610   -14.22116660   -41.82218550
C       17.16529660   -13.14016630   -43.53818890
H       18.16529660   -12.90116600   -43.90118790
C       16.88829610   -14.50416660   -44.26618580
H       15.83029650   -14.76516630   -44.26318740
H       16.96229740   -14.22316650   -45.31718830
C       17.84929660   -15.68516640   -44.07318880
H       17.63329700   -16.46616550   -44.80318830
H       18.91429710   -15.47316650   -44.16318890
C       17.68829730   -16.32116700   -42.64018630
O       18.53029630   -17.19616700   -42.36418530
O       16.75229640   -16.07416530   -41.85918810
C       16.17329600   -12.11216640   -43.99818800
O       16.59029580   -11.22216610   -44.75318530
N       14.90629670   -12.19316580   -43.50718690
H       14.64029690   -12.95416640   -42.89418790
C       13.86729620   -11.19616600   -43.89318850
H       14.09929660   -10.95716570   -44.93118670
H       12.86429690   -11.57316590   -43.69218830
C       13.96029660    -9.81816580   -43.22118760
O       14.40829660    -9.76316640   -42.07618710
N       13.61529640    -8.70516590   -43.95518880
H       13.29529670    -8.91216660   -44.89418790
C       13.77229690    -7.36316630   -43.56418610
H       14.77829650    -7.32416630   -43.14618680
H       13.71529670    -6.68716620   -44.41718670
C       12.75329690    -6.96516610   -42.47018810
O       11.97129630    -7.73416610   -41.97818760
N       12.85229680    -5.75916620   -41.98018650
H       13.42929650    -5.10716630   -42.49718860
C       12.02429680    -5.18016620   -40.90418620
H       12.15529630    -5.71716590   -39.96518710
C       12.40029620    -3.74116610   -40.53318790
H       12.19029710    -3.01616620   -41.32918550
H       11.72829630    -3.48316620   -39.70618820
C       13.86329650    -3.49616620   -40.07318880
C       14.34329700    -4.00216630   -38.87618640
H       13.67529680    -4.54216620   -38.22118760
C       15.60729690    -3.64916610   -38.43718720
H       15.96629710    -4.03816600   -37.49618530
C       16.35829730    -2.76616620   -39.17018890
H       17.32229610    -2.44216610   -38.80818560
C       15.90729710    -2.26216630   -40.37618640
H       16.51829720    -1.61716620   -40.99018860
C       14.69229700    -2.67816620   -40.83818820
H       14.32729630    -2.22316620   -41.74618530
C       10.51329710    -5.30916600   -41.25818630
O       10.00229640    -4.66516640   -42.17718890
N        9.84429650    -6.21616600   -40.54818730
H       10.34229660    -6.59616610   -39.75218580
C        8.56029700    -6.71016600   -40.93618770
H        8.66329670    -7.08216620   -41.95518880
C        8.04329680    -7.87416600   -40.02218630
H        8.04129700    -7.55216600   -38.97418590
H        7.01229670    -8.14216610   -40.28218840
C        8.79629710    -9.18616580   -40.11018750
C        8.18929670   -10.26816650   -40.70718770
H        7.24229670   -10.18216610   -41.21818540
C        8.70729640   -11.55816650   -40.58918760
H        8.19329640   -12.40516660   -41.01718900
C        9.91029640   -11.70616630   -39.89418790
H       10.38429640   -12.67416570   -39.81918720
C       10.52129650   -10.59116650   -39.21418760
H       11.35029700   -10.74516580   -38.53918840
C        9.94129660    -9.33216570   -39.41218570
H       10.33229640    -8.50416660   -38.83918760
C        7.49029680    -5.61616610   -40.91818620
O        7.15629670    -5.02216630   -39.94818880
N        6.83329680    -5.50516610   -42.03818890
H        7.14029650    -5.93316600   -42.90318680
C        5.50829650    -4.92616610   -42.12318800
H        5.48129650    -3.98116610   -41.58118820
C        5.15729670    -4.48916630   -43.57618710
H        5.27029660    -5.40716600   -44.15318680
H        4.21129660    -3.94916610   -43.61518860
C        6.12929680    -3.45616630   -44.07418820
H        7.16029640    -3.71416620   -43.83118820
H        6.02929690    -3.59016610   -45.15118790
C        5.97129680    -1.99016620   -43.57018660
O        7.03529640    -1.41416620   -43.20118710
O        4.89229680    -1.36016620   -43.67318730
C        4.38729670    -5.74316600   -41.51018910
O        4.09929660    -6.79316620   -42.08218770
N        3.77329660    -5.28816600   -40.41018680
H        3.87229660    -4.35116620   -40.03818890
C        2.79629660    -6.06216620   -39.60218810
H        3.10929660    -7.08516600   -39.81018830
C        2.82629660    -5.74116610   -38.09218600
H        2.45529680    -4.72616620   -37.94618610
H        2.09829660    -6.41416600   -37.64118580
C        4.20829680    -5.86516620   -37.45618820
H        4.70729680    -4.93616630   -37.73118590
C        4.00629660    -5.92016600   -35.96218870
H        4.88929650    -6.33616640   -35.46218870
H        3.89029670    -4.91116620   -35.54918670
H        3.09929660    -6.45216610   -35.64818570
C        5.04529670    -7.14516640   -37.88318630
H        4.46229650    -7.99716620   -37.51218800
H        5.23929690    -7.26516630   -38.95618820
H        6.00929690    -7.12416600   -37.36018750
C        1.40229670    -5.97216610   -40.29918670
O        0.94529670    -4.92416620   -40.82218550
N        0.73629670    -7.09716610   -40.18818660
H        1.27429660    -7.93216610   -39.99118800
C       -0.67970330    -7.24016620   -40.66118620
H       -0.96570330    -6.52016640   -41.42818830
C       -0.80570330    -8.65416620   -41.23918530
H       -1.57570330    -8.72716620   -42.00718690
H        0.10729670    -8.81516650   -41.81318660
C       -1.07670330    -9.79316620   -40.19318770
H       -0.50770330    -9.60016630   -39.28418730
H       -2.11970330    -9.76216600   -39.88018800
C       -0.75970330   -11.23416610   -40.70018770
O       -0.47070330   -11.50516610   -41.90018840
N       -0.87670330   -12.17516610   -39.79018780
H       -0.68470340   -13.10616590   -40.14118580
H       -1.20870330   -11.95816610   -38.85818860
C       -1.68370330    -6.90416620   -39.49718860
O       -1.23570330    -6.64816620   -38.38918690
N       -2.97670340    -6.89616630   -39.71118550
C       -3.69870330    -6.99916600   -40.99118800
H       -3.57370330    -8.06816580   -41.20618820
H       -3.23970340    -6.37016630   -41.76318740
C       -5.06870320    -6.43316600   -40.65418620
H       -5.85570340    -6.66516640   -41.38318630
H       -5.01970340    -5.33716630   -40.62518690
C       -5.32870340    -6.92116590   -39.19218830
H       -5.76170350    -7.92916630   -39.19318770
H       -6.05270340    -6.24816610   -38.71618650
C       -3.94370340    -6.75416610   -38.59618760
H       -3.86870340    -5.73416610   -38.22018810
C       -3.79170320    -7.75516610   -37.49518590
O       -3.55570340    -8.90816590   -37.82118610
N       -3.91370320    -7.26816610   -36.22518540
H       -4.10970350    -6.27416610   -36.19818880
C       -3.80870340    -7.99116610   -34.98318860
H       -4.06670330    -7.32416630   -34.16018680
C       -4.89370350    -9.08416650   -34.88418580
H       -5.84070350    -8.61516570   -35.15318680
H       -4.67270330    -9.82516570   -35.65318680
C       -5.23270320    -9.81516650   -33.64418790
H       -5.17270330    -9.18116660   -32.75918580
H       -6.27070330   -10.14816570   -33.63918690
C       -4.43170310   -11.07416630   -33.43818660
H       -4.69070340   -11.77016640   -34.23618700
H       -3.35870340   -10.88616660   -33.44718550
C       -4.70970340   -11.72616580   -32.04418560
H       -5.50470350   -11.11016650   -31.62318800
H       -4.96870330   -12.78416630   -32.09118650
N       -3.52370330   -11.60316660   -31.17018700
H       -3.07170340   -10.70016570   -31.16018680
H       -3.70670340   -11.69316580   -30.18118670
H       -2.75270340   -12.24516580   -31.28818700
C       -2.36870340    -8.57816600   -34.59718700
O       -2.19070340    -8.79116630   -33.42618560
N       -1.47270330    -8.79316620   -35.50518800
H       -1.77570330    -8.67016600   -36.46418760
C       -0.11870330    -9.27916620   -35.28618620
H       -0.13570330   -10.23516650   -34.76418690
C        0.43529670    -9.44916630   -36.63918690
H       -0.14870330   -10.24616620   -37.10018540
H        0.23529670    -8.55416580   -37.22718810
C        1.90829670    -9.73916630   -36.73518750
H        2.43729660    -8.83216570   -36.44218830
H        2.11029670   -10.49816610   -35.98018650
C        2.14229680   -10.25816630   -38.17918780
O        2.50729660   -11.43116660   -38.37018590
O        2.02629660    -9.45716570   -39.12318800
C        0.64529670    -8.42516610   -34.37118530
O        1.44929670    -8.97216610   -33.66918560
N        0.45929670    -7.17616610   -34.43918610
H        0.10129670    -6.78616620   -35.30218890
C        1.04629670    -6.31716630   -33.38818740
H        2.13629670    -6.31916620   -33.39418790
H        0.81529660    -5.31416610   -33.74518590
C        0.47229670    -6.52516600   -31.98518750
O        1.27029670    -6.67616610   -31.07018660
N       -0.85349191    -6.60255033   -31.84497660
H       -1.42507429    -6.48006045   -32.67440236
C       -1.52361545    -6.95913283   -30.57924115
H       -1.30346569    -6.19061425   -29.84091570
C       -3.05931802    -7.03073965   -30.75088594
H       -3.32109320    -7.94467178   -31.28210138
C       -3.76047660    -7.05416612   -29.39246309
H       -4.84668645    -7.15062481   -29.51435144
H       -3.42665567    -7.90891872   -28.79526794
H       -3.55959674    -6.13893833   -28.82180585
C       -3.64271801    -5.84247947   -31.52868134
H       -3.41621538    -4.90069173   -31.01700300
H       -3.24613445    -5.78856106   -32.54921677
H       -4.73310607    -5.93826344   -31.60612818
C       -0.97835245    -8.29446735   -30.04980712
O       -0.74756055    -8.44701755   -28.86352934
N       -0.63970330    -9.20816610   -30.96518710
H       -0.69670330    -8.94416620   -31.94118690
C        0.03429670   -10.47416590   -30.70218660
H       -0.49470330   -10.96416660   -29.88518710
C        0.00629670   -11.33116630   -31.94118690
H       -0.17570330   -12.37216660   -31.64818760
H       -0.88970330   -11.07116600   -32.51918790
H        0.89629670   -11.19916630   -32.56918720
C        1.42929670   -10.43016620   -30.07518770
O        1.85229670   -11.30216600   -29.36618800
N        2.12629680    -9.29916570   -30.28318790
H        1.75729670    -8.66516590   -30.98118780
C        3.37929680    -9.05916600   -29.64818760
H        3.90129660   -10.01416590   -29.58218770
C        4.23729660    -8.20916650   -30.57118800
H        3.80629660    -7.27216630   -30.92518810
H        5.19029660    -7.94016600   -30.11418720
C        4.65829660    -9.05916600   -31.83118630
H        3.79229660    -9.60216620   -32.21018600
C        5.20829680    -8.17616650   -32.98818590
H        4.36629680    -7.62116620   -33.42018890
H        5.93629650    -7.44516610   -32.61518860
H        5.69629670    -8.75216580   -33.78418730
C        5.68929670   -10.09216590   -31.44618800
H        5.81229690   -10.79816630   -32.27718730
H        6.56229690    -9.44316580   -31.30618670
H        5.37229680   -10.70516590   -30.59418680
C        3.36629680    -8.41616630   -28.30618670
O        4.12629650    -8.78616620   -27.41318700
N        2.37841964    -7.53714337   -28.07573152
H        1.75175831    -7.33561437   -28.84985397
C        2.26788469    -6.70726916   -26.85644470
H        3.22907817    -6.73835780   -26.35084075
C        2.03443526    -5.22512970   -27.21918898
H        2.09758241    -4.63954849   -26.30208816
C        3.12653202    -4.72109837   -28.16837672
H        4.10780729    -5.04149494   -27.80516142
H        2.99123150    -5.12013620   -29.18203867
H        3.10989855    -3.62562122   -28.22359401
C        0.67625121    -4.94188703   -27.87267767
H        0.58398670    -3.87626245   -28.11391971
H        0.56541547    -5.50980018   -28.80154447
H       -0.15249261    -5.20080230   -27.20459384
C        1.24915666    -7.15939408   -25.79679007
O        1.49022372    -6.93559486   -24.62518013
N        0.10374508    -7.74229541   -26.16597631
H       -0.04655701    -7.95988160   -27.14919341
C       -1.04148805    -7.90244905   -25.25383052
H       -0.99780424    -7.10482269   -24.51158144
C       -2.33982181    -7.69601293   -26.07121332
H       -2.15655021    -6.84894883   -26.76359987
H       -2.47319210    -8.58504541   -26.71961598
C       -3.71362091    -7.40297867   -25.43295270
O       -4.66209368    -7.13447668   -26.20977347
N       -3.86561585    -7.51397495   -24.09741122
H       -4.80333503    -7.29810770   -23.74533982
H       -3.06369434    -7.36752915   -23.41235292
C       -0.98371199    -9.24791699   -24.49302487
O       -1.47020815   -10.25382913   -24.98600019
N       -0.34600645    -9.28374843   -23.31210937
H        0.07417307    -8.42020143   -22.98153797
C       -0.32985475   -10.45458497   -22.41172074
H       -1.30742389   -10.52818192   -21.93620054
H       -0.19568032   -11.36176253   -22.98799127
C        0.73133803   -10.45467315   -21.29856860
O        1.51927858    -9.53851070   -21.16861825
N        0.73861449   -11.49397629   -20.45953584
H        0.15860903   -12.29387359   -20.69215368
C        1.37229589   -11.52604213   -19.11622227
H        1.33155807   -10.51989078   -18.69913218
C        0.56093700   -12.44469548   -18.18257981
H        1.03108159   -12.46666099   -17.20182647
C       -0.87491618   -11.97252039   -18.01034792
H       -1.41077806   -11.98074687   -18.96537908
H       -1.40915279   -12.63524922   -17.32400814
H       -0.89696911   -10.95612399   -17.59935695
O        0.48150873   -13.75328799   -18.69133849
H        0.08642001   -14.30491289   -17.97790200
C        2.85658535   -11.93618569   -19.07665514
O        3.39385311   -12.25158994   -18.02121041
N        3.53629660   -11.97916600   -20.22518730
H        3.04629660   -11.64016630   -21.04518700
C        4.81529660   -12.64316650   -20.31218720
H        4.66929670   -13.66616630   -19.96218680
C        5.23929690   -12.82916640   -21.75018690
H        5.17929650   -11.86416630   -22.26718710
H        6.27329680   -13.17316630   -21.87318800
H        4.64829680   -13.52216630   -22.36318780
C        6.06729650   -12.15516660   -19.53918650
O        6.99229670   -12.95416640   -19.44418720
N        6.22529650   -10.86016650   -19.10118680
H        5.41829680   -10.25616650   -18.99718670
C        7.44729660   -10.44616600   -18.41818810
H        8.23529620   -11.11716650   -18.75918770
C        7.79629660    -9.01016620   -18.60618780
H        7.15929650    -8.41116620   -17.95518680
C        9.25929640    -8.64016630   -18.17218780
H        9.30229660    -7.54816630   -18.08118630
H        9.38629630    -9.07016660   -17.17118640
H        9.97729680    -9.02616600   -18.90718650
C        7.55429650    -8.49816610   -20.00518800
H        7.49729680    -7.40716600   -19.90518760
H        8.23329640    -8.87516590   -20.78018760
H        6.57529690    -8.87316610   -20.32618710
C        7.32729670   -10.73316570   -16.91318700
O        8.32329650   -11.29616640   -16.40418620
N        6.22629690   -10.34616660   -16.20818710
H        5.50629660    -9.74616620   -16.59218790
C        6.06529660   -10.66716580   -14.78518680
H        6.95929670   -10.33416650   -14.25618740
H        5.12729640   -10.21516610   -14.46418760
C        5.90629670   -12.15016650   -14.45318700
O        6.31729650   -12.57216640   -13.39718720
N        5.36129670   -12.97416590   -15.38618760
H        4.97329660   -12.59116650   -16.24018670
C        5.37429670   -14.42716600   -15.29118730
H        5.11429690   -14.68916610   -14.26618670
C        4.31229690   -15.00216580   -16.17718700
H        4.23829650   -16.07016560   -15.97118760
H        3.35029670   -14.60216620   -15.85718730
O        4.45929670   -14.70416640   -17.56418800
H        4.10229680   -13.85116580   -17.82318690
C        6.69529680   -15.10816570   -15.71418760
O        7.11129670   -16.10716630   -15.09118750
N        7.42329650   -14.45316600   -16.64818760
H        7.04929690   -13.64216610   -17.12618640
C        8.80029680   -14.80116650   -17.07918740
H        8.75729660   -15.85016630   -17.37118720
H        9.11629680   -14.17016600   -17.91018680
C        9.87429710   -14.66016580   -16.00618740
O       10.53129670   -15.62316610   -15.69318680
N        9.93829630   -13.49216650   -15.37118720
H        9.42129710   -12.72616580   -15.78418730
C       10.83929630   -13.22616580   -14.23318670
H       11.83329680   -13.52516650   -14.56518750
C       10.81729700   -11.74716660   -13.98418710
H       10.87229630   -11.24416640   -14.94918730
H        9.92129710   -11.40916630   -13.46418760
C       12.00229640   -11.33216570   -13.10518740
H       11.89529710   -11.76916600   -12.11218740
H       12.91229630   -11.73216630   -13.55218700
S       12.05229660    -9.50016590   -12.94918730
C       13.43329620    -9.13216590   -11.88318730
H       13.07829670    -9.51116660   -10.91718670
H       14.35929680    -9.68016620   -12.09518720
H       13.74929710    -8.08316610   -11.94318680
C       10.52729700   -14.08816620   -12.99618720
O       11.39929680   -14.75716590   -12.47518730
N        9.22529700   -14.17716600   -12.63118740
H        8.61029620   -13.42916580   -12.92818740
C        8.80329700   -15.03316590   -11.50518700
H        9.20929620   -14.67616650   -10.55818750
C        7.26229670   -15.01116660   -11.45218750
H        6.80029680   -15.86416630   -10.94018750
H        6.80329660   -14.09616660   -11.05818750
H        6.97529650   -15.15316580   -12.50118730
C        9.28029630   -16.54716680   -11.63218690
O        9.81829640   -17.08416560   -10.67518710
N        9.15429690   -17.09216690   -12.86718750
H        8.61629680   -16.66516690   -13.61218740
C        9.78829670   -18.41316600   -13.22718720
H        9.36229710   -19.15616610   -12.55318740
C        9.50529670   -18.80016710   -14.69518760
H       10.02429680   -18.07816700   -15.32518670
H        9.92229650   -19.77316670   -14.95618720
O        8.07429700   -18.70916560   -14.93818760
H        7.84529690   -17.78016660   -15.01318740
C       11.31329630   -18.42816540   -12.91418740
O       11.81429670   -19.23516650   -12.10018730
N       12.05629630   -17.51816560   -13.52418710
H       11.67929650   -16.74316600   -14.05718710
C       13.45629690   -17.53416630   -13.26218700
H       13.93229680   -18.46516610   -13.56918720
C       14.04529670   -16.39716530   -14.12218760
H       14.12329670   -16.70816610   -15.16318700
H       13.30229660   -15.60016630   -14.15318680
C       15.39329620   -15.84216590   -13.67818740
H       15.52729700   -15.75416660   -12.60018730
H       16.17729760   -16.51316640   -14.02818680
S       15.71329690   -14.15416620   -14.31418700
C       16.15929600   -13.32216640   -12.76718710
H       16.57429700   -12.31616590   -12.91418740
H       15.23629670   -13.13716600   -12.20518680
H       16.93929670   -13.86516570   -12.21918680
C       13.81329630   -17.36216550   -11.73618700
O       14.64629650   -18.01116560   -11.20518680
N       13.14229680   -16.49916650   -11.03518680
H       12.46129700   -15.91616630   -11.50818730
C       13.28229710   -16.36216550    -9.54318710
H       14.30729680   -16.08716580    -9.29318710
C       12.28729630   -15.24616620    -8.96518710
H       11.34829710   -15.55516620    -9.42518710
C       11.97629640   -15.16216660    -7.45018720
H       11.31629660   -15.94916630    -7.06418700
H       12.91229630   -15.28016660    -6.89218710
H       11.52529620   -14.18416600    -7.23918720
C       12.70229630   -13.84816650    -9.41518690
H       12.98029710   -13.91016580   -10.47518730
H       11.95129680   -13.06216620    -9.27218720
H       13.62629700   -13.55116650    -8.90218730
C       12.93529700   -17.69816590    -8.87518690
O       13.63029670   -18.08816530    -7.92618700
N       11.80929660   -18.31116680    -9.20818710
H       11.19029710   -17.91216660    -9.90318680
C       11.27029710   -19.48416710    -8.48618700
H       11.16929630   -19.18916700    -7.44118740
C        9.87129690   -19.92516710    -9.01218700
H        9.85829640   -20.01616670   -10.09818740
H        9.62729640   -20.91216660    -8.61718750
C        8.70529650   -19.00016590    -8.50018690
H        9.04329680   -17.96416660    -8.49218750
C        7.46229650   -19.20216560    -9.23918720
H        6.63529680   -18.78916550    -8.64818670
H        7.50929690   -18.64816670   -10.18518730
H        7.28329660   -20.26416590    -9.44518760
C        8.37129690   -19.33816530    -7.02118730
H        9.06729700   -18.80016710    -6.36618710
H        7.35129690   -19.16616630    -6.65618710
H        8.62829690   -20.39216610    -6.85418700
C       12.18029690   -20.72416690    -8.57218740
O       12.08829690   -21.66316600    -7.77318720
N       13.10329630   -20.81516650    -9.58318710
H       13.12329670   -20.09916690   -10.29918670
C       14.02129650   -21.98016550    -9.71618750
H       13.46029660   -22.91516690    -9.69018750
C       14.63229660   -21.94616700   -11.10118680
H       13.89829640   -22.04216580   -11.91118720
H       15.09629630   -20.96216580   -11.24818710
C       15.70729640   -23.03516580   -11.36118700
C       17.06629750   -22.70916560   -11.27918720
H       17.40429690   -21.71516610   -11.02618690
C       18.01029590   -23.64516640   -11.71318720
H       19.05029680   -23.42416570   -11.90018750
C       17.59629630   -24.90616610   -12.12618730
H       18.39329720   -25.49816700   -12.55218700
C       16.25729750   -25.33016590   -12.02618690
H       15.96429630   -26.29916570   -12.40218730
C       15.33129690   -24.33116530   -11.67718700
H       14.29329680   -24.61316680   -11.57618710
C       15.02729700   -22.01016620    -8.55918690
O       15.22929670   -23.05116650    -7.95918700
N       15.58229640   -20.86816600    -8.13018700
H       15.49429700   -20.04416660    -8.71218680
C       16.34829710   -20.72316550    -6.95818710
H       17.00529670   -21.59216690    -6.95218710
C       17.14229580   -19.43116570    -7.01818700
H       16.51929660   -18.56616590    -7.24218700
H       17.57029720   -19.26316640    -6.03018710
C       18.21029660   -19.45816610    -8.11218740
H       18.87129590   -20.26416590    -7.79418710
H       17.71029660   -19.61016650    -9.06818680
C       19.03829570   -18.08816530    -8.25218680
O       18.54029660   -16.94516560    -8.09918690
O       20.29929730   -18.19716640    -8.50318720
C       15.48229690   -20.76516530    -5.73618700
O       15.96429630   -21.23616600    -4.74418740
N       14.21029660   -20.22216610    -5.76118710
H       13.90029620   -19.77216530    -6.61418720
C       13.37029650   -20.28316690    -4.54418710
H       13.91729640   -19.72416690    -3.78518720
C       11.98329640   -19.75416560    -4.91918710
H       11.24429700   -19.89916610    -4.12118720
H       12.10729690   -18.73316570    -5.29918720
H       11.48429680   -20.32716560    -5.71018700
C       13.27429680   -21.73216630    -4.03518720
O       13.60029700   -21.96816640    -2.89418720
N       12.88429640   -22.68316650    -4.89918710
H       12.65629670   -22.45016670    -5.85818720
C       12.75429630   -24.12716670    -4.56418700
H       12.22029690   -24.12216570    -3.61418720
C       11.85829640   -24.77816580    -5.63218740
H       12.29129700   -24.64616580    -6.62318710
H       11.77229690   -25.85816570    -5.51118710
C       10.38629630   -24.33916660    -5.68218710
O        9.54729650   -24.79116630    -5.03118710
N       10.06829640   -23.35816570    -6.49018720
H        9.15529630   -22.94816590    -6.33818720
H       10.80929660   -22.83516690    -6.94218730
C       14.01629640   -24.76016620    -4.16218710
O       14.07729630   -25.47716520    -3.22218700
N       15.07129670   -24.40116690    -4.86918740
H       14.87129690   -23.68716620    -5.56018730
C       16.43329620   -24.91916660    -4.57118700
H       16.34129710   -26.00516700    -4.57818700
C       17.40729710   -24.63616560    -5.75818730
H       17.21829610   -23.57816700    -5.94118740
C       18.87729640   -24.51316640    -5.29318710
H       19.32229610   -25.46116640    -4.96618700
H       19.50729750   -24.22616580    -6.14418700
H       18.96129610   -23.76516530    -4.49418740
C       17.23729710   -25.52416610    -7.06918720
H       16.20629690   -25.48216630    -7.42018700
H       17.86329650   -25.06316570    -7.83318710
C       17.69229700   -26.93916700    -6.94718690
H       18.68229680   -27.00216670    -6.48018690
H       16.91029740   -27.34616660    -6.29418710
H       17.74629590   -27.51516530    -7.88018700
C       16.86529730   -24.37916560    -3.18918700
O       17.22929570   -25.16716580    -2.30618720
N       16.81629750   -23.08716580    -2.89818720
H       16.48029710   -22.45516590    -3.61518720
C       17.06329730   -22.41316600    -1.56918720
H       18.02229690   -22.64516640    -1.10618710
C       16.93729590   -20.88016700    -1.56518710
H       15.92729660   -20.71516610    -1.94118710
H       17.07529640   -20.52616690    -0.54318710
C       17.95829580   -20.16416550    -2.40818720
H       17.94129750   -20.57316590    -3.41918710
C       17.69129750   -18.65816690    -2.55718710
H       17.94729610   -18.21216580    -3.52618720
H       16.60829730   -18.50816540    -2.47718720
H       18.06429670   -17.95916560    -1.79818710
C       19.36629680   -20.34116550    -1.78718710
H       19.76329610   -21.35616680    -1.91518710
H       20.01629640   -19.57316590    -2.22218700
H       19.41429710   -20.13116650    -0.71118720
C       16.19529720   -22.87816620    -0.42218710
O       16.70529750   -23.14016530     0.67581280
N       15.01729680   -23.40916630    -0.71018710
H       14.70829680   -23.22416690    -1.65718710
C       14.13829710   -23.98616600     0.27281280
H       14.10629650   -23.33216670     1.14481280
C       12.72729680   -23.98116680    -0.33018710
H       12.80229660   -24.28516580    -1.38118720
H       12.14629650   -24.70416640     0.25581290
H       12.32929710   -22.95916560    -0.29718710
C       14.45029640   -25.33816530     0.75081280
O       14.26829620   -25.61316680     1.92081280
N       15.04529670   -26.16816710    -0.11818720
H       15.13629630   -25.91216660    -1.09418710
C       15.50529670   -27.52316670     0.28281280
H       14.82629680   -27.89116670     1.05181290
C       15.50429630   -28.64716530    -0.76918720
H       14.50829700   -28.78416630    -1.19018710
C       16.43429760   -28.37716670    -1.95018720
H       16.42229650   -29.22216610    -2.65018730
H       16.12129590   -27.47816660    -2.49518700
H       17.50629620   -28.25716590    -1.74718710
C       15.92029670   -30.09316640    -0.22518720
H       17.01429750   -30.15616610    -0.16718720
H       15.58629700   -30.24716570     0.80881290
H       15.51929660   -30.89816670    -0.85318710
C       16.88229750   -27.33816530     0.88881280
O       17.13729670   -28.00216670     1.90181280
N       17.74229620   -26.39016530     0.44481280
H       17.46229740   -25.76016620    -0.29718710
C       18.96529580   -26.07416530     1.23681280
H       19.60529710   -26.95616530     1.27981280
C       19.77529720   -25.01316640     0.48481290
H       20.05829620   -25.50916670    -0.44318710
H       19.18229680   -24.17716600     0.11381280
C       21.10729600   -24.49516680     1.02381290
H       20.89629750   -24.24316600     2.06281280
C       22.12329670   -25.68216710     1.19081280
H       22.41629600   -26.05116650     0.19981280
H       23.06629750   -25.36816600     1.65481280
H       21.58929630   -26.48416710     1.71581280
C       21.86429600   -23.37116620     0.21881280
H       22.79129600   -23.15016560     0.76181290
H       21.94429590   -23.65516660    -0.83718720
H       21.26629640   -22.45916560     0.33681290
C       18.65729710   -25.66216660     2.74281290
O       19.43129730   -26.00416560     3.65581270
N       17.54829600   -24.96316530     2.96081280
H       17.01729580   -24.69616700     2.14081290
C       17.15629580   -24.53416630     4.31781290
H       18.08929630   -24.09516530     4.67181300
C       15.97829630   -23.57316590     4.21881290
H       16.11029620   -22.90516660     3.35781290
H       15.02229690   -24.07216640     4.02081300
H       15.96929650   -22.90016560     5.08481260
C       16.78029630   -25.66716580     5.21581270
O       17.14029690   -25.61716650     6.37981270
N       16.17729760   -26.73616600     4.67881300
H       15.96729660   -26.77416610     3.68781280
C       16.05729680   -27.99716570     5.43881270
H       15.57029630   -27.81816670     6.39681290
C       15.19229700   -29.04516600     4.71281290
H       15.77929690   -29.51016620     3.92081280
H       15.04929640   -29.89516640     5.37981270
C       13.77329640   -28.54616550     4.31081300
H       13.20329670   -28.74716570     5.21781300
H       13.79929640   -27.48016550     4.08181290
C       13.11729620   -29.27616690     3.13981290
O       11.87229630   -29.12816620     2.95181270
O       13.64629650   -30.12616540     2.41981290
C       17.45129590   -28.60216520     5.74881270
O       17.83029750   -28.92316630     6.90081260
N       18.34229660   -28.74116710     4.75381280
H       18.13329700   -28.32216640     3.85581280
C       19.61829760   -29.40216640     4.95081280
H       19.45329670   -30.42716600     5.28181270
C       20.37029650   -29.62416650     3.63881280
H       20.28929710   -28.68016620     3.10081290
C       21.87929730   -29.97616580     3.77981280
H       22.41329570   -29.10516550     4.17881300
H       22.06829640   -30.75716590     4.52681300
H       22.38929750   -30.27916530     2.85581280
C       19.55329700   -30.63116650     2.88381290
H       19.24329760   -31.52916530     3.43281290
H       18.63329700   -30.05416680     2.72981290
H       20.01529690   -30.83916660     1.91081290
C       20.51129720   -28.58016590     5.98081300
O       21.25829700   -29.09516530     6.73581270
N       20.45229720   -27.26316640     5.94681260
H       19.79429630   -26.83416560     5.30781270
C       21.30729680   -26.42016600     6.78581290
H       22.28929710   -26.87116620     6.93481300
C       21.60829730   -25.12016680     6.10281280
H       20.74129680   -24.58216670     5.72081280
H       21.92629620   -24.39416690     6.85181280
C       22.76829720   -25.18816570     5.04181290
H       23.49529650   -25.96516610     5.27681300
H       22.36529730   -25.45416640     4.06481270
S       23.48829650   -23.55416680     4.60681300
C       22.10029600   -22.42816540     4.28081270
H       21.43329620   -22.84616660     3.51781270
H       21.64729690   -22.07316590     5.21581270
H       22.49329760   -21.48916630     3.87081290
C       20.63529590   -26.26616670     8.23181250
O       21.28429600   -26.10816570     9.24981310
N       19.30529590   -26.52416610     8.33281330
H       18.76729580   -26.57016560     7.47581290
C       18.56529620   -26.67616650     9.66281320
H       18.73429680   -25.75716590    10.22381310
C       17.06529620   -26.84016610     9.40681270
H       16.91529660   -27.51216700     8.56181240
H       16.68829730   -27.21316530    10.35881330
O       16.41829680   -25.67816540     9.18281270
H       16.63329700   -25.48716550     8.26681330
C       19.04229740   -27.93616680    10.41281320
O       19.15029720   -28.02716640    11.63181300
N       19.31029700   -28.98916630     9.63081260
H       18.99829670   -28.88216590     8.67281250
C       19.80929760   -30.27416610     9.95081330
H       19.25429730   -30.60816570    10.82781310
C       19.45729640   -31.30016710     8.88481330
H       19.16629600   -32.20616530     9.42981240
H       18.63529590   -30.89116670     8.28481290
H       20.31229590   -31.37916560     8.20081330
C       21.34329610   -30.37616540    10.20481300
O       21.77229690   -31.05416680    11.11981300
N       22.07429700   -29.56416700     9.40281300
H       21.65629580   -29.20816610     8.55081270
C       23.52429580   -29.54416660     9.60281280
H       23.92229650   -30.55516620     9.68381310
C       24.51229670   -29.03816600     8.48281290
H       24.16829680   -28.08316610     8.08581260
C       26.00429730   -29.05416680     8.80681320
H       26.47329710   -30.04316710     8.87281320
H       26.55229760   -28.52116580     8.02081300
H       26.23929600   -28.48216630     9.71381280
C       24.29529760   -29.86316680     7.17281290
H       24.75829700   -30.83816530     7.32181260
H       23.24929620   -29.99316600     6.89281270
C       24.91329570   -29.20416640     5.89081290
H       24.69329640   -29.81516650     5.00781300
H       24.65829660   -28.13916590     5.81381270
H       26.00529670   -29.10816570     5.92281290
C       23.77729610   -28.67316630    10.90081310
O       24.63429640   -28.95316700    11.70981310
N       22.99229620   -27.61316680    11.18181320
H       22.30229760   -27.35316660    10.48781300
C       22.83829690   -26.95416640    12.46281240
H       23.72429660   -26.39216610    12.75881290
C       21.69029620   -25.87916560    12.22481250
H       22.10429570   -25.11016650    11.55981250
H       20.87029650   -26.44316670    11.76381300
C       21.19629670   -25.19016650    13.50981330
C       19.82029720   -25.10716630    13.79181290
H       19.09829710   -25.65816690    13.20681290
C       19.48929600   -24.29016690    14.89181330
H       18.47329710   -24.25216670    15.25581260
C       20.47229580   -23.69416620    15.70181270
H       20.16029740   -23.11716650    16.55981250
C       21.81229590   -23.79716680    15.40981290
H       22.57929610   -23.41716580    16.06881330
C       22.16629600   -24.60916710    14.31681250
H       23.20029640   -24.72316550    14.02881240
C       22.51029590   -27.87316700    13.62481310
O       23.17929650   -27.76616670    14.60381320
N       21.52229690   -28.73916630    13.51081280
H       20.94029620   -28.77516560    12.68181320
C       21.33429720   -29.73816680    14.53481290
H       21.13329700   -29.21416660    15.46981240
C       19.98029710   -30.49716570    14.20381260
H       19.87229730   -31.33916660    14.89781280
H       19.16329570   -29.76516530    14.23181250
H       20.02529720   -30.90416530    13.18681240
C       22.54029660   -30.67516710    14.73981290
O       22.89129640   -30.88616560    15.91781330
N       23.22629740   -31.14716530    13.66281320
H       22.99929620   -30.89316560    12.70881270
C       24.36029620   -32.07316590    13.66281320
H       24.14729690   -32.99716570    14.19981290
C       24.61729620   -32.47116470    12.20681290
H       23.76629640   -33.04716490    11.84181310
H       24.60229680   -31.53216550    11.65481280
C       25.93529700   -33.23716740    11.92981240
H       26.13129620   -33.17916490    10.85881330
H       26.69229700   -32.61816790    12.41181280
C       25.88729670   -34.69916530    12.42681310
O       25.21829610   -34.87116620    13.40281300
O       26.55029680   -35.57316590    11.84681320
C       25.44529720   -31.38716700    14.38581280
O       25.92029760   -31.88016700    15.32981300
N       25.76729580   -30.18216710    14.07381250
H       25.41229630   -29.85616680    13.18281270
C       27.01829720   -29.52816580    14.54081250
H       27.68029590   -30.31516650    14.90181260
C       27.57629590   -28.52516560    13.49681280
H       27.50029750   -28.95216560    12.49681280
C       26.84129710   -27.21616550    13.43181320
H       26.71329690   -26.68316650    14.38181300
H       27.33229640   -26.51716610    12.74381260
H       25.84529690   -27.40916630    13.01481250
C       29.06329730   -28.29316710    13.86881260
H       29.28429600   -27.56316570    14.65781310
H       29.57629590   -29.24416540    14.05481240
H       29.53629680   -28.01716610    12.91781330
C       26.80329700   -28.78716660    15.87181280
O       27.78929710   -28.59216690    16.50981330
N       25.56429670   -28.37916560    16.24781230
H       24.79429630   -28.66016580    15.65281300
C       25.31029700   -28.05416680    17.68581200
H       26.20429610   -27.57616620    18.08681300
C       24.08629610   -27.10316660    17.82581330
H       23.16429710   -27.66616630    17.68181230
H       24.12029650   -26.84516530    18.88381200
C       24.03929710   -25.82716560    17.00581360
H       24.54429630   -26.07916640    16.07281300
H       22.99129680   -25.53116610    16.94781300
S       24.78029630   -24.32916640    17.69481280
C       26.53929710   -24.77816580    17.40681270
H       27.20429610   -23.97216610    17.74181370
H       26.90829660   -25.69816590    17.87681200
H       26.83629610   -24.78516580    16.35081290
C       25.12629700   -29.38716700    18.46081350
O       24.91029740   -29.39316560    19.64681240
N       25.24329760   -30.56916620    17.83181190
H       25.30829620   -30.58216670    16.82081220
C       25.04529760   -31.88116650    18.45781330
H       25.05929760   -32.53916550    17.58881380
C       26.19929700   -32.37916560    19.26581190
H       26.33029750   -31.84516530    20.20681190
H       25.99829670   -33.40116500    19.58581350
C       27.53629680   -32.30516430    18.49181370
H       27.36629680   -32.64316560    17.46981240
H       27.64529610   -31.22316550    18.40781210
C       28.74229620   -33.02516560    19.12881280
O       29.76829720   -32.39616780    19.38581280
N       28.69529720   -34.27416610    19.42981340
H       29.52829740   -34.74616620    19.76181220
H       27.87829590   -34.82416530    19.19281200
C       23.67329600   -32.04116440    19.20881270
O       23.56429670   -32.82516480    20.14481350
N       22.62529750   -31.31416700    18.78381350
H       22.79829600   -30.63916590    18.04781340
C       21.33929630   -31.21916580    19.56581310
H       21.60529710   -30.99916650    20.59881210
H       20.81929590   -30.39516640    19.07681270
C       20.50829700   -32.52616500    19.59981350
O       20.65829660   -33.43616490    18.76381300
N       19.63829610   -32.65416720    20.63081360
H       19.55229760   -31.90416530    21.30681230
C       18.79529760   -33.79816440    20.90381240
H       19.43029590   -34.65016560    21.14481350
C       18.02529720   -33.45316700    22.14981270
H       17.43729590   -32.56716540    21.90981290
H       17.25029750   -34.19916530    22.32481190
C       18.82529640   -33.33416750    23.50981330
H       19.81829640   -33.77216720    23.41881370
H       18.95629690   -32.28716660    23.78381350
C       18.20629690   -34.15616610    24.66881370
H       17.12729640   -34.03016660    24.58581350
H       18.56929590   -35.17816540    24.55681230
C       18.63029670   -33.57216640    26.03081320
H       19.71629710   -33.47816470    26.02381320
H       18.23229600   -32.56716540    26.16681290
N       18.13129620   -34.32516480    27.21281240
H       17.25229640   -33.89416500    27.46281240
H       18.31929590   -35.31716540    27.24281310
H       18.67029760   -33.94816590    27.97881320
C       17.99929620   -34.07816700    19.60581210
O       17.08529660   -33.36916730    19.31181340
N       18.12629700   -35.26916500    18.93881230
C       19.03229710   -36.42516710    19.24281310
H       18.83229640   -36.79416660    20.25681300
H       20.08029750   -36.13116460    19.10181240
C       18.79429630   -37.40816500    18.11781310
H       17.90629580   -37.99416730    18.38481330
H       19.73729710   -37.95916750    18.01581190
C       18.32129670   -36.57716750    16.94181250
H       17.68129730   -37.14516450    16.25381280
H       19.11529730   -36.16616440    16.30681230
C       17.60629650   -35.35716630    17.55781360
H       17.82129670   -34.40616610    17.06981280
C       16.08629610   -35.53016660    17.47781370
O       15.57429700   -35.45616530    16.39381220
N       15.36129670   -35.84416580    18.62781330
H       15.81429670   -35.91616440    19.53081320
C       13.89629650   -36.19116590    18.65381240
H       13.76129630   -37.02816770    17.96881290
C       13.52229690   -36.71316530    20.07981300
H       13.47229670   -35.83916470    20.72881320
H       12.50729660   -37.09516530    19.96881290
C       14.42429640   -37.78516770    20.65181350
H       14.27129650   -38.74116520    20.15181350
H       15.45429710   -37.49716570    20.43881230
C       14.19629670   -38.01716610    22.16581340
O       13.06429670   -37.93216710    22.68181230
O       15.13929650   -38.50516510    22.83081250
C       12.90029620   -35.16416550    18.12581250
O       11.72129630   -35.36916730    18.11081310
N       13.34929660   -34.05016710    17.66281320
H       14.35529710   -33.98616790    17.56481360
C       12.54029660   -33.00916670    16.98481370
H       11.67429640   -32.88116460    17.63381200
C       13.32629680   -31.65716550    16.98681260
H       12.52229690   -30.91116520    16.96981240
H       13.83929630   -31.41416550    17.92581370
C       14.27629660   -31.50116540    15.81981280
C       15.60929680   -32.02816770    15.87581250
H       15.89729690   -32.55416490    16.77381320
C       16.49129680   -31.70516590    14.85681250
H       17.53729630   -31.94316670    14.98381330
C       16.04829600   -30.97116660    13.75881290
H       16.78229710   -30.61316680    13.05281260
C       14.66529660   -30.59516530    13.62181280
H       14.30629630   -29.96716690    12.81981280
C       13.81729700   -30.78716660    14.70481300
H       12.79429630   -30.44316670    14.67881300
C       12.08929630   -33.34616470    15.55181310
O       11.10129640   -32.79816440    15.06581310
N       12.70329670   -34.41316600    14.97081280
H       13.56729700   -34.82116700    15.30681320
C       12.40329650   -34.84616470    13.56581310
H       11.92329690   -34.03316500    13.02181240
C       13.69829650   -35.14916610    12.91681290
H       13.43429660   -35.46516800    11.90781310
C       14.62629700   -33.96716690    12.84281250
H       14.99529650   -33.66016770    13.82881260
H       15.45729640   -34.24916460    12.18381310
H       14.16129680   -33.08016590    12.39481260
O       14.47429660   -36.17116550    13.50381280
H       14.40229700   -36.92916490    12.91881280
C       11.45029640   -36.09116740    13.54781250
O       11.07629680   -36.57916640    12.47581290
N       11.06529710   -36.52616500    14.74881270
H       11.46529670   -35.96316530    15.48981290
C       10.39429660   -37.87716670    15.04881290
H       10.95329670   -38.60016630    14.45381260
C       10.56229690   -38.31916430    16.55581280
H       11.62229630   -38.23316570    16.79281230
H       10.15729710   -37.53816600    17.19781300
C        9.87729640   -39.66316600    16.90681270
O        9.38329700   -39.76316450    18.05081370
O        9.84129710   -40.55916600    16.06181340
C        8.99529650   -37.87916560    14.58081250
O        8.21529670   -37.08016590    15.02981280
N        8.64529710   -38.85716630    13.71681310
H        9.36929700   -39.51716610    13.45881270
C        7.53629680   -38.68816760    12.76181320
H        7.64029650   -37.85416790    12.06881240
C        7.35129690   -39.96616740    11.88381290
H        8.29429630   -40.22016530    11.38481330
H        7.04029660   -40.79516600    12.53181270
C        6.37129690   -39.84016800    10.73081300
N        6.20729680   -38.79916760     9.77581310
C        5.18929670   -39.25116730     9.02381320
H        4.82229660   -38.65816500     8.19881250
N        4.63529680   -40.42616650     9.47781280
H        3.95129660   -40.95516590     8.95681290
C        5.42829660   -40.86416630    10.48781300
H        5.26129670   -41.74116520    11.09481240
C        6.23729660   -38.49316790    13.48981290
O        5.43529650   -37.63316730    13.04581260
N        5.94529680   -39.18416600    14.65381240
H        6.66029640   -39.84116740    14.94081310
C        4.60229680   -39.13916780    15.34881310
H        3.88329670   -39.60616680    14.67581270
C        4.89129690   -39.98616790    16.63881300
H        5.09929660   -40.96216580    16.20081330
H        5.77129650   -39.68916700    17.20881270
C        3.64629670   -40.12916560    17.50181200
H        2.70529680   -40.06216430    16.95581250
C        3.44129660   -41.49816510    18.17781260
H        4.21829650   -41.74716570    18.91181370
H        2.48929670   -41.54116440    18.71981240
H        3.37729670   -42.26116560    17.39281270
C        3.71829680   -39.10816570    18.66681290
H        3.73729660   -38.05316540    18.36581230
H        2.90329670   -39.14016720    19.39981270
H        4.66229680   -39.31016540    19.18781280
C        4.20829680   -37.67416760    15.73781300
O        2.98929670   -37.47216800    15.67381290
N        5.16029640   -36.80816650    16.05881310
H        6.12629650   -37.07316590    15.90981290
C        4.93529650   -35.42316440    16.41981320
H        4.24629690   -35.29016490    17.25381280
C        6.24529650   -34.72716520    16.91381260
H        7.08229680   -35.01216510    16.27681350
C        6.18429660   -33.19416430    16.98981290
H        5.85529660   -32.72916790    16.05181310
H        5.58529660   -32.85316470    17.84281350
H        7.23329690   -32.88216780    17.06581310
O        6.46429680   -35.13616560    18.17681310
H        6.69129660   -36.06016540    18.04481320
C        4.27529670   -34.69216540    15.18481250
O        3.26929660   -34.03116610    15.27881240
N        4.80729680   -34.93316650    13.99581240
H        5.67229650   -35.45216750    13.89681240
C        4.45629640   -34.20016480    12.75881290
H        4.24829670   -33.15216450    12.97681330
C        5.64529660   -34.24616620    11.81081300
H        5.96529670   -35.26416780    11.55681320
H        5.42129660   -33.83716580    10.81781290
C        6.82329650   -33.57716750    12.58581260
N        6.90429690   -32.30316540    13.03081320
C        8.07029630   -32.21316530    13.74781320
H        8.43129630   -31.28116610    14.15781310
N        8.73129650   -33.41916660    13.76881310
H        9.66229630   -33.51416780    14.14681240
C        7.97929670   -34.32016750    13.01281260
H        8.14329620   -35.37216570    12.82981300
C        3.14429660   -34.81516650    12.09381290
O        2.16229680   -34.16016770    11.68681240
N        3.12229660   -36.17516710    12.13281250
H        3.91329670   -36.58716580    12.61281300
C        1.98829660   -37.03716660    11.86081310
H        1.90329670   -36.93016430    10.77981280
C        2.42229680   -38.45616530    12.31781290
H        3.42729660   -38.57916640    11.91381260
H        2.45229670   -38.50316620    13.40681270
C        1.56329670   -39.56316760    11.59281250
H        0.96929670   -39.06816480    10.82481290
H        2.18729660   -40.31016540    11.10081290
C        0.67029670   -40.29016490    12.67381290
H        1.30429670   -40.85716630    13.35581300
H        0.16529670   -39.52416610    13.26081280
C       -0.47970330   -41.07016750    11.94381240
H       -0.88170330   -40.36416630    11.21781250
H        0.02929670   -41.87116620    11.40581320
N       -1.49470330   -41.66616440    12.79981330
H       -1.05870330   -42.04716490    13.62681290
H       -2.17070340   -41.00216670    13.14981270
H       -1.94670330   -42.44716640    12.34581280
C        0.67429670   -36.57716750    12.51281260
O       -0.36370330   -36.50716780    11.89781280
N        0.76529670   -36.09516530    13.74881270
H        1.63029670   -36.26416780    14.24881270
C       -0.29670330   -35.59516530    14.62481310
H       -1.18670330   -36.13516620    14.30281260
C        0.09629670   -35.82616810    16.12381360
H        1.15329670   -35.62616730    16.30381200
H       -0.45270330   -35.18216710    16.81081200
C       -0.00770330   -37.29516600    16.55381200
H        0.64329670   -37.93316650    15.95681290
C        0.33029670   -37.46616740    18.03681370
H       -0.43170330   -37.03216550    18.69481280
H        0.43829670   -38.52816770    18.29181290
H        1.24729670   -36.89516450    18.22681240
C       -1.49470330   -37.76116560    16.47581290
H       -2.18470340   -37.06116490    16.96381380
H       -1.92770340   -37.94816590    15.48581310
H       -1.62970330   -38.73116680    16.97181320
C       -0.57370330   -34.14416500    14.41181280
O       -1.42470340   -33.67716600    15.12581250
N        0.26829670   -33.41716770    13.75681300
H        1.05129670   -33.88416670    13.31681250
C        0.05729670   -31.96716690    13.40981290
H       -0.80370330   -31.60316660    13.97081280
C        1.25229670   -31.08316610    13.92781260
H        1.28829670   -31.36016650    14.98181250
H        2.21829680   -31.36516570    13.50781250
C        0.99429670   -29.59316640    13.77681260
H        0.91029670   -29.24216650    12.74881270
H        0.01629670   -29.44816590    14.23481270
C        1.99629660   -28.76216700    14.53181270
H        2.06029680   -28.98216630    15.59781270
H        2.95429660   -28.85316660    14.01981260
C        1.58629670   -27.28716660    14.27781300
H        2.48029660   -26.73216630    14.56281280
H        1.28929660   -27.19916530    13.23281290
N        0.46829670   -26.91416550    15.13881300
H        0.26129670   -25.92616650    15.09281250
H       -0.40870330   -27.28916550    14.80781270
H        0.59029670   -27.08016590    16.12781330
C       -0.30470330   -31.82816700    11.88781260
O       -0.82370330   -30.79516600    11.51381300
N       -0.30070330   -32.90116500    11.09081270
H        0.29229670   -33.66116710    11.40281300
C       -0.97770330   -33.05716710     9.75081250
H       -0.72070330   -34.08816530     9.50681300
C       -2.48870330   -32.97116470     9.86681270
H       -2.87270330   -31.94416620     9.90781310
H       -2.93270330   -33.45116810     8.98581310
C       -3.03370330   -33.61516570    11.15281300
N       -3.21670340   -34.99916460    11.47481250
C       -3.84870340   -35.02216720    12.68181320
H       -4.15570350   -35.94416430    13.15281300
N       -4.04070330   -33.74116520    13.08281330
H       -4.42570350   -33.45516590    13.97181320
C       -3.52270340   -32.79416660    12.19081310
H       -3.63270330   -31.72016530    12.20881270
C       -0.45870330   -32.31616590     8.52081300
O       -0.89570330   -32.68416600     7.40681270
N        0.25929670   -31.22416690     8.66681290
H        0.45329670   -30.90816690     9.60981270
C        0.68729670   -30.47016530     7.51281260
H       -0.23570330   -30.29716680     6.96081300
C        1.09829660   -29.02616690     7.95081280
H        2.08429670   -29.01916690     8.43081280
H        1.26029670   -28.42916680     7.04381280
C        0.14829670   -28.29216580     8.82481290
N       -1.06870330   -27.71816640     8.62681290
C       -1.46070340   -27.22116660     9.84981250
H       -2.32570340   -26.59816550    10.01881310
N       -0.54270330   -27.34916690    10.78481290
H       -0.71270330   -27.00816540    11.71981240
C        0.58129670   -27.95616530    10.19081310
H        1.51829670   -28.19416620    10.67281250
C        1.75929670   -31.32316590     6.74881270
O        2.77629660   -31.82616620     7.29881290
N        1.59529660   -31.50516700     5.46381280
C        0.50429670   -30.95916560     4.63881300
H        0.26129670   -29.89616580     4.76181270
H       -0.38770330   -31.52416610     4.93581300
C        0.78929670   -31.24716570     3.18281290
H        1.38529670   -30.46316530     2.69881300
H       -0.10170330   -31.41416550     2.56481290
C        1.59529660   -32.53516770     3.24381280
H        2.20029660   -32.69316480     2.34181280
H        0.95229670   -33.42316440     3.22881290
C        2.48129680   -32.31316760     4.53981300
H        2.59329680   -33.26016620     5.06781290
C        3.86629680   -31.75816540     4.33281280
O        4.84329650   -32.40916440     4.62681290
N        4.00729660   -30.43016620     4.09181260
H        3.17629670   -29.85616680     4.17681260
C        5.31429670   -29.70116620     4.24181270
H        5.94129660   -30.13416670     3.46281290
H        5.10129690   -28.64016530     4.11981300
C        5.99229670   -29.78616520     5.60081290
O        7.23729660   -29.79116630     5.67681260
N        5.23429680   -30.02216530     6.69581270
H        4.23429680   -30.15516660     6.60081290
C        5.87629650   -30.12316700     8.02481270
H        6.65329650   -29.37016680     8.15781310
C        4.82429650   -29.87716670     9.13281250
H        4.30229660   -28.93016620     8.99581240
H        4.16629650   -30.74316600     9.05681320
C        5.42729660   -30.03916550    10.49781320
H        5.90529680   -31.01816560    10.51781270
H        6.22829680   -29.32716560    10.69881250
C        4.38529680   -29.94316670    11.61581330
O        3.47129680   -29.16116520    11.60181330
N        4.63129660   -30.70116620    12.65281300
H        4.05529690   -30.55016710    13.47181320
H        5.52429680   -31.16516690    12.76881310
C        6.55429650   -31.51816560     8.08781240
O        7.72529650   -31.58716580     8.28381250
N        5.70429660   -32.54116440     7.75381280
H        4.71329690   -32.38316730     7.61481290
C        6.10629650   -33.89016720     7.78981300
H        6.49129680   -33.95616530     8.80781270
C        4.83729650   -34.77216720     7.50881290
H        4.41929670   -34.57116700     6.52281280
C        5.29129650   -36.21816640     7.41581300
H        6.11729670   -36.48916630     6.74781270
H        5.47329660   -36.58516690     8.43381310
H        4.38529680   -36.73016740     7.06981280
C        3.71729660   -34.65816500     8.55981250
H        3.79829670   -35.32316590     9.41981320
H        3.63729670   -33.72216800     9.11281300
C        2.33529660   -34.95716480     7.92681260
H        2.10129670   -34.32116700     7.06481270
H        2.31329680   -35.93116760     7.42281290
H        1.59929670   -34.75716780     8.71581270
C        7.28829670   -34.16316600     6.85681300
O        8.16229630   -34.91816710     7.25381280
N        7.39429660   -33.49616620     5.65081260
H        6.52429680   -33.13116460     5.28281310
C        8.47829630   -33.72516630     4.67281290
H        8.79029660   -34.76916500     4.63681270
C        8.02029710   -33.18516540     3.23381280
H        7.10229680   -33.68116760     2.91981290
H        7.88429690   -32.10516740     3.30381270
C        9.08829690   -33.54616550     2.16881280
H        9.93529700   -32.86116790     2.21581290
H        9.32029630   -34.56616590     2.47381280
C        8.51429650   -33.65016560     0.72981290
O        8.93129630   -34.61116790     0.03981280
O        7.72729680   -32.82916640     0.29181280
C        9.81029700   -32.98316570     5.04381280
O       10.73229690   -33.70216750     5.14881280
N        9.72329710   -31.74616620     5.50381280
H        8.78829670   -31.36216550     5.56181290
C       10.96529670   -31.15116690     6.06681300
H       11.82529640   -31.25716590     5.40681270
C       10.80129620   -29.61316680     6.31581310
H       11.68029690   -29.17916680     6.80881260
H       10.64729690   -29.14216610     5.33781290
H       10.04329680   -29.34016610     7.06081300
C       11.40929700   -31.92616650     7.33081290
O       12.61029620   -31.98816680     7.47281270
N       10.49029640   -32.45816800     8.18081280
H        9.53329660   -32.32716750     7.87581300
C       10.87429710   -33.41816710     9.29381280
H       11.63229660   -32.92116550     9.89781280
C        9.77929690   -33.84616470    10.25181290
H        9.48329640   -32.99216460    10.87381270
H        8.91929630   -34.14116670     9.63881300
H       10.02729700   -34.62516780    10.98281290
C       11.51329710   -34.74716570     8.81981280
O       12.57429700   -35.09716800     9.32381250
N       11.04429630   -35.33316800     7.63781260
H       10.15629670   -35.02916720     7.25481270
C       11.64729690   -36.47616580     7.04681300
H       11.77029710   -37.30616760     7.74281260
C       10.59629630   -36.94916530     6.07281300
H       10.30229660   -36.26016620     5.27181290
H       11.08929630   -37.75816730     5.51981310
H        9.73829650   -37.35816570     6.61981300
C       12.94629670   -36.24316790     6.26881270
O       13.79729650   -37.10016630     6.24881270
N       13.10629650   -35.08616640     5.70581290
H       12.25829700   -34.53416440     5.65781310
C       14.42929650   -34.63416670     5.14781280
H       14.79529670   -35.42116550     4.48881290
C       14.32829670   -33.33916470     4.32181260
H       13.79529670   -32.60916520     4.93081280
C       15.66829680   -32.59516530     4.09681270
H       15.63629630   -31.77116580     3.37381290
H       16.01729580   -32.11216740     5.01781270
H       16.42429730   -33.30316540     3.73481270
C       13.48229690   -33.46716690     3.03881290
H       12.59729670   -34.03416440     3.32881280
H       13.06629660   -32.52816770     2.67581300
C       14.32329650   -34.00116730     1.89081290
H       15.24429700   -33.43316650     1.70781280
H       14.70829680   -34.98216630     2.19481280
H       13.76629640   -34.25016780     0.97881290
C       15.41629700   -34.46516800     6.29281280
O       16.47829630   -35.11716460     6.33781290
N       15.04029660   -33.73516460     7.35781290
H       14.14129640   -33.26916500     7.37081290
C       15.91829680   -33.60416790     8.59681320
H       16.88229750   -33.25416560     8.22981260
C       15.26829620   -32.68016430     9.58881280
H       14.25729660   -33.06016540     9.73481270
H       15.88229660   -32.76616670    10.48481270
C       15.35329630   -31.22016530     9.18281270
H       16.41629600   -30.98116680     9.14281270
H       14.72029690   -31.08516690     8.30581280
S       14.90129660   -29.95516590    10.34081270
C       14.32829670   -28.61216550     9.21981240
H       14.46929650   -27.66116520     9.74781320
H       14.88429640   -28.66016580     8.27581310
H       13.26729680   -28.74116710     8.97381310
C       16.24429700   -34.98416520     9.27781300
O       17.43929670   -35.24316790     9.45081330
N       15.19929700   -35.82916640     9.47181320
H       14.26329710   -35.46416470     9.34581280
C       15.35029700   -37.17116550     9.94681260
H       15.77829650   -37.15416720    10.94881250
C       13.95229630   -37.74216460    10.07581330
H       13.37729640   -37.17316440    10.80581280
H       13.62329670   -37.74816510     9.03681280
C       13.80629630   -39.18316650    10.57981300
H       12.74229620   -39.32916640    10.39081290
H       14.37329670   -39.83916470     9.91881280
C       14.02329640   -39.56216430    12.06481270
O       13.52129650   -40.60416790    12.47581290
O       14.66829680   -38.64616780    12.67481330
C       16.24129680   -38.00416560     9.10581300
O       17.02029610   -38.79316710     9.59981250
N       16.30429650   -37.84016800     7.77681300
H       15.60929680   -37.26516720     7.31481270
C       17.22029690   -38.66616440     6.96181300
H       17.10229680   -39.64516450     7.42581270
C       16.79029660   -38.79416660     5.48781300
H       15.74029640   -39.09116740     5.37781290
H       16.86229710   -37.82316590     4.98381280
C       17.66129680   -39.83516690     4.87481310
N       17.65329740   -41.14716720     5.21781300
C       18.64529610   -41.69916530     4.52981280
H       18.91929630   -42.73816680     4.63481280
N       19.20329670   -40.81816480     3.68181280
H       20.06829640   -40.92616650     3.17281290
C       18.68629650   -39.54716490     3.89081290
H       19.04729650   -38.61316680     3.48681280
C       18.70729640   -38.24816510     7.09881310
O       19.45129590   -39.18316650     7.11881300
N       19.03229710   -36.93216710     7.24681280
H       18.28329660   -36.25316620     7.31081300
C       20.45129590   -36.45416640     7.58181290
H       21.11329650   -36.81316760     6.79381280
C       20.35729600   -34.82016750     7.70981260
H       19.80029680   -34.73316570     8.64281270
C       21.70129590   -34.26316450     8.03381250
H       22.50629620   -34.36716460     7.29581260
H       21.68329620   -33.25216670     8.45981310
H       22.15729710   -34.74216460     8.90881250
C       19.79729650   -34.06916430     6.43481300
H       18.72829630   -34.18316650     6.25281290
H       19.93529700   -33.00216670     6.61281300
C       20.38129620   -34.51416780     5.09881310
H       20.23429680   -33.80516430     4.27481270
H       21.45929720   -34.71716690     5.07781270
H       19.89929580   -35.46516800     4.83981280
C       20.90329740   -36.97816470     8.98381330
O       21.96029660   -37.60716630     9.04281330
N       20.19229700   -36.84816740    10.13081260
H       19.25729750   -36.47416690    10.01481250
C       20.52529720   -37.34316640    11.45681290
H       21.55429650   -37.01516720    11.60281280
C       19.53029630   -36.60316470    12.40981290
H       18.53129580   -36.96116640    12.16281320
H       19.82229610   -36.94216540    13.40381240
C       19.55429650   -34.97916790    12.46381280
H       18.72729680   -34.64816670    11.83481310
C       19.09729580   -34.48116680    13.70781330
H       18.03229710   -34.72916790    13.79681300
H       19.65329740   -34.94416430    14.53081320
H       19.29029660   -33.40116500    13.74181270
C       20.93129730   -34.29116440    12.12581250
H       20.81329730   -33.20016480    12.12281320
H       21.72429660   -34.58216480    12.82681270
H       21.21229740   -34.54016490    11.09481240
C       20.55129620   -38.88216780    11.62381270
O       21.15729710   -39.41616440    12.52081300
N       19.88429640   -39.59116740    10.71981240
H       19.26229670   -39.11016460    10.08081250
C       20.08629610   -41.05416490    10.48181250
H       19.86329650   -41.46916580    11.46481320
C       19.06829640   -41.64616780     9.48981290
H       18.04329680   -41.62516780     9.86181260
H       19.15729710   -41.03816600     8.58981320
C       19.38929750   -43.15416720     9.17281250
O       19.07629590   -44.01816560    10.00281240
O       19.92829700   -43.42116550     8.01681330
C       21.47429660   -41.44916530    10.11081310
O       22.06829640   -42.45116810    10.50981330
N       22.08429720   -40.52916720     9.35681250
H       21.58829690   -39.68016430     9.11381240
C       23.44629670   -40.55416490     8.81881240
H       23.94329640   -41.50316620     9.01981260
H       23.45629690   -40.28816600     7.76281260
C       24.50329590   -39.63016510     9.47181320
O       25.51029590   -39.29416660     8.84881310
N       24.22529600   -39.28116610    10.73881240
H       23.44029620   -39.71016690    11.21281240
C       24.95929720   -38.41216660    11.62881280
H       25.06529620   -37.42616650    11.17781260
C       24.21629710   -38.15816500    12.96081260
H       23.21329690   -37.75916670    12.80981250
H       24.02029610   -39.13516620    13.40281300
O       24.97429660   -37.44516750    13.89481260
H       24.66129680   -36.55416490    13.72581290
C       26.30929760   -39.05116650    11.88181300
O       26.40929600   -40.22716520    12.18681240
N       27.36529730   -38.22016530    12.14981270
H       27.24129680   -37.28716660    11.77581310
C       28.57829670   -38.57916640    12.89581300
H       28.71429630   -39.66116710    12.91381260
C       29.74429700   -37.97716520    12.09781270
H       29.71829610   -38.33216480    11.06081300
H       29.64429660   -36.88716510    12.17981240
H       30.66629600   -38.30216600    12.59581280
C       28.52829740   -38.01716610    14.33281330
O       28.97329710   -38.61316680    15.30981250
N       27.91229630   -36.86816790    14.45681290
H       27.41429710   -36.53116610    13.64181330
C       28.04729650   -35.97716520    15.55681320
H       28.93129730   -36.30216600    16.10481260
C       28.25229640   -34.55916600    14.92081260
H       27.34229660   -34.29916760    14.36681270
H       28.23329730   -33.72116470    15.62881280
C       29.55529590   -34.37216570    14.16781330
C       30.73929600   -34.37516780    14.88081260
H       30.73029710   -34.49516680    15.95481300
C       31.94029620   -34.16816710    14.27081300
H       32.86229710   -34.14216610    14.83281330
C       32.01529690   -34.12516780    12.82481290
O       33.27529530   -34.12416460    12.32481290
H       33.82429500   -33.69716640    12.98681260
C       30.79329680   -34.13916780    12.11081310
H       30.83629610   -34.16316600    11.03181270
C       29.55329700   -34.17416760    12.81281280
H       28.64529610   -34.22616580    12.22981260
C       26.98229600   -35.91316600    16.63581280
O       27.25229640   -35.95816800    17.81781200
N       25.69329640   -35.87516780    16.16481210
H       25.55629730   -35.79916760    15.16381260
C       24.47629740   -36.26516720    16.94881250
H       24.38329700   -35.62816620    17.82881360
C       23.15029720   -36.04916760    16.19481280
H       23.29629710   -36.07416530    15.11481290
C       22.01229670   -36.98716740    16.62081340
H       21.17929650   -36.55716710    16.04981230
H       22.20829580   -38.01716610    16.30081370
H       21.92029760   -36.99516680    17.71381380
C       22.70829580   -34.59116740    16.47281270
H       21.82429700   -34.45616530    15.83881280
H       22.43729590   -34.53216550    17.53481290
H       23.48629760   -33.88616560    16.15381240
C       24.68729590   -37.69916530    17.49281310
O       24.48429680   -37.94316480    18.69381330
N       25.17129710   -38.60516740    16.66681290
H       25.23729710   -38.21116640    15.73681260
C       25.21929740   -40.10016630    17.02581210
H       24.20729640   -40.49516680    17.11581230
C       25.90929600   -40.84016800    15.83381270
H       25.48729710   -40.47216800    14.89781280
H       26.96629710   -40.58716580    15.74881270
C       25.70229720   -42.40016560    15.68281270
H       26.27929690   -42.92216490    16.44581220
H       24.64229580   -42.52216720    15.90281300
C       25.92329600   -43.07016750    14.31081300
H       25.70829580   -44.13716510    14.36581330
H       25.27629660   -42.65516660    13.53781320
C       27.39929580   -42.86316680    13.81681250
H       27.51529690   -41.80616760    13.57581330
H       28.14629750   -43.13416670    14.56181240
N       27.69029620   -43.55816650    12.54781250
H       27.33129690   -44.50216670    12.54981330
H       27.24029730   -43.05016710    11.79881290
H       28.65229610   -43.47416690    12.25181290
C       26.02529720   -40.45116810    18.25581360
O       25.74129680   -41.45316700    18.87081340
N       26.87729640   -39.49816510    18.73381230
H       26.72629740   -38.59416580    18.30081370
C       27.70829580   -39.63416670    19.90281300
H       27.57829670   -40.69516750    20.11681370
C       29.12229730   -39.37416460    19.61281200
H       29.28429600   -38.37716670    19.18381310
H       29.78829570   -39.50316620    20.47481350
H       29.58829690   -40.07616810    18.90981290
C       27.25029750   -38.79716490    21.11381340
O       27.78229710   -38.96216580    22.20081330
N       26.44429590   -37.81316760    20.85181240
H       26.11429600   -37.61916730    19.91481210
C       26.30929760   -36.66116710    21.76381300
H       27.23529620   -36.11516570    21.94381330
C       25.63629720   -35.65916440    20.86581230
H       26.24029730   -35.46916580    19.96981240
H       24.64129640   -35.94816590    20.50581360
H       25.50929640   -34.67816540    21.33881380
C       25.55029680   -36.99716570    23.04681210
O       25.60929680   -36.18416600    23.93181230
N       24.91229630   -38.17916490    23.17681310
H       25.05629730   -38.88716510    22.46681210
C       24.21029660   -38.47616580    24.40881350
H       23.39329720   -37.75716780    24.46181300
C       23.61929700   -39.85116580    24.29381370
H       23.28629680   -40.04116440    23.27281380
H       24.50029750   -40.48916630    24.37181280
C       22.61929700   -40.31616590    25.32581330
H       23.05929760   -40.57516480    26.28881260
H       22.04229740   -39.43116760    25.59281350
C       21.75029750   -41.40216450    24.79981230
O       22.24529650   -42.53616710    24.68681340
N       20.48029710   -41.15916440    24.56081200
H       19.86629680   -41.96316530    24.51581190
H       20.04529760   -40.25716780    24.71481320
C       25.04929730   -38.18416600    25.69281200
O       24.56829640   -37.51316450    26.61581230
N       26.31029700   -38.67916490    25.74581340
H       26.70629690   -39.16916660    24.95181270
C       27.13929750   -38.47716520    26.94481280
H       26.70029640   -38.95616530    27.81981280
C       28.44929700   -39.13616560    26.53381350
H       29.12329670   -39.19916530    27.38881300
H       28.26629640   -40.18116760    26.28381350
C       29.23929600   -38.34416580    25.46681210
H       28.54729650   -37.79416660    24.82881360
H       29.74729730   -37.59416580    26.07281300
C       30.24229620   -39.23516460    24.61681370
H       30.93129730   -39.85116580    25.19481280
H       29.52329640   -39.94116590    24.20081330
C       31.08329580   -38.59916690    23.52681350
H       30.51329610   -37.89316560    22.92181210
H       31.88829610   -38.13916780    24.09981350
N       31.71029660   -39.73216630    22.77881240
H       32.17829510   -39.43616490    21.93381310
H       32.36529540   -40.20816800    23.38181300
H       30.95929720   -40.34616470    22.49881360
C       27.44629670   -37.05516430    27.35681340
O       27.71929740   -36.89416500    28.55081370
N       27.15529630   -36.07516480    26.46181300
H       26.67729760   -36.39216610    25.62781330
C       27.25529670   -34.65716550    26.68281360
H       27.94329640   -34.49216460    27.51181220
C       27.97729680   -33.97216800    25.47481350
H       27.32529640   -34.08916470    24.60981370
H       27.98429680   -32.90516660    25.69981190
C       29.34129710   -34.43016430    24.93581200
H       29.31329730   -35.51116560    24.80581280
C       29.59829710   -33.74216460    23.56681250
H       29.30829620   -32.69516750    23.71681210
H       30.64629750   -33.92716600    23.30081370
H       29.01729580   -34.15316770    22.73181340
C       30.46529580   -34.09016800    25.88081360
H       30.37729640   -33.14516450    26.43081280
H       30.54629710   -34.85216520    26.66581340
H       31.43529700   -34.06416700    25.36881260
C       25.88829610   -34.03416440    27.06981280
O       25.87929730   -33.02216720    27.82481190
N       24.79229740   -34.70716480    26.82381250
H       24.81529620   -35.61516570    26.37381360
C       23.46429630   -34.22316740    27.31881330
H       23.45629690   -33.13916780    27.43581200
C       22.41329570   -34.61916730    26.28981210
H       22.37029650   -35.70016480    26.10381320
H       21.53929710   -34.33816530    26.88981250
C       22.36229710   -33.84216690    24.98181340
N       22.27029610   -32.46316530    24.87181280
C       22.40729710   -32.18616490    23.52381320
H       22.44029620   -31.20916560    23.06381230
N       22.56829640   -33.36616520    22.82981300
H       22.53929710   -33.46016690    21.82481190
C       22.46829610   -34.47016530    23.69281200
H       22.62729640   -35.47316740    23.32681270
C       23.19029620   -34.95416640    28.66481210
O       22.46829610   -34.43416600    29.49481200
N       23.70629690   -36.19116590    28.82081220
H       24.21729660   -36.63716510    28.06881330
C       23.72729680   -36.84616470    30.11281200
H       22.79329680   -36.68016430    30.64881320
C       24.18829730   -38.32516480    29.89981270
H       25.06229590   -38.32316590    29.24781230
H       24.34129710   -38.80016710    30.86881260
C       23.03729630   -39.11516570    29.19181250
H       22.97229580   -38.84716800    28.13681220
H       23.45129590   -40.12316510    29.20281220
C       21.69429590   -39.01816560    29.94781300
O       20.70129590   -38.67316440    29.31481360
O       21.58929630   -39.29816440    31.17881200
C       24.79629710   -36.23616790    31.11881260
O       24.80429650   -36.39916610    32.31681440
N       25.83329580   -35.51016620    30.62481310
H       25.87729640   -35.45516590    29.61481290
C       26.90429690   -34.85616680    31.41281320
H       27.61629680   -35.56316760    31.83981320
C       27.74429700   -34.03616710    30.44081310
H       28.08229640   -34.65816500    29.61181260
H       27.08229640   -33.30116650    29.98481370
C       28.95329670   -33.34016800    31.06481360
H       28.63229750   -32.50616460    31.68881230
H       29.48129650   -33.98116680    31.76981350
S       30.20229720   -32.64116670    29.92781260
C       29.23429680   -31.69816590    28.78381350
H       29.92429730   -31.21216580    28.08281330
H       28.41829680   -32.23616790    28.28681370
H       28.84229660   -30.82816700    29.32581330
C       26.47329710   -33.87116620    32.46881100
O       27.11629680   -33.75816730    33.47181320
N       25.37229730   -33.13616560    32.20781330
H       24.83529660   -33.33616640    31.37281230
C       24.69129750   -32.24416730    33.19281390
H       24.72229580   -32.76516720    34.14981460
C       25.56129650   -30.92916680    33.33381270
H       26.62329670   -31.13316540    33.20081330
H       25.44329640   -30.14116670    32.59081270
C       25.51329610   -30.25016590    34.75881200
O       26.42929650   -29.41816710    35.04681400
O       24.64629750   -30.67316630    35.55581280
C       23.22829630   -31.93316650    32.87081150
O       22.84529690   -30.83016590    32.58281330
N       22.34329610   -32.92516710    32.96481320
C       22.60329630   -34.39216610    33.16681290
H       23.41429710   -34.71716690    33.82981110
H       22.78729630   -34.92216490    32.22381210
C       21.32429700   -34.90716550    33.67581180
H       21.12929730   -34.97416690    34.75281140
H       21.34129710   -35.97516630    33.42281340
C       20.24429700   -34.02416610    33.04281230
H       19.37129590   -33.99716570    33.70581440
H       19.91229630   -34.43216710    32.07981110
C       20.93229680   -32.68016430    32.81981280
H       20.73829650   -32.42516710    31.77781300
C       20.36129760   -31.57416530    33.72981260
O       19.43929670   -30.83616640    33.32581330
N       20.81929590   -31.45116620    35.00281140
H       21.54629710   -32.08116530    35.32081220
C       20.37129590   -30.41716580    35.88281250
H       19.28429600   -30.34616660    35.93081280
C       20.91429710   -30.63916590    37.28381350
H       21.97029690   -30.88716700    37.17781450
H       20.85329630   -29.70616530    37.84481430
C       20.24529650   -31.81116680    38.04581450
H       20.32529640   -32.69516750    37.41281130
C       21.01929660   -32.21616740    39.27681350
H       20.91429710   -31.43916700    40.04381180
H       20.70729640   -33.23216630    39.54981230
H       22.08729740   -32.14116670    39.03881450
C       18.85129740   -31.41516690    38.46781160
H       18.41729740   -32.12016680    39.18781280
H       18.74629590   -30.47916600    39.02981190
H       18.15129660   -31.29216580    37.63281250
C       20.82329750   -29.02216530    35.36681370
O       19.88929750   -28.24316600    35.20781330
N       22.01729580   -28.78316690    34.98781200
H       22.75229640   -29.47416690    35.08181380
C       22.44429590   -27.43016620    34.47881320
H       21.67129710   -26.78016660    34.88881300
C       23.76429750   -26.95716670    35.10781100
H       24.62529750   -27.52316670    34.75181200
H       23.84829710   -25.88316540    34.94381330
C       23.76329610   -27.13016700    36.62581250
H       22.87229730   -26.60216520    36.96681210
H       23.64429660   -28.19316670    36.83181380
C       25.09129710   -26.63716700    37.24181370
O       25.12929730   -25.74716570    38.03281400
N       26.23729710   -27.13016700    36.81481170
H       27.05129620   -26.62416650    37.14181140
H       26.25929640   -27.95016670    36.22081380
C       22.24229620   -27.10416600    33.00481410
O       22.48229600   -26.00816540    32.58281330
N       21.63529590   -28.01916690    32.22081380
H       21.51129720   -28.98716550    32.49181370
C       21.26929660   -27.72916600    30.80981250
H       21.60429570   -26.75216670    30.46081350
C       21.84829710   -28.94916530    29.99881360
H       21.52029610   -29.85716630    30.50381280
H       21.19429590   -28.97616580    29.12781330
C       23.30429650   -28.93016620    29.59681320
H       23.45129590   -27.92316630    29.20581250
H       23.98529620   -29.18816570    30.40681270
C       23.49329760   -29.80516620    28.37781330
H       23.19629670   -30.80116650    28.70581250
H       22.91329570   -29.63016700    27.47181320
C       25.03729630   -29.86816600    28.09181210
H       25.57429700   -30.11716650    29.00781250
H       25.25029750   -30.67116550    27.38581280
N       25.53929710   -28.50316620    27.64981270
H       26.35729600   -28.54016690    27.05781360
H       24.78929710   -28.13716700    27.07981300
H       25.78729630   -27.92816540    28.44281200
C       19.69529720   -27.56016540    30.82681270
O       19.02729610   -28.16816710    31.62081340
N       19.09729580   -26.62516590    30.07381250
C       19.75829700   -25.61616710    29.16281320
H       20.17829700   -26.04316710    28.24381260
H       20.56129650   -25.14916610    29.74781230
C       18.66829680   -24.65716550    28.81381230
H       18.93929670   -24.15516660    27.87681200
H       18.53329660   -23.92516710    29.61981200
C       17.46429630   -25.60916710    28.79281230
H       17.41229630   -26.18416600    27.85981370
H       16.50229640   -25.12116620    28.99581340
C       17.68729590   -26.61816600    29.85081290
H       17.20129590   -26.39816670    30.80181310
C       17.06529620   -27.94916530    29.32681270
O       17.72129630   -28.76816560    28.73481370
N       15.84629630   -28.26816560    29.76781270
H       15.49929710   -27.67416570    30.51081280
C       15.10629650   -29.50616650    29.38181300
H       15.77429680   -30.34516530    29.57481190
C       13.86329650   -29.61116600    30.24781230
H       14.21129700   -29.35116580    31.24681280
H       13.11929700   -28.87016680    29.95481300
C       13.06529710   -31.00816540    30.13881300
H       12.36529640   -31.02916530    30.97481350
H       12.44329640   -30.99016570    29.24381260
C       13.87329670   -32.32916640    30.08881380
H       13.28229710   -33.17616650    29.73981290
H       14.72429660   -32.12116620    29.44081310
C       14.35929680   -32.64216610    31.48381230
H       14.84829710   -31.76816560    31.91381260
H       13.47829630   -32.62316510    32.12581250
N       15.04829690   -33.88516620    31.68981360
H       15.96829700   -33.76716610    31.28981210
H       15.04429630   -34.10916520    32.67381290
H       14.54929640   -34.61016460    31.19481280
C       14.71329690   -29.51116560    27.87481310
O       14.36829660   -30.53916550    27.36281200
N       14.54629710   -28.27716640    27.34681320
H       14.65829660   -27.46916580    27.94881250
C       14.07629680   -27.93216710    25.99281310
H       13.87429710   -28.83916660    25.42281340
C       12.56229690   -27.40416530    26.11781310
H       12.43829630   -26.53816600    26.76681330
H       12.23729710   -27.27816580    25.08481220
C       11.60329630   -28.45016670    26.74581340
H       11.92529680   -29.48616600    26.64481350
H       11.68029690   -28.49416540    27.83181190
C       10.11029620   -28.45016670    26.30381200
O        9.51029680   -27.39516640    26.16481210
N        9.46029660   -29.54516600    26.35081290
H        8.46929650   -29.54916570    26.14181330
H        9.92829700   -30.42416570    26.53881260
C       15.06229690   -27.04316710    25.11481290
O       15.87729640   -26.25116540    25.61081310
N       14.77129650   -26.97516630    23.83281330
H       14.15429690   -27.70916560    23.50681300
C       15.59329700   -26.26816560    22.83981320
H       16.46729660   -25.94316670    23.40481380
C       16.11829760   -27.17716600    21.74381260
H       15.26629640   -27.61916540    21.22681240
H       16.74129680   -26.48316570    21.18081280
C       17.00029750   -28.32016560    22.32681270
O       17.73029710   -28.08316610    23.31081200
O       16.89629750   -29.48516650    21.90581320
C       14.92029670   -25.07316590    22.19081310
O       13.72129630   -25.02416610    22.08981320
N       15.80529690   -24.19716640    21.62081340
H       16.77929690   -24.28516580    21.88381200
C       15.53629680   -22.96816640    20.86581230
H       15.06229690   -22.29616550    21.58181190
C       16.89229580   -22.38316540    20.32981300
H       17.39529610   -22.07816700    21.24781230
H       17.51629640   -23.10416600    19.80181310
C       16.73929600   -21.14216610    19.40281300
H       16.38429640   -21.51716610    18.44281200
H       16.09129710   -20.38216590    19.83881380
C       18.12129590   -20.52116580    19.19681360
H       18.77729610   -21.35316660    18.93981360
H       18.07229610   -19.81916620    18.36481290
N       18.64429660   -19.79416660    20.38181300
H       19.47529600   -20.24616620    20.73581310
C       18.26529690   -18.64716530    20.88581280
N       17.28129580   -17.92716600    20.44681360
H       16.66729740   -18.31116680    19.74381260
H       17.08829690   -17.02416610    20.85481260
N       19.02329640   -18.06916620    21.81881330
H       19.89429660   -18.55416680    21.98481370
H       18.88829610   -17.10516550    22.08781240
C       14.51029680   -23.23716550    19.71781350
O       14.51029680   -24.28516580    19.04781340
N       13.63429640   -22.26216700    19.39781380
H       13.46729660   -21.49916650    20.04281230
C       12.65429690   -22.38916590    18.36981200
H       12.10729690   -23.31616590    18.54281230
C       11.60129640   -21.30016710    18.46081350
H       12.04829690   -20.30316540    18.35681340
H       11.06729700   -21.33316610    17.50281330
C       10.60429670   -21.34916690    19.62581250
C       10.85029700   -22.24516680    20.68381310
H       11.75729660   -22.83116530    20.71181300
C        9.90729710   -22.28016660    21.69681360
H       10.01729680   -22.96816640    22.52181240
C        8.74029640   -21.53116610    21.64581300
O        7.85229680   -21.66816710    22.70581250
H        7.02729650   -21.26516530    22.42581370
C        8.60129640   -20.51716610    20.63681220
H        7.73529670   -19.87416650    20.67681310
C        9.50729660   -20.48716550    19.59581380
H        9.32529640   -19.77116580    18.80781360
C       13.30529690   -22.54216580    16.96181300
O       12.80029680   -23.37716670    16.18181230
N       14.36829660   -21.78516580    16.65981290
H       14.46029660   -20.95116620    17.22681240
C       15.12829690   -22.00516700    15.44181250
H       14.48129650   -21.80116650    14.58881280
C       16.22829630   -20.98916630    15.29681300
H       16.92829700   -21.16916660    16.12181280
H       16.71329690   -21.08616640    14.31781290
H       15.87629700   -19.96316530    15.45781330
C       15.67529680   -23.42216680    15.25981330
O       16.10129740   -23.75016590    14.18481250
N       15.83029650   -24.23416710    16.33981320
H       15.55729680   -23.85816570    17.24081230
C       16.11229710   -25.64016530    16.27481270
H       16.71029660   -25.79216580    15.37581250
C       17.08729740   -26.08516690    17.38781360
H       18.07529640   -25.72016530    17.10481260
H       16.75229640   -25.76516530    18.37481310
C       17.29229740   -27.60816570    17.48981290
H       16.31829640   -28.09816550    17.49381260
C       18.00429730   -28.06116680    16.18581200
H       17.41729740   -27.93916700    15.26681330
H       18.89829640   -27.43816570    16.05481340
H       18.23129650   -29.13116650    16.26881220
C       18.15329740   -28.16616630    18.63381200
H       19.21129610   -28.12516590    18.34781270
H       17.96029660   -27.56716540    19.53281210
H       17.85629650   -29.21316530    18.77381320
C       14.80729680   -26.46416660    16.14681240
O       14.48529620   -27.03216550    15.10481260
N       14.13729670   -26.66216660    17.23081210
H       14.49929710   -26.21516610    18.06481360
C       13.11829660   -27.76016620    17.34681320
H       13.43429660   -28.67316630    16.84181210
C       12.94929700   -28.16016580    18.78881260
H       12.31829640   -29.04216580    18.68181230
H       13.88829710   -28.49216650    19.23381230
C       12.30429650   -27.12316700    19.71281240
H       13.07129670   -26.39816670    19.98481370
H       11.56729700   -26.63716700    19.07381250
C       11.63729670   -27.76716610    20.92181210
H       10.78429700   -28.36216550    20.59581380
H       12.47529700   -28.28716660    21.38481330
N       11.19229700   -26.76616670    21.88181300
H       11.74129680   -25.92016600    21.92281340
C       10.40229700   -26.91216660    22.92681310
N        9.78829670   -28.02316670    23.19081310
H        9.92329690   -28.85716630    22.63781360
H        9.02829650   -27.95916560    23.85281370
N       10.20529650   -26.00716590    23.79881290
H       10.71129700   -25.14016530    23.69181250
H        9.72229670   -26.26816560    24.64681240
C       11.87929630   -27.48216630    16.59481240
O       11.12629700   -28.34416580    16.17581370
N       11.56229690   -26.23416710    16.39581300
H       12.24729630   -25.52916530    16.64081190
C       10.34329700   -25.73216630    15.69481280
H        9.67629620   -26.59216690    15.63281250
C        9.59229660   -24.58116530    16.36181260
H        8.56329630   -24.51116560    16.00881200
C        9.46129700   -24.54516600    17.87681200
H        8.64129640   -23.87416650    18.15881350
H        9.23229690   -25.58616640    18.13581280
H       10.39529710   -24.32416530    18.40881350
O       10.07929710   -23.29516600    16.05181310
H       10.93129630   -23.22216610    16.48881340
C       10.52829650   -25.53916550    14.16381260
O        9.61229710   -25.09816550    13.51381300
N       11.71129700   -25.88216590    13.59281250
H       12.37029650   -26.47316550    14.08681300
C       11.96629710   -25.61416630    12.20181270
H       11.86229710   -24.55016710    11.99081330
C       13.46729660   -25.76616670    11.93681240
H       13.70329670   -25.46316530    10.91681290
H       14.02629660   -25.05016710    12.53981300
O       13.97429660   -26.98816680    12.44381240
H       14.41829680   -26.82516670    13.27881240
C       11.04829690   -26.43616680    11.30481240
O       10.70829680   -26.03816600    10.17781260
N       10.47229670   -27.58416560    11.66681290
C       10.79929640   -28.55916600    12.72181320
H       10.15429690   -28.25316620    13.55481240
H       11.84329700   -28.55116650    13.05881310
C       10.55829620   -30.00516700    12.34481240
H       10.40929700   -30.71816640    13.16481300
H       11.35129640   -30.35916710    11.67381290
C        9.29229640   -29.72416690    11.49381260
H        8.38529680   -29.75716590    12.10981270
H        9.18829630   -30.41616630    10.64881320
C        9.49929710   -28.26416590    10.91181280
H        9.90129660   -28.40116690     9.90781310
C        8.14629650   -27.49816700    10.83381270
O        7.58229680   -27.35316660     9.76181320
N        7.74029680   -27.01916690    11.98681260
H        8.30329700   -27.26116560    12.79281330
C        6.52929690   -26.20816610    12.17481330
H        5.68329670   -26.72716520    11.72381310
C        6.09729670   -26.10016630    13.68781280
H        6.95829680   -25.78416630    14.27881240
H        5.26629690   -25.39616580    13.72681330
C        5.60529660   -27.41216660    14.29681300
H        4.91329670   -27.16916660    15.10281280
H        5.02729650   -27.80916600    13.46181300
C        6.72929670   -28.36116600    14.75081250
O        7.88029670   -28.10416600    14.52481270
N        6.47629690   -29.39016530    15.49381260
H        7.32329650   -29.89016530    15.73381330
H        5.57229660   -29.77516560    15.73881240
C        6.63629670   -24.80616570    11.58681300
O        5.58429670   -24.10816570    11.53981300
N        7.79929690   -24.36016650    11.26881310
H        8.59029670   -24.95416640    11.48781300
C        8.09029670   -23.01316640    10.70881270
H        7.25129650   -22.31916620    10.74981310
C        9.34129710   -22.48016550    11.45081330
H        9.22529700   -22.44516560    12.54081250
H       10.15529630   -23.18216710    11.23181250
C        9.84729670   -21.14216610    11.06981280
C       10.69729710   -20.87416650    10.07781310
H       11.14829640   -21.66516690     9.49781320
N       10.73329640   -19.57916640     9.76281260
H       11.44729710   -19.12116620     9.21481320
C        9.92929650   -18.86916540    10.65581320
C        9.67529680   -17.50816540    10.91481300
H       10.19729710   -16.75516700    10.34281250
C        8.85929680   -17.17816540    11.98881240
H        8.79129700   -16.12516590    12.21781250
C        8.14129640   -18.10516550    12.68481250
H        7.39629650   -17.84216690    13.42081260
C        8.35829640   -19.42016600    12.37081240
H        7.79929690   -20.17816540    12.90081310
C        9.28929710   -19.86416630    11.42881300
C        8.37729640   -23.04016690     9.19181250
O        7.83529660   -22.25916670     8.45581250
N        9.09529690   -24.05016710     8.66181280
H        9.56129650   -24.70516590     9.27881240
C        9.25829700   -24.23716550     7.18981270
H        9.26029680   -23.23416710     6.76381300
C       10.52329640   -25.02016640     6.86081270
H       10.40729710   -26.00616650     7.31081300
H       10.43229680   -25.16616630     5.78481290
C       11.89129640   -24.35416600     7.16181280
H       11.77329640   -23.85416600     8.12381270
C       13.13929650   -25.32316590     7.05681280
H       14.07329650   -24.87616540     7.41981270
H       12.92529680   -26.28916550     7.53081270
H       13.22929670   -25.47516630     5.97381310
C       12.16929630   -23.24616620     6.09781270
H       13.25629710   -23.09916690     6.11781260
H       11.79929640   -23.61616710     5.13381290
H       11.72129630   -22.28316690     6.37181280
C        8.02329640   -24.83516690     6.57881310
O        7.64229680   -24.46216580     5.46181300
N        7.42529680   -25.83016590     7.29281280
H        7.89629650   -26.06616590     8.15781310
C        6.29529670   -26.69916530     6.88581280
H        6.67829660   -27.36016650     6.10881280
H        5.97229670   -27.39716530     7.65781310
C        5.13529680   -25.93616680     6.17481280
O        4.82629680   -26.36216550     5.07881310
N        4.50429680   -24.87216570     6.75081300
C        4.60929680   -24.25016590     8.07881260
H        5.66929670   -24.16116520     8.34681320
H        3.95429660   -24.73416710     8.81381320
C        4.02229690   -22.77916530     8.00581260
H        4.73629670   -22.12616540     7.48881290
H        3.72929670   -22.32816700     8.96181300
C        2.93429660   -23.10616680     6.97081280
H        2.68829680   -22.15616610     6.47981260
H        2.16929670   -23.56716540     7.60681300
C        3.59729670   -24.09316640     5.97981260
H        2.78029660   -24.68416600     5.56681300
C        4.14429660   -23.28116610     4.85681300
O        3.43629670   -22.99416540     3.93081280
N        5.44329690   -22.86616710     4.91981270
H        5.99929670   -23.23216630     5.68281270
C        6.02429680   -22.02016640     3.83381300
H        5.43529650   -21.11916540     3.66381290
C        7.43529650   -21.46616550     4.09681270
H        8.21629710   -22.22316550     4.02381280
H        7.66229680   -20.64216610     3.41981290
C        7.60329680   -21.00016590     5.58381270
H        7.20729680   -21.84616660     6.14681290
H        8.67129710   -20.96416660     5.80281310
C        6.97129680   -19.72416690     6.02081300
O        6.29029660   -19.07116700     5.24481300
N        7.11029670   -19.37216570     7.27781300
H        6.54929690   -18.60516550     7.62781290
H        7.86329650   -19.85016630     7.75781300
C        6.22529650   -22.70016670     2.47081280
O        5.90329650   -22.13016700     1.42381290
N        6.81229690   -23.91116520     2.55081300
H        7.17629670   -24.25016590     3.43281290
C        7.21129660   -24.72016530     1.36981280
H        7.76329660   -24.06116680     0.69881280
C        8.18929670   -25.81816670     1.77281280
H        9.07029630   -25.44916530     2.29681280
C        7.52129650   -26.84716610     2.59181280
H        7.20929670   -26.37816620     3.53381280
H        6.61629680   -27.24716570     2.11781290
H        8.21629710   -27.60816570     2.96581290
C        8.85029700   -26.61616710     0.52881280
H        9.59829710   -27.26216700     0.98781280
H        8.13229660   -27.32416530     0.11481280
C        9.44129660   -25.70816610    -0.49018720
H        9.91729640   -26.33816530    -1.25118720
H        8.65029620   -25.04716680    -0.86718710
H       10.22629640   -25.19616700     0.07981280
C        5.98829650   -25.21816640     0.54881290
O        6.14229680   -25.40116690    -0.62618710
N        4.84529690   -25.27416610     1.22881280
H        4.95329670   -25.26516530     2.23681280
C        3.53429680   -25.39616580     0.64381280
H        3.48729660   -26.24016570    -0.04518720
C        2.62329670   -25.85216520     1.75181280
H        2.92529680   -26.85416600     2.05681280
H        2.57629660   -25.11516570     2.55381270
C        1.15829670   -26.02116580     1.28981280
H        0.65029670   -25.06316570     1.17681290
H        1.13529670   -26.54316710     0.33381280
C        0.28629670   -26.76416590     2.42181280
O        0.72329670   -26.88116650     3.57581280
O       -0.88570330   -27.10716630     2.14281270
C        3.02129670   -24.19316670    -0.12218720
O        2.58129670   -24.30816650    -1.24518720
N        3.01729680   -22.98216630     0.41581280
H        3.23329660   -22.87316700     1.39981280
C        2.73029660   -21.73216630    -0.29518710
H        1.72229670   -21.74816700    -0.71018710
C        2.93029670   -20.54416660     0.65681280
H        3.94529680   -20.55616570     1.05281280
C        2.65129660   -19.23416710    -0.03318720
H        2.86229660   -18.31716540     0.53081290
H        3.19529680   -19.05816650    -0.96918710
H        1.57729670   -19.21616550    -0.25618710
C        1.89129660   -20.71016690     1.83481290
H        0.86429670   -20.60316660     1.46481290
H        1.99429670   -21.58816530     2.48381280
H        2.07929660   -19.85916710     2.49981280
C        3.74829670   -21.68016620    -1.47218720
O        3.25329660   -21.47816660    -2.54418710
N        5.07729670   -21.91416550    -1.32518720
H        5.45829680   -21.94016650    -0.38718720
C        5.98329690   -21.88216590    -2.43418720
H        5.95429660   -20.88816640    -2.87918710
C        7.48029660   -22.01816560    -2.01718710
H        7.49329660   -22.95316700    -1.45618710
C        8.52129650   -22.31916620    -3.14218710
H        9.53929710   -22.27716640    -2.73718710
H        8.44029710   -23.34816550    -3.51618720
H        8.43529700   -21.57116700    -3.94018720
C        7.85429670   -20.78616520    -1.14918720
H        8.43129630   -20.09316640    -1.76218710
H        6.95529650   -20.36116600    -0.70318720
C        8.79429630   -21.13716700     0.01081280
H        8.34029670   -21.98416710     0.54081280
H        9.74829670   -21.49316600    -0.39718710
H        8.90329650   -20.33916660     0.75581280
C        5.58229680   -22.85616680    -3.59218720
O        5.56529660   -22.52416610    -4.75218730
N        5.38829660   -24.10116580    -3.15518710
H        5.60529660   -24.27216530    -2.18118720
C        4.92629670   -25.18916700    -4.07518720
H        5.67329650   -25.41416550    -4.83718730
C        4.75729660   -26.47116660    -3.28718710
H        5.75029660   -26.73316570    -2.92118720
H        4.02029660   -26.39316560    -2.48818710
C        4.16829680   -27.53016660    -4.28218700
H        3.26629660   -27.10916710    -4.72518730
H        4.82529690   -27.60716630    -5.14918710
C        3.87129660   -28.91116520    -3.70918730
H        3.12429670   -28.86916540    -2.91618700
H        3.42229680   -29.45416640    -4.54018740
N        5.04929690   -29.53516580    -3.23618720
H        5.92529680   -29.03216550    -3.22318720
C        5.19129660   -30.84416580    -2.87318710
N        4.27129650   -31.69716640    -3.08018710
H        3.38329670   -31.50816540    -3.52118710
H        4.56329680   -32.65216450    -2.92518710
N        6.19829650   -31.28116610    -2.19518710
H        6.91729690   -30.63416670    -1.90318720
H        6.20329670   -32.25716780    -1.93618710
C        3.65929680   -24.73116680    -4.75318720
O        3.69229670   -24.70716670    -5.99518730
N        2.69229670   -24.29116630    -4.03918700
H        2.82529660   -24.30316540    -3.03518720
C        1.40629670   -23.80116650    -4.58618740
H        0.96629670   -24.60016630    -5.18318700
C        0.38129670   -23.53016660    -3.54418710
H        0.35529670   -24.38316540    -2.86618710
H        0.66629670   -22.68616680    -2.91518710
O       -0.86870330   -23.27416610    -4.08218720
H       -1.28570330   -24.06316570    -4.43718720
C        1.53929660   -22.70916560    -5.58918710
O        1.09829660   -22.92316630    -6.71218730
N        2.30129670   -21.66116520    -5.22818710
H        2.68329670   -21.66216660    -4.29018740
C        2.62629680   -20.50616650    -6.08618740
H        1.71529660   -20.14716530    -6.56418700
C        3.36529660   -19.58216670    -5.17218730
H        4.25129650   -20.04816630    -4.74218700
H        3.64829660   -18.80416680    -5.88118700
O        2.47129680   -19.11016650    -4.22518730
H        2.62529660   -19.70716670    -3.49018720
C        3.52229670   -20.87816620    -7.26718710
O        3.32429670   -20.30616570    -8.28418730
N        4.45429660   -21.80416680    -7.15718700
H        4.44329690   -22.20816610    -6.22818710
C        5.32229660   -22.34416580    -8.22418690
H        5.75329690   -21.52816580    -8.80418680
C        6.42929650   -23.25416560    -7.68118720
H        6.00529670   -24.00516700    -7.01418730
C        7.38229660   -23.74616620    -8.80018710
H        7.02829650   -24.69616700    -9.21818730
H        7.54229690   -23.02616690    -9.61318680
H        8.38129710   -23.92716600    -8.38618760
O        7.29529670   -22.52316670    -6.86118700
H        6.83529660   -22.40816690    -6.02618690
C        4.50329690   -23.15016560    -9.29318710
O        4.78329660   -22.99716570   -10.48318670
N        3.57729670   -24.07816700    -8.88018700
H        3.59329680   -24.26116560    -7.88418720
C        2.67029670   -24.81016540    -9.77518750
H        3.15629670   -25.17816540   -10.67918680
C        2.26429680   -26.07116700    -9.04018690
H        1.89129660   -25.82316590    -8.04618740
H        1.39929660   -26.52316670    -9.52718730
C        3.33029680   -27.07916640    -8.74418740
H        4.12929680   -26.65216640    -8.13718700
H        2.75729660   -27.86716650    -8.25418760
C        3.91729660   -27.67816540   -10.07618710
H        3.07329680   -27.66016580   -10.76618670
H        4.61729670   -27.00116540   -10.56518750
C        4.46629670   -29.08116530    -9.98318670
H        5.34329650   -29.00016590    -9.34118750
H        3.87129660   -29.76216700    -9.37618730
N        4.79829650   -29.58216670   -11.33518700
H        4.42429690   -30.50816540   -11.48518750
H        4.44429680   -28.92316630   -12.01418690
H        5.80129670   -29.67016600   -11.42618750
C        1.55929670   -23.86316680   -10.37018680
O        1.05229660   -24.14216610   -11.47518730
N        1.18129670   -22.78916550    -9.70318700
H        1.47329660   -22.65416530    -8.74218750
C        0.34829670   -21.78816600   -10.36918740
H       -0.54870330   -22.25016590   -10.78218750
C       -0.07070330   -20.90016560    -9.21518710
H       -0.66370330   -21.51016620    -8.53418730
H        0.77829660   -20.44216540    -8.70818710
C       -0.98670330   -19.80616570    -9.74218750
H       -0.52770330   -19.22516630   -10.54218670
H       -1.88370340   -20.27116580   -10.15018750
S       -1.71370330   -18.66916660    -8.45418740
C       -3.19970320   -19.46016690    -7.85518690
H       -3.77470330   -19.64516640    -8.77118680
H       -2.97270320   -20.40216640    -7.34118700
H       -3.74370340   -18.83316610    -7.13818690
C        1.01729670   -20.91516690   -11.45318700
O        0.41729670   -20.67216680   -12.48118690
N        2.26429680   -20.49716570   -11.25718690
H        2.74329660   -20.68516540   -10.38418670
C        3.11629680   -19.95616530   -12.25018690
H        2.62229660   -19.12216570   -12.74918750
C        4.43529650   -19.33216670   -11.58618740
H        4.78129670   -19.95516590   -10.76118760
C        5.64729690   -19.07316590   -12.48918720
H        6.46429680   -18.61916540   -11.91518690
H        6.08329680   -20.00416560   -12.87218760
H        5.47229670   -18.35816570   -13.30318740
C        4.08229680   -17.98016550   -10.95018670
H        3.22529670   -18.06116680   -10.28218750
H        4.90129660   -17.73316570   -10.27418710
C        3.90929680   -16.76016620   -11.92018700
H        3.53729680   -15.89616580   -11.35518740
H        4.87729640   -16.49516680   -12.36118700
H        3.18529680   -16.91516690   -12.73018740
C        3.48429660   -20.90616610   -13.39818670
O        3.54129670   -20.43316650   -14.51918700
N        3.61229660   -22.25816540   -13.20518680
H        3.84229660   -22.50716590   -12.25118730
C        3.74129680   -23.34416580   -14.19218730
H        4.63729670   -23.13816640   -14.77618690
C        3.97029660   -24.67716600   -13.47718720
H        4.85529660   -24.56916620   -12.85018730
H        3.11229660   -24.94716640   -12.86218740
C        4.27129650   -25.83316610   -14.44318680
H        3.40829660   -25.97216610   -15.09418680
H        5.15829660   -25.59116550   -15.02918720
C        4.43729690   -27.21916580   -13.77318670
O        5.58729650   -27.74116710   -13.62518690
O        3.54129670   -27.76616670   -13.09118750
C        2.57229660   -23.39216610   -15.14618680
O        2.74929670   -23.51316640   -16.36218640
N        1.38429670   -23.24916650   -14.66318700
H        1.32929670   -23.17316630   -13.65418720
C        0.11429670   -23.04616550   -15.38318730
H       -0.09870330   -23.86516570   -16.07018660
C       -1.06370330   -22.91916660   -14.39318750
H       -0.77670330   -22.43516540   -13.45918750
H       -1.96370330   -22.48116680   -14.82318690
C       -1.45070330   -24.32116700   -13.96818730
H       -2.18170330   -24.70116620   -14.68218710
H       -0.56670330   -24.95516590   -14.03018760
C       -2.14770340   -24.50416560   -12.60018730
H       -2.78270340   -25.38716700   -12.67818740
H       -1.34970330   -24.63816640   -11.86918740
N       -2.91370320   -23.34116550   -12.11918740
H       -3.22570320   -22.69216540   -12.82718750
C       -3.20470330   -23.15716550   -10.85118680
N       -2.99070330   -24.03716660    -9.92218690
H       -2.61270330   -24.94316670   -10.15818690
H       -3.22170330   -23.91016580    -8.94718740
N       -3.80970340   -22.00516700   -10.46218680
H       -3.93970320   -21.28716660   -11.16118720
H       -4.23970320   -21.89116670    -9.55618760
C        0.12329670   -21.79416660   -16.27318760
O       -0.32170330   -21.83416560   -17.41418650
N        0.41729670   -20.67916680   -15.67618750
H        0.46829670   -20.79616550   -14.67118740
C        0.41529670   -19.35316660   -16.30318640
H       -0.58370330   -19.15316580   -16.69018750
C        0.69129670   -18.30416680   -15.24518680
H        0.15229670   -18.44616700   -14.30818750
H        1.65629670   -18.56016540   -14.80918690
C        0.67929670   -16.77816580   -15.60118680
H        1.01929660   -16.17316630   -14.76018710
H        1.44629670   -16.54816630   -16.34118650
C       -0.64270330   -16.19816590   -16.12818720
O       -0.70870330   -15.12716580   -16.73918720
O       -1.72270330   -16.82316590   -15.95618720
C        1.40629670   -19.16216660   -17.45218660
O        1.01229670   -18.57516670   -18.47418790
N        2.63029670   -19.69116590   -17.40918730
H        3.00229670   -20.04116630   -16.53518680
C        3.58729670   -19.63116650   -18.60018730
H        3.58029680   -18.60916710   -18.97918700
C        5.06629660   -19.88516620   -18.20818710
H        5.73429680   -20.00616650   -19.06018640
C        5.53729680   -18.74416540   -17.28618620
H        5.56829690   -17.75616650   -17.76218800
H        4.95929670   -18.67316630   -16.35718730
H        6.59929660   -18.79516600   -17.01618770
C        5.18329670   -21.21216580   -17.48418810
H        4.46729660   -21.32016560   -16.67018700
H        5.06229690   -21.97816660   -18.25118640
C        6.57629680   -21.47216610   -16.87618640
H        6.81029650   -20.90216640   -15.96818730
H        6.58329680   -22.55916600   -16.72818760
H        7.28829670   -21.35616680   -17.70318790
C        3.05529670   -20.40416530   -19.81718640
O        3.52829670   -20.30316540   -20.89618680
N        2.12229660   -21.34816550   -19.60918810
H        1.77429660   -21.54016690   -18.67718700
C        1.56329670   -22.18116570   -20.68318750
H        2.03829670   -22.01516530   -21.65018650
C        1.54629670   -23.64216610   -20.29718780
H        0.99629670   -23.82416530   -19.37318800
H        1.11329660   -24.14616580   -21.16118620
C        2.95929670   -24.11816600   -20.13118740
O        3.58029680   -24.49716570   -21.09318730
N        3.53229670   -24.06116680   -18.91218760
H        4.51029680   -24.31016540   -18.83118630
H        3.11029670   -23.62416650   -18.10118680
C        0.12829670   -21.72316550   -21.01318740
O       -0.50670330   -22.42616650   -21.76018710
N       -0.37670330   -20.58916660   -20.46318630
H        0.10229670   -20.07416530   -19.73418810
C       -1.68970330   -20.03116610   -20.79518700
H       -2.46470330   -20.79516600   -20.73218730
C       -2.09770320   -19.08316610   -19.72418790
H       -3.09270330   -18.71416660   -19.97418790
H       -2.19770340   -19.64616580   -18.79618640
O       -1.24770330   -17.98016550   -19.63918690
H       -0.43070330   -18.20916560   -19.19018750
C       -1.69470330   -19.22916600   -22.08018680
O       -0.69370330   -18.81416700   -22.68118670
N       -2.94870330   -19.13816640   -22.53118710
H       -3.64670320   -19.78516580   -22.18718720
C       -3.27970340   -18.30616570   -23.74518780
H       -2.33670330   -18.16216660   -24.27218630
C       -4.16870360   -18.81016540   -24.86818700
H       -5.19570350   -18.86916540   -24.50918770
C       -4.24870350   -17.94316670   -26.14018630
H       -3.22770330   -17.82916640   -26.52318760
H       -4.86570310   -18.39416690   -26.92718700
H       -4.59570310   -16.94716640   -25.83818630
C       -3.54770330   -20.18516540   -25.23518750
H       -4.00870320   -20.66516690   -26.10818670
H       -2.49670340   -20.03116610   -25.50818630
H       -3.63870330   -20.77816580   -24.31718640
C       -3.68770340   -16.90216640   -23.24218750
O       -4.84570310   -16.56116680   -23.39318660
N       -2.69757441   -16.16053371   -22.75039544
H       -1.78534211   -16.60625812   -22.69018627
C       -2.76124890   -14.74303095   -22.40924429
H       -3.74079263   -14.54432942   -21.97917973
C       -1.69619116   -14.45944551   -21.32380816
H       -1.76746690   -13.42279718   -21.00181869
H       -1.88306320   -15.08904486   -20.45457684
C       -0.28441867   -14.70987040   -21.82484496
O        0.32750129   -13.87587561   -22.46357975
N        0.22267481   -15.90167392   -21.61900828
H        1.05527496   -16.15202005   -22.14539901
H       -0.24596187   -16.58715815   -21.03786251
C       -2.64089309   -13.78387927   -23.62021904
O       -2.47296097   -12.60050670   -23.39082158
N       -2.69470330   -14.24616620   -24.88418770
H       -2.89370320   -15.22316650   -25.06618690
C       -2.81070330   -13.35216620   -26.01418690
H       -2.25070330   -12.43216610   -25.85018730
C       -2.47370340   -14.10016630   -27.36018750
H       -1.57270340   -14.69916630   -27.22918700
H       -3.30370330   -14.71216580   -27.71118740
C       -2.18370340   -13.10216620   -28.50218770
O       -2.07270340   -11.87316610   -28.24718670
O       -2.14270330   -13.51616570   -29.69718740
C       -4.22370340   -12.80716610   -26.12118720
O       -5.13170340   -13.42616650   -25.59418680
N       -4.42572976   -11.74372748   -26.89501682
H       -3.60896330   -11.34698776   -27.36574115
C       -5.71109768   -11.12573563   -27.17137304
H       -6.49624216   -11.87258984   -27.04576624
C       -5.89279865   -10.01343323   -26.13646034
H       -5.55073881   -10.44019902   -25.17140350
H       -5.21285683    -9.18698346   -26.40166736
C       -7.33129515    -9.52283566   -25.93919632
O       -8.27345959   -10.30524078   -25.71493391
N       -7.44067850    -8.16728367   -25.99007127
H       -8.33533717    -7.70386072   -25.77299838
H       -6.57866565    -7.59888153   -26.05669906
C       -5.75903718   -10.53770183   -28.60150028
O       -4.73754638   -10.10896617   -29.11780119
N       -6.93070320   -10.47716620   -29.25618740
C       -7.23270320    -9.61216640   -30.44318770
H       -6.37170310    -9.62416650   -31.12218670
H       -7.33970360    -8.59916590   -30.03418730
C       -8.50370310   -10.16416650   -31.05018810
H       -8.26370330   -10.90716650   -31.81918720
H       -9.17670350    -9.43116660   -31.51218800
C       -9.31470300   -10.71116640   -29.86218640
H       -9.96670340   -11.52716640   -30.19918630
H       -9.86170290    -9.95416640   -29.28618620
C       -8.13570310   -11.31216620   -29.03718760
H       -8.31270310   -11.37216660   -27.96318630
C       -7.90970330   -12.76616570   -29.68118670
O       -7.01370330   -12.90316580   -30.51518630
N       -8.72470380   -13.80216600   -29.26118660
H       -9.56070330   -13.70516590   -28.69818690
C       -8.43770310   -15.16816620   -29.77618790
H       -7.36070350   -15.27716640   -29.89618680
C       -8.78570370   -16.24216650   -28.71818730
H       -9.69670300   -16.03016660   -28.15718650
H       -9.02870370   -17.10316660   -29.34118650
C       -7.72270350   -16.65416530   -27.64018630
H       -6.72370340   -16.65116690   -28.07418630
C       -7.62370350   -15.63016610   -26.50118640
H       -8.57570360   -15.13616660   -26.26918790
H       -7.12270360   -15.95516590   -25.58118630
H       -6.97370340   -14.84516620   -26.90818790
C       -7.99670310   -18.06516650   -27.10218620
H       -7.32070350   -18.43116570   -26.32018660
H       -9.01070310   -18.16416550   -26.69418720
H       -7.91670320   -18.81916620   -27.89418790
C       -9.12370300   -15.43216610   -31.17518810
O      -10.34770300   -15.34416580   -31.28218650
N       -8.31170370   -15.72416590   -32.21618650
H       -7.32870340   -15.61916640   -31.99818800
C       -8.69170380   -15.72016620   -33.62318800
H       -9.50870320   -15.02516650   -33.81818770
C       -7.48070340   -15.30316640   -34.57218550
H       -6.62570330   -15.95616630   -34.39918900
C       -7.89370350   -15.44416620   -35.96818540
H       -7.07770350   -15.26816650   -36.68018720
H       -8.31370350   -16.42716600   -36.21518710
H       -8.61470320   -14.67116640   -36.26318740
C       -6.87770320   -13.91216660   -34.24918750
H       -6.64470340   -13.89416600   -33.18418880
H       -5.93670320   -13.86516570   -34.79818730
C       -7.80770350   -12.76616570   -34.62418750
H       -8.64570330   -12.80116650   -33.91618730
H       -7.23070340   -11.83516600   -34.55318830
H       -8.30470370   -12.77716640   -35.60218810
C       -9.14070320   -17.20116620   -33.80718610
O       -8.39370350   -18.13516620   -34.16318890
N      -10.39570330   -17.45916560   -33.50718690
H      -11.02970310   -16.67316630   -33.43318560
C      -10.98870370   -18.76116560   -33.57818600
H      -10.20870300   -19.50916670   -33.43418880
C      -12.12970350   -18.72916600   -32.47718810
H      -11.66570380   -18.37016680   -31.55918690
H      -12.89470290   -18.03116610   -32.81818770
C      -12.87470340   -20.04616550   -32.16218570
O      -12.74570370   -21.06116680   -32.90818790
O      -13.41470340   -20.14516640   -31.07418630
C      -11.65170290   -19.01816560   -34.94418720
O      -12.80570320   -18.68516540   -35.27818680
N      -10.89370350   -19.76516530   -35.80918880
H       -9.99070360   -20.08016590   -35.47518540
C      -11.29970360   -20.17116550   -37.13318630
H      -11.56770320   -19.27316670   -37.69018550
C      -10.16670320   -20.89716530   -37.82218550
H       -9.84770300   -21.79816630   -37.29918670
C      -10.44270320   -21.34716610   -39.24918750
H      -10.85170360   -20.49616620   -39.80818560
H       -9.62370300   -21.88016700   -39.74718860
H      -11.16870310   -22.17016600   -39.25618740
C       -8.91470340   -19.94116590   -37.90018840
H       -9.21470360   -19.02116580   -38.41618730
H       -8.52770330   -19.65616610   -36.91418840
H       -8.07170300   -20.48116680   -38.34718700
C      -12.59370330   -21.07016560   -37.22918700
O      -13.38370320   -20.94816590   -38.13518910
N      -12.82170300   -21.87116620   -36.19518660
H      -12.05770300   -21.95616530   -35.53518680
C      -13.98670290   -22.77016640   -35.99018860
H      -14.00570300   -23.41316600   -36.87018590
C      -13.77370360   -23.63716700   -34.72818760
H      -14.33670330   -24.55316540   -34.90918730
H      -12.72970290   -23.95016670   -34.73518750
O      -14.18170360   -23.05016710   -33.49018860
H      -13.63370320   -22.30316540   -33.23918530
C      -15.31970310   -22.04016690   -35.89718630
O      -16.27870370   -22.37816620   -36.59118650
N      -15.34170340   -21.01516530   -34.98818590
H      -14.47370340   -20.83416560   -34.49918750
C      -16.45670320   -20.07916640   -34.82118610
H      -17.35770420   -20.65416530   -35.03818890
C      -16.54170420   -19.74016570   -33.28018570
H      -15.59570310   -19.51616670   -32.78718570
H      -17.09470370   -18.80816650   -33.16118620
C      -17.23370360   -20.81916620   -32.42118840
H      -18.26070400   -20.93116570   -32.76818850
H      -16.70870400   -21.77316670   -32.46718600
C      -17.39470290   -20.29716680   -30.99218750
H      -17.82670400   -19.30016710   -31.08118630
H      -18.14470290   -20.88716700   -30.46618650
N      -16.09870340   -20.26616670   -30.27118680
H      -15.30870340   -20.28216550   -30.90018650
C      -15.89370350   -19.87416650   -29.05918690
N      -16.85170360   -19.65916630   -28.15418620
H      -17.81670380   -19.81416700   -28.40818790
H      -16.64370350   -19.37816620   -27.20718770
N      -14.73170380   -19.65916630   -28.60518650
H      -13.96670340   -19.79716680   -29.25018690
H      -14.57370380   -19.30716710   -27.67118640
C      -16.46570400   -18.89016530   -35.69718550
O      -17.29270360   -18.04516600   -35.60818860
N      -15.40970330   -18.72916600   -36.54618840
H      -14.77170370   -19.50416560   -36.68718720
C      -15.29970360   -17.58116530   -37.48818590
H      -14.29370310   -17.66316600   -37.90118790
C      -16.30770300   -17.73516650   -38.64718630
H      -16.28770260   -18.67916680   -39.19318770
H      -17.32970240   -17.51816560   -38.33618550
C      -16.13270380   -16.80716710   -39.74618530
O      -15.07370380   -16.16116520   -39.85118870
N      -17.11170390   -16.74616620   -40.62918850
H      -17.00270270   -16.15216640   -41.44218830
H      -17.98070340   -17.23516650   -40.44818880
C      -15.34870340   -16.18616680   -36.80918880
O      -16.13670350   -15.31916620   -37.07418820
N      -14.47370340   -16.03016660   -35.78318790
H      -13.66170310   -16.63616560   -35.80318830
C      -14.74370290   -15.13516620   -34.64518740
H      -15.15470310   -14.22316650   -35.07818600
C      -15.80570320   -15.83616640   -33.74118800
H      -16.75070380   -15.98916630   -34.26218800
H      -15.59970380   -16.85516550   -33.41118620
C      -16.01470380   -15.01416590   -32.49918750
H      -15.31770320   -15.40116600   -31.75618740
H      -15.93670370   -13.93216610   -32.60718540
C      -17.38370320   -15.32016660   -31.90218730
H      -18.16570280   -15.20716570   -32.65318680
H      -17.46070290   -16.32716560   -31.49318700
C      -17.77470400   -14.25916580   -30.80718800
H      -17.41670420   -14.68316650   -29.86918640
H      -17.27470400   -13.32116600   -31.05018810
N      -19.29070280   -14.20616630   -30.75118640
H      -19.67070390   -15.14216610   -30.73618700
H      -19.57970240   -13.68016620   -29.93918800
H      -19.58970260   -13.75716590   -31.60518650
C      -13.41570380   -14.82316590   -33.91418840
O      -12.47870350   -15.60816570   -33.95418550
N      -13.36470320   -13.69916630   -33.25018690
H      -14.16670320   -13.10116580   -33.40318680
C      -12.26770310   -13.08816620   -32.51518630
H      -11.46170330   -13.79316620   -32.30518720
C      -11.72670360   -12.00516610   -33.49518590
H      -12.55670360   -11.30816650   -33.66818620
H      -10.86970330   -11.49516580   -33.03918840
H      -11.31070330   -12.38016610   -34.43918610
C      -12.59070300   -12.55216600   -31.15318680
O      -13.15470310   -11.49116610   -31.00818630
N      -12.25770380   -13.32716660   -30.10018730
H      -11.80270290   -14.19616600   -30.35418700
C      -12.70670320   -13.11416630   -28.68618770
H      -13.70270350   -12.67216590   -28.66718670
C      -12.81070330   -14.47916600   -27.89418790
H      -11.83470340   -14.96416660   -27.87418750
C      -13.34170340   -14.18216610   -26.50718690
H      -14.35170360   -13.77216630   -26.38518710
H      -13.39170360   -15.14016630   -25.97418790
H      -12.76570320   -13.43616580   -25.94518660
C      -13.80170350   -15.51616570   -28.59318730
H      -13.94870380   -16.17116550   -27.73518750
H      -14.66070370   -15.03316590   -29.05918690
C      -13.16470340   -16.45416640   -29.68118670
H      -13.03370290   -15.83416650   -30.57618710
H      -12.17270370   -16.82716560   -29.40018650
H      -13.92570300   -17.19516560   -29.95518680
C      -11.76470380   -12.10916610   -27.96918680
O      -10.64970300   -12.40316580   -27.60518650
N      -12.24663718   -10.87267523   -27.81429760
H      -13.16532215   -10.67263750   -28.20448286
C      -11.65560815    -9.79878048   -27.00029018
H      -10.57352562    -9.77486752   -27.13885049
C      -12.23523633    -8.44441340   -27.47102411
H      -11.92328386    -7.65499259   -26.77528310
H      -11.78288795    -8.19200454   -28.43846535
C      -13.73958982    -8.39962590   -27.64056162
N      -14.48681089    -9.00137544   -28.62438730
C      -15.77567841    -8.79268248   -28.28579263
H      -16.62352884    -9.19109219   -28.83033188
N      -15.87968472    -8.04420599   -27.17078301
H      -16.75497742    -7.78206830   -26.71883707
C      -14.60978583    -7.77960967   -26.71138869
H      -14.32925101    -7.27903484   -25.79599384
C      -11.89827176   -10.09525272   -25.51176730
O      -12.83595223    -9.59344679   -24.91619325
N      -11.12926412   -11.03839615   -24.96907573
H      -10.34932454   -11.37710558   -25.52636845
C      -11.34555491   -11.64928246   -23.65513340
H      -12.41354284   -11.72045938   -23.44716164
H      -10.94552259   -12.66266534   -23.68288208
C      -10.68677161   -10.89563237   -22.49703827
O      -10.61280525    -9.67862382   -22.49078829
N      -10.21070829   -11.65876621   -21.51191528
H      -10.40332660   -12.65792283   -21.56599555
C       -9.52021327   -11.17972451   -20.31247891
H       -9.14624879   -10.17088118   -20.48625337
H      -10.23494172   -11.14889495   -19.49052882
C       -8.33209125   -12.04982551   -19.88150174
O       -7.79738568   -11.84871301   -18.80425448
N       -7.89344098   -13.01925267   -20.69625651
H       -8.34880997   -13.13610705   -21.59653335
C       -6.76982104   -13.90665899   -20.35848416
H       -6.96618864   -14.35582279   -19.38478222
C       -6.65588653   -15.03259842   -21.39645384
H       -6.64318695   -14.60610500   -22.40010495
H       -5.70503276   -15.53619436   -21.24046258
C       -7.71494526   -16.11817942   -21.33755538
O       -8.54939017   -16.19005118   -20.45747646
N       -7.62777414   -17.03864062   -22.26892001
H       -8.29792547   -17.80114157   -22.29164835
H       -6.87587199   -16.96469277   -22.94891347
C       -5.41681278   -13.17337827   -20.23373534
O       -4.51252987   -13.68914659   -19.59366109
N       -5.28737711   -11.97010224   -20.80356441
H       -6.05247052   -11.63731635   -21.38124171
C       -4.14684832   -11.06307095   -20.60159772
H       -3.23095584   -11.59836501   -20.84859791
C       -4.27753670    -9.87809076   -21.57146304
H       -3.40368588    -9.22373975   -21.45874264
H       -4.23109688   -10.25763892   -22.60132510
C       -5.53757061    -9.04656493   -21.39286697
C       -6.57586825    -9.12856014   -22.33745818
H       -6.48092333    -9.77769277   -23.19298794
C       -7.74284509    -8.36431656   -22.17440778
H       -8.52676897    -8.41730317   -22.91635047
C       -7.90043753    -7.54897446   -21.04086206
H       -8.80701296    -6.97752106   -20.90314555
C       -6.87237119    -7.47327222   -20.08858154
H       -6.98156848    -6.84091242   -19.22067836
C       -5.68657551    -8.20028479   -20.27708203
H       -4.88852812    -8.09815643   -19.55734517
C       -3.99995013   -10.55368517   -19.15061780
O       -3.00572271    -9.92657854   -18.82592529
N       -4.98692864   -10.79034893   -18.27823563
H       -5.82367801   -11.26163363   -18.60977556
C       -4.93380808   -10.42974262   -16.86201282
H       -4.63153196    -9.38305812   -16.79591411
C       -6.35052972   -10.56011243   -16.27755545
H       -7.02340693    -9.93175259   -16.86083982
H       -6.67760451   -11.59547579   -16.38007687
C       -6.47351744   -10.17018193   -14.80021511
H       -7.49727186   -10.34735735   -14.46897516
H       -5.82412103   -10.81560397   -14.21473507
C       -6.10933213    -8.71091895   -14.54024612
O       -4.96088501    -8.37906549   -14.32220242
N       -7.07052726    -7.81203629   -14.58005887
H       -6.84519825    -6.83769968   -14.38455848
H       -8.03904688    -8.08160731   -14.74348158
C       -3.89489868   -11.28082090   -16.10509123
O       -3.88306043   -12.50038010   -16.20820441
N       -3.02691056   -10.62330538   -15.32873462
H       -3.12303436    -9.61285134   -15.27106325
C       -1.87619175   -11.24489448   -14.65291578
H       -1.57778019   -12.14582308   -15.18715098
H       -1.03940643   -10.54805789   -14.68692069
C       -2.09001751   -11.64326230   -13.18958855
O       -1.17067422   -12.14081597   -12.56853231
N       -3.27970340   -11.41516590   -12.62518690
H       -3.99370340   -11.01916600   -13.22518730
C       -3.58970330   -11.53816600   -11.16718670
H       -3.26170330   -10.62616630   -10.66818710
C       -5.12070320   -11.57716660   -10.91318700
H       -5.59970330   -12.51816650   -11.18318750
C       -5.60470340   -11.28116610    -9.47018720
H       -5.05270340   -10.39516640    -9.13218690
H       -6.68470340   -11.08516600    -9.46818730
H       -5.45170350   -12.15916630    -8.83118720
O       -5.71670340   -10.55516620   -11.70618720
H       -5.90570350    -9.76716610   -11.19218730
C       -2.85870340   -12.62216660   -10.36018750
O       -2.22970340   -12.30616660    -9.35718730
N       -2.85570340   -13.94116590   -10.70318700
C       -3.71470330   -14.53316590   -11.75418760
H       -3.38870330   -14.23816590   -12.75918670
H       -4.78870340   -14.32616620   -11.67118740
C       -3.55370330   -16.03516580   -11.75818730
H       -3.45670340   -16.55816650   -12.71818730
H       -4.38370320   -16.50216670   -11.21418760
C       -2.24670340   -16.15016560   -11.00418760
H       -1.39370330   -16.24116710   -11.68718720
H       -2.19670340   -17.07716560   -10.42018700
C       -2.15670320   -15.00716590   -10.05018710
H       -2.70970320   -15.42216590    -9.20818710
C       -0.66470330   -14.63016610    -9.75918670
O       -0.21870330   -15.11816600    -8.77518750
N        0.05429670   -13.99116610   -10.70518680
H       -0.45070330   -13.62016580   -11.50018690
C        1.45529660   -13.59916590   -10.50818730
H        2.26329660   -14.31516650   -10.35718730
C        1.91429660   -12.88316630   -11.82618710
H        1.25129660   -12.02316570   -11.90818690
C        3.37729670   -12.44916630   -11.83218670
H        4.00329690   -13.35116580   -11.84918690
H        3.80629660   -11.83616640   -12.63518710
H        3.68129660   -11.85216620   -10.96318720
C        1.75229670   -13.71716590   -13.19718740
H        2.54929660   -14.46016600   -13.23818680
H        0.78929670   -14.21816640   -13.11018750
C        1.77629670   -12.81216620   -14.41518690
H        1.32529660   -13.40016650   -15.22418690
H        1.08429670   -11.97116660   -14.28218750
H        2.77229670   -12.49416640   -14.75018690
C        1.61129670   -12.64816570    -9.32118700
O        2.42329670   -12.86216640    -8.43118760
N        0.77629670   -11.60916610    -9.16318700
H       -0.00570330   -11.62016580    -9.80718710
C        0.94529670   -10.60516640    -8.10218720
H        1.90529670   -10.08916660    -8.06218720
H        0.18329670    -9.84416580    -8.27418710
C        0.65029670   -11.17416570    -6.76818700
O        1.44629670   -11.03316590    -5.85918710
N       -0.46470330   -11.92316630    -6.70518730
H       -1.07470330   -11.99516580    -7.51118710
C       -0.85670330   -12.70716570    -5.54818730
H       -1.02770330   -12.13716600    -4.63518710
C       -2.23270320   -13.30916600    -5.86118700
H       -2.20370340   -13.92316630    -6.76118710
C       -2.80670330   -14.25916580    -4.81518700
H       -2.94870330   -13.81616590    -3.82218720
H       -3.76870320   -14.68016620    -5.13518710
H       -2.27070330   -15.21216580    -4.72218700
C       -3.34270330   -12.26916600    -6.03018710
H       -3.47670340   -11.62916660    -5.14918710
H       -3.04370330   -11.63616660    -6.87518690
H       -4.26770350   -12.83316610    -6.20518730
C        0.11629670   -13.77016640    -5.13718700
O        0.41029670   -13.93416600    -3.95118710
N        0.58029670   -14.55116650    -6.08418700
H        0.33729670   -14.29116630    -7.03218700
C        1.52129660   -15.73116590    -5.82218690
H        1.20529660   -16.36416630    -4.99218700
C        1.50629660   -16.78316690    -6.91718720
H        2.01429680   -17.70616530    -6.63918730
H        0.44129670   -16.97316550    -7.04618690
O        2.04229660   -16.37216570    -8.13418670
H        1.29129670   -15.91716580    -8.52118680
C        2.91429660   -15.20616630    -5.55818700
O        3.60229660   -15.84916590    -4.77718730
N        3.32629660   -14.06516650    -6.12618730
H        2.77429680   -13.51916600    -6.77718730
C        4.62729640   -13.49816610    -5.79418710
H        5.39229680   -14.27416610    -5.74018720
C        5.03829670   -12.56816580    -6.92218730
H        4.12929680   -11.98316570    -7.06418700
H        5.84529690   -11.88216590    -6.66518740
C        5.45229670   -13.31516650    -8.14118670
H        4.87629650   -14.24016570    -8.17618750
H        5.19529680   -12.73716640    -9.02918720
S        7.22729680   -13.85816570    -8.20018670
C        7.25329690   -15.68916610    -8.04618740
H        6.69529680   -16.20916560    -8.83418750
H        8.30529690   -15.94716640    -8.21618750
H        6.81829690   -16.05616570    -7.10818720
C        4.60629650   -12.72616580    -4.41818710
O        5.62129690   -12.76316640    -3.80718710
N        3.49929670   -12.07616620    -3.96018720
H        2.74729660   -11.82516570    -4.59118700
C        3.37629680   -11.52616600    -2.63518710
H        4.18529650   -10.82616620    -2.42618700
C        2.07829670   -10.68116660    -2.52418710
H        1.20329670   -11.27316570    -2.79118700
H        2.01129670   -10.37016580    -1.48118710
C        2.20329670    -9.37416650    -3.37518720
O        3.31029680    -9.18016620    -3.95218710
O        1.33929670    -8.49016570    -3.21518710
C        3.56029680   -12.58916660    -1.51118720
O        4.51729680   -12.56516650    -0.79218720
N        2.69429660   -13.55816650    -1.51218710
H        1.91829670   -13.51516630    -2.16318730
C        2.74429680   -14.77416610    -0.68518720
H        2.68229680   -14.50116630     0.36881290
C        1.54429660   -15.67516610    -1.11718710
H        1.61829660   -15.84016610    -2.19218710
H        1.64029670   -16.63516620    -0.61018720
C        0.17829670   -15.05916600    -0.80718710
O        0.06529670   -14.18116660     0.02981280
N       -0.85970330   -15.58916660    -1.42118720
H       -1.77570330   -15.24816610    -1.15318720
H       -0.68270330   -16.37216570    -2.03818730
C        4.13129660   -15.56316660    -0.74718710
O        4.65429690   -16.01216700     0.25981280
N        4.72429660   -15.69416620    -1.94418720
H        4.21329690   -15.40916630    -2.77118710
C        6.01729680   -16.30816650    -2.07218720
H        5.94929650   -17.19516560    -1.44318710
C        6.35029650   -16.76016620    -3.52818700
H        6.21029660   -15.98916630    -4.28518720
C        7.72029690   -17.32716560    -3.83418730
H        7.66629650   -17.48416710    -4.91918710
H        8.53729630   -16.62416650    -3.63118720
H        7.92429690   -18.27116580    -3.31318710
O        5.33629660   -17.70316700    -3.84018710
H        4.46129660   -17.31016540    -3.83818720
C        7.19629670   -15.42216590    -1.54418720
O        8.16029640   -15.96716590    -0.97718720
N        7.07429650   -14.11016650    -1.57418720
H        6.26629690   -13.74116610    -2.06018710
C        8.06229690   -13.14516640    -0.95718720
H        9.06029700   -13.47816660    -1.24418710
C        7.83429670   -11.84516620    -1.74718710
H        8.02829650   -12.12216660    -2.78418710
H        6.81329680   -11.49016570    -1.60618710
C        8.71629710   -10.74116610    -1.18418720
H        8.56029700   -10.52316570    -0.12818710
H        9.70429710   -11.19616600    -1.25818720
C        8.62929630    -9.44616600    -1.94618710
H        9.46129700    -8.83416650    -1.59918710
H        8.76529690    -9.70816610    -2.99518700
N        7.36229660    -8.73616600    -1.77618720
H        7.29829650    -8.17816640    -0.93718710
C        6.35829690    -8.81416610    -2.60618710
N        6.38929650    -9.49816610    -3.69518710
H        7.13229660   -10.14416600    -3.92118720
H        5.57629680    -9.51216600    -4.29518700
N        5.27329680    -8.17816640    -2.34718700
H        5.14129690    -7.70716620    -1.46318710
H        4.49629690    -8.37916660    -2.96018720
C        7.94829650   -13.01816650     0.56681290
O        8.93529700   -12.83616640     1.30281280
N        6.74429660   -13.28116610     1.10481290
H        5.97629690   -13.49116610     0.47881280
C        6.50929690   -13.38116650     2.59381290
H        6.95929670   -12.45916650     2.96181270
C        5.00729660   -13.38416580     2.96181270
H        4.55529690   -12.67216590     2.27181290
H        4.50029660   -14.32216640     2.73281290
C        4.57029680   -13.26616570     4.38281300
H        4.90929650   -14.13616660     4.94581270
C        5.03429650   -11.98216630     5.13781260
H        6.13029670   -11.96616650     5.17181300
H        4.64329670   -11.06016640     4.69081310
H        4.59829660   -11.90316580     6.14181280
C        3.08029680   -13.40416620     4.44981290
H        2.62729670   -12.59716610     3.86081290
H        2.64429660   -14.36816600     4.15981290
H        2.76129670   -13.11916640     5.45981260
C        7.23929690   -14.65416620     3.04681280
O        7.93129680   -14.61016650     4.06281280
N        7.10729650   -15.78216650     2.31181290
H        6.51829670   -15.82916640     1.48881280
C        7.67329650   -17.03416630     2.65281300
H        7.33129640   -17.38516620     3.62681290
C        6.99029680   -17.94616700     1.60181280
H        7.44129660   -17.87816620     0.60381290
H        7.07429650   -19.02416610     1.79081280
H        5.92729660   -17.68916700     1.51381290
C        9.20929620   -17.05916600     2.61281280
O        9.87129690   -17.46416660     3.51381280
N        9.79029660   -16.47116660     1.55281280
H        9.22229670   -16.26116560     0.74081280
C       11.26629640   -16.31716540     1.33381280
H       11.72429660   -17.30516620     1.29881290
C       11.39729690   -15.65216640    -0.08118720
H       10.71629710   -14.81316660    -0.22218720
C       12.86529640   -15.13216590    -0.23218720
H       13.59529690   -15.94816590    -0.30218710
H       13.16429710   -14.54416660    -1.10818720
H       13.08329680   -14.46616650     0.61281280
C       11.26429650   -16.64016530    -1.29218720
H       12.07929710   -17.36316680    -1.27218710
H       10.43029690   -17.31416700    -1.09418710
C       11.17029670   -16.06116680    -2.69318720
H       10.38029670   -15.30216600    -2.75618720
H       12.11629680   -15.56916620    -2.95018720
H       10.99629690   -16.78616520    -3.49818710
C       11.95029640   -15.57416630     2.49381280
O       12.94529630   -16.07316590     3.03381280
N       11.22729680   -14.52816580     2.97081280
H       10.38329700   -14.23216630     2.49481270
C       11.52229690   -13.73316570     4.15081260
H       12.55429650   -13.38816640     4.10781290
C       10.53729630   -12.47316650     4.16181280
H       10.44529630   -12.08816620     5.18381260
H       10.89729690   -11.70116620     3.46981290
H        9.51629640   -12.70116620     3.83081290
C       11.64029690   -14.53216650     5.43781280
O       12.63429640   -14.41516590     6.11581280
N       10.66029640   -15.33716580     5.68081280
H        9.84529690   -15.29516600     5.08081290
C       10.56629660   -16.17716600     6.85281280
H       10.77729700   -15.59516620     7.74981310
C        9.13529680   -16.61416630     6.96481280
H        8.91029640   -17.10616680     7.91881280
H        8.42929650   -15.78416630     6.83581300
H        8.88429640   -17.39716530     6.23781300
C       11.57929710   -17.39616580     6.81181290
O       12.08829690   -17.70816610     7.83081290
N       11.91029640   -17.95316700     5.62781290
H       11.43229680   -17.45516590     4.88681270
C       13.10229680   -18.77916530     5.31581310
H       13.00629710   -19.69716640     5.89481310
C       13.29729650   -19.30416680     3.91781280
H       13.63229660   -18.49116710     3.27281280
C       14.36029620   -20.40116690     3.84681300
H       13.98529620   -21.33416560     4.28481290
H       14.51829620   -20.65316580     2.79081270
H       15.32829670   -20.14216610     4.29281280
C       12.01429650   -19.97216610     3.24181290
H       11.36129670   -20.44816590     3.97281290
H       11.43929670   -19.11916540     2.87981300
C       12.05029680   -20.91716580     2.06181290
H       12.39629650   -21.89916610     2.40881280
H       11.03529640   -20.99616620     1.65281280
H       12.78329660   -20.64516640     1.29181290
C       14.36229710   -18.00116540     5.83081290
O       14.95529650   -18.43416600     6.77181290
N       14.74029640   -16.86116600     5.17781310
H       14.17929650   -16.61216550     4.37181280
C       15.84629630   -15.96416660     5.50381280
H       16.75329590   -16.39616580     5.08081290
H       15.59029670   -15.09016610     4.90581270
C       15.99629690   -15.61716650     7.01081280
O       17.07029720   -15.84516620     7.50881290
N       14.90429690   -15.23116590     7.65081260
H       14.05829620   -15.32216640     7.10081290
C       14.80829620   -15.00416660     9.07181260
H       15.56929680   -14.25916580     9.30381300
C       13.47629640   -14.34316640     9.40681270
H       13.37729640   -13.51616570     8.70481300
H       12.63729670   -15.03516580     9.33581260
C       13.50329690   -13.78816600    10.85781290
H       13.42229650   -14.61016650    11.56981280
H       14.34729670   -13.11516570    11.00581260
C       12.25629710   -12.97716620    11.13981250
H       12.12429710   -12.26316640    10.32681270
H       11.46229650   -13.71516610    11.02581310
C       12.14029690   -12.13416580    12.39781280
H       11.91329670   -12.70216660    13.29981330
H       13.09529690   -11.63816640    12.57281300
N       11.07929710   -11.05116650    12.37381270
H       10.84329700   -10.86816600    13.33881280
H       11.42929650   -10.21716590    11.92581270
H       10.29029660   -11.40816590    11.85481260
C       15.12229630   -16.15916630     9.95281310
O       15.95229630   -16.01416590    10.82681270
N       14.63429640   -17.34116550     9.57081320
H       13.96829700   -17.37416650     8.80781270
C       14.93229680   -18.68216710    10.20381260
H       14.80829620   -18.64216610    11.28581240
C       14.15729710   -19.90516660     9.61381240
H       13.16329670   -19.87816620    10.06181240
H       14.08829690   -19.91816710     8.52581310
C       14.71729660   -21.30716710    10.02081300
H       15.73829650   -21.45416640     9.66881280
C       14.59729670   -21.62516590    11.49781320
H       13.58329680   -21.50216670    11.89781280
H       14.88729670   -22.65316580    11.74881270
H       15.16929630   -20.87816620    12.06081300
C       13.89629650   -22.40816690     9.32881260
H       13.68029690   -22.18116570     8.27781300
H       14.40129660   -23.37916560     9.40381240
H       12.91629700   -22.50116540     9.81381320
C       16.46929740   -18.96716690    10.16381260
O       17.02129750   -19.28716660    11.15181260
N       17.07229610   -18.80316540     8.92081260
H       16.48629760   -18.59416580     8.12081240
C       18.53029630   -18.91116520     8.75781250
H       18.89729690   -19.91716580     8.96081260
C       18.98029710   -18.73816680     7.32881310
H       18.78229710   -17.68416600     7.12881280
H       20.05629730   -18.89816670     7.27881290
C       18.26229670   -19.61216550     6.30581280
H       18.44029620   -20.62716670     6.66181280
H       17.20829580   -19.33716580     6.27481270
S       19.00029750   -19.22716520     4.70081280
C       18.45929720   -20.74516680     3.84781290
H       18.64629750   -20.71116640     2.76781270
H       18.93729590   -21.66516690     4.20481300
H       17.36729620   -20.81916620     3.92181280
C       19.32629590   -17.96516610     9.61381240
O       20.39529610   -18.40516660    10.06781290
N       18.85029600   -16.72116660     9.84481240
H       18.00929640   -16.44316670     9.35381320
C       19.39529610   -15.71416660    10.70481300
H       20.46429630   -15.61416630    10.51681330
C       18.92129710   -14.38316630    10.29081250
H       19.56429670   -13.95616630     9.51081280
H       17.93429760   -14.36916640     9.81381320
C       18.86429600   -13.29916570    11.37581250
C       17.60429570   -12.87416650    11.90681270
H       16.65729710   -13.29116630    11.59781270
C       17.63729670   -11.86916640    12.87381270
H       16.66429710   -11.55316640    13.22081280
C       18.78529740   -11.26616570    13.38681320
H       18.70829580   -10.48616600    14.12981320
C       20.01829720   -11.67816640    12.75881290
H       20.97529600   -11.32616620    13.11481290
C       20.07529640   -12.68816660    11.78881260
H       21.00929640   -13.10416600    11.44081310
C       19.28329660   -16.13616560    12.19581320
O       20.25929640   -16.03316690    12.89281270
N       18.10729600   -16.63416670    12.62181280
H       17.35329630   -16.75716590    11.95681290
C       17.82429700   -17.11416630    13.92581270
H       17.97429660   -16.36616710    14.70481300
C       16.34429740   -17.44716640    14.00881290
H       15.77429680   -16.51416590    14.10781290
H       15.97729680   -18.01416590    13.14481260
H       16.13329700   -18.02116580    14.91981320
C       18.78229710   -18.28416630    14.29381280
O       19.26929660   -18.43716620    15.38981250
N       19.00429730   -19.10916710    13.26381300
H       18.53729630   -18.89616580    12.38981250
C       19.80529590   -20.34616660    13.29581260
H       19.60429570   -20.90616610    14.20881270
C       19.67029760   -21.31116680    12.11581330
H       19.67729760   -20.80416680    11.15081310
H       20.54329680   -21.96016690    12.17681310
C       18.33029750   -22.12816620    12.26281260
H       18.36229710   -22.66716580    13.20981310
H       17.46029660   -21.47116660    12.29381280
C       18.04129600   -23.16716580    11.19581320
O       18.60929680   -23.09916690    10.13881300
N       17.10129740   -24.03116610    11.47781280
H       16.75529670   -24.58116530    10.70081330
H       16.61629680   -23.85016630    12.34881310
C       21.26429750   -19.87216570    13.48481270
O       21.79529760   -20.06016540    14.59881310
N       21.83729740   -19.13016700    12.57281300
H       21.34429740   -19.05016710    11.69181250
C       23.19029620   -18.54316710    12.69181250
H       23.85929680   -19.40416530    12.70781330
C       23.45229720   -17.73616600    11.41681290
H       23.36629680   -18.51516530    10.64881320
H       22.64729690   -17.01416590    11.23481270
C       24.81329730   -17.15916630    11.27981280
C       25.01229670   -15.84816650    11.50681300
H       24.22129630   -15.25116630    11.93481250
C       26.27329640   -15.22316650    11.22681330
H       26.41329570   -14.17516610    11.44381240
C       27.37929730   -16.00716590    10.83681300
H       28.41429710   -15.70316600    10.79081250
C       27.11529730   -17.38116650    10.65281300
H       27.82729720   -18.05516620    10.19981290
C       25.87629700   -17.95416640    10.77081300
H       25.73329730   -18.99816700    10.53381250
C       23.51229670   -17.75116540    14.00281240
O       24.57129670   -17.80116650    14.57781310
N       22.48729710   -17.08916660    14.50381280
H       21.54629710   -17.11816600    14.12981320
C       22.56529620   -16.26916690    15.77281280
H       23.48829650   -15.69016650    15.74081330
C       21.21929740   -15.43716620    15.88481330
H       20.39229580   -16.10116580    15.62981320
H       21.11329650   -14.89016630    16.82081220
O       21.13229750   -14.52616600    14.80381300
H       20.82329750   -15.01616570    14.03881260
C       22.75429730   -17.10216520    17.08481220
O       23.62429620   -16.79316710    17.86581230
N       22.12129590   -18.28816600    17.18481250
H       21.62629700   -18.64416690    16.37581250
C       22.62229730   -19.28216550    18.17381290
H       22.64329720   -18.69116590    19.08981320
C       21.63729670   -20.43216710    18.27881240
H       20.65129660   -20.06716540    18.56581310
H       21.50129700   -20.93116570    17.31981280
C       22.22029690   -21.40016560    19.34781270
H       22.86029620   -22.13516620    18.85781290
H       22.75129700   -20.77816580    20.06781200
C       21.09029580   -22.13316540    20.10781290
O       20.75429730   -23.28816600    19.84881210
O       20.58529660   -21.59816550    21.13481330
C       24.03029630   -19.81016540    17.91381260
O       24.82029720   -19.90716550    18.83681300
N       24.31829640   -20.15616610    16.62681200
H       23.60629650   -20.03516580    15.91681290
C       25.53329660   -20.81016540    16.09981350
H       25.48929600   -21.78516580    16.58581350
C       25.44829750   -20.92316630    14.55581280
H       24.43429760   -21.10316660    14.19781300
H       25.72329710   -19.95916560    14.12781240
C       26.39229580   -21.95516590    13.93681240
H       27.36029620   -21.95216560    14.43781280
C       25.77929690   -23.35716630    14.19081310
H       25.41529660   -23.47316550    15.21881290
H       24.91029740   -23.40416530    13.52381320
H       26.44829750   -24.20216560    13.98581310
C       26.49529650   -21.65516660    12.41281320
H       25.59529690   -21.90316580    11.83581260
H       26.88729670   -20.66616630    12.14781280
H       27.18829730   -22.36616710    11.94681260
C       26.79829600   -20.20316700    16.63781360
O       27.61029620   -20.86016650    17.28781320
N       27.02129750   -18.93116570    16.36181260
H       26.29829600   -18.39016530    15.90281300
C       28.41329570   -18.31016540    16.54781340
H       29.16929630   -19.06216620    16.32181360
C       28.69129750   -17.09916690    15.64281270
H       29.67229650   -16.68016620    15.86781310
C       28.64929580   -17.46316530    14.13181300
H       28.96029660   -18.50216670    13.96481320
H       27.62229730   -17.32916640    13.76881310
H       29.42429730   -16.94516560    13.55381300
C       27.58829690   -16.01116560    15.84081270
H       27.65229610   -15.28016660    15.02481270
H       26.61229710   -16.49916650    15.73081300
H       27.82029720   -15.53616620    16.80181310
C       28.67229650   -17.86916540    18.03481290
O       29.73929600   -17.44816590    18.38881300
N       27.68029590   -18.03616520    18.98381230
H       26.81729700   -18.50016590    18.72881320
C       27.82729720   -17.45616530    20.32781220
H       28.72329710   -16.83916660    20.39781380
C       26.64729690   -16.47516630    20.43181230
H       25.67029760   -16.94016650    20.29881290
H       26.65729710   -15.98616600    21.40581320
C       26.82629590   -15.30016610    19.53681370
O       27.91729740   -14.77916620    19.42481230
N       25.87129590   -14.83616640    18.78181270
H       26.05729680   -14.05316640    18.16681290
H       25.00329590   -15.35316660    18.86581230
C       27.89629750   -18.48516650    21.48381230
O       26.95229720   -19.25316620    21.61281200
N       28.91129680   -18.51116560    22.33481220
H       29.60729600   -17.78316690    22.22481350
C       29.06829640   -19.36916540    23.51281360
H       28.99929620   -20.34916690    23.04181290
C       30.45729640   -19.26216700    24.09081270
H       30.54629710   -20.00916670    24.87881280
H       31.17629620   -19.59216690    23.34181210
C       30.79729650   -17.88816640    24.59881210
O       31.98329730   -17.70016670    25.00581360
O       29.95729640   -16.98416710    24.67581370
C       27.95229720   -19.22216610    24.59081270
O       27.68729590   -20.14016530    25.35981370
N       27.30229760   -18.06616590    24.68081280
H       27.67129710   -17.23216630    24.23981290
C       26.18429760   -17.88716700    25.57981300
H       26.47829630   -18.23416710    26.56981280
C       25.78929710   -16.41116520    25.47281270
H       26.65229610   -15.76616570    25.68081280
H       25.45629690   -16.07616620    24.48281290
C       24.72829630   -15.95216660    26.45081330
C       24.77229690   -16.41116520    27.78181270
H       25.50329590   -17.14716530    28.08381270
C       23.88529590   -15.99216650    28.75581360
H       23.88429640   -16.42916680    29.74381260
C       23.00929640   -14.94116590    28.46981240
H       22.33929630   -14.51416590    29.20281220
C       23.01329610   -14.34516620    27.17881200
H       22.46829610   -13.41816620    27.08081250
C       23.83429720   -14.88516620    26.16081240
H       23.81929590   -14.36816600    25.21181300
C       24.93629650   -18.70516590    25.18981360
O       24.20729640   -19.25316620    26.03881260
N       24.83629610   -19.05816650    23.88781360
H       25.58429720   -18.73616600    23.28681370
C       23.79229740   -19.92216680    23.26181220
H       23.18229680   -20.09316640    24.14881320
C       22.95329670   -19.18216710    22.13081360
H       23.65329740   -18.94116590    21.32281300
H       22.01429750   -19.70116620    21.90281300
C       22.46629710   -17.78816600    22.47981260
C       21.97529600   -17.52316670    23.77281380
H       21.93929670   -18.31616590    24.50481220
C       21.60829730   -16.26016620    24.18081280
H       21.30529590   -16.20216560    25.21581270
C       21.72929570   -15.12716580    23.22581290
O       21.41129680   -13.83816620    23.48481370
H       21.73529620   -13.29816630    22.75981330
C       22.27829740   -15.44816590    21.93781280
H       22.26429750   -14.68216610    21.17681310
C       22.68029590   -16.73516650    21.63081360
H       23.09629630   -16.83616640    20.63981250
C       24.27329640   -21.32416530    22.87181280
O       23.78629680   -22.35916710    23.37481310
N       25.21129610   -21.46516610    21.93181230
H       25.40029720   -20.61516570    21.41381260
C       25.75029750   -22.73616600    21.42181210
H       24.99529650   -23.19916530    20.78481290
C       26.87229730   -22.52916530    20.35081290
H       27.07929610   -23.45916560    19.82081220
H       26.51629640   -21.82016560    19.60281370
C       28.23529620   -22.19216540    20.77881240
O       28.70629690   -22.65116690    21.79981230
N       29.06129650   -21.49416540    20.02781300
H       30.02229690   -21.38516620    20.33081250
H       28.73729710   -21.15316580    19.13081360
C       26.13129620   -23.80216600    22.44881250
O       26.04529760   -24.99216650    22.16081240
N       26.69129750   -23.45016670    23.58481220
H       26.74829670   -22.44316670    23.68181230
C       27.00629620   -24.32216640    24.72081380
H       27.40229610   -23.64116670    25.47381210
C       25.79029660   -24.90616610    25.42481230
H       24.89929580   -24.35716630    25.12181280
H       25.53629680   -25.86616710    24.97381210
C       25.90229610   -25.14516640    26.93081280
O       26.88429640   -25.60616680    27.46581270
N       24.78629680   -24.97816660    27.55781360
H       24.71829610   -25.29016690    28.51981350
H       24.02829740   -24.94316670    26.88681220
C       28.08029750   -25.33916660    24.51881220
O       28.14929580   -26.35016630    25.25081250
N       29.09429740   -25.01216700    23.66781230
H       29.02229690   -24.10516550    23.22281270
C       30.08729740   -26.01116560    23.17381290
H       30.65829660   -26.36316680    24.03281210
H       29.56829640   -26.89016530    22.79181290
C       31.16129680   -25.54616550    22.14481350
O       32.13829800   -26.24416540    22.06781200
N       31.02829740   -24.45016670    21.43781280
H       30.17429730   -23.91816710    21.55481340
C       31.95229720   -23.95516590    20.41181370
H       32.80929570   -24.61216550    20.26281360
C       31.29429630   -23.99716570    18.97981260
H       30.30129620   -23.57216640    19.12881280
H       31.88329700   -23.34116550    18.33881380
C       31.19629670   -25.40316580    18.40081210
H       30.63529590   -26.10016630    19.02381320
C       30.47429660   -25.31016540    17.06981280
H       30.86829760   -24.46516610    16.49181370
H       30.51829720   -26.14216610    16.35581210
H       29.42829700   -25.12016680    17.33781240
C       32.58929820   -25.96316530    18.17181210
H       33.34729770   -25.25016590    17.82381250
H       32.93929670   -26.58616640    19.00381280
H       32.57229610   -26.67516710    17.33781240
C       32.46829610   -22.57616620    20.81981280
O       31.63529590   -21.81616590    21.32181360
N       33.73429490   -22.22616580    20.62181280
C       34.74829480   -23.03216550    20.06881330
H       34.36329650   -23.65416530    19.25081250
H       35.25329590   -23.55716710    20.88981250
C       35.75029750   -22.03916550    19.45681190
H       35.42829510   -21.98916630    18.40881350
H       36.76329800   -22.43716620    19.59481240
C       35.53629680   -20.72916600    20.21081350
H       35.75529480   -19.87916560    19.55281260
H       36.27829740   -20.65316580    21.01481250
C       34.11329650   -20.82316590    20.72381210
H       34.12729640   -20.67716600    21.80381200
C       33.21829610   -19.71516610    20.08381270
O       32.73629760   -19.85516550    18.98681260
N       33.14429860   -18.54416660    20.76281360
H       33.34029770   -18.62516590    21.75281330
C       32.74329760   -17.24216650    20.31581310
H       31.65729710   -17.26816560    20.39681240
C       33.16829680   -16.18216710    21.35881230
H       32.65729520   -16.33016590    22.30981250
H       34.21829610   -16.34216690    21.60681340
O       33.04629520   -14.84816650    20.90781210
H       32.10229490   -14.71816640    20.79181290
C       33.32229610   -16.82016560    18.95181270
O       34.52929690   -16.95816610    18.73581310
N       32.47729490   -16.30016710    18.05681230
H       31.49229620   -16.16416550    18.24981310
C       32.72129820   -16.04516600    16.69681360
H       31.72729680   -15.95516590    16.25981330
C       33.27329640   -14.64416600    16.41381260
H       34.35829540   -14.71516610    16.48981290
H       33.11429600   -14.47816660    15.34881310
C       32.65729520   -13.52016640    17.29681210
O       31.59729580   -13.00016590    17.11081310
N       33.30629730   -13.09516620    18.39081190
H       32.79729840   -12.44316580    18.97581290
H       34.20629500   -13.49916650    18.61981200
C       33.32929610   -17.22516630    15.91981320
O       33.77729800   -16.96916580    14.79481320
N       33.33329770   -18.49716570    16.38481330
H       32.93529510   -18.62016680    17.30881310
C       33.99829480   -19.69716640    15.77181240
H       34.14029690   -20.49616620    16.49981310
C       33.12729640   -20.13016700    14.58481310
H       33.23029710   -19.33216670    13.84881310
H       33.42929840   -21.08816530    14.16181280
C       31.63929750   -20.29516600    14.86481290
H       31.20829580   -19.32916640    15.13081260
C       31.02129750   -20.58116530    13.53781320
H       31.54029660   -21.44616700    13.10681250
H       29.93629650   -20.74116710    13.57881260
H       31.07529640   -19.70416640    12.88081260
C       31.26629640   -21.31916620    15.89381310
H       31.56429670   -22.33316610    15.59781270
H       31.76829720   -21.13916590    16.85181240
H       30.19029620   -21.34916690    16.10481260
C       35.43829730   -19.38516620    15.43781280
O       36.04329680   -19.80716710    14.43281270
N       36.06029510   -18.54116630    16.24681280
H       35.47929760   -18.10916710    16.95681190
C       37.45229720   -18.04616550    16.16881370
H       37.74729540   -17.63716700    15.20181270
C       37.65629580   -16.94916530    17.18881230
H       37.03529740   -17.14216610    18.06381230
H       38.72729490   -17.04516600    17.36581230
O       37.26129530   -15.73016640    16.62281230
H       37.97729490   -15.50616650    16.02481270
C       38.48429490   -19.14916610    16.42681310
O       38.26629640   -20.01316640    17.24981310
N       39.56229780   -19.24916650    15.65081310
H       39.78329850   -18.53816600    14.96381280
C       40.53629680   -20.32916640    15.71381280
H       40.36829760   -20.80416680    16.68081280
H       40.37729640   -21.08316610    14.94181250
C       42.05029680   -19.95916560    15.74881270
O       42.85729600   -20.80316540    15.41481300
N       42.30129620   -18.69316670    16.08881380
H       41.50629810   -18.09116550    16.26781270
C       43.60129550   -18.01516530    16.03481290
H       44.13029480   -18.36216550    15.14681240
H       43.49729540   -16.93216710    15.96981240
C       44.49329760   -18.23116680    17.21781350
O       44.10229490   -18.92716600    18.16881370
N       45.73829650   -17.71116640    17.21581270
H       45.96629710   -17.11616710    16.42881200
C       46.73829650   -17.78216550    18.31081200
H       46.77929690   -18.79616550    18.71081350
C       48.11529540   -17.37316700    17.79181290
H       48.09729770   -16.40716550    17.28881260
H       48.75029750   -17.29616550    18.67481230
C       48.72929760   -18.45916560    16.77781300
H       48.04729840   -18.62416650    15.94281290
H       49.66729740   -18.06916620    16.38181300
C       49.04429630   -19.82516670    17.40181350
H       49.81729510   -19.61716650    18.14081190
H       48.25429530   -20.38116650    17.90581320
N       49.66629790   -20.89816670    16.52181240
H       50.58029560   -20.73716550    16.12281230
C       49.04629520   -21.99316600    16.14981270
N       48.01229860   -22.51616670    16.77181240
H       47.68429570   -22.26616670    17.69481280
H       47.50529480   -23.24316600    16.28781320
N       49.55229570   -22.64516640    15.14781280
H       50.37929530   -22.34216690    14.65381240
H       49.18529510   -23.57516670    15.00381280
C       46.40829850   -16.99116710    19.59481240
O       46.77829740   -17.38316540    20.70281220
N       45.67029570   -15.85116580    19.51581190
H       45.38129810   -15.51416590    18.60481260
C       45.42629620   -14.90716650    20.63281250
H       45.66729740   -15.49616620    21.51781270
C       46.42829510   -13.73116590    20.53181270
H       46.36729810   -13.46316620    19.47681240
H       46.08429720   -13.04716590    21.30781360
C       47.79329680   -14.26816650    21.02081300
O       47.99429700   -14.65316580    22.14281270
N       48.78929520   -14.37616630    20.19381330
H       49.74729540   -14.55916600    20.46581270
H       48.70129780   -14.01416590    19.25181200
C       43.93229680   -14.34416580    20.70581250
O       43.55029680   -13.59416580    19.83881380
N       43.14129640   -14.69616600    21.76681330
C       43.50029750   -15.57216640    22.86081310
H       44.05029680   -15.00716590    23.62381360
H       44.15629580   -16.34516530    22.44181250
C       42.20729830   -16.27616690    23.41381260
H       42.19029620   -16.51716610    24.48381230
H       41.97729490   -17.17916680    22.83581350
C       41.23029710   -15.23916630    22.96881290
H       41.15029530   -14.58216570    23.84381290
H       40.28629680   -15.76716610    22.78581240
C       41.74029540   -14.50716590    21.67281340
H       41.36529540   -15.14916610    20.87681200
C       41.30329510   -12.98816590    21.62981220
O       40.35529710   -12.64316650    20.98581310
N       42.15829850   -12.04516600    22.25481220
H       43.06729510   -12.32216640    22.60481260
C       41.98229600   -10.58316610    22.10981370
H       40.95629500   -10.46116640    22.45581250
C       42.74929810    -9.91416650    23.23681260
H       42.38229750    -8.89016630    23.30481340
H       42.56129840   -10.38216590    24.20281220
O       44.10629650    -9.87216660    22.85881230
H       44.54229740    -9.62216660    23.67681310
C       42.21429820   -10.04416660    20.70381360
O       41.94229510    -8.87116620    20.50181200
N       42.69629670   -10.82016660    19.66281320
H       42.93229680   -11.78016660    19.88181300
C       42.99829480   -10.40916630    18.32381250
H       42.50029750    -9.44716640    18.20881270
C       44.54229740   -10.28016660    18.09881210
H       45.02229690   -11.20216660    18.42881200
H       44.75929640   -10.13516620    17.03981210
C       45.20129780    -9.11816600    18.86981200
H       45.09929660    -9.27616600    19.94381330
C       46.66529850    -9.09116650    18.55981250
H       46.97529600    -8.85216620    17.53481290
H       46.98729710    -8.23416610    19.16381260
H       47.20029830    -9.96516610    18.95081330
C       44.69329830    -7.70716620    18.50681300
H       45.39729690    -6.96816640    18.90981290
H       44.60229490    -7.46816640    17.43981360
H       43.69929500    -7.60916610    18.96081350
C       42.40229800   -11.40516660    17.28581240
O       42.85429760   -11.48816590    16.16281320
N       41.43529510   -12.24716660    17.63681220
H       41.09929660   -12.33916660    18.58781240
C       40.51629640   -12.96716590    16.69781300
H       40.63529590   -12.34616660    15.80981250
C       41.17229840   -14.37716580    16.35581210
H       42.13329700   -14.24416640    15.85781290
H       41.49829480   -14.84916590    17.28281210
C       40.25829700   -15.28416630    15.61781310
O       39.25429530   -14.87016580    14.93081280
O       40.49529650   -16.48716550    15.63781260
C       39.08429720   -12.90616610    17.15881350
O       38.55829620   -13.57616620    18.04581260
N       38.29129790   -12.11016650    16.40681270
H       38.77629850   -11.58116630    15.69181250
C       36.86429600   -11.97216610    16.56281280
H       36.54629520   -12.49516580    17.46481320
C       36.59529500   -10.47916600    16.64581300
H       36.85829540    -9.92116640    15.73881240
H       35.52729800   -10.39416600    16.88181300
C       37.31229780    -9.72816660    17.76481250
C       36.69329830    -9.50716590    18.96281240
H       35.71829610    -9.96816640    19.01481250
C       37.45429610    -8.98216630    20.04681210
H       36.94929500    -8.92316630    20.99881360
C       38.74929810    -8.45116620    19.85481260
O       39.46329500    -7.89116620    20.84881210
H       40.39429860    -7.83416600    20.62081340
C       39.37029650    -8.62816620    18.61681370
H       40.39929580    -8.33316610    18.46881290
C       38.62629700    -9.18516640    17.57081220
H       38.98429490    -9.24416640    16.55381200
C       36.07629780   -12.55316640    15.37281320
O       34.91829680   -12.27316570    15.20881270
N       36.74829480   -13.49416640    14.65781310
H       37.65529630   -13.85716630    14.92481330
C       35.96729660   -14.42716600    13.82681270
H       36.74929810   -14.98916630    13.31581310
H       35.40529630   -15.03416630    14.53581240
C       35.01529690   -13.87716580    12.79181290
O       35.37029650   -12.94916630    12.03281310
N       33.74529650   -14.31316660    12.87581250
H       33.57429500   -14.96316620    13.63381290
C       32.55729680   -13.92916580    12.11981300
H       32.86529540   -13.94716640    11.07381250
C       31.57329750   -15.11516570    12.29181290
H       31.65129660   -15.55416580    13.29381280
H       30.51929660   -14.81516650    12.23281290
C       31.88729670   -16.18016620    11.20481300
C       31.23029710   -16.08616640     9.97581290
H       30.66429710   -15.20316600     9.71881290
C       31.32529640   -17.18416600     9.03381250
H       30.65229610   -17.18616680     8.18881320
C       32.05229570   -18.27816580     9.27081300
H       32.03029630   -19.08916660     8.55881310
C       32.66929630   -18.38516620    10.48381330
H       33.17929840   -19.28516580    10.79181290
C       32.62029650   -17.35316660    11.43981270
H       32.97429660   -17.54616550    12.44181250
C       31.86229710   -12.56516650    12.42981240
O       30.80729680   -12.36516570    11.90381240
N       32.43129730   -11.76416590    13.28981300
H       33.36229710   -11.93816660    13.64881320
C       31.66529660   -10.73216630    13.98081300
H       30.78329660   -11.06416610    14.52981280
C       32.56829830   -10.05916600    15.04281330
H       32.88429640   -10.80216600    15.77581310
H       33.41729740    -9.72116660    14.44981290
C       32.05929570    -8.87716580    15.80181310
H       32.16129680    -7.99016620    15.17681310
H       30.98729710    -8.99516580    15.95881270
C       32.82129670    -8.61716650    17.09381290
H       32.78429790    -9.53516580    17.68081280
H       33.89029690    -8.41116620    17.04381370
C       32.11529540    -7.51916600    17.97981260
H       32.49829480    -7.54516600    18.99981310
H       32.45729830    -6.56916620    17.57081220
N       30.65729710    -7.59516620    18.01581190
H       30.19829750    -7.00416610    17.33781240
H       30.30229760    -8.54016590    18.05181310
H       30.36929700    -7.14716630    18.87381360
C       31.11229710    -9.60516640    13.04181290
O       30.23229600    -8.87816620    13.44781300
N       31.57429700    -9.49116610    11.78281310
H       32.33129500   -10.14316650    11.61481290
C       30.97429660    -8.64216610    10.74181270
H       30.63329700    -7.73916630    11.24881270
H       31.72129630    -8.40716650     9.98381330
C       29.70729640    -9.36116600    10.14881320
O       28.71729660    -8.69716640     9.83781240
N       29.67529680   -10.71316620    10.07281300
H       30.33829690   -11.34916590    10.49881270
C       28.56029700   -11.48216630     9.44581320
H       28.35529710   -11.12216660     8.43781280
C       29.00229640   -12.96916580     9.49281310
H       30.00329590   -12.96316620     9.04281330
H       29.02129750   -13.28316590    10.54381280
H       28.32329750   -13.65016650     8.96581270
C       27.22329710   -11.44016650    10.33181290
O       26.16629600   -11.28216650     9.78981300
N       27.35029600   -11.41516590    11.62381270
H       28.25629620   -11.60016630    12.03681280
C       26.16829680   -11.37816620    12.49281310
H       25.52129750   -12.23216630    12.29281330
C       26.66229630   -11.64716630    13.93081280
H       27.11929700   -12.63416580    13.87181280
H       27.47429660   -10.96616650    14.18381310
C       25.72829630   -11.76116660    15.05481240
H       25.09829710   -10.87816620    15.16781330
H       25.09029580   -12.62416650    14.86581330
C       26.48129650   -11.91816620    16.39881320
O       27.64329720   -11.46716590    16.50981330
O       25.90729710   -12.46616650    17.36281200
C       25.40829660   -10.09816650    12.30181310
O       24.20929720   -10.01216600    12.33581260
N       26.17129710    -9.01816650    12.13481330
H       27.16429710    -9.19216630    12.04081250
C       25.66129680    -7.65416620    11.89181330
H       24.84829710    -7.46016600    12.59081270
C       26.74129680    -6.60516600    12.15881250
H       27.67929650    -7.02416610    11.79281330
C       26.50929640    -5.21616600    11.58781240
H       26.21229740    -5.18016620    10.53181270
H       25.63729670    -4.71616600    12.02781300
H       27.37829590    -4.54716630    11.61981300
C       26.95129590    -6.22316600    13.61481290
H       27.74929620    -5.50116630    13.82781310
H       26.02329640    -5.86116600    14.07281300
H       27.26929660    -7.16716620    14.07481290
C       25.12329670    -7.61116600    10.47881320
O       24.00229640    -7.21616600    10.32081320
N       25.78329660    -8.10316660     9.43481250
H       26.75029750    -8.29516600     9.67081260
C       25.28829570    -8.25816630     8.09781270
H       25.07429700    -7.22116610     7.83681300
C       26.45029640    -8.71616650     7.20181270
H       26.71329690    -9.71616650     7.56681300
H       26.17529680    -8.79716590     6.14281270
H       27.30229760    -8.05316640     7.39981270
C       24.08029750    -9.09616660     7.87881280
O       23.22029690    -8.55616660     7.22681280
N       23.84029580   -10.20416640     8.56181240
H       24.56729700   -10.53816600     9.18281270
C       22.62129590   -10.98816590     8.53881260
H       22.41529660   -11.28816600     7.51181270
C       22.83629610   -12.28516580     9.38581280
H       23.18229680   -12.01216600    10.38281250
H       21.88329700   -12.79316620     9.53581240
C       23.78529740   -13.33516600     8.75481320
H       24.66629600   -12.79816630     8.40381240
H       24.09629630   -13.99716660     9.56381320
S       23.04029660   -14.15616610     7.32281300
C       22.30329700   -15.49616620     8.27781300
H       23.01629640   -16.32216640     8.38481330
H       22.22229580   -15.14116570     9.31281280
H       21.35629650   -15.90416620     7.90481280
C       21.50929640   -10.09116650     9.07781310
O       20.38429640   -10.08716580     8.56081300
N       21.73829650    -9.24016570    10.12081240
H       22.61729620    -9.10816570    10.60781290
C       20.69729610    -8.43616580    10.69581320
H       19.79329680    -9.02916620    10.83381270
C       21.16329570    -8.09516620    12.10381320
H       21.40729710    -9.00916580    12.66081240
H       22.09729580    -7.54716630    11.92881300
H       20.38229750    -7.45816610    12.53681280
C       20.29329680    -7.38816600     9.70381260
O       19.11929700    -7.09716610     9.52481270
N       21.21229740    -6.80516620     8.91981320
H       22.19629670    -7.01216600     9.04481320
C       20.95529750    -5.88016610     7.79381280
H       20.43829730    -4.96716590     8.08981320
C       22.29529760    -5.31516600     7.34781270
H       22.68529700    -4.71916630     8.17281250
H       23.00129700    -6.12816620     7.17681260
O       22.13629720    -4.49816610     6.24081280
H       21.78129580    -3.63916610     6.47981260
C       20.25329590    -6.54216620     6.61181310
O       19.30529590    -6.01916600     6.01881270
N       20.63629720    -7.78416630     6.34481290
H       21.46729660    -8.25616650     6.68081280
C       19.84729580    -8.61816600     5.46181300
H       19.76129720    -8.20116620     4.45781280
C       20.58529660    -9.94316580     5.20481300
H       20.54929730   -10.67716600     6.01881270
H       19.90729710   -10.35916610     4.44881300
C       22.01729580   -10.02516650     4.63881300
C       22.72429660    -8.89816570     4.12681290
H       22.23629760    -7.93616630     4.09481290
C       24.10729600    -8.92716600     3.74081280
H       24.57429700    -8.04716590     3.32481290
C       24.81629750   -10.11916640     3.96681280
O       26.14729690   -10.10116580     3.68181280
H       26.64929580   -10.18216610     4.49581290
C       24.21329690   -11.17316630     4.59781270
H       24.75729750   -12.08216570     4.80881260
C       22.79629710   -11.17416570     4.86381290
H       22.31329730   -12.00716590     5.35381270
C       18.46929740    -8.93616580     5.95281270
O       17.57229610    -8.92716600     5.06881280
N       18.25329590    -9.18716620     7.28981300
H       18.96129610    -9.17116640     8.01381300
C       16.90929600    -9.55716610     7.63481280
H       16.59229660   -10.25316620     6.85781290
C       16.94029620   -10.20316600     9.04981330
H       17.91129680   -10.69616600     9.08981320
H       16.87729640    -9.50716590     9.88581280
S       15.76729680   -11.54516600     9.20581250
H       14.74329660   -10.68716620     9.20481300
C       15.88129710    -8.38716600     7.65481280
O       14.74229620    -8.52016640     7.27481270
N       16.39529610    -7.22716620     8.03681280
H       17.40029720    -7.18216610     8.15481280
C       15.57929710    -6.00516610     8.24681280
H       14.65029620    -6.21516610     8.77581310
C       16.50629620    -4.92416620     8.92981240
H       17.36929700    -4.78016610     8.27881240
H       16.00029750    -3.96816610     9.05881310
O       16.96729660    -5.31016640    10.27681260
H       17.70129590    -5.92616610    10.21781250
C       15.06129650    -5.40116600     6.88181300
O       13.90729710    -4.99816610     6.80181260
N       15.92929650    -5.52616600     5.86181310
H       16.85629650    -5.91016630     6.00181290
C       15.55629630    -5.24516630     4.48881290
H       14.97929670    -4.32316640     4.56381270
C       16.74629590    -4.97616620     3.56581280
H       17.43029590    -4.27216630     4.03981300
H       17.22329710    -5.92916630     3.33581280
C       16.39829640    -4.40116600     2.18381290
H       15.69229700    -5.12316610     1.77281280
H       15.82229710    -3.47616620     2.17681290
C       17.38429640    -4.35416600     1.05481280
O       16.95029640    -4.30216600    -0.08418720
O       18.59929660    -4.30416630     1.30581280
C       14.61929700    -6.34316640     3.94581290
O       13.64729690    -5.98616600     3.33381300
N       14.94229700    -7.61816600     4.26181270
H       15.79629710    -7.90016600     4.72781280
C       14.05229660    -8.64316650     3.69081280
H       13.95829680    -8.54516600     2.60981270
C       14.76929660   -10.07816600     3.94481280
H       15.77829650    -9.94416620     3.55481290
H       14.94229700   -10.28316590     5.00181290
C       14.05229660   -11.30616660     3.32481290
H       13.07129670   -11.42616650     3.78581290
C       13.79329680   -11.15616610     1.81681290
H       14.77029710   -10.77816580     1.49081290
H       13.59429650   -12.13316630     1.35881280
H       13.05229660   -10.39416600     1.54881290
C       14.90929700   -12.50916580     3.41881280
H       15.89429660   -12.30116650     2.98281290
H       15.05129620   -12.74516580     4.48081300
H       14.59929660   -13.40616610     2.86881280
C       12.61529640    -8.61516570     4.32481290
O       11.63529680    -8.79216580     3.61381290
N       12.50529670    -8.21216580     5.58281280
H       13.34829710    -7.93616630     6.07181260
C       11.14029690    -7.91916610     6.21381280
H       10.48229690    -8.78316590     6.11481290
C       11.39729690    -7.67016600     7.70881270
H       12.18829630    -6.92316630     7.77781300
H       10.48229690    -7.31216620     8.17981240
C       11.75129700    -8.80916600     8.59181310
H       10.79529670    -9.33016590     8.55581280
H       12.56029700    -9.42816640     8.20481300
C       12.04529670    -8.61616610    10.03881260
O       12.88129710    -9.26916600    10.57781310
N       11.50429630    -7.63216640    10.74981310
H       11.82229710    -7.67816640    11.71081260
H       10.77129650    -7.00016590    10.44881250
C       10.42229650    -6.67616610     5.66081290
O        9.25029660    -6.77716640     5.47681280
N       11.07029630    -5.60816620     5.33281280
H       12.08329680    -5.61216640     5.35881280
C       10.46329690    -4.51116610     4.59881310
H        9.64529710    -4.04816630     5.14981270
C       11.50229640    -3.39016630     4.49281260
H       11.46929650    -2.75616620     5.38681270
H       12.52829650    -3.77716610     4.47381310
C       11.36029620    -2.42016630     3.35281280
C       12.09129710    -2.75216630     2.20181270
H       12.86029620    -3.51016620     2.22981290
C       11.86729620    -2.04316620     1.00481280
H       12.30629630    -2.44816610     0.10581280
C       10.96329690    -0.98516620     0.94181290
H       10.77029710    -0.45416620     0.02081280
C       10.30529690    -0.59716620     2.13081290
H        9.63629630     0.25083380     2.14581270
C       10.42929650    -1.35316620     3.32081290
H        9.81229690    -1.18316610     4.18981270
C        9.92229650    -4.91616630     3.19681290
O        8.83429620    -4.53016610     2.85381290
N       10.71929650    -5.73916630     2.51881290
H       11.67629620    -5.82216600     2.84181280
C       10.43129630    -6.24216600     1.20981290
H       10.24329660    -5.44516610     0.48981290
C       11.57729630    -7.05216600     0.62281290
H       12.09329700    -7.50816630     1.46781290
H       11.22929670    -7.89316610     0.02281280
C       12.63029670    -6.22716620    -0.19718720
H       12.70729640    -5.19216630     0.13581280
C       14.07629680    -6.63916640    -0.02718720
H       14.25829700    -7.64116620    -0.43618710
H       14.68129630    -5.87416600    -0.52918710
H       14.39129640    -6.56216620     1.02081290
C       12.11829660    -6.30316640    -1.70318710
H       12.15329650    -7.31316610    -2.13118720
H       11.04629710    -6.06916620    -1.68418720
H       12.54329680    -5.58916620    -2.41918710
C        9.22229670    -7.11516620     1.15781280
O        8.44429680    -7.15316630     0.21381280
N        9.01929660    -7.76316600     2.26181290
H        9.67529680    -7.76216600     3.03381280
C        7.94429680    -8.67116640     2.40881280
H        7.64529660    -9.18416600     1.49381280
C        8.44129660    -9.78616620     3.46881290
H        8.77929690    -9.23716640     4.35581300
H        7.66829680   -10.53516580     3.68281290
H        9.30629630   -10.24416640     2.97181300
C        6.57329650    -8.08616640     2.83481290
O        5.65629670    -8.84216590     3.14481280
N        6.38929650    -6.79316620     2.64381290
H        7.21129660    -6.29116630     2.33181290
C        5.06529660    -6.23416610     2.42981290
H        4.44129660    -6.64516640     3.22281290
C        5.21829650    -4.70516630     2.61981270
H        5.94329690    -4.45916600     1.84481290
H        4.34329650    -4.16016630     2.26481290
C        5.55729680    -4.29216620     4.00281290
O        5.29229690    -4.92216630     4.97881270
N        6.24329660    -3.17716620     4.13381290
H        6.40429690    -2.87816620     5.08881280
H        6.43329670    -2.55916620     3.35381290
C        4.47429660    -6.63716600     1.02981280
O        5.22329660    -7.10316610     0.14581280
N        3.20429660    -6.37916610     0.74181280
C        2.18029670    -5.71016600     1.52081290
H        2.24729660    -4.62816620     1.35081280
H        2.39029670    -5.81616640     2.59181280
C        0.77629670    -6.24916600     1.16781280
H        0.08829670    -5.39716630     1.10581280
H        0.38929670    -6.92016600     1.94481290
C        1.04229660    -6.92416620    -0.13018720
H        0.38829670    -6.58916620    -0.94518720
H        0.83229670    -7.98916630     0.02481280
C        2.56329680    -6.69116640    -0.46118720
H        2.89129660    -7.63516620    -0.89518710
C        2.68929670    -5.62616630    -1.49918710
O        2.89829660    -4.46316620    -1.11118710
N        2.63129660    -5.94316630    -2.84718700
H        2.46829680    -6.90516610    -3.12018700
C        2.41129660    -5.00116630    -3.95918730
H        2.64729670    -3.99316620    -3.61718730
C        3.47329660    -5.27716640    -5.02218720
H        3.53629660    -6.36516620    -5.04518700
C        3.19129660    -4.62016630    -6.34818700
H        3.19929670    -3.52716610    -6.25918720
H        3.92729660    -4.92516610    -7.10218720
H        2.19629670    -4.90016600    -6.71518710
C        4.90729670    -4.82516620    -4.65618710
H        4.81229690    -3.75516630    -4.43518730
H        5.26929660    -5.42216630    -3.80918720
H        5.71829650    -5.07216600    -5.35218720
C        0.98129670    -4.98116640    -4.49218700
O        0.51029670    -3.90216610    -4.86618710
N        0.17629670    -6.01316600    -4.28618720
H        0.65629670    -6.68316600    -3.69718720
C       -1.10770330    -6.28516630    -4.91918710
H       -1.02270330    -5.87116620    -5.92418720
C       -1.47570340    -7.76816610    -4.80918690
H       -1.87070330    -7.85016630    -3.79618720
C       -2.52470330    -8.25716590    -5.83718730
H       -3.23570320    -8.99216650    -5.43918700
H       -3.13770340    -7.47616620    -6.30218700
H       -2.04670330    -8.75016590    -6.69218730
O       -0.36070330    -8.59816650    -5.11018710
H        0.18429670    -8.53116610    -4.32218690
C       -2.32770320    -5.51616620    -4.26818700
O       -3.38770340    -5.45516630    -4.81818720
N       -1.98970330    -4.84716610    -3.11218710
H       -1.03270330    -4.86616610    -2.78018710
C       -3.01870320    -3.99516610    -2.48418710
H       -3.97670340    -4.46516610    -2.70818710
C       -2.85370330    -4.04716630    -0.97418710
H       -3.68170330    -3.41816620    -0.64618710
H       -2.91170330    -5.06716630    -0.59318720
C       -1.51770330    -3.61516620    -0.43118720
O       -0.47070330    -3.87716630    -0.95818720
N       -1.55970340    -2.80516620     0.62181280
H       -0.74170330    -2.54316620     1.15981280
H       -2.43370340    -2.72116610     1.12781290
C       -3.09670330    -2.52816630    -3.04418710
O       -4.16570330    -1.94316610    -3.01218720
N       -1.96070340    -2.02616620    -3.52018710
H       -1.10070340    -2.55616620    -3.44618730
C       -1.81570330    -0.61316620    -3.84718700
H       -2.45570330    -0.00116620    -3.21118710
C       -0.34770330    -0.15816620    -3.55518720
H        0.40729670    -0.51516620    -4.26618720
H       -0.27470330     0.93283390    -3.64918710
C        0.27329670    -0.24816620    -2.18818710
N        0.10829670     0.79383390    -1.33218720
C        0.77429670     0.41283380    -0.21218720
H        0.83629670     0.88383380     0.75781290
N        1.30129670    -0.82516620    -0.37918720
H        1.63329670    -1.36916610     0.40381290
C        0.98029670    -1.34916620    -1.61818720
H        1.32029660    -2.30816630    -1.97918710
C       -2.25970340    -0.23416620    -5.28618720
O       -1.75670340     0.70883380    -5.79918720
N       -3.19070340    -1.05216620    -5.91618730
H       -3.58170340    -1.80816610    -5.36618710
C       -3.52170320    -1.00016620    -7.35118720
H       -2.68170330    -1.20216620    -8.01518730
C       -4.43170310    -2.23516610    -7.65318730
H       -5.23570350    -2.25816610    -6.91718720
C       -5.02870320    -2.35116620    -9.10418700
H       -5.51270340    -3.30816630    -9.33418750
H       -5.83870320    -1.61516620    -9.18118760
H       -4.23270320    -2.17816620    -9.83918760
C       -3.71770330    -3.49116610    -7.34018710
H       -3.12370320    -3.84716610    -8.19118690
H       -3.03070330    -3.28816630    -6.50918720
H       -4.36370330    -4.35216620    -7.12918710
C       -4.12870310     0.28483380    -7.82118700
O       -5.31270310     0.55683380    -7.66918710
N       -3.30170320     1.12683380    -8.42318730
H       -2.30670330     0.97083380    -8.31318760
C       -3.75170330     2.39983390    -9.08818720
H       -4.50370310     2.86883380    -8.45418740
C       -2.61670330     3.44383380    -9.11518670
H       -1.88070330     3.01983380    -9.79918670
H       -3.05370330     4.35783390    -9.51718710
C       -1.98070340     3.71583390    -7.71318720
H       -1.32170330     2.89483380    -7.42918730
H       -1.39670340     4.61783360    -7.89618730
C       -2.82970330     4.06683400    -6.51518730
O       -3.25870320     5.16683390    -6.23418710
N       -3.14170340     3.16883370    -5.71118740
H       -3.43770340     3.42583390    -4.77818730
H       -2.64570330     2.29083370    -5.81318710
C       -4.34770350     2.12983390   -10.49818710
O       -3.73970340     1.39983380   -11.29518700
N       -5.47070310     2.81083390   -10.78918740
H       -5.80670310     3.46583390   -10.09318730
C       -6.16370340     2.65183380   -12.06018730
H       -6.16670320     1.58083380   -12.26218700
C       -7.61370330     3.12183380   -11.92318730
H       -7.78670310     4.16683390   -11.66618730
H       -8.18570330     2.72883390   -12.76318740
O       -8.02770330     2.41683390   -10.73918720
H       -7.75070330     2.90483380    -9.96118740
C       -5.41370340     3.36683390   -13.25518700
O       -4.95570330     4.50983380   -13.12518690
N       -5.24415353     2.60915439   -14.33386346
H       -5.64792364     1.67569693   -14.31544277
C       -4.49952772     2.95155256   -15.53921567
H       -3.86740725     3.82300361   -15.35718915
C       -3.59205586     1.75176217   -15.84730719
H       -2.86872186     1.59672860   -15.04019422
H       -4.17039096     0.82725408   -15.94641585
H       -3.03787151     1.90479251   -16.77754289
C       -5.46049919     3.29302768   -16.69447470
O       -6.66787936     3.29552225   -16.51700889
N       -4.93385646     3.59381513   -17.88295688
H       -3.91740952     3.60378359   -17.94513756
C       -5.71503600     3.91159547   -19.09383789
H       -5.00720190     4.30773233   -19.82093668
C       -6.29062607     2.60984912   -19.70271607
H       -5.59019170     1.80208381   -19.48448660
H       -7.23471926     2.35264632   -19.22362640
C       -6.44205215     2.64688641   -21.23408567
H       -5.92657328     3.52035432   -21.63947396
H       -5.94127055     1.77058310   -21.64600723
C       -7.89039121     2.62624587   -21.72740146
O       -8.29422249     3.61587193   -22.38496307
O       -8.60440322     1.61536074   -21.54267794
C       -6.72714656     5.05250818   -18.82945619
O       -7.90787135     4.94438414   -19.10488090
N       -6.23570350     6.10983370   -18.17118640
H       -5.23770330     6.07183360   -17.99718670
C       -6.93470340     7.27783390   -17.62218670
H       -6.24570320     7.81383370   -16.96918680
C       -7.28370330     8.33883380   -18.71418760
H       -7.55970340     9.19583420   -18.09918790
H       -6.29870320     8.60983370   -19.09318730
C       -8.15370370     8.01883410   -19.87918660
H       -7.71370320     7.21283390   -20.46618650
H       -9.05970290     7.53583380   -19.51118660
C       -8.31870370     9.12483410   -20.92318730
O       -9.39070320     9.40283390   -21.38018800
N       -7.28570320     9.74283410   -21.45218660
H       -7.52270320    10.45883370   -22.12718770
H       -6.35570340     9.34083370   -21.48818780
C       -8.10870360     6.91683390   -16.69118690
O       -9.19370370     7.43183370   -16.85018730
N       -7.86770340     5.93483400   -15.80418680
H       -6.91670320     5.64683390   -15.99918750
C       -8.76370330     5.25283380   -14.82818700
H       -8.04670330     4.56583400   -14.37718680
C       -9.44770340     6.17283390   -13.80818750
H      -10.15470310     6.83983370   -14.31718730
H      -10.08670330     5.56483360   -13.15618710
C       -8.53170300     6.92083360   -12.95118710
N       -7.40370320     7.69983390   -13.32418730
C       -6.90270330     8.11083410   -12.12618730
H       -6.06770320     8.78183360   -11.99118710
N       -7.66870360     7.65783410   -11.11318680
H       -7.53670310     7.84783360   -10.13018700
C       -8.64770320     6.81483360   -11.54018690
H       -9.47870350     6.39983370   -10.98718740
C       -9.82370380     4.33983370   -15.47818760
O      -10.91870310     4.10183380   -15.01018710
N       -9.53425285     3.79964119   -16.67116411
H       -8.65022475     4.04696513   -17.10622153
C      -10.36696357     2.76414111   -17.31998388
H      -11.37292602     2.81492256   -16.91563319
C      -10.50034736     3.08766702   -18.81692436
H      -10.75878998     4.13843843   -18.93338843
H       -9.54311252     2.91898490   -19.30415049
C      -11.57684043     2.28177837   -19.53402374
O      -12.75771998     2.34301969   -19.25658607
N      -11.19911924     1.53926954   -20.53721984
H      -11.88326084     0.98408712   -21.03416443
H      -10.21900975     1.53711265   -20.83270786
C       -9.85859587     1.33248635   -17.02924227
O      -10.65106846     0.42193284   -16.87304955
N       -8.54055207     1.15359085   -16.88533377
H       -7.94917768     1.97491099   -16.97923267
C       -7.86383238    -0.10383024   -16.53481348
H       -8.51257430    -0.93542572   -16.79589770
C       -6.60346137    -0.21759326   -17.40956691
H       -6.91206032    -0.17446286   -18.45532433
H       -5.97087290     0.64482331   -17.22116789
C       -5.77703181    -1.49839843   -17.21657235
H       -5.40667710    -1.55872805   -16.19555464
H       -6.41125724    -2.36328387   -17.39520908
C       -4.57171859    -1.54331999   -18.15460553
O       -3.93075667    -0.55612949   -18.44031484
N       -4.17215225    -2.69748702   -18.64034917
H       -3.30777378    -2.69004615   -19.15463639
H       -4.63413038    -3.57592983   -18.42533635
C       -7.63414203    -0.19239696   -15.01191254
O       -6.54131781     0.00461575   -14.50062070
N       -8.72534974    -0.40848948   -14.27893529
H       -9.59206684    -0.59811676   -14.77978627
C       -8.83239037    -0.25166703   -12.81675388
H       -8.16100830     0.54275796   -12.50820447
C      -10.25997336     0.18446762   -12.45841451
H      -10.44716211     0.00697778   -11.39797446
H      -10.32141679     1.26254886   -12.62049507
C      -11.36008536    -0.48599298   -13.28833071
O      -11.25359849    -1.68520070   -13.63967096
O      -12.31657185     0.24940128   -13.61086198
C       -8.42432865    -1.46659305   -11.97327355
O       -7.95159171    -1.29852272   -10.85837088
N       -8.57132820    -2.67997327   -12.50620434
H       -9.07961185    -2.74566097   -13.38300414
C       -8.03052002    -3.90707444   -11.90362220
H       -7.59787226    -3.65456920   -10.93621763
C       -9.12621340    -4.94390732   -11.58529019
H       -8.64710445    -5.80700783   -11.13690517
C      -10.09870643    -4.38267778   -10.54056938
H       -9.55496889    -4.03580554    -9.65474697
H      -10.66889974    -3.53840263   -10.94849805
H      -10.80524978    -5.15683674   -10.22177798
C       -9.94258096    -5.42471650   -12.78554917
H      -10.70627190    -6.13937597   -12.46037339
H      -10.42979507    -4.57601446   -13.27683167
H       -9.31407242    -5.94199247   -13.51700089
C       -6.87114936    -4.43249332   -12.75208435
O       -7.04359078    -5.03381816   -13.79874615
N       -5.65216149    -4.15763469   -12.29102149
H       -5.57087136    -3.65265212   -11.41620165
C       -4.40032801    -4.54142262   -12.93939734
H       -4.62035162    -5.26657304   -13.72457754
C       -3.78220652    -3.30684026   -13.62125601
H       -2.82672400    -3.59494674   -14.05261491
H       -4.43380892    -2.99484116   -14.43586090
C       -3.54920813    -2.11892318   -12.69483065
O       -2.68465296    -2.13894891   -11.85340300
N       -4.27749381    -1.03390047   -12.83674576
H       -4.04033361    -0.25077044   -12.22938686
H       -5.02601450    -0.96272331   -13.51599954
C       -3.48537274    -5.26292317   -11.93133823
O       -3.51114284    -4.96741563   -10.74987475
N       -2.76514325    -6.29711614   -12.37899538
H       -2.75897320    -6.49146177   -13.37385378
C       -2.16926523    -7.29195960   -11.46426420
H       -2.91119003    -7.54964457   -10.70773901
C       -1.82780789    -8.56083941   -12.23947061
H       -1.62644736    -9.35379330   -11.51893549
H       -2.68128820    -8.84419275   -12.85532692
O       -0.67964641    -8.41170457   -13.05224526
H       -0.91616126    -7.92176797   -13.86891483
C       -0.91457939    -6.82748120   -10.72016656
O       -0.53500263    -7.41435418    -9.72208033
N       -0.23670330    -5.82316640   -11.27218720
H       -0.57270330    -5.49816610   -12.17018700
C        1.05629670    -5.29916620   -10.89018730
H        1.31429670    -4.58316610   -11.67018700
C        1.02929660    -4.49516630    -9.56118680
H        0.89429670    -5.19516610    -8.73618700
H        1.96129670    -3.93016620    -9.56818680
C        0.03529670    -3.34116630    -9.56218720
H       -0.94770330    -3.76616620    -9.76518730
C        0.00029670    -2.77216630    -8.12618730
H       -0.85870330    -2.13916610    -7.87018730
H        0.04029670    -3.63616610    -7.45118710
H        0.91729670    -2.18816610    -7.98418710
C        0.28229670    -2.19616630   -10.57018760
H       -0.38170330    -1.32716620   -10.48318670
H        1.28129670    -1.80316620   -10.34618760
H        0.20429670    -2.57916620   -11.59518720
C        2.22629670    -6.30716610   -10.93118760
O        3.32929660    -6.02516600   -10.46018700
N        2.05029680    -7.50616600   -11.48118690
H        1.08929670    -7.69716600   -11.73718740
C        2.96129680    -8.63216590   -11.58018680
H        2.90129660    -9.09716610   -10.59618760
H        2.66029670    -9.37516590   -12.31918720
C        4.46529670    -8.43316650   -11.78918740
O        5.26229670    -8.86616610   -10.90218730
N        4.84729670    -7.68016620   -12.77918720
H        4.17529680    -7.25216630   -13.40618710
C        6.28029680    -7.28016610   -12.86418720
H        6.77929690    -8.24816610   -12.93018720
C        6.52929690    -6.57916640   -14.13518710
H        6.14329670    -7.06716630   -15.03018760
H        6.05129670    -5.60216620   -14.05918690
C        8.01729680    -6.26216600   -14.44718740
H        8.36729620    -5.67816640   -13.59618760
C        8.86629680    -7.52416610   -14.75418760
H        9.02429680    -8.12616630   -13.85018730
H        8.39129640    -8.22416590   -15.45218750
H        9.86929700    -7.32416630   -15.15218730
C        8.09729670    -5.21416620   -15.59918690
H        7.66929670    -4.25316620   -15.29018690
H        9.15529630    -4.94716600   -15.71718690
H        7.60529660    -5.61016610   -16.49618720
C        6.88629670    -6.57616620   -11.63918690
O        7.84829660    -7.06216620   -11.26418690
N        6.28229670    -5.60116620   -10.95318700
H        5.40429690    -5.26816610   -11.33218670
C        6.63229660    -4.90416620    -9.66918750
H        7.55929660    -4.34216590    -9.77918720
C        5.65929650    -3.77116610    -9.33818720
H        4.63329650    -4.12616630    -9.25218680
C        6.12929680    -3.17916610    -8.00118730
H        6.07929660    -3.88016630    -7.15818740
H        7.17729660    -2.85716630    -7.96518710
H        5.59229660    -2.25216630    -7.76418730
C        5.74229670    -2.66016630   -10.46718690
H        6.65529680    -2.07816620   -10.34618760
H        5.73829650    -3.13916610   -11.44618700
C        4.50529670    -1.81316610   -10.45718670
H        3.67229680    -2.12116620   -11.10118680
H        4.12529660    -1.78716610    -9.42818740
H        4.78229670    -0.82416620   -10.84318730
C        6.83229680    -5.89316610    -8.61118700
O        7.91329670    -5.90516610    -8.05418680
N        5.79029660    -6.71116640    -8.26918700
H        4.88029670    -6.56716630    -8.69018750
C        5.85829690    -7.83116630    -7.26918700
H        6.12729640    -7.38816600    -6.31118730
C        4.48929690    -8.47616580    -7.23118730
H        3.76229670    -7.71116640    -6.95818710
H        4.27629660    -9.03216650    -8.14418700
O        4.58429670    -9.38216590    -6.20218710
H        3.86429670    -9.26116660    -5.57818700
C        6.90229650    -8.92116640    -7.49618720
O        7.54929690    -9.39716630    -6.54618690
N        7.12429670    -9.25716590    -8.76118760
H        6.60729650    -8.80916600    -9.50818730
C        8.13029670   -10.24316600    -9.19318680
H        8.13129710   -11.00916580    -8.41718670
C        7.82129670   -10.96416660   -10.54318710
H        8.65829660   -11.64616580   -10.69618700
H        6.88829660   -11.52616600   -10.51618670
O        7.81929680    -9.94616600   -11.54418750
H        7.02529670    -9.42216590   -11.41318700
C        9.58629700    -9.74216650    -9.19818690
O       10.48429680   -10.39716630    -8.76118760
N        9.82329650    -8.48116590    -9.45518680
H        9.06429670    -7.97516630    -9.89518740
C       10.93829630    -7.59316640    -9.17918680
H       11.82029630    -8.08816620    -9.58718680
C       10.72729680    -6.23616600    -9.92518710
H        9.69229700    -5.89416600    -9.90818690
H       11.31929680    -5.43916610    -9.47418690
C       11.11729620    -6.25616600   -11.36018750
H       12.17429640    -6.51716610   -11.42018700
H       10.60029700    -7.03116610   -11.92618750
C       10.69929700    -4.92616610   -12.09818740
H       11.05229660    -5.02316620   -13.12418750
H        9.60929680    -4.94816640   -12.09318730
N       11.27829650    -3.73616620   -11.53118710
H       12.28629680    -3.66216610   -11.54818730
C       10.58129690    -2.74016620   -10.96018700
N        9.35829640    -2.68816610   -11.15718750
H        8.96429630    -3.60416630   -11.31918720
H        8.88129710    -1.88716610   -10.77018740
N       11.17129710    -1.86816620   -10.22518730
H       12.18029690    -1.91316620   -10.25518700
H       10.73029710    -1.07816610    -9.77418710
C       11.14729690    -7.43416600    -7.71018700
O       12.24329660    -7.53816600    -7.26018710
N       10.16429710    -7.26916600    -6.80218700
H        9.21029660    -7.24416640    -7.13918730
C       10.31829640    -7.39516640    -5.33418700
H       11.20829680    -6.81116630    -5.09618710
C        9.21529670    -6.72616620    -4.50918720
H        8.27329640    -7.24016620    -4.70018720
H        9.47229670    -6.73716640    -3.44918700
C        8.97229670    -5.22216610    -4.81318710
H        8.61429690    -5.21416620    -5.84318730
H        8.26629640    -4.84716610    -4.07218690
C       10.29529670    -4.48716640    -4.74918700
H        9.93229680    -3.51516630    -4.41518740
H       11.01229670    -4.91116620    -4.04618690
C       10.94329640    -4.37516590    -6.12018730
H       11.38929650    -5.30816600    -6.46618700
H       10.27329640    -3.94616630    -6.86618710
N       12.21929650    -3.64416620    -6.00818730
H       12.88629630    -3.74716620    -6.75918720
H       11.98429680    -2.68316630    -5.80618720
H       12.81729700    -3.96816610    -5.26118710
C       10.78229710    -8.77216630    -4.91518740
O       11.57129670    -8.92716600    -3.98918720
N       10.21029660    -9.80616660    -5.54718730
H        9.41029640    -9.65716650    -6.15118690
C       10.59929660   -11.22216610    -5.15518710
H       10.49529650   -11.32516570    -4.07518720
C        9.56529710   -12.23216630    -5.72518730
H        9.43329620   -12.19816590    -6.80618720
C        9.72029690   -13.66216660    -5.18418690
H        9.10629650   -14.38516620    -5.73618700
H       10.76729680   -13.97716620    -5.27218720
H        9.51629640   -13.72016620    -4.10818720
O        8.39429660   -11.77516650    -5.17718700
H        7.87529660   -11.32816600    -5.84918740
C       12.00829700   -11.63016610    -5.58518700
O       12.77829650   -12.21416660    -4.85518690
N       12.46229650   -11.17716600    -6.75118730
H       11.84729670   -10.63716600    -7.34918740
C       13.80029680   -11.20316600    -7.24318700
H       14.11429690   -12.24416640    -7.32118700
C       13.87229630   -10.64416600    -8.59218690
H       13.23329640   -11.18816660    -9.28718760
H       13.46629710    -9.63316630    -8.55718710
O       15.21029660   -10.59016610    -9.10018730
H       15.43529700   -11.48416610    -9.36518670
C       14.82029630   -10.64716630    -6.25718740
O       15.89729690   -11.22116660    -6.02018740
N       14.49729630    -9.43316650    -5.71418710
H       13.52529620    -9.18316650    -5.84718700
C       15.21629710    -8.73716640    -4.65818740
H       16.26729580    -8.65716650    -4.93618730
C       14.73929690    -7.26416640    -4.60118720
H       15.06329630    -6.99516630    -5.60718730
H       13.67029670    -7.20716620    -4.39618730
C       15.60029700    -6.45216610    -3.62118720
H       15.31029700    -6.76916600    -2.61918710
H       16.65329740    -6.55416630    -3.88318710
C       15.19329640    -4.88916640    -3.66018720
O       15.99929710    -4.00916620    -3.26018710
O       14.08629700    -4.52616600    -4.12118720
C       15.17129710    -9.51416590    -3.31918720
O       16.27029610    -9.72716620    -2.74718710
N       13.97829630   -10.07116600    -2.98518710
H       13.13529680    -9.74816610    -3.44518710
C       13.83029650   -10.91616630    -1.77418720
H       14.15429690   -10.35716630    -0.89618710
C       12.37829690   -11.20716570    -1.54318710
H       11.86929700   -10.25416660    -1.35218720
H       11.96929650   -11.70516590    -2.43018720
H       12.23429680   -11.79616640    -0.62918720
C       14.65929700   -12.21016600    -1.87318720
O       15.20829680   -12.65716650    -0.87918720
N       14.83029650   -12.79716590    -3.03418710
H       14.37429710   -12.40016650    -3.84718700
C       15.59529690   -14.06716630    -3.23718710
H       15.56129650   -14.56316660    -2.26718710
C       14.88629630   -14.95616630    -4.34118700
H       13.81229690   -14.77616600    -4.39218710
C       15.52029710   -14.58016590    -5.75018690
H       15.01529690   -15.12116620    -6.56018730
H       15.32929710   -13.51916600    -5.95318700
H       16.58429720   -14.81616590    -5.87918710
C       15.15729710   -16.45516590    -4.06118730
H       16.24229620   -16.56316570    -4.17918730
H       14.82229710   -16.70516590    -3.04618720
H       14.60729690   -17.12616540    -4.73218730
C       17.07729720   -13.76216600    -3.47118710
O       17.88229750   -14.54816630    -3.11018710
N       17.53729630   -12.56816580    -3.87418720
H       16.87029650   -11.83916660    -4.09518720
C       18.98229600   -12.24716660    -3.71218710
H       19.46129610   -13.06316660    -4.25418710
C       19.20129590   -10.90616610    -4.45818710
H       18.52829740   -10.73416610    -5.29818730
H       19.07629590   -10.11516570    -3.71818710
C       20.56329730   -10.71216580    -5.06918720
H       20.61229710    -9.65716650    -5.33918710
H       21.33429720   -10.99616620    -4.35418700
C       20.81429670   -11.50216580    -6.33118720
O       20.19329640   -12.55516620    -6.56718730
O       21.67029760   -11.05816650    -7.14918710
C       19.45929720   -12.14416600    -2.25718710
O       20.49829670   -12.59416580    -1.94618710
N       18.64229580   -11.52716640    -1.42818710
H       17.78829570   -11.13716600    -1.80818710
C       18.92129710   -11.45816610    -0.00118720
H       19.96629710   -11.22516630     0.20281290
C       18.08529660   -10.33716580     0.58281280
H       17.02529720   -10.55916600     0.45881280
C       18.30429650   -10.21216580     2.09281280
H       18.00229640   -11.12016580     2.62981300
H       19.35629650    -9.96916580     2.28681280
H       17.64429660    -9.40116600     2.42481280
C       18.38929750    -8.99716660    -0.18218720
H       19.36229710    -8.62516590     0.13981280
H       18.39129640    -9.10716630    -1.26618720
C       17.27829740    -7.92116590     0.11181280
H       17.05429650    -7.28116610    -0.75018720
H       16.33729740    -8.25316620     0.56781290
H       17.65029720    -7.13116600     0.77481280
C       18.86529730   -12.88216590     0.65881280
O       19.83829690   -13.19416620     1.34281290
N       17.99629590   -13.77316570     0.25081290
H       17.29429630   -13.42516610    -0.39218710
C       18.05829620   -15.15616610     0.68781290
H       18.18329620   -15.17416570     1.77081290
C       16.73729710   -15.83516600     0.26581280
H       15.95329670   -15.23616600     0.73081280
H       16.75129700   -15.84316640    -0.82418720
C       16.53729630   -17.32816700     0.76281290
H       17.33129690   -17.93716620     0.33081280
C       16.64629750   -17.39716530     2.27281280
H       17.63029670   -17.16016580     2.69481280
H       15.83229640   -16.80816650     2.71281290
H       16.57929610   -18.45316700     2.55981280
C       15.16029640   -17.88716700     0.44481280
H       14.45329670   -17.25816540     0.99881290
H       14.89929680   -17.90116690    -0.62018720
H       15.10629650   -18.92216680     0.80481280
C       19.37929730   -15.89016630     0.19081280
O       19.78529740   -16.73816680     0.95481280
N       20.08729740   -15.52916620    -0.88618710
H       19.67929650   -14.76416590    -1.41018710
C       21.41629600   -15.94716640    -1.24018720
H       21.47229580   -17.03416630    -1.17218720
C       21.71029660   -15.77016640    -2.76518730
H       21.58829690   -14.70616630    -2.96518710
H       22.76529690   -15.99616620    -2.91918710
C       20.80329700   -16.73216630    -3.66218710
H       20.93729590   -17.71616550    -3.21118710
H       19.75029750   -16.49116710    -3.51718710
C       21.07329750   -16.64216610    -5.14118720
H       22.05929760   -16.93916700    -5.49818710
H       20.42229650   -17.31616590    -5.69818740
C       20.57729720   -15.26516630    -5.64818720
H       19.56929590   -15.25116630    -5.23318720
H       21.11029620   -14.41516590    -5.22218700
N       20.42429730   -15.26216600    -7.10518690
H       21.34629630   -15.38516620    -7.49918700
H       19.73629760   -15.88716600    -7.49918700
H       20.03429600   -14.38916590    -7.43018720
C       22.53629680   -15.36116600    -0.30118720
O       23.43229680   -16.10016630    -0.07718720
N       22.50429730   -14.10216620     0.07281280
H       21.74729730   -13.51216600    -0.24918720
C       23.50629620   -13.52716640     1.00581290
H       24.51529690   -13.68216610     0.62481280
C       23.16529660   -12.00216580     1.17981280
H       22.13429640   -11.90116600     1.51981280
H       23.81929590   -11.54116630     1.91981280
C       23.25729750   -11.17616650    -0.11118720
H       22.64629750   -11.61616610    -0.89918710
C       22.90429690    -9.71616650     0.15881290
H       23.32129670    -9.05716610    -0.61218710
H       21.81629750    -9.57916640     0.12181280
H       23.34129710    -9.40616610     1.11581290
C       24.65829660   -11.21616650    -0.68218710
H       24.70429610   -10.42716600    -1.44218720
H       25.43329620   -10.87916660     0.01781280
H       24.95429610   -12.16516590    -1.14618720
C       23.44029620   -14.14816570     2.41281290
O       24.47229580   -14.51216600     2.92981290
N       22.17129710   -14.35816570     2.81181290
H       21.37829590   -14.06716630     2.25281290
C       21.90329740   -15.19316580     3.93581300
H       22.48829650   -14.82916640     4.77981280
C       20.40829660   -15.05316640     4.36381290
H       19.83029750   -15.49716660     3.55281280
H       20.27129750   -15.71416660     5.21981290
C       19.78129580   -13.70216660     4.61581280
H       20.13829610   -13.37516590     5.59281300
H       20.11929700   -12.97016620     3.88281270
S       17.94129750   -13.74216650     4.66081290
C       17.54529760   -12.48616600     5.78181270
H       18.28229710   -12.37916660     6.58681300
H       17.42929650   -11.59216590     5.15681270
H       16.61729620   -12.70316600     6.32581280
C       22.26429750   -16.68216710     3.86681290
O       22.88029670   -17.13916590     4.81281280
N       21.98429680   -17.32816700     2.74081280
H       21.36729620   -16.90716550     2.05681280
C       22.37029650   -18.78416630     2.56081300
H       22.13929750   -19.36516570     3.45281290
C       21.69129750   -19.43916700     1.41781280
H       22.04129600   -18.91316600     0.52981290
H       22.01629640   -20.47116660     1.28281280
O       20.26029590   -19.25716590     1.49881280
H       20.16529660   -18.32616620     1.28581290
C       23.86829760   -18.93716620     2.47081280
O       24.40629580   -19.98816680     2.88581280
N       24.54029660   -18.09516530     1.74481280
H       24.10629650   -17.31516650     1.26681280
C       26.00229640   -18.03616520     1.62581290
H       26.30129620   -18.92716600     1.07281280
C       26.47129630   -16.91216660     0.76781280
H       25.97229580   -15.99016570     1.06681290
C       28.01329610   -16.68716620     0.79181280
H       28.50429730   -17.57616620     0.37581290
H       28.42629620   -15.81416610     0.27181290
H       28.38829610   -16.67716600     1.82181290
O       26.14429660   -17.12216570    -0.56218710
H       25.19729610   -17.20916560    -0.69618710
C       26.58829690   -17.97316550     2.99681280
O       27.50329590   -18.71616550     3.29781290
N       26.23429680   -16.98616600     3.86181280
H       25.54229740   -16.32616620     3.52681280
C       26.91829680   -16.67616650     5.10581300
H       28.00229640   -16.62216570     5.00681300
C       26.24129680   -15.40616610     5.59981300
H       25.18329620   -15.66516590     5.65481280
C       26.92229650   -14.91116620     6.86981300
H       28.00229640   -14.96516610     6.68581300
H       26.60029600   -13.88116650     7.06781290
H       26.79229740   -15.50916580     7.77981280
O       26.18629650   -14.24716660     4.75781300
H       25.37629700   -14.30316640     4.24481300
C       26.76829720   -17.87216570     6.08181290
O       27.70629690   -18.27916530     6.75481270
N       25.57729720   -18.44816590     6.05681280
H       25.03029630   -18.21916580     5.23581270
C       25.16229630   -19.57416530     6.79281280
H       25.53529740   -19.31316570     7.78281310
C       23.63929750   -19.64016530     6.93781280
H       23.28529740   -18.64216610     7.22581290
H       23.16029740   -19.71716690     5.95381310
C       23.03229710   -20.73016550     7.85381270
C       21.69629670   -21.22216610     7.65181300
H       21.00229640   -20.76416590     6.96181300
C       21.22129630   -22.20816610     8.51481250
H       20.24629590   -22.64916610     8.36481290
C       22.02429580   -22.70816610     9.56181240
H       21.62629700   -23.45416640    10.23481270
C       23.23729710   -22.13116650     9.83381270
H       23.73329730   -22.38416670    10.75881290
C       23.71829610   -21.10416600     9.01581290
H       24.68029590   -20.64216610     9.18581300
C       25.86529730   -20.83616640     6.26481290
O       26.36029620   -21.55616570     7.11881300
N       25.97029690   -21.11016650     4.94381280
H       25.39529610   -20.56916620     4.30881260
C       26.73129650   -22.22016530     4.44281290
H       26.29329680   -23.12116620     4.87181280
C       26.55429650   -22.31016540     2.91181280
H       25.47029690   -22.35116580     2.80181290
H       27.04329680   -21.44416620     2.46481280
C       27.09729580   -23.63416670     2.25481300
H       28.18629650   -23.62216570     2.20181270
C       26.46629710   -24.94216540     2.76081280
H       25.42929650   -25.11216550     2.44781280
H       27.01629640   -25.86516570     2.53981280
H       26.36629680   -25.01116560     3.85181280
C       26.76329610   -23.48916630     0.86381290
H       27.04529760   -24.26016620     0.13481280
H       25.68229680   -23.34116550     0.74781290
H       27.22929570   -22.61016650     0.40281280
C       28.25429730   -22.28416630     4.80081270
O       28.81329730   -23.34216690     5.05781270
N       28.88729670   -21.06116680     4.90581270
H       28.35129740   -20.21816640     4.74181270
C       30.28829570   -20.89416690     5.35181280
H       30.87029650   -21.72516630     4.95381310
C       30.92329600   -19.65416530     4.70181270
H       30.43729590   -18.81116680     5.19481280
C       32.41229630   -19.48616600     4.87681290
H       32.86229710   -20.43716620     4.56381270
H       32.78829570   -18.65916630     4.26281260
H       32.71329500   -19.44016650     5.93081280
C       30.75229640   -19.66716580     3.14681290
H       31.20029640   -18.80316540     2.64181280
H       31.14629750   -20.57416530     2.67281290
H       29.69029620   -19.72016530     2.87681290
C       30.35029600   -20.98216630     6.85481260
O       31.33729740   -21.43416600     7.40581270
N       29.24829670   -20.67016600     7.56481270
H       28.41929630   -20.36816600     7.06781290
C       29.34129710   -20.67516710     9.00081250
H       30.26329610   -20.32616620     9.46481320
H       28.58329580   -20.03116610     9.44581320
C       29.17529680   -22.10916710     9.56681250
O       30.00529670   -22.42916680    10.40181260
N       28.26929660   -22.92016600     9.02381320
H       27.61329650   -22.50116540     8.37481310
C       28.14929580   -24.32516670     9.34081270
H       28.07029720   -24.40316580    10.42481330
C       26.94229700   -24.90016560     8.57881260
H       26.85529710   -24.67916680     7.51481290
H       26.95329670   -25.98916630     8.63681320
C       25.68729590   -24.52016640     9.32981300
H       25.57529640   -23.43716620     9.38881300
C       24.53529740   -24.88616560     8.41781330
H       23.57229610   -24.86416630     8.94381240
H       24.38529590   -24.11316680     7.65381290
H       24.60929680   -25.90416530     8.01581290
C       25.46429630   -25.19616700    10.67081260
H       24.46929740   -24.98616600    11.08281330
H       25.69729610   -26.25916670    10.52881240
H       26.09029580   -24.77516560    11.46781250
C       29.44629670   -25.08316610     8.93381310
O       29.92929650   -25.91716580     9.66481300
N       30.00229640   -24.70616530     7.78981300
H       29.67329600   -23.88516620     7.29581260
C       31.31529620   -25.35216520     7.54181290
H       31.21229740   -26.43716620     7.50881290
C       31.78229710   -25.06116680     6.10581300
H       31.83129690   -23.97916600     5.98281290
H       32.78529740   -25.47616580     6.00881290
S       30.58329580   -25.92016600     4.99281260
H       29.62229730   -24.99216650     4.99081280
C       32.42229840   -25.03816600     8.47681330
O       33.21329500   -25.92616650     8.81781290
N       32.58529660   -23.80616570     8.90981290
H       31.90229610   -23.14216610     8.56581310
C       33.48529820   -23.42916680     9.99881270
H       34.52629850   -23.66216660     9.77381320
C       33.42829510   -21.91116520    10.23681260
H       33.38429640   -21.36416630     9.29481320
H       32.49129490   -21.64616580    10.72681330
C       34.58429720   -21.45616530    11.13281250
H       34.18629840   -21.00816540    12.04281330
H       35.21129610   -22.28116610    11.47281270
C       35.55929570   -20.37516590    10.53381250
O       35.76929860   -20.36216550     9.34981250
N       36.11229710   -19.52916530    11.41781330
H       36.78629680   -18.82716560    11.13781260
H       36.01129530   -19.67716600    12.41481300
C       33.07129670   -24.01316640    11.31381320
O       33.99829480   -24.39616580    12.05881310
N       31.85029600   -24.36116600    11.60281280
H       31.09629630   -24.22316550    10.94081310
C       31.45029640   -25.08216670    12.78381250
H       32.12529750   -24.71116640    13.55481240
C       30.01029590   -24.75416560    13.14481260
H       29.25229640   -25.18616680    12.47981260
H       29.85529710   -25.20416640    14.13281250
H       29.96129610   -23.65916630    13.09581280
C       31.72229580   -26.63516620    12.75281240
O       32.03729630   -27.26116560    13.71781250
N       31.88429640   -27.14016530    11.55981250
H       31.62529750   -26.51316640    10.80781270
C       32.38029480   -28.48716550    11.20881270
H       31.88129620   -29.17916680    11.88581280
C       31.95429610   -28.93416600     9.76981260
H       32.22729490   -28.10616680     9.11581330
C       32.63129810   -30.27516560     9.39281270
H       32.28129580   -30.72116660     8.45281310
H       33.72329710   -30.20416640     9.46281240
H       32.37729640   -31.07516670    10.09981250
C       30.45729640   -29.13416670     9.62981320
H       30.01829720   -29.93316650    10.22681330
H       29.99029730   -28.26816560    10.09981250
C       29.91129680   -29.28716660     8.17681310
H       30.21129610   -30.28616520     7.83781290
H       28.81729700   -29.32816700     8.23781300
H       30.28629680   -28.45116620     7.57381300
C       33.92729570   -28.61616710    11.37881280
O       34.49329760   -29.55916600    11.86281300
N       34.62129590   -27.51716610    11.06281280
H       34.11129760   -26.73516650    10.67181300
C       36.08329770   -27.41716580    11.18181320
H       36.54029850   -28.26716610    10.67281250
C       36.70029830   -26.06716540    10.66781330
H       36.14529800   -25.20116620    11.02881240
H       37.69729610   -25.95316700    11.09181310
C       36.72129820   -25.93016620     9.11081310
O       37.03229520   -26.99216650     8.50981330
O       36.46029660   -24.84516530     8.57681270
C       36.50029750   -27.62316700    12.58481310
O       37.45829770   -28.27216530    12.97781280
N       35.77329640   -26.98316570    13.44281290
H       35.03429790   -26.38416670    13.09481240
C       35.96329500   -27.05716710    14.87781240
H       36.97729490   -26.73416710    15.11781310
C       35.14829640   -25.87416650    15.51481250
H       34.22429660   -25.82616620    14.93781280
H       34.88929750   -26.04116630    16.55981250
C       35.70429610   -24.41516690    15.40881250
H       36.16229630   -24.14316560    14.45781330
C       34.54529570   -23.39116670    15.54981330
H       34.92629620   -22.36516570    15.63181300
H       33.72729490   -23.56016540    14.83881280
H       33.95529560   -23.57016560    16.45781330
C       36.59029770   -24.11616710    16.60181240
H       36.11529540   -24.35416600    17.56081200
H       37.52929690   -24.65316580    16.42181210
H       36.88929750   -23.06216620    16.65881350
C       35.77729800   -28.37716670    15.50981330
O       36.18429570   -28.59016610    16.64681240
N       35.09629820   -29.32616620    14.80181310
H       34.94629670   -29.07716560    13.83081250
C       34.79929730   -30.74616620    15.22181320
H       35.29929730   -31.02016640    16.15081210
C       33.31129840   -30.91916660    15.42981240
H       32.95529560   -30.85516550    14.40181260
H       33.15829850   -31.95216560    15.74181270
C       32.53429790   -29.91716580    16.31581310
H       33.12029650   -29.79016690    17.22581290
H       32.37429810   -28.96216580    15.81581310
C       31.25129700   -30.40516660    16.77081300
H       30.69329640   -30.65916630    15.86881260
H       31.25229640   -31.40916630    17.19481280
N       30.35029600   -29.44016650    17.45981220
H       29.57629590   -29.04216580    16.94781300
C       30.24229620   -29.38316540    18.80981250
N       31.09829710   -29.84716610    19.62281230
H       31.82629590   -30.40316580    19.19981190
H       30.82129670   -29.90216640    20.59281350
N       29.18429760   -28.81116680    19.28181270
H       28.54629710   -28.31816670    18.67281340
H       29.11629680   -28.73416710    20.28681370
C       35.38229750   -31.73016550    14.19881250
O       34.85929490   -32.79816440    14.02381320
N       36.44029620   -31.38616560    13.47581290
H       36.90829850   -30.51016620    13.67681310
C       36.85729600   -32.20516590    12.37381270
H       36.00229640   -32.53416440    11.78381250
C       37.68129730   -31.27716640    11.36581330
H       36.98329540   -30.52116580    10.98681260
H       38.48029710   -30.83116530    11.97081280
C       38.39129640   -31.84416580    10.14581300
N       39.60729600   -32.38816450    10.09581280
C       40.03629680   -32.42016600     8.83581260
H       41.00229640   -32.79616550     8.53081320
N       39.07629780   -31.98716550     8.04281330
H       39.23529820   -31.82916640     7.05781270
C       38.05929570   -31.51516530     8.79781250
H       37.26429750   -30.81416700     8.58781240
C       37.77129750   -33.30816650    12.81081300
O       37.53429790   -34.45216750    12.40481280
N       38.70429610   -33.00816730    13.78081320
H       38.84729770   -32.05316540    14.08581260
C       39.52229690   -33.98316570    14.42781260
H       40.01029590   -34.57916640    13.65681270
C       40.68129730   -33.23116680    15.21381280
H       40.26429750   -32.47316740    15.87681290
H       41.25629810   -33.92916490    15.82281300
C       41.69029620   -32.63216780    14.16681290
H       41.81429670   -33.35116580    13.35681250
C       41.36229710   -31.29116630    13.50681300
H       42.05929570   -31.06416700    12.69081310
H       40.34129710   -31.32716560    13.10781290
H       41.40929790   -30.41716580    14.16881280
C       42.97929760   -32.38216780    14.80681320
H       43.38029480   -33.29816440    15.25881290
H       43.70929720   -31.94316670    14.11481290
H       42.80729680   -31.72516630    15.66781330
C       38.71329500   -34.97116470    15.28481290
O       39.26829530   -36.00816730    15.58481310
N       37.42829510   -34.65316770    15.50081250
H       37.12429810   -33.74416730    15.17281250
C       36.56829830   -35.54116440    16.22881320
H       37.26729580   -35.92516710    16.97281270
C       35.42429730   -34.75516510    16.88381200
H       35.84329610   -33.82516480    17.26881220
H       34.73629760   -34.61916730    16.04881290
C       34.70929720   -35.53816600    18.00881200
H       33.79829790   -35.03616710    18.33381270
H       34.17529680   -36.37216570    17.55281260
C       35.54329680   -36.06816480    19.14281270
O       36.35229490   -35.29716490    19.77181240
O       35.47629550   -37.30616760    19.43381310
C       36.06429670   -36.72716520    15.44881250
O       36.01329800   -37.77916720    16.06781200
N       35.74529650   -36.57416530    14.18281270
H       35.92629620   -35.64816670    13.81381320
C       35.19729610   -37.60416790    13.32681270
H       35.64729690   -38.53416440    13.67381290
C       33.61929700   -37.78616710    13.34181310
H       33.15429690   -36.87416460    12.96781250
H       33.34429550   -38.47616580    12.54381280
C       32.93129730   -38.28016660    14.59481240
H       32.84129710   -37.50016780    15.35181330
H       31.88229750   -38.54016490    14.45281310
C       33.67629620   -39.34016800    15.36081310
O       34.26729580   -40.27816770    14.77881240
O       33.73529820   -39.21516800    16.55581280
C       35.55829620   -37.35316470    11.84981250
O       36.31029510   -38.10216520    11.22681330
N       34.97029500   -36.33416750    11.16481300
H       34.35029600   -35.71116640    11.66881280
C       35.02929690   -36.01016620     9.73281290
H       34.15529630   -35.37516780     9.58781240
C       36.32929610   -35.26216510     9.31481270
H       36.51929860   -34.58716580    10.14881320
C       37.61129760   -36.07616810     9.04481320
H       38.43529510   -35.37616730     9.23181250
H       37.73529820   -36.91516490     9.73981290
H       37.54729840   -36.51516720     8.04081250
C       36.10629650   -34.28116610     8.15781310
H       36.99829480   -33.70016480     7.92281290
H       35.72829820   -34.79616550     7.27481270
C       35.13129810   -33.11116790     8.47181320
H       34.08929820   -33.44716640     8.54281330
H       35.29029850   -32.60316470     9.43181320
H       35.26729580   -32.31316760     7.73181300
C       34.66829680   -37.14116670     8.70281310
O       34.94329830   -38.25916670     8.96781250
N       34.13229750   -36.85616680     7.49481300
H       34.15529630   -35.86116790     7.30581280
C       33.64529800   -37.72016530     6.39781280
H       33.35529710   -37.02916720     5.60681300
C       34.81629560   -38.55716710     5.77481270
H       35.55429840   -37.80716710     5.49081280
H       35.18729780   -39.21416470     6.56181290
C       34.43229680   -39.50816730     4.60581300
H       33.73029710   -40.22016530     5.03981300
H       33.84129710   -39.06116490     3.80681280
C       35.64629750   -40.24016570     4.03781270
O       36.79329680   -39.64616780     3.76681280
O       35.44529720   -41.43616490     3.61681290
C       32.42029570   -38.63316730     6.64981270
O       31.49429700   -38.83416750     5.91781280
N       32.50029750   -39.20416640     7.83381270
H       33.31929780   -39.03816600     8.40481280
C       31.48729710   -40.07916640     8.44681260
H       31.47529600   -41.03716660     7.92681260
C       31.94929700   -40.33816530     9.92081260
H       32.98229600   -40.68416600     9.96481320
H       31.93729590   -39.40616610    10.48581310
C       30.97929570   -41.27816770    10.66981320
H       31.21929740   -41.31316760    11.73281290
H       29.96229740   -40.90416720    10.55481240
C       30.88429640   -42.73416520    10.22181320
O       31.66029740   -43.29316710     9.41881280
O       30.03429600   -43.41016770    10.77081300
C       30.05129620   -39.46216580     8.36081310
O       29.00629620   -40.15416720     8.19581320
N       29.89429660   -38.19216540     8.52181240
H       30.74029730   -37.65016560     8.65581320
C       28.68329620   -37.37016680     8.51381300
H       27.97129630   -37.89916610     9.14781280
C       29.02329640   -35.98416520     9.13781260
H       28.09829710   -35.41016770     9.09681320
H       29.28329660   -35.96316530    10.19581320
S       30.35229680   -35.04816440     8.32081320
H       29.93129730   -35.21516800     7.06381270
C       28.12529750   -37.34616470     7.08181290
O       28.78429600   -36.95216750     6.12281270
N       26.82029720   -37.64016720     7.05181260
H       26.28029630   -37.98516460     7.83681300
C       25.94229700   -37.56316760     5.77381280
H       26.36429600   -38.28316500     5.07281300
C       24.48529620   -37.84616470     6.12481310
H       24.38529590   -38.84616470     6.54481270
H       24.17129710   -37.20816800     6.95081280
C       23.42629620   -37.85116580     5.03781270
H       23.11929700   -36.81116490     4.92581270
H       23.90729710   -38.16516490     4.11081270
C       22.22629740   -38.81316760     5.30581280
H       21.98029710   -38.75716780     6.36681270
H       21.35629650   -38.55416490     4.70281270
N       22.52929690   -40.22816470     5.03081270
H       23.31229590   -40.36916730     4.40881300
C       22.09129710   -41.28816600     5.75781300
N       20.96829610   -41.31716540     6.41781280
H       20.40029720   -40.48616790     6.50281290
H       20.66429710   -42.11816790     6.95281270
N       22.74629590   -42.43416600     5.62481310
H       23.62729640   -42.43116760     5.13081260
H       22.39929580   -43.22716520     6.14581300
C       26.03829570   -36.22716520     5.01781270
O       25.84129710   -36.14316560     3.81781290
N       26.29829600   -35.18316650     5.72381310
H       26.33329580   -35.35816570     6.72081280
C       26.43029590   -33.80616760     5.28181270
H       25.67829700   -33.65716550     4.50681300
C       26.13329700   -32.96916580     6.47281270
H       26.14529610   -31.93616680     6.12481310
H       25.16229630   -33.29516600     6.84381290
O       26.92129710   -33.20516590     7.53881260
H       26.92329600   -32.42216490     8.09381290
C       27.71129610   -33.48016740     4.56181290
O       27.78429600   -32.46516800     3.82281280
N       28.72429660   -34.35116580     4.69481280
H       28.51729580   -35.24416730     5.12681290
C       30.12129590   -34.09116740     4.19281290
H       30.58429720   -33.30016710     4.78281310
C       31.02729610   -35.31316760     4.44981290
H       30.77629660   -35.59316640     5.48081300
H       30.74729730   -36.12016680     3.76081280
C       32.53029630   -35.06616590     4.18081280
C       33.24929810   -35.83116530     3.23681280
H       32.67129520   -36.54616550     2.67081280
C       34.60029600   -35.60816570     3.01481290
H       35.11929700   -36.22216800     2.29281280
C       35.34329610   -34.68916700     3.81181290
O       36.70829770   -34.37716670     3.73481270
H       37.13129810   -34.79016490     2.97881290
C       34.67129520   -34.08716580     4.91281270
H       35.24929810   -33.35216520     5.45281270
C       33.28729630   -34.26216510     5.10481260
H       32.76929860   -33.77116780     5.91481300
C       30.21129610   -33.67716600     2.73281290
O       31.09129710   -32.82316590     2.49581290
N       29.44929700   -34.25816730     1.74881280
C       28.26929660   -35.17016600     1.91181290
H       27.45529750   -34.48416520     2.17681290
H       28.50629620   -35.95116810     2.64481280
C       27.97229580   -35.74016570     0.49581280
H       26.94029620   -36.08516690     0.36081280
H       28.75029750   -36.48516460     0.28281280
C       28.23529620   -34.51616670    -0.39518720
H       27.38529590   -33.82316590    -0.44018720
H       28.45329670   -34.77816770    -1.43818710
C       29.47329710   -33.83716580     0.33081280
H       30.35829730   -34.24016570    -0.15918720
C       29.44829750   -32.28716660     0.15481280
O       30.31429670   -31.78616520    -0.57718720
N       28.63329700   -31.51116560     0.92981280
H       27.95429610   -31.81716540     1.61581290
C       28.66229630   -30.06916620     0.83181290
H       28.69129750   -29.75516700    -0.21118720
C       27.43629650   -29.52416610     1.59781290
H       27.22829630   -30.11416630     2.48981290
H       27.59829710   -28.55216600     2.06381270
C       26.20329670   -29.30816650     0.71881280
H       25.98129650   -30.16516690     0.08281280
C       24.86129760   -29.11116600     1.40781280
H       24.82429700   -28.10116580     1.83481290
H       24.10429570   -29.25816540     0.62681280
H       24.76129720   -29.82916640     2.23081280
C       26.46929740   -28.14716530    -0.25018720
H       26.55329700   -27.22216610     0.33381280
H       27.34029580   -28.39216610    -0.87118720
H       25.60029600   -27.91316600    -0.87718710
C       29.88229750   -29.57516670     1.53781280
O       30.54229740   -28.71716690     0.96281280
N       30.28229710   -30.01816560     2.78181290
H       29.75329590   -30.74816700     3.24381280
C       31.52329640   -29.50116540     3.44081280
H       31.32029720   -28.44016650     3.58681270
C       31.71729660   -30.25916670     4.75681300
H       30.85929680   -30.11516570     5.42481280
H       31.74329760   -31.31716540     4.46681260
C       33.01829530   -29.99416540     5.47581290
C       34.15029530   -30.69616700     5.06581310
H       34.18629840   -31.46516610     4.30781270
C       35.41429520   -30.45116620     5.68181280
H       36.29829790   -31.00316620     5.39781280
C       35.64829640   -29.43616680     6.55581280
O       36.80329510   -29.17016600     7.11481290
H       36.62129590   -28.36216550     7.60081290
C       34.54529570   -28.62816620     6.86281300
H       34.68029790   -27.87216570     7.62281270
C       33.25229640   -28.87816620     6.35981270
H       32.42529680   -28.23216630     6.61481290
C       32.76929860   -29.70316700     2.52281280
O       33.61429600   -28.84416580     2.43181280
N       32.80929570   -30.80816650     1.76181280
H       32.10429760   -31.51916690     1.90981280
C       33.93529510   -31.06716540     0.73581280
H       34.90129850   -30.99816700     1.23481290
C       33.80229570   -32.49316790     0.29481290
H       33.65529630   -33.01416780     1.24081290
H       32.89729690   -32.65716550    -0.28918720
C       35.00829700   -33.04316710    -0.49018720
H       35.30329510   -32.34816740    -1.27518710
H       35.79529570   -33.33716580     0.20481280
C       34.66929630   -34.41016770    -1.15018710
H       34.15929790   -35.17016600    -0.55918720
H       34.06529620   -34.25416560    -2.04418710
C       36.00029750   -34.89716720    -1.69118710
H       36.41929630   -34.07116700    -2.26518730
H       36.70629500   -35.07516480    -0.87918720
N       35.85929490   -36.02716450    -2.62518720
H       36.49829480   -35.89216610    -3.39518710
H       36.04729840   -36.91616440    -2.18418720
H       34.91729740   -36.05916600    -2.98618720
C       33.94129560   -30.06316570    -0.35018720
O       34.98229600   -29.47316550    -0.66018710
N       32.78229520   -29.80216600    -0.98618720
H       31.97329710   -30.35016630    -0.72118720
C       32.55529790   -28.70916560    -1.85918710
H       33.14829640   -28.85116580    -2.76218720
C       31.07829670   -28.75916670    -2.30018710
H       30.87829590   -29.73016550    -2.77018710
H       30.39829640   -28.77016640    -1.43818710
C       30.66229630   -27.58316610    -3.24018720
C       29.78529740   -26.57316590    -2.74918720
H       29.59129710   -26.56116680    -1.68718720
C       29.21329690   -25.63316540    -3.62918710
H       28.56429670   -24.82916640    -3.31418700
C       29.61929700   -25.64516640    -5.01118710
H       29.20129590   -24.97816660    -5.75018690
C       30.54229740   -26.62216570    -5.46118740
[truncated: 9,252,451 more chars]
