# Supplementary material for: Direct asymmetric synthesis of β-branched aromatic α-amino acids using engineered phenylalanine ammonia lyases
Source: Nat Commun. 2024 Sep 26;15:8264. doi: 10.1038/s41467-024-52613-x (PMC11427684; doi:10.1038/s41467-024-52613-x)
Supplement: Supplementary file 8 — Source data 5 [file 41467_2024_52613_MOESM8_ESM.zip › optimized structure_QMMM/PcPAL-L256V-I460V(a┬MeCA)/C3_Fragment-optimized.xyz]

193048
-1 1 -857.2260268045637
N      -10.54010770   -31.32448200   -33.08650970
H      -11.48010730   -31.02748110   -33.30651090
H      -10.52310750   -32.28748320   -33.38850780
H       -9.83710770   -30.78948210   -33.57650760
C      -10.19810770   -31.07648280   -31.64151000
H       -9.98310760   -30.01348110   -31.53750990
H      -11.00410750   -31.40748210   -30.98650930
C       -9.00210760   -31.90248110   -31.21250920
O       -8.87910750   -33.05448150   -31.65350910
N       -7.99710800   -31.36448290   -30.52850910
H       -7.99310780   -30.40448190   -30.20450970
C       -6.85110760   -32.09748080   -30.02850910
H       -6.21510790   -32.48548130   -30.82350920
C       -6.03910780   -31.04348180   -29.27651020
H       -5.78810790   -30.27448270   -30.00650980
H       -6.73710780   -30.71448140   -28.50650980
C       -4.82910780   -31.67748260   -28.58150860
O       -4.22310780   -32.66448210   -28.93651010
N       -4.59010790   -31.07448200   -27.42450900
H       -3.74110770   -31.30448150   -26.92251010
H       -5.15010790   -30.25348280   -27.22850990
C       -7.29910760   -33.24248120   -29.07350920
O       -8.13810730   -33.09148030   -28.20550920
N       -6.75810770   -34.48548130   -29.27351000
H       -6.34410760   -34.65648270   -30.18150900
C       -7.02710770   -35.65048220   -28.39450840
H       -8.07110790   -35.93348310   -28.52550890
H       -6.38610790   -36.46348190   -28.73650930
C       -6.75710770   -35.46848300   -26.91850850
O       -7.59510760   -35.70448300   -26.11850930
N       -5.55110790   -34.84348300   -26.57551000
H       -4.90910770   -34.66848370   -27.34050940
C       -5.16910790   -34.52848050   -25.16551020
H       -5.12910800   -35.49548340   -24.66450880
C       -3.72510770   -33.98248290   -25.09050940
H       -3.05310770   -34.69048310   -25.57650950
H       -3.69510770   -33.08548360   -25.70850940
C       -3.19110770   -33.71948240   -23.63950920
H       -2.45010780   -32.93148040   -23.77550890
H       -3.96210770   -33.25748060   -23.02351000
S       -2.54410770   -35.05648040   -22.56851010
C       -0.75710770   -35.28048320   -23.06151010
H       -0.01610780   -34.77348330   -22.43050960
H       -0.56110780   -36.35948180   -23.10550880
H       -0.60810770   -34.98448180   -24.10750960
C       -6.20510770   -33.59448240   -24.47650910
O       -6.54010770   -33.85948180   -23.38350870
N       -6.73210760   -32.53148270   -25.07950970
H       -6.45810790   -32.31248090   -26.02950860
C       -7.84410760   -31.76048280   -24.44550900
H       -7.53910780   -31.19048120   -23.56750870
C       -8.11910820   -30.78248210   -25.52550890
H       -7.22210790   -30.21548270   -25.77250860
H       -8.47310730   -31.35648160   -26.38250920
C       -9.16210750   -29.75248150   -25.25050930
O       -9.83010770   -29.26448250   -26.18550870
O       -9.35710810   -29.36648180   -24.03450970
C       -9.16810800   -32.61048130   -24.19650840
O       -9.89410780   -32.38048170   -23.24350930
N       -9.48510740   -33.61048130   -25.07750890
H       -8.74210740   -33.87648010   -25.71250920
C      -10.67910770   -34.44048310   -24.93550870
H      -11.59810730   -33.89948270   -24.71051030
C      -10.93110750   -35.22448350   -26.26450920
H      -11.19010730   -34.46748350   -27.01651000
H      -10.00510790   -35.72748180   -26.56550980
C      -12.09910770   -36.20748140   -26.25951000
C      -13.44910810   -35.71448140   -26.27150920
H      -13.62410740   -34.65548320   -26.38950920
C      -14.48810770   -36.63248060   -26.11450960
H      -15.52510740   -36.33548360   -26.04850960
C      -14.23210810   -38.03448100   -26.20650860
H      -15.03510760   -38.75548170   -26.25350950
C      -12.93810750   -38.47748180   -26.21250920
H      -12.71910760   -39.53348160   -26.26651000
C      -11.83010770   -37.60448070   -26.17350960
H      -10.82010750   -37.98948290   -26.17251010
C      -10.45510770   -35.42048260   -23.76050950
O      -11.39410780   -35.67748260   -22.99250980
N       -9.25010780   -35.94248200   -23.47150990
H       -8.55110740   -35.75148010   -24.17951010
C       -8.88510800   -36.80448150   -22.35550880
H       -9.48410800   -37.70848080   -22.24850850
C       -7.43610760   -37.21848300   -22.49050900
H       -6.81210760   -36.32648090   -22.54650880
H       -7.23110770   -37.80048370   -21.59150890
S       -7.20910790   -38.33948140   -23.84150890
H       -7.59510760   -39.45248030   -23.21051030
C       -8.93110750   -35.89948270   -21.11150930
O       -9.39610770   -36.34048080   -20.09150890
N       -8.52710820   -34.64148330   -21.13250920
H       -8.03510760   -34.32948300   -21.96051030
C       -8.53210740   -33.69748310   -20.01651000
H       -8.07010750   -34.18148040   -19.15650940
C       -7.59810780   -32.50748060   -20.31450840
H       -7.66010760   -32.11348340   -21.32850840
H       -7.65610790   -31.77148250   -19.51150890
C       -6.11510750   -32.89848330   -20.08050920
H       -6.02110770   -33.51248170   -19.18550870
H       -5.81610770   -33.58548360   -20.87250900
S       -4.90910770   -31.55148120   -20.02050970
C       -5.38410760   -30.67948150   -21.48550990
H       -6.28210780   -30.07748220   -21.29850960
H       -4.65710780   -29.88548280   -21.69850920
H       -5.52410790   -31.36648180   -22.32850840
C       -9.91810800   -33.18248370   -19.71950910
O      -10.23710820   -33.05348210   -18.53351020
N      -10.81510730   -33.10948180   -20.67550850
H      -10.40810780   -32.96248250   -21.59150890
C      -12.30310820   -32.98548130   -20.61050990
H      -12.49910740   -32.07348250   -20.04650880
C      -12.93110750   -32.85248180   -21.97050860
H      -12.54110810   -31.97248270   -22.48250960
H      -12.59410760   -33.70648190   -22.55750850
C      -14.46010780   -32.78248210   -21.85950850
H      -14.92410760   -33.74648280   -21.65050890
H      -14.82810780   -32.20948030   -21.00850870
C      -14.98410800   -32.23048020   -23.18550870
H      -14.37810800   -31.34248160   -23.36150930
H      -14.83010770   -33.04048160   -23.89851000
C      -16.47810750   -31.97148130   -23.10350990
H      -16.58210750   -31.15248110   -22.39050870
H      -16.78310780   -31.54248240   -24.05750850
N      -17.19710730   -33.19548030   -22.76550870
H      -16.93610760   -33.62648010   -21.89050870
H      -18.19610790   -33.05248260   -22.81151010
H      -16.87910840   -33.94948200   -23.35850910
C      -12.87110810   -34.12248230   -19.79250910
O      -13.58310790   -33.85248180   -18.89050870
N      -12.53710750   -35.36548230   -20.12051010
H      -11.87110810   -35.44148250   -20.88050840
C      -13.08110810   -36.63348010   -19.59550860
H      -14.16810800   -36.65848160   -19.67850880
C      -12.65810780   -37.83848190   -20.42450900
H      -11.57210730   -37.87148280   -20.33650970
C      -13.28910730   -39.12348180   -19.95051000
H      -12.87510780   -39.55248260   -19.02950860
H      -14.35710810   -38.95848080   -19.75750920
H      -13.23010730   -39.87648010   -20.74551010
O      -13.04810810   -37.57248310   -21.83251000
H      -12.50310800   -36.90548320   -22.25650980
C      -12.69010730   -36.84348300   -18.05650900
O      -13.30010800   -37.70448300   -17.36550900
N      -11.73410800   -36.06048200   -17.51950840
H      -11.31810760   -35.37248230   -18.13550950
C      -11.35010810   -35.96848300   -16.15151020
H      -11.85610770   -36.80848310   -15.67450900
C       -9.85310750   -36.21948240   -15.98450950
H       -9.70410730   -37.18948360   -16.45850940
H       -9.27410790   -35.46948240   -16.52450940
C       -9.32410810   -36.18748090   -14.57050900
H       -9.42010780   -35.19348140   -14.13450910
H       -9.89110760   -36.87348180   -13.94150920
C       -7.78110790   -36.45948030   -14.39650920
O       -7.17410760   -37.30048370   -15.10750960
O       -7.13110780   -35.91148380   -13.47050950
C      -11.79410740   -34.70948030   -15.44350910
O      -12.36110780   -34.86748120   -14.40150930
N      -11.55810740   -33.50148010   -15.88450910
H      -10.85310750   -33.42048260   -16.60750960
C      -12.21810820   -32.27848050   -15.30550960
H      -13.19510750   -32.64848330   -14.99650960
C      -11.40510750   -31.81648250   -14.07150940
H      -11.04310800   -32.68348310   -13.51950930
H      -10.50910760   -31.27748110   -14.37750910
C      -12.13610740   -30.82948110   -13.18650910
O      -11.98410800   -30.95048140   -11.97550960
O      -12.90910820   -29.98748210   -13.70950890
C      -12.41410730   -31.12648200   -16.36550900
O      -11.44710730   -30.44348140   -16.66150860
N      -13.62410740   -30.87648200   -16.86650850
C      -14.77610780   -31.78748130   -16.72850990
H      -15.24510770   -31.48648260   -15.78350930
H      -14.46610740   -32.83948140   -16.74050900
C      -15.62910750   -31.50448230   -17.96250920
H      -16.70910840   -31.65548130   -17.84550860
H      -15.19110770   -32.09048080   -18.78050990
C      -15.37110810   -30.01548190   -18.28250890
H      -16.07010840   -29.35448270   -17.75650980
H      -15.38510800   -29.74448200   -19.34550860
C      -13.94110770   -29.75748250   -17.80050850
H      -13.28210740   -29.82148170   -18.66650960
C      -13.91610810   -28.27748110   -17.18050960
O      -14.00210760   -27.34048270   -17.92550850
N      -13.75210760   -28.12548260   -15.85250950
H      -13.67410760   -28.96048160   -15.28350930
C      -13.31310750   -26.84548190   -15.28850940
H      -13.19710730   -26.10548210   -16.08050920
C      -14.47310730   -26.26448250   -14.34850880
H      -14.49110790   -26.85848240   -13.43450930
H      -14.15510750   -25.26548190   -14.05050950
C      -15.86010740   -26.15748210   -15.03850940
H      -16.12710760   -27.03148270   -15.63150880
C      -16.85210800   -25.90148160   -13.89950940
H      -17.78910830   -26.42648120   -14.12450890
H      -16.61710740   -26.35048100   -12.92650890
H      -17.15010830   -24.84848210   -13.82550910
C      -15.96010780   -24.98448180   -16.05650900
H      -16.99510770   -24.76948170   -16.34951020
H      -15.56210800   -24.10248180   -15.53850940
H      -15.33210750   -25.03148270   -16.95550920
C      -11.89710810   -26.89648250   -14.71350960
O      -11.46410750   -26.05948260   -13.97950940
N      -11.10910800   -27.92648120   -15.17050930
H      -11.51310730   -28.54148100   -15.86650940
C       -9.63910770   -27.95348170   -14.96450900
H       -9.27310750   -28.86048130   -15.44650940
C       -8.89310740   -26.75148200   -15.57850930
H       -9.54910760   -26.49248120   -16.41850850
H       -8.93410780   -25.83348270   -14.97750950
C       -7.49310780   -26.91148190   -16.12051010
C       -7.31510780   -27.77748110   -17.19750980
H       -8.20710750   -28.15648270   -17.67550850
C       -6.01510760   -27.98548130   -17.66551020
H       -5.86010790   -28.69248200   -18.46650890
C       -4.88210770   -27.40048220   -17.07551000
O       -3.61210780   -27.75848200   -17.41950990
H       -3.09010770   -27.75648120   -16.61351010
C       -5.12010770   -26.51748280   -16.00050930
H       -4.23910760   -26.06748200   -15.56750970
C       -6.44610790   -26.22348210   -15.52150920
H       -6.54210760   -25.55048180   -14.68250940
C       -9.09710790   -28.18748280   -13.53550910
O       -7.93210790   -28.59948160   -13.41450980
N       -9.84710790   -28.00748250   -12.44350910
H      -10.69510750   -27.46448140   -12.55350970
C       -9.28610800   -28.28448100   -11.06050970
H       -8.56610770   -27.53248210   -10.73850920
C      -10.46110820   -28.26648140   -10.02250960
H      -11.30310820   -28.79348180   -10.48850920
H      -10.25910760   -28.86148260    -9.12350940
C      -10.94810770   -26.89048190    -9.58650970
C      -12.08010770   -26.25948140    -9.98650930
H      -12.82110790   -26.69048120   -10.64250950
N      -12.22510810   -25.07748220    -9.29050920
H      -13.05910780   -24.52648160    -9.43650910
C      -11.12710760   -24.76648140    -8.53450970
C      -10.83110810   -23.74548150    -7.71150920
H      -11.46510790   -22.88048170    -7.83650920
C       -9.63310810   -23.67948150    -6.97050950
H       -9.42510800   -22.83348270    -6.33250950
C       -8.78610800   -24.77948190    -7.02350950
H       -7.87010770   -24.78648190    -6.45250940
C       -9.12510780   -25.87848280    -7.88850930
H       -8.47510810   -26.74048230    -7.93050910
C      -10.33910750   -25.92848210    -8.67050930
C       -8.59210780   -29.58648110   -10.92750930
O       -7.45210790   -29.55948260   -10.52250960
N       -9.18210790   -30.73048210   -11.23350910
H      -10.15610790   -30.72748180   -11.51250930
C       -8.54910760   -32.02448270   -11.12050910
H       -8.24310780   -31.99548150   -10.07450960
H       -9.25810810   -32.83748250   -11.28150940
C       -7.25110770   -32.21948240   -11.94350910
O       -6.52910760   -33.09148030   -11.49750900
N       -7.07810780   -31.57448200   -13.07250980
H       -7.63510800   -30.75348280   -13.27850910
C       -5.79910760   -31.65048220   -13.78350930
H       -5.39710760   -32.66048050   -13.69750980
C       -5.89210800   -31.33748250   -15.29350950
H       -6.14310790   -30.29248240   -15.47550960
C       -4.58010770   -31.51448250   -16.01350980
H       -3.84010770   -30.77148250   -15.69350910
H       -4.21610780   -32.53148270   -15.82250980
H       -4.64410780   -31.15348240   -17.04751010
C       -6.95710750   -32.13948060   -16.04550930
H       -7.95010760   -32.00448230   -15.61650940
H       -7.12310790   -31.69548230   -17.02651020
C       -6.66110750   -33.65148160   -16.28450970
H       -6.35810760   -34.25248340   -15.41850950
H       -7.58210750   -34.03548050   -16.74050900
H       -5.84410760   -33.84148030   -16.99150850
C       -4.76110790   -30.72448160   -13.16650960
O       -3.63410780   -31.13948250   -13.07450960
N       -5.06310800   -29.49148180   -12.80750940
H       -6.00210760   -29.20248220   -13.05650900
C       -4.10210750   -28.59648130   -12.15550900
H       -3.14710780   -28.61948200   -12.68150900
C       -4.57010790   -27.08048250   -12.10050960
H       -3.91210770   -26.53248210   -11.41450980
H       -4.45810790   -26.62648200   -13.09350970
H       -5.61410760   -26.95548250   -11.78950980
C       -3.76310780   -29.13448140   -10.70250890
O       -2.64610770   -28.89548110   -10.21850970
N       -4.69710780   -29.84448240   -10.04250910
H       -5.59210780   -29.91348270   -10.51350980
C       -4.51510760   -30.35348130    -8.71350960
H       -3.99210790   -29.58848190    -8.13950920
C       -5.84710790   -30.44748120    -8.05950930
H       -5.81710770   -31.10348130    -7.18150950
H       -6.33610770   -29.47448160    -7.92450950
H       -6.44410750   -31.11548230    -8.69250970
C       -3.72910790   -31.60448270    -8.63650890
O       -2.86510780   -31.80848120    -7.81850910
N       -3.83510780   -32.47448350    -9.63950920
H       -4.50610780   -32.29348370   -10.37750910
C       -2.88410780   -33.62548070    -9.77350900
H       -3.01010780   -34.26348110    -8.89950940
C       -3.17710780   -34.48848340   -10.96050930
H       -4.25110770   -34.66648100   -11.00650880
H       -2.78510790   -33.95048140   -11.82350920
C       -2.55610780   -35.90148160   -10.94550900
H       -1.59410770   -35.86648180   -11.45550920
H       -2.44510770   -36.18448260    -9.89850900
C       -3.35010770   -37.02648160   -11.56850910
O       -4.46510790   -36.83448030   -12.16550920
O       -2.84410790   -38.14248280   -11.62950900
C       -1.43510770   -33.22248080    -9.84050940
O       -0.63110770   -33.98348240    -9.36450960
N       -1.09910770   -31.97748180   -10.25950910
H       -1.83210780   -31.51548190   -10.78450970
C        0.26389220   -31.43648150   -10.25250910
H        0.93489220   -32.20948030   -10.62650970
C        0.42589220   -30.31748200   -11.24450970
H        1.47089220   -30.05748180   -11.45750900
H        0.12389220   -30.68348120   -12.23350910
H       -0.16710780   -29.42848210   -10.99450970
C        0.65989230   -31.08148190    -8.78750900
O        1.83889220   -31.20148280    -8.46450900
N       -0.24510780   -30.93748280    -7.82650950
H       -1.20110770   -30.96048160    -8.15850930
C        0.02789220   -30.92848210    -6.36350920
H        0.67189220   -30.09048270    -6.09550950
C       -1.22910770   -30.53948210    -5.57150940
H       -1.81310770   -29.80148120    -6.12350940
H       -1.81010770   -31.45948220    -5.50650930
C       -0.99510780   -30.11048130    -4.11950920
H       -2.00710770   -30.04548260    -3.72050930
H       -0.45910780   -30.87548260    -3.55650930
S       -0.06210780   -28.54848290    -3.95250940
C       -1.08510780   -27.74048230    -2.67150930
H       -1.37210770   -28.50148200    -1.93450930
H       -0.45410780   -26.97848130    -2.19650940
H       -1.88110780   -27.16648100    -3.16250920
C        0.59989230   -32.30048370    -5.85150910
O        1.24689220   -32.31448360    -4.79350950
N        0.18189220   -33.37648010    -6.44350910
H       -0.41110770   -33.33148190    -7.26350930
C        0.79789220   -34.67948150    -6.00750920
H        0.63089220   -34.80448150    -4.93750950
C        0.30189230   -35.91648100    -6.79050920
H        0.69289230   -36.84748080    -6.37750910
C       -1.24710770   -36.04148100    -6.89450930
H       -1.50710770   -36.80048370    -7.64250950
H       -1.67110780   -36.51848220    -6.00250910
H       -1.83010780   -35.15348050    -7.16950940
O        0.73389230   -35.83648300    -8.09950920
H        0.27989220   -35.12148280    -8.55150890
C        2.33789230   -34.74448010    -6.09250930
O        2.94389220   -34.26348110    -7.02250910
N        2.88389230   -35.55348210    -5.17650940
H        2.27389220   -36.11248020    -4.59250930
C        4.27389240   -36.09948350    -5.16650920
H        4.24389220   -37.16048050    -4.92050930
H        4.67989210   -35.96148300    -6.16850950
C        5.28789230   -35.27848050    -4.30850930
O        4.96489240   -34.17148210    -3.98250940
N        6.44689230   -35.85348130    -3.99350930
H        6.63689230   -36.81748200    -4.24350930
C        7.55989220   -35.14848330    -3.24350930
H        7.20589210   -34.74548340    -2.29450940
C        8.72189240   -36.10748290    -3.04950930
H        8.49389270   -37.00248340    -2.46950940
H        8.94389250   -36.48648070    -4.04650930
O        9.81689260   -35.47148130    -2.43750930
H        9.47289180   -35.04748150    -1.64750930
C        7.95889230   -33.95348360    -4.05250930
O        8.00389190   -33.91148380    -5.27150920
N        8.44689180   -32.96348190    -3.30650930
H        8.47389220   -33.00548170    -2.29550930
C        9.07989220   -31.78348160    -3.88250920
H        8.37289240   -31.44748120    -4.64150950
C        9.23489190   -30.70948220    -2.72050930
H        9.25389190   -29.69448280    -3.13550930
H        8.46689220   -30.73748210    -1.93850930
C       10.52489190   -30.96448140    -1.90850930
N       11.83989240   -31.00548170    -2.31350920
C       12.60289190   -31.21048160    -1.23650930
H       13.65689180   -31.41248130    -1.36350930
N       11.90589240   -31.01948170    -0.12750930
H       12.31889250   -30.94448280     0.79049070
C       10.55289270   -30.89748190    -0.48650930
H        9.74989220   -30.77748110     0.22549070
C       10.42489240   -32.13048170    -4.63450910
O       10.74589250   -31.44648170    -5.58450940
N       11.17589190   -33.13248060    -4.20950940
H       10.91789250   -33.66348270    -3.38650940
C       12.50989250   -33.35148240    -4.65850930
H       12.95889190   -32.36248020    -4.57150940
C       13.25889210   -34.24148180    -3.65050940
H       13.12989230   -33.83548360    -2.64750930
H       12.81489180   -35.23548130    -3.70150920
C       14.76289180   -34.41548160    -3.77850940
H       14.97689250   -34.97448350    -4.68950940
C       15.47689250   -33.09848020    -3.94850920
H       16.55689240   -33.27648160    -3.86550930
H       15.29389190   -32.78348160    -4.98350910
H       15.29589270   -32.39148330    -3.13050940
C       15.41089250   -35.26648330    -2.64250920
H       15.01689240   -36.26348110    -2.87250920
H       16.50589180   -35.27648160    -2.71150920
H       15.23189260   -34.90048220    -1.62450930
C       12.63389210   -33.95648190    -6.10550930
O       13.52389240   -33.58648300    -6.84850930
N       11.63589190   -34.76048280    -6.51050950
H       10.87789250   -34.83448030    -5.84250930
C       11.36689190   -35.07348250    -7.85550930
H       12.19489190   -35.57548140    -8.35650920
C       10.24389270   -36.20348360    -7.90150930
H        9.27989200   -35.78848270    -7.60550930
H       10.15689180   -36.43248370    -8.96350960
C       10.54589270   -37.44448090    -7.00350950
O       11.75389190   -37.78848270    -6.67750930
O        9.67989250   -38.28348160    -6.57250930
C       10.95389270   -33.83448030    -8.70150950
O       11.27989200   -33.79448320    -9.87350940
N       10.31889250   -32.85448070    -8.07450960
H        9.94289210   -32.98948290    -7.14350940
C       10.01089190   -31.54848290    -8.75250910
H        9.66189190   -31.70948220    -9.77250960
C        8.98489190   -30.70548250    -8.06550880
H        9.16289230   -30.43148230    -7.02550940
H        8.79589270   -29.79048160    -8.62650970
C        7.66289230   -31.43248180    -8.04750920
H        7.66689210   -32.17848210    -7.25350950
H        7.02289250   -30.59048270    -7.78550910
C        7.14189240   -32.01648330    -9.34750940
O        6.54489230   -33.09548190    -9.29850960
O        7.05889230   -31.26448250   -10.32150940
C       11.28589250   -30.75648120    -8.99950890
O       11.46789260   -30.08848190   -10.01250930
N       12.20089240   -30.74448200    -8.03550910
H       11.90589240   -31.08548160    -7.12850950
C       13.42489240   -29.93048290    -8.09750940
H       13.27789210   -28.90148160    -8.42450900
C       14.21089270   -29.98548130    -6.76550910
H       14.25189210   -31.05248260    -6.54750920
C       15.63289260   -29.41248130    -6.93950940
H       15.58389190   -28.36648180    -7.26850940
H       16.21089170   -29.50648120    -6.01250930
H       16.18089290   -29.98448180    -7.69850920
C       13.44489190   -29.25648120    -5.66350940
H       12.83889200   -28.42348290    -6.03850940
H       12.85889240   -29.97948270    -5.08350940
H       14.19789220   -28.88048170    -4.95950940
C       14.27289200   -30.58348270    -9.16850950
O       14.96089270   -30.04748150    -9.99550910
N       14.40689180   -31.92348290    -9.08450890
H       13.89089200   -32.43948360    -8.38250920
C       15.20789240   -32.73848340   -10.02150920
H       16.22989270   -32.35948180   -10.04550930
C       15.25289250   -34.23548130    -9.65950970
H       14.25389190   -34.58548360    -9.40050890
H       15.80189230   -34.86548230   -10.35950950
C       16.11689190   -34.44548030    -8.36550900
H       17.11189270   -34.14248280    -8.68850900
H       15.83489230   -33.90548320    -7.46050930
C       16.19189260   -35.92248150    -7.96050930
H       15.20689200   -36.38148120    -7.86950920
H       16.65389250   -36.52748110    -8.74050900
C       16.89789200   -36.12548070    -6.60350940
H       17.93389130   -35.85748290    -6.81550930
H       16.42189220   -35.47848130    -5.86850930
N       16.75189210   -37.47048190    -6.11850930
H       17.29189300   -38.12948230    -6.66150950
H       17.04389190   -37.49948120    -5.15250920
H       15.78889180   -37.77048110    -6.16550920
C       14.69389250   -32.66448210   -11.46750930
O       15.48789220   -32.72248080   -12.35250950
N       13.36889270   -32.65448380   -11.68050960
H       12.72989180   -32.69548030   -10.89550970
C       12.72589210   -32.39348220   -12.97250940
H       13.06089210   -33.00548170   -13.80850890
C       11.26689240   -32.73648070   -12.95750900
H       10.89889240   -32.23048020   -12.06550880
H       10.81089210   -32.21748350   -13.79950900
C       10.86589240   -34.24448010   -13.04150960
H       11.24489210   -34.58648300   -14.00450900
H       11.25489230   -34.98648070   -12.34450910
C        9.37089250   -34.51048280   -12.95050910
H        8.86389260   -34.07348250   -13.81050970
H        9.31889250   -35.59848020   -12.99650960
C        8.78889180   -34.01048280   -11.66350940
H        9.53489210   -34.28648380   -10.91850950
H        8.73289200   -32.93348310   -11.82050900
N        7.46389250   -34.53148270   -11.31050970
H        7.59389210   -35.47548290   -10.97450920
H        7.10489230   -33.97448350   -10.54850960
H        6.82289220   -34.51048280   -12.09050940
C       13.08089260   -30.96948240   -13.43450930
O       13.24689200   -30.71848110   -14.63150880
N       13.00589180   -30.03248210   -12.52450940
H       12.59589200   -30.26448250   -11.62750910
C       13.37489220   -28.63948250   -12.83550930
H       12.73389240   -28.32348250   -13.65850930
C       12.99689200   -27.73048210   -11.68550970
H       11.91389180   -27.76448250   -11.56650920
H       13.42989250   -28.07248120   -10.74550910
C       13.43989180   -26.26648140   -11.82850930
H       14.38689230   -26.19648170   -12.36350920
H       12.72889230   -25.80548290   -12.51350980
S       13.37189200   -25.26148220   -10.33850960
C       14.96889210   -25.57348250    -9.61950970
H       15.75289250   -25.23048210   -10.30550960
H       15.00389190   -24.99148180    -8.68950940
H       15.18089200   -26.63948250    -9.47050950
C       14.86889270   -28.53948210   -13.28350930
O       15.09189220   -28.01948170   -14.33250900
N       15.85789200   -29.16948130   -12.62150960
H       15.61889270   -29.61548230   -11.74350930
C       17.27089310   -29.27748110   -13.02650930
H       17.62089160   -28.25448230   -13.16150950
C       18.03189280   -29.90848160   -11.87550930
H       17.76689150   -30.94648170   -11.67550950
C       19.52089310   -29.86948200   -12.17550950
H       20.00289150   -28.93048290   -12.47450920
H       19.97189140   -30.37148280   -11.31050970
H       19.61289220   -30.59348110   -12.99450970
C       17.93689160   -28.99348260   -10.66850950
H       18.46989250   -29.44648170    -9.82350920
H       18.41789250   -28.03248210   -10.89150910
H       16.92889210   -28.86248210   -10.25550940
C       17.49189190   -30.00748250   -14.30850890
O       18.24989320   -29.56048200   -15.16150950
N       16.80189130   -31.17448230   -14.47350880
H       16.12089160   -31.43748280   -13.77150920
C       16.89189150   -31.95948220   -15.61350920
H       17.94989200   -32.21848300   -15.63950920
C       16.07289310   -33.29248050   -15.57950970
H       16.19689180   -33.90148160   -16.48350910
H       16.43389130   -33.89048000   -14.73350910
H       15.00589180   -33.13848110   -15.37750910
C       16.52289200   -31.24748230   -16.88750840
O       17.20089150   -31.31348230   -17.88350870
N       15.33489230   -30.68948170   -16.87350850
H       14.74489210   -30.70848270   -16.05050850
C       14.83589270   -29.91548160   -18.01950840
H       14.72389220   -30.60648160   -18.85550880
C       13.46689220   -29.37048150   -17.59150890
H       12.92089270   -30.25148200   -17.25251010
H       13.58989240   -28.71148110   -16.73151020
C       12.65089230   -28.80348210   -18.73550990
H       11.81489180   -28.23448180   -18.32950970
H       13.29889200   -28.05748180   -19.19750980
C       12.21289250   -29.93348120   -19.76350980
O       12.15489200   -29.53148270   -20.94550900
O       12.05389210   -31.13048170   -19.42850880
C       15.76989270   -28.75348280   -18.30850980
O       16.07089230   -28.51548190   -19.47150990
N       16.28789140   -28.07548140   -17.26850890
H       15.98489190   -28.20948220   -16.31050870
C       17.22089200   -26.98248100   -17.53351020
H       16.77589230   -26.17748260   -18.11850930
C       17.53789140   -26.27548220   -16.17050930
H       16.62189290   -25.73648260   -15.90150930
H       17.71889310   -26.99448200   -15.36150930
C       18.61789130   -25.23648260   -16.26250840
C       20.02689170   -25.58948140   -16.34050940
H       20.30289270   -26.63348200   -16.38150980
C       21.00089260   -24.60448270   -16.46051030
H       22.02989200   -24.93448260   -16.45650860
C       20.61389160   -23.23148160   -16.45450970
O       21.51889230   -22.24148180   -16.64950940
H       21.08289150   -21.39448170   -16.76950840
C       19.26589200   -22.88148120   -16.20850940
H       18.99689290   -21.83548160   -16.17450900
C       18.27989200   -23.89148140   -16.18250850
H       17.23489190   -23.62848280   -16.10750960
C       18.49989320   -27.41548160   -18.29350850
O       18.94289210   -26.71548270   -19.24850850
N       18.96289250   -28.57448200   -17.83650970
H       18.56789210   -29.05748180   -17.03850940
C       20.21989250   -29.20748140   -18.33750920
H       20.97589300   -28.42848210   -18.43950840
C       20.82889180   -30.16548160   -17.25650980
H       20.00089260   -30.83248140   -17.01450920
H       21.57389260   -30.79748150   -17.74050900
C       21.52189250   -29.39048190   -16.10250850
H       22.37889290   -28.89048190   -16.55451010
H       20.73489190   -28.70648190   -15.78550910
C       21.97189140   -30.33048250   -14.99650960
H       21.13689230   -30.90348240   -14.59250930
H       22.72789190   -30.95548250   -15.47150900
N       22.56889150   -29.55148120   -13.86450960
H       22.33289150   -28.57248120   -13.79150960
C       23.42889210   -30.01948170   -12.96950910
N       23.83589170   -31.28248210   -12.96150970
H       23.41489220   -31.90948100   -13.63250920
H       24.61089130   -31.63848110   -12.42050930
N       24.01789280   -29.22848130   -12.15050890
H       23.96689220   -28.23048210   -12.29650970
H       24.81389240   -29.61548230   -11.66350940
C       19.97489170   -29.91748240   -19.72650910
O       20.94089320   -30.46748160   -20.20150950
N       18.81289290   -29.90248110   -20.35450940
H       18.06389240   -29.34448240   -19.96250920
C       18.62789150   -30.39748190   -21.74950980
H       19.04989240   -31.39648250   -21.85750960
C       17.10989190   -30.59448240   -22.07150840
H       16.63189320   -29.64048190   -21.84750940
H       16.97689250   -30.72048190   -23.14550970
C       16.43389130   -31.78948210   -21.38650890
H       16.92489240   -32.72048190   -21.67050930
H       16.40489200   -31.64348220   -20.30650900
C       14.96489240   -31.85648160   -21.69750980
H       14.57389260   -30.92048260   -21.29950900
H       14.87789250   -31.76548190   -22.78050990
C       14.31289200   -33.08048250   -21.08150860
H       14.88689230   -33.94848250   -21.40450860
H       14.45089240   -33.08248140   -20.00050930
N       12.87089250   -33.24448010   -21.46650890
H       12.36689190   -32.65948100   -20.81450840
H       12.73789220   -32.85748290   -22.38950920
H       12.48789220   -34.17648320   -21.40851020
C       19.32589150   -29.48548130   -22.77651020
O       19.35989190   -28.29048160   -22.53850940
N       19.88389210   -30.00048260   -23.90650940
C       20.01489260   -31.38148120   -24.25350950
H       19.04589270   -31.88248250   -24.37250900
H       20.62089160   -31.93048290   -23.52150920
C       20.83489230   -31.39748190   -25.59951020
H       20.13789180   -31.35248180   -26.44550900
H       21.47689250   -32.28148270   -25.69351010
C       21.69089320   -30.09848210   -25.46350860
H       21.95589260   -29.66948130   -26.43750950
H       22.61489300   -30.29748150   -24.90450860
C       20.75189210   -29.14048190   -24.72350880
H       21.40289310   -28.54448130   -24.08350940
C       19.97389220   -28.19948200   -25.66450880
O       20.56089210   -27.42148210   -26.40550990
N       18.68989180   -28.49048230   -25.96650890
H       18.27089310   -29.28048130   -25.49050900
C       17.85389140   -27.80548290   -26.97750850
H       18.33289150   -26.88648220   -27.31650920
C       17.59989170   -28.70248220   -28.25951000
H       17.16489220   -29.65448190   -27.95350840
C       16.61089130   -27.92748260   -29.20850940
H       16.63989260   -28.16848180   -30.27850910
H       15.56389240   -28.10048100   -28.92951010
H       16.67489240   -26.83748250   -29.10651020
C       18.83789250   -29.03748130   -29.01950840
H       19.56589320   -29.53848270   -28.37051010
H       18.54889300   -29.70248220   -29.84251020
H       19.30589290   -28.17348290   -29.50750920
C       16.54789160   -27.37748150   -26.33251000
O       15.76889230   -28.21048160   -25.96850970
N       16.26289180   -26.11048130   -26.20350840
H       16.89989280   -25.46548270   -26.65550990
C       14.91989230   -25.53448100   -25.71250920
H       14.49789240   -26.23148160   -24.98851010
C       15.13089180   -24.16748240   -24.99050900
H       15.57489200   -23.43148230   -25.66050910
C       13.79089260   -23.57448200   -24.48650930
H       14.04989240   -22.65048220   -23.95350840
H       13.24189190   -23.27848240   -25.38950920
H       13.26989270   -24.30948260   -23.86050990
C       16.05689240   -24.23748210   -23.79751010
H       15.50689220   -24.81148150   -23.04051020
H       17.03689190   -24.71248250   -23.92650990
H       16.26389310   -23.23648260   -23.39950940
C       14.06989190   -25.52548220   -26.95550920
O       14.00589180   -24.54448130   -27.65950970
N       13.27389240   -26.60448270   -27.16350940
H       13.57489200   -27.44448280   -26.68250850
C       12.11189270   -26.60948180   -28.16551020
H       12.43689250   -26.03948210   -29.03550910
C       11.95889190   -28.07448200   -28.62650870
H       12.94289210   -28.48248100   -28.85750960
H       11.47689250   -28.72548100   -27.89750860
C       11.05489250   -28.22548100   -29.87051010
H       10.00289250   -28.08948140   -29.62150960
H       11.23189260   -27.49448200   -30.65950970
C       11.23389240   -29.65948100   -30.46150970
H       12.30189230   -29.83348270   -30.59550860
H       10.80389210   -30.30048180   -29.69250870
C       10.51789190   -29.92248150   -31.83850860
H        9.49289230   -29.60948180   -31.63550950
H       10.75389190   -29.19948200   -32.61851120
N       10.47989180   -31.30448150   -32.18951030
H       11.41689210   -31.63648220   -32.36450960
H       10.11489200   -31.85948180   -31.42850880
H        9.91889190   -31.52248190   -33.00051120
C       10.82089230   -25.98048210   -27.58650970
O       10.39289190   -26.38648220   -26.48950960
N       10.25289250   -25.03248210   -28.34951020
H       10.64489270   -24.78048130   -29.24950980
C        8.85889240   -24.51448250   -28.15750890
H        8.38889220   -24.73548130   -27.19950870
C        8.91989230   -23.00548170   -28.30650900
H        9.41189190   -22.75448230   -29.24551010
H        7.91789250   -22.57648280   -28.31250950
C        9.75589180   -22.20248220   -27.32551000
H       10.79689220   -22.46548270   -27.51050950
C        9.62289240   -20.66848180   -27.59850880
H        8.68489270   -20.25048260   -27.21350860
H       10.51089190   -20.13548280   -27.23851010
H        9.62789250   -20.61348150   -28.69351010
C        9.37989230   -22.41648100   -25.84150890
H        9.58289240   -23.43448260   -25.48750880
H       10.04489230   -21.76048280   -25.26550870
H        8.29789260   -22.25848200   -25.74551010
C        7.85989240   -25.08948140   -29.17450900
O        8.14589210   -25.31748200   -30.34951020
N        6.63689230   -25.38548280   -28.73950960
H        6.45689200   -25.17748260   -27.76450920
C        5.50689220   -25.89048190   -29.45450970
H        5.48489240   -25.46648220   -30.45850940
H        5.52789210   -26.98048210   -29.45051000
C        4.14289240   -25.35548210   -28.88650890
O        3.28689220   -24.99148180   -29.68150900
N        4.01189230   -25.16848180   -27.59150890
H        4.75389240   -25.45748140   -26.96550940
C        2.95389220   -24.25348280   -27.07950970
H        3.37889220   -23.25748250   -26.95150950
H        2.13689230   -24.28348160   -27.80050850
C        2.29189230   -24.76248170   -25.80050850
O        1.45389220   -24.07148170   -25.34150890
N        2.67689230   -25.96648220   -25.30550960
H        3.34189220   -26.43848230   -25.90750890
C        2.02389220   -26.66448210   -24.20250890
H        1.56189230   -25.87548260   -23.60850910
C        0.72389220   -27.44348140   -24.76150890
H       -0.08310780   -27.64248280   -24.05650900
H        0.28689220   -26.75548170   -25.48550990
C        1.10789230   -28.77648160   -25.47350880
H        1.64089230   -29.38448140   -24.74250980
H        0.27989220   -29.36348150   -25.87350850
C        1.84589220   -28.60348130   -26.77450940
O        1.11889220   -28.40448190   -27.77651020
O        3.12689230   -28.58148190   -26.78750990
C        2.98489210   -27.42448230   -23.27450940
O        2.51189230   -28.21748160   -22.44250870
N        4.30889230   -27.18148230   -23.38350870
H        4.55089240   -26.44948200   -24.03950880
C        5.37389230   -27.91248130   -22.64151000
H        4.93289230   -28.55448150   -21.87850950
C        6.20589210   -28.78748130   -23.60850910
H        7.07689240   -29.19048120   -23.09150890
C        5.53789230   -30.06848140   -24.04850960
H        5.56589220   -30.85948180   -23.28850940
H        4.48289200   -29.93448260   -24.31650920
H        5.95189240   -30.48048210   -24.97650910
O        6.60289240   -28.02348140   -24.70051000
H        7.20589210   -27.28948210   -24.56250950
C        6.36089230   -26.98548130   -21.97750850
O        7.41389230   -27.43048290   -21.49350930
N        6.28289220   -25.64248280   -21.96550940
H        5.47989230   -25.21248250   -22.40950970
C        7.17189220   -24.72648240   -21.38050840
H        8.14289190   -24.92548180   -21.83450890
C        6.77689220   -23.30348210   -21.75150870
H        6.68589210   -23.27548220   -22.83750920
H        5.78389220   -23.17048260   -21.32350920
C        7.75789210   -22.19748120   -21.39050870
H        7.88089230   -22.31848140   -20.31350900
C        9.12689210   -22.40248110   -22.00550840
H        8.96889210   -22.81448170   -23.01050950
H        9.59089180   -21.41448210   -22.12150960
H        9.69689180   -23.08648110   -21.36550900
C        7.14589210   -20.79648210   -21.42650990
H        6.09689240   -20.83948140   -21.10950850
H        7.75089220   -20.18648150   -20.74450870
H        7.13089230   -20.32448200   -22.41650960
C        7.19889210   -24.94748120   -19.84050940
O        6.20389220   -25.29648210   -19.19351010
N        8.37789250   -24.72148130   -19.21850970
H        9.15889260   -24.40848160   -19.78150940
C        8.70589260   -24.81748200   -17.74150850
H        7.74789240   -24.87248230   -17.22350880
C        9.32989220   -26.21548270   -17.56450840
H        9.45589260   -26.37848280   -16.49450870
C        8.53889180   -27.40048220   -18.20250890
H        8.59989260   -27.38248250   -19.29751010
H        8.80689240   -28.40748210   -17.85950850
H        7.48389240   -27.32348250   -17.91150860
O       10.66889190   -26.13448140   -18.07050900
H       11.19589230   -26.16748240   -17.26950840
C        9.49089240   -23.65748210   -17.29051020
O       10.19189260   -22.96248250   -18.05950930
N        9.52889250   -23.46348190   -15.92650890
H        8.96589180   -24.02748110   -15.30150890
C       10.34989260   -22.34148220   -15.32850930
H       10.21489240   -21.59448240   -16.11150930
C        9.92989250   -21.91548160   -13.91550920
H       10.48789220   -21.02348140   -13.63350960
C        8.43089200   -21.60748100   -13.85150910
H        8.22489260   -21.03548240   -12.93850900
H        8.18689250   -21.00648120   -14.73650930
H        7.75189210   -22.45248220   -14.01850890
C       10.35089210   -22.97348210   -12.92050930
H        9.76089190   -23.86848260   -13.11850930
H       11.42589190   -23.15248110   -12.91950890
C       10.07289220   -22.53948210   -11.43350890
H       10.37689210   -23.33048250   -10.73750970
H       10.60089210   -21.60148240   -11.22150900
H        9.03389260   -22.22548100   -11.27450940
C       11.86989210   -22.63448140   -15.31850910
O       12.57389260   -21.66448210   -15.34350970
N       12.25489230   -23.88748170   -15.51050950
H       11.53289220   -24.58748250   -15.38950920
C       13.58489230   -24.31348230   -15.99750900
H       14.32689190   -23.74148180   -15.44050880
C       13.69889260   -25.86548230   -15.77950950
H       14.62389180   -26.22948270   -16.22850990
H       13.65389250   -25.91248130   -14.69150920
O       12.52989200   -26.53448100   -16.26651000
H       12.03289220   -26.81948280   -15.49650960
C       13.90989210   -23.96248250   -17.45150950
O       14.95089240   -23.26548190   -17.55950930
N       13.15789220   -24.35848240   -18.48950960
H       12.27789210   -24.83048250   -18.31450840
C       13.38989260   -23.85948180   -19.88050840
H       14.30189230   -24.32848170   -20.24850850
C       12.25689220   -24.23648260   -20.85651020
H       11.29689220   -24.02248190   -20.38650890
H       12.33589270   -23.70548250   -21.80451010
C       12.27189250   -25.74348260   -21.18150900
H       13.13689230   -26.07048230   -21.75951000
H       12.40889260   -26.31448170   -20.26250840
C       10.94589230   -26.06948280   -21.83551030
O       10.31589220   -25.25048260   -22.47850990
N       10.40189270   -27.30248260   -21.56750870
H        9.47089200   -27.58848190   -21.84650990
H       10.97089200   -28.03748130   -21.16450880
C       13.54089260   -22.29948230   -19.91450880
O       14.52889250   -21.76148220   -20.41150860
N       12.68289180   -21.52548220   -19.22950940
H       11.89589210   -21.92748260   -18.73450850
C       12.75589180   -20.10048100   -19.06950950
H       12.91589260   -19.68048290   -20.06350900
C       11.53789230   -19.52148250   -18.30050850
H       11.29489230   -20.21248250   -17.49250980
C       11.68389230   -18.08148190   -17.73450850
H       10.75789260   -17.51948170   -17.56450840
H       12.17589190   -18.13048170   -16.75450900
H       12.28289220   -17.43948170   -18.39151000
C       10.26989270   -19.57748220   -19.29150960
H       10.00189210   -20.62748150   -19.46150970
H        9.46789260   -19.15048220   -18.67650990
H       10.34489250   -18.90648270   -20.15650940
C       14.13889220   -19.73148160   -18.47950940
O       14.76889230   -18.81348230   -19.03950880
N       14.58889200   -20.36948200   -17.39350890
H       13.88589190   -20.99248120   -17.01450920
C       15.86289220   -20.03248210   -16.75951000
H       15.95489220   -18.95548250   -16.62051010
C       15.85989190   -20.77048110   -15.42150970
H       15.91389180   -21.86248210   -15.50250910
H       16.78089140   -20.46948240   -14.90750890
H       14.97589210   -20.52948190   -14.81650920
C       17.06089210   -20.38748170   -17.65450860
O       18.13289260   -19.75848200   -17.62850950
N       16.89889140   -21.45848270   -18.49950980
H       16.00089260   -21.91648100   -18.40151020
C       17.87589260   -21.90348240   -19.44250870
H       18.85689160   -22.13148120   -19.02550890
C       17.40089230   -23.24648280   -20.05150990
H       16.31689260   -23.40048220   -19.98050880
H       17.75289150   -23.39448170   -21.07950970
H       17.76689150   -24.07548140   -19.43350980
C       18.13089180   -20.82648280   -20.49050900
O       19.24489210   -20.69148250   -20.92750930
N       17.09889220   -20.15148160   -21.02651020
H       16.14589310   -20.44148250   -20.83750920
C       17.24589160   -18.97648240   -21.88350870
H       18.02989200   -19.17248150   -22.61450960
C       15.94989200   -18.69448280   -22.75251010
H       15.64189240   -19.62248230   -23.23350910
C       14.80389210   -18.06648250   -22.05150990
H       15.01789190   -17.14248280   -21.50050930
H       14.05689240   -17.72748180   -22.77950860
H       14.37089250   -18.82948110   -21.39250950
C       16.37489320   -17.79448130   -23.93350980
H       15.47889230   -17.46048160   -24.45550920
H       16.96389200   -16.95448110   -23.56350900
C       17.20289230   -18.57548140   -25.00150870
H       18.13489150   -19.03248210   -24.64650920
H       16.60989190   -19.41348270   -25.38850980
H       17.51189230   -17.96848110   -25.86150930
C       17.80189130   -17.70548250   -21.17450900
O       18.49489210   -16.85948180   -21.72750850
N       17.50989150   -17.56048200   -19.89250950
H       16.94389150   -18.29848290   -19.48950960
C       17.78089140   -16.41648100   -19.07750890
H       17.50989150   -15.54248240   -19.66950990
C       16.81789210   -16.34848210   -17.91350940
H       17.09689140   -17.15848160   -17.23950960
H       16.92589190   -15.44048210   -17.32050900
O       15.44589230   -16.43448260   -18.29850960
H       15.35389230   -17.30048180   -18.70450970
C       19.19089320   -16.22548100   -18.56450840
O       19.43489270   -15.44048210   -17.66250990
N       20.14489170   -17.02248190   -19.10050960
H       19.86889270   -17.75848200   -19.73950960
C       21.52789310   -16.90448190   -18.77150920
H       21.45489310   -16.79448130   -17.68950840
C       22.04789160   -18.29048160   -19.21051030
H       23.14289280   -18.34748270   -19.17951010
H       21.73589130   -19.13048170   -18.57750890
H       21.70489310   -18.58148190   -20.21150970
C       22.17189220   -15.64548210   -19.37450980
O       22.09489250   -15.28348160   -20.53650860
N       22.90189170   -15.01748180   -18.46550940
H       23.10489270   -15.51048180   -17.60350990
C       23.29189300   -13.60148240   -18.51150890
H       22.65189170   -13.15748210   -19.27351000
C       23.17789270   -13.04248240   -17.06851010
H       22.12189290   -13.11348150   -16.80750850
H       23.77789310   -13.60848240   -16.35750960
C       23.47989270   -11.59048180   -16.80950930
H       24.55489160   -11.53848170   -16.98250960
H       23.04889300   -10.95948220   -17.58650970
C       23.04989240   -10.92748170   -15.51550960
H       21.99589160   -10.64848230   -15.53150940
H       23.24789240   -11.57048230   -14.65750890
N       23.63689230    -9.71548180   -15.14950940
H       24.16589160    -9.16848180   -15.81350900
C       23.63289260    -9.13548180   -13.91150950
N       22.93689160    -9.62448220   -12.95850940
H       22.55389210   -10.55448150   -13.04950900
H       23.02289200    -9.22748180   -12.03350930
N       24.39189150    -8.06948180   -13.62650970
H       25.13689230    -7.79248190   -14.25050930
H       24.45889280    -7.68448210   -12.69550900
C       24.69689180   -13.39448170   -19.12150960
O       24.96389200   -12.25948240   -19.50050930
N       25.55989270   -14.43048190   -19.28150940
H       25.06789210   -15.28448200   -19.04751010
C       26.93489270   -14.41448210   -19.61351010
H       27.36889270   -13.49548150   -19.21850970
C       27.59389310   -15.66648200   -18.94950870
H       28.56389240   -15.66048240   -19.44750980
H       27.84589200   -15.33548160   -17.94250870
C       26.90789220   -17.08248140   -19.01450920
O       25.90989300   -17.29548260   -19.76150890
O       27.45689200   -17.95148280   -18.34050940
C       27.25389290   -14.38448240   -21.12450980
O       28.39389230   -14.31848240   -21.51450920
N       26.18889240   -14.55148220   -21.96850970
H       25.22989270   -14.58248230   -21.64350890
C       26.43289180   -14.63848210   -23.37450980
H       25.64689250   -14.10148240   -23.90550990
H       27.26389310   -13.95948220   -23.56250950
C       26.77489280   -16.04748150   -23.94550900
O       27.05389210   -16.14948270   -25.14950940
N       26.73889160   -17.01948170   -23.06250950
H       26.57089230   -16.72748180   -22.10750960
C       26.92589190   -18.44048120   -23.41250990
H       27.96489140   -18.47948270   -23.73950960
C       26.70289230   -19.31648250   -22.17850880
H       26.70989230   -20.35248180   -22.51550870
H       27.47489170   -19.11248210   -21.43550870
O       25.41689300   -19.04048160   -21.56350900
H       25.53189280   -18.35348130   -20.90250970
C       26.00089260   -18.90048220   -24.57850840
O       26.44689180   -19.48948290   -25.62250900
N       24.68389130   -18.59748270   -24.46451000
H       24.40189170   -18.07148170   -23.64650920
C       23.65889170   -19.03448100   -25.37150960
H       22.75389290   -18.42948150   -25.31650920
H       24.15089230   -18.90948100   -26.33551030
C       23.29089160   -20.47348210   -25.14250950
O       24.05489160   -21.22948270   -24.56350900
N       22.13089180   -20.87848280   -25.66350940
H       21.52489280   -20.21848110   -26.13650890
C       21.63489150   -22.25248150   -25.75850870
H       22.48089220   -22.93548200   -25.83551030
C       20.83389280   -22.65148160   -24.50050930
H       21.40389250   -22.32248120   -23.63150980
C       19.48489190   -21.87448120   -24.45550920
H       19.10089300   -21.67148210   -23.44850920
H       19.53989220   -20.92648120   -25.00450900
H       18.66789250   -22.36948200   -24.99551010
C       20.48089220   -24.13548280   -24.16250990
H       21.36089130   -24.77048110   -23.99850850
H       19.87689210   -24.17648120   -23.24750900
H       19.93389130   -24.65848160   -24.95650860
C       20.80289270   -22.36748120   -27.02950860
O       20.41189190   -21.34948160   -27.55550960
N       20.52989200   -23.55848120   -27.60050960
H       20.98389240   -24.36948200   -27.19650840
C       19.74989320   -23.68848230   -28.87150960
H       20.07289310   -22.86048130   -29.50251010
C       20.16989140   -24.97648240   -29.65050890
H       19.96089170   -25.83748250   -29.01450920
C       19.42089270   -25.03048130   -31.04350850
H       19.50989150   -24.06548120   -31.55750850
H       19.82189180   -25.77148250   -31.74650960
H       18.35189250   -25.27648160   -31.06050870
O       21.57789230   -24.96948240   -29.87051010
H       21.93989180   -25.19748120   -29.01150890
C       18.24689290   -23.71848110   -28.70850940
O       17.67589190   -24.26848220   -27.81750870
N       17.60689160   -23.01048280   -29.66350940
H       18.08689310   -22.54148100   -30.42150880
C       16.15889170   -22.75248150   -29.60250850
H       15.73289200   -23.32548140   -28.77850910
C       15.92389200   -21.29448130   -29.25350950
H       16.20789150   -20.86348150   -30.21350860
C       14.40489200   -21.01948170   -29.02450940
H       13.77989200   -21.39448170   -29.84350970
H       14.08589270   -21.45248220   -28.06851010
H       14.19689180   -19.94348140   -29.05850980
C       16.55189130   -20.84148220   -27.92251010
H       16.03889270   -21.30548290   -27.07050900
H       17.63889310   -20.95148280   -27.82551000
H       16.36389160   -19.76948170   -27.78750990
C       15.53389260   -23.14248280   -30.96350860
O       16.05989270   -22.76548190   -32.01750950
N       14.44889260   -23.93548200   -30.91350940
H       14.10589220   -24.19248200   -29.99551010
C       13.71289250   -24.63048170   -31.96451000
H       14.07989220   -24.27248190   -32.92650990
C       14.06889250   -26.15948100   -31.81750870
H       15.12589260   -26.33148190   -32.02351000
H       13.79289250   -26.41848180   -30.79550930
C       13.28489210   -27.06348230   -32.90150830
H       13.44789220   -28.11748120   -32.67750930
H       12.20789240   -27.08548160   -32.73851010
C       13.47989180   -26.76648140   -34.35250850
O       12.98889260   -27.60048100   -35.14151000
O       14.19089220   -25.85448270   -34.79450990
C       12.22189240   -24.38648220   -31.85651020
O       11.63989260   -24.31748200   -30.76550870
N       11.55789180   -24.30648230   -32.97850800
H       12.05389210   -24.67548180   -33.78050990
C       10.12489220   -23.92748260   -33.04050830
H        9.80589200   -23.84648130   -32.00151060
C        9.81789210   -22.55148120   -33.72351070
H       10.09589200   -22.56448170   -34.77750780
H        8.73489190   -22.49048230   -33.82650760
C       10.50489230   -21.35048100   -33.08150860
H       11.58389190   -21.44248200   -33.20850750
C       10.06689260   -20.06548120   -33.78150940
H       10.46489240   -19.14148140   -33.34350970
H       10.35789200   -19.99648280   -34.83750920
H        8.97389220   -20.15348240   -33.75550840
C       10.21189210   -21.22548100   -31.55451010
H        9.13489250   -21.24848180   -31.34650990
H       10.65189270   -22.10748100   -31.07350920
H       10.63789180   -20.41348270   -30.95150950
C        9.42189220   -25.10648160   -33.78350830
O        9.86389260   -25.42248150   -34.90050890
N        8.26289180   -25.48348240   -33.27450940
H        7.99089240   -25.07548140   -32.38850780
C        7.44989200   -26.53248210   -33.90950780
H        8.04389190   -27.44548230   -33.94750980
C        6.19089220   -26.83248140   -33.19250870
H        6.46989200   -27.12348180   -32.17950820
H        5.40989210   -26.07948110   -33.30250930
O        5.64289240   -28.00248150   -33.81351090
H        4.84489200   -28.22848130   -33.33150860
C        7.03489210   -26.24348260   -35.39450840
O        6.15389200   -25.47748180   -35.66450880
N        7.48089220   -27.11348150   -36.29750820
H        8.14889240   -27.75348280   -35.88550950
C        7.05389210   -27.12248230   -37.72550960
H        7.05889230   -26.06248280   -37.98350910
C        8.09089180   -27.84348110   -38.57450870
H        8.41989230   -28.78448100   -38.13150790
H        7.55289220   -28.10548210   -39.48550800
C        9.29989240   -26.98948290   -39.00051120
H        9.90889260   -26.61848260   -38.17551040
H        9.96789260   -27.62748150   -39.57851030
C        8.94689180   -25.71848110   -39.74150850
O        7.83589220   -25.58948140   -40.25151060
O        9.87189200   -24.83648110   -39.86650850
C        5.59389210   -27.60148240   -37.92750930
O        4.96889210   -27.15448190   -38.82751080
N        5.05889230   -28.42148210   -37.01250840
H        5.70889230   -28.82948110   -36.35050960
C        3.67089220   -28.62248230   -36.75650790
H        3.25489230   -29.16848180   -37.60350800
C        3.46989230   -29.68248180   -35.70251080
H        3.85089230   -30.64248280   -36.07250980
H        4.18889240   -29.48648260   -34.89851000
H        2.42989230   -29.71048160   -35.35350800
C        2.94789220   -27.25248150   -36.42451100
O        1.86589230   -27.16648100   -36.94450760
N        3.46189210   -26.35348130   -35.58850860
H        4.39989230   -26.50848200   -35.23950960
C        2.69289230   -25.13248250   -35.27450940
H        1.64089230   -25.39148140   -35.15150830
C        3.33389230   -24.59548190   -33.98350910
H        3.38989230   -25.41648100   -33.25851060
H        4.32389210   -24.20548250   -34.25151060
H        2.82789230   -23.68548200   -33.64051060
C        2.57189230   -24.12048150   -36.39851000
O        1.70289220   -23.26148220   -36.40750890
N        3.45689230   -24.13848110   -37.41851040
H        4.25289200   -24.76348110   -37.36450960
C        3.31789230   -23.22648240   -38.59251020
H        3.47589230   -22.22248270   -38.19850920
C        4.41389230   -23.49448200   -39.58150860
H        5.32889220   -23.67748260   -39.01850890
H        4.20489220   -24.36748120   -40.19950870
C        4.58689210   -22.27348140   -40.50251010
H        3.63889220   -21.99148180   -40.96150970
H        4.98689220   -21.37048150   -40.04150770
C        5.54789210   -22.70248220   -41.59450910
H        5.14489220   -23.53348160   -42.17350770
H        5.62989230   -21.94148250   -42.37051010
N        6.84689240   -23.00448230   -41.01950840
H        7.04289250   -23.95448110   -40.73851010
C        7.78789230   -22.03848270   -40.83950810
N        7.60189250   -20.79648210   -41.12350850
H        6.75289200   -20.60848240   -41.63650890
H        8.23889260   -20.10548210   -40.75251010
N        8.89989190   -22.32748220   -40.24351120
H        9.14089200   -23.28948210   -40.05450820
H        9.62289240   -21.63448140   -40.10750960
C        1.97789230   -23.17548180   -39.25951000
O        1.40789220   -22.12148280   -39.45351030
N        1.40789220   -24.33048250   -39.41751100
H        1.95989230   -25.15548130   -39.21751020
C        0.09889220   -24.39748190   -39.93851090
H       -0.00910780   -23.83148190   -40.86351010
C       -0.25610770   -25.81448170   -40.37450790
H       -1.31710780   -25.91148190   -40.63550950
H        0.24989220   -26.09148220   -41.30751040
H       -0.12510780   -26.44248200   -39.48450850
C       -1.01310780   -23.76848220   -39.02550890
O       -1.83810770   -22.95148280   -39.49150850
N       -1.06310770   -24.06048200   -37.75751110
H       -0.34310780   -24.54348180   -37.23450850
C       -2.19710780   -23.64348220   -36.90351100
H       -3.15510770   -23.91648100   -37.34851070
H       -2.11510780   -24.18148230   -35.95850750
C       -2.23810770   -22.10948180   -36.55651090
O       -3.29010770   -21.46848110   -36.61251070
N       -1.04510770   -21.46948240   -36.57851030
H       -0.24210780   -22.08748250   -36.57350920
C       -0.78910770   -20.00548170   -36.56050870
H       -1.28110780   -19.60448270   -35.67451100
C        0.74089220   -19.68948170   -36.31150820
H        1.34989230   -20.14948270   -37.08950810
C        1.02389230   -18.17148210   -36.38050840
H        0.70789220   -17.82448200   -37.37250900
H        0.40689220   -17.66748240   -35.62651060
H        2.05689220   -17.86648180   -36.17050930
C        1.18689230   -20.21248250   -34.93650820
H        0.43789220   -20.20248220   -34.13550950
H        1.41489220   -21.27048110   -35.11650850
H        2.14989230   -19.76548190   -34.66051100
C       -1.38210770   -19.37748150   -37.83350750
O       -2.13410780   -18.38248250   -37.78850940
N       -0.96810780   -19.88948250   -38.94150920
H       -0.26210780   -20.60548210   -38.82151030
C       -1.33610770   -19.41348270   -40.30850980
H       -0.92410770   -18.41348270   -40.44850920
C       -0.66610780   -20.29048160   -41.35150910
H        0.38389220   -20.26248170   -41.06050870
H       -1.01410770   -21.30848120   -41.17451100
C       -0.91510780   -19.96948240   -42.90550990
H       -0.27410780   -20.69848250   -43.39950940
H       -1.97110770   -20.13148120   -43.12350850
C       -0.54810770   -18.64648250   -43.49250790
H       -1.20110770   -17.82748220   -43.19150920
H        0.43689220   -18.42248150   -43.08451080
C       -0.54710780   -18.58248140   -44.99950790
H       -0.21210780   -17.60048100   -45.33050920
H        0.15889220   -19.34648130   -45.32650760
N       -1.86010780   -18.85148240   -45.59550860
H       -2.52210780   -18.11948200   -45.37950900
H       -1.86510780   -18.94248200   -46.60150910
H       -2.26610780   -19.72848130   -45.30150990
C       -2.86810780   -19.20048140   -40.56850810
O       -3.18910770   -18.16648100   -41.07650760
N       -3.68310790   -20.17448230   -40.29251100
H       -3.38110780   -20.88248250   -39.63351060
C       -5.13710780   -19.98748210   -40.49150850
H       -5.39610770   -19.70148280   -41.51050950
C       -5.76610760   -21.32548140   -40.11750790
H       -6.81710770   -21.32248120   -39.80051040
H       -5.64910790   -22.06248280   -40.92050930
H       -5.30510760   -21.71648220   -39.20251080
C       -5.84210780   -18.82548140   -39.72250750
O       -6.69610790   -18.14048190   -40.23350910
N       -5.30210780   -18.43048290   -38.50751110
H       -4.56210760   -18.96248250   -38.06550980
C       -5.65110780   -17.18048290   -37.77550890
H       -6.72110800   -17.02248190   -37.91151050
C       -5.41210790   -17.39448170   -36.25051120
H       -6.25410800   -16.96748160   -35.70650860
H       -5.41510770   -18.44748120   -35.96651080
O       -4.15310760   -16.90048220   -35.85551070
H       -3.87610770   -17.40448190   -35.08750920
C       -4.91610770   -15.92848210   -38.35050960
O       -5.57710790   -14.88948150   -38.41950990
N       -3.68010780   -16.01148220   -38.78250890
H       -3.13010760   -16.82148170   -38.52050780
C       -3.06110790   -14.98048210   -39.55651090
H       -3.18510770   -14.05948160   -38.98650740
C       -1.58410780   -15.37848190   -39.69250870
H       -1.09510780   -15.44148160   -38.72050860
H       -1.56110780   -16.32948110   -40.22451020
O       -0.90010770   -14.35048200   -40.43550870
H       -0.77210780   -13.58748150   -39.86750790
C       -3.66010790   -14.67748170   -40.96250920
O       -3.52210780   -13.58248230   -41.51551060
N       -4.47310780   -15.62548160   -41.40650940
H       -4.41010760   -16.49048230   -40.88351060
C       -5.35810760   -15.49148180   -42.58950810
H       -4.89710760   -14.76348210   -43.25650790
C       -5.62310790   -16.80648230   -43.25851060
H       -5.88310770   -17.48548130   -42.44551090
H       -6.39510770   -16.70448110   -44.02050780
C       -4.41210790   -17.49548150   -43.94050980
O       -4.59510760   -18.64448170   -44.34350970
O       -3.44110770   -16.76948170   -44.23550800
C       -6.71310760   -14.88348200   -42.32550810
O       -7.18010760   -14.07348160   -43.13550950
N       -7.30210780   -15.27448180   -41.18450930
H       -6.85510780   -16.00448230   -40.64450840
C       -8.62910750   -14.82148170   -40.81650920
H       -9.30610750   -15.20548150   -41.57950970
C       -9.06710820   -15.49148180   -39.53551100
H       -8.95410730   -16.55748180   -39.76950840
H       -8.33410740   -15.18648150   -38.77851100
C      -10.45510770   -15.13748170   -39.07950970
C      -11.48710820   -15.96748160   -39.28950880
H      -11.38910770   -16.95948220   -39.70550920
N      -12.65610790   -15.33848190   -38.91950990
H      -13.56510730   -15.63948150   -39.24351120
C      -12.37110810   -14.10948180   -38.34650800
C      -13.20210740   -13.19948200   -37.70251080
H      -14.23410800   -13.49748230   -37.59550860
C      -12.70910740   -12.05048180   -37.14550780
H      -13.37510780   -11.41948220   -36.57550810
C      -11.30810740   -11.78348160   -37.21751020
H      -10.91910740   -11.01048180   -36.57250980
C      -10.45610810   -12.74448200   -37.88750840
H       -9.38110730   -12.64248180   -37.91851040
C      -10.95510770   -13.89448170   -38.48051070
C       -8.72510810   -13.26448150   -40.75650790
O       -9.64510820   -12.66948220   -41.28250890
N       -7.69910760   -12.67648220   -40.12850950
H       -6.98010780   -13.29748150   -39.77750780
C       -7.51710800   -11.18048190   -40.04850770
H       -8.47310730   -10.85748200   -39.63550950
C       -6.51710800   -10.81548210   -39.02851100
H       -6.55010800    -9.72648240   -38.99250790
C       -6.78210780   -11.37248230   -37.65351100
H       -5.96310760   -11.14948180   -36.95951080
H       -7.71410800   -11.01148220   -37.20150760
H       -6.90310760   -12.46248150   -37.67350770
C       -5.12610770   -11.19748210   -39.52650830
H       -4.97310780   -12.28448200   -39.54150770
H       -4.88110780   -10.89048190   -40.55051040
H       -4.39210800   -10.86948200   -38.77951050
C       -7.41710760   -10.38848210   -41.38050840
O       -7.98110770    -9.26148220   -41.44450760
N       -6.77010770   -10.94248200   -42.38050840
H       -6.39210800   -11.86948200   -42.22451020
C       -6.68710760   -10.32048230   -43.72650910
H       -6.65210770    -9.23448180   -43.63750840
C       -5.41210790   -10.85148240   -44.42250820
H       -5.36910770   -11.93348220   -44.29550930
H       -5.44010780   -10.57448200   -45.47650910
C       -4.13910770   -10.27348230   -43.87350850
H       -4.10710760   -10.69448180   -42.86851120
H       -3.24110770   -10.60748200   -44.39151000
S       -3.96510770    -8.42248150   -43.86750790
C       -3.07210780    -8.08548160   -45.36750790
H       -2.01010780    -8.35948180   -45.38650890
H       -3.52310780    -8.45148180   -46.29750820
H       -3.00610780    -7.00648210   -45.55550770
C       -7.87810750   -10.71248150   -44.60250850
O       -8.19710730    -9.94848160   -45.46550750
N       -8.49210740   -11.87548160   -44.41051100
H       -8.08210750   -12.57548240   -43.80450820
C       -9.79610730   -12.18648150   -44.96950910
H       -9.68910790   -12.16748240   -46.05350880
C      -10.18210790   -13.65448190   -44.66550830
H       -9.54710770   -14.38748170   -45.16250990
H      -10.12810800   -13.80548190   -43.58750920
C      -11.61210820   -14.00948240   -44.97850800
O      -11.93110750   -13.89548210   -46.19350810
O      -12.39510820   -14.35648160   -44.04550930
C      -10.88610740   -11.25848200   -44.40850830
O      -11.76110740   -10.87548160   -45.19150920
N      -10.90310760   -11.03448200   -43.09951020
H      -10.23910810   -11.45548150   -42.46051030
C      -12.09210780   -10.32748220   -42.38451000
H      -12.99310780   -10.93848230   -42.42950820
C      -11.76610760   -10.09448150   -40.85050960
H      -12.64210800    -9.74048230   -40.30751040
H      -11.56210800   -11.04648210   -40.36050800
O      -10.81510730    -9.09248160   -40.57151030
H      -10.02810760    -9.47248170   -40.96950910
C      -12.31910800    -8.89948180   -43.01451110
O      -13.44410800    -8.43348220   -43.10150910
N      -11.24710750    -8.17848210   -43.46350860
H      -10.35410790    -8.54848190   -43.16151050
C      -11.28210740    -6.84348200   -44.14851000
H      -11.96410750    -6.11748170   -43.70450970
C       -9.87210750    -6.12848190   -44.11851120
H      -10.02310750    -5.06748200   -44.31351090
H       -9.51010800    -6.21548180   -43.09450910
C       -8.81610770    -6.60448220   -45.12551120
H       -8.77310750    -7.67148210   -44.90451050
H       -9.23410800    -6.43848180   -46.11851120
S       -7.19510790    -5.82248210   -45.08950810
C       -6.31810760    -6.92248200   -46.26850890
H       -6.89110760    -6.93448210   -47.20450970
H       -5.31610770    -6.63948200   -46.61251070
H       -6.31310800    -7.92548180   -45.82450870
C      -11.92610740    -6.96448180   -45.52951050
O      -12.45010760    -5.94548180   -45.98950960
N      -11.96110820    -8.15548230   -46.10050960
H      -11.55810740    -8.89848230   -45.54251100
C      -12.64410780    -8.47748180   -47.35651020
H      -12.71010780    -7.55748180   -47.93750760
C      -11.83210750    -9.44948200   -48.20750810
H      -10.76010800    -9.25648210   -48.15351100
H      -12.08110810   -10.37648200   -47.69150920
C      -12.21110820    -9.48348240   -49.67650990
O      -12.04610730    -8.56848240   -50.42551040
N      -12.76910780   -10.63748170   -50.08750920
H      -13.02910800   -10.72148230   -51.06351090
H      -12.81110760   -11.54948230   -49.64950940
C      -14.13310810    -8.92148210   -47.17451100
O      -14.96410750    -8.59948160   -48.00350950
N      -14.47810750    -9.46048160   -46.00450900
H      -13.73910810    -9.73648170   -45.36851120
C      -15.88010790    -9.64148240   -45.56150820
H      -16.38310810   -10.06448170   -46.43050770
C      -15.94210820   -10.77548220   -44.48751070
H      -15.39410780   -10.39348220   -43.62651060
H      -16.97810750   -10.93848230   -44.19050980
C      -15.42310810   -12.14448170   -44.93450930
H      -16.02910800   -12.45948220   -45.78450780
H      -14.39710810   -12.13848210   -45.30250930
C      -15.72610760   -13.18148230   -43.81650920
H      -15.01310730   -13.07848170   -42.99750900
H      -16.72410770   -13.03648190   -43.40351100
C      -15.84410760   -14.65848160   -44.40850830
H      -15.85010810   -15.38748170   -43.59851070
H      -16.75710870   -14.76348210   -44.99351120
N      -14.82410810   -15.02548220   -45.47050860
H      -14.92110730   -15.99848180   -45.72550960
H      -15.09110740   -14.52548220   -46.30651090
H      -13.90010740   -14.89048190   -45.08551030
C      -16.49810790    -8.39648150   -44.95450970
O      -17.66410830    -8.34048180   -44.63150790
N      -15.73210810    -7.31348180   -44.75151060
H      -14.78110790    -7.28548190   -45.09750750
C      -16.18610760    -6.09548190   -44.13951110
H      -15.62610820    -5.22048190   -44.47150800
H      -17.15910720    -5.79348180   -44.52851100
C      -16.17410850    -6.04548220   -42.58150860
O      -16.73110770    -5.11048170   -42.00550840
N      -15.55010800    -7.04648210   -41.91751100
H      -14.99110790    -7.73048210   -42.41250990
C      -15.76910780    -7.36148210   -40.55950930
H      -16.82810780    -7.33948180   -40.29850770
C      -15.25810810    -8.77748200   -40.25051120
H      -14.17410760    -8.74448200   -40.13650890
C      -15.73410800    -9.25948240   -38.93750760
H      -15.38710780   -10.28148170   -38.74150850
H      -15.19110770    -8.68748190   -38.17451100
H      -16.81010820    -9.11848160   -38.77851100
O      -15.51210780    -9.75248240   -41.23250960
H      -16.40610690    -9.54748150   -41.51750950
C      -15.12610820    -6.33048200   -39.55950930
O      -13.96310810    -5.96848200   -39.74451070
N      -15.86210820    -5.84748170   -38.58150860
H      -16.85810850    -6.01248220   -38.66450880
C      -15.29910760    -4.93348220   -37.56750870
H      -14.51510810    -4.27648210   -37.94551090
C      -16.41710850    -4.11148210   -36.93951030
H      -16.87410740    -3.51748200   -37.73051070
H      -17.08810810    -4.80248210   -36.42950820
C      -15.82810780    -3.05848190   -36.03350830
O      -14.85310750    -2.36948200   -36.48950960
O      -16.41410830    -2.82448200   -34.92950820
C      -14.63510800    -5.72048190   -36.37950900
O      -15.18810750    -6.62148190   -35.80350880
N      -13.35310750    -5.36348200   -36.01950840
H      -12.84310820    -4.74648190   -36.63951110
C      -12.69710730    -5.93848180   -34.81451030
H      -13.39610770    -5.94648220   -33.97850800
C      -12.31810760    -7.41848180   -35.20351030
H      -12.08310790    -7.94648220   -34.27951050
H      -13.09110740    -8.03748230   -35.65850830
O      -11.10010810    -7.58048200   -35.94750980
H      -11.34210780    -7.44948200   -36.86750790
C      -11.42110730    -5.36648180   -34.24750900
O      -10.72010800    -4.59348200   -34.85850910
N      -11.13415318    -5.68212065   -32.97862362
H      -11.73961228    -6.35861901   -32.51456314
C      -10.14258062    -4.98163684   -32.15658632
H      -10.38651219    -3.92886021   -32.22337351
C      -10.30970068    -5.37214469   -30.68009523
H      -11.40206069    -5.32496448   -30.48586146
H      -10.01729463    -6.42973454   -30.59108425
C       -9.58316439    -4.48860428   -29.67540824
C       -8.43784236    -4.91196133   -28.96654933
H       -8.02956896    -5.91797077   -29.13704567
C       -7.79773884    -4.08039892   -28.01869140
H       -6.90815276    -4.44353551   -27.48596806
C       -8.30503260    -2.78525875   -27.76938082
O       -7.74217598    -1.89472581   -26.88727884
H       -7.13135574    -2.33881896   -26.26147296
C       -9.44930006    -2.35242483   -28.46840413
H       -9.83584485    -1.35216155   -28.25345341
C      -10.07521140    -3.19163514   -29.39314913
H      -10.97549853    -2.83215849   -29.90959545
C       -8.70036368    -5.14720938   -32.67773641
O       -8.27321636    -6.24046652   -33.01758797
N       -7.96410800    -4.03648190   -32.81950760
H       -8.36310770    -3.15448190   -32.51950840
C       -6.65410760    -3.97448210   -33.44750980
H       -6.43610760    -2.92848210   -33.23151020
H       -5.92510800    -4.56348180   -32.89151000
C       -6.61710790    -4.33948180   -34.98051070
O       -5.59110780    -4.06948180   -35.58950810
N       -7.71510790    -4.86848210   -35.58150860
H       -8.43910790    -5.15048220   -34.93050770
C       -7.88110780    -4.79548220   -37.01050950
H       -6.90910770    -4.95648190   -37.47650910
C       -8.81510730    -5.88548180   -37.62150960
H       -9.71110820    -5.77548220   -37.00951000
C       -8.92310810    -5.80548190   -39.19950870
H       -9.52310750    -6.56748200   -39.71350860
H       -9.42110730    -4.88548180   -39.53050990
H       -7.92410760    -5.88248210   -39.64651110
C       -8.49510770    -7.33248190   -37.30950930
H       -8.43910790    -7.53048180   -36.23250960
H       -9.24210740    -8.09948160   -37.54750820
H       -7.63110780    -7.67148210   -37.89450840
C       -8.30110740    -3.41748190   -37.46350860
O       -7.69210770    -2.79548190   -38.34450910
N       -9.37010770    -2.89448190   -36.81750870
H       -9.80010800    -3.37748190   -36.03850940
C      -10.02410790    -1.64248190   -37.21150970
H       -9.50910760    -1.11448190   -38.01350780
C      -11.44910810    -2.03248190   -37.65050890
H      -11.94310760    -1.09648190   -37.90950780
C      -11.55310820    -3.07948180   -38.80350880
H      -12.59010790    -3.14448190   -39.15650940
H      -10.97010800    -2.75148200   -39.67350770
H      -11.21610740    -4.09048180   -38.54550930
O      -12.26510810    -2.60248180   -36.68450930
H      -13.16410730    -2.33848190   -36.89250950
C      -10.20410730    -0.60048190   -36.15150830
O      -10.30010800     0.60851810   -36.40351100
N      -10.20310780    -0.95648190   -34.89151000
H      -10.13010790    -1.91048190   -34.56050870
C      -10.48810770     0.00151810   -33.70450970
H      -11.28010750     0.65251800   -34.07350920
C      -10.91410730    -0.84148190   -32.51250840
H      -11.22310730    -0.30448200   -31.61550900
C      -12.07910730    -1.75748190   -32.77951050
H      -12.88910770    -1.27048190   -33.33650970
H      -11.77210810    -2.64448190   -33.34851070
H      -12.32110790    -2.12848190   -31.77651020
O       -9.83110810    -1.65248190   -32.11550900
H       -9.21210770    -1.00048200   -31.77850910
C       -9.30510810     0.85951810   -33.33950810
O       -8.16810800     0.59151800   -33.68151090
N       -9.54410740     1.89051810   -32.52750780
H      -10.48410800     2.21651820   -32.34050750
C       -8.44610790     2.37451820   -31.65950970
H       -7.51410770     2.43351820   -32.22050860
H       -8.74710750     3.31851820   -31.20350840
C       -8.25310800     1.40951800   -30.50450900
O       -8.80510810     0.34551810   -30.44351010
N       -7.46831729     1.88253198   -29.53868553
H       -7.08965373     2.81487604   -29.64813166
C       -7.08502349     1.15393902   -28.33220200
H       -7.58161301     0.18424675   -28.33272422
C       -5.57148010     0.90746070   -28.35778281
H       -5.05030266     1.86953139   -28.26960414
H       -5.28511930     0.31651623   -27.47860811
C       -5.10449093     0.18659158   -29.60699636
C       -5.40953062    -1.17552688   -29.77334095
H       -5.94486640    -1.70955576   -29.00278673
C       -5.04804477    -1.83922868   -30.95551971
H       -5.30931189    -2.87809490   -31.07936824
C       -4.36247591    -1.15015425   -31.97115170
H       -4.07822711    -1.66311614   -32.87935613
C       -4.05380506     0.21164469   -31.80772120
H       -3.53447206     0.74406324   -32.59383962
C       -4.43313272     0.88286985   -30.63120512
H       -4.21958019     1.93572900   -30.52247353
C       -7.52071512     1.88849421   -27.06172123
O       -7.72923810     3.09599075   -27.07043490
N       -7.64629347     1.14353683   -25.96288840
H       -7.51731559     0.13929596   -26.04042641
C       -8.14451032     1.67918709   -24.69690004
H       -7.95867211     0.96931045   -23.89467965
H       -7.59345088     2.58990599   -24.47071232
C       -9.63973796     2.02066064   -24.74649139
O      -10.34801329     1.59952068   -25.64965166
N      -10.12066335     2.84472037   -23.81413796
H       -9.50793425     3.10489314   -23.04231040
C      -11.51247200     3.32506353   -23.82426000
H      -12.16891457     2.45496027   -23.88735435
C      -11.79271388     4.01768365   -22.48995715
H      -11.58881414     3.34213468   -21.65000563
H      -11.16354586     4.90556917   -22.38287446
H      -12.84456106     4.32620764   -22.42828558
C      -11.85396153     4.23295250   -25.03705760
O      -13.01337791     4.46319513   -25.33213458
N      -10.84410760     4.71351810   -25.77250860
H       -9.90710740     4.61051800   -25.40151020
C      -10.90810780     5.44551800   -27.09251020
H      -11.72810750     6.14351800   -26.91950990
C       -9.57910730     6.22651820   -27.33050920
H       -9.24810790     6.23751780   -28.36850930
C       -9.79410740     7.64251800   -26.87550930
H       -8.90710740     8.26551820   -27.04250910
H      -10.61510750     8.10151770   -27.44050980
H      -10.09010790     7.66051820   -25.81950950
O       -8.54410740     5.66551830   -26.61150930
H       -8.33310790     4.80451820   -26.97950940
C      -11.15610790     4.51751800   -28.27550890
O      -11.09010790     4.86651800   -29.44150920
N      -11.42065421     3.22641566   -28.03512817
H      -11.43465982     2.88754050   -27.07716595
C      -11.57441711     2.23096987   -29.11237882
H      -10.74605929     2.36409977   -29.80481860
C      -11.46752622     0.81523184   -28.56378477
H      -11.41242507     0.10586944   -29.39019034
H      -10.56096700     0.72641288   -27.96661616
O      -12.60096633     0.52635768   -27.78155699
H      -12.42733570    -0.33236576   -27.33079899
C      -12.85273862     2.36252879   -29.94873527
O      -12.95825158     1.67799630   -30.95459428
N      -13.80110740     3.24851800   -29.58850860
H      -13.66810800     3.67551800   -28.67951010
C      -14.88710780     3.54251810   -30.56650920
H      -15.34510800     2.62051800   -30.92350960
C      -15.82410810     4.55651810   -29.89151000
H      -16.36810680     5.10651830   -30.66950990
H      -16.45610810     3.89551810   -29.28650860
C      -15.10710810     5.50651790   -29.02450940
N      -14.45410730     6.63651800   -29.41350940
C      -13.93510820     7.23651790   -28.32350920
H      -13.59610750     8.26151850   -28.36950870
N      -14.38010790     6.57651810   -27.21950910
H      -14.23710820     6.87751820   -26.26651000
C      -15.06210800     5.44151780   -27.58750920
H      -15.73310760     4.82751800   -27.00550840
C      -14.37610820     4.16051820   -31.85050960
O      -15.03410820     4.00751830   -32.85651020
N      -13.25310800     4.88051800   -31.89950940
H      -12.78710750     5.11451820   -31.03050990
C      -12.53110790     5.31151820   -33.09050750
H      -13.14410780     6.03751800   -33.62350850
C      -11.24710750     6.03951790   -32.81451030
H      -10.58110810     5.28251790   -32.39950940
H      -10.87810800     6.47451780   -33.74250790
C      -11.36610790     7.22051810   -31.78550910
H      -12.28710750     7.80151800   -31.85250850
H      -11.41610810     6.84551810   -30.76350980
C      -10.07810780     8.13951780   -31.90750890
H       -9.19710730     7.49851800   -31.93950840
H      -10.12310790     8.65351770   -32.86750790
N      -10.09510800     9.06751820   -30.83650970
H      -11.00410750     9.36351780   -30.51050950
C       -9.08610820     9.33651830   -30.08251000
N       -7.85510780     9.07851790   -30.35450940
H       -7.56610770     8.92851830   -31.31050870
H       -7.11210780     9.43551830   -29.77150920
N       -9.26510810     9.94951820   -28.95950890
H      -10.18710800    10.00251770   -28.55050850
H       -8.45910740    10.30551820   -28.46751020
C      -12.29110810     4.13851790   -33.99551010
O      -11.85810760     3.12151810   -33.54850770
N      -12.40910820     4.32351830   -35.33050920
H      -12.77810760     5.23751780   -35.56650920
C      -12.08110810     3.30051800   -36.41051100
H      -11.51310730     2.53251810   -35.88550950
C      -13.23310760     2.50551800   -37.05550770
H      -13.63010790     3.22051810   -37.77550890
H      -12.80910780     1.65251800   -37.58650970
C      -14.40910820     2.00351810   -36.12651060
H      -14.84610750     2.77951810   -35.49850850
H      -15.21510790     1.65851810   -36.77450940
C      -13.93910790     0.84551810   -35.19651030
H      -13.30710790     0.12651810   -35.71651080
H      -13.44210820     1.26751800   -34.32350920
N      -15.11210820     0.03551810   -34.85050960
H      -15.20510770    -0.87248190   -35.28350830
C      -15.94310760     0.27051810   -33.85450740
N      -16.07610700     1.36251810   -33.14450840
H      -15.46610740     2.15751810   -33.27550890
H      -16.87810710     1.43951810   -32.53551100
N      -16.93610760    -0.55748190   -33.68450930
H      -16.91810800    -1.45648190   -34.14450840
H      -17.68610760    -0.31548190   -33.05250930
C      -11.25810810     3.90651800   -37.53750990
O      -11.29210760     5.10851810   -37.78150940
N      -10.51010800     3.01551800   -38.15451050
H      -10.39910790     2.11451820   -37.70351030
C       -9.74110790     3.27751800   -39.43450930
H      -10.20010760     4.04151820   -40.06250760
C       -8.34010790     3.83751800   -39.16350940
H       -8.46210770     4.85851810   -38.80350880
C       -7.41710760     2.93151810   -38.26551060
H       -7.35810760     3.37451820   -37.26451110
H       -7.75210760     1.88651800   -38.26950840
H       -6.41010760     2.93751810   -38.70050810
O       -7.59710790     4.09151790   -40.30250930
H       -7.59410760     5.03851800   -40.46051030
C       -9.63410760     2.03451800   -40.27851100
O       -9.63110730     0.84551810   -39.84151080
N       -9.53410820     2.31551810   -41.59151080
H       -9.68310740     3.27051810   -41.89350890
C       -9.12910750     1.32851800   -42.60350800
H       -9.68610760     0.43651800   -42.31550980
C       -9.66010760     1.67351810   -44.00951000
H       -9.30410770     2.68451810   -44.20450970
H       -9.22210790     1.04151810   -44.78150940
C      -11.18610760     1.46351800   -44.12051010
H      -11.39310740     0.51651810   -43.62051010
H      -11.67910770     2.23651810   -43.53050990
C      -11.47110750     1.32051800   -45.61951070
H      -11.47610760     2.30251810   -46.09251020
H      -10.75210760     0.69951810   -46.15351100
C      -12.79010770     0.62451800   -45.98751070
H      -12.71310810    -0.30848190   -45.42950820
H      -13.59210780     1.17751800   -45.49850850
N      -12.95910740     0.40851800   -47.42750930
H      -12.15610790     0.11251810   -47.96350860
H      -13.60410790    -0.36348190   -47.51750950
H      -13.45510770     1.14751800   -47.90550990
C       -7.62110760     0.99751810   -42.69150920
O       -7.19810770     0.03351810   -43.21550750
N       -6.74510770     1.87951800   -42.11351010
H       -7.07910780     2.80951810   -41.89051060
C       -5.27510790     1.71551800   -42.18750760
H       -5.03610750     1.23251810   -43.13451000
C       -4.64710760     3.12151810   -42.28350830
H       -5.00010780     3.65751810   -41.40250780
H       -3.55910780     3.06851820   -42.23851010
C       -4.91510770     3.82551810   -43.65150830
H       -4.41110750     4.78451820   -43.53450780
H       -4.41310790     3.30251810   -44.46550750
C       -6.42010780     4.13651800   -43.93450930
O       -7.21110770     4.63451810   -43.13951110
N       -6.89910790     3.84751800   -45.09350970
H       -7.85510780     4.11551810   -45.29150770
H       -6.29110770     3.35351800   -45.73550800
C       -4.85410790     0.79051800   -41.03750990
O       -4.13610790     1.29551800   -40.16350940
N       -5.20110800    -0.52348200   -41.09151080
H       -5.73710780    -0.94048200   -41.84251020
C       -4.87510780    -1.55148200   -40.10450740
H       -5.25910760    -1.27048190   -39.12450790
H       -5.36410760    -2.48048190   -40.39751050
C       -3.38710780    -1.88648200   -39.96651080
O       -2.99910780    -2.42748190   -38.92950820
N       -2.49810770    -1.48548200   -40.84151080
H       -2.82810780    -1.17548190   -41.74750900
C       -1.06310770    -1.77248190   -40.74850850
H       -0.86710770    -2.68948200   -40.19350810
H       -0.49310780    -1.90748190   -41.66751100
C       -0.33210780    -0.61348190   -40.04550930
O        0.33589220    -0.77748200   -39.08650970
N       -0.67710780     0.63251810   -40.45050810
H       -1.19210780     0.63651810   -41.32250980
C       -0.28810780     1.89651810   -39.83350750
H        0.78089230     2.10451820   -39.79150770
C       -0.96110770     2.95151810   -40.67350770
H       -0.99010780     3.95651820   -40.23550800
H       -0.49810780     2.90651800   -41.66650770
H       -2.04410770     2.78251810   -40.72850800
C       -0.87410780     1.96551800   -38.39550780
O       -0.23610780     2.44451810   -37.53050990
N       -2.10410790     1.39451800   -38.17350770
H       -2.53210780     1.08851800   -39.03950880
C       -2.58910780     1.16551800   -36.79450990
H       -2.73910780     2.13251810   -36.31451030
C       -3.96210770     0.42151810   -36.93951030
H       -4.58310790     0.88851800   -37.70351030
H       -3.69310780    -0.57048200   -37.30450820
C       -4.86010790     0.18351810   -35.68650820
H       -4.31910750    -0.40748190   -34.94750980
C       -5.31610770     1.42851810   -34.99650960
H       -5.68810800     1.15551810   -34.00151060
H       -4.55310770     2.19251800   -34.80651090
H       -6.14010760     1.95151810   -35.49850850
C       -6.13910770    -0.61748190   -36.15351100
H       -5.97710750    -1.50748190   -36.77351000
H       -6.59110780    -0.99248190   -35.22750850
H       -6.90110780     0.05151810   -36.57250980
C       -1.62910770     0.31451810   -35.90750890
O       -1.55110780     0.61551800   -34.74150850
N       -0.87110780    -0.69848190   -36.38850780
H       -0.85110780    -0.91848190   -37.37751010
C        0.19289220    -1.31048190   -35.53150940
H       -0.27110780    -1.47048200   -34.55751040
C        0.55989220    -2.60148190   -36.26651000
H        1.21889220    -2.49848200   -37.12850950
H        1.21289230    -3.14848180   -35.58650970
C       -0.46510780    -3.65048190   -36.78350830
H       -0.93510780    -3.38048200   -37.72950740
H       -0.00210780    -4.62948180   -36.90650940
C       -1.66010770    -3.82848190   -35.80051040
O       -1.57010780    -4.46648220   -34.74250790
N       -2.84610770    -3.47348190   -36.22550960
H       -3.64110780    -3.67448190   -35.63150790
H       -3.00410770    -3.02948190   -37.12150960
C        1.37489220    -0.32048200   -35.34151080
O        1.95689230    -0.25848190   -34.21350860
N        1.80889230     0.45651810   -36.32051090
H        1.41789220     0.47751810   -37.25450900
C        2.86189220     1.44151810   -36.15250780
H        3.72689220     0.89151810   -35.78250890
C        3.20489220     2.26851800   -37.38150790
H        2.27989220     2.73951820   -37.71651080
H        3.97489210     2.99551800   -37.12450790
C        3.63289210     1.30351810   -38.41950990
H        4.58889250     0.87651810   -38.11650850
H        2.87989230     0.53951810   -38.61050800
C        4.01489210     2.05751800   -39.69150920
H        3.11089230     2.58351800   -39.99650960
H        4.82189230     2.75251790   -39.45951080
C        4.34989210     0.95751800   -40.72550960
H        4.85489230     0.16151810   -40.17850880
H        3.44589230     0.51051810   -41.13951110
N        5.18489220     1.42551800   -41.82751080
H        5.30889230     0.70151810   -42.52050780
H        4.68089250     2.12951800   -42.34650800
H        6.07189230     1.82351800   -41.55651090
C        2.42389230     2.43451810   -35.06150820
O        3.27889230     2.78951810   -34.24850850
N        1.18089220     2.95251800   -34.95850750
H        0.54989220     2.75051810   -35.72550960
C        0.65489230     3.92651800   -33.97050860
H        1.27489220     4.80851790   -34.13150790
C       -0.82610770     4.12951800   -34.48051070
H       -0.85910770     4.62051820   -35.45351030
H       -1.29510770     3.14651800   -34.52050780
C       -1.63410770     5.01551820   -33.54550930
H       -2.50710770     5.11351820   -34.19050980
H       -1.88110780     4.41451790   -32.67050930
C       -0.93710770     6.29551790   -32.99250790
O       -1.35110770     6.88851790   -31.97050860
O       -0.04310780     6.77051780   -33.68750760
C        0.72289220     3.32151790   -32.54750820
O        1.24089230     3.91651800   -31.60150910
N        0.24481885     2.07726173   -32.40332020
H       -0.16844179     1.61997362   -33.21118372
C        0.27028246     1.34966021   -31.13122915
H       -0.38630862     1.85773934   -30.43229445
C       -0.27048167    -0.06929551   -31.36841666
H       -1.28672855     0.01118064   -31.75253144
H        0.33563521    -0.55283836   -32.13438660
C       -0.27731561    -0.97232767   -30.12327457
H        0.74419490    -1.13778122   -29.78235067
C       -1.10600074    -0.40418591   -28.97254414
H       -0.63740810     0.50439973   -28.57637803
H       -2.12183425    -0.16302942   -29.30642319
H       -1.17446350    -1.12852080   -28.15270642
C       -0.88316010    -2.31622706   -30.50625507
H       -1.90203522    -2.18049375   -30.88624587
H       -0.28081769    -2.79715083   -31.28431116
H       -0.92287933    -2.98102051   -29.63711543
C        1.67314899     1.36142640   -30.51185212
O        1.84363042     1.71618550   -29.35893754
N        2.68989230     1.04451810   -31.31350900
H        2.49389220     0.56951800   -32.18650820
C        4.08689210     1.11351800   -30.88950920
H        4.21889210     0.68251810   -29.89650920
C        5.03289220     0.43651800   -31.98750880
H        4.83989240     1.07351800   -32.85150910
C        6.45389220     0.41751800   -31.43150900
H        6.57489200    -0.26448190   -30.58050920
H        7.12289240     0.09251810   -32.23751070
H        6.88789220     1.39151800   -31.17450900
C        4.56989240    -0.98848190   -32.31550980
H        4.84689240    -1.70648190   -31.54350850
H        3.48189230    -0.94048200   -32.37850950
C        4.98789220    -1.65648200   -33.60250850
H        6.08189200    -1.68748200   -33.68550870
H        4.64089200    -2.69548200   -33.66350940
H        4.62489220    -1.15248190   -34.50650790
C        4.51089240     2.56951810   -30.62350850
O        5.00389240     2.78951810   -29.55250930
N        4.16589210     3.55351810   -31.55350880
H        3.76689220     3.28951810   -32.44651030
C        4.56589220     4.94751790   -31.34251020
H        5.64189240     5.11751790   -31.35150910
C        4.00089220     5.75051780   -32.50650790
H        4.23989200     5.31851820   -33.47750850
H        2.91989230     5.67251830   -32.39250950
C        4.35689210     7.26251790   -32.56950760
H        4.44689230     7.68351790   -31.56851010
H        5.37489220     7.28251790   -32.95951080
C        3.49889230     8.13651850   -33.53950880
H        4.00589230     9.09251790   -33.66350940
H        3.53189230     7.53351780   -34.44750980
N        2.14389230     8.23251820   -32.99351120
H        1.44589220     7.54451800   -33.23550800
C        1.64789220     9.20251850   -32.26850890
N        2.39989230    10.09951780   -31.75050930
H        3.38689230    10.15851780   -31.95650860
H        2.02489230    10.58051780   -30.94550900
N        0.41589220     9.18751810   -31.91551020
H       -0.14810780     8.43751810   -32.28750990
H       -0.04710780     9.89051820   -31.35651020
C        4.07289220     5.53051810   -30.01350980
O        4.96389250     6.11351820   -29.36950870
N        2.83109306     5.32905390   -29.56504647
H        2.18095632     4.79560835   -30.14407415
C        2.38566846     5.87086999   -28.27305049
H        2.86603575     6.84236613   -28.14940067
C        0.87550977     6.16044462   -28.28929844
H        0.64679744     6.80985865   -27.43407592
H        0.64093222     6.76411036   -29.17671632
C       -0.06912783     4.97328803   -28.22502297
C       -0.81605447     4.60359817   -29.35694493
H       -0.67001802     5.12593996   -30.29028954
C       -1.77832955     3.58234043   -29.27144676
H       -2.34839820     3.31104134   -30.14699035
C       -1.98350838     2.90874649   -28.05649121
H       -2.71106426     2.11306228   -27.99261418
C       -1.22567173     3.26136022   -26.92853150
H       -1.37213440     2.74270285   -25.99653460
C       -0.27767650     4.29385866   -27.01041654
H        0.28290903     4.56998718   -26.13307585
C        2.81676618     5.04769116   -27.04216983
O        2.93551405     5.62430824   -25.97321914
N        3.05845860     3.73104502   -27.15735274
H        2.89581480     3.28482000   -28.05872432
C        3.54035394     2.89152982   -26.03900280
H        2.97914464     3.15269740   -25.14484690
C        3.29317533     1.40734916   -26.35086393
H        3.67658284     1.19483214   -27.34950961
H        3.86310298     0.80835852   -25.63952805
C        1.82335282     0.95887333   -26.26619247
H        1.20365233     1.55880404   -26.92756296
C        1.73712271    -0.50492586   -26.69902193
H        0.71087105    -0.87692078   -26.60759024
H        2.04021595    -0.60225963   -27.74815800
H        2.39545481    -1.13781875   -26.09299077
C        1.26291422     1.08830478   -24.84777928
H        1.10882239     2.14069212   -24.59292943
H        0.29035098     0.58882163   -24.77104531
H        1.94558678     0.64537244   -24.11337844
C        5.01931259     3.12966436   -25.67574131
O        5.40653503     2.92668733   -24.54102369
N        5.82189230     3.59751800   -26.63150980
H        5.51789240     3.32551810   -27.55850980
C        7.15489240     4.19551800   -26.55451010
H        7.73989200     3.42251800   -26.05650900
C        7.81689210     4.35351800   -27.95250890
H        7.09889220     4.75051780   -28.66950990
H        8.61689190     5.08951810   -28.02450940
C        8.33689210     3.17851810   -28.67150880
O        8.84589200     3.21351810   -29.75150870
N        8.08889200     1.97251810   -28.18150900
H        8.29989240     1.23051810   -28.83750920
H        7.54889200     1.86751810   -27.33150860
C        7.20389220     5.41751810   -25.62650870
O        7.68389230     6.46951820   -26.03650860
N        6.76089240     5.26051810   -24.38650890
H        6.43289230     4.34751800   -24.09251020
C        6.65189220     6.30551820   -23.39950940
H        6.64889240     7.31351800   -23.81250950
C        5.21789220     6.17351820   -22.91551020
H        4.54989240     6.48751780   -23.72650910
H        5.01489210     5.12151810   -22.68250850
H        4.93989230     6.80951790   -22.06550980
C        7.61789230     6.12751820   -22.21650890
O        7.55889230     6.93051820   -21.24450870
N        8.50289250     5.15451810   -22.25650980
H        8.66289230     4.74751810   -23.17050930
C        9.46989250     4.85851810   -21.25450900
H        8.87389180     4.94351820   -20.34650990
H        9.70489220     3.79451800   -21.24350930
C       10.78289220     5.66051820   -21.43850900
O       11.55189230     5.57851790   -22.42150880
N       11.09489250     6.50551800   -20.42650990
H       10.42489240     6.57551810   -19.67050930
C       12.33789250     7.19551800   -20.09750940
H       12.64189240     7.77351810   -20.97050860
C       12.11689190     8.12651820   -18.92650990
H       11.87189200     7.61551810   -17.99551010
C       13.51789190     8.69551850   -18.58050920
H       13.95289230     9.15651800   -19.47650910
H       13.53189180     9.38851830   -17.73151020
H       14.17389200     7.88651800   -18.23450850
C       11.25489230     9.32151790   -19.25550840
H       11.83489230    10.13851830   -19.68350980
H       10.47189240     8.98651790   -19.93450930
C       10.68089200    10.04751780   -18.03351020
H       10.05289270     9.40851780   -17.40050890
H       11.51089190    10.41451840   -17.41750910
H       10.12789250    10.97151850   -18.24250980
C       13.38689230     6.08051820   -19.80850980
O       13.15189270     5.18951800   -19.01050950
N       14.55589200     6.02451800   -20.53050990
H       14.81989190     6.60651830   -21.31650920
C       15.55889230     4.99551820   -20.17850880
H       15.09389210     4.06651780   -19.84850880
C       16.39189150     4.46351810   -21.33650970
H       16.65889170     5.32151790   -21.96650890
H       17.28389170     3.91751810   -21.00550840
C       15.60189250     3.63251810   -22.30250930
C       16.35289190     2.84551810   -23.26450920
H       17.41989140     3.01151800   -23.28150940
C       15.70789240     1.93451810   -24.12350850
H       16.24489210     1.41351810   -24.90350910
C       14.33589270     1.80951810   -24.01450920
H       13.77589230     1.19451810   -24.70350840
C       13.55689240     2.51151800   -23.06050870
H       12.47989180     2.43651800   -23.02750970
C       14.21989250     3.52251820   -22.27750970
H       13.53289220     4.08451800   -21.66150860
C       16.52289200     5.55051800   -19.13550950
O       17.34489250     4.86951830   -18.51950840
N       16.58989140     6.88751790   -19.08650970
H       16.05589290     7.38651800   -19.78750990
C       17.57389260     7.70551820   -18.36150930
H       17.18289180     8.71951770   -18.28450970
H       17.64289280     7.28451820   -17.35850910
C       18.91689300     7.80351780   -19.01350980
O       19.08389280     7.48651790   -20.18651010
N       19.91989140     8.24051760   -18.21850970
H       19.69789310     8.33951760   -17.23550990
C       21.30089190     8.56951810   -18.56550980
H       21.34989170     9.15351770   -19.48450850
C       21.91889190     9.53551770   -17.54950900
H       22.19389150     9.02151780   -16.62950900
H       22.87189290     9.95751760   -17.87150960
C       21.09289170    10.79751780   -17.15250970
O       21.24789240    11.83051780   -17.76850890
N       20.10389140    10.65451810   -16.31151010
H       19.60289190    11.47751810   -15.99650960
H       20.07489200     9.90951820   -15.62550930
C       22.20989230     7.33151820   -18.80950930
O       23.37989230     7.30851790   -18.38451000
N       21.68289180     6.20151810   -19.35450940
H       20.70389180     6.33051820   -19.58350940
C       22.27189250     4.88851790   -19.68950840
H       22.58189200     4.88051800   -20.73450850
H       23.06589320     4.66551830   -18.97650910
C       21.17289160     3.83251810   -19.44550900
O       20.00789260     4.11151790   -19.47950940
N       21.68989180     2.64151810   -19.02550890
H       22.70089150     2.62451820   -18.95650860
C       20.87389180     1.51851810   -18.47350880
H       20.05989270     1.31951810   -19.17050930
C       21.61389160     0.16351810   -18.37150960
H       20.94789310    -0.63348190   -18.04350850
H       22.02089310    -0.18048190   -19.32250980
O       22.67789270     0.43451810   -17.50550840
H       22.68589210    -0.20548190   -16.78950880
C       20.26589200     1.81551800   -17.03650860
O       19.89989280     0.87951800   -16.23350910
N       20.28289220     3.07251810   -16.58951000
H       20.57889180     3.74451800   -17.28650860
C       19.76489260     3.52751800   -15.25250910
H       20.30989270     2.99351810   -14.47450920
C       20.14689250     4.97951790   -15.15850930
H       19.90089230     5.38451810   -16.13950920
H       19.49289130     5.46351810   -14.43350890
C       21.57989310     5.25351810   -14.78250890
O       21.97289280     6.44851830   -14.85450940
O       22.33789250     4.29251810   -14.53850940
C       18.21689220     3.38851810   -15.11550900
O       17.72889140     3.59051800   -14.04450890
N       17.44389150     2.99151800   -16.14750860
H       17.85789300     2.95651820   -17.07150840
C       16.02989200     2.66951800   -16.08450890
H       15.70389270     2.40651800   -15.07850930
C       15.09789180     3.97151800   -16.22550960
H       15.51189230     4.70951800   -15.53850940
H       15.00089260     4.31551790   -17.25550840
C       13.66189190     3.69051810   -15.75950910
O       13.44789220     2.98351810   -14.79450890
N       12.61989210     4.27851820   -16.37250900
H       11.67689230     3.98451810   -16.14750860
H       12.84389210     4.55951790   -17.31950950
C       15.69889260     1.47051810   -16.96650890
O       14.54689220     1.34951810   -17.33251000
N       16.67689130     0.69951810   -17.45350840
H       17.58289150     0.88951810   -17.04150960
C       16.53889270    -0.54548190   -18.30250930
H       15.49689200    -0.55748190   -18.62150960
C       17.46389200    -0.59748200   -19.51250840
H       17.25689320    -1.50448190   -20.08050920
C       17.25289150     0.41351810   -20.66350940
H       18.02289200     0.33551810   -21.44050980
H       16.21289250     0.48351810   -21.00550840
H       17.43289180     1.41151810   -20.24551010
O       18.82289310    -0.65148190   -19.12450980
H       19.27589230    -1.11748190   -19.83050920
C       16.72989270    -1.87448190   -17.58850860
O       17.41989140    -1.98848200   -16.56950950
N       15.87589260    -2.81248190   -18.05150990
H       15.28689190    -2.47248200   -18.80250930
C       15.65889260    -4.11948200   -17.53650860
H       15.56389240    -4.00648210   -16.45650860
C       14.40589240    -4.66148190   -18.23750880
H       13.60289190    -3.92748190   -18.17150880
H       14.64089200    -4.61348200   -19.30050850
C       13.89289190    -6.00248190   -17.84350970
H       14.67089270    -6.75648210   -17.72950940
C       13.20789240    -5.93248180   -16.51350980
H       12.49589250    -5.11748170   -16.33350940
H       12.57789230    -6.81648210   -16.35450940
H       13.87189200    -5.71548180   -15.66850950
C       13.05389210    -6.58248190   -18.95150950
H       13.64689250    -6.87648200   -19.82650950
H       12.48689270    -7.46448180   -18.62650870
H       12.38489250    -5.79648210   -19.32350920
C       16.92889210    -5.00148200   -17.87150960
O       17.54989240    -4.68648200   -18.87051010
N       17.29789160    -5.94048210   -16.99350930
C       16.87589260    -6.13848210   -15.67250920
H       16.01889230    -6.82348200   -15.67850970
H       16.53189280    -5.21848200   -15.18250940
C       18.00089260    -6.87548210   -15.03450970
H       17.65089230    -7.41148190   -14.14350890
H       18.77189250    -6.14948180   -14.74550910
C       18.64489170    -7.73548170   -16.15350910
H       18.25389290    -8.75948240   -16.21650890
H       19.70489310    -7.93448210   -15.95350930
C       18.27089310    -6.92148210   -17.43950840
H       19.10189250    -6.24248170   -17.63451000
C       17.92589190    -7.68748190   -18.72350880
O       16.77589230    -8.02748200   -18.92450900
N       18.90989300    -8.02648160   -19.52651020
H       19.85089300    -7.84848210   -19.19650840
C       18.76589200    -8.60248180   -20.84850880
H       17.88689230    -8.19448180   -21.34650990
C       19.97389220    -8.31448170   -21.68850900
H       19.54389190    -8.44048210   -22.68950840
H       20.17889210    -7.23948190   -21.60250850
C       21.20789150    -9.13848210   -21.57250980
N       22.06789210    -8.98348240   -20.53150940
C       23.02589230    -9.90448190   -20.70350840
H       23.89389230   -10.04048160   -20.07551000
N       22.82389260   -10.70348170   -21.80150990
H       23.31289290   -11.53948210   -22.08850860
C       21.65189170   -10.21948150   -22.40750890
H       21.19289210   -10.52548220   -23.33650970
C       18.47289280   -10.10248180   -20.83050920
O       17.76289180   -10.59148220   -21.65950970
N       18.71289250   -10.74148180   -19.65250970
H       19.11489300   -10.22648240   -18.87950900
C       18.14389230   -12.01648240   -19.22750850
H       18.44989200   -12.83048150   -19.88451000
C       18.64689250   -12.29648210   -17.79250910
H       18.20789150   -13.26048180   -17.53650860
H       19.73189160   -12.29448220   -17.89650920
O       18.34289170   -11.18748190   -16.94850920
H       18.49989320   -11.36648180   -16.01850890
C       16.60289190   -11.96148200   -19.21950910
O       15.90689180   -12.79648210   -19.86351010
N       15.99689200   -10.95248220   -18.55850980
H       16.52989200   -10.25248240   -18.05550960
C       14.54289250   -10.89548210   -18.35050960
H       14.19989200   -11.85748200   -17.97050860
C       14.19089220    -9.81948180   -17.34050940
H       13.12589260    -9.68648150   -17.11450960
H       14.71589180    -9.95948220   -16.38650890
H       14.43589210    -8.88248160   -17.85651020
C       13.86189270   -10.69048210   -19.75350950
O       12.73889260   -11.13748170   -19.88750840
N       14.48289200    -9.87548160   -20.63451000
H       15.34989260    -9.41148190   -20.39151000
C       14.04089260    -9.65448190   -22.02750970
H       13.02689270    -9.26748180   -21.92951010
C       14.97989180    -8.64748190   -22.66850850
H       15.97689250    -9.08648200   -22.71350860
C       14.61089230    -8.28348160   -24.05050850
H       15.18389230    -7.40848210   -24.38050840
H       14.80489250    -9.16448210   -24.67450900
H       13.61089230    -7.85448220   -24.18651010
O       14.98789220    -7.45548200   -21.91650960
H       15.85689260    -7.07348200   -22.05950930
C       14.16789250   -10.99848180   -22.83951000
O       13.20289230   -11.34248160   -23.45051000
N       15.26089190   -11.83548160   -22.64650920
H       16.05389210   -11.41748240   -22.17650990
C       15.28589250   -13.18148230   -23.19050980
H       15.06889250   -13.13548180   -24.25850870
C       16.66989140   -13.75248240   -22.95950890
H       17.00489230   -13.51148220   -21.95051000
H       16.62489320   -14.84148220   -22.99850850
C       17.77989200   -13.21048160   -23.84750940
H       17.54489140   -13.45148180   -24.88451000
H       17.87089160   -12.12748240   -23.76950840
C       19.18889240   -13.66448210   -23.50750920
H       19.93789290   -13.16948220   -24.12550930
H       19.30089190   -13.41248230   -22.45250890
N       19.34989170   -15.15348150   -23.66250990
H       19.35289190   -15.68148230   -22.80150990
C       19.77889250   -15.84048180   -24.71550940
N       19.87489320   -15.36248210   -25.96451000
H       19.64889140   -14.43448160   -26.29350850
H       20.20489310   -15.98248200   -26.69050980
N       20.08589170   -17.09048270   -24.65750890
H       20.18789290   -17.54948230   -23.76250840
H       20.51289180   -17.45248220   -25.49750900
C       14.20989230   -14.13548180   -22.71451000
O       13.61489200   -14.89148240   -23.46550940
N       13.81789210   -14.00648210   -21.40350910
H       14.49889180   -13.62448220   -20.75850870
C       12.68289180   -14.75248240   -20.87850950
H       12.82689190   -15.78348160   -21.20051000
C       12.57589240   -14.65248200   -19.37550930
H       12.15089230   -13.70148180   -19.03450970
H       11.95189190   -15.47948170   -19.01450920
H       13.58589270   -14.64848230   -18.94750980
C       11.44689180   -14.27148150   -21.50951000
O       10.73389240   -15.03148170   -22.15250970
N       11.18089200   -12.93248180   -21.48950960
H       11.78489210   -12.33948230   -20.93350980
C        9.95589260   -12.37748240   -22.05451010
H        9.10589220   -12.88348200   -21.59750940
C       10.08189200   -10.87348180   -21.83350940
H        9.15389250   -10.36848160   -22.12850950
H       10.27089210   -10.66948220   -20.77150920
H       10.85089210   -10.50148200   -22.52050970
C        9.77189250   -12.76348210   -23.52750970
O        8.69589230   -13.31148150   -23.89450840
N       10.84689240   -12.70548150   -24.35750960
H       11.66189190   -12.39448170   -23.84150890
C       10.92989250   -13.20648190   -25.70550920
H       10.29989240   -12.70248220   -26.43750950
C       12.37389180   -13.09848210   -26.31250950
H       13.11389260   -13.52648160   -25.63650890
H       12.40589240   -13.65948200   -27.24650960
C       12.81189250   -11.69648170   -26.67450900
H       12.31689260   -11.47748180   -27.62051010
H       12.29989240   -11.16548160   -25.87150960
S       14.66589260   -11.51848220   -26.63550950
C       14.93189240   -12.11648180   -28.24850850
H       14.51889230   -13.12948230   -28.33450890
H       14.50989250   -11.43448160   -28.99650960
H       16.00989150   -12.19548230   -28.43850900
C       10.46389200   -14.67248150   -25.76450920
O        9.52889250   -14.85648160   -26.44150920
N       11.09689240   -15.54048160   -24.98050880
H       11.83089260   -15.24148180   -24.34850880
C       10.72889230   -16.93248180   -25.10150910
H       10.86489200   -17.24448200   -26.13750840
C       11.71289250   -17.69948200   -24.33850860
H       12.70289230   -17.24648280   -24.38750840
H       11.56289200   -17.66248130   -23.25951000
C       11.80289270   -19.19148250   -24.66551020
H       10.85889240   -19.48248100   -25.12550930
C       12.81789210   -19.49348260   -25.72950940
H       12.74389270   -18.81448170   -26.58750920
H       13.82489200   -19.37748150   -25.30950930
H       12.64889240   -20.52548220   -26.06050870
C       11.98689270   -20.20648190   -23.51850890
H       13.01789190   -20.23048210   -23.14550970
H       11.23789220   -20.02848240   -22.73650930
H       11.93989180   -21.27348140   -23.76850890
C        9.21989250   -17.26448250   -24.71150970
O        8.50589180   -18.00248150   -25.43950840
N        8.71089270   -16.67048260   -23.63850980
H        9.25089260   -15.94448180   -23.18150900
C        7.31789210   -16.83448220   -23.20051000
H        7.15389200   -17.88348200   -22.95150950
C        6.92789220   -16.10748100   -21.88250920
H        7.10989240   -15.04148200   -22.02050970
C        5.46089220   -16.21348190   -21.51450920
H        5.16389230   -17.26948170   -21.51150890
H        5.26289220   -15.87448220   -20.49050900
H        4.80589250   -15.63048170   -22.17350960
C        7.81389240   -16.58348270   -20.71550940
H        7.52989240   -17.61548230   -20.47451020
H        8.87289240   -16.64748190   -20.99750900
H        7.67089220   -16.01748280   -19.78650860
C        6.36989210   -16.29548260   -24.29950900
O        5.38389210   -16.95848270   -24.60050960
N        6.64375888   -15.12160883   -24.88443241
H        7.46892095   -14.59002178   -24.59278563
C        5.77285057   -14.59436647   -25.93629219
H        4.75591469   -14.71139150   -25.57552716
C        6.00988761   -13.09219613   -26.18472307
H        6.17192904   -12.59149699   -25.22987745
H        6.91667594   -12.96730103   -26.77935368
C        4.82949144   -12.39140336   -26.89960079
H        5.10639865   -11.34930411   -27.06761254
H        4.66968816   -12.85464599   -27.87323180
C        3.50716469   -12.41921710   -26.10476374
H        3.18341651   -13.44892530   -25.96025990
H        3.67828683   -11.96900348   -25.12570908
N        2.42335412   -11.69022616   -26.79023272
H        2.60176918   -11.31278121   -27.71378384
C        1.23218937   -11.39852967   -26.29775441
N        0.80809961   -11.79192760   -25.13671194
H        1.34438992   -12.40967627   -24.53924320
H       -0.11758193   -11.50948149   -24.82424560
N        0.40529823   -10.67975099   -26.98393161
H        0.65226795   -10.40541018   -27.92407664
H       -0.45313494   -10.35695901   -26.55418269
C        5.86275139   -15.44075199   -27.20308314
O        4.85054767   -15.55968140   -27.86806410
N        6.97189240   -16.14248280   -27.48350910
H        7.68689200   -16.28448100   -26.77950860
C        6.95689200   -17.13048170   -28.63451000
H        6.50089220   -16.64548110   -29.49750900
C        8.33089260   -17.60148240   -29.00951000
H        8.77589230   -18.13348200   -28.16950990
C        8.28589250   -18.59148220   -30.20850940
H        7.98489240   -18.19148250   -31.18450930
H        9.30889230   -18.96148110   -30.35250850
H        7.67589240   -19.48648260   -30.03351020
C        9.20689200   -16.43148230   -29.38250920
H        9.07989220   -16.20048140   -30.44050980
H        8.97689250   -15.48348240   -28.89650920
C       10.68389230   -16.79648210   -29.32950970
H       11.14589210   -16.94448280   -28.34550860
H       10.89689250   -17.75848200   -29.81050870
H       11.18389230   -15.98348240   -29.86950870
C        6.05289220   -18.34148220   -28.22050860
O        5.17889210   -18.76048280   -28.96950910
N        6.07689240   -18.67748260   -26.95450970
H        6.86589240   -18.39948270   -26.38250920
C        5.28689240   -19.74148180   -26.30750850
H        5.41289230   -20.67848210   -26.84951020
C        5.80689240   -20.06648250   -24.91350940
H        6.89689210   -20.03448100   -24.93350980
H        5.53289220   -19.27048110   -24.22150990
C        5.39489220   -21.49148180   -24.54751010
O        5.85389230   -22.46948240   -25.11850930
N        4.65889220   -21.60048100   -23.50850870
H        4.49789240   -22.55448150   -23.20950890
H        4.33489230   -20.79848290   -22.98151020
C        3.69689230   -19.49348260   -26.31650920
O        2.96989230   -20.43548200   -26.27050970
N        3.30089240   -18.20348170   -26.27550890
H        4.07189230   -17.54548260   -26.28650860
C        1.92889230   -17.60548210   -26.34350970
H        1.18089220   -18.09848210   -25.72250940
C        1.96689220   -16.11048130   -25.96051030
H        2.46989230   -15.57648180   -26.76750950
C        0.53989230   -15.55748180   -25.81650920
H       -0.12210780   -15.86148170   -26.63650890
H        0.15489220   -15.83448220   -24.82650950
H        0.53789220   -14.46148200   -25.85250850
O        2.64189220   -15.99348160   -24.69351010
H        3.53689220   -16.30548290   -24.84850880
C        1.44889220   -17.73348240   -27.76150890
O        0.35989220   -18.13648220   -28.08050920
N        2.30389210   -17.32048230   -28.74551010
H        3.21889230   -16.99448200   -28.45751000
C        1.88889230   -17.13048170   -30.09050940
H        0.89889220   -16.67548180   -30.05650900
C        2.77489230   -16.14348220   -30.76651000
H        3.76389220   -16.59048270   -30.65950970
H        2.59189220   -16.12748150   -31.84050940
C        2.81889220   -14.70748230   -30.16551020
H        2.89289210   -14.72248170   -29.07850840
C        4.06489230   -13.91248230   -30.66150860
H        5.02089210   -14.22948170   -30.22550960
H        4.14389230   -14.08348180   -31.74250980
H        3.94789220   -12.82348160   -30.60250850
C        1.58289230   -13.82548240   -30.48950960
H        0.75489220   -14.20648190   -29.87751010
H        1.72989230   -12.74848180   -30.34251020
H        1.36489220   -13.95248220   -31.55650900
C        1.72889220   -18.40948100   -30.84650990
O        0.72589220   -18.50448230   -31.55150990
N        2.59589220   -19.44348140   -30.78450970
H        3.39789220   -19.27548220   -30.18950840
C        2.53489230   -20.79248240   -31.35150910
H        2.57989220   -20.58348270   -32.42050930
C        3.68189220   -21.73748210   -30.94550900
H        3.77789240   -21.80048180   -29.86150930
H        3.46489210   -22.72848130   -31.34251020
C        5.06389240   -21.33348270   -31.44650840
H        5.29789210   -20.33248140   -31.08450890
C        6.08489230   -22.31648250   -30.82450870
H        6.23389240   -23.11348150   -31.56350900
H        7.00289200   -21.71748160   -30.78150940
H        5.79989240   -22.76648140   -29.86650850
C        5.27689220   -21.22448160   -32.91450880
H        4.90389200   -22.14948270   -33.37250900
H        4.73889210   -20.32448200   -33.23751070
H        6.33989240   -21.17248150   -33.17950820
C        1.22189220   -21.53548240   -31.13950920
O        0.88789220   -22.45448110   -31.84750940
N        0.38689220   -21.07748220   -30.18651010
H        0.63689230   -20.23348240   -29.68450930
C       -0.89910780   -21.74948120   -29.86950870
H       -0.73710780   -22.82548140   -29.93550870
C       -1.35110770   -21.46148110   -28.44650840
H       -1.32810770   -20.40348240   -28.18350980
H       -2.35210780   -21.83748250   -28.23151020
C       -0.38910780   -22.07648280   -27.42550850
H       -0.39210780   -23.15148160   -27.60850910
H        0.64989220   -21.80648230   -27.61250880
C       -0.81710770   -21.74348260   -25.98650930
O       -1.89510770   -22.14048190   -25.62250900
N        0.00489220   -21.20548250   -25.12450980
H       -0.31610770   -21.11048130   -24.16850850
H        0.97389220   -21.01448250   -25.35050960
C       -2.02210780   -21.38748170   -30.84951020
O       -3.17410780   -21.66448210   -30.56350900
N       -1.68410780   -20.84148220   -32.00251010
H       -0.72510780   -20.60348130   -32.22351070
C       -2.50410770   -20.74648280   -33.15150830
H       -1.76310780   -20.72348210   -33.95050810
H       -3.07510780   -21.66948130   -33.24750900
C       -3.44310780   -19.51248170   -33.14950940
O       -3.45310780   -18.72648240   -34.08451080
N       -4.16510770   -19.23948290   -32.02151110
H       -4.22610760   -19.95048140   -31.30250930
C       -5.12210800   -18.12548260   -31.71150970
H       -5.98910760   -18.14748190   -32.37250900
C       -5.70810790   -18.40448190   -30.31350900
H       -4.93310790   -18.20948220   -29.56151010
H       -6.44710780   -17.62948230   -30.07551000
C       -6.36310770   -19.76548190   -30.02550890
C       -7.70210790   -19.93148230   -30.20051000
H       -8.35910800   -19.07848170   -30.28850940
C       -8.37410740   -21.11148260   -29.84450910
H       -9.45010760   -21.09148220   -29.93450930
C       -7.66810800   -22.18148230   -29.39851000
O       -8.30110740   -23.33548160   -28.97350880
H       -9.04610730   -23.18048290   -28.38950920
C       -6.29410790   -22.06648250   -29.18750950
H       -5.77910760   -22.79348180   -28.57850840
C       -5.69810770   -20.86748120   -29.37850950
H       -4.72910790   -20.72448160   -28.92450900
C       -4.59210780   -16.63748170   -31.83750920
O       -5.22210790   -15.65348150   -31.31350900
N       -3.42810770   -16.40648270   -32.47150800
H       -2.91310790   -17.22548100   -32.77351000
C       -2.63010760   -15.23848150   -32.48650740
H       -2.92210770   -14.76248170   -31.55050850
C       -1.19710780   -15.81848240   -32.25851060
H       -0.53410770   -14.99748230   -31.98550990
H       -1.29210770   -16.38348200   -31.33050920
O       -0.71110770   -16.72748180   -33.28250890
H       -0.28110780   -17.36448290   -32.70750810
C       -2.66510770   -14.22848220   -33.70750810
O       -2.39910770   -13.05948160   -33.51551060
N       -2.78410770   -14.67948150   -34.93050770
H       -2.99210790   -15.65948200   -35.08150860
C       -2.97710780   -13.82448200   -36.08850860
H       -3.35010770   -14.47648240   -36.87751010
H       -3.71710780   -13.05748180   -35.85950850
C       -1.66910780   -13.27348230   -36.61650850
O       -1.58010780   -12.77548220   -37.69250870
N       -0.54110780   -13.50748160   -35.87651060
H       -0.54710780   -13.95148180   -34.96651080
C        0.86889230   -13.09648230   -36.35551070
H        0.81189220   -12.15148160   -36.89450840
C        1.97089220   -12.84448150   -35.20750810
H        1.54189230   -12.10148240   -34.53551100
C        2.06689210   -14.14848230   -34.40850830
H        2.17589240   -14.98348240   -35.11150740
H        2.93989230   -14.18748190   -33.74650960
H        1.12989220   -14.40748210   -33.89950940
C        3.31889220   -12.29348180   -35.63251110
H        3.92889210   -13.05248170   -36.12150960
H        3.19789220   -11.43548200   -36.29351040
C        4.08089210   -11.70948220   -34.50350950
H        3.60589220   -10.94048210   -33.88351060
H        4.37789200   -12.52448180   -33.83050920
H        5.01489210   -11.25948240   -34.86351010
C        1.43089220   -14.09548190   -37.37850950
O        1.22289230   -15.28748230   -37.30150990
N        2.28989220   -13.62048150   -38.30350880
H        2.27589230   -12.60748200   -38.30450820
C        2.95689230   -14.37748240   -39.34951020
H        2.26389220   -15.13848210   -39.70850750
C        3.40689230   -13.44148160   -40.51350780
H        3.81889220   -12.51648240   -40.11251070
H        4.16589210   -13.90548230   -41.14350890
C        2.12989230   -12.96748160   -41.27750780
H        1.73889220   -13.83748150   -41.80450820
H        1.28789220   -12.71348190   -40.63351060
C        2.45889230   -11.87348180   -42.35250850
H        3.21389220   -12.38748170   -42.94651030
H        1.64189220   -11.71048160   -43.05651090
N        2.71189210   -10.53148170   -41.77450940
H        2.50089220   -10.42748170   -40.79251100
C        3.32489230    -9.53148170   -42.34750750
N        3.77589230    -9.51648240   -43.56550980
H        3.60689230   -10.27048210   -44.21651080
H        4.05789230    -8.59748170   -43.87350850
N        3.43189220    -8.40848160   -41.64051060
H        3.07989220    -8.43348220   -40.69450760
H        3.87289210    -7.58548210   -42.02650830
C        4.12689210   -15.16048240   -38.66650770
O        4.93089250   -14.57848170   -37.94551090
N        4.35289240   -16.41848180   -39.12051010
H        3.69389220   -16.83048250   -39.77050780
C        5.40389200   -17.27148250   -38.51950840
H        5.20789240   -17.37448120   -37.45251080
C        5.37889240   -18.67748260   -39.13451000
H        4.43089250   -18.90448190   -39.63850780
H        6.07689240   -18.79148100   -39.97250750
C        5.76989220   -19.69648170   -38.08451080
C        7.12989230   -19.98148160   -37.94250870
H        7.78589200   -19.54948230   -38.68350980
C        7.52089210   -20.94448280   -36.94250870
H        8.58289240   -21.09948160   -36.81850810
C        6.50189210   -21.49948120   -36.19651030
H        6.89989230   -22.15248110   -35.43350980
C        5.16689210   -21.07348250   -36.29251100
H        4.38089230   -21.57148170   -35.74451070
C        4.76289220   -20.15048220   -37.25151060
H        3.75589230   -19.79148100   -37.40550990
C        6.83389230   -16.78248210   -38.59450910
O        7.69189210   -16.90348240   -37.71751020
N        7.04189210   -16.12548260   -39.76250840
H        6.27789210   -16.06148150   -40.42451100
C        8.31389240   -15.41748240   -40.16350940
H        9.08989240   -16.17848210   -40.24351120
C        7.95289230   -14.60348220   -41.39250950
H        7.07589240   -13.98248200   -41.21150970
H        8.77189250   -13.90748210   -41.57751080
C        7.67689230   -15.59348200   -42.59350970
H        6.65889220   -15.97948170   -42.53750990
H        7.55589250   -15.02248190   -43.51451110
C        8.66589260   -16.76748280   -42.88050840
O        9.80389210   -16.63748170   -42.39250950
O        8.36789230   -17.87148280   -43.41051100
C        8.79789260   -14.37748240   -39.08350750
O       10.00789260   -14.10448170   -39.03450780
N        7.88389210   -13.73148160   -38.31451030
H        6.90489240   -13.98748210   -38.35551070
C        8.32789230   -12.89148240   -37.22451020
H        9.14889240   -12.23948190   -37.52351000
C        7.20789240   -11.86948200   -36.89250950
H        6.29189210   -12.45148180   -36.78651050
C        7.49289230   -11.17548180   -35.52351000
H        6.87289240   -10.29848190   -35.29850770
H        7.20089240   -11.89848230   -34.75151060
H        8.56089210   -10.92748170   -35.48751070
C        7.06889200   -10.88148210   -38.01950840
H        7.94589230   -10.24148180   -37.92050930
H        7.16989230   -11.32748220   -39.00951000
C        5.82889220   -10.02048210   -38.09050750
H        5.64689210    -9.41748240   -38.98851010
H        4.97889230   -10.71348190   -38.08551030
H        5.76189230    -9.39048190   -37.19450760
C        8.88889220   -13.74348160   -36.03850940
O        9.93489270   -13.38048170   -35.55051040
N        8.33589270   -14.87148190   -35.57450870
H        7.48989200   -15.15348150   -36.05550770
C        8.75689220   -15.77848150   -34.51250840
H        8.80189230   -15.25948240   -33.55450820
C        7.85989240   -17.05048180   -34.40351100
H        8.11189270   -17.82748220   -35.12551120
H        8.01789190   -17.61748120   -33.48550800
C        6.38689230   -16.69948200   -34.48950960
H        6.20789240   -16.23448180   -35.45951080
C        5.58489230   -17.93748280   -34.38550950
H        5.94389200   -18.66048240   -35.12950900
H        5.74089240   -18.30148120   -33.36251070
H        4.50489230   -17.77648160   -34.48151020
C        5.93789240   -15.73048210   -33.38951110
H        6.30389210   -15.98648170   -32.38850780
H        6.19989200   -14.70948220   -33.69450760
H        4.85589220   -15.82148170   -33.23250960
C       10.16589260   -16.26548190   -34.80751040
O       10.98789220   -16.24548150   -33.92950820
N       10.42289260   -16.68448260   -36.06950760
H        9.69489190   -16.78248210   -36.76850890
C       11.74389270   -17.03948210   -36.53750990
H       12.09489250   -17.98448180   -36.12350850
C       11.77489190   -17.21048160   -38.04050830
H       11.39589210   -16.29448130   -38.49451070
H       12.80389210   -17.47948270   -38.28150940
C       10.88889220   -18.38048170   -38.50450900
H       11.04189210   -19.24448200   -37.85750960
H        9.86089230   -18.04748150   -38.36050800
C       10.81589220   -18.83348270   -39.98350910
O        9.76989270   -19.23448180   -40.56351090
O       11.84289260   -18.89848140   -40.71850970
C       12.83089260   -16.00648120   -36.19050980
O       13.89989190   -16.29748150   -35.72850800
N       12.56489180   -14.74348160   -36.47250750
H       11.67289260   -14.58948230   -36.92850880
C       13.51889230   -13.65748210   -36.34750750
H       14.48689270   -13.85248180   -36.80850980
C       12.92489240   -12.55048180   -37.17551040
H       11.97889230   -12.12548160   -36.81750870
H       13.64389230   -11.72548200   -37.10450740
H       12.77789210   -12.72148230   -38.24850850
C       13.75589180   -13.27648160   -34.84951020
O       14.89489270   -12.98148160   -34.52251050
N       12.78589250   -13.31148150   -33.99750900
H       11.84989260   -13.48948190   -34.34251020
C       12.97589210   -13.20648190   -32.54450990
H       13.57489200   -12.31548210   -32.35350800
C       11.59189220   -13.04848190   -31.84251020
H       11.09089180   -14.00348190   -32.00151060
C       11.74189190   -12.87548160   -30.30451010
H       12.29889200   -13.71848200   -29.87850950
H       12.22789190   -11.92648220   -30.04550930
H       10.76189230   -12.94948200   -29.81750870
C       10.66589260   -12.00248240   -32.39450840
H       10.95989230   -10.99448200   -32.10150910
H       10.68889240   -12.19848160   -33.46550750
C        9.16889190   -12.17348190   -31.99050900
H        8.96089270   -11.92548180   -30.94250870
H        8.58489230   -11.42948150   -32.54450990
H        8.84989260   -13.19048210   -32.25251010
C       13.76189230   -14.44248200   -31.98550990
O       14.44389250   -14.36048220   -30.97550960
N       13.75989250   -15.61048220   -32.62651060
H       13.22689250   -15.69048210   -33.48350910
C       14.61389260   -16.73748210   -32.22351070
H       14.70589260   -16.87648200   -31.14650920
C       13.99289230   -18.03948210   -32.69750980
H       14.11389260   -18.04048160   -33.78150940
C       14.52789210   -19.24248120   -31.97150990
H       14.14889240   -20.14548110   -32.46550750
H       15.62489220   -19.22648240   -31.95150950
H       14.17389200   -19.26648140   -30.93350980
O       12.62789250   -18.13348200   -32.38951110
H       12.10989190   -17.45048140   -32.82151030
C       16.05489160   -16.58248140   -32.81750870
O       17.04189300   -16.98148160   -32.21751020
N       16.21889310   -15.94848160   -34.00851060
H       15.37589260   -15.85748200   -34.56351090
C       17.49189190   -15.43648150   -34.49950790
H       18.15889170   -16.29848290   -34.52351000
C       17.46689220   -14.87848190   -35.98151020
H       16.74189190   -14.06848240   -36.06750870
H       18.46989250   -14.55948160   -36.26750950
C       17.01189230   -15.95948220   -36.96751020
H       17.61989210   -16.85548210   -36.84151080
H       15.97189240   -16.21148110   -36.76350780
C       17.01389310   -15.43748190   -38.41250990
H       16.17489240   -14.75348190   -38.54450990
H       17.95589260   -15.00948240   -38.75450900
C       16.60789300   -16.64448170   -39.31650920
H       17.34889220   -17.43148230   -39.17150880
H       15.68689250   -17.04448130   -38.89250950
N       16.47789190   -16.28148270   -40.65850830
H       16.46889310   -17.11648180   -41.22750850
H       15.66089250   -15.70048240   -40.78250890
H       17.20689200   -15.69448180   -41.03750990
C       18.21689220   -14.42348190   -33.59650800
O       19.42789270   -14.37748240   -33.54251100
N       17.42789270   -13.64248180   -32.82250980
H       16.45789150   -13.56548210   -33.10250850
C       17.95989230   -12.80348210   -31.73350910
H       18.82189180   -12.30948160   -32.18050770
C       16.91289140   -11.78348160   -31.27750970
H       16.07989310   -12.33348180   -30.82050900
H       17.36489300   -11.14548210   -30.50850870
C       16.44089320   -10.75648210   -32.29550930
C       15.11289220   -10.21048160   -32.19150920
H       14.42989250   -10.51048180   -31.41050910
C       14.68589210    -9.43048190   -33.24750900
H       13.63989260    -9.16248230   -33.28750990
C       15.58589270    -9.05448150   -34.26250840
H       15.25389190    -8.32748220   -34.98950960
C       16.91589160    -9.51448150   -34.28350830
H       17.62189290    -9.08848190   -34.98151020
C       17.32789230   -10.45148180   -33.34550860
H       18.36389160   -10.74848180   -33.40850830
C       18.49189190   -13.72948170   -30.63350870
O       19.61689190   -13.58648200   -30.26050950
N       17.67789270   -14.65048220   -30.17350960
H       16.78589250   -14.81148150   -30.62550930
C       18.04489140   -15.48048210   -29.07250980
H       18.32689290   -14.70448210   -28.36150930
C       16.95989230   -16.46048160   -28.61450960
H       16.63289260   -17.06448170   -29.46051030
H       17.39289280   -17.15748210   -27.89750860
C       15.71889210   -15.81948180   -27.96150970
H       15.29489230   -15.11748220   -28.67850880
C       14.64189240   -16.85248180   -27.68350980
H       15.05789180   -17.51848220   -26.91750910
H       13.80289270   -16.30148120   -27.24150850
H       14.32189180   -17.44648170   -28.54850960
C       16.00389290   -14.97548200   -26.70350840
H       16.62189290   -14.09948160   -26.93550870
H       15.06989190   -14.66448210   -26.22050860
H       16.45289230   -15.68148230   -25.99450870
C       19.34589200   -16.26948170   -29.44050980
O       20.29789160   -16.18548200   -28.67951010
N       19.31289290   -17.01248170   -30.54150960
H       18.46289250   -16.90348240   -31.08150860
C       20.32489200   -17.88048170   -31.09251020
H       20.61389160   -18.57048230   -30.29950900
C       19.75789260   -18.70948220   -32.29750820
H       19.02689170   -18.10148240   -32.83150860
H       20.45789150   -18.99148180   -33.08451080
C       19.03589250   -20.02748110   -31.89250950
O       19.49489210   -20.77348140   -31.05850980
N       17.87889290   -20.23548130   -32.50251010
H       17.35589220   -21.07148170   -32.26651000
H       17.47189140   -19.61948200   -33.19551090
C       21.60189250   -17.07248120   -31.37150960
O       22.63289260   -17.57048230   -30.98350910
N       21.66989140   -15.82148170   -31.87051010
H       20.86889270   -15.43448160   -32.35651020
C       22.85989190   -14.99248220   -32.04351040
H       23.64989280   -15.70548150   -32.28050990
C       22.68689160   -14.09148220   -33.30051040
H       21.72689250   -13.59248160   -33.17750930
H       23.55389210   -13.44648170   -33.44850920
C       22.76089290   -15.03648190   -34.56451030
H       22.07289310   -15.85248180   -34.34550860
H       22.14089200   -14.59348200   -35.34450910
C       24.13889310   -15.48048210   -35.06050870
O       24.51989170   -16.61848260   -34.84151080
N       24.88089180   -14.74048230   -35.80450820
H       25.68989180   -15.19748210   -36.20951080
H       24.64889140   -13.82448200   -36.16950990
C       23.25389290   -14.15248200   -30.78250890
O       24.17889210   -13.33948230   -30.80550960
N       22.51689150   -14.34448150   -29.67550850
H       21.60489270   -14.77248190   -29.77850910
C       22.56989290   -13.69148160   -28.35651020
H       21.71489140   -14.12848190   -27.84050940
C       23.92089270   -14.16848180   -27.63850980
H       24.76189230   -13.67348190   -28.12450980
H       23.87689210   -13.67948150   -26.66551020
C       24.08989140   -15.64048190   -27.70150950
O       23.35689160   -16.43648150   -27.08050920
N       25.02089310   -16.15348240   -28.51550870
H       25.11589240   -17.16048240   -28.45350840
H       25.57989310   -15.55448150   -29.11050990
C       22.35989190   -12.23848150   -28.46051030
O       22.99489210   -11.39048190   -27.77950860
N       21.44389150   -11.72448160   -29.33951000
H       20.83089260   -12.39348220   -29.79051020
C       21.09789280   -10.30248170   -29.53150940
H       21.89189150    -9.66848180   -29.13650890
C       20.98089220   -10.09248160   -31.02050970
H       20.30089190   -10.80748180   -31.48450850
C       20.41589160    -8.75748160   -31.33650970
H       20.54389190    -8.51348210   -32.39851000
H       19.32289310    -8.71248150   -31.25450900
H       20.91889190    -7.96348190   -30.77050970
C       22.39189150   -10.23348240   -31.66350940
H       22.91989140    -9.32448200   -31.37751010
H       22.98589130   -11.06548210   -31.28550910
C       22.61489300   -10.34148220   -33.16051100
H       22.36089130    -9.35448170   -33.56550980
H       23.61889270   -10.68948170   -33.43450930
H       21.90689280   -11.11148170   -33.49250790
C       19.76889230   -10.02548220   -28.86050990
O       18.88689230   -10.88448240   -28.86550900
N       19.62389180    -8.90148160   -28.14851000
H       20.45589260    -8.32348160   -28.10850910
C       18.50689320    -8.65548230   -27.16850850
H       17.67189220    -9.32048230   -27.38650890
C       19.02889250    -8.97048190   -25.78650860
H       19.77489280    -8.23948190   -25.47451020
C       17.85189250    -9.16148190   -24.84951020
H       17.43689160    -8.17548180   -24.60750960
H       17.04889300    -9.79048160   -25.25450900
H       18.17489240    -9.55948160   -23.87950900
O       19.72289280   -10.19548230   -25.69050980
H       20.65989300    -9.99048230   -25.72650910
C       18.04189300    -7.16448210   -27.22350880
O       18.82389260    -6.32648180   -26.83551030
N       16.87289240    -6.77748200   -27.79350850
C       15.71889210    -7.70048190   -28.05451010
H       15.68789200    -8.47148230   -27.27351000
H       15.82489200    -8.08048150   -29.07850840
C       14.42789270    -6.89748190   -27.84550860
H       14.12089250    -6.90448190   -26.79250910
H       13.67189220    -7.29148200   -28.53550910
C       14.90889260    -5.46748210   -28.14151000
H       14.22089200    -4.79448180   -27.61550900
H       14.91289230    -5.17348190   -29.19850920
C       16.38789180    -5.43448210   -27.62550930
H       16.93689160    -4.83848190   -28.35450940
C       16.50889210    -4.79348180   -26.23151020
O       16.39789200    -5.46548180   -25.23151020
N       16.79189300    -3.54448200   -26.22250940
H       17.09989170    -3.18848200   -27.11950870
C       16.86089130    -2.64948200   -24.98851010
H       17.20189290    -3.31048200   -24.19150920
C       17.87889290    -1.48148190   -25.05050850
H       17.57589150    -0.66448190   -25.70550920
H       18.02789310    -0.99848190   -24.08450890
S       19.47389220    -2.06748200   -25.77150920
H       19.22589300    -2.28148200   -27.06650920
C       15.44189260    -2.22548200   -24.43350980
O       14.67889210    -1.65448190   -25.20051000
N       15.10789200    -2.52948190   -23.16850850
H       15.82289220    -2.71248200   -22.47550960
C       13.79489230    -2.65748190   -22.54751010
H       13.07889270    -2.32648210   -23.29950900
C       13.55489250    -4.09348200   -22.21250920
H       14.49289230    -4.64548210   -22.27651020
H       13.25789260    -4.14948180   -21.16551020
C       12.33389190    -4.70648190   -23.00750920
H       11.53489210    -3.96948190   -22.92350960
C       12.72189240    -4.89648200   -24.44750980
H       12.92789270    -3.92948200   -24.92251010
H       13.57589240    -5.58448170   -24.48650930
H       11.85289190    -5.31048200   -24.97250940
C       11.76389220    -5.98348190   -22.41450880
H       12.40589240    -6.87248180   -22.39650920
H       11.42389200    -5.85348180   -21.37950900
H       10.86889270    -6.29248190   -22.96950910
C       13.72289180    -1.77548190   -21.25251010
O       14.63489250    -1.87648190   -20.45650860
N       12.62689210    -1.02148200   -20.99050900
C       11.53989220    -0.84048190   -21.88050840
H       11.15189270    -1.81248200   -22.20950890
H       11.90489200    -0.35848190   -22.79550930
C       10.52189250     0.07351810   -21.13650890
H        9.76689240    -0.56148200   -20.65750890
H        9.95589260     0.78251800   -21.75350950
C       11.42689230     0.84851810   -20.15250970
H       10.90589240     1.10551810   -19.22250940
H       11.99989220     1.66451800   -20.60950850
C       12.47389220    -0.25948190   -19.80451010
H       13.41289230     0.24851800   -19.58650970
C       12.13089180    -1.06248200   -18.49350930
O       11.31589220    -1.94448200   -18.63950920
N       12.67289260    -0.71648190   -17.30550960
H       13.34189220     0.03951810   -17.39250950
C       12.51889230    -1.40448190   -16.00750920
H       12.62889190    -2.44448180   -16.31650920
C       13.76589200    -0.96748200   -15.20850940
H       14.65789220    -1.24048200   -15.77250960
H       13.77889250     0.12251810   -15.19150920
C       13.95589260    -1.44748200   -13.73250960
H       13.03189180    -1.34248200   -13.16450980
C       14.34589200    -2.86248180   -13.68750950
H       13.59589200    -3.50748210   -14.16350940
H       15.30989270    -2.92548200   -14.20650960
H       14.57789230    -3.30448200   -12.71150970
C       14.97689250    -0.61448190   -13.00850960
H       15.95089240    -0.93548200   -13.39850900
H       14.88689230     0.46051810   -13.20450970
H       14.96889210    -0.68548200   -11.91350940
C       11.19689180    -1.26548190   -15.31850910
O       10.84189220    -2.08248190   -14.53650950
N       10.44089220    -0.23848190   -15.51750950
H       10.76489260     0.45151810   -16.18450930
C        9.17689230     0.16551810   -14.98150920
H        8.57189180    -0.71548190   -14.76950930
C        9.26889230     1.00551810   -13.62450890
H        8.32289220     1.52151810   -13.45650960
H        9.50689220     0.36751810   -12.77350900
C       10.46289250     2.01951810   -13.61950970
H       11.43389230     1.55951810   -13.80250930
H       10.26089190     2.84251810   -14.30450920
C       10.56589220     2.81651810   -12.32250980
H       11.23289200     3.65451810   -12.52450940
H        9.57289220     3.11751790   -11.98850920
N       11.27289200     1.98751810   -11.32550910
H       10.68389230     1.51951800   -10.65150930
C       12.58889200     1.82551800   -11.20150950
N       13.44589230     2.26351810   -12.06550880
H       13.22789190     2.86251810   -12.84950920
H       14.41989230     2.10351800   -11.85450940
N       13.03789230     1.30551800   -10.09150890
H       12.39789200     1.08251810    -9.34150890
H       13.99589250     1.45751810    -9.81150910
C        8.30189230     0.92551800   -15.96250920
O        8.83589270     1.27951800   -16.98450850
N        7.08689210     1.32751810   -15.61750890
H        6.71489240     0.99951800   -14.73450950
C        6.13589240     1.84551810   -16.52950860
H        5.58389230     2.63451810   -16.01850890
H        6.49289230     2.35751800   -17.42350960
C        5.10389230     0.86151810   -17.06750870
O        4.58689210     0.93451800   -18.09650990
N        4.90631443    -0.23815612   -16.34806094
H        5.35725343    -0.30503861   -15.44539630
C        3.90593671    -1.26020189   -16.66993936
H        3.18585101    -0.84370661   -17.37561435
C        4.51510053    -2.49089941   -17.36028970
H        4.93302318    -2.19442763   -18.32213005
C        5.59046725    -3.19014397   -16.54723109
H        5.97440696    -4.04835204   -17.10909370
H        6.42470235    -2.51099014   -16.33985482
H        5.18415408    -3.55911827   -15.59905649
O        3.50816359    -3.44475220   -17.56731171
H        3.92027508    -4.33422670   -17.62067773
C        3.13720120    -1.61973334   -15.41244664
O        3.71160979    -1.82394675   -14.35261365
N        1.81730943    -1.64461740   -15.54574568
H        1.42435744    -1.35987445   -16.43501748
C        0.89951025    -2.25132065   -14.58329732
H        1.37277938    -2.18553448   -13.60922915
C       -0.43088984    -1.47227824   -14.51686037
H       -0.95717307    -1.86258070   -13.64765853
C       -0.19231982     0.01423569   -14.21165416
H       -1.14778226     0.50878479   -14.00868362
H        0.43158122     0.12465925   -13.31680461
H        0.29149049     0.53458110   -15.04613830
C       -1.37259356    -1.67940405   -15.72990289
H       -1.68698498    -2.72217596   -15.76380431
H       -2.26957760    -1.07995389   -15.56968663
C       -0.80463971    -1.32217476   -17.10849761
H       -0.44858642    -0.28572385   -17.12700276
H        0.01246801    -1.99469398   -17.39291601
H       -1.57598458    -1.42971003   -17.87744307
C        0.67627109    -3.74690950   -14.85054666
O       -0.11546847    -4.36853991   -14.16467381
N        1.36271277    -4.30722550   -15.85284333
H        2.03422627    -3.73224109   -16.35087845
C        1.23467549    -5.69232875   -16.32029271
H        1.69448639    -5.74849088   -17.30506699
C        2.02452138    -6.65234041   -15.40457766
H        1.56945684    -6.65769966   -14.41760011
C        2.12110722    -8.08944000   -15.92359447
H        2.80844514    -8.67444974   -15.30064972
H        1.14676846    -8.58681234   -15.90184444
H        2.49222341    -8.10714520   -16.95471477
O        3.35763808    -6.21058206   -15.25028447
H        3.75595477    -6.22695224   -16.15389608
C       -0.23935320    -6.04871013   -16.51344192
O       -0.75563516    -6.94709477   -15.85330847
N       -0.95195240    -5.25781240   -17.34149098
H       -0.37583407    -4.70790726   -17.99040722
C       -2.28770661    -5.76724924   -17.77093833
C       -3.40894322    -5.19356172   -16.88611255
H       -4.39663883    -5.59868915   -17.18165576
H       -3.43752220    -4.09277513   -16.97383402
H       -3.22192698    -5.46318823   -15.82963717
H       -2.30383907    -6.87931107   -17.67595432
C       -2.44575322    -5.44494857   -19.21930192
N       -3.42306409    -4.74809051   -19.78650399
C       -3.22775551    -4.80770373   -21.15955126
C       -4.12072880    -4.10686488   -22.12950782
H       -4.08969254    -3.00494383   -21.97808402
H       -3.72725740    -4.30461362   -23.14388142
N       -5.55605984    -4.50755071   -22.00589745
H       -5.63372231    -5.41650394   -21.52577823
H       -6.03731830    -4.60743394   -22.91306759
C       -2.07474666    -5.58656636   -21.46719492
O       -1.48255072    -5.96151778   -22.54010168
N       -1.59113347    -5.98469484   -20.19043970
C       -0.33764825    -6.69170074   -20.06709272
H       -0.21905555    -7.28077533   -20.99649429
H       -0.31884439    -7.36129661   -19.18874686
C        0.87999359    -5.74025258   -19.99967572
O        0.77626262    -4.56764960   -19.68034062
N        2.07123599    -6.25053852   -20.33139894
H        2.09497177    -7.21978152   -20.64019167
C        3.36337236    -5.53112355   -20.35450091
H        3.33180920    -4.80347334   -19.55129299
C        4.52592241    -6.49513726   -20.04681113
H        4.47610343    -7.35343333   -20.71877501
H        5.47635411    -5.98672708   -20.21539880
C        4.53506713    -6.96508216   -18.59499775
O        4.28712992    -6.11665661   -17.69942647
O        4.84260963    -8.15939886   -18.37491707
C        3.60321790    -4.68026813   -21.61780082
O        4.68857910    -4.65103712   -22.18052105
N        2.57134006    -3.94133151   -22.03131375
H        1.71430800    -4.03589210   -21.49222424
C        2.51639466    -3.16187927   -23.27271121
H        2.41321050    -3.84802545   -24.11281814
C        1.28585632    -2.24012040   -23.21443415
H        1.39789663    -1.59874193   -22.34258650
H        1.28947912    -1.60186612   -24.09313504
C       -0.08563389    -2.92658786   -23.13462906
H       -0.05416546    -3.74419197   -22.41842922
C       -1.10948866    -1.90070657   -22.65972588
H       -0.90945428    -1.60640281   -21.62232943
H       -1.08593919    -1.00757802   -23.29098820
H       -2.11760032    -2.31980720   -22.69996426
C       -0.52308384    -3.44486748   -24.50279483
H       -0.61498810    -2.62800371   -25.22799126
H        0.20460925    -4.17105401   -24.87463166
H       -1.49212667    -3.95162331   -24.42084618
C        3.77002238    -2.30629732   -23.52685751
O        4.33911842    -2.35949029   -24.60266597
N        4.19779388    -1.51259702   -22.53675144
H        3.69586222    -1.55028033   -21.65977083
C        5.30407753    -0.54886236   -22.68229344
H        5.13199844    -0.01019356   -23.61579201
C        5.25518220     0.53461361   -21.57795604
H        5.12530596     0.06440920   -20.60904644
C        6.51593177     1.40539249   -21.53205162
H        6.70737408     1.86862968   -22.50782984
H        6.40051567     2.20407487   -20.78821090
H        7.39324472     0.81390061   -21.24646774
C        4.03522028     1.44355029   -21.76177645
H        3.95326518     2.14689447   -20.92274428
H        4.09883454     2.02211737   -22.68619914
H        3.11271891     0.85839277   -21.79680171
C        6.66643642    -1.25432085   -22.88643435
O        7.21426760    -1.08469835   -23.96033796
N        7.19489240    -2.10648200   -21.97650910
C        6.66589210    -2.36248180   -20.61650850
H        5.75189210    -2.95448180   -20.74950980
H        6.38189220    -1.40248190   -20.16850850
C        7.82289220    -3.09648200   -19.90050890
H        7.47289230    -3.77548190   -19.11351010
H        8.45989230    -2.28748200   -19.52150920
C        8.53689190    -3.89148190   -21.01450920
H        7.85689210    -4.73048210   -21.20950890
H        9.53489210    -4.21948190   -20.70051000
C        8.37889190    -2.94048190   -22.19050980
H        9.18789200    -2.20948200   -22.19351010
C        8.41689210    -3.71348190   -23.56851010
O        9.39489270    -3.69048190   -24.35050960
N        7.27493380    -4.32419843   -23.92699642
H        6.48488875    -4.28752331   -23.28220795
C        7.10017541    -5.11911651   -25.15429782
H        7.97671715    -5.75439531   -25.26868346
C        5.86729456    -6.02804787   -24.99564797
H        4.99377157    -5.40025049   -24.81050345
H        5.71091107    -6.55376265   -25.93726026
C        5.97104037    -7.08236150   -23.87488611
H        6.20241012    -6.60064174   -22.92693249
C        4.64840658    -7.82920235   -23.72633433
H        4.37202672    -8.33826753   -24.65812500
H        4.70532622    -8.56308303   -22.91645661
H        3.84932259    -7.12534123   -23.46537389
C        7.06330365    -8.11081845   -24.16595403
H        6.91342044    -8.57046468   -25.15080680
H        8.04733786    -7.63414159   -24.13445437
H        7.06293056    -8.90189551   -23.40973789
C        7.01035577    -4.29629840   -26.45813385
O        7.46584520    -4.76937231   -27.49034425
N        6.49989220    -3.05548190   -26.41551020
H        6.03889230    -2.81548190   -25.54650880
C        6.51589200    -2.14848180   -27.50650980
H        5.90689230    -2.55748200   -28.31350900
C        5.80289220    -0.83948190   -27.17150880
H        5.52789210    -0.31148200   -28.08350940
H        4.92289210    -1.16248190   -26.61351010
O        6.51589200     0.02951810   -26.27450940
H        6.67789220    -0.46848200   -25.46950910
C        7.92489240    -2.02048180   -28.21150970
O        7.94289210    -1.74448190   -29.40151020
N        9.04089260    -2.14748190   -27.45950890
H        8.93589210    -2.24848200   -26.45650860
C       10.35289190    -2.11348200   -28.00550840
H       10.42189220    -1.30848190   -28.73650930
C       11.23089220    -1.67648200   -26.78950880
H       11.21289250    -2.45448180   -26.01651000
H       12.26789190    -1.66148200   -27.14650920
C       10.78989220    -0.34748190   -26.27651020
C       11.27289200     0.82751800   -26.87650870
H       12.01289180     0.80251810   -27.66250990
C       10.87089250     2.06451800   -26.33150860
H       11.44189260     2.92851810   -26.63850980
C       10.08689210     2.09051800   -25.20650860
O        9.81489180     3.26451800   -24.59951020
H       10.12389180     3.93151810   -25.21650890
C        9.57889270     0.89951810   -24.66950990
H        8.85089210     0.94051810   -23.87250900
C        9.94089220    -0.34448190   -25.16850850
H        9.67189220    -1.21648190   -24.59150890
C       10.88589190    -3.45148210   -28.49150850
O       11.82189180    -3.39548180   -29.27050970
N       10.23889260    -4.57248210   -28.33450890
H        9.47089200    -4.64148190   -27.67850880
C       10.45489220    -5.74848180   -29.19750980
H       11.51489260    -5.92848210   -29.37950900
C        9.84089180    -7.07448200   -28.55850980
H        8.75089260    -7.04848190   -28.55950930
C       10.36289220    -8.30348210   -29.29751010
H       11.43789200    -8.37248230   -29.09450910
H        9.91189190    -9.25248240   -28.97950940
H       10.13889220    -8.24148180   -30.36950870
C       10.28189180    -7.27148200   -27.07050900
H       11.32089230    -7.02448180   -26.85550880
H        9.73489190    -6.48048210   -26.55850980
C        9.94389250    -8.57948210   -26.33850860
H       10.55589200    -9.43548200   -26.65050890
H        9.81389240    -8.49048230   -25.25251010
H        8.91689210    -8.73948190   -26.68750950
C        9.78589250    -5.38548180   -30.61550900
O       10.30089190    -5.83048200   -31.57950970
N        8.61589240    -4.68148180   -30.56151010
H        8.12189200    -4.65848210   -29.67750930
C        7.83789210    -4.42048220   -31.83650970
H        7.65989210    -5.39348170   -32.29450990
C        6.41889240    -4.12448220   -31.43150900
H        5.94289210    -5.04048200   -31.05950930
H        6.40589240    -3.30948190   -30.69750980
H        5.70289230    -3.98148200   -32.24950790
C        8.54289250    -3.30048200   -32.60651020
O        8.59189220    -3.28848200   -33.81150820
N        9.13689230    -2.34948210   -31.93550870
H        9.02689270    -2.35648200   -30.92850880
C        9.99789240    -1.22748200   -32.30150990
H        9.49189190    -0.67248200   -33.09050750
H       10.18289180    -0.63548200   -31.40450860
C       11.27989200    -1.76448190   -32.95450970
O       11.58789250    -1.30348190   -34.04951100
N       11.90189270    -2.75748210   -32.38650890
H       11.77689270    -3.06348200   -31.42850880
C       13.02689270    -3.46948190   -33.11750790
H       13.66089250    -2.67048190   -33.50350950
C       13.72089200    -4.37148190   -32.15650940
H       14.11189270    -3.86948200   -31.27150920
H       12.92889210    -5.04548220   -31.83251000
C       14.81689260    -5.27648210   -32.78150940
H       14.52689270    -5.76248220   -33.71250920
C       16.08089260    -4.43448210   -33.01850890
H       15.85189250    -3.67348190   -33.77450940
H       16.43589210    -3.85748200   -32.15550990
H       16.91689300    -5.02248190   -33.41650770
C       15.20389270    -6.47048190   -31.76850890
H       15.73789220    -7.24548200   -32.33250810
H       15.82189180    -6.12148190   -30.93250850
H       14.33789250    -7.01548190   -31.37550930
C       12.50589180    -4.29848190   -34.36951070
O       13.04389190    -4.10848190   -35.42551040
N       11.46489240    -5.18648200   -34.26150890
H       11.06889250    -5.38248210   -33.35050960
C       10.86089230    -5.89948180   -35.40650940
H       11.64589210    -6.56948180   -35.75650790
C        9.67489240    -6.72748180   -34.90250780
H        9.02789210    -6.10448220   -34.28350830
H        9.02589230    -7.02948190   -35.72351070
C       10.14989190    -8.02748200   -34.18151090
H       10.73789220    -7.83448170   -33.28450780
C        8.93289180    -8.61148170   -33.51050950
H        8.01989270    -8.67848210   -34.11550900
H        9.23889260    -9.54648210   -33.02450940
H        8.65189270    -7.96848200   -32.66751100
C       10.84389210    -9.02948190   -35.10250850
H       11.79389190    -8.62948230   -35.47650910
H       11.02489190    -9.98448180   -34.59350970
H       10.15689180    -9.17948150   -35.94450760
C       10.36789230    -4.96048210   -36.58650970
O       10.46189210    -5.22848180   -37.76350780
N        9.95389270    -3.79548190   -36.21450810
H        9.98389240    -3.56448200   -35.22950740
C        9.50789260    -2.71448180   -37.10050960
H        9.24589250    -3.26348190   -38.00450900
C        8.20989230    -1.96448190   -36.75350950
H        7.91889240    -1.16748190   -37.43750760
C        7.06589220    -2.93848200   -36.62450790
H        6.18489220    -2.46948190   -37.07950970
H        7.21789220    -3.87248210   -37.17950820
H        6.87489220    -3.11848190   -35.55950930
O        8.29789260    -1.25548200   -35.55550770
H        8.24889180    -2.02248190   -34.98151020
C       10.65189270    -1.72348190   -37.53750990
O       10.42289260    -0.89748190   -38.37450790
N       11.79389190    -1.77848200   -36.76651000
H       11.82689190    -2.47248200   -36.03050990
C       13.01789190    -1.08248200   -37.14651110
H       13.84689240    -1.55748190   -36.62150960
H       13.15989210    -1.15748190   -38.22451020
C       13.06489180     0.43751810   -36.85150910
O       13.70889190     1.22451810   -37.50251010
N       12.34889220     0.84951810   -35.78750990
H       11.96189210     0.14651810   -35.16950990
C       12.14789200     2.33651800   -35.62450790
H       11.88289260     2.66951800   -36.62751010
C       11.03089240     2.56151800   -34.50450900
H       11.54089260     2.18851800   -33.61550900
H       10.75389190     3.61351800   -34.43450930
C        9.71489240     1.89151800   -34.82751080
H        9.33589270     2.40751810   -35.70951080
H        9.92289260     0.84151800   -35.03150940
C        8.75489230     2.14951800   -33.69350810
H        7.88289210     1.50351810   -33.80250930
H        9.09989260     1.82151810   -32.71350860
N        8.30189230     3.47551800   -33.62051010
H        8.69589230     4.09851790   -32.92950820
C        7.46189210     4.09351830   -34.40750890
N        6.84189220     3.60251810   -35.40550990
H        7.04789210     2.64051800   -35.63550950
H        6.13189220     4.06851820   -35.95251080
N        7.23089220     5.30551820   -34.13750840
H        7.72089240     5.72951790   -33.36251070
H        6.53089240     5.84051800   -34.63150790
C       13.44689180     3.06051800   -35.21051030
O       14.21089270     2.53451800   -34.43151090
N       13.75989250     4.34351830   -35.63451000
C       12.84289260     5.14551780   -36.45550920
H       12.07589240     5.65551810   -35.86050800
H       12.42889210     4.56251810   -37.28750990
C       13.80089190     6.09251790   -37.19850920
H       13.17689230     6.94451810   -37.49351120
H       14.26589200     5.55951790   -38.03750990
C       14.77089210     6.48251820   -36.05450820
H       14.28389260     7.20051810   -35.38251110
H       15.70289230     6.99651810   -36.32051090
C       14.96189210     5.09451820   -35.34251020
H       15.76689240     4.55851790   -35.84450910
C       15.33589270     5.24751810   -33.85750960
O       16.54889300     5.33651830   -33.67551040
N       14.46389200     5.11351820   -32.85350800
H       13.49889180     5.20751810   -33.14450840
C       14.76489260     5.07151790   -31.52351000
H       15.63289260     5.70351790   -31.33650970
C       13.53989220     5.55151800   -30.68850900
H       13.93689250     5.65751790   -29.67850880
H       13.31789210     6.57451820   -30.98950960
C       12.33389190     4.65051790   -30.80350880
O       11.94989200     3.99851800   -31.78650860
N       11.58289240     4.71151830   -29.72550960
H       10.72789190     4.17051790   -29.68050960
H       11.81889250     5.25951810   -28.90750890
C       15.17389200     3.62851810   -30.94650840
O       15.59189220     3.49051810   -29.79550930
N       15.14089200     2.55851820   -31.78550910
H       14.77489190     2.63751820   -32.72650910
C       15.53889180     1.24151800   -31.35350990
H       15.00689220     1.03951800   -30.42450900
C       15.04789260     0.20651810   -32.40650940
H       13.97589210     0.28551810   -32.58650970
H       15.47989180     0.44951810   -33.37751010
O       15.38989260    -1.12348200   -32.09151080
H       14.73889260    -1.27748190   -31.40350910
C       17.02689170     1.06151810   -31.11351010
O       17.81289290     1.76751800   -31.73250960
N       17.40489200     0.10151810   -30.27750970
H       16.69089320    -0.31148200   -29.68950840
C       18.70189290    -0.50248190   -30.11850930
H       19.09289170    -0.68048200   -31.12051010
C       19.75589180     0.40651800   -29.45450970
H       20.69389150    -0.12948190   -29.31650920
H       19.96689220     1.19451810   -30.17650990
C       19.54289250     0.99351810   -28.08850860
H       19.50989150     0.24351810   -27.29950900
H       20.42489240     1.61151800   -27.92150880
C       18.32089230     1.83751810   -27.86650850
H       18.19189260     2.53651810   -28.69351010
H       17.46989250     1.15851810   -27.92150880
C       18.48889160     2.70651820   -26.56450840
H       17.49789240     3.04951810   -26.26450920
H       18.79589270     2.09951810   -25.71250920
N       19.38089180     3.87051800   -26.74150850
H       19.23889160     4.48551800   -25.95350840
H       20.32289310     3.50451800   -26.73851010
H       19.11989210     4.34651800   -27.59350970
C       18.63389210    -1.84348190   -29.42350960
O       17.81589320    -2.05448200   -28.53850940
N       19.46589280    -2.74548200   -29.76850890
H       20.19489290    -2.54848190   -30.44250870
C       19.58389280    -4.05048180   -29.04150960
H       18.89989280    -4.03448200   -28.19250870
C       19.29689220    -5.24048190   -30.05850980
H       19.39589310    -6.18948170   -29.51850890
H       18.26889230    -5.18648200   -30.43550870
H       19.93389130    -5.26948210   -30.95150950
C       20.96989250    -4.11748170   -28.41650960
O       21.74189190    -3.22048190   -28.54550930
N       21.27089310    -5.22548200   -27.70950890
H       20.57689290    -5.95548200   -27.59951020
C       22.63689230    -5.50348190   -27.26450920
H       23.29489140    -4.82548190   -27.80750850
C       22.71689220    -5.27648210   -25.67750930
H       22.23389240    -4.33448170   -25.41850850
C       22.00589180    -6.37448220   -24.87250900
H       21.91189190    -6.28148170   -23.78351020
H       21.03889270    -6.49248170   -25.37650870
H       22.53389170    -7.30448200   -25.11750980
C       24.13389210    -5.08948180   -25.27450940
H       24.01589200    -4.94448180   -24.19351010
H       24.70889280    -5.99648190   -25.49850850
H       24.60189250    -4.26448200   -25.82450870
C       23.08889200    -6.90948200   -27.67550850
O       22.33389280    -7.89348170   -27.60850910
N       24.38789180    -7.08148190   -28.07950970
H       24.95889280    -6.24448200   -28.06851010
C       25.00389290    -8.43348220   -28.22750850
H       24.33489230    -9.16148190   -28.68651010
H       25.85689160    -8.31448170   -28.89550970
C       25.54589270    -9.13248160   -26.97950940
O       25.51089290    -8.58648200   -25.87550930
N       26.07389260   -10.36148170   -27.16350940
C       26.33889200   -10.98048210   -28.49750900
H       26.69189260   -10.28748230   -29.27150920
H       25.34589200   -11.35748200   -28.77351000
C       27.22089200   -12.23948190   -28.29751010
H       28.23689270   -11.99048230   -28.62850950
H       26.74789240   -13.08648200   -28.80950930
C       27.14389230   -12.53448200   -26.75150870
H       28.18489270   -12.73148160   -26.46451000
H       26.59089280   -13.46348190   -26.56350900
C       26.55989270   -11.33848190   -26.06650920
H       25.65789220   -11.62048150   -25.52351000
C       27.51089290   -10.72148230   -25.01450920
O       27.95489310   -11.38048170   -24.13850980
N       28.13989260    -9.60848240   -25.44550900
H       27.85489270    -9.32048230   -26.37450980
C       29.31889150    -8.92848210   -24.88650890
H       29.40189170    -9.47148230   -23.94550900
C       30.61289220    -9.22348210   -25.72850990
H       31.44589230    -8.73448180   -25.22350880
C       30.68689160   -10.76448150   -25.82050900
H       30.83489230   -11.23748210   -24.84150890
H       29.82089230   -11.20748230   -26.32950970
H       31.56289290   -11.02548220   -26.42750930
O       30.43289180    -8.50048160   -26.94351010
H       31.26989170    -8.24148180   -27.33551030
C       29.10589220    -7.47248170   -24.52150920
O       30.03989220    -6.69248200   -24.31950950
N       27.80989270    -7.09748170   -24.42050930
H       27.07989310    -7.79748200   -24.47250940
C       27.30589290    -5.81848190   -23.92650990
H       26.28689190    -5.96248200   -23.56851010
H       27.88689230    -5.61348200   -23.02651020
C       27.43389130    -4.69648220   -24.95650860
O       27.30089190    -3.56648180   -24.56950950
N       27.72789190    -5.00948190   -26.24950980
H       27.68589210    -6.00248190   -26.45051000
C       27.96989250    -4.07148220   -27.33650970
H       28.37189290    -3.16148190   -26.89250950
C       28.72489170    -4.64948180   -28.49150850
H       28.18189240    -5.48448180   -28.93350980
C       29.07589150    -3.67948200   -29.65851020
H       29.85489270    -4.12548210   -30.28950880
H       28.17389300    -3.49848200   -30.25550840
H       29.44489290    -2.69548200   -29.34350970
C       30.12789150    -5.08148190   -28.11950870
H       30.63189320    -5.74448200   -28.83350940
H       30.94489290    -4.35348180   -28.04850960
H       30.14889140    -5.79448180   -27.28650860
C       26.59789280    -3.66148190   -27.77450940
O       25.75189210    -4.50848200   -28.07950970
N       26.24489210    -2.43948200   -27.66551020
H       26.99189190    -1.82348190   -27.36750980
C       24.97289280    -1.87048200   -28.10651020
H       24.23189160    -2.53948190   -27.66850850
C       24.77989200    -0.38948190   -27.64050870
H       25.59589200     0.11651810   -28.15650940
C       23.42089270     0.22051810   -28.15250970
H       23.19789310     1.17151810   -27.65250970
H       23.43689160     0.46151800   -29.22250940
H       22.61589240    -0.46248190   -27.85450940
C       24.86989210    -0.25348200   -26.14450840
H       25.79489140    -0.66548190   -25.74250980
H       24.82789230     0.80651810   -25.89350890
C       23.72489170    -0.97848190   -25.39250950
H       22.74489210    -0.57148190   -25.66850850
H       23.79889300    -2.07348200   -25.41150860
H       23.81289290    -0.72548190   -24.32850840
C       24.89289280    -1.85948190   -29.67150880
O       25.88389210    -1.57548190   -30.30050850
N       23.78089140    -2.25348190   -30.25550840
H       22.96389200    -2.48848200   -29.70450970
C       23.54989240    -2.43248200   -31.67951010
H       24.48389240    -2.17448190   -32.17950820
C       23.16789250    -3.92848210   -32.00450900
H       22.12089160    -4.13548180   -31.78550910
H       23.30289270    -4.06148200   -33.07751080
C       24.05189130    -5.03248210   -31.37350850
H       24.20489310    -4.74348210   -30.33450890
C       23.34189220    -6.30148170   -31.39851000
H       22.50189210    -6.19148210   -30.70250890
H       23.03089140    -6.52748200   -32.42650990
H       23.95889280    -7.17048220   -31.13550950
C       25.34689140    -5.10148190   -32.15650940
H       26.11489300    -5.62248180   -31.57250980
H       25.19789310    -5.56248190   -33.14051060
H       25.64489170    -4.05048180   -32.26250840
C       22.46489140    -1.45748200   -32.17950820
O       21.39189150    -1.41448200   -31.60050960
N       22.61989210    -0.74648200   -33.29650880
H       23.46289250    -0.86348190   -33.84650800
C       21.60489270     0.04151810   -33.98950960
H       21.07489200     0.51351800   -33.16151050
C       22.29189300     1.09451810   -34.86050800
H       21.53289220     1.67951810   -35.38150790
H       22.81189160     1.85451810   -34.27750780
O       23.09589200     0.55551800   -35.94450760
H       23.96589280     0.27651800   -35.64950940
C       20.78489300    -0.96648190   -34.86050800
O       21.34489250    -2.03448200   -35.23751070
N       19.51389310    -0.68448190   -35.14950940
C       18.89989280     0.61551800   -35.11351010
H       19.54389190     1.27351810   -35.70951080
H       18.80789180     0.97051810   -34.07950970
C       17.49889180     0.56451800   -35.70850750
H       17.59589200     0.72051810   -36.79050830
H       16.79189300     1.31251800   -35.33050920
C       17.25489230    -0.90148190   -35.54750820
H       16.57589150    -1.25148190   -36.33551030
H       16.77389140    -1.18248190   -34.60250850
C       18.58889200    -1.66448200   -35.63750840
H       18.61689190    -2.48348190   -34.91851040
C       18.94789310    -2.31048200   -36.95650860
O       18.65189170    -3.45148210   -37.22550960
N       19.57289310    -1.53248190   -37.86050800
H       19.73489190    -0.57548200   -37.57051090
C       20.15189170    -1.93648200   -39.13550950
H       19.36289220    -2.33248190   -39.77450940
C       20.71389200    -0.74848190   -39.91650770
H       21.45789150    -0.24448200   -39.29850770
H       21.23689270    -1.13848200   -40.78950880
C       19.66189190     0.21651810   -40.45850750
H       19.99789240     0.79051800   -41.32151030
H       18.84989170    -0.36348190   -40.89751050
C       19.12189290     1.05851810   -39.34151080
O       17.91889190     1.40251800   -39.39950940
O       19.82589150     1.45951810   -38.40750890
C       21.25889210    -3.07248190   -39.00650790
O       21.29989240    -3.98248200   -39.81650920
N       22.10889240    -3.02448200   -37.89950940
H       21.90989300    -2.23448200   -37.29650880
C       23.09189220    -4.06148200   -37.58050920
H       23.49289130    -4.43848180   -38.52151110
C       24.19489290    -3.42448190   -36.72351070
H       24.68989180    -2.57948180   -37.20150760
H       23.64289280    -2.95248200   -35.91051100
C       25.29389190    -4.44948200   -36.23751070
H       24.79889300    -5.27848200   -35.73250960
H       25.94489290    -4.74048190   -37.06150820
C       26.18689160    -3.75048180   -35.16250990
O       27.36589240    -4.18148180   -34.97550960
O       25.73489190    -2.71948190   -34.53551100
C       22.46289250    -5.30148170   -36.88951110
O       22.66189190    -6.40148210   -37.33050920
N       21.61089130    -5.05748180   -35.91851040
H       21.54989240    -4.06648210   -35.72050860
C       20.89589310    -6.09948210   -35.17750930
H       21.53989220    -6.65948200   -34.49950790
C       19.79789160    -5.37148190   -34.35250850
H       19.12189290    -5.05948210   -35.15850830
H       19.37389180    -6.05748180   -33.60950850
H       20.12589260    -4.48748210   -33.79150770
C       20.25189210    -7.11948200   -36.12250900
O       20.25589180    -8.33048150   -35.83150860
N       19.70589260    -6.73848200   -37.27951050
H       19.66889190    -5.74548200   -37.48051070
C       19.09989170    -7.63348200   -38.24551010
H       18.45389180    -8.31648160   -37.69450760
C       18.21089170    -6.70848180   -39.16051100
H       18.61389160    -5.68948170   -39.20550920
H       18.14189150    -7.10548210   -40.18151090
C       16.74089240    -6.54548220   -38.74650960
C       15.71989250    -7.00948190   -39.57851030
H       16.02389140    -7.36148210   -40.55350880
C       14.36189270    -7.15748210   -39.09450910
H       13.63189220    -7.54348180   -39.79050830
C       14.01189230    -6.65648170   -37.83250810
H       12.98189260    -6.57548190   -37.51850890
C       15.03989220    -6.15348200   -37.03551100
H       14.82989220    -5.71748210   -36.07051090
C       16.37989230    -6.19148210   -37.41350940
H       17.02689170    -5.70848180   -36.69551090
C       20.08989140    -8.54348180   -38.94651030
O       19.81689260    -9.69348240   -39.17451100
N       21.21489140    -7.94248200   -39.27450940
H       21.43689160    -7.01148180   -38.94150920
C       22.26489260    -8.55848220   -40.06550980
H       21.81289290    -9.23148160   -40.79351040
C       23.05389210    -7.40248200   -40.78651050
H       23.35989190    -6.70148180   -40.01050950
H       23.99489210    -7.74248170   -41.21850970
C       22.20289230    -6.70048190   -41.90550990
H       22.01789280    -7.42248200   -42.70050810
H       21.34189220    -6.19648220   -41.46550750
C       23.02189250    -5.66348170   -42.70750810
H       23.77189250    -5.22148180   -42.05150990
H       23.56189160    -6.30948210   -43.39851000
C       22.17089270    -4.67248200   -43.52050780
H       22.89989280    -4.04948190   -44.03651050
H       21.51689150    -5.10748200   -44.27650830
N       21.33589170    -3.90948200   -42.52650830
H       20.94689180    -3.07848190   -42.94950870
H       20.52489280    -4.42548180   -42.21950910
H       21.73289300    -3.71848200   -41.61750790
C       23.17389300    -9.49448200   -39.26651000
O       23.44189260   -10.62348180   -39.69750980
N       23.52989200    -9.14848230   -38.09750750
H       23.20089150    -8.33148190   -37.59550860
C       24.20789150   -10.01248170   -37.18550870
H       25.10189250   -10.36348150   -37.70150760
C       24.67089270    -9.31148150   -35.85350800
H       23.79089160    -8.95748230   -35.31750870
H       25.10189250   -10.09748170   -35.23250960
C       25.74289130    -8.26748180   -36.04951100
H       25.17489240    -7.37248180   -36.30250930
C       26.33389280    -8.00248240   -34.67250820
H       25.50689320    -7.87148190   -33.96450810
H       26.96789170    -8.81048200   -34.28551100
H       26.84489250    -7.03248210   -34.65050890
C       26.82889180    -8.50848200   -37.09951020
H       26.34089280    -8.49048230   -38.08150860
H       27.58189200    -7.71248200   -37.12651060
H       27.23389240    -9.52748200   -37.07350920
C       23.33389280   -11.24948220   -36.81850810
O       23.81689260   -12.36848160   -36.63351060
N       22.05789180   -11.05048180   -36.57950970
H       21.73689270   -10.10348220   -36.42050930
C       21.08989140   -12.08548160   -36.58050920
H       21.33089260   -12.87848190   -35.87250900
C       19.84489250   -11.47048190   -36.08750920
H       18.97989270   -12.13348200   -36.21751020
H       19.97589300   -11.19948200   -35.03350830
H       19.63289260   -10.56748200   -36.67350770
C       20.81289290   -12.73948190   -37.92750930
O       20.29889300   -13.79948230   -38.09450910
N       21.29089160   -12.13748170   -39.05651090
H       21.87889290   -11.32248210   -38.93350980
C       21.08489230   -12.62448220   -40.37850950
H       21.58489230   -11.99948220   -41.11851120
H       21.50289150   -13.63048170   -40.42750930
C       19.56889150   -12.71848200   -40.75851060
O       19.21089170   -13.56648160   -41.57950970
N       18.67789270   -11.94948200   -40.16550830
H       19.17389300   -11.20848180   -39.68550870
C       17.22389220   -11.91048240   -40.44150920
H       16.77789310   -12.89848230   -40.32250980
C       16.29589270   -10.98848150   -39.59151080
H       16.73089220    -9.98948190   -39.61150740
C       14.85689260   -10.88048170   -40.00450900
H       14.75389190   -10.56348230   -41.04951100
H       14.39789200   -11.87348180   -39.93251040
H       14.40189270   -10.16448210   -39.30850980
C       16.38889310   -11.41748240   -38.11251070
H       16.02389140   -12.45048240   -38.05950930
H       17.44889260   -11.52748200   -37.85050960
H       15.93789200   -10.65748210   -37.46051030
C       17.13889310   -11.47448160   -41.87350850
O       17.64389230   -10.45148180   -42.28350830
N       16.39489170   -12.25448230   -42.62350850
H       16.05089190   -13.11448190   -42.21150970
C       16.19789310   -12.00848200   -44.01850890
H       17.08889200   -11.65548230   -44.53750990
C       15.86289220   -13.33448220   -44.73851010
H       14.87589260   -13.71748160   -44.47650910
H       15.76389220   -13.01248170   -45.77450940
C       16.99289130   -14.34348200   -44.72950740
H       17.02289200   -14.80148220   -45.71751020
H       17.89189150   -13.78748230   -44.46350860
C       16.79489140   -15.46348190   -43.66851040
O       17.78689190   -15.75948240   -42.94651030
O       15.59889220   -15.88848210   -43.51250840
C       15.06189250   -11.03548240   -44.31050870
O       13.89689250   -11.23848150   -43.82650760
N       15.39689250   -10.07748220   -45.18050770
H       16.34989170   -10.08048150   -45.52550890
C       14.41289230    -9.17848210   -45.84050750
H       14.73689270    -9.02548220   -46.86951070
H       13.53189180    -9.81548210   -45.75550840
C       14.23289200    -7.80848220   -45.15750890
O       13.71489240    -6.89348170   -45.69551090
N       14.72589210    -7.58948180   -43.92451100
H       15.15089230    -8.43048190   -43.55250930
C       14.67489240    -6.27948190   -43.23350910
H       15.50989250    -6.25948190   -42.53350830
H       14.72989180    -5.51248220   -44.00550840
C       13.45189190    -6.06648210   -42.37450790
O       12.80589200    -7.01748180   -41.97250750
N       13.23389240    -4.81748200   -42.06050870
H       13.90989210    -4.14848180   -42.40750890
C       12.13889220    -4.40648170   -41.13550950
H       12.20589260    -4.87648200   -40.15451050
C       12.27889250    -2.89948200   -40.87250900
H       11.96889210    -2.26048180   -41.70850750
H       11.56389240    -2.60348200   -40.09550860
C       13.59989260    -2.37448190   -40.39051060
C       14.42889210    -3.12748190   -39.49750900
H       14.19389250    -4.13748220   -39.19551090
C       15.62689210    -2.60048200   -38.95650860
H       16.27189250    -3.13748190   -38.27650830
C       15.90889260    -1.19048190   -39.18750760
H       16.69389150    -0.68848190   -38.64151000
C       15.11489200    -0.47148190   -40.08750920
H       15.33289240     0.58051810   -40.19950870
C       13.98389240    -1.05548190   -40.69750980
H       13.37689210    -0.37748190   -41.27851100
C       10.71889210    -4.62548210   -41.68350980
O       10.25989250    -4.07348200   -42.67250820
N        9.82089230    -5.11748170   -40.85150910
H       10.11989210    -5.40548180   -39.92750930
C        8.47589210    -5.61948200   -41.29050830
H        8.57789230    -6.08448170   -42.27151110
C        8.02089210    -6.78448200   -40.35150910
H        7.97989230    -6.41348170   -39.31950760
H        6.96989200    -7.06048200   -40.50251010
C        8.61489200    -8.13648220   -40.51750950
C        7.96989200    -9.18148230   -41.15650940
H        6.95289230    -9.07648180   -41.50450900
C        8.53089240   -10.42148210   -41.19050980
H        7.95689200   -11.23348240   -41.61050800
C        9.83089260   -10.79948230   -40.79050830
H       10.28989220   -11.77048210   -40.91151050
C       10.48689270    -9.70148180   -40.26050950
H       11.51489260    -9.83948230   -39.95750810
C        9.89889240    -8.42848210   -40.11150740
H       10.51089190    -7.61048170   -39.76250840
C        7.35989240    -4.54248190   -41.26150890
O        7.18489220    -3.88448190   -40.27650830
N        6.58089210    -4.30248210   -42.32550810
H        6.74489210    -4.85048200   -43.16151050
C        5.26189230    -3.65448190   -42.29450990
H        5.24589200    -2.75848200   -41.67350770
C        4.94389200    -3.37148190   -43.78651050
H        4.79589220    -4.29548220   -44.34550860
H        4.00589230    -2.81648180   -43.76451110
C        5.99389220    -2.49748210   -44.45050810
H        6.95889230    -2.97548200   -44.62150960
H        5.64889240    -2.43348190   -45.48250960
C        5.99589200    -1.12748190   -43.91250990
O        5.01389220    -0.32848190   -43.92551040
O        7.02689220    -0.79048190   -43.32450870
C        4.29589220    -4.70048190   -41.70150760
O        4.10089210    -5.79348180   -42.25751110
N        3.88489220    -4.49548200   -40.46350860
H        4.07389210    -3.56148200   -40.11851120
C        3.03889230    -5.46648220   -39.70850750
H        3.57389240    -6.41048190   -39.81750870
C        2.96989230    -4.86748170   -38.31050870
H        2.68589230    -3.81848190   -38.40050890
H        2.19189210    -5.37248180   -37.73751070
C        4.30489210    -4.85248180   -37.59750750
H        4.90589240    -4.03448200   -37.99451070
C        4.01389220    -4.44148210   -36.08350750
H        4.88289210    -4.50148200   -35.41650770
H        3.74089220    -3.37948200   -36.10050960
H        3.19489220    -5.08448170   -35.73751070
C        5.08589220    -6.16348170   -37.58551030
H        5.37289240    -6.47848180   -38.59650800
H        5.93389230    -6.07048180   -36.89651110
H        4.39589210    -6.92948200   -37.20951080
C        1.69089220    -5.53048180   -40.39250950
O        1.25989220    -4.50948190   -40.94850920
N        0.89989220    -6.63748220   -40.22650910
H        1.34589220    -7.38748220   -39.71150970
C       -0.48010780    -6.84048180   -40.68151090
H       -0.60310780    -6.07948210   -41.45251080
C       -0.61510780    -8.18548200   -41.35450740
H       -1.33210780    -8.21148200   -42.17551040
H        0.37689220    -8.33048150   -41.78350830
C       -0.81410780    -9.33648200   -40.34750750
H        0.18989220    -9.47748180   -39.94850920
H       -1.25510780    -9.20948220   -39.35850910
C       -1.31610770   -10.66148190   -40.92551040
O       -1.23210780   -10.90748210   -42.09750750
N       -1.97510780   -11.45548150   -40.13550950
H       -2.41910770   -12.25948240   -40.56150820
H       -2.16810770   -11.29448220   -39.15451050
C       -1.48710780    -6.56648210   -39.53250890
O       -1.07810770    -6.29548220   -38.38251110
N       -2.80110760    -6.46748210   -39.85651020
C       -3.41310790    -6.55148170   -41.19350810
H       -3.66210770    -7.60448220   -41.37651060
H       -2.82210780    -6.09848210   -41.99850850
C       -4.77010770    -5.90748210   -41.01950840
H       -5.46210770    -6.25948190   -41.79351040
H       -4.65810780    -4.82048180   -41.12150960
C       -5.15610790    -6.26548190   -39.59350970
H       -5.54910760    -7.28848170   -39.62150960
H       -5.81510780    -5.49048190   -39.18251040
C       -3.81310770    -6.17248200   -38.86450960
H       -3.72310780    -5.14748190   -38.50350950
C       -3.73710780    -7.04148200   -37.62850950
O       -3.61410780    -8.26848220   -37.74750900
N       -3.97510770    -6.42048220   -36.46350860
H       -3.87810780    -5.41448210   -36.53050990
C       -3.82610770    -7.04748200   -35.12751010
H       -3.96910790    -6.25848200   -34.38850780
C       -4.97510770    -8.03948210   -34.82751080
H       -5.86610790    -7.44948200   -35.04150770
H       -4.90210770    -8.81548210   -35.58950810
C       -5.07510760    -8.57048230   -33.35750960
H       -4.75910760    -7.84248210   -32.61050800
H       -6.13410760    -8.76848220   -33.19050980
C       -4.39710760    -9.94048210   -33.13550950
H       -5.09410760   -10.73848150   -33.39250950
H       -3.53810790   -10.27848150   -33.71550750
C       -4.09610800   -10.21048160   -31.65550990
H       -3.30910780    -9.53148170   -31.32650950
H       -5.01310780   -10.04248240   -31.09150890
N       -3.66310790   -11.60348220   -31.41950990
H       -3.24410770   -12.01048180   -32.24351120
H       -3.07210780   -11.73048210   -30.61050990
H       -4.43210790   -12.24948220   -31.31550980
C       -2.42010780    -7.67648170   -34.88451000
O       -2.13910770    -7.76548190   -33.67551040
N       -1.51210770    -7.78048180   -35.84550860
H       -1.67910780    -7.55448200   -36.81850810
C       -0.12310780    -8.31148150   -35.58750920
H       -0.18510780    -9.28048230   -35.09151080
C        0.55889230    -8.36448190   -36.90950780
H       -0.16810780    -8.70848180   -37.64450840
H        0.82989220    -7.32648180   -37.10250850
C        1.84189220    -9.16048240   -36.89550780
H        2.63189220    -8.48948190   -36.56050870
H        1.58889220   -10.00048160   -36.24750900
C        2.21089220    -9.62248230   -38.26950840
O        2.04489230   -10.83448220   -38.59151080
O        2.60789230    -8.77348230   -39.12250900
C        0.77489220    -7.49248170   -34.62950900
O        1.57989230    -8.06148150   -33.96051030
N        0.57389220    -6.17448190   -34.59050750
H       -0.29310770    -5.91148190   -35.04251100
C        1.24789230    -5.25848200   -33.59350970
H        2.31389210    -5.48848200   -33.60050960
H        1.03289220    -4.22548200   -33.86450960
C        0.64289220    -5.38248210   -32.15050890
O        1.44589220    -5.49148180   -31.24350930
N       -0.67198701    -5.55541506   -31.99390659
H       -1.26986925    -5.48856326   -32.81489300
C       -1.25923111    -5.96883825   -30.70336713
H       -1.05035817    -5.20150312   -29.96180189
C       -2.78620159    -6.15070893   -30.79027625
H       -3.01040196    -7.05507739   -31.35087391
C       -3.40757092    -6.28771181   -29.40054400
H       -3.01680179    -7.17324271   -28.88906918
H       -3.20314948    -5.40640518   -28.78065871
H       -4.49500797    -6.41829657   -29.46558642
C       -3.48423618    -4.97618902   -31.47146837
H       -3.20525790    -4.89918877   -32.52866926
H       -4.56709778    -5.11787791   -31.41222782
H       -3.22990081    -4.03832576   -30.96809753
C       -0.62260177    -7.27208938   -30.21315568
O       -0.28084824    -7.39672850   -29.05072827
N       -0.38810770    -8.21448230   -31.12751010
H       -0.70610770    -8.02548220   -32.07051090
C        0.09989220    -9.58548160   -30.76850890
H       -0.55910780   -10.06648160   -30.04450990
C       -0.01610780   -10.36848160   -32.06150820
H        0.37589230   -11.37848190   -31.88650890
H       -1.05510770   -10.42248150   -32.40950780
H        0.49289220    -9.91148190   -32.91950990
C        1.51589230    -9.54548170   -30.21150970
O        1.84289230   -10.30648230   -29.28850940
N        2.34689240    -8.63148210   -30.66750910
H        2.11489220    -8.07248210   -31.47950940
C        3.66589210    -8.49948220   -30.01750950
H        4.08289240    -9.48348240   -29.80451010
C        4.55089240    -7.76148180   -31.04250910
H        4.05389210    -6.81748200   -31.26250840
H        5.45689200    -7.46748210   -30.51350980
C        4.81689210    -8.45848180   -32.37450790
H        3.89789220    -8.92648220   -32.72750850
C        5.35389230    -7.46348190   -33.42750930
H        6.20989230    -6.97848180   -32.94250870
H        5.55789230    -7.92048220   -34.40351100
H        4.58589220    -6.70048190   -33.60050960
C        5.75689220    -9.67348190   -32.16151050
H        5.27489230   -10.40248200   -31.49750900
H        5.94489240   -10.24948220   -33.07550810
H        6.71989200    -9.38748170   -31.72150990
C        3.67489220    -7.78048180   -28.61850930
O        4.50289200    -8.08548160   -27.78050990
N        2.67802654    -6.92869271   -28.32120563
H        1.96735262    -6.75895476   -29.02756129
C        2.65311991    -6.10386685   -27.08450928
H        3.61832515    -6.21019198   -26.59775092
C        2.52828039    -4.59997011   -27.40987602
H        2.70535827    -4.04284416   -26.49001233
C        3.58329040    -4.15033911   -28.42809062
H        3.59273067    -3.05650041   -28.50478671
H        4.57859188    -4.48898458   -28.11876399
H        3.37474997    -4.55949330   -29.42484162
C        1.15063671    -4.19233329   -27.94234018
H        1.12813907    -3.11701188   -28.15375843
H        0.91784990    -4.72867802   -28.86647816
H        0.35967238    -4.40280405   -27.21505813
C        1.63617332    -6.49448212   -25.99685509
O        1.88814205    -6.23147849   -24.83654464
N        0.48033817    -7.07505901   -26.32933200
H        0.30692365    -7.27658902   -27.31166035
C       -0.65048353    -7.20924891   -25.39597966
H       -0.60256804    -6.38426352   -24.68586629
C       -1.95904874    -7.05151581   -26.20223508
H       -1.83957354    -6.13200936   -26.81365172
H       -2.03026722    -7.88788660   -26.92249073
C       -3.34126189    -6.93564799   -25.52866013
O       -4.35208268    -7.02664514   -26.26094261
N       -3.40629792    -6.71183773   -24.20178788
H       -4.34390389    -6.59367106   -23.80743190
H       -2.57473052    -6.46555583   -23.57842017
C       -0.59978159    -8.52221031   -24.58407146
O       -1.16096793    -9.51849402   -25.01412268
N        0.09551454    -8.54949708   -23.43570878
H        0.57728716    -7.69949708   -23.15536930
C        0.09240073    -9.69762143   -22.50523807
H       -0.88228204    -9.74210655   -22.02312928
H        0.20907893   -10.61783856   -23.06300321
C        1.16284719    -9.71395969   -21.40422587
O        2.03602342    -8.87137827   -21.35630614
N        1.09579872   -10.70809185   -20.51279382
H        0.41409064   -11.43754405   -20.68395262
C        1.84717146   -10.85252760   -19.23556612
H        1.80415137    -9.90249913   -18.70340871
C        1.14920479   -11.92452395   -18.36941395
H        1.69737978   -12.06269863   -17.43715204
C       -0.28886969   -11.55189676   -18.02674976
H       -0.71298850   -12.28134072   -17.32924280
H       -0.32420029   -10.56211486   -17.55597368
H       -0.91982309   -11.53744903   -18.92274911
O        1.08941212   -13.14660173   -19.06973822
H        0.62654465   -13.80354869   -18.49603465
C        3.34489162   -11.20692320   -19.36734747
O        3.94776013   -11.74883841   -18.45302227
N        3.93189220   -10.98748210   -20.54150960
H        3.36689230   -10.52348230   -21.24250980
C        5.06689210   -11.74648190   -21.06950950
H        4.77889200   -12.79048160   -20.94550900
C        5.05489210   -11.47048190   -22.57850840
H        5.80289220   -10.70448210   -22.81650920
H        5.30589250   -12.42748170   -23.05250930
H        4.10989240   -11.03548240   -22.92450900
C        6.46889210   -11.41848180   -20.41050910
O        7.36789230   -12.20248220   -20.39450840
N        6.63789220   -10.18248180   -19.92850880
H        5.86289220    -9.55148220   -19.76651000
C        7.83489230    -9.75848200   -19.16150860
H        8.63389210   -10.39848230   -19.53550910
C        8.17689230    -8.25648210   -19.28050990
H        7.43389230    -7.72748180   -18.68250850
C        9.57189180    -7.99948220   -18.65851020
H       10.37589260    -8.49848180   -19.21350860
H        9.78589250    -6.92548180   -18.58850860
H        9.54389190    -8.26248170   -17.59350970
C        8.31289200    -7.71148200   -20.70650860
H        8.50789260    -6.63648180   -20.80451010
H        9.13989260    -8.07848170   -21.32650950
H        7.39489220    -7.99048190   -21.23950960
C        7.64389230   -10.25448230   -17.73151020
O        8.35289190   -11.06448170   -17.17850880
N        6.60389230    -9.91348170   -17.02750970
H        5.93489220    -9.29748150   -17.47350880
C        6.39589210   -10.16748240   -15.54450890
H        7.25689220    -9.80648230   -14.98150920
H        5.46489240    -9.75248240   -15.15950970
C        6.37089200   -11.74448200   -15.29850960
O        7.05889230   -12.07248210   -14.39250950
N        5.70989230   -12.49148180   -16.14650920
H        5.21789220   -12.11248210   -16.94650840
C        5.68289230   -13.99048230   -15.97850890
H        5.46789220   -14.20948220   -14.93250940
C        4.62989230   -14.54748150   -16.86150930
H        4.53489210   -15.60848240   -16.63250920
H        3.64589210   -14.14048190   -16.62751010
O        4.85189250   -14.31948180   -18.15750890
H        4.25089220   -13.63548180   -18.46250920
C        7.00389240   -14.64548210   -16.23350910
O        7.37889240   -15.54848190   -15.52750970
N        7.68789240   -14.18648150   -17.29150960
H        7.11889220   -13.75448230   -18.00951000
C        8.99189190   -14.63248160   -17.77750970
H        8.87989230   -15.71048160   -17.89650920
H        9.20289230   -14.08448220   -18.69550900
C       10.13189220   -14.30148220   -16.84650990
O       11.02589230   -15.05248170   -16.68651010
N       10.05289270   -13.11348150   -16.26950840
H        9.44589230   -12.36748220   -16.58750920
C       10.95189190   -12.78148170   -15.11250970
H       11.97989180   -13.07748220   -15.31850910
C       10.99089240   -11.25448230   -14.86750890
H       11.21389200   -10.77948190   -15.82250980
H        9.98989200   -10.87348180   -14.66150950
C       12.00389190   -10.80848220   -13.79450890
H       11.62989230   -11.31148150   -12.90250970
H       12.95889190   -11.29448220   -13.99050900
S       12.25289250    -9.04648210   -13.56750970
C       13.93689250    -8.77748200   -12.95450970
H       14.57089230    -9.67248150   -12.98150920
H       14.41889190    -8.19548230   -13.75050930
H       14.02189250    -8.25848200   -11.99150940
C       10.57589240   -13.51448150   -13.76650910
O       11.37789250   -14.14248180   -13.15250970
N        9.27489190   -13.48348240   -13.32850930
H        8.53789230   -12.90848160   -13.71850970
C        8.83389190   -14.30548190   -12.20350930
H        9.20789240   -13.93948170   -11.24750900
C        7.27989240   -14.13448240   -12.12950900
H        6.92889210   -14.31048200   -13.15350910
H        7.01689240   -14.75548170   -11.26450920
H        6.99789240   -13.09648230   -11.91250900
C        9.21889210   -15.82048230   -12.29450890
O        9.54189210   -16.34648130   -11.25150970
N        9.23989200   -16.40948100   -13.47750950
H        8.70689200   -15.96848200   -14.21850970
C        9.74789240   -17.73448180   -13.78150940
H        9.16689210   -18.44148250   -13.18950940
C        9.36789230   -18.00648120   -15.26150890
H        9.55789180   -17.16248130   -15.92450900
H        9.91889190   -18.87548260   -15.61950970
O        7.96889210   -18.30448150   -15.34350970
H        7.57289220   -17.43048290   -15.33250900
C       11.22789190   -17.97548100   -13.49150940
O       11.48489190   -18.86648180   -12.69750980
N       12.14289190   -17.14348220   -13.97650910
H       11.98689270   -16.45948220   -14.70750900
C       13.53889180   -17.36248210   -13.64950940
H       13.80489250   -18.41448210   -13.74250890
C       14.46889210   -16.67348290   -14.69150920
H       15.47589210   -16.99948120   -14.42950920
H       14.23589230   -17.04248240   -15.69050880
C       14.29189210   -15.16048240   -14.76350980
H       14.45789240   -14.84048180   -15.79250910
H       13.23589230   -14.92748170   -14.63250920
S       15.37889190   -14.20848180   -13.66350940
C       15.86489200   -12.86148170   -14.65950970
H       15.16389180   -12.63848210   -15.47450920
H       15.82489200   -11.97148230   -14.02050970
H       16.87889290   -12.90248200   -15.07650950
C       13.93389230   -17.07248120   -12.16050910
O       14.90289210   -17.63748170   -11.63650890
N       13.19089220   -16.17048260   -11.47650910
H       12.55789180   -15.60648160   -12.03150940
C       13.28389260   -16.04148100    -9.98050980
H       14.31189250   -15.87248230    -9.65850930
C       12.35989190   -14.86748220    -9.50350950
H       11.32689190   -15.05348210    -9.79850960
C       12.24789240   -14.48248200    -8.01950930
H       11.46189210   -13.73648170    -7.84650950
H       12.00489230   -15.42948150    -7.52150920
H       13.25289250   -14.24348160    -7.65150930
C       12.81789210   -13.56248190   -10.17350960
H       13.04689220   -13.60448170   -11.24550910
H       11.94489190   -12.92348190    -9.98850920
H       13.68989180   -13.16648200    -9.63850980
C       12.77289200   -17.34048270    -9.35450940
O       13.33989240   -17.76648140    -8.36850930
N       11.61889270   -17.93548200    -9.70750900
H       10.92989250   -17.66648100   -10.39950940
C       11.11689190   -19.09148220    -8.99750900
H       11.08289240   -18.89148140    -7.92650940
C        9.79089260   -19.39848140    -9.62750910
H        9.80689240   -19.27248190   -10.70950890
H        9.50789260   -20.44048120    -9.47650910
C        8.57889270   -18.70548250    -9.03050900
H        8.79589270   -17.63848110    -9.08450890
C        7.33789210   -18.85748100    -9.85950950
H        7.45789240   -18.72948270   -10.94250970
H        6.96189210   -19.87648200    -9.70950890
H        6.62889240   -18.13048170    -9.44450950
C        8.27589230   -19.01448250    -7.55550910
H        9.19689180   -19.08548160    -6.96250920
H        7.59089230   -18.28048130    -7.11450910
H        7.90289210   -20.04448130    -7.48450950
C       12.12089250   -20.31948280    -9.07650950
O       12.24589250   -20.93548200    -8.02850910
N       12.86589240   -20.50648120   -10.20150950
H       12.53689190   -20.00248150   -11.01650910
C       13.97789190   -21.47848130   -10.32850930
H       13.61889270   -22.50848200   -10.32750890
C       14.70089240   -21.23548130   -11.70050910
H       14.00789260   -21.44448280   -12.52550890
H       14.94589230   -20.16648100   -11.70950890
C       15.89089200   -22.08948140   -11.99850940
C       17.16489220   -21.80648230   -11.44750980
H       17.31389240   -20.85548210   -10.95750900
C       18.19989200   -22.73448180   -11.67150970
H       19.18589210   -22.58448220   -11.25650880
C       17.95189290   -24.02748110   -12.22450920
H       18.75289150   -24.75048260   -12.23750970
C       16.69989200   -24.34448240   -12.75050930
H       16.50289150   -25.26948170   -13.27150920
C       15.75189210   -23.31048200   -12.73050980
H       14.72089200   -23.49848180   -12.98850920
C       14.87889190   -21.35448270    -9.10550980
O       15.15889260   -22.30348210    -8.35950950
N       15.37889190   -20.15648270    -8.89150910
H       15.06489180   -19.46748160    -9.56450940
C       16.36189270   -19.85048100    -7.78750940
H       17.12089160   -20.63348200    -7.82550910
C       17.06189160   -18.52948190    -7.99050950
H       16.93789290   -18.33348270    -9.05550960
H       16.48589130   -17.75948140    -7.47650910
C       18.43689160   -18.51848220    -7.29450940
H       18.54189300   -17.50848200    -6.89850950
H       18.53889270   -19.23648260    -6.48050930
C       19.53589250   -18.81848140    -8.21450900
O       20.67789270   -18.73348240    -7.71350910
O       19.39289280   -19.28248210    -9.33450890
C       15.62089250   -19.91348270    -6.37250950
O       16.14289280   -20.53848270    -5.49850940
N       14.44589230   -19.29248240    -6.18150950
H       14.07789230   -18.89548110    -7.03850940
C       13.72889230   -19.29548260    -4.90650940
H       14.31689260   -18.66148190    -4.24350930
C       12.31689260   -18.63748170    -4.98650930
H       11.66589260   -19.08948140    -5.74550910
H       11.80089190   -18.58748250    -4.02050920
H       12.37189200   -17.60448270    -5.35150910
C       13.49589250   -20.73648260    -4.36550950
O       13.66089250   -20.98648260    -3.21050930
N       13.28189180   -21.64648250    -5.33050920
H       13.35989190   -21.33148190    -6.29050920
C       13.23189260   -23.10548210    -5.11650940
H       12.45889190   -23.34148220    -4.38550950
C       12.70789240   -23.79348180    -6.39150950
H       13.05589200   -23.25948140    -7.27550940
H       13.08889200   -24.81348230    -6.43950940
C       11.27689270   -24.04148100    -6.54850910
O       10.73589230   -25.05848120    -6.17150930
N       10.66989230   -23.07348250    -7.23650930
H        9.65789220   -23.10148240    -7.27850910
H       11.15089230   -22.19748120    -7.40150930
C       14.57989220   -23.67448230    -4.61050940
O       14.51889230   -24.30248260    -3.54150940
N       15.68189240   -23.41948130    -5.34650950
H       15.59589200   -22.82848170    -6.16550920
C       16.99789240   -24.11348150    -4.96850920
H       16.64289280   -25.13448140    -4.82850930
C       18.05589290   -24.13448140    -6.12650920
H       18.05989270   -23.17848210    -6.64950940
C       19.47489170   -24.27448270    -5.67250920
H       19.84989170   -25.17348290    -5.16850950
H       20.12489320   -24.12648200    -6.54450940
H       19.83889200   -23.32848170    -5.25250910
C       17.82189180   -25.18348120    -7.21750930
H       16.77989200   -25.06548120    -7.51150940
H       18.53589250   -24.95648190    -8.00950910
C       18.02089310   -26.61248210    -6.73150920
H       17.37289240   -26.86448290    -5.88250920
H       17.66089250   -27.29348180    -7.51250930
H       19.05789180   -26.79548260    -6.42350910
C       17.44889260   -23.67248150    -3.58750940
O       17.96189310   -24.48648260    -2.81750940
N       17.25589180   -22.37848280    -3.25250940
H       16.67089270   -21.83448220    -3.87550930
C       17.63089180   -21.73148160    -2.00850940
H       18.67189220   -21.86248210    -1.71350930
C       17.53189280   -20.15348240    -2.08250930
H       16.53389170   -19.93448260    -2.46050930
H       17.85389140   -19.63348200    -1.17950930
C       18.54489140   -19.64248280    -3.17350940
H       18.51089290   -20.31848140    -4.02750920
C       18.02889250   -18.30448150    -3.68250920
H       17.17189220   -18.49948120    -4.33750920
H       17.78689190   -17.58548160    -2.88950920
H       18.88189320   -17.85648160    -4.20850940
C       19.95589260   -19.64548110    -2.71650930
H       20.36489300   -20.57148170    -2.29250930
H       20.64389230   -19.36348150    -3.52250930
H       20.00189210   -18.95248220    -1.86750920
C       16.73389240   -22.29648210    -0.86450930
O       17.29689220   -22.46548270     0.19249070
N       15.39889240   -22.55448150    -1.04750930
H       15.07389260   -22.46748160    -2.00350930
C       14.45089240   -22.97948270    -0.05350930
H       14.65189270   -22.34848210     0.81249070
C       12.95289230   -22.85948180    -0.51450930
H       12.31389240   -23.13348200     0.33349070
H       12.78289220   -21.80248260    -0.75350930
H       12.73289200   -23.51548190    -1.36650930
C       14.79589270   -24.43548200     0.39349070
O       14.84789180   -24.73348240     1.60649070
N       15.04589270   -25.39348220    -0.49950930
H       14.86889270   -25.26948170    -1.48850930
C       15.53489210   -26.79048160    -0.08050930
H       14.78689190   -27.21448140     0.58949070
C       15.60289190   -27.75148200    -1.29350920
H       14.63089180   -27.87648200    -1.77250930
C       16.58089260   -27.18448260    -2.35750940
H       16.18289180   -26.24948120    -2.77050920
H       17.61289220   -27.09548190    -1.99550930
H       16.61989210   -27.85048100    -3.22850920
C       16.11889270   -29.18948170    -1.11850930
H       17.18689160   -29.21848110    -0.87050930
H       15.55489250   -29.59948160    -0.27150930
H       15.81489180   -29.77648160    -1.99350930
C       16.81389240   -26.74648280     0.68449070
O       17.04389190   -27.68048290     1.37449070
N       17.64989280   -25.71448140     0.45449070
H       17.33589170   -25.13948250    -0.31850930
C       18.91789250   -25.59148220     1.16749070
H       19.41489220   -26.55948260     1.22749070
C       19.85289190   -24.63448140     0.34849070
H       19.75689320   -24.71948240    -0.73450930
H       19.50589180   -23.66648100     0.71049070
C       21.34389310   -24.65148160     0.73249070
H       21.40689280   -24.66748240     1.82049070
C       21.96389200   -26.02548220     0.28149070
H       21.44389150   -26.88548280     0.72049070
H       22.02889250   -26.17648120    -0.80250930
H       23.01789280   -25.97548100     0.58149070
C       22.15889170   -23.56148150     0.04249070
H       22.03889270   -23.71148110    -1.03750930
H       21.75789260   -22.59448240     0.37049070
H       23.23689270   -23.60648160     0.24349070
C       18.79389190   -25.19848250     2.65349080
O       19.48089220   -25.60648160     3.61049080
N       17.74889180   -24.41748240     2.95849060
H       17.29889300   -23.99648280     2.15349080
C       17.28089140   -24.17948150     4.35049060
H       18.05089190   -23.76248170     4.99949070
C       16.18289180   -23.14348220     4.40449050
H       15.19089220   -23.59548190     4.28449060
H       16.20689200   -22.51548190     5.30349060
H       16.32189180   -22.40448190     3.60649060
C       16.79689220   -25.51548190     5.03749080
O       17.00689320   -25.65648270     6.23049070
N       16.31789210   -26.49148180     4.33149050
H       16.11489300   -26.32648280     3.35249070
C       15.97289180   -27.77448270     4.94949050
H       15.44189260   -27.60948180     5.88749070
C       15.07489200   -28.67548180     4.06349090
H       15.59189220   -28.91248130     3.13349080
H       14.88189220   -29.58448220     4.63449050
C       13.80789180   -27.94348140     3.61649060
H       13.34089180   -27.52148250     4.50749060
H       13.97289180   -27.09548190     2.95149060
C       12.79589270   -28.77448270     2.76749060
O       11.67989250   -28.18848230     2.50649070
O       13.00189210   -29.87348180     2.19749070
C       17.28689190   -28.51848220     5.31149050
O       17.41389270   -29.15348240     6.34749080
N       18.25589180   -28.52748110     4.40649080
H       18.08589170   -27.99948120     3.55949070
C       19.53389170   -29.21748160     4.55249070
H       19.25489230   -30.22348210     4.86649080
C       20.17989160   -29.39248280     3.19049070
H       20.36789130   -28.43248180     2.70849060
C       21.53089140   -30.11848260     3.30949070
H       22.18589210   -29.43748280     3.86749080
H       21.55189130   -30.99048230     3.97449060
H       22.01689150   -30.30648230     2.34349060
C       19.30789180   -30.19048120     2.16349080
H       18.94689180   -31.10748100     2.64449070
H       18.48989300   -29.54748150     1.81649070
H       19.87189290   -30.51548190     1.28049080
C       20.47389220   -28.56048200     5.60549070
O       21.03489300   -29.12748150     6.50949050
N       20.57189180   -27.30248260     5.61949060
H       20.07389260   -26.78948210     4.90249060
C       21.35789300   -26.44148250     6.57849070
H       22.38989260   -26.76248170     6.71849060
C       21.46989250   -24.97848130     6.08449080
H       20.46989250   -24.54648210     6.05249070
H       22.02289200   -24.34648130     6.77949050
C       22.26689150   -24.83748250     4.72949080
H       23.27489280   -25.17148210     4.97649050
H       21.74089240   -25.47548100     4.01849080
S       22.58289150   -23.19248200     4.05949070
C       20.87389180   -22.53248210     3.92749070
H       20.85389140   -21.56148150     3.41849060
H       20.36489300   -23.27248190     3.29749060
H       20.29789160   -22.43548200     4.85649060
C       20.64489170   -26.53048130     7.94749070
O       21.29389190   -26.54948230     8.98249050
N       19.30589290   -26.67448230     8.01049040
H       18.72789190   -26.69448280     7.17949060
C       18.71289250   -26.97748180     9.37049100
H       18.98289300   -26.15248110    10.02949050
C       17.19289210   -26.97748180     9.33849050
H       16.84489250   -27.70548250     8.60549070
H       16.67689130   -27.12848280    10.28649040
O       16.78689190   -25.62648200     8.88949110
H       16.79589270   -25.53448100     7.93349080
C       19.19189260   -28.31448170     9.92949100
O       19.46289250   -28.51948170    11.12349030
N       19.33989140   -29.34348110     9.02949050
H       19.20289230   -29.12748150     8.04849050
C       19.80589290   -30.65948100     9.44349100
H       19.26089290   -31.04548260    10.30549050
C       19.57389260   -31.58748250     8.27749060
H       20.30989270   -31.44948200     7.47549060
H       19.59889220   -32.62348180     8.63449100
H       18.62289240   -31.45748140     7.74649050
C       21.19389150   -30.75748250     9.83349040
O       21.51389310   -31.47248270    10.78249070
N       22.17489240   -30.16748240     9.09849070
H       21.78289220   -29.64248280     8.32649040
C       23.60889240   -30.08748250     9.34249110
H       23.99789240   -31.08548160     9.54449080
C       24.29089160   -29.71948240     7.96849060
H       23.85789300   -28.73748210     7.77749060
C       25.81089210   -29.52148250     8.14049050
H       26.27789310   -28.97348210     7.31349090
H       26.03689190   -28.93648150     9.04049110
H       26.31089210   -30.49448200     8.22149090
C       23.88589290   -30.65948100     6.88249060
H       24.41689300   -31.57548140     7.14349080
H       22.82089230   -30.88848110     6.88149070
C       24.21789170   -30.06448170     5.45349070
H       25.30689240   -29.93548200     5.44049070
H       23.90289310   -30.80148120     4.70349070
H       23.74989320   -29.08048250     5.32549050
C       23.97689250   -29.16248130    10.46349050
O       24.83389280   -29.52448270    11.20749090
N       23.12589260   -28.15648270    10.81849100
H       22.35189250   -28.01548190    10.17949100
C       23.13989260   -27.35348130    12.06549070
H       24.13289260   -26.91448210    12.16049100
C       22.15989300   -26.17948150    11.93649100
H       22.53389170   -25.45948220    11.19849110
H       21.17189220   -26.59048270    11.69149110
C       21.95389180   -25.30648230    13.15649030
C       20.73189160   -25.45648190    13.87249090
H       19.93489270   -26.08248140    13.50049110
C       20.46689220   -24.69448280    15.02149110
H       19.55289270   -24.76848220    15.59149070
C       21.41489220   -23.80148120    15.41249080
H       21.25689320   -23.30248260    16.35749050
C       22.61089130   -23.58248140    14.71349050
H       23.30289270   -22.85548210    15.11149020
C       22.88189320   -24.28548240    13.51549050
H       23.86489300   -24.20548250    13.07449050
C       22.91589160   -28.33948140    13.26649090
O       23.73089220   -28.40348240    14.16649060
N       21.78989220   -29.10348130    13.16649060
H       21.08889200   -28.90248110    12.46249100
C       21.52189250   -30.03048130    14.23249050
H       21.47989270   -29.46748160    15.16449070
C       20.25189210   -30.84448240    14.04449080
H       20.08289150   -31.41748240    14.96449090
H       19.41789250   -30.18748280    13.76949020
H       20.39689250   -31.49648280    13.17449090
C       22.65289310   -31.11448290    14.35749050
O       23.04889300   -31.43948170    15.49549100
N       23.24389270   -31.56348230    13.22749040
H       22.81789210   -31.19848250    12.38349060
C       24.39589310   -32.45148090    13.19649030
H       24.15489200   -33.37048340    13.73049070
C       24.80589290   -32.79348370    11.74249080
H       23.92989160   -33.33848190    11.39249040
H       24.84089280   -31.87248230    11.16149040
C       26.16989140   -33.50648120    11.40949060
H       26.30289270   -33.50448230    10.32749080
H       26.96589280   -32.92348100    11.87449070
C       26.13989260   -35.02348330    11.84249110
O       25.37589260   -35.43248370    12.75249100
O       26.97489170   -35.71948240    11.26349070
C       25.58389280   -31.88248250    13.94249060
O       26.22889140   -32.53348160    14.78949070
N       26.04889300   -30.75248150    13.53549100
H       25.51389310   -30.27448270    12.82049080
C       27.34689140   -30.12348180    13.91949080
H       28.01489260   -30.98048210    14.01249030
C       27.70589260   -29.31748200    12.68649100
H       27.21089170   -29.67948150    11.78549100
C       27.22789190   -27.84748270    12.94949050
H       27.88289260   -27.28348160    13.62549110
H       27.24789240   -27.30148120    11.99849030
H       26.17389300   -27.77148250    13.24449060
C       29.28389170   -29.29648210    12.48749070
H       29.51589200   -28.66448210    11.62149050
H       29.77289200   -28.82648280    13.35049060
H       29.72989270   -30.27248190    12.25749110
C       27.31789210   -29.40448190    15.31949040
O       28.30789180   -29.47748180    16.08249090
N       26.09589200   -28.96048160    15.65849110
H       25.32289310   -29.08248140    15.01449110
C       25.64689250   -28.63048170    17.04149060
H       26.47789190   -28.05248260    17.44649120
C       24.36489300   -27.81748200    16.98349000
H       23.54989240   -28.37948230    16.52649120
H       24.09589200   -27.47748180    17.98349000
C       24.61689190   -26.48848150    16.25549130
H       24.81489180   -26.56348230    15.18649100
H       23.66389270   -26.02948190    16.51549150
S       25.92589190   -25.37948230    16.97649000
C       24.80889130   -24.59148220    18.11449050
H       25.35389140   -23.74648280    18.55249020
H       23.93289180   -24.22948270    17.56249050
H       24.42689130   -25.35048100    18.80849080
C       25.61989210   -29.77748110    18.03649140
O       25.43989180   -29.65148160    19.24049000
N       25.76789280   -31.06948280    17.55849080
H       25.78889270   -31.11348150    16.54749110
C       25.62189290   -32.32848360    18.29949000
H       25.48589130   -33.08848190    17.52949140
C       26.91489220   -32.74348070    19.03149030
H       27.06289290   -32.08948140    19.89149090
H       26.85289190   -33.77348330    19.38349150
C       28.18189240   -32.77448270    18.12349130
H       27.85089300   -33.20148090    17.17649080
H       28.60189250   -31.77848240    17.98649020
C       29.29089160   -33.63748170    18.66149140
O       29.89289280   -34.49348070    17.97949030
N       29.58189200   -33.66448210    19.95649150
H       30.39789200   -34.18148040    20.26249120
H       29.22889140   -32.88948060    20.50549130
C       24.32989310   -32.41148380    19.17649080
O       24.36189270   -32.82748030    20.37449070
N       23.19989200   -31.96548270    18.66149140
H       23.33789250   -31.50148200    17.77149010
C       21.86289220   -31.93148230    19.37149050
H       21.95989230   -31.30048180    20.25448990
H       21.21089170   -31.48948290    18.61849020
C       21.31889150   -33.28648380    19.75649070
O       21.97989270   -34.35848240    19.64249040
N       20.05489160   -33.19448090    20.09649090
H       19.71289250   -32.24448010    20.01549150
C       19.12689210   -34.29248050    20.39249040
H       19.63589290   -35.22148130    20.64949040
C       18.30189130   -33.90648270    21.60249140
H       17.60789300   -33.08548360    21.41949080
H       17.75389290   -34.82348250    21.81949040
C       19.24089240   -33.62548070    22.68148990
H       20.00689320   -34.37048340    22.89549060
H       19.57589150   -32.62148280    22.42149160
C       18.45889280   -33.25048070    23.93649100
H       17.98789220   -32.29348370    23.71349140
H       17.68089290   -33.99148180    24.12049100
C       19.27789310   -33.07548140    25.19449040
H       19.81689260   -34.00848010    25.35949130
H       19.99289130   -32.26548000    25.05049130
N       18.41489220   -32.67748260    26.33549120
H       17.43689160   -32.78548050    26.10649110
H       18.75889210   -33.11748120    27.17649080
H       18.59389310   -31.70448110    26.53849030
C       18.23889160   -34.53248210    19.14549060
O       17.59789280   -33.55948260    18.67549130
N       18.28389170   -35.65848160    18.50949100
C       18.88289260   -36.89648060    18.97449110
H       18.67489240   -37.15048220    20.02149010
H       19.95689200   -36.78748320    18.78449060
C       18.43689160   -38.03048320    18.07449150
H       17.50489230   -38.47148130    18.44649120
H       19.17689130   -38.83548360    17.98049160
C       18.13589290   -37.29748150    16.76949120
H       17.49589160   -37.86448290    16.08249090
H       19.09489250   -37.21748350    16.24349020
C       17.70789150   -35.87948230    17.17849160
H       18.22189140   -35.16948320    16.52949140
C       16.11489300   -35.78648380    17.14749150
O       15.54489230   -35.58748250    16.07649040
N       15.39289190   -35.90948100    18.27949140
H       15.86189270   -35.91248320    19.17749020
C       14.07889270   -36.42748260    18.26649090
H       14.04689220   -37.24048230    17.54149060
C       13.81989190   -37.15848160    19.63949010
H       14.67189220   -37.82048030    19.79549030
H       13.84189220   -36.31348040    20.32748990
C       12.45789240   -37.93648150    19.72449110
H       11.61089230   -37.52848050    19.17349050
H       12.65889260   -38.91748050    19.29449080
C       11.98489190   -38.19348140    21.16149140
O       11.88589190   -37.27648160    21.96949010
O       11.80089190   -39.35048290    21.52149010
C       12.94589230   -35.45648190    17.77149010
O       11.75789260   -35.67548370    17.88349150
N       13.31289200   -34.26148220    17.23949050
H       14.31589220   -34.13248060    17.29649160
C       12.40589240   -33.19648360    16.63549040
H       11.60489180   -33.05548100    17.36149020
C       13.32089230   -31.99948120    16.52749060
H       12.66489220   -31.12348180    16.60949130
H       13.78989220   -31.96548270    17.51848980
C       14.36889270   -31.84748270    15.44949050
C       15.66889190   -32.38348010    15.54949090
H       16.00489230   -32.97948070    16.38449100
C       16.60389140   -32.20748140    14.51249030
H       17.49689290   -32.81348040    14.54749110
C       16.35389140   -31.25248150    13.53549100
H       17.17789270   -31.08048250    12.85949040
C       15.09289260   -30.60948180    13.46349050
H       14.87889190   -29.90748210    12.67049030
C       14.10389230   -30.93248180    14.44249060
H       13.10789200   -30.51548190    14.47349070
C       11.89489270   -33.64348220    15.23449040
O       10.82189180   -33.14248280    14.85849090
N       12.66189190   -34.40748210    14.41249080
H       13.57589240   -34.60648350    14.80149080
C       12.29889200   -35.04248050    13.19649030
H       11.83689210   -34.40548320    12.44249060
C       13.57889270   -35.67948150    12.59849070
H       13.40789220   -36.13048170    11.62149050
C       14.65589240   -34.62548070    12.35749050
H       15.04589270   -34.20348360    13.29149060
H       15.44489190   -35.09248350    11.75549030
H       14.35689260   -33.71548080    11.82349110
O       14.05089190   -36.76448060    13.36649040
H       14.49989220   -37.37248230    12.77449040
C       11.36489200   -36.32448200    13.26849080
O       10.92489240   -36.85148240    12.26849080
N       11.05589200   -36.80248260    14.45749090
H       11.30389210   -36.41148380    15.35849090
C       10.28289220   -38.04148100    14.73149110
H       10.84189220   -38.89848330    14.35749050
C       10.25089260   -38.27148060    16.24149130
H       11.22389220   -38.17648320    16.72249030
H        9.59089180   -37.53748320    16.70549010
C        9.75489230   -39.62548070    16.64449120
O        8.51489260   -39.78648380    16.72348980
O       10.52389240   -40.57448200    16.91549110
C        8.91189190   -37.93948360    14.06849100
O        8.08789250   -37.15248110    14.52549080
N        8.72389220   -38.70848080    13.02549080
H        9.48289200   -39.34348300    12.80749030
C        7.63089230   -38.55948260    12.09449100
H        7.84789230   -37.73448180    11.41649060
C        7.68289230   -39.81848140    11.24249080
H        8.66889190   -39.75848010    10.76549050
H        7.57989220   -40.62948230    11.97349070
C        6.60089210   -39.88348010    10.29449080
N        6.42289210   -38.96148300     9.30949120
C        5.32589240   -39.37348180     8.67349050
H        4.80189230   -38.83148190     7.90049080
N        4.83289240   -40.54648210     9.11449050
H        4.00689220   -41.04748150     8.82049080
C        5.65289210   -40.94548030    10.16349030
H        5.60889240   -41.87848280    10.70549110
C        6.24589200   -38.37348180    12.72849080
O        5.41889240   -37.57448200    12.34149070
N        6.02089210   -39.08548360    13.85849090
H        6.77589230   -39.67348100    14.19149110
C        4.73689220   -38.96848300    14.57749080
H        3.98489210   -39.36048130    13.89249040
C        4.76989220   -39.89648060    15.79449080
H        4.93089250   -40.92148210    15.45849040
H        5.64489220   -39.65048220    16.39449120
C        3.52789240   -39.90448380    16.65748980
H        3.34889220   -38.88148120    16.98649020
C        2.22289230   -40.45048140    16.04749110
H        1.41889230   -40.42248150    16.79249000
H        2.00489230   -39.79648210    15.19449040
H        2.42689230   -41.47848130    15.72349070
C        3.87089230   -40.77148060    17.86249160
H        3.07789230   -40.73148350    18.61949160
H        4.11589240   -41.80648040    17.59549140
H        4.74689250   -40.38748170    18.39949040
C        4.34789230   -37.48748020    15.02049060
O        3.22789220   -36.97748180    15.00549030
N        5.37489220   -36.69948200    15.36749080
H        6.30589250   -37.09848020    15.38749030
C        5.26189230   -35.19048310    15.59149070
H        4.67489240   -34.97848130    16.48449130
C        6.65389200   -34.54048160    15.73649020
H        6.99789240   -34.81648250    14.74049090
C        6.67189220   -32.99548340    15.89049050
H        6.34389210   -32.75048070    16.90849110
H        7.71889210   -32.72348020    15.70849040
H        6.02489230   -32.43348310    15.20549110
O        7.37789200   -35.20848080    16.72949030
H        7.18389230   -36.14048000    16.60649110
C        4.56089210   -34.50048070    14.47349070
O        3.76489230   -33.54648210    14.59849070
N        4.91489220   -34.88848110    13.25749110
H        5.62389230   -35.61248020    13.26049040
C        4.50089220   -34.19948200    12.05449100
H        4.38489250   -33.15048220    12.32749080
C        5.72589210   -34.19948200    11.10849090
H        6.00989250   -35.17048260    10.68449120
H        5.41689210   -33.55548100    10.27549080
C        7.00489230   -33.63948060    11.67949100
N        7.17089220   -32.32248310    12.03849030
C        8.26389220   -32.28248210    12.89549060
H        8.85089210   -31.41948130    13.17149070
N        8.71289250   -33.48548130    13.05249020
H        9.51489260   -33.70548250    13.62649060
C        7.92789220   -34.40648270    12.37549110
H        8.00189210   -35.48348240    12.39449020
C        3.08389230   -34.66848370    11.56649110
O        2.32889220   -33.83748250    11.10249040
N        2.87089230   -35.97148130    11.74249080
H        3.59589220   -36.54848100    12.15249060
C        1.68789220   -36.75948330    11.37349030
H        1.46489230   -36.59148030    10.31949040
C        1.98289230   -38.30648040    11.63749030
H        2.90389230   -38.57248310    11.11849120
H        2.15789220   -38.42748260    12.70649050
C        0.85889230   -39.31948090    11.26149080
H        0.27289220   -38.87448120    10.45849040
H        1.32389220   -40.23748020    10.89949040
C       -0.10510780   -39.63048170    12.47749040
H        0.43289220   -40.07848360    13.31349090
H       -0.64910780   -38.71248250    12.69849110
C       -0.99910780   -40.70548250    11.94849110
H       -1.52210770   -40.31948090    11.07349110
H       -0.36210780   -41.54148100    11.65749070
N       -1.97210780   -41.06148150    12.98249050
H       -2.52710770   -40.23748020    13.16749100
H       -2.70210770   -41.64648060    12.60349080
H       -1.54410780   -41.40348050    13.83149050
C        0.53289220   -36.39648060    12.23849110
O       -0.57810780   -36.35648350    11.71249100
N        0.78389220   -36.04148100    13.54549030
H        1.66089220   -36.33648300    13.95749090
C       -0.16210780   -35.40148160    14.42049030
H       -1.19110770   -35.70348360    14.22849080
C        0.04289220   -35.87148280    15.87249090
H        1.01989220   -35.53248210    16.21949010
H       -0.73710780   -35.45248030    16.50749020
C        0.04289220   -37.39748380    16.14649010
H        0.82489220   -37.82048030    15.51749040
C        0.40089220   -37.64348220    17.61749080
H       -0.31410770   -37.21048360    18.32849120
H        0.37989220   -38.72848130    17.77349090
H        1.40089230   -37.32448200    17.93848990
C       -1.30210780   -38.01348110    15.76549050
H       -2.10910770   -37.35948180    16.12049100
H       -1.43310770   -37.96048360    14.67749020
H       -1.44110770   -39.04448320    16.11249160
C       -0.17310780   -33.87548070    14.31649110
O       -1.01310780   -33.29248050    14.96649070
N        0.53689220   -33.21448140    13.38749030
H        1.37889220   -33.65348050    13.03549100
C        0.14789220   -31.88248250    12.87549110
H       -0.70410780   -31.51948170    13.44949050
C        1.30389230   -30.93148230    13.20749090
H        1.68289220   -31.13548280    14.20849040
H        2.04489230   -31.14648250    12.43849090
C        0.99089220   -29.36248210    13.18249030
H        0.95589230   -28.96048160    12.17049030
H       -0.01010780   -29.23448180    13.59349060
C        2.01389220   -28.46748160    13.89249040
H        1.75889230   -28.47448160    14.95249080
H        3.00689220   -28.83848190    13.63849070
C        2.01789210   -27.03048130    13.40149120
H        3.08589220   -26.82548140    13.47949030
H        1.77789220   -27.04848290    12.33949090
N        1.22989230   -26.07348250    14.19749070
H        1.36289230   -26.04348180    15.19849110
H        1.54889230   -25.15748210    13.91749100
H        0.26989220   -26.01948170    13.89049050
C       -0.42010780   -31.87448120    11.47049050
O       -1.01310780   -30.85548210    11.18049050
N       -0.34710780   -32.97648240    10.69649030
H        0.14689220   -33.74148180    11.13849070
C       -1.09910770   -33.14448170     9.42849060
H       -0.82810780   -34.18048100     9.22249030
C       -2.64610770   -33.24348070     9.54649070
H       -3.14710780   -32.28148270     9.37749100
H       -2.95910790   -33.90648270     8.73049070
C       -3.14510770   -33.82248310    10.81149100
N       -3.28610780   -35.12748340    11.27349090
C       -3.79610780   -35.05348210    12.51649090
H       -4.10910800   -35.89648060    13.11549090
N       -3.99810770   -33.73548130    12.86949060
H       -4.48110770   -33.55148320    13.73649020
C       -3.56310770   -32.98948290    11.83549020
H       -3.53410770   -31.91048240    11.82049080
C       -0.68710770   -32.39948270     8.13449100
O       -1.23610770   -32.69748310     7.08649060
N        0.16089220   -31.32548140     8.22749040
H        0.53689220   -31.16148190     9.15449050
C        0.59389220   -30.42448230     7.11849070
H       -0.29610780   -30.25248150     6.51249070
C        1.11389220   -29.09648130     7.63949060
H        1.98989220   -29.27548220     8.27649120
H        1.45789230   -28.50148200     6.78449060
C        0.19789220   -28.11348150     8.36049080
N       -0.93310770   -27.43648150     8.00249100
C       -1.34310770   -26.86748120     9.19349100
H       -2.15110780   -26.16648100     9.34449100
N       -0.43310780   -27.01648140    10.14349080
H       -0.44710780   -26.62248230    11.07349110
C        0.54689220   -27.76748280     9.65349100
H        1.42589220   -28.19748120    10.11149020
C        1.69189230   -31.11948200     6.22949080
O        2.78489230   -31.37548260     6.74849080
N        1.50189220   -31.29548260     4.94649080
C        0.46389230   -30.75448230     4.13949060
H        0.25889220   -29.69348140     4.33249090
H       -0.51610770   -31.19448280     4.36249070
C        0.89789220   -30.87048150     2.62349080
H        1.52889230   -29.97748180     2.52949070
H        0.03789220   -30.76848220     1.94949070
C        1.73789230   -32.17748260     2.68549060
H        2.46989230   -32.04648210     1.87949070
H        1.12889220   -33.08348080     2.57349060
C        2.36289220   -32.16548160     4.08449080
H        2.46989230   -33.18148040     4.46649070
C        3.78989220   -31.57948110     4.04749060
O        4.73689220   -32.29948040     3.93049070
N        3.95189210   -30.21748160     3.98749070
H        3.09189220   -29.69548230     4.10849050
C        5.26789240   -29.52448270     3.89549060
H        5.77489230   -29.92348290     3.01649070
H        5.14689210   -28.46748160     3.66049080
C        6.10089210   -29.58548160     5.21549080
O        7.30689240   -29.67948150     5.20449070
N        5.42389200   -29.67848210     6.34049080
H        4.46289210   -29.39148140     6.19949050
C        5.96289210   -30.04648210     7.59449050
H        6.82789230   -29.39248280     7.70049050
C        5.05489210   -29.61248210     8.69249060
H        5.00189210   -28.52448270     8.70749090
H        4.07889220   -30.07748220     8.55649090
C        5.61989210   -30.13948250    10.01749040
H        5.85189250   -31.20148280     9.93649100
H        6.46189210   -29.52848240    10.34149070
C        4.51889230   -30.05848120    11.12349030
O        3.57589220   -29.30748180    11.02649120
N        4.82289220   -30.59548190    12.31249050
H        4.25389240   -30.56748200    13.15049080
H        5.71289210   -31.07848170    12.32049080
C        6.44089220   -31.43548200     7.56249050
O        7.61189220   -31.73248100     7.78049090
N        5.59689240   -32.39548110     7.15449050
H        4.63789220   -32.07848360     7.07049080
C        5.96389250   -33.80248260     7.15049080
H        6.25789210   -34.15148160     8.14049050
C        4.65189220   -34.61048130     6.78749080
H        4.19989200   -34.25448230     5.86149070
C        5.02089210   -36.12448120     6.69649080
H        5.58189200   -36.37948230     5.78949070
H        5.54889200   -36.46348190     7.59649090
H        4.13589240   -36.77048110     6.63749070
C        3.53389220   -34.40848160     7.84049080
H        3.71889230   -35.17048260     8.59749030
H        3.52889230   -33.41448210     8.28849030
C        2.23889230   -34.70948030     7.16649060
H        2.34289220   -35.59248350     6.52349090
H        1.48989220   -35.03848270     7.89649060
H        1.93789220   -33.89248280     6.49949070
C        7.19089220   -34.00148010     6.31049060
O        7.93689200   -34.94648360     6.55249070
N        7.26989220   -33.21148300     5.17349050
H        6.50289200   -32.58548360     4.95849080
C        8.37289240   -33.40348050     4.22049090
H        8.63689230   -34.46048360     4.20049050
C        7.92389200   -32.96348190     2.82249070
H        7.00789210   -33.50948330     2.59749080
H        7.54589220   -31.94248200     2.88449070
C        9.00889210   -33.22748180     1.81049070
H        9.79889200   -32.49848180     1.99249060
H        9.38489250   -34.24748230     1.89949070
C        8.45089240   -33.08348080     0.40149070
O        8.82189180   -33.91948320    -0.46950930
O        7.71089220   -32.13248060     0.03749070
C        9.62689210   -32.60148240     4.64749050
O       10.72189240   -33.21348190     4.69249060
N        9.43589210   -31.35648160     5.16749050
H        8.48189260   -31.02148250     5.23749070
C       10.60589220   -30.73148160     5.83549070
H       11.34289260   -30.53148270     5.05849080
C       10.17989250   -29.38848110     6.37749050
H        9.20289230   -29.44448280     6.87349080
H       10.85189250   -28.87348180     7.07449050
H       10.00989250   -28.62348180     5.60949090
C       11.23189260   -31.70048140     6.90149070
O       12.40989210   -32.00148010     6.85949090
N       10.43289180   -32.26448060     7.75549080
H        9.50489230   -31.85848240     7.78349070
C       10.88789180   -33.23348240     8.76849080
H       11.65189270   -32.65148160     9.28449060
C        9.64989190   -33.51248170     9.65349100
H        8.77989200   -33.78948210     9.04549030
H        9.96989250   -34.37548070    10.25049110
H        9.48389240   -32.58648300    10.21749110
C       11.57189180   -34.44348140     8.17649080
O       12.50089260   -34.94848250     8.71749110
N       11.16289230   -34.85948180     6.94849060
H       10.40789220   -34.40848160     6.44549080
C       11.65689180   -36.12948230     6.33849050
H       11.67589190   -36.88448330     7.12449070
C       10.64589210   -36.65348050     5.34049080
H        9.71389200   -36.96048360     5.83249090
H       10.39989190   -35.88148120     4.60049060
H       11.01689240   -37.59448240     4.91649060
C       13.05989270   -35.93748090     5.67449090
O       13.93189240   -36.76148220     5.75849060
N       13.26689240   -34.77648160     5.13549090
H       12.46289250   -34.16448210     5.06349090
C       14.54389190   -34.32548140     4.53249070
H       14.95289230   -35.08048250     3.86149070
C       14.31389240   -33.01748280     3.79849080
H       13.83089260   -32.27648160     4.43649050
C       15.61189270   -32.44148250     3.18749070
H       16.14789200   -33.27948380     2.72349070
H       15.18889240   -31.66748240     2.53449060
H       16.06389240   -32.00248340     4.08549070
C       13.40789220   -33.26548000     2.60549070
H       12.52989200   -33.78548050     2.99049070
H       12.73689270   -32.43148040     2.40049080
C       13.89589210   -33.90048220     1.29649070
H       14.48289200   -34.80748370     1.48249070
H       13.00689220   -34.09848020     0.68449070
H       14.45889190   -33.15848160     0.71649070
C       15.61589240   -34.06748200     5.60749050
O       16.73889160   -34.43748090     5.42449090
N       15.24089240   -33.50948330     6.77449080
H       14.35089210   -33.02448270     6.77449080
C       16.10089300   -33.35648350     7.92649080
H       17.03989220   -32.95148090     7.55049090
C       15.46089270   -32.39948270     8.99549100
H       14.48489190   -32.77548220     9.30149080
H       16.07089230   -32.36548230     9.89749050
C       15.30489250   -31.00148200     8.45549110
H       16.23689270   -30.66548160     8.00049110
H       14.44289210   -30.91248130     7.79349090
S       14.73589230   -29.83148190     9.74149040
C       14.04989240   -28.64948270     8.63949110
H       13.38189220   -29.08048250     7.88349060
H       13.52089210   -27.87648200     9.20949080
H       14.85989190   -28.20148280     8.05049040
C       16.55389210   -34.69048310     8.68849090
O       17.65889170   -34.97248080     9.10149100
N       15.57089230   -35.65748210     8.70249080
H       14.65689180   -35.36948010     8.37449070
C       15.80389210   -37.00748060     9.13749030
H       16.18989180   -36.92948150    10.15449050
C       14.45589260   -37.80248260     9.16949080
H       13.80289270   -37.24048230     9.83649060
H       13.99389270   -37.70048140     8.18749050
C       14.54189210   -39.24348070     9.58749100
H       13.49889180   -39.49748230     9.77449040
H       14.92389200   -39.87548070     8.78549100
C       15.29089260   -39.47448350    10.88949110
O       15.76089190   -40.58448030    11.13049030
O       15.27089210   -38.68048100    11.81549070
C       16.80189130   -37.75048070     8.21049020
O       17.72389220   -38.36748120     8.63649080
N       16.66989140   -37.85448070     6.84449050
H       15.91389180   -37.33948140     6.40949060
C       17.61089130   -38.57148360     5.95049050
H       17.56789210   -39.61248020     6.27149060
C       17.25689320   -38.41148380     4.42549090
H       16.24389270   -38.79448320     4.24849080
H       17.31089210   -37.36048130     4.11549090
C       18.28189280   -39.16548160     3.58249070
N       18.43989180   -40.55048370     3.63249060
C       19.29589270   -40.89348220     2.65449070
H       19.70889280   -41.87748340     2.48749070
N       19.65589140   -39.75248340     1.94749070
H       20.24489210   -39.73748020     1.12649070
C       18.98989300   -38.67348100     2.46949080
H       18.99589160   -37.65148160     2.11849070
C       19.03389170   -38.14748380     6.09349060
O       20.04189300   -38.93848040     6.18549060
N       19.28789140   -36.80748370     6.28749080
H       18.44989200   -36.23848340     6.30449060
C       20.67989160   -36.36748120     6.63549090
H       21.44089320   -36.71648030     5.93649050
C       20.71689220   -34.78048320     6.58649060
H       19.86189270   -34.44548030     7.17349050
C       22.03089140   -34.15948100     7.20849080
H       21.90689280   -34.41248320     8.26849080
H       22.91489220   -34.65148160     6.78349070
H       22.09889220   -33.07348250     7.06449080
C       20.49489210   -34.14848330     5.22549060
H       19.58389280   -34.45748140     4.71449090
H       20.37389180   -33.07348250     5.35749050
C       21.64089200   -34.25748060     4.21449090
H       21.30989270   -33.54148100     3.45149060
H       22.59589200   -33.93148040     4.64349080
H       21.84489250   -35.28548050     3.89049080
C       21.15489200   -36.87148280     8.00049110
O       22.27289200   -37.36548230     8.15249060
N       20.35689160   -36.62748340     9.04049110
H       19.51289180   -36.07748030     8.93749050
C       20.62389180   -37.07548140    10.40849110
H       21.64589310   -36.85048290    10.71349050
C       19.70589260   -36.51848220    11.48749070
H       18.64289280   -36.62248230    11.27449040
H       19.89589310   -37.05548100    12.41649060
C       20.07289310   -35.06048200    11.82949070
H       19.97889140   -34.41348270    10.95849040
C       18.97589300   -34.51448060    12.81149100
H       19.01689150   -34.95548250    13.81549070
H       19.12489320   -33.43748090    12.96149060
H       17.98089220   -34.69348140    12.38549040
C       21.39389230   -34.80148320    12.45849040
H       21.51289180   -35.43448260    13.34649090
H       22.21189310   -34.95148090    11.74349120
H       21.42689130   -33.73248290    12.70249080
C       20.69689180   -38.61348340    10.53949070
O       21.23189160   -39.18848040    11.49649050
N       20.07989310   -39.34048080     9.64149090
H       19.48889160   -38.78448100     9.03549100
C       20.15689280   -40.79948040     9.49649050
H       20.17789270   -41.11748120    10.53849030
C       18.91589160   -41.38248060     8.85249040
H       18.06389240   -41.12648010     9.48249050
H       18.65889170   -40.89448170     7.91149090
C       18.89489170   -42.93448260     8.66949080
O       18.93889240   -43.59848020     9.75149060
O       18.73389240   -43.43248370     7.54249050
C       21.53989220   -41.24248120     8.98549080
O       22.07389260   -42.17448040     9.56849100
N       22.12989230   -40.51048280     7.96649070
H       21.66089250   -39.78848270     7.43349080
C       23.59889220   -40.46948240     7.78649090
H       24.01889230   -41.44048310     8.04949090
H       23.70789150   -40.23648070     6.72749090
C       24.31789210   -39.45248030     8.65149120
O       25.33489230   -38.92648320     8.17549040
N       23.81489180   -39.19948200     9.85449030
H       22.92289160   -39.59348300    10.12949090
C       24.66489220   -38.45348360    10.77949050
H       24.99089240   -37.45748140    10.47949030
C       23.91989140   -38.17348100    12.06849100
H       23.22389220   -37.34948350    11.91249080
H       23.38589290   -39.03548050    12.46749110
O       24.74189190   -37.83748250    13.14949040
H       25.09089280   -36.95748140    12.98649020
C       25.98589130   -39.18248370    11.04149060
O       26.09989170   -40.38548280    10.96149060
N       27.02889250   -38.47148130    11.43149090
H       26.93089290   -37.46548080    11.36449050
C       28.11789130   -39.10748290    12.16149040
H       27.92789270   -40.15048220    12.41749100
C       29.43189240   -39.09248350    11.36349110
H       29.70189290   -38.10448070    10.96949100
H       30.26189230   -39.48248290    11.96549030
H       29.31889150   -39.70048140    10.45849040
C       28.24589160   -38.42048260    13.56649110
O       28.60589220   -39.10948180    14.52649120
N       28.02489280   -37.10348130    13.71049020
H       27.70389180   -36.51848220    12.94849110
C       28.22189140   -36.42548370    15.01849080
H       29.06289290   -36.92048260    15.50249100
C       28.65289310   -34.99048230    14.68649100
H       27.85689160   -34.54548260    14.07749080
H       28.78489300   -34.46748350    15.64249040
C       29.90689280   -34.89648060    13.89149090
C       31.04389190   -35.55248260    14.42449090
H       30.93689160   -36.02048110    15.39149090
C       32.26889040   -35.49948120    13.69849110
H       33.14889140   -35.93348310    14.14749050
C       32.36289220   -34.74248120    12.52849100
O       33.53589250   -34.54548260    11.88749030
H       34.29289250   -34.71548080    12.45249080
C       31.17589190   -34.19548030    11.93849090
H       31.24689290   -33.76448060    10.95049100
C       29.99489210   -34.21948240    12.68449120
H       29.02889250   -33.88248060    12.33649060
C       27.07089230   -36.45448300    15.92449090
O       27.25789260   -36.84148030    17.04949000
N       25.85889240   -36.17248150    15.55249020
H       25.69489290   -35.70448300    14.66849040
C       24.66689300   -36.53848270    16.32849120
H       24.83589170   -36.09248350    17.30949020
C       23.28489300   -35.97948070    15.69649030
H       23.42089270   -36.06848140    14.61849120
C       21.93389130   -36.54948040    16.04049110
H       21.70189290   -36.75248340    17.09349060
H       21.11589240   -35.99548340    15.56249050
H       21.77889250   -37.54548260    15.60849090
C       23.16089250   -34.49148180    16.09549140
H       23.18289180   -34.35348130    17.18349080
H       23.99389270   -33.88248060    15.72449110
H       22.21589280   -34.02948380    15.78149030
C       24.59089280   -38.03448100    16.60249140
O       24.05889130   -38.41248320    17.68148990
N       25.06389240   -38.90948100    15.78849030
H       25.22489170   -38.50548170    14.87349030
C       25.09989170   -40.40848160    16.00249100
H       24.12689210   -40.67148210    16.41849140
C       25.33289150   -41.08248140    14.59149070
H       24.59089280   -40.64648060    13.92249110
H       26.28889270   -40.85448070    14.11749080
C       24.99289130   -42.58148190    14.72349070
H       25.66689300   -43.17248150    15.34449100
H       23.96689220   -42.67648320    15.07949070
C       25.03689190   -43.27748110    13.38949110
H       26.03389170   -43.26348110    12.94949050
H       24.77889250   -44.30948260    13.62649060
C       24.09289170   -42.65748210    12.34049030
H       23.10789300   -42.57348250    12.80049040
H       24.54389190   -41.73348240    11.97949030
N       23.91789250   -43.55048370    11.17949100
H       24.70189290   -43.94948200    10.68349080
H       23.43289180   -44.37048340    11.51649090
H       23.23489190   -43.20848080    10.51949020
C       26.02989200   -40.87248230    17.11349110
O       25.93089290   -42.01948170    17.50849150
N       26.94289210   -39.95748140    17.57849120
H       26.77889250   -39.01348110    17.25049020
C       27.75489230   -40.19848250    18.76649090
H       27.66289140   -41.23648070    19.08749010
C       29.19389150   -39.92448040    18.25549130
H       29.32489200   -38.97348020    17.72549060
H       29.92889210   -39.76148220    19.05249020
H       29.53689190   -40.79148100    17.67749020
C       27.22989270   -39.43648150    19.98349000
O       27.49489210   -39.91048050    21.05849080
N       26.64889140   -38.26248170    19.88449100
H       26.46389200   -37.88448330    18.96249010
C       26.56989290   -37.30848310    21.09349060
H       27.53089140   -37.10348130    21.56549070
C       26.13889310   -35.91648100    20.56749150
H       25.15889170   -35.85448070    20.07949070
H       26.18689160   -35.19948200    21.39549060
H       26.85689160   -35.66248320    19.77649120
C       25.55789180   -37.69848250    22.17049030
O       25.65689280   -37.18748090    23.24249080
N       24.74589160   -38.68748090    22.05049130
H       24.70689200   -39.24448010    21.20449070
C       23.82989310   -39.12448120    23.10449030
H       23.14089200   -38.28948210    23.22849080
C       23.09589200   -40.41948320    22.72449110
H       22.75189210   -40.28548050    21.69849010
H       23.86089130   -41.18848040    22.82949070
C       21.82389260   -40.68248370    23.60249140
H       21.21689220   -41.42548370    23.08448980
H       22.02089310   -41.08548360    24.59649090
C       20.78889270   -39.61648180    23.83849140
O       20.35489270   -39.37848280    24.94548990
N       20.25889210   -38.92748260    22.83949090
H       19.56789210   -38.19748310    22.96749110
H       20.50589180   -39.13248060    21.87849040
C       24.52889250   -39.32048030    24.45349120
O       24.04889300   -38.69148250    25.43249130
N       25.68389130   -40.02548220    24.49748990
H       25.78689190   -40.68248370    23.73349000
C       26.52089310   -40.09248350    25.78049090
H       25.95689200   -40.66148380    26.51949120
C       27.80189130   -40.87348180    25.42349050
H       28.25589180   -41.02448270    26.40349010
H       27.51289180   -41.88548280    25.13849070
C       28.80089190   -40.23648070    24.46049120
H       28.35789300   -39.66548160    23.64348980
H       29.42589190   -39.52548220    25.00149150
C       29.69389150   -41.37348180    23.89749150
H       30.26289180   -41.83948140    24.70248990
H       29.02189250   -42.07248310    23.39849090
C       30.63589290   -40.80248260    22.85649110
H       30.04489140   -40.39648060    22.03649140
H       31.19889260   -40.00848010    23.34649090
N       31.59089280   -41.76648330    22.32048990
H       32.32789230   -41.97048190    22.98049160
H       31.15689280   -42.63748170    22.05249020
H       31.98389240   -41.48948290    21.43148990
C       26.91789250   -38.77048110    26.44849010
O       27.19789310   -38.70048140    27.66149140
N       26.96089170   -37.71148300    25.64348980
H       26.83789250   -37.87348180    24.65048980
C       27.20289230   -36.30948260    26.06749150
H       27.88789180   -36.46348190    26.90149120
C       27.79689220   -35.42748260    25.01249120
H       27.02989200   -35.21448140    24.26749040
H       28.19189260   -34.49648280    25.41949080
C       28.93089290   -36.13648220    24.23149110
H       28.45889280   -36.97848130    23.72649000
C       29.53589250   -35.19848250    23.14749150
H       28.77189250   -34.90548320    22.41649060
H       29.98989300   -34.29148100    23.56549070
H       30.26089290   -35.65348050    22.46149060
C       30.19289210   -36.65648270    24.95248990
H       30.01089290   -37.41348270    25.72449110
H       30.94889260   -37.15148160    24.33049010
H       30.63789180   -35.76648330    25.41448970
C       25.95689200   -35.55648040    26.69049070
O       26.17889210   -34.64348220    27.45849040
N       24.76789280   -35.95848080    26.27949140
H       24.63089180   -36.53448100    25.45849040
C       23.54189300   -35.41948320    26.85549160
H       23.71889310   -34.37148280    27.09848980
C       22.41889190   -35.62448120    25.75849150
H       22.28489300   -36.65648270    25.41049000
H       21.50289150   -35.40348050    26.32048990
C       22.59789280   -34.78448100    24.48949050
N       22.48189160   -33.42648320    24.57849120
C       22.65989300   -32.93748090    23.33949090
H       22.58989140   -31.90548130    23.02949140
N       22.86589240   -33.97248080    22.43649100
H       22.97089200   -33.86748120    21.43749050
C       22.88489150   -35.12648010    23.18249130
H       23.02789310   -36.10348130    22.74649050
C       23.19389150   -36.04648210    28.16149140
O       22.75889210   -35.37248230    29.06849100
N       23.61089130   -37.34448240    28.26549150
H       23.91489220   -37.90548320    27.47849080
C       23.62489320   -38.03748320    29.57048990
H       22.66489220   -37.79648210    30.02749060
C       23.66989140   -39.55648040    29.25649070
H       24.48289300   -39.72848130    28.55049130
H       23.87589260   -40.20848080    30.10449030
C       22.41889190   -39.97748180    28.44249150
H       22.28089140   -39.30548100    27.59449010
H       22.56789210   -40.93548200    27.94249150
C       21.14489170   -39.90248110    29.34148980
O       21.21989250   -40.00848010    30.60549160
O       20.06389240   -39.71548080    28.72348980
C       24.85989190   -37.68348310    30.51449010
O       24.91789250   -38.24548340    31.62749100
N       25.81489180   -36.84948350    30.12549020
H       25.76489260   -36.38548280    29.22649000
C       26.93889240   -36.56048200    30.95049100
H       27.11789130   -37.54348370    31.38648990
C       28.04889300   -35.87848280    30.08649060
H       28.37589260   -36.62848280    29.36549000
H       27.67989160   -35.02948380    29.51148990
C       29.25089260   -35.46348190    30.99849130
H       28.80789180   -34.84148030    31.77548980
H       29.49889180   -36.41348270    31.47149090
S       30.69389150   -34.75848010    30.05648990
C       31.17689130   -36.12348180    29.01749040
H       30.37189290   -36.39048000    28.32149120
H       32.00789260   -35.87048340    28.34749030
H       31.44489290   -37.01048280    29.60449030
C       26.59789280   -35.68948360    32.11748890
O       26.96589280   -35.97348020    33.27349090
N       25.86189270   -34.55448150    31.91349030
H       25.47689250   -34.32548140    31.00448990
C       25.35789300   -33.66348270    32.93949130
H       25.41189190   -34.18748090    33.89348980
C       26.22789190   -32.42048260    33.03449250
H       27.26689150   -32.74248120    33.11149220
H       26.18489270   -31.92648120    32.06349180
C       25.88589290   -31.43948170    34.15349200
O       26.19089320   -30.22748180    34.02849200
O       25.26589200   -31.95548250    35.10348890
C       23.89589310   -33.27448270    32.78849030
O       23.54289250   -32.14648060    32.36648940
N       23.02489280   -34.25848010    32.96649170
C       23.28089140   -35.69448090    33.42049030
H       23.74989320   -35.52048110    34.39649200
H       23.93089290   -36.10348130    32.63648990
C       21.93789290   -36.46148300    33.40148930
H       21.64989280   -36.46848300    34.46049120
H       22.07489200   -37.44448090    32.93449020
C       21.19089320   -35.59748080    32.40249250
H       20.11189270   -35.70048140    32.57249070
H       21.35389140   -35.85748290    31.34949110
C       21.72789190   -34.12548070    32.39448930
H       21.84089280   -33.76848220    31.37049100
C       20.76989170   -33.28548050    33.15148930
O       20.00489230   -32.57448200    32.57249070
N       20.78689190   -33.28648380    34.53348920
H       21.60289190   -33.62548070    35.02849200
C       19.82289310   -32.57848360    35.30249020
H       18.87189290   -32.57848360    34.77049260
C       19.68289180   -33.20448300    36.73049160
H       20.63089180   -33.09948350    37.25849150
H       19.02289200   -32.56548310    37.31848910
C       19.16989140   -34.67248150    36.88449100
H       19.92989160   -35.36548230    36.52349090
C       18.94289210   -34.95948030    38.34149170
H       18.33889200   -34.12848280    38.72549060
H       18.46589280   -35.94148250    38.44849010
H       19.84389310   -35.01448060    38.96448900
C       17.75989150   -34.97748180    36.22848890
H       16.96289250   -34.47248080    36.78948970
H       17.65189170   -34.67448040    35.17948910
H       17.61189270   -36.06348040    36.25849150
C       20.19989200   -31.11148260    35.45249180
O       19.45989230   -30.42048260    36.14348980
N       21.29189300   -30.60048100    34.84949110
H       21.91489220   -31.24748230    34.38048930
C       21.72089200   -29.19048120    34.89448930
H       21.03189280   -28.57948110    35.47748950
C       23.13389210   -29.19148250    35.52548980
H       23.75089260   -29.95048140    35.04349140
H       23.50689320   -28.17148210    35.43349080
C       23.09389310   -29.48048210    37.02849200
H       22.19989200   -28.97348210    37.39149090
H       22.96589280   -30.55948260    37.11249160
C       24.43389130   -29.17648120    37.79949190
O       24.46889310   -28.79148100    38.94749070
N       25.62689210   -29.39748190    37.26248930
H       26.41289140   -29.23348240    37.87948990
H       25.70489310   -29.64448170    36.28248980
C       21.62289240   -28.43648150    33.57849120
O       21.70389180   -27.19248200    33.60348890
N       21.38989260   -29.14048190    32.42848970
H       21.47389220   -30.14748190    32.48949050
C       21.11389160   -28.48948290    31.12149050
H       21.55889130   -27.49648280    31.19149020
C       21.77489280   -29.30448150    29.97749140
H       21.77289200   -30.36548230    30.22449110
H       21.15989300   -29.18348120    29.08649060
C       23.24389270   -28.92648120    29.61549000
H       23.65789220   -29.49548150    28.78248980
H       23.30889130   -27.88548280    29.29949000
C       24.16089250   -29.25648120    30.78449060
H       23.91389270   -28.51448250    31.54349140
H       23.82889180   -30.22848130    31.15048980
C       25.62789150   -29.33548160    30.35749050
H       25.92889210   -30.29748150    29.94249150
H       25.79989240   -28.63848110    29.53749080
N       26.56389240   -29.08448220    31.53549000
H       26.59789280   -29.78148270    32.26649090
H       27.50189210   -28.99348260    31.17249110
H       26.37289240   -28.20848270    31.99949070
C       19.52689170   -28.30448150    30.98449130
O       18.79889300   -29.09948160    31.52649120
N       18.93789290   -27.42248150    30.11849020
C       19.56589320   -26.29448130    29.51349070
H       19.86989210   -26.62448120    28.51249120
H       20.45989230   -26.03248210    30.09148980
C       18.61789130   -25.11048130    29.37549020
H       18.89989280   -24.57548140    28.46049120
H       18.68589210   -24.49948120    30.28449060
C       17.31489180   -25.91948130    29.29149060
H       17.09689140   -26.09248160    28.23049160
H       16.50389290   -25.44148250    29.85449030
C       17.51789280   -27.28448100    29.96648980
H       17.09189220   -27.20948220    30.96749110
C       16.86189270   -28.37248230    29.14649010
O       17.48989300   -28.94848250    28.24849130
N       15.63389210   -28.66548160    29.55049130
H       15.14689250   -28.05348210    30.19349100
C       14.93589210   -29.86648180    29.18949130
H       15.68689250   -30.65248110    29.27548980
C       13.86189270   -30.31448170    30.11949160
H       14.28089240   -30.20748140    31.12049100
H       13.05389210   -29.58348270    30.12248990
C       13.29589270   -31.74448200    30.02149010
H       12.70389270   -31.85048100    30.93148990
H       12.69689180   -31.83748250    29.11549000
C       14.29289250   -32.83448030    29.91649060
H       14.89089200   -32.77148060    29.00649070
H       15.03589250   -32.72348020    30.70549010
C       13.78089240   -34.24248120    30.02649120
H       13.13989260   -34.28948210    30.90649030
H       13.22089200   -34.36448290    29.09949110
N       14.86689190   -35.28648380    30.01049040
H       15.54889200   -35.10748290    30.73449130
H       14.50289250   -36.22048190    30.13249020
H       15.48889260   -35.30348210    29.21449090
C       14.41989230   -29.91148190    27.70649150
O       14.19089220   -30.95148280    27.10249140
N       14.19789220   -28.68948170    27.25149150
H       14.25489230   -27.86648180    27.83949090
C       13.78889180   -28.48748210    25.80849080
H       13.72389220   -29.47448160    25.35149000
C       12.36989210   -27.91348270    25.83949090
H       12.34989260   -27.05948260    26.51649090
H       12.10989190   -27.53648190    24.85049060
C       11.38189220   -29.06648250    26.22049140
H       11.69189260   -29.98848150    25.72849080
H       11.41589260   -29.31748200    27.28049090
C        9.87389180   -28.89048190    25.80049130
O        9.31989190   -27.79648210    25.66448970
N        9.30789180   -29.97148130    25.34848980
H        8.43389230   -29.95448110    24.83649060
H        9.75989250   -30.87748150    25.38349150
C       14.77189250   -27.58548160    25.01349070
O       15.39489270   -26.75348280    25.58849140
N       14.71989250   -27.69248200    23.70649150
H       14.14589210   -28.40448190    23.27049060
C       15.68189240   -26.99148180    22.79049110
H       16.49889180   -26.54848290    23.35949130
C       16.34089280   -27.99848180    21.87948990
H       15.65289210   -28.44848250    21.16448970
H       17.08689310   -27.51048280    21.25149150
C       17.04289250   -29.03448100    22.75448990
O       17.58989140   -28.60548210    23.79249000
O       17.10189250   -30.18548200    22.39649010
C       15.11089230   -25.72248270    22.07649040
O       13.92389200   -25.53248210    21.93049050
N       16.03089140   -24.84348110    21.60549160
H       17.01889230   -25.05348210    21.67049030
C       15.77889250   -23.55548290    20.88949010
H       15.28689190   -22.84548190    21.55349160
C       17.16289140   -22.98648260    20.55249020
H       17.43389130   -22.58548160    21.52849010
H       17.89889140   -23.72148130    20.22449110
C       17.10889240   -21.91048240    19.46149060
H       16.62389180   -22.28748130    18.56049160
H       16.39789200   -21.12748150    19.72249030
C       18.44689180   -21.19748120    19.10049060
H       19.20389180   -21.95048140    18.88149070
H       18.42289160   -20.62448120    18.17349050
N       18.96989250   -20.46148110    20.25349040
H       19.76789280   -20.88548280    20.70349120
C       18.65189170   -19.37748150    20.87948990
N       17.64889140   -18.69748120    20.42349050
H       17.17389300   -18.98748210    19.58049010
H       17.35189250   -17.84548190    20.87649150
N       19.32489200   -18.84248160    21.84649090
H       20.12789150   -19.25548170    22.29949000
H       19.03389170   -17.91948130    22.13549040
C       14.84889220   -23.68148230    19.69749070
O       14.71989250   -24.64448170    18.94149020
N       14.01089190   -22.67848210    19.51649090
H       14.11989210   -21.92548180    20.18649100
C       12.97589210   -22.70348170    18.46349140
H       12.34889220   -23.58648110    18.58349040
C       12.04189210   -21.50048260    18.57549100
H       12.71389200   -20.67848210    18.85149000
H       11.63989260   -21.22148130    17.59449010
C       10.96889210   -21.64148140    19.72249030
C       11.17389200   -22.45448110    20.80149080
H       12.02589230   -23.07548140    21.03849030
C       10.08289240   -22.50748250    21.72749140
H       10.11289220   -23.21148110    22.54549030
C        8.95789240   -21.65348240    21.59549140
O        7.85289240   -21.78448100    22.34148980
H        7.05189230   -21.33548160    22.06249050
C        8.85989190   -20.83248140    20.47049140
H        7.98789220   -20.20948220    20.33049010
C        9.85189250   -20.85648160    19.50049020
H        9.78589250   -20.29248240    18.58149150
C       13.60889240   -22.80148120    17.03948970
O       13.02889250   -23.55848120    16.27849010
N       14.71589180   -22.08248140    16.75349040
H       14.91189190   -21.24148180    17.28149030
C       15.30789180   -22.07548140    15.40349100
H       14.53089240   -21.85048100    14.67249110
C       16.38789180   -20.95448110    15.29849050
H       17.15389250   -21.02448270    16.08049010
H       16.88389210   -20.96848110    14.32049080
H       15.93589210   -19.95648190    15.36449050
C       15.88889220   -23.51048280    15.06449030
O       16.39889140   -23.76948170    13.99049090
N       16.03289220   -24.43848230    16.04549030
H       15.93289180   -24.20748140    17.02649120
C       16.20689200   -25.88748170    15.84049030
H       16.58689310   -26.09448240    14.84049030
C       17.23689270   -26.48148160    16.85449030
H       18.20689200   -26.01548190    16.67749020
H       16.93989180   -26.16048240    17.85249140
C       17.37089160   -28.00348280    16.69649120
H       16.47189140   -28.56248280    16.95749090
C       17.75689320   -28.60448270    15.30749030
H       18.70089150   -28.21248250    14.90749070
H       17.83389280   -29.68948170    15.44949050
H       16.96589280   -28.34348110    14.59449100
C       18.34389310   -28.51948170    17.68549160
H       18.50089260   -29.59848210    17.56749150
H       19.31389240   -28.04148100    17.50549130
H       18.02689170   -28.25648120    18.70248990
C       14.89289190   -26.68848230    15.77449040
O       14.46689220   -27.05148120    14.65649030
N       14.17689230   -27.02548220    16.94849010
H       14.48789220   -26.60048100    17.81449130
C       13.16589260   -28.10548210    16.97949030
H       13.51889230   -28.86448290    16.28149030
C       12.90989210   -28.74248120    18.45149040
H       12.17089270   -29.53348160    18.32549100
H       13.83389190   -29.04748150    18.94249150
C       12.26789190   -27.66548160    19.43749050
H       12.91689210   -26.79748150    19.55749130
H       11.36089230   -27.24048230    19.00649070
C       11.96389200   -28.27548220    20.84949110
H       11.25589180   -29.09848210    20.75949100
H       12.84089180   -28.78648190    21.24449160
N       11.48889260   -27.24048230    21.73149110
H       11.98689270   -26.36648180    21.64249040
C       10.46389200   -27.33248140    22.58448980
N        9.65689180   -28.28048130    22.65249060
H        9.72089200   -29.01948170    21.96749110
H        8.90589240   -28.31348230    23.32748990
N       10.17789270   -26.28448100    23.32249070
H       10.80489250   -25.49648280    23.39749150
H        9.52989200   -26.44648170    24.08049010
C       11.94289210   -27.73248100    16.19548990
O       11.27089210   -28.67148210    15.83349040
N       11.60789200   -26.42648120    16.03549000
H       12.11589240   -25.72948270    16.56749150
C       10.33189200   -26.02948190    15.31649110
H        9.67789270   -26.90148160    15.30149080
C        9.57589240   -24.84348110    15.89849090
H        8.53889180   -24.97348210    15.58849050
C        9.51589200   -24.76548190    17.43349080
H        8.53589250   -25.11848260    17.77649120
H       10.33389190   -25.29848290    17.93349080
H        9.48189260   -23.71748160    17.75749020
O       10.08089260   -23.60948180    15.52249050
H       11.00089260   -23.70648190    15.77949050
C       10.56089210   -25.72548100    13.82149030
O        9.63389210   -25.36548230    13.11849120
N       11.86289220   -25.70848270    13.35849090
H       12.62689210   -25.88648220    13.99949070
C       12.25389190   -25.45448110    11.91449070
H       12.03289220   -24.40048220    11.74449060
C       13.72889230   -25.56648250    11.70449070
H       14.00989250   -25.22448160    10.70849040
H       14.21489240   -24.94248200    12.45549110
O       14.28689190   -26.86748120    11.94249060
H       14.57489200   -26.91648100    12.85649110
C       11.43489270   -26.21648220    10.85349080
O       11.08489230   -25.62148280     9.82849030
N       10.96089270   -27.44848250    11.05149080
C       11.44389250   -28.55048180    11.91549110
H       10.99789240   -28.45048140    12.91249080
H       12.53889180   -28.51748280    11.96849060
C       10.91089250   -29.82648280    11.21949100
H       10.81789210   -30.68448260    11.89649110
H       11.62889190   -30.25948140    10.51149080
C        9.58189200   -29.42248150    10.51749040
H        8.69989200   -29.42648120    11.17049030
H        9.39589210   -30.07548140     9.65649030
C        9.91989230   -28.02748110    10.12749100
H       10.29689220   -27.97748180     9.10549070
C        8.56889250   -27.26948170    10.21849060
O        7.90089230   -27.03348160     9.20649050
N        8.08389190   -27.01248170    11.43149090
H        8.52889250   -27.44448280    12.23349090
C        6.81989240   -26.27948190    11.57249070
H        6.09389210   -26.89948270    11.04549030
C        6.52989240   -26.22648240    13.05649090
H        7.29389240   -25.72048190    13.64649110
H        5.63389210   -25.61948200    13.19149110
C        6.24489210   -27.65548130    13.63649080
H        5.66689210   -27.61048130    14.55849080
H        5.56189200   -28.12848280    12.93049050
C        7.41489220   -28.61548230    13.97149090
O        8.57789230   -28.32148170    13.75149060
N        7.16789250   -29.64548110    14.73849110
H        7.93789240   -30.20348170    15.08849050
H        6.23989200   -29.98748210    14.95949080
C        6.90989210   -24.86848260    10.94149110
O        5.96789220   -24.40348240    10.30349060
N        8.02689270   -24.16348270    11.08949090
H        8.76589200   -24.55848120    11.65949060
C        8.42189220   -22.88848110    10.53049090
H        7.45289230   -22.40648270    10.65949060
C        9.58989240   -22.33848190    11.40149120
H        9.27189250   -22.41348270    12.44849110
H       10.41489220   -23.06048200    11.37049100
C       10.06989190   -20.95048140    11.15149120
C       10.93589210   -20.66348270    10.15949060
H       11.32389260   -21.32248120     9.39649110
N       11.06989190   -19.28748130    10.00749110
H       11.57789230   -18.92648120     9.21349050
C       10.15989210   -18.54048160    10.75249100
C        9.74289230   -17.22748180    10.67349050
H       10.15789220   -16.53648190     9.95449070
C        8.71689220   -16.91148190    11.54649070
H        8.34689240   -15.89848230    11.60849090
C        8.14289190   -17.86248210    12.44449040
H        7.35989240   -17.58048250    13.13349060
C        8.63189220   -19.12348180    12.46649070
H        8.19389250   -19.87448120    13.10749050
C        9.63389210   -19.59948160    11.61249070
C        8.68989180   -22.87648200     9.04049110
O        8.30189230   -21.95848270     8.30949120
N        9.31689260   -23.93548200     8.47049050
H        9.41289230   -24.72848130     9.09449100
C        9.51089190   -24.09048270     6.96349050
H        9.57389260   -23.06448170     6.60149050
C       10.81189250   -24.90848160     6.68149090
H       10.66589260   -25.88348200     7.14449070
H       10.92289260   -25.14448170     5.62349080
C       12.15889260   -24.21248250     7.17049070
H       12.10089210   -23.75748250     8.15949060
C       13.34989260   -25.15348240     7.16849090
H       13.55889230   -25.58748250     6.18249080
H       14.25789260   -24.63948250     7.50849060
H       13.35589220   -26.03648190     7.82049080
C       12.48489190   -23.07948110     6.20449070
H       12.41089250   -23.46748160     5.18149090
H       11.89389230   -22.16448210     6.33349080
H       13.52289200   -22.74248120     6.31049060
C        8.33089260   -24.62148280     6.15649080
O        8.10989190   -24.13948250     5.04949090
N        7.45189240   -25.40748210     6.78849080
H        7.57589240   -25.56348230     7.78149080
C        6.31489230   -26.07048230     6.10849050
H        6.73789220   -26.76148220     5.37949090
H        5.80789230   -26.72048190     6.82149080
C        5.24089240   -25.27048110     5.35149050
O        4.81489230   -25.65948100     4.27049060
N        4.85089210   -24.09848210     5.82549050
C        4.91689210   -23.69348140     7.25649070
H        5.95089240   -23.80348210     7.60549070
H        4.21289210   -24.35248180     7.77949050
C        4.29589220   -22.31848140     7.31949090
H        5.13389210   -21.62148280     7.19549080
H        3.80189230   -22.10248180     8.27549080
C        3.28889230   -22.36148260     6.13649080
H        3.10789230   -21.35348130     5.74349070
H        2.34889220   -22.81648250     6.47249080
C        3.93589230   -23.26948170     5.09249070
H        3.25389220   -24.00848200     4.67249060
C        4.65089230   -22.52948190     3.97649070
O        4.01889230   -22.21648220     2.98649070
N        5.90289210   -22.12448120     4.17749070
H        6.36089230   -22.33448220     5.05649090
C        6.71389250   -21.35448270     3.23149060
H        6.08989240   -20.56548120     2.81249070
C        8.05189230   -20.80648230     3.81249070
H        8.80789180   -21.53648190     3.52349070
H        8.26089190   -19.86648180     3.30049060
C        8.23489190   -20.61548230     5.32549050
H        7.87889240   -21.52748110     5.80449060
H        9.26389220   -20.56848140     5.68049050
C        7.30689240   -19.59148220     5.95349070
O        6.69789220   -18.87048150     5.25749060
N        7.23089220   -19.44648170     7.22349070
H        6.65589240   -18.68048290     7.55549050
H        7.76089240   -20.04648210     7.84449050
C        7.03089240   -22.19148250     1.96949060
O        7.22589210   -21.55348210     0.94149070
N        7.26589200   -23.52848240     2.05149080
H        7.48389240   -23.93448260     2.95349070
C        7.59889220   -24.39248280     0.90249070
H        8.00789260   -23.81248280     0.07549070
C        8.52989200   -25.46048160     1.42249070
H        9.26489260   -24.94048120     2.03649070
C        7.81889200   -26.49648280     2.40649080
H        8.52789210   -27.23848150     2.79449080
H        7.32589240   -25.95848270     3.22649070
H        7.07089230   -27.04748150     1.82349070
C        9.38289260   -26.33748250     0.50049070
H       10.14889240   -26.71048160     1.18049070
H        8.83489230   -27.17348290     0.06549070
C       10.05789180   -25.53848270    -0.65150930
H        9.36089230   -25.25348280    -1.44950930
H       10.54089260   -24.57248120    -0.45850930
H       10.69689180   -26.25548170    -1.18250930
C        6.27689220   -25.01648140     0.29149070
O        6.29989240   -25.19848250    -0.90350930
N        5.17289210   -25.15248110     0.98449070
H        5.45389220   -25.17648120     1.95749070
C        3.84389230   -25.20148280     0.47049070
H        3.69189210   -26.10448270    -0.12050930
C        2.83389230   -25.42748260     1.61349070
H        3.25889230   -26.26748280     2.16149070
H        2.58789230   -24.61148260     2.29249070
C        1.54589220   -25.97148130     1.01549070
H        0.99389230   -25.19848250     0.48149070
H        1.76989220   -26.79048160     0.33049070
C        0.56289230   -26.39248280     2.10349060
O        0.91489230   -27.00648120     3.16849060
O       -0.65010770   -26.16948130     1.95149060
C        3.48489210   -23.97348210    -0.38250930
O        2.88089230   -24.07748220    -1.42850940
N        3.89689230   -22.81148150     0.13849070
H        4.47889230   -22.82848170     0.96749070
C        3.61589220   -21.55148120    -0.61450930
H        2.59589220   -21.50148200    -0.99550930
C        3.70389220   -20.24048230     0.19849070
H        4.48289200   -20.17348290     0.95849070
C        3.94789220   -18.99448200    -0.75050930
H        3.18189220   -19.10048100    -1.52850930
H        3.78789230   -18.04348180    -0.22750930
H        4.93889240   -19.04148100    -1.21950920
C        2.33989210   -20.08148190     0.88749070
H        1.47289230   -19.98648260     0.22249070
H        2.14289210   -20.88848110     1.60449080
H        2.27789240   -19.16848180     1.49249060
C        4.38789220   -21.56648250    -1.94250930
O        3.86889220   -21.24048230    -2.95350930
N        5.63089230   -21.94648170    -1.93350930
H        6.16189240   -22.11548230    -1.08850930
C        6.53289220   -22.03548240    -3.14750930
H        6.40989210   -21.07248120    -3.64250920
C        8.01889230   -22.24848180    -2.83150940
H        8.10889240   -22.75048260    -1.86750920
C        8.85089210   -23.12848280    -3.76450920
H        9.91289230   -23.23648260    -3.51050930
H        8.40589240   -24.13048170    -3.78750920
H        8.75689220   -22.81248280    -4.81050920
C        8.68689250   -20.84548190    -2.72650930
H        8.78789230   -20.53148270    -3.76550940
H        7.93789240   -20.17448230    -2.30650930
C        9.97989180   -20.93048290    -1.98650930
H        9.80689240   -21.22848130    -0.94550930
H       10.69089220   -21.64948270    -2.41150930
H       10.41389180   -19.92948150    -1.87450930
C        5.98289200   -23.03148270    -4.14150950
O        5.99589200   -22.68948170    -5.35850910
N        5.35889240   -24.18448260    -3.70950940
H        5.38989210   -24.39748190    -2.71950940
C        4.66189240   -25.14448170    -4.57750940
H        5.38689230   -25.49748230    -5.31150910
C        4.24189230   -26.31648250    -3.70650940
H        5.00689220   -26.61848260    -2.99150920
H        3.33689210   -26.13048170    -3.12750940
C        3.74489240   -27.49548150    -4.55950930
H        2.84089230   -27.20548250    -5.09450910
H        4.55589250   -27.81448170    -5.21450950
C        3.35389230   -28.72048190    -3.70550920
H        2.70889230   -28.31848140    -2.92350940
H        2.91889210   -29.42948150    -4.41050910
N        4.57189230   -29.25548170    -3.05650930
H        5.03089240   -28.61348150    -2.42650940
C        4.94989200   -30.52148250    -3.04550930
N        4.38989210   -31.45748140    -3.79150940
H        3.72789220   -31.15148160    -4.49050950
H        4.66989230   -32.42348100    -3.69950940
N        5.89089200   -30.91248130    -2.27850940
H        6.42989210   -30.27548220    -1.70950930
H        5.96389250   -31.89148140    -2.04050920
C        3.40889220   -24.48848150    -5.32750940
O        3.32789230   -24.59248160    -6.55650950
N        2.69689230   -23.66148190    -4.60350940
H        2.90489220   -23.52348140    -3.62250920
C        1.45989230   -22.98148160    -5.05850930
H        0.86589220   -23.79048160    -5.48450950
C        0.73189220   -22.36448290    -3.81050920
H        0.31189220   -23.19948200    -3.25050930
H        1.34989230   -21.77048110    -3.13650940
O       -0.39710780   -21.50848200    -4.13050940
H       -0.95310780   -22.08348270    -4.66050910
C        1.82689230   -21.96848110    -6.14650920
O        1.31389220   -22.02848240    -7.22650910
N        2.83589220   -21.12848280    -5.96750930
H        3.24889230   -21.10348130    -5.04250910
C        3.39789220   -20.10748100    -6.90950920
H        2.63189220   -19.40948100    -7.24650910
C        4.56889200   -19.33948140    -6.20450930
H        5.39889240   -20.03748130    -6.09750940
H        4.93089250   -18.56948280    -6.88550950
O        4.19789220   -18.90748210    -4.93350930
H        4.93689200   -18.48848150    -4.48750930
C        4.02689220   -20.77948190    -8.13750930
O        3.81489230   -20.39148140    -9.28750900
N        4.78789230   -21.89548110    -7.97850940
H        5.05789230   -22.11748120    -7.02750920
C        5.52389240   -22.63248250    -9.06250950
H        6.06989240   -21.86548230    -9.61250970
C        6.45889230   -23.61848260    -8.43750950
H        5.90589240   -24.33348270    -7.82850930
C        7.30489210   -24.41548160    -9.37050910
H        7.70789240   -23.81448170   -10.19550900
H        8.16989230   -24.91948130    -8.92150970
H        6.67989210   -25.17948150    -9.84950920
O        7.42689230   -23.09248160    -7.55150940
H        6.89889240   -22.82648280    -6.79550930
C        4.62289240   -23.27448270    -9.97850890
O        4.73889210   -23.04448130   -11.19150920
N        3.58289220   -24.04948230    -9.55650900
H        3.43889210   -24.37448120    -8.60850910
C        2.58189230   -24.56648250   -10.53450970
H        3.16289230   -24.95048140   -11.37250900
C        1.81989230   -25.74348260    -9.95250890
H        1.07989230   -25.36548230    -9.24750900
H        1.27089230   -26.31448170   -10.70150950
C        2.55389210   -26.89548110    -9.18850900
H        3.07489230   -26.49548150    -8.31850910
H        1.83989230   -27.63148120    -8.81750970
C        3.50389220   -27.64948270   -10.13250920
H        2.95889230   -28.05048180   -10.98750970
H        4.25989250   -26.95448110   -10.49650960
C        4.02089210   -28.86948200    -9.37450890
H        4.30989220   -28.68748280    -8.33850960
H        3.31289220   -29.69648170    -9.32150940
N        5.11589240   -29.38348200   -10.22850890
H        5.65189220   -30.22248270   -10.05750940
H        4.81489230   -29.52848240   -11.18150900
H        5.77989240   -28.63948250   -10.38550950
C        1.55389230   -23.49648280   -11.07450960
O        1.12589230   -23.51148220   -12.20750900
N        1.45289220   -22.38348200   -10.36150930
H        1.82189230   -22.40648270    -9.41750910
C        0.64589230   -21.23248100   -10.84150890
H       -0.27410780   -21.61648180   -11.28250890
C        0.35889220   -20.22848130    -9.69350910
H       -0.17510780   -20.75748250    -8.90450950
H        1.30189230   -19.89048190    -9.26350980
C       -0.49010780   -19.01248170   -10.00150970
H        0.03089220   -18.40248110   -10.73950960
H       -1.32310770   -19.39348220   -10.59250930
S       -1.08910780   -18.07748220    -8.52450940
C       -2.41510770   -19.11348150    -8.18050960
H       -2.15210770   -20.17848210    -8.14250950
H       -2.90010790   -18.78748130    -7.25250910
H       -3.09310770   -18.95148280    -9.02850910
C        1.31389220   -20.55148120   -12.01550960
O        0.68589220   -20.39248280   -13.02750970
N        2.56089230   -20.19848250   -11.86150930
H        3.03689220   -20.29248240   -10.97150900
C        3.34789230   -19.59448240   -12.98150920
H        2.74389220   -18.80548290   -13.42950920
C        4.67689230   -18.90548130   -12.40350910
H        5.28189230   -19.74248120   -12.05450920
C        5.40089230   -18.26948170   -13.54350950
H        4.76489210   -17.74848180   -14.26950930
H        6.28089240   -17.70948220   -13.20250890
H        5.90689230   -19.00048260   -14.18650910
C        4.24089240   -17.87148280   -11.35650920
H        3.52289220   -18.27148250   -10.64050960
H        5.15389200   -17.52248190   -10.87350940
C        3.49889230   -16.59748270   -11.91350940
H        2.68589230   -16.85948180   -12.60150910
H        3.05689220   -16.07948110   -11.05350970
H        4.16489220   -15.87648200   -12.40250970
C        3.61789230   -20.56348230   -14.14050960
O        3.56089230   -20.10848240   -15.27250960
N        3.66689230   -21.91448210   -13.90550900
H        3.60789230   -22.17948150   -12.92950920
C        3.78389220   -22.94148250   -14.95650960
H        4.66089200   -22.71548270   -15.56350900
C        4.01089240   -24.34148220   -14.27450940
H        4.73189210   -24.24848180   -13.46250920
H        3.05989220   -24.61948200   -13.82050900
C        4.46289210   -25.31648250   -15.32250980
H        3.68089220   -25.38048170   -16.07950970
H        5.34689240   -24.95248220   -15.84550950
C        4.74189230   -26.69548230   -14.76250930
O        5.91489220   -27.08648110   -14.55750940
O        3.77089210   -27.39448170   -14.35650920
C        2.58489230   -22.91548160   -15.88550950
O        2.61989240   -23.12148280   -17.06950950
N        1.35689220   -22.73148160   -15.33950900
H        1.33589220   -22.70948220   -14.32650950
C        0.07289220   -22.54748150   -16.14950940
H       -0.02710780   -23.36248210   -16.86650850
C       -1.12010780   -22.63648220   -15.18950940
H       -1.06310770   -21.80548290   -14.48550890
H       -2.07010770   -22.48148160   -15.70050910
C       -1.28010770   -23.97648240   -14.39450930
H       -1.52310780   -24.69748120   -15.17450900
H       -0.40510780   -24.25948140   -13.80950930
C       -2.48010780   -24.03048130   -13.34850880
H       -3.34010770   -24.25648120   -13.97950940
H       -2.20410780   -24.87348180   -12.71550940
N       -2.63410780   -22.71748160   -12.59350970
H       -2.38010760   -21.84748270   -13.03950980
C       -3.09910770   -22.55648230   -11.35150910
N       -3.21210770   -23.49848180   -10.47850890
H       -2.65610770   -24.32548140   -10.64850900
H       -3.64310770   -23.20448110    -9.61350920
N       -3.45610790   -21.34648130   -10.99750900
H       -3.42710780   -20.61548230   -11.69350910
H       -3.85710790   -21.18948170   -10.08350940
C        0.04689220   -21.22048190   -16.90650940
O       -0.43810780   -21.14748190   -18.00750920
N        0.43589230   -20.14148140   -16.20250890
H        0.71789220   -20.27348140   -15.23850920
C        0.47389220   -18.79448130   -16.83750920
H       -0.53810780   -18.48948290   -17.10450940
C        1.15789220   -17.90548130   -15.81650920
H        0.68189220   -18.13448140   -14.86350920
H        2.18589230   -18.25448230   -15.71650890
C        1.05189230   -16.36748120   -16.14950940
H        1.26389230   -15.69648170   -15.31650920
H        1.82589220   -16.14648250   -16.88451000
C       -0.25110780   -15.77948190   -16.67750930
O       -0.21310780   -14.86148170   -17.55250930
O       -1.35110770   -16.21548270   -16.25150870
C        1.36189220   -18.77148250   -18.13050840
O        1.04389230   -18.25848200   -19.15550990
N        2.59689240   -19.35648160   -18.06151010
H        2.96389220   -19.77848240   -17.21650890
C        3.58189230   -19.22548100   -19.23550990
H        3.49289230   -18.26148220   -19.73650930
C        4.97689250   -19.34548190   -18.71751020
H        5.67289210   -19.24348260   -19.55050850
C        5.26489210   -18.07548140   -17.87650870
H        4.97989230   -18.31348230   -16.84450910
H        6.28189230   -17.68748280   -18.01651000
H        4.51289220   -17.31548120   -18.12250900
C        5.27889200   -20.74448200   -18.09650990
H        4.66889240   -20.92148210   -17.21051030
H        5.10189250   -21.52848240   -18.83251000
C        6.71889210   -20.89748190   -17.61950870
H        7.32389210   -20.36348150   -18.36250880
H        6.82289220   -20.45748140   -16.61950870
H        7.09289220   -21.92948150   -17.62650870
C        3.26789210   -20.10248180   -20.48250960
O        3.79789230   -19.75948140   -21.50850870
N        2.31889220   -21.08448220   -20.30950930
H        1.88889230   -21.05748180   -19.39250950
C        1.72489230   -21.79248240   -21.39151000
H        2.23889230   -21.54248240   -22.31950950
C        1.75989220   -23.31248280   -21.30650900
H        1.19889220   -23.64548110   -20.43350980
H        1.25689220   -23.78748130   -22.14851000
C        3.16089220   -23.90948100   -21.25550840
O        3.74689220   -24.18048290   -22.27150920
N        3.67489220   -24.20348170   -20.05550960
H        4.64089200   -24.48548130   -19.94750980
H        3.22289230   -24.09348110   -19.15550990
C        0.26089220   -21.32148170   -21.57950970
O       -0.55210780   -21.89648250   -22.27750970
N       -0.08510780   -20.18348120   -21.04650880
H        0.57289220   -19.53548240   -20.63050840
C       -1.44710780   -19.57548140   -21.30950930
H       -2.14910770   -20.40348240   -21.40450860
C       -1.98610770   -18.65848160   -20.20250890
H       -3.01310780   -18.39148140   -20.45350840
H       -1.94810770   -19.17948150   -19.24650960
O       -1.19110770   -17.43648150   -20.17951010
H       -0.37410770   -17.72848130   -19.77050970
C       -1.46610770   -18.83648110   -22.69050980
O       -0.44310780   -18.39648250   -23.19150920
N       -2.64010790   -18.66448210   -23.35250850
H       -3.50010780   -19.07948110   -23.01550870
C       -2.80410770   -17.64648250   -24.38550950
H       -1.86410770   -17.69948200   -24.93550870
C       -3.87310770   -17.99948120   -25.44450950
H       -4.83610770   -18.28948210   -25.02550890
C       -4.00110770   -16.93648150   -26.48151020
H       -3.01810770   -16.61148260   -26.84251020
H       -4.71610780   -17.09148220   -27.29950900
H       -4.38410760   -16.02748110   -26.00150870
C       -3.39410780   -19.26648140   -26.10550880
H       -3.95510770   -19.61848260   -26.98050880
H       -2.32110790   -19.20748140   -26.32450870
H       -3.42610760   -20.11848260   -25.41551020
C       -2.95010780   -16.35648160   -23.63250920
O       -4.11610790   -16.00348280   -23.28550910
N       -1.86563020   -15.66018532   -23.30379684
H       -0.96166423   -16.09066627   -23.46834365
C       -1.90434549   -14.28096596   -22.79883526
H       -2.84335104   -14.14201402   -22.25968149
C       -0.76504789   -14.06229885   -21.77775055
H       -0.80201772   -13.04112835   -21.40325631
H       -0.91222081   -14.72791651   -20.92708871
C        0.61206602   -14.31261296   -22.36192721
O        1.22657622   -13.45016065   -22.95496820
N        1.09092921   -15.53024573   -22.28124171
H        1.90539401   -15.73971661   -22.85066168
H        0.59278332   -16.24959213   -21.77491596
C       -1.93176803   -13.23518429   -23.94224324
O       -1.70238185   -12.06670855   -23.69649670
N       -2.16458436   -13.65834831   -25.19154969
H       -2.40721117   -14.63075815   -25.29932718
C       -2.43553115   -12.80177778   -26.35939010
H       -1.90027334   -11.86127213   -26.24228452
C       -1.90710685   -13.50030186   -27.63145273
H       -0.85640655   -13.74073491   -27.48250326
H       -2.45175732   -14.43505108   -27.77180077
C       -1.99078003   -12.67941377   -28.92433395
O       -2.15515205   -11.44286379   -28.87968738
O       -1.91293562   -13.27460116   -30.01704782
C       -3.93598203   -12.45534540   -26.45797634
O       -4.77903751   -13.16230682   -25.93235364
N       -4.26073952   -11.35175818   -27.12930652
H       -3.51387709   -10.87913640   -27.64416736
C       -5.59936382   -10.78738684   -27.25298012
H       -6.32303487   -11.59784368   -27.34576607
C       -5.90111206   -10.00679592   -25.96589171
H       -5.96781391   -10.77578553   -25.17092705
H       -5.03210992    -9.34678233   -25.78959902
C       -7.20875946    -9.20821889   -25.98360561
O       -8.32433226    -9.77092722   -25.94566444
N       -7.04769404    -7.86737640   -26.03601293
H       -7.88267652    -7.26093078   -26.02448256
H       -6.09736828    -7.44742334   -26.08316339
C       -5.68257422    -9.85340133   -28.48249575
O       -4.72232647    -9.15922031   -28.77289502
N       -6.81222840    -9.78977985   -29.21416215
C       -7.09884589    -8.68730958   -30.13282650
H       -6.57677299    -8.85710940   -31.07623540
H       -6.78414124    -7.72583121   -29.70829869
C       -8.61103383    -8.72632731   -30.36042196
H       -8.90620827    -8.28500172   -31.31961960
H       -9.11827077    -8.21392791   -29.53636103
C       -8.89993841   -10.22979867   -30.29993878
H       -8.68786934   -10.67782418   -31.28063370
H       -9.94289143   -10.44125921   -30.04608347
C       -7.91552939   -10.75378005   -29.24290996
H       -8.40476768   -10.77578710   -28.27075032
C       -7.46537397   -12.16334369   -29.63416122
O       -6.47621566   -12.32045825   -30.34096809
N       -8.22910790   -13.17648220   -29.21150970
H       -9.01310730   -12.98748210   -28.59850880
C       -8.07210730   -14.51248170   -29.75850870
H       -7.06010770   -14.88048170   -29.92951010
C       -8.65310760   -15.51548190   -28.72250940
H       -9.61110780   -15.24348160   -28.27950860
H       -8.85510730   -16.43048290   -29.27950860
C       -7.67010780   -15.94348240   -27.61750980
H       -6.67210770   -16.05048180   -28.04250910
C       -7.65210770   -14.96148200   -26.39151000
H       -6.86610790   -15.19648170   -25.66350940
H       -7.47710750   -13.90748210   -26.64250950
H       -8.65510750   -15.06148150   -25.95850940
C       -8.02910800   -17.31048200   -27.01450920
H       -7.35310790   -17.53348160   -26.17951010
H       -9.09610750   -17.45248220   -26.80550960
H       -7.84610800   -18.04648210   -27.80650900
C       -8.66910740   -14.52648160   -31.11050990
O       -9.76610760   -14.07148170   -31.34850880
N       -8.01610760   -15.08948230   -32.10450740
H       -7.10210750   -15.46348190   -31.88050840
C       -8.48110770   -15.17348190   -33.51250840
H       -9.42610740   -14.64748190   -33.65150830
C       -7.36510750   -14.65048220   -34.54150770
H       -6.54910760   -15.36948200   -34.46950910
C       -7.85710760   -14.55848220   -35.98851010
H       -8.43210790   -15.46448230   -36.21651080
H       -8.54710770   -13.71448230   -36.10450740
H       -7.01510760   -14.35148240   -36.66051100
C       -6.69810770   -13.29848190   -34.07650760
H       -6.14810750   -13.54848190   -33.16950990
H       -5.91510770   -12.98648170   -34.76750950
C       -7.69610790   -12.24548150   -33.89550780
H       -7.29310800   -11.37548160   -33.36351010
H       -8.17010780   -11.93948170   -34.83650970
H       -8.50510790   -12.66648200   -33.28651050
C       -8.76910780   -16.64148140   -33.72750850
O       -7.87810750   -17.47148130   -33.82151030
N      -10.01610760   -16.93348120   -33.73151020
H      -10.76810740   -16.25648120   -33.70550920
C      -10.44010730   -18.33148190   -33.52151110
H       -9.60810760   -18.92848210   -33.14751050
C      -11.44310760   -18.41848180   -32.44750980
H      -11.08610820   -17.93848230   -31.53550910
H      -12.31710820   -17.87248230   -32.80350880
C      -11.98510740   -19.78648190   -32.00650790
O      -11.48510740   -20.78548240   -32.53250890
O      -12.78910730   -19.86248210   -31.03750990
C      -11.09210780   -18.85548210   -34.89450840
O      -12.00710770   -18.23448180   -35.36150740
N      -10.60910800   -20.00648120   -35.27750780
H       -9.78210740   -20.37548260   -34.82450870
C      -10.99010750   -20.69248200   -36.48851010
H      -11.33310790   -19.99348260   -37.25151060
C       -9.67710780   -21.21448140   -37.16450880
H       -8.86710740   -20.48748210   -37.22850800
C       -9.13910770   -22.48048210   -36.52251050
H       -8.96210770   -22.26748280   -35.46051030
H       -9.87810800   -23.28048130   -36.65250780
H       -8.22910790   -22.87248230   -36.99351120
C       -9.90710740   -21.47648240   -38.62350850
H      -10.27210810   -20.57548140   -39.13251110
H       -9.01010800   -21.72648240   -39.20351030
H      -10.66310790   -22.26248170   -38.74351120
C      -12.02010820   -21.79348180   -36.20750810
O      -12.61010740   -22.37448120   -37.10950850
N      -12.30110740   -22.06048200   -34.91950990
H      -11.75410750   -21.71048160   -34.14151000
C      -13.31010820   -23.06548120   -34.61550900
H      -13.23210810   -23.85448270   -35.36351010
C      -12.99910740   -23.63948250   -33.22650910
H      -13.62610820   -24.51948170   -33.08050920
H      -11.92210770   -23.77048110   -33.11951070
O      -13.32010750   -22.71348190   -32.16051100
H      -12.67510800   -22.00348280   -32.14250950
C      -14.69010730   -22.45748140   -34.73350910
O      -15.63610740   -23.21848110   -34.89950940
N      -14.75810810   -21.12648200   -34.51551060
H      -13.91810800   -20.64648250   -34.21350860
C      -15.93410780   -20.26548190   -34.57151030
H      -16.72410770   -20.98248100   -34.79650880
C      -16.28410720   -19.73948290   -33.14651110
H      -15.55110740   -18.99148180   -32.84450910
H      -17.28110690   -19.30148120   -33.19150920
C      -16.54110720   -20.78848270   -32.08150860
H      -17.34110830   -21.47548100   -32.35651020
H      -15.68910790   -21.45948220   -31.96850970
C      -16.74710850   -20.09848210   -30.73550990
H      -17.43310740   -19.26248170   -30.87150960
H      -17.10510830   -20.79348180   -29.97650910
N      -15.45210740   -19.56048200   -30.20150950
H      -14.58110810   -19.85348130   -30.62051010
C      -15.35810760   -18.91048240   -29.02850910
N      -16.44110870   -18.52148250   -28.32150840
H      -17.36310770   -18.73548130   -28.67450900
H      -16.35810850   -18.31248280   -27.33650970
N      -14.16110800   -18.82348250   -28.47750850
H      -13.39210800   -19.26648140   -28.95950890
H      -14.03810790   -18.35148240   -27.59251020
C      -16.09110830   -19.24748230   -35.62450790
O      -17.15910720   -18.67948150   -35.76250840
N      -15.05510810   -19.04948230   -36.45750810
H      -14.30510810   -19.72148130   -36.34151080
C      -14.98410800   -17.95648190   -37.38650890
H      -13.99210740   -18.01948170   -37.83350750
C      -15.94210820   -18.12348180   -38.64051060
H      -16.97810750   -18.03348160   -38.31650920
H      -15.76210780   -17.31248280   -39.34550860
C      -15.79210760   -19.47948270   -39.28950880
O      -16.65410800   -20.39148140   -39.23650740
N      -14.66410730   -19.72048190   -39.94250870
H      -14.64510820   -20.56548120   -40.50151060
H      -13.88710780   -19.07048230   -39.92950820
C      -14.97910790   -16.56948280   -36.79650880
O      -15.60610770   -15.65948200   -37.42850880
N      -14.33010770   -16.35048100   -35.65850830
H      -13.77610780   -17.09648130   -35.25550840
C      -14.57910730   -15.18848230   -34.79550930
H      -15.03810790   -14.38348200   -35.36951070
C      -15.53410820   -15.72448160   -33.65050890
H      -16.23710820   -16.36848260   -34.17950820
H      -14.93810750   -16.21948240   -32.88451000
C      -16.35510830   -14.65548230   -32.95450970
H      -15.63610740   -14.04248240   -32.40950780
H      -16.88010790   -13.99448200   -33.64350890
C      -17.34110830   -15.30648230   -32.01451110
H      -18.05410770   -15.89448170   -32.59151080
H      -16.81710820   -15.92448230   -31.28550910
C      -18.05210690   -14.15748210   -31.21250920
H      -17.32910730   -13.79148200   -30.48250960
H      -18.21010780   -13.32448200   -31.89851000
N      -19.32510760   -14.51448150   -30.67650990
H      -19.28910830   -15.39448170   -30.18350980
H      -19.79310800   -13.79948230   -30.13950920
H      -19.94810870   -14.72148230   -31.44450950
C      -13.31510730   -14.48148160   -34.24950790
O      -12.31410790   -15.06548210   -33.90150830
N      -13.38310810   -13.18848230   -33.96550750
H      -14.23210810   -12.69848160   -34.22150800
C      -12.49110790   -12.46548180   -33.02251050
H      -11.62110810   -13.10148240   -32.86050800
C      -12.05410770   -11.10248180   -33.54550930
H      -11.47010800   -11.30248170   -34.45150760
H      -12.85910800   -10.40148160   -33.79750820
H      -11.37410740   -10.81548210   -32.73350910
C      -13.11110780   -12.36548230   -31.59050940
O      -14.20410730   -11.85548210   -31.41150860
N      -12.40010740   -12.80048180   -30.60450940
H      -11.57110790   -13.32648180   -30.85450940
C      -12.74010750   -12.60948180   -29.16750910
H      -13.72010800   -12.13748170   -29.09150890
C      -13.00110820   -13.99248220   -28.42850880
H      -12.09610750   -14.59648230   -28.36351010
C      -13.46410750   -13.89448170   -26.92951010
H      -14.40110780   -13.32848170   -26.85150910
H      -13.45710750   -14.87948230   -26.44750980
H      -12.69810770   -13.44948200   -26.28150940
C      -13.93110750   -14.99248220   -29.21051030
H      -14.03210740   -15.85948180   -28.55850980
H      -14.88010790   -14.52148150   -29.46650890
C      -13.27710820   -15.67948150   -30.42951010
H      -13.72510810   -16.66948130   -30.57350920
H      -13.47910790   -15.15548230   -31.37150960
H      -12.21510790   -15.90148160   -30.26350980
C      -11.74110790   -11.70148180   -28.39650920
O      -10.65110780   -12.11348150   -27.95450970
N      -12.09501767   -10.42212665   -28.22296164
H      -12.98760761   -10.11610471   -28.60246512
C      -11.40974926    -9.50346247   -27.29057990
H      -10.33505543    -9.67160662   -27.35111291
C      -11.66631145    -8.03478390   -27.66782619
H      -11.25751189    -7.37632644   -26.89109033
H      -11.11627878    -7.80384546   -28.58614841
C      -13.10928256    -7.68915633   -27.90456888
N      -13.78430366    -7.76414900   -29.09246483
C      -15.06442105    -7.45849489   -28.81412098
H      -15.86303992    -7.43716228   -29.54506941
N      -15.23074627    -7.22765801   -27.49923682
H      -16.13001932    -7.03033880   -27.04929635
C      -14.01490531    -7.36030977   -26.87021722
H      -13.80161065    -7.27773874   -25.81267445
C      -11.83510833    -9.78754677   -25.84180094
O      -12.96773482   -10.17480737   -25.59788031
N      -10.93874155    -9.61567484   -24.87151699
H       -9.99567183    -9.32423946   -25.13108600
C      -11.13235015   -10.16815049   -23.52648969
H      -12.14106089    -9.94898930   -23.17671276
H      -11.02513856   -11.24850347   -23.58811673
C      -10.16768696    -9.65214764   -22.46784652
O       -9.83286436    -8.48153326   -22.47935187
N       -9.79103487   -10.51747862   -21.52224635
H      -10.08830143   -11.48464649   -21.63832224
C       -9.05159202   -10.17329759   -20.30264024
H       -8.73057326    -9.13372132   -20.35183983
H       -9.73311282   -10.27547613   -19.45788249
C       -7.80893047   -11.02108223   -19.99571540
O       -7.17848079   -10.79484934   -18.97798950
N       -7.42509370   -11.98952331   -20.83598895
H       -8.01158574   -12.18495983   -21.64995513
C       -6.33054584   -12.93485902   -20.54476224
H       -6.51756359   -13.35898606   -19.55766810
C       -6.38028658   -14.08999424   -21.56128332
H       -6.41456111   -13.69240521   -22.57644414
H       -5.47620535   -14.68934446   -21.46895805
C       -7.56043332   -15.02695493   -21.35182624
O       -8.25787273   -14.97288235   -20.35918503
N       -7.74983584   -15.96161192   -22.25304617
H       -8.54211768   -16.58755992   -22.13842133
H       -7.15779608   -15.98773889   -23.06754478
C       -4.92052053   -12.30904814   -20.44558018
O       -4.01467790   -12.93551697   -19.91479479
N       -4.74533261   -11.05602569   -20.87372820
H       -5.53133310   -10.59488325   -21.31481099
C       -3.55191484   -10.24269842   -20.59847198
H       -2.66460112   -10.82654586   -20.84489077
C       -3.58135065    -9.00352734   -21.50889983
H       -2.73271725    -8.35313473   -21.26870516
H       -3.42270172    -9.32846240   -22.54619505
C       -4.86742504    -8.20033153   -21.42256971
C       -5.75655354    -8.18904377   -22.51122655
H       -5.49756133    -8.69563771   -23.42953067
C       -6.98480405    -7.51832367   -22.40835890
H       -7.65492966    -7.49580771   -23.25609605
C       -7.35883299    -6.91204954   -21.19592101
H       -8.31961979    -6.42888880   -21.09657232
C       -6.47404039    -6.92000654   -20.10876000
H       -6.75545290    -6.44952810   -19.17809607
C       -5.21466530    -7.52237828   -20.23766303
H       -4.52439550    -7.47128665   -19.40972521
C       -3.41796006    -9.81210684   -19.12059145
O       -2.37092079    -9.32107149   -18.73678668
N       -4.46733831    -9.94942126   -18.29626819
H       -5.33609246   -10.32337533   -18.67080564
C       -4.45550714    -9.55625631   -16.88341388
H       -4.08872456    -8.52987840   -16.82186686
C       -5.89419359    -9.57411657   -16.33117146
H       -6.50772939    -8.89754133   -16.92618151
H       -6.29073263   -10.58145016   -16.45582077
C       -6.03850446    -9.19629815   -14.84590955
H       -7.05135843    -9.42981072   -14.51940346
H       -5.36558154    -9.81160071   -14.25508227
C       -5.75694318    -7.72337133   -14.54961851
O       -4.62567591    -7.32790524   -14.36023413
N       -6.77141100    -6.88397910   -14.48077456
H       -6.58801319    -5.90477553   -14.27234033
H       -7.73310543    -7.19200388   -14.61341244
C       -3.49634966   -10.45670508   -16.08733325
O       -3.61419235   -11.67575777   -16.08505345
N       -2.53102811    -9.83178299   -15.41272769
H       -2.48368293    -8.81911529   -15.48257126
C       -1.40092231   -10.51472555   -14.78355263
H       -1.20297107   -11.43366885   -15.32943328
H       -0.51932391    -9.88028100   -14.86603477
C       -1.57262629   -10.89454391   -13.31292091
O       -0.57852782   -11.05660162   -12.62418977
N       -2.78910780   -10.98748210   -12.76750950
H       -3.64010790   -10.85248180   -13.29950900
C       -2.93110780   -11.07048230   -11.26850890
H       -2.27010770   -10.30648230   -10.86050890
C       -4.37210800   -10.94448180   -10.81050970
H       -4.88510800   -11.90548230   -10.83250900
C       -4.63210770   -10.23448180    -9.47350880
H       -4.09710790    -9.27748200    -9.46250920
H       -5.70510770   -10.08648200    -9.29850960
H       -4.26610760   -10.90448190    -8.68550970
O       -5.00510790   -10.15148160   -11.74950890
H       -5.21210770    -9.32148170   -11.31450940
C       -2.34710760   -12.26648240   -10.52250960
O       -1.84010780   -12.09448150    -9.43150900
N       -2.25010780   -13.45848180   -11.11050890
C       -2.87610770   -13.90948200   -12.38150880
H       -2.19410780   -13.68148230   -13.21050930
H       -3.77110770   -13.29848190   -12.55450920
C       -3.20610790   -15.40948200   -12.18550970
H       -3.31510780   -15.96848200   -13.12350940
H       -4.17910770   -15.42148210   -11.68050960
C       -1.93810770   -15.79648210   -11.39150910
H       -1.09610770   -15.96248150   -12.07550910
H       -2.16010790   -16.75548170   -10.90850930
C       -1.59310770   -14.59748170   -10.38950920
H       -2.06410770   -14.70648190    -9.41250900
C       -0.04710780   -14.24048230   -10.27750970
O        0.49089220   -14.63948150    -9.24350930
N        0.54089220   -13.47748180   -11.21650890
H       -0.01210780   -13.19748210   -12.01750950
C        2.03089210   -13.10848240   -11.08350940
H        2.61889220   -14.00648210   -10.89150910
C        2.55689220   -12.49148180   -12.45650960
H        2.11689230   -11.51148220   -12.64150910
C        4.07089230   -12.41548160   -12.50750920
H        4.52389240   -13.38548180   -12.27050970
H        4.35889240   -12.16548160   -13.53650950
H        4.48589230   -11.59248160   -11.91250900
C        2.11789230   -13.41848180   -13.63750930
H        2.85089230   -13.71448230   -14.38850980
H        1.71689220   -14.36048220   -13.26450920
C        0.96389220   -12.95248220   -14.51650910
H        1.15689230   -11.91348170   -14.81150910
H        0.85889230   -13.47948170   -15.47250940
H        0.03189220   -12.99148180   -13.93850900
C        2.29189230   -12.13248160    -9.96150970
O        3.24389220   -12.44548230    -9.28950980
N        1.47189220   -11.17548180    -9.72450920
H        0.70589230   -10.98848150   -10.36150930
C        1.57889220   -10.37548160    -8.56150910
H        2.58189230    -9.94848160    -8.57350920
H        0.86889230    -9.54948230    -8.59250930
C        1.42889230   -11.14748190    -7.17250920
O        2.23289230   -11.13748170    -6.30850930
N        0.23489220   -11.71448230    -7.01450920
H       -0.46410780   -11.68248180    -7.74750950
C       -0.18710780   -12.40448190    -5.74250940
H        0.06789220   -11.73148160    -4.92350910
C       -1.67710780   -12.77648160    -5.79050920
H       -1.83210780   -13.49048230    -6.59950920
C       -2.24710770   -13.41448210    -4.56950950
H       -1.67310770   -14.32648180    -4.36650940
H       -2.13710780   -12.75248240    -3.70250940
H       -3.32210780   -13.59248160    -4.69850920
C       -2.51810770   -11.46648220    -6.04050920
H       -2.20610790   -10.58948230    -5.45950940
H       -2.62510780   -11.22748180    -7.10550930
H       -3.58010770   -11.60948180    -5.80750940
C        0.71289220   -13.54548170    -5.38750930
O        1.20389220   -13.61948200    -4.26750950
N        1.12489220   -14.38848210    -6.31950950
H        0.89489220   -14.25748160    -7.29650930
C        2.12789230   -15.40948200    -6.06350950
H        1.79889230   -15.92548180    -5.16150950
C        2.12589220   -16.44848250    -7.19850920
H        2.73489210   -17.31048200    -6.92650940
H        1.12589230   -16.83348270    -7.39750910
O        2.66589210   -15.80948160    -8.36550900
H        1.89889230   -15.43648150    -8.80750940
C        3.53489230   -14.90048220    -5.82350920
O        4.19689230   -15.53148170    -4.99350930
N        3.95689230   -13.81448170    -6.40650940
H        3.43689230   -13.44448180    -7.19350910
C        5.23089220   -13.21448230    -6.04750920
H        6.06589220   -13.91448210    -6.03750940
C        5.69989200   -12.24448200    -7.09050940
H        4.79489230   -11.69048210    -7.33850910
H        6.44289210   -11.56148150    -6.67850920
C        6.26789240   -12.86348150    -8.32850930
H        5.70689200   -13.75048160    -8.62450890
H        6.28589200   -12.17848210    -9.17450900
S        8.00189210   -13.22448160    -7.89250950
C        7.92789220   -15.04248240    -7.82950930
H        8.92489240   -15.48248200    -7.70050910
H        7.29789210   -15.35548210    -6.98750930
H        7.49289230   -15.40448190    -8.76950930
C        5.18789240   -12.56248190    -4.66250940
O        6.11889220   -12.78048230    -3.89550920
N        4.09789230   -11.96948150    -4.26550910
H        3.33789230   -11.89048190    -4.93050910
C        3.96089220   -11.46848200    -2.88850930
H        4.83289240   -10.83448220    -2.72850920
C        2.75889230   -10.44448180    -2.72750930
H        1.97389220   -11.13748170    -3.03250930
H        2.47189240   -10.20548150    -1.70350930
C        2.81489230    -9.23248200    -3.64050940
O        3.81489230    -8.86048220    -4.30750940
O        1.80289220    -8.47248170    -3.61750940
C        4.05289220   -12.52648160    -1.76350930
O        4.98289200   -12.52848150    -0.96550930
N        3.19289230   -13.56248190    -1.85650930
H        2.35089230   -13.41948220    -2.40250920
C        3.18789220   -14.81648160    -1.09650930
H        2.79989220   -14.69348240    -0.08550930
C        2.21089220   -15.84648230    -1.79750930
H        2.40989230   -15.79048160    -2.86750940
H        2.33889220   -16.87648200    -1.46350930
C        0.70789220   -15.61448190    -1.70050930
O        0.19889220   -14.75348190    -1.09150930
N        0.01889220   -16.52948190    -2.31650920
H       -0.94810780   -16.23848150    -2.39350940
H        0.45189220   -17.13248250    -3.00650930
C        4.61389210   -15.40248200    -0.94450930
O        5.15789220   -15.51148220     0.13549070
N        5.27489230   -15.61648180    -2.11150930
H        4.79189210   -15.49648190    -2.99350930
C        6.66489220   -16.19348140    -2.19450930
H        6.72889230   -17.16148190    -1.69650920
C        7.14389230   -16.37248230    -3.58550930
H        7.15089230   -15.40848160    -4.09250930
C        8.56489180   -17.00048260    -3.73550940
H        8.78489210   -17.75348280    -2.96850920
H        8.70889190   -17.35248180    -4.76450920
H        9.32889270   -16.25848200    -3.47250940
O        6.23289200   -17.23648260    -4.25650930
H        5.53389220   -16.64748190    -4.54950950
C        7.74989220   -15.29548170    -1.52450930
O        8.68689250   -15.76648240    -0.95650930
N        7.61989210   -13.98848150    -1.60150930
H        6.71589230   -13.68348220    -1.94250930
C        8.44589230   -12.93648150    -0.93750930
H        9.49489210   -13.23148160    -0.95650930
C        8.19089220   -11.65348150    -1.63750930
H        8.12489220   -11.85548210    -2.70650940
H        7.19989200   -11.32948210    -1.31950930
C        9.29589270   -10.58448220    -1.41550930
H        9.14989190   -10.17248150    -0.41650930
H       10.30589200   -10.99148180    -1.36950930
C        9.18189240    -9.39048190    -2.41250920
H        9.98389240    -8.65748210    -2.33650920
H        9.24289230    -9.73048210    -3.44650940
N        7.89489220    -8.61448190    -2.25850940
H        7.95589210    -7.90448190    -1.54250930
C        6.75189210    -8.70448210    -2.94050930
N        6.62289240    -9.55848220    -3.93550920
H        7.37889240   -10.22448160    -4.00450940
H        5.79289250    -9.60248180    -4.51050950
N        5.75789210    -7.92348190    -2.68950940
H        5.84489200    -7.26948210    -1.92550930
H        4.91189240    -8.01048180    -3.23350930
C        8.24589250   -12.90948200     0.55349070
O        9.20989230   -12.71748160     1.23049070
N        7.04389240   -13.18748190     1.06749070
H        6.23489240   -13.23148160     0.46049070
C        6.84989210   -13.33548160     2.50549080
H        7.47889230   -12.61948200     3.03449060
C        5.38489250   -13.02348230     2.86649060
H        5.45889230   -11.95248220     2.67649080
H        4.66489220   -13.40348150     2.14249060
C        4.79989240   -13.38848210     4.24549060
H        5.15189220   -14.40048220     4.44149070
C        5.27189210   -12.44948200     5.33049060
H        6.36689230   -12.50048160     5.30449060
H        4.90189220   -11.43548200     5.13849070
H        4.86389210   -12.71948150     6.31249050
C        3.27689220   -13.45448210     4.17149070
H        2.76789210   -12.48348240     4.19849060
H        2.93489220   -13.96648220     3.26349070
H        2.88189220   -14.07348160     4.98649070
C        7.36189220   -14.69048210     3.02849080
O        8.04289250   -14.64448170     4.06349090
N        7.17689230   -15.70948220     2.22549080
H        6.61489200   -15.58848190     1.39049070
C        7.90689230   -16.98248100     2.43949080
H        7.73589230   -17.28248210     3.47349070
C        7.43389230   -18.02548220     1.48949070
H        7.47289230   -17.55548290     0.49849070
H        8.08489230   -18.90548130     1.41649070
H        6.38889220   -18.29848290     1.68249070
C        9.42689230   -16.93948170     2.43649080
O       10.06489180   -17.57748220     3.32649060
N       10.02289200   -16.10448270     1.58349070
H        9.43689250   -15.69848160     0.86349070
C       11.42789270   -16.01148220     1.49249060
H       11.91089250   -16.98348240     1.39249070
C       11.73289200   -15.28448200     0.11649070
H       10.90789220   -14.70348170    -0.29550930
C       12.96589180   -14.46348190     0.20449070
H       12.72489260   -13.58448220     0.81549070
H       13.79789260   -15.03848170     0.62949070
H       13.21389200   -14.10348220    -0.80250930
C       11.95289230   -16.45948220    -0.89650930
H       12.94389250   -16.89448170    -0.76550930
H       11.19389250   -17.23548130    -0.79850930
C       11.71389200   -15.85348220    -2.31150940
H       11.62089250   -16.72948270    -2.96650930
H       10.77689270   -15.28548240    -2.36350940
H       12.56789210   -15.19648170    -2.51650930
C       11.97489260   -15.29948230     2.70349070
O       13.02189250   -15.64248180     3.23849060
N       11.20989230   -14.42048170     3.35449080
H       10.38689230   -14.11348150     2.84849070
C       11.61089230   -13.62348180     4.46849060
H       12.64689250   -13.29548170     4.37949090
C       10.77589230   -12.32048230     4.59949060
H        9.74189190   -12.59348200     4.84249070
H       11.15589240   -11.60548210     5.34049080
H       10.75189210   -11.85148240     3.60849070
C       11.59289260   -14.48148160     5.74249080
O       12.60289190   -14.44648170     6.45449070
N       10.60489180   -15.36048220     5.96049070
H        9.85189250   -15.35048200     5.28449060
C       10.76289180   -16.38348200     6.99649050
H       11.07189180   -15.85948180     7.90049080
C        9.37489220   -16.90648270     7.35049060
H        8.90489200   -17.23948290     6.41649060
H        9.36089230   -17.65148160     8.15549090
H        8.80989270   -16.10848240     7.84749080
C       11.78889180   -17.54448130     6.77949050
O       12.40789220   -18.01348110     7.72949080
N       11.98789220   -17.97248270     5.54349090
H       11.35789200   -17.63848110     4.82449050
C       13.12989230   -18.77348140     5.19549080
H       13.15989210   -19.63948250     5.85749050
C       12.99889180   -19.23748210     3.71449070
H       12.74289230   -18.39648250     3.07049060
C       14.26889230   -19.81848140     3.10049080
H       14.07289220   -20.08748250     2.05449080
H       14.99489210   -18.99848180     3.15949060
H       14.64789200   -20.61748120     3.74949070
C       11.91789250   -20.38548280     3.63649060
H       12.49689200   -21.26348110     3.92149070
H       11.17289260   -20.10748100     4.38249060
C       11.33689210   -20.53548240     2.17049070
H       11.99289230   -21.15348240     1.54549070
H       10.39789200   -21.08948140     2.29649070
H       11.17989250   -19.56748200     1.67749070
C       14.47989180   -18.08548160     5.49149080
O       15.39089200   -18.76648140     5.94849060
N       14.79489230   -16.81148150     5.07649090
H       14.05089190   -16.22448160     4.71749070
C       16.06389240   -16.21848110     5.44849060
H       16.83589170   -16.97548100     5.30849080
H       16.31989290   -15.37148190     4.81149050
C       16.17189220   -15.87148190     6.93449070
O       17.23889160   -15.95748230     7.49649050
N       15.10289190   -15.52148150     7.62449070
H       14.24589250   -15.31748200     7.12449070
C       15.18089200   -15.24948220     9.07049080
H       15.98089220   -14.53448200     9.26049040
C       13.84289260   -14.70848180     9.54349040
H       13.43289180   -13.88748170     8.95449070
H       13.12089250   -15.52448180     9.53349110
C       13.85289190   -14.26648240    11.02249050
H       14.31489180   -15.05748180    11.61349110
H       14.48989200   -13.38448240    11.08549020
C       12.50989250   -13.83648200    11.58749100
H       11.99189190   -13.24648190    10.83149050
H       11.91889190   -14.71048160    11.86149020
C       12.60689260   -12.82848170    12.72949030
H       12.65289210   -13.25948240    13.72949030
H       13.52589230   -12.24348160    12.75049110
N       11.48289200   -11.86348150    12.67549040
H       11.28289220   -11.40548230    13.55349060
H       11.80189230   -11.15448190    12.03149030
H       10.65989210   -12.26648240    12.25049110
C       15.67989250   -16.44348140     9.90149120
O       16.57889180   -16.26848220    10.73849110
N       15.19389250   -17.65148160     9.53749080
H       14.49289230   -17.71048160     8.80749030
C       15.63489250   -18.92948150    10.12649060
H       15.39789200   -18.85748100    11.18849090
C       14.78789230   -20.10548210     9.52849100
H       13.74389270   -20.06748200     9.84149070
H       14.76889230   -20.00848200     8.44349100
C       15.38389210   -21.45548250     9.91949080
H       16.46789170   -21.45648190     9.80549050
C       15.02089210   -21.92448230    11.30549050
H       15.52389240   -21.14348220    11.88849070
H       13.96289250   -21.93648150    11.59649090
H       15.53789230   -22.87548260    11.48249050
C       14.98189260   -22.48048210     8.89949040
H       15.57289220   -22.23648260     8.00849060
H       15.32289220   -23.49448200     9.14449020
H       13.90089230   -22.53948210     8.72049050
C       17.19489290   -19.06048200     9.94249060
O       17.79689220   -19.36148260    10.92649080
N       17.81489180   -18.71548270     8.77849100
H       17.22689250   -18.23248100     8.10949040
C       19.25189210   -18.66748240     8.55049040
H       19.62189290   -19.68148230     8.69649030
C       19.59989170   -18.39048190     7.06949090
H       19.36989210   -17.34348110     6.86949060
H       20.67889210   -18.52148250     6.98749070
C       18.84089280   -19.28248210     6.05049090
H       19.17589190   -20.30948260     6.19749070
H       17.78089140   -19.29048160     6.30249070
S       18.98489190   -18.85248180     4.34949060
C       18.09189220   -20.30248260     3.76349070
H       18.34389310   -21.24848180     4.25849060
H       17.00489230   -20.16648100     3.81249070
H       18.24289130   -20.38348200     2.67949080
C       19.94289210   -17.64248280     9.47649100
O       20.95889280   -17.90348240    10.09549050
N       19.35789300   -16.46048160     9.56949040
H       18.54789160   -16.18548200     9.02649120
C       19.93689160   -15.38048170    10.37549110
H       20.98889160   -15.21048160    10.14749050
C       19.20789150   -14.09448150    10.07249070
H       19.71989250   -13.51848220     9.29149060
H       18.30289270   -14.37848190     9.52149110
C       18.95389180   -13.16848180    11.23349090
C       17.72889140   -13.08748150    11.97649100
H       16.90489200   -13.74748230    11.75049110
C       17.55689240   -12.36048220    13.21949100
H       16.69489290   -12.41148190    13.86849120
C       18.63689230   -11.56048200    13.60849090
H       18.60389140   -10.96048160    14.50549030
C       19.80989270   -11.50948240    12.78849030
H       20.61589240   -10.84048180    13.05349060
C       20.01889230   -12.41048240    11.76749040
H       20.98189160   -12.28848170    11.29449080
C       20.02989200   -15.89548210    11.85149100
O       21.11989210   -15.87948230    12.43549060
N       18.92289160   -16.46448140    12.39849090
H       18.12189290   -16.52448270    11.78249070
C       18.81489180   -16.96448140    13.70549110
H       19.23889160   -16.22748180    14.38849070
C       17.32289310   -17.20748140    13.97949030
H       16.83589170   -16.22948270    13.87149050
H       16.88789180   -17.88048170    13.23049070
H       17.10789300   -17.57748220    14.98849110
C       19.67389300   -18.25248150    14.03749080
O       20.26389310   -18.24348260    15.08249090
N       19.79089160   -19.25248150    13.09949110
H       19.20189290   -19.26348110    12.27549080
C       20.57489200   -20.41248130    13.33849050
H       20.40989300   -20.80048180    14.34349060
C       20.27789310   -21.53348160    12.30849080
H       20.39789200   -20.98248100    11.37549110
H       21.08889200   -22.26048280    12.34649090
C       18.91689300   -22.31848140    12.39849090
H       18.93389130   -23.03548240    13.21949100
H       18.10089300   -21.66648100    12.71049020
C       18.54489140   -23.05948260    11.11549090
O       18.85089300   -22.79348180     9.98349090
N       17.82589150   -24.13448140    11.38849070
H       17.55789180   -24.61648180    10.53949070
H       17.53189280   -24.20548250    12.35549070
C       22.05889130   -20.06348230    13.16849040
O       22.80189130   -20.59448240    13.93149090
N       22.42589190   -19.12648200    12.30449100
H       21.68289180   -18.71348190    11.75449090
C       23.88689230   -18.59148220    12.23449040
H       24.65389250   -19.35748100    12.12149050
C       23.89489170   -17.56348230    11.09049030
H       23.75989150   -18.02348140    10.10349080
H       23.08589170   -16.82948110    11.18849090
C       25.22189140   -16.73748210    10.96649070
C       25.31689260   -15.48348240    11.64849090
H       24.48689270   -15.18548200    12.27349090
C       26.51289180   -14.79248240    11.52749060
H       26.72689250   -13.92248150    12.12949090
C       27.50989150   -15.36448190    10.69149110
H       28.48189160   -14.89648150    10.74449060
C       27.38989260   -16.58348270    10.04749110
H       28.18189240   -17.01548190     9.45349030
C       26.19789310   -17.32148170    10.20349030
H       26.07189180   -18.29148100     9.74549100
C       24.26289180   -17.92848210    13.56249050
O       25.37289240   -18.07548140    14.06149100
N       23.35789300   -17.16148190    14.17949100
H       22.51189230   -17.05548290    13.63149070
C       23.45889280   -16.39948270    15.38549040
H       24.38589290   -15.82648180    15.40249060
C       22.36889270   -15.34648230    15.50249100
H       21.44689180   -15.90648170    15.34049030
H       22.40589140   -14.87348180    16.48349000
O       22.37689210   -14.45748230    14.35949040
H       22.07589150   -14.81548210    13.52049060
C       23.46689220   -17.27748110    16.60349080
O       23.80489160   -16.75148200    17.65549090
N       22.99689290   -18.53648190    16.52049060
H       22.75989150   -18.95048140    15.62749100
C       23.34189220   -19.50248150    17.61649130
H       23.46389200   -18.93048290    18.53649140
C       22.21289250   -20.50448230    17.95849040
H       21.31089210   -20.09048270    18.40949060
H       21.85889240   -20.82748220    16.97949030
C       22.81489180   -21.66448210    18.83749010
H       23.57589150   -22.26948170    18.34549140
H       23.36189270   -21.12948230    19.61449050
C       21.87389180   -22.54548260    19.59649090
O       21.71489140   -23.73348240    19.19049070
O       21.30689240   -22.11348150    20.64749150
C       24.67689130   -20.11248210    17.26749040
O       25.48489190   -20.24048230    18.14049150
N       25.00489230   -20.40748210    16.01949120
H       24.37489320   -20.19248200    15.25549030
C       26.27989200   -20.99748230    15.61049080
H       26.42289160   -21.88648220    16.22449110
C       26.26389310   -21.35348130    14.09549050
H       25.29789160   -21.75648120    13.79149060
H       26.37589260   -20.42648120    13.53349110
C       27.38389210   -22.28648190    13.50649070
H       28.37589260   -21.89948270    13.73849110
C       27.28589250   -23.73148160    14.13849070
H       26.36489300   -24.25748250    13.85849090
H       28.12489320   -24.29648210    13.71449090
H       27.35689160   -23.73248100    15.23349090
C       27.29389190   -22.37048150    11.94549080
H       27.40689280   -21.34348110    11.57849030
H       28.25589180   -22.86148260    11.75549030
H       26.36489300   -22.77748110    11.52749060
C       27.53889270   -20.18748280    15.92649080
O       28.61489300   -20.75848200    16.13648990
N       27.47689250   -18.84048270    15.93349080
H       26.57389260   -18.45548250    15.68549060
C       28.62089160   -17.95848270    16.00749020
H       29.46189310   -18.62548260    15.81949040
C       28.66489220   -16.86348150    14.93149090
H       29.66289140   -16.44448280    15.06349090
C       28.69389150   -17.50348280    13.50249100
H       28.76289180   -16.73948290    12.71849060
H       29.53289220   -18.21048160    13.46149060
H       27.84989170   -18.17548180    13.30549050
C       27.75089260   -15.65748210    14.86349110
H       27.51189230   -15.26748180    15.86049080
H       28.23089220   -14.84148220    14.30849080
H       26.78989220   -15.94748210    14.42149070
C       28.81289290   -17.35048100    17.40549090
O       29.89289280   -16.93448260    17.66749000
N       27.98389240   -17.73448180    18.34749030
H       27.20989230   -18.33448220    18.08649060
C       27.88589290   -17.16548160    19.64449120
H       28.64489170   -16.41348270    19.86249160
C       26.52689170   -16.49248120    19.82249070
H       25.75689320   -17.16048240    19.43549160
H       26.19389150   -16.29848290    20.84148980
C       26.51989170   -15.13348200    19.19349100
O       27.50889210   -14.46248150    19.28349110
N       25.54489140   -14.77948190    18.41149140
H       25.73889160   -13.97548200    17.82649040
H       24.71089170   -15.33948230    18.28149030
C       28.19689180   -18.25448230    20.67449000
O       27.46589280   -19.15848160    20.81249050
N       29.39089200   -18.23748210    21.39649010
H       30.08289150   -17.52848240    21.18549160
C       29.84889220   -19.26248170    22.37449070
H       29.89489170   -20.12048150    21.70449070
C       31.31889150   -18.86948200    22.79749110
H       31.93789290   -18.92148210    21.90149120
H       31.32789230   -17.83748250    23.14749150
C       32.03189090   -19.73748210    23.88949010
O       32.66789250   -20.77548220    23.58249090
O       31.97389220   -19.46048160    25.11849020
C       28.82889180   -19.49448200    23.52349090
O       28.53889270   -20.61748120    23.88849070
N       28.14989280   -18.41548160    23.97149090
H       28.26789280   -17.52948190    23.49449160
C       27.08189200   -18.35848240    24.93549160
H       27.49989320   -18.59248160    25.91448970
C       26.64589310   -16.88248250    25.00448990
H       27.45489310   -16.18548200    25.25349040
H       26.31989290   -16.63048170    23.98749160
C       25.56489180   -16.69248200    26.02548980
C       25.77989200   -17.00948140    27.40748980
H       26.71789170   -17.38448140    27.78948970
C       24.75889210   -16.86748120    28.35249140
H       24.97789190   -17.18648150    29.36049080
C       23.43789290   -16.58848190    27.93249130
H       22.60689160   -16.73548130    28.60649110
C       23.20689200   -16.27048110    26.60949130
H       22.24189190   -15.82848170    26.40949060
C       24.25389290   -16.24848180    25.66149140
H       24.04589270   -15.70948220    24.74849130
C       25.88389210   -19.27848240    24.53549000
O       25.21889310   -19.84548190    25.44449040
N       25.55189130   -19.43248180    23.25949100
H       26.16489220   -18.86848260    22.68249130
C       24.34389310   -20.06048200    22.70849040
H       23.68589210   -20.30948260    23.54149060
C       23.58289150   -19.25248150    21.71749110
H       24.26889230   -18.95148280    20.91649060
H       22.80089190   -19.84948160    21.23249050
C       22.93889240   -17.99748230    22.21149060
C       22.30689240   -17.94148250    23.47649000
H       22.17389300   -18.75248150    24.17649080
C       21.60689160   -16.76948170    23.83249090
H       20.94689180   -16.66648100    24.68049050
C       21.59589200   -15.65148160    23.00849150
O       21.15989300   -14.48048210    23.42849160
H       21.61789130   -13.76848220    22.97649000
C       22.29289250   -15.71748160    21.76249120
H       22.16989140   -14.86148170    21.11449050
C       22.90189170   -16.91848180    21.34148980
H       23.31689260   -16.99248120    20.34749030
C       24.75989150   -21.41648100    22.19149020
O       24.05289270   -22.37548260    22.35849000
N       25.88189320   -21.60448270    21.50849150
H       26.51289180   -20.82648280    21.35849000
C       26.26989170   -22.92848210    21.04549030
H       25.30889130   -23.34648130    20.74449160
C       27.20489310   -22.78148270    19.80049130
H       27.27489280   -23.80248260    19.42449000
H       26.74789240   -22.09748270    19.08448980
C       28.60689160   -22.31348230    20.23549080
O       29.09489250   -22.72748180    21.23249050
N       29.34989170   -21.54448130    19.42249110
H       30.29289250   -21.30048180    19.69949150
H       29.03989220   -21.26848220    18.49849130
C       26.72589300   -23.89848140    22.15048980
O       26.62389180   -25.11948200    22.02449040
N       27.39089200   -23.40748210    23.22849080
H       27.51589200   -22.40948100    23.34949110
C       27.95789150   -24.20048140    24.31949040
H       28.59289170   -23.52448270    24.89149090
C       26.80689240   -24.64348220    25.30849080
H       26.13489150   -25.35048100    24.82048990
H       27.24189190   -25.08648110    26.20449070
C       25.93389130   -23.52648160    25.83349040
O       24.74189190   -23.66448210    25.89449120
N       26.48089220   -22.40848160    26.19548990
H       25.90889170   -21.58148190    26.07849120
H       27.46589280   -22.16948130    26.21149060
C       28.89989280   -25.41548160    23.95149040
O       29.00989150   -26.37648200    24.74849130
N       29.63089180   -25.31648250    22.79549030
H       29.33689310   -24.49648280    22.27849010
C       30.30589290   -26.45548250    22.17149160
H       30.89489170   -27.06748200    22.85549160
H       29.52289200   -27.11248210    21.79349140
C       31.22289280   -26.08548160    21.03449060
O       32.09889220   -26.75548170    20.55849080
N       31.15189170   -24.85448270    20.39649010
H       30.38989260   -24.26248170    20.70549010
C       31.96089170   -24.32248120    19.30449100
H       32.81989290   -24.98248100    19.18649100
C       31.18389130   -24.21148110    17.94949150
H       30.37389180   -23.48548130    18.02349090
H       31.88989260   -23.72648240    17.27548980
C       30.68089290   -25.54548260    17.38349150
H       30.69189260   -26.29348180    18.17549130
C       29.21089170   -25.41648100    16.93148990
H       28.81089210   -26.27548220    16.37948990
H       28.50389290   -25.11748120    17.71549030
H       29.13889310   -24.54348180    16.27149010
C       31.52389140   -25.98248100    16.15449140
H       31.39589310   -25.22748180    15.36949060
H       32.57389070   -26.03048130    16.47049140
H       31.27489280   -27.02048110    15.90249060
C       32.54689410   -22.96348190    19.64049150
O       32.10089110   -22.21648220    20.51449010
N       33.75789260   -22.57048230    19.08949090
C       34.54789350   -23.33648110    18.11849020
H       34.16789250   -23.20348170    17.09848980
H       34.72389220   -24.37648200    18.42249110
C       35.95589070   -22.82048230    18.11249160
H       36.48989110   -22.79948230    17.15549090
H       36.55689240   -23.37348180    18.84549140
C       35.73089220   -21.36948200    18.52649120
H       35.57589340   -20.74848180    17.63549040
H       36.57689290   -20.93548200    19.07449150
C       34.41689300   -21.28548240    19.35549160
H       34.71089170   -21.34848210    20.40349010
C       33.56889340   -20.08748250    19.08448980
O       32.76189040   -20.08848190    18.16649060
N       33.76889040   -19.04248240    19.90849110
H       34.45089340   -19.17548180    20.64549060
C       33.19489290   -17.71548270    19.72249030
H       32.11389160   -17.85148240    19.69049070
C       33.63789370   -16.84148220    20.88049130
H       33.14089200   -17.14448170    21.80149080
H       34.72289280   -16.88048170    20.97849080
O       33.40789410   -15.50848200    20.56649020
H       32.56989290   -15.20248220    20.92149160
C       33.65289310   -17.22448160    18.38049130
O       34.83489230   -17.18348120    18.09649090
N       32.64489360   -16.79548260    17.60349080
H       31.70689200   -16.74548150    17.98149110
C       32.79589080   -16.44848250    16.17649080
H       31.77689170   -16.30548290    15.81749060
C       33.38589100   -15.00548170    16.19749070
H       34.44189070   -15.11948200    16.44049070
H       33.38789370   -14.50748160    15.22749040
C       32.78889080   -14.02948190    17.23849110
O       31.60689160   -13.74248220    17.22649000
N       33.54289250   -13.55048180    18.12948990
H       33.07889180   -12.94148160    18.79249000
H       34.52489090   -13.79348180    18.18848990
C       33.47389220   -17.43848230    15.23549080
O       33.85489270   -17.02048110    14.13849070
N       33.65589140   -18.68248180    15.69249060
H       33.39289090   -18.96248250    16.63049130
C       34.32189180   -19.71948240    14.96949100
H       34.48189160   -20.60248180    15.58749100
C       33.48089220   -20.20248220    13.75749110
H       33.60289380   -19.41748240    13.01149080
H       33.96489330   -21.03548240    13.24849030
C       31.99189190   -20.47748180    14.00549030
H       31.55689240   -19.64248280    14.55449100
C       31.13989260   -20.63648220    12.74949070
H       31.05889130   -19.63148120    12.31549070
H       31.43789290   -21.40848160    12.02949050
H       30.11989210   -20.97948270    12.96049020
C       31.83289150   -21.72448160    14.92149070
H       32.35989380   -21.73148160    15.88349060
H       30.80489160   -21.77948190    15.30249020
H       32.05189130   -22.65348240    14.38149070
C       35.75989150   -19.37448120    14.68549060
O       36.30989070   -19.85548210    13.72249030
N       36.36689380   -18.71148110    15.63349060
H       35.77089310   -18.41048240    16.39449120
C       37.79389190   -18.42848210    15.67249110
H       38.08789060   -17.88748170    14.77249050
C       38.15489200   -17.41148190    16.73849110
H       37.58289340   -17.61348150    17.64348980
H       39.22989270   -17.40248110    16.91949080
O       37.67789080   -16.13948250    16.30849080
H       38.47389220   -15.81748200    15.87949090
C       38.67989350   -19.66448210    15.73149110
O       38.26689150   -20.80248260    15.86649040
N       39.99789050   -19.50948140    15.48849110
H       40.21989060   -18.54748150    15.25849060
C       40.86489110   -20.64848140    15.27149110
H       40.64689250   -21.30148120    16.11749080
H       40.66889190   -21.22848130    14.37049100
C       42.42989350   -20.47548100    15.48149110
O       43.14389040   -21.46348190    15.40049080
N       42.87289050   -19.24948120    15.74949070
H       42.18789290   -18.50248150    15.73049070
C       44.22489170   -18.85248180    16.07849120
H       44.99089050   -19.21448140    15.39349080
H       44.29289250   -17.76648140    16.14449120
C       44.64489360   -19.15548130    17.51049040
O       43.81289290   -19.53848270    18.31149100
N       45.92589190   -18.88648220    17.78749080
H       46.52289200   -18.45048140    17.09449010
C       46.56389240   -19.11848260    19.07849120
H       46.17589190   -20.04848290    19.49349020
C       48.07389070   -19.16648100    18.81949040
H       48.26989360   -18.18948170    18.37948990
H       48.59089280   -19.23348240    19.77749060
C       48.50389100   -20.30248260    17.79549030
H       48.38889310   -21.25648120    18.31049160
H       47.93989180   -20.25048260    16.86449050
C       49.96789170   -20.01648140    17.41149140
H       50.42689130   -19.64648250    18.32949070
H       50.31789400   -20.98748210    17.06249050
N       50.03089140   -18.98748210    16.40048980
H       49.15289310   -18.76048280    15.95749090
C       51.05489350   -18.46748160    15.80349060
N       52.20589070   -18.96648220    15.95449070
H       52.36989210   -19.57548140    16.74249080
H       52.96689220   -18.80748180    15.30949120
N       50.99889370   -17.41248130    14.97949030
H       50.08489230   -17.00548170    14.84249110
H       51.77089310   -17.25948140    14.34649090
C       46.22089390   -18.13448140    20.16949080
O       46.57889180   -18.41748240    21.32249070
N       45.52089310   -17.03948210    19.88249020
H       45.28789140   -16.80248260    18.92549130
C       45.48489380   -15.89748190    20.80949020
H       45.50489040   -16.25448230    21.83849140
C       46.57589340   -14.90948200    20.48649020
H       46.45989230   -14.68748190    19.42549130
H       46.40389250   -14.03148170    21.10849000
C       47.90889360   -15.47148230    20.83049010
O       48.38389210   -15.47648240    21.94849010
N       48.68389130   -15.91248230    19.81449130
H       49.59589390   -16.27948190    20.06049160
H       48.33489230   -15.74948220    18.87749100
C       44.10489270   -15.19348240    20.60549160
O       43.87689210   -14.39748190    19.70849040
N       43.06589130   -15.33448220    21.48049160
C       43.05789180   -16.43648150    22.45349120
H       43.55189130   -16.09648130    23.37248990
H       43.58489230   -17.31148150    22.05449100
C       41.57589340   -16.77248190    22.69548990
H       41.38489150   -17.02348140    23.74649050
H       41.28889080   -17.60648160    22.04349140
C       40.82089230   -15.47348210    22.41448970
H       40.80789180   -14.90348150    23.35149000
H       39.79989240   -15.42348190    22.01649090
C       41.70189290   -14.80148220    21.31348990
H       41.28989410   -15.13848210    20.36249160
C       41.56189350   -13.28048230    21.34249110
O       40.61589050   -12.74248220    20.80749130
N       42.52389140   -12.56948180    21.90649030
H       43.25089260   -13.02648160    22.44349100
C       42.47489170   -11.11848160    21.92149160
H       41.54789350   -10.67448230    22.28449060
C       43.66089250   -10.62848190    22.76349070
H       43.82689290    -9.56048200    22.61849020
H       43.39789200   -10.67448230    23.82048990
O       44.96289060   -11.19048210    22.49249080
H       44.88189320   -12.09648230    22.79949000
C       42.74589160   -10.52648160    20.52349090
O       42.44389340    -9.37548160    20.21749110
N       43.28689190   -11.33848190    19.58349040
H       43.25789260   -12.28348160    19.94548990
C       43.67889400   -10.99648190    18.22949030
H       43.13289260   -10.06248190    18.09249110
C       45.20089340   -10.65148160    18.19548990
H       45.71089170   -11.44648170    18.73949050
H       45.46989060   -10.63248160    17.13949010
C       45.59689330    -9.28648190    18.82748990
H       45.09189220    -9.05848220    19.76549150
C       47.04089360    -9.27348230    19.20049100
H       47.55789180    -9.49348160    18.25849150
H       47.39789200    -8.32148170    19.61149020
H       47.30189130   -10.05948160    19.91949080
C       45.37789150    -8.12748240    17.77049060
H       45.54389190    -7.12848190    18.19049070
H       46.07489400    -8.11548230    16.92349050
H       44.35389330    -8.05348210    17.38449100
C       43.06089400   -11.99248220    17.20449070
O       43.66789250   -12.29948230    16.16249080
N       41.84589390   -12.52648160    17.54849050
H       41.46189120   -12.34348200    18.46849060
C       41.06889340   -13.38948150    16.65748980
H       41.17489240   -12.92648220    15.67649080
C       41.65389250   -14.76348210    16.52149010
H       42.64789200   -14.76248170    16.07449150
H       41.65889360   -15.19448180    17.52349090
C       40.80289080   -15.66548160    15.62249090
O       39.97989270   -15.10248180    14.85349080
O       40.98689270   -16.89348220    15.55049040
C       39.50989150   -13.40148160    17.00149150
O       39.05989070   -14.13448240    17.85649110
N       38.75489040   -12.73548220    16.07649040
H       39.12489320   -12.10048200    15.37849040
C       37.31189350   -12.67948150    16.24649050
H       36.95789340   -13.21848200    17.12549020
C       36.93489070   -11.17148210    16.43249130
H       37.21689220   -10.67748170    15.49349120
H       35.84389110   -11.06248190    16.39749150
C       37.68289180   -10.36948200    17.56149100
C       37.07089230   -10.23948190    18.79949000
H       36.03989410   -10.54448220    18.89949040
C       37.74089050    -9.64948180    19.87948990
H       37.18189240    -9.34248160    20.75149150
C       39.00089260    -9.09848210    19.69548990
O       39.72789380    -8.54048160    20.69949150
H       40.64689250    -8.41648200    20.45049100
C       39.60289380    -9.18648150    18.43949130
H       40.56889340    -8.71748160    18.32649040
C       38.98189160    -9.81448170    17.35649110
H       39.44489290   -10.03648190    16.40649030
C       36.56689070   -13.31348230    15.10349080
O       35.37189100   -13.05748180    14.87149050
N       37.27389140   -14.03148170    14.24449060
H       38.25389100   -14.18248180    14.44849110
C       36.54189300   -14.97448160    13.29949090
H       37.26689150   -15.47948170    12.66249080
H       35.91189190   -15.65748210    13.86949060
C       35.47989270   -14.23848150    12.35449030
O       35.83389280   -13.32148170    11.64249040
N       34.26289370   -14.76848220    12.39849090
H       34.18589400   -15.63548180    12.91849040
C       33.10289380   -14.18948170    11.62249090
H       33.38289260   -14.03748230    10.58049110
C       31.85789300   -15.12048150    11.61449050
H       31.67189220   -15.56048200    12.60249040
H       30.96389200   -14.49948220    11.47749040
C       31.92189220   -16.30048180    10.66049100
C       31.10889240   -16.24248120     9.49049090
H       30.46589280   -15.40348150     9.26849080
C       31.09189220   -17.42948150     8.68049050
H       30.38489150   -17.51548190     7.86949060
C       32.00389100   -18.44848250     8.92249110
H       32.17389300   -19.15748210     8.12549110
C       32.81889340   -18.53348160    10.08649060
H       33.60289380   -19.25548170    10.25949100
C       32.77489090   -17.38748170    10.89149090
H       33.40489200   -17.44148250    11.76749040
C       32.66089250   -12.80048180    12.06449030
O       31.88689230   -12.17048170    11.34149070
N       33.06089400   -12.17748170    13.22049050
H       33.81389240   -12.58248230    13.76349070
C       32.14989090   -11.19648170    14.00849060
H       31.38289260   -11.83948230    14.43949030
C       33.00289150   -10.67348190    15.17349050
H       33.27589040   -11.55848220    15.74949070
H       33.96689220   -10.26448150    14.87049100
C       32.36089320    -9.55848220    16.07748990
H       32.37889100    -8.64948180    15.47649100
H       31.33789250    -9.88248160    16.27449040
C       33.02589040    -9.42948150    17.40949060
H       33.10489270   -10.41148190    17.87749100
H       34.03789140    -9.02648160    17.37049100
C       32.26589200    -8.50648210    18.35949130
H       32.86489110    -8.47948170    19.26949120
H       32.33889390    -7.51248220    17.91949080
N       30.83289150    -8.81448170    18.54249000
H       30.53189280    -8.11048220    19.20049100
H       30.26789280    -8.70348170    17.71249010
H       30.69589230    -9.75848200    18.87649150
C       31.32389260   -10.11948200    13.28849030
O       30.16989140    -9.85848240    13.64849090
N       31.94189260    -9.39148240    12.32449050
H       32.87489320    -9.65948200    12.03449060
C       31.24389270    -8.49648190    11.39849090
H       30.79489140    -7.61248210    11.85049060
H       32.00789260    -8.18648150    10.68549060
C       30.13089180    -9.11948200    10.52249050
O       29.15889170    -8.46948150    10.08449080
N       30.11489300   -10.45948220    10.29849050
H       30.83289150   -10.98148160    10.78749080
C       29.07789230   -11.19048210     9.54449080
H       28.98689270   -10.65348150     8.60049060
C       29.54989240   -12.53948210     9.23549080
H       28.81789210   -13.13848210     8.67949100
H       30.46289250   -12.64148240     8.63449100
H       29.83689310   -12.95248220    10.21049020
C       27.75189210   -11.23448180    10.17749020
O       26.72789190   -11.19848160     9.50849060
N       27.77189250   -11.19048210    11.52349090
H       28.67189220   -11.06048200    11.96949100
C       26.55889130   -11.16148190    12.30949120
H       25.89889140   -11.99448200    12.06549070
C       27.08289150   -11.36048220    13.73149110
H       27.83889200   -12.14448170    13.70249080
H       27.52589230   -10.41348170    14.04049110
C       25.99489210   -11.66248230    14.75249100
H       25.23689270   -10.88648220    14.85249040
H       25.45889280   -12.56348230    14.45249080
C       26.61489300   -11.88848210    16.12649150
O       27.81389240   -11.46148200    16.40549090
O       25.88789180   -12.40848160    16.97649000
C       25.82489200    -9.92848210    12.13849070
O       24.66389270    -9.99748230    11.92549040
N       26.50089260    -8.76048180    12.17549040
H       27.47689250    -8.94048210    12.37749100
C       25.96889310    -7.41348170    11.82549100
H       25.11089130    -7.08248190    12.41049100
C       27.08989140    -6.34948210    11.97249030
H       28.00889210    -6.62648200    11.45549110
C       26.71589280    -4.98948190    11.44549080
H       26.64389230    -5.05348210    10.35349080
H       25.79589270    -4.55848220    11.86049080
H       27.57289310    -4.34448190    11.67649080
C       27.21689220    -6.12648200    13.50049110
H       27.89989280    -5.28148170    13.65349100
H       26.24189190    -6.08548210    14.00049110
H       27.75089260    -7.00248190    13.88949110
C       25.50589180    -7.49048190    10.35949040
O       24.45389180    -6.94048210     9.99649050
N       26.30189130    -8.07748220     9.43149090
H       27.13689230    -8.57948210     9.70949080
C       25.86389160    -8.13648220     8.02849100
H       25.70989230    -7.15448190     7.58149050
C       27.04689220    -8.66748240     7.23249050
H       27.40789220    -9.54548170     7.78349070
H       26.73289300    -9.04148200     6.25049070
H       27.84489250    -7.91548200     7.27949050
C       24.58089260    -8.99948220     7.80349060
O       23.65089230    -8.49048230     7.15749070
N       24.34489250   -10.19648170     8.37949090
H       25.13689230   -10.62448220     8.84349060
C       23.09989170   -10.96448230     8.37149050
H       22.76689150   -11.15248200     7.35149050
C       23.43989180   -12.33648200     9.02249050
H       24.14289280   -12.08248230     9.81549070
H       22.55989270   -12.70448210     9.55049040
C       24.03689190   -13.34248160     8.00749110
H       24.72789190   -12.77848150     7.38049080
H       24.66089250   -14.02148150     8.58849050
S       22.86289220   -14.18348220     7.00149060
C       22.74189190   -15.75448230     7.93949080
H       22.01089290   -16.43948170     7.49249080
H       23.70589260   -16.27748110     7.92449090
H       22.42389300   -15.66448210     8.98549080
C       21.91289140   -10.23748210     8.98149110
O       20.81789210   -10.26448150     8.41049100
N       22.12489320    -9.43048190    10.03249070
H       23.04589270    -9.46748160    10.45349030
C       21.08189200    -8.64648150    10.63349060
H       20.24289130    -9.29048160    10.89749050
C       21.62389180    -7.94748210    11.94649030
H       20.86389160    -7.24348210    12.30749030
H       21.80889130    -8.69048210    12.73249050
H       22.55089190    -7.38948200    11.76549050
C       20.53489300    -7.52648210     9.64949040
O       19.34989170    -7.24948220     9.57849030
N       21.43589210    -6.88648180     8.93349080
H       22.40489200    -7.13848210     9.08249090
C       21.13289260    -6.07248210     7.79949090
H       20.59889220    -5.20948170     8.19749070
C       22.46389200    -5.51248220     7.34049080
H       23.02989200    -5.08148190     8.16649060
H       23.04689220    -6.32548190     6.90749070
O       22.32089230    -4.55148170     6.32849070
H       22.11489300    -3.72948190     6.78049090
C       20.25289150    -6.80348210     6.72449060
O       19.10489270    -6.34248210     6.44249060
N       20.79489140    -7.87948180     6.19149070
H       21.71689220    -8.13748170     6.52149060
C       20.11489300    -8.69448180     5.13749070
H       19.98889160    -8.13548180     4.21049070
C       21.08589170    -9.89948180     4.90449050
H       21.14289280   -10.47248170     5.83849050
H       20.51089290   -10.60348220     4.28949070
C       22.53689190    -9.88248160     4.48049070
C       23.13689230    -8.77748200     3.79349060
H       22.62589260    -7.84148220     3.62449070
C       24.44889260    -8.88248160     3.31949070
H       24.85689160    -8.05048180     2.76549080
C       25.23089220   -10.07748220     3.61349060
O       26.52989200   -10.17548180     3.26749060
H       26.91489220   -10.89148240     3.77749060
C       24.60089300   -11.18648150     4.25549080
H       25.11189270   -12.13248160     4.35249090
C       23.24689290   -11.07648180     4.72349070
H       22.73689270   -11.85248180     5.27449080
C       18.62289240    -9.00948240     5.54649070
O       17.71689220    -8.72548200     4.79549070
N       18.43289180    -9.56348230     6.76949070
H       19.26789280    -9.94248200     7.19949050
C       17.11189270    -9.87048150     7.32949070
H       16.53589250   -10.57148170     6.72549060
C       17.42989160   -10.59948160     8.61649040
H       18.25089260   -11.27148150     8.36449050
H       17.75189210    -9.83648200     9.32449050
S       16.10289190   -11.59448150     9.36749080
H       15.14489270   -10.72648240     9.03149030
C       16.13289260    -8.65648170     7.55749080
O       14.91089250    -8.78948210     7.40849070
N       16.62489320    -7.48748210     8.00849060
H       17.53989220    -7.40548180     8.43449120
C       15.75689220    -6.32748170     8.19849110
H       14.89489270    -6.76348210     8.70349030
C       16.36689190    -5.22848180     9.07049080
H       17.17289160    -4.72448210     8.53649040
H       15.71189210    -4.39548210     9.32549100
O       16.89689250    -5.82048180    10.30249020
H       17.70089150    -6.32148220    10.15149120
C       15.36489200    -5.74948220     6.84549090
O       14.22089200    -5.33148190     6.71849060
N       16.24189190    -5.83148190     5.82549050
H       17.13789180    -6.27248190     5.99749090
C       15.88589190    -5.44948200     4.41649060
H       15.41289230    -4.46748210     4.40849070
C       17.20289230    -5.30348210     3.60649060
H       17.98689270    -4.74948220     4.12149050
H       17.63289260    -6.27448180     3.36049080
C       16.82689290    -4.68148180     2.21649070
H       16.24289130    -5.41448210     1.66049080
H       16.17289160    -3.82048200     2.35549070
C       18.06589320    -4.41648200     1.34149070
O       17.95289230    -4.38048170     0.14049070
O       19.14789200    -4.07348200     1.84849070
C       14.93689250    -6.49348210     3.79649070
O       13.95189190    -6.11048170     3.22749070
N       15.13589190    -7.78248210     4.11949060
H       15.97989180    -7.97848180     4.64449070
C       14.39089200    -8.89248180     3.61449070
H       14.39689250    -8.78348160     2.53049060
C       15.02789210   -10.23548220     4.04749060
H       16.11089130   -10.24148180     3.93049070
H       14.85289190   -10.49348160     5.09149070
C       14.36689190   -11.37448220     3.29749060
H       13.29389190   -11.53248210     3.40349080
C       14.71889210   -11.24148180     1.82349070
H       13.96989250   -10.63348200     1.30249070
H       15.68089200   -10.72148230     1.73249070
H       14.71089270   -12.16848180     1.23549070
C       15.06189250   -12.63448240     3.77749060
H       14.74089240   -13.58648200     3.33549070
H       16.12589260   -12.47948170     3.56249070
H       14.89889240   -12.83848190     4.84249070
C       12.93189240    -8.72248170     4.15549090
O       12.02689270    -8.70448210     3.30949070
N       12.76289180    -8.69848160     5.46449090
H       13.59489250    -8.63548180     6.03949070
C       11.49489210    -8.47748180     6.01749090
H       10.89889240    -9.35048200     5.75149060
C       11.77289200    -8.39048190     7.55049090
H       12.54689220    -7.66048190     7.78749080
H       10.81289200    -8.08948230     7.97049090
C       12.13189220    -9.74348160     8.10549070
H       11.22189240   -10.33948230     8.03949070
H       12.88389210   -10.26148220     7.50849060
C       12.51789190    -9.68148230     9.55549050
O       13.09389210   -10.64848230     9.98849110
N       12.33389190    -8.61948200    10.33649060
H       12.69789220    -8.62748240    11.28249070
H       11.73289200    -7.86048170    10.04049110
C       10.67489240    -7.24148180     5.64349080
O        9.49389270    -7.36748170     5.53849080
N       11.30789180    -6.14548210     5.12449070
H       12.31789210    -6.14048190     5.20149090
C       10.60589220    -4.98548170     4.49649050
H        9.75489230    -4.83748200     5.16149090
C       11.54489230    -3.82048200     4.31349090
H       11.38989260    -3.34548190     5.29049060
H       12.57589240    -4.17548180     4.19049070
C       11.19089220    -2.91248200     3.11349060
C       12.00289250    -2.94048190     1.97649070
H       12.79189210    -3.67848210     2.01149060
C       11.72189240    -2.13648200     0.79149070
H       12.22789190    -2.25148200    -0.15550930
C       10.63489250    -1.26748190     0.93449070
H       10.43189240    -0.59848200     0.11049070
C        9.95689200    -1.07948200     2.13149070
H        9.27189250    -0.25548200     2.26349070
C       10.16989230    -1.91948200     3.27149080
H        9.61689190    -1.81748200     4.19249060
C       10.10789200    -5.33348180     3.12349080
O        8.95289230    -5.00748210     2.82749080
N       10.88889220    -5.99148180     2.27549080
H       11.79489230    -6.28048180     2.62549070
C       10.36189270    -6.41048190     0.98849070
H        9.96589180    -5.57848220     0.40649070
C       11.54889200    -7.03648190     0.14349070
H       12.17989250    -7.63348200     0.80149070
H       11.13489250    -7.59248210    -0.69750930
C       12.55389210    -5.94948200    -0.42450930
H       12.65389250    -5.21748210     0.37649070
C       13.92689230    -6.57448200    -0.64150930
H       14.32489200    -6.87248180     0.33649070
H       13.92289260    -7.52848200    -1.18250930
H       14.69189260    -5.94748210    -1.11650930
C       11.98589230    -5.20648190    -1.58750930
H       11.92989250    -5.93248180    -2.40850930
H       11.01689240    -4.72748180    -1.39950930
H       12.62689210    -4.37048200    -1.89650930
C        9.26389220    -7.44748210     1.03649070
O        8.51989270    -7.51048180     0.08749070
N        9.08789250    -8.09948160     2.15649080
H        9.91489220    -8.18048190     2.73649070
C        7.95589210    -9.01348210     2.43649080
H        8.01189230    -9.77248190     1.65649070
C        8.11289220    -9.75148200     3.72449060
H        9.16589260    -9.94248200     3.96549060
H        7.54989240    -9.24948220     4.52049060
H        7.81289240   -10.80348210     3.65449070
C        6.58089210    -8.33448220     2.32149080
O        5.57989220    -9.06348230     2.20749070
N        6.52289250    -7.02048210     2.38649060
H        7.41089200    -6.53248210     2.41549060
C        5.22689250    -6.36748170     2.15749070
H        4.55089240    -6.70248170     2.94449070
C        5.36789230    -4.90148210     2.64249060
H        6.05689240    -4.38048170     1.97749070
H        4.43189240    -4.39348170     2.40649080
C        5.72089240    -4.69348190     4.10849050
O        5.02289250    -5.12648200     5.03249070
N        6.86889220    -4.18148180     4.41949080
H        6.93289230    -3.75648190     5.33649060
H        7.60589220    -4.13248210     3.72549080
C        4.66789250    -6.41448210     0.65849070
O        5.46489240    -6.45448210    -0.31350930
N        3.32289220    -6.50748210     0.48249070
C        2.27689220    -6.47548200     1.50449070
H        2.44289230    -5.73848200     2.29949070
H        2.21089220    -7.47248170     1.95749070
C        0.88989220    -6.24748180     0.84149070
H        0.78989230    -5.15848210     0.75249070
H        0.02289220    -6.50548170     1.46349070
C        1.12789230    -7.07348200    -0.44150930
H        0.31589220    -6.93848180    -1.16550930
H        1.07289220    -8.15348150    -0.25750930
C        2.59989210    -6.73748210    -0.78450930
H        2.99989220    -7.59348200    -1.32850930
C        2.76089220    -5.51548190    -1.68350930
O        3.01089220    -4.39648200    -1.19250930
N        2.55289220    -5.79448180    -2.97950940
H        2.33389230    -6.74048190    -3.26850940
C        2.59289220    -4.76448200    -4.08850910
H        2.71389220    -3.74048190    -3.73550940
C        3.56789230    -5.23948190    -5.17950920
H        3.44389220    -6.31048200    -5.34050940
C        3.59489230    -4.57948210    -6.57550910
H        4.27089210    -5.09048180    -7.27150920
H        2.60589220    -4.62048200    -7.04850910
H        3.75289230    -3.49648190    -6.49450920
C        4.96989200    -5.01848170    -4.52350950
H        5.73189210    -5.55848220    -5.09850930
H        5.21689220    -3.95048190    -4.54850910
H        5.09889220    -5.47748180    -3.53550930
C        1.14089230    -4.72348210    -4.65550950
O        0.74989220    -3.69148180    -5.12550930
N        0.41889220    -5.82948210    -4.66450930
H        0.83389220    -6.71748210    -4.40750930
C       -0.87010780    -6.08048200    -5.29450940
H       -0.92110780    -5.48848200    -6.20850940
C       -1.03310780    -7.50248190    -5.75450940
H       -1.65110780    -8.03648190    -5.03250930
C       -1.63910770    -7.59948210    -7.14050910
H       -2.52910780    -6.95848180    -7.14550920
H       -0.91710780    -7.32248210    -7.91850950
H       -2.09510780    -8.55948160    -7.41450930
O        0.15889220    -8.20848180    -5.90150930
H        0.79789220    -8.19148160    -5.18550920
C       -2.08610770    -5.55548190    -4.59050940
O       -3.16510770    -6.05548190    -4.80550910
N       -1.88710770    -4.65248200    -3.64350940
H       -0.93910780    -4.32148220    -3.50750920
C       -2.90310760    -4.05848220    -2.82450940
H       -3.88110780    -4.53048180    -2.92150930
C       -2.57410760    -4.28648190    -1.28350930
H       -3.41610770    -4.04048200    -0.63650930
H       -2.30910780    -5.34048180    -1.19450930
C       -1.22910770    -3.60248180    -0.88650930
O       -0.21010780    -3.58948180    -1.51850930
N       -1.28810780    -3.09448190     0.31649070
H       -0.62010780    -2.34048200     0.42149070
H       -2.20810770    -2.85048200     0.66249070
C       -3.06110790    -2.59248190    -3.26450920
O       -4.17210770    -2.09448190    -3.30450940
N       -1.94710780    -1.95448200    -3.60150930
H       -1.09010780    -2.46648190    -3.42850920
C       -1.76110780    -0.54348190    -4.05650950
H       -2.18610790    -0.05848190    -3.17650940
C       -0.33510780    -0.13448190    -4.05450920
H        0.18289220    -0.66348200    -4.86350920
H       -0.36810780     0.89251800    -4.44050930
C        0.33089220    -0.21248190    -2.75650930
N        0.15389220     0.57851800    -1.62150930
C        0.92189220     0.08151810    -0.64250930
H        0.91489230     0.55551800     0.32749070
N        1.50389220    -1.07648190    -1.06350930
H        1.98089220    -1.72748200    -0.45750930
C        1.15289220    -1.29348190    -2.40550920
H        1.45589220    -2.18848200    -2.92950940
C       -2.60610770    -0.20148190    -5.25450940
O       -3.31810780     0.78951810    -5.20450930
N       -2.48410770    -0.96348200    -6.36050940
H       -1.80910780    -1.71848190    -6.34450910
C       -3.39110780    -0.92448190    -7.54250910
H       -2.79610780    -1.17548190    -8.42050930
C       -4.50110770    -2.03348180    -7.42850920
H       -4.98510790    -1.80448200    -6.47850940
C       -5.44710780    -2.25748210    -8.62750910
H       -6.24510770    -2.95848200    -8.35450940
H       -5.98510790    -1.34148190    -8.89950940
H       -4.84910770    -2.72248200    -9.42050930
C       -3.82610770    -3.41748190    -7.16550920
H       -4.57510760    -4.21848200    -7.16950940
H       -3.13310770    -3.69348190    -7.97050950
H       -3.33910780    -3.48848200    -6.18550920
C       -4.04110770     0.46251810    -7.83350940
O       -5.23310760     0.66651800    -7.76950930
N       -3.11910770     1.38951800    -8.07550910
H       -2.11310770     1.27651810    -8.11150930
C       -3.58110790     2.78651810    -8.40150930
H       -4.43810800     3.00851800    -7.76650950
C       -2.39210770     3.80351810    -8.39850900
H       -1.64610780     3.50551800    -9.13550950
H       -2.74110770     4.79351810    -8.69250970
C       -1.64810780     3.97951820    -7.00050930
H       -1.05810770     3.11051800    -6.70850940
H       -0.83910780     4.68751810    -7.18350930
C       -2.55710770     4.46451810    -5.84150930
O       -2.55310770     5.61751790    -5.47950940
N       -3.39110780     3.65351800    -5.21850920
H       -3.98810770     4.07051800    -4.51450920
H       -3.57710770     2.69551800    -5.49150940
C       -4.16810800     2.72351810    -9.80050950
O       -3.63210770     2.06351800   -10.63350960
N       -5.39010760     3.32151790   -10.06550880
H       -5.83210750     3.83851810    -9.31550880
C       -6.15610790     3.14051800   -11.31950950
H       -6.27310750     2.07551810   -11.52450940
C       -7.56510780     3.78351810   -11.10950950
H       -7.38610790     4.77651790   -10.69750980
H       -8.16210750     3.92551800   -12.01050950
O       -8.40910820     3.09151820   -10.27750970
H       -8.56110760     3.63951800    -9.50350950
C       -5.44610790     3.65151810   -12.54650970
O       -5.07710790     4.83151820   -12.54450890
N       -5.31175841     2.84243942   -13.60199694
H       -5.71406844     1.91034187   -13.54661877
C       -4.58842800     3.16087238   -14.84038621
H       -3.95666627     4.03382262   -14.67699899
C       -3.66913334     1.96614976   -15.12737980
H       -4.24552482     1.06371925   -15.34373473
H       -3.00581793     2.16466537   -15.97941171
H       -3.05435630     1.73779316   -14.25254021
C       -5.51766981     3.49266962   -16.03302862
O       -6.72866083     3.38705027   -15.92346038
N       -4.94491906     3.86676650   -17.18696557
H       -3.92610613     3.88145549   -17.21876037
C       -5.66340833     4.04592543   -18.47022460
H       -4.95608231     4.50789596   -19.15850074
C       -6.02224282     2.65196281   -19.06448726
H       -5.27240291     1.95259371   -18.69702595
H       -6.98249459     2.30793033   -18.68112676
C       -5.97756345     2.51588448   -20.60192901
H       -5.32469980     3.28942998   -21.01385338
H       -5.50449783     1.55917588   -20.83085594
C       -7.33269211     2.52963460   -21.33223586
O       -7.50779049     3.41743176   -22.20318982
O       -8.19992552     1.64955085   -21.12031553
C       -6.85519801     5.02933204   -18.36754662
O       -7.96573257     4.69099801   -18.74092308
N       -6.65410760     6.24751810   -17.82950970
H       -5.71610780     6.55151800   -17.59650990
C       -7.68910790     7.20951800   -17.52250860
H       -7.24010750     8.02151780   -16.95150950
C       -8.34010790     7.70651820   -18.80750850
H       -9.00610730     6.96951820   -19.25550840
H       -8.87010770     8.61451820   -18.51850890
C       -7.30810790     8.22151850   -19.83951000
H       -6.43510770     8.72951790   -19.42750930
H       -6.79710770     7.32351830   -20.18651010
C       -7.88110780     9.11451820   -20.92251010
O       -9.03810790     9.41451840   -21.00550840
N       -7.07410760     9.71951770   -21.75350950
H       -7.46710780    10.30651760   -22.48050880
H       -6.07810780     9.57551770   -21.64050870
C       -8.68110750     6.66351800   -16.47950940
O       -9.86510750     6.88651800   -16.66650960
N       -8.18210790     5.95651820   -15.45950890
H       -7.17410760     5.92151780   -15.36150930
C       -8.94510750     5.24451830   -14.43550970
H       -8.25810810     4.79951810   -13.71550940
C       -9.67810820     6.24051810   -13.49050900
H      -10.26410770     6.91051820   -14.13250920
H      -10.40210820     5.73451810   -12.83850960
C       -8.73210810     7.04451800   -12.66750910
N       -7.57310770     7.73451810   -12.92350960
C       -7.19110770     8.42751790   -11.82350920
H       -6.28810790     9.00751780   -11.69950960
N       -8.10610770     8.19551850   -10.88650890
H       -8.12310790     8.63351820    -9.97650910
C       -8.98510740     7.26951790   -11.31050970
H       -9.89710810     6.91551830   -10.85350890
C       -9.86210820     4.14251800   -14.95150950
O      -10.64010810     3.61951800   -14.14950940
N       -9.76825782     3.75355911   -16.23230147
H       -9.07922958     4.22085384   -16.81445476
C      -10.49331787     2.62455937   -16.83053436
H      -11.52417702     2.64644191   -16.50538497
C      -10.48889424     2.78977144   -18.35524297
H      -10.90455077     3.75790439   -18.63077794
H       -9.46477962     2.73267404   -18.71777124
C      -11.29726732     1.71175075   -19.04887365
O      -12.42187769     1.41708743   -18.70635170
N      -10.74284287     1.09970164   -20.06189158
H      -11.26761369     0.40352120   -20.57662621
H       -9.79678871     1.35862551   -20.36514787
C       -9.90975021     1.25750603   -16.43577481
O      -10.63692558     0.30971068   -16.19480435
N       -8.58283359     1.17712178   -16.35642225
H       -8.05171156     2.03131775   -16.51165776
C       -7.81647898    -0.00258587   -15.95633681
H       -8.38051666    -0.89449353   -16.21972853
C       -6.54618114     0.00109084   -16.81477858
H       -6.86343704     0.03678784   -17.85850063
H       -5.99568215     0.91289001   -16.61450693
C       -5.59655207    -1.18925364   -16.68618779
H       -5.14860750    -1.19450714   -15.69783360
H       -6.14768265    -2.11647634   -16.82944577
C       -4.48262883    -1.07434861   -17.72512805
O       -3.79622272    -0.08185540   -17.81819227
N       -4.24544674    -2.07654566   -18.53788324
H       -3.50087901    -1.96739199   -19.20329542
H       -4.78557441    -2.92997513   -18.51819589
C       -7.67234918    -0.00885498   -14.42035112
O       -6.60654970     0.15303110   -13.84174766
N       -8.84133128    -0.08741104   -13.78225440
H       -9.65517944    -0.27333418   -14.36924687
C       -9.13056098     0.11124280   -12.35530597
H       -8.59878999     0.99829908   -12.01135239
C      -10.64186534     0.37528161   -12.19413066
H      -10.89486406     0.34202493   -11.13346572
H      -10.83159345     1.39437984   -12.53314231
C      -11.59829100    -0.55578067   -12.96591944
O      -11.18409807    -1.62558220   -13.47007676
O      -12.78787439    -0.17296212   -13.06539010
C       -8.68625758    -1.05045812   -11.45021341
O       -8.32942234    -0.82995942   -10.29908367
N       -8.66072087    -2.26853442   -11.99551029
H       -9.09861888    -2.36217342   -12.90968254
C       -7.92527710    -3.42458252   -11.46401343
H       -7.47183087    -3.13838298   -10.51628152
C       -8.83649679    -4.63090914   -11.16926740
H       -8.19595344    -5.47909537   -10.94461889
C       -9.69233373    -4.36913765    -9.92698815
H       -9.06032260    -4.10428794    -9.07088858
H      -10.40294510    -3.55137690   -10.10411773
H      -10.25220938    -5.27380187    -9.66317906
C       -9.75931086    -5.03193452   -12.32523952
H      -10.34485093    -5.91980639   -12.05807891
H      -10.45084437    -4.21713854   -12.56877125
H       -9.18310554    -5.27569045   -13.22400006
C       -6.77875726    -3.79353016   -12.40748628
O       -6.97264323    -4.06423590   -13.58226517
N       -5.55647875    -3.78986756   -11.87983732
H       -5.45312526    -3.60678630   -10.88915742
C       -4.32488258    -3.99645202   -12.63650341
H       -4.54423235    -4.65314582   -13.48105718
C       -3.85219535    -2.65095963   -13.20919828
H       -2.95906411    -2.83272697   -13.79519573
H       -4.62137995    -2.28348538   -13.88223123
C       -3.54314083    -1.56488204   -12.18415727
O       -2.59340752    -1.64262911   -11.44285443
N       -4.30378431    -0.49342126   -12.14869163
H       -4.01464280     0.25357218   -11.52272702
H       -5.10590985    -0.39955743   -12.76638237
C       -3.27602348    -4.72152672   -11.77825166
O       -3.23036780    -4.54560679   -10.57282823
N       -2.52000783    -5.64098059   -12.38530530
H       -2.59176123    -5.74885928   -13.39041216
C       -1.80562440    -6.67342614   -11.61816814
H       -2.45223009    -7.00610515   -10.80620139
C       -1.51332212    -7.88346307   -12.49191476
H       -1.27322322    -8.70265453   -11.81838517
H       -2.39537461    -8.14569839   -13.07675673
O       -0.39462820    -7.69305461   -13.33436364
H       -0.67090065    -7.29533776   -14.18606392
C       -0.49771335    -6.22954568   -10.97376982
O       -0.04242442    -6.86060526   -10.04100133
N        0.14689220    -5.19748210   -11.51450920
H       -0.19710780    -4.83648200   -12.39650920
C        1.43589220    -4.66148190   -11.11350920
H        1.86889220    -3.98548200   -11.85050960
C        1.46889220    -3.99248190    -9.74550910
H        1.08789230    -4.68748190    -8.99750900
H        2.45189210    -3.57048200    -9.53550910
C        0.43489220    -2.93648200    -9.73850920
H       -0.54010780    -3.28048210   -10.08350940
C        0.33389220    -2.32748200    -8.29350950
H       -0.21110780    -1.37548200    -8.29550930
H       -0.10010780    -3.05748200    -7.59950920
H        1.33689220    -2.12248210    -7.89850950
C        0.74889220    -1.74548200   -10.67950920
H       -0.05910780    -1.00448190   -10.67050930
H        1.71589220    -1.27448190   -10.46150970
H        0.69889220    -2.18448190   -11.68450930
C        2.59289220    -5.74848180   -11.15750890
O        3.72789220    -5.53348210   -10.67250920
N        2.35289220    -6.94448180   -11.69850920
H        1.44089220    -7.04948190   -12.12650970
C        3.22189240    -8.16048240   -11.77050970
H        3.08489230    -8.73148160   -10.85150910
H        2.92389230    -8.84548190   -12.56350900
C        4.72989230    -7.90848210   -12.07650950
O        5.51089240    -8.53648190   -11.36650940
N        5.17889210    -7.01448200   -12.99050900
H        4.52889200    -6.43348220   -13.50550940
C        6.62889240    -6.74348210   -13.19050880
H        7.14589210    -7.69748210   -13.29750920
C        6.81989240    -5.90148210   -14.47750950
H        6.17889210    -6.28648190   -15.27050970
H        6.42089220    -4.90448190   -14.28750900
C        8.31089210    -5.82648180   -14.92450900
H        8.92589190    -5.34048180   -14.16750910
C        8.78889180    -7.22548200   -15.16550920
H        8.07789230    -7.75048210   -15.81550880
H        9.79489230    -7.32148220   -15.59250930
H        8.77689270    -7.77548220   -14.21650890
C        8.48389240    -4.97448210   -16.12950900
H        8.18289180    -3.96048190   -15.83850960
H        9.53589250    -4.94648220   -16.44150920
H        7.89189240    -5.30448200   -16.99150850
C        7.25089220    -6.14148190   -11.97550960
O        8.43289180    -6.45648190   -11.69950960
N        6.49589200    -5.37048200   -11.21050930
H        5.51389220    -5.29248190   -11.44850920
C        6.94189210    -4.68448210    -9.95250890
H        7.90289210    -4.24648190   -10.22550960
C        6.20889230    -3.37248210    -9.57250980
H        5.19789220    -3.54148200    -9.20250890
C        6.94389200    -2.71948190    -8.42650890
H        6.44189210    -1.78048190    -8.16250900
H        6.97789240    -3.29548190    -7.49350930
H        7.97289230    -2.49248190    -8.73050980
C        6.17089220    -2.28348180   -10.74050900
H        7.06989240    -1.66948200   -10.69150920
H        6.14189240    -2.68448190   -11.75350950
C        4.88289210    -1.47248200   -10.63150880
H        4.77089210    -1.03048190    -9.63350960
H        4.88489250    -0.59248200   -11.28650950
H        3.98089220    -2.05748200   -10.85050960
C        7.09789230    -5.69348190    -8.80450920
O        8.19789220    -5.80648180    -8.31850910
N        6.03689240    -6.53348210    -8.53650950
H        5.16689210    -6.30148170    -9.00150970
C        6.16089200    -7.64948180    -7.52450940
H        6.47289230    -7.20748190    -6.57850930
C        4.72389220    -8.24548150    -7.34250930
H        3.96989230    -7.50848200    -7.06750920
H        4.39989230    -8.68148230    -8.28750900
O        4.82489200    -9.40048220    -6.60350940
H        4.22989230    -9.15448190    -5.89250950
C        7.26989220    -8.67748170    -8.01450920
O        8.15689180    -8.94648170    -7.25850920
N        7.34089230    -9.10348220    -9.26450920
H        6.68589210    -8.73148160    -9.94250970
C        8.46789260    -9.94548230    -9.66150950
H        8.46189210   -10.82748220    -9.02050970
C        8.24789240   -10.52148150   -11.08450890
H        9.08889200   -11.18948170   -11.26950930
H        7.34289220   -11.12948230   -11.06150910
O        8.14489270    -9.62448220   -12.09250930
H        7.31689210    -9.20848180   -11.84050940
C        9.89489270    -9.36148170    -9.48950960
O       10.70989230    -9.99848180    -8.88650890
N       10.21789260    -8.11748220   -10.03450970
H        9.48989200    -7.64748190   -10.55950930
C       11.43189240    -7.29848190    -9.62450890
H       12.30789180    -7.78448200   -10.05550960
C       11.44989200    -5.83448170   -10.07750890
H       10.45289230    -5.44948200    -9.85950950
H       12.25889210    -5.35548210    -9.52650930
C       11.69489190    -5.78148170   -11.55150890
H       12.74689200    -5.96948190   -11.76750950
H       11.10589220    -6.53548190   -12.07450960
C       11.31389240    -4.42448190   -12.15850930
H       11.79489230    -4.42448190   -13.13750930
H       10.24689200    -4.24848180   -12.29250910
N       11.84589200    -3.29948190   -11.35350890
H       12.67789270    -3.39648200   -10.78950980
C       11.20189190    -2.25348190   -11.01250930
N       10.06889250    -1.90848200   -11.48050980
H        9.95989230    -2.13048200   -12.45950890
H        9.46489240    -1.16448200   -11.15850930
N       11.64389230    -1.49748190   -10.07350920
H       12.61289220    -1.60348190    -9.80850890
H       11.07289220    -0.78248200    -9.64650920
C       11.74189190    -7.16148190    -8.11250970
O       12.85789200    -7.18148180    -7.75350950
N       10.80189230    -6.85648200    -7.22450920
H        9.89689250    -6.66748190    -7.63650940
C       10.97589210    -6.68648200    -5.77250910
H       11.82889270    -6.04548220    -5.55050950
C        9.71189210    -5.93748190    -5.20250940
H        8.78789230    -6.33748200    -5.62050910
H        9.70789240    -6.04648210    -4.11850930
C        9.59989260    -4.47048190    -5.65750930
H        9.19289210    -4.30748180    -6.65550950
H        9.00289250    -3.92248200    -4.92850920
C       10.74589250    -3.53448200    -5.60950950
H       10.30089190    -2.54248190    -5.52250910
H       11.21489240    -3.76948190    -4.65350910
C       11.79289250    -3.73048190    -6.67650940
H       12.12689210    -4.74448200    -6.89650920
H       11.40689180    -3.20148210    -7.54750920
N       12.99789240    -3.07248190    -6.28550910
H       12.67689230    -2.16748190    -5.97250940
H       13.46689220    -3.56448200    -5.53850940
H       13.55589200    -2.92848210    -7.11450910
C       11.19289210    -8.08648200    -5.11550950
O       11.71189210    -8.15848160    -4.01950930
N       10.67589190    -9.15548230    -5.74150940
H       10.18689250    -9.09548190    -6.62650920
C       11.04389190   -10.47948170    -5.35550930
H       11.17089270   -10.54148200    -4.27450940
C        9.93389230   -11.45948220    -5.71950910
H       10.04289250   -11.78548240    -6.75350950
C        9.94089220   -12.70448210    -4.86850930
H       10.70589260   -13.47048190    -5.04050920
H       10.06589220   -12.39148240    -3.82450940
H        9.03889180   -13.32848170    -4.87850950
O        8.63889220   -10.91448210    -5.44050930
H        8.46389200   -10.30348210    -6.16050910
C       12.37589260   -11.04048160    -5.84650950
O       13.12089250   -11.60048200    -5.05650950
N       12.77889250   -10.71048160    -7.03350930
H       12.08989240   -10.37548160    -7.69650940
C       14.20289230   -10.82448200    -7.43550920
H       14.42689230   -11.89048190    -7.39950940
C       14.35789200   -10.36948200    -8.89750960
H       13.70089240   -11.04748150    -9.44250970
H       14.17889210    -9.31048200    -9.08350940
O       15.63889220   -10.64148240    -9.35050960
H       16.17689130    -9.87548160    -9.13650890
C       15.15389250   -10.01248170    -6.49750950
O       16.19589230   -10.56748200    -6.20850940
N       14.71489240    -8.83948230    -5.96150920
H       13.88089180    -8.46648220    -6.39850950
C       15.43989180    -8.11548230    -4.86550950
H       16.46389200    -7.96848200    -5.20950940
C       14.97989180    -6.70148180    -4.60750910
H       14.82089230    -6.21748210    -5.57150940
H       14.04289250    -6.71248200    -4.05150940
C       15.96389200    -5.93348220    -3.73850940
H       16.15089230    -6.30648180    -2.73150920
H       16.94089320    -5.99048190    -4.21750930
C       15.65389250    -4.44848200    -3.63350940
O       14.55389210    -3.93848200    -3.97150920
O       16.42089270    -3.68148180    -3.01750920
C       15.66489220    -9.04148200    -3.60250930
O       16.69489290    -9.10448170    -2.95350930
N       14.62989230    -9.79048160    -3.19050930
H       13.85189250    -9.89648150    -3.83050920
C       14.60289190   -10.63148210    -1.94850930
H       15.03689190   -10.02748200    -1.15150930
C       13.13289260   -11.02448180    -1.59150930
H       12.59289260   -11.60148240    -2.35250930
H       13.19989200   -11.65348150    -0.69650930
H       12.54089260   -10.16548160    -1.25250940
C       15.48089220   -11.88548180    -2.04650930
O       16.20889280   -12.30348210    -1.13150930
N       15.41389180   -12.47148230    -3.24550940
H       14.89989190   -12.03448200    -4.00050930
C       16.23889160   -13.61448190    -3.71550940
H       16.18889240   -14.35848240    -2.92150930
C       15.73789220   -14.23048210    -5.07550910
H       15.60489180   -13.35348220    -5.70950940
C       16.63789180   -15.18248180    -5.85650920
H       16.17589190   -15.49148180    -6.80250930
H       17.58089260   -14.70948220    -6.15750930
H       16.85889240   -16.07248120    -5.25350950
C       14.36289220   -14.86548230    -4.83950950
H       14.46189210   -15.60548210    -4.03550910
H       13.59789180   -14.15848160    -4.49450920
H       14.01689240   -15.38348200    -5.74250940
C       17.74589160   -13.26348210    -3.80450940
O       18.65289310   -14.03148170    -3.53650930
N       18.06589320   -11.96948150    -4.17850920
H       17.30689240   -11.45348170    -4.60650920
C       19.39989280   -11.41648200    -4.22250940
H       20.02089310   -12.11248210    -4.78650950
C       19.39789200    -9.96448230    -4.71950910
H       18.87389180    -9.85248180    -5.66850950
H       18.99989320    -9.34748170    -3.91350940
C       20.77989200    -9.44048210    -5.10750910
H       20.64689250    -8.35848240    -5.11950920
H       21.41789250    -9.68148230    -4.25650930
C       21.34189220   -10.01348210    -6.37550930
O       22.19789310    -9.25048160    -6.90350910
O       20.99389270   -11.10748200    -6.88650940
C       19.91089250   -11.58648200    -2.71950940
O       20.91589160   -12.21848200    -2.58450940
N       19.26889230   -10.91348170    -1.77850930
H       18.41489220   -10.44048210    -2.04950930
C       19.61389160   -10.98248200    -0.36750930
H       20.59489250   -10.51648240    -0.27350930
C       18.53789140   -10.18348220     0.47349070
H       17.53689190   -10.59448150     0.34349070
C       18.84089280   -10.15048220     1.99849070
H       19.62889290    -9.41348170     2.19649080
H       17.94489290    -9.83748150     2.54749060
H       19.19089320   -11.09048180     2.44349070
C       18.59389310    -8.71448230    -0.00750930
H       19.45989230    -8.19348240     0.40049070
H       18.67489240    -8.66348170    -1.09350930
C       17.23889160    -8.03748230     0.39849070
H       17.16989140    -7.92648170     1.48749070
H       17.19089320    -7.04348180    -0.06250930
H       16.38989260    -8.64548210     0.06349070
C       19.65189170   -12.44948200     0.15849070
O       20.62989230   -12.89448170     0.78749070
N       18.61389160   -13.26848220    -0.08450930
H       17.95189290   -12.89448170    -0.75350930
C       18.59889220   -14.71048160     0.26749070
H       18.79289250   -14.75548170     1.33949070
C       17.21889310   -15.36648180    -0.14950930
H       16.41389270   -14.71948150     0.19949070
H       17.09889220   -15.32148170    -1.23150930
C       17.00989150   -16.78448100     0.41749070
H       17.88889310   -17.40748210     0.25449070
C       16.74489210   -16.74348260     1.96949060
H       16.99889180   -17.69748120     2.44749070
H       17.39889140   -15.98748210     2.42149070
H       15.69689180   -16.53648190     2.21949080
C       15.85389230   -17.46048160    -0.32350930
H       15.90289210   -17.40348240    -1.41750930
H       15.79789260   -18.52848240    -0.08150930
H       14.94689180   -16.93848230     0.00449070
C       19.77589230   -15.59348200    -0.19350930
O       20.14389230   -16.60748100     0.41549070
N       20.45489310   -15.18448160    -1.23650930
H       20.04789160   -14.42248150    -1.76550920
C       21.69089320   -15.76848220    -1.74050930
H       21.50489230   -16.83648110    -1.63250940
C       21.86089130   -15.41348170    -3.20450930
H       20.90289310   -15.33948230    -3.71950940
H       22.30789180   -14.42348190    -3.28750920
C       22.61089130   -16.45048140    -3.93950940
H       23.58689310   -16.55548290    -3.46450920
H       22.05989270   -17.38148120    -3.80950930
C       22.94489290   -16.09048270    -5.42050930
H       23.71389200   -15.32348160    -5.51450920
H       23.46889310   -16.96548270    -5.80550910
C       21.56989290   -15.94648170    -6.06350950
H       20.84589200   -16.64148140    -5.63750930
H       21.23689270   -14.91648200    -5.93450930
N       21.55689240   -16.12848280    -7.53750940
H       20.62189290   -16.10148240    -7.91950940
H       22.07989310   -15.37348180    -7.95750950
H       21.89889140   -17.00848200    -7.89550920
C       22.87589260   -15.33648200    -0.86250930
O       23.64989280   -16.24948120    -0.50150930
N       22.96989250   -14.02948190    -0.46650930
H       22.28089140   -13.38048170    -0.82550930
C       23.89189150   -13.45948220     0.58049070
H       24.91489220   -13.49648190     0.20549070
C       23.55589290   -11.94648170     0.76149070
H       22.59389310   -11.78048230     1.24649070
H       24.28989220   -11.61648180     1.49649070
C       23.56689260   -10.91248230    -0.40650930
H       22.76189230   -11.30548190    -1.02750930
C       22.99389270    -9.51848220     0.13349070
H       23.64789200    -8.96748160     0.82149070
H       22.70189290    -8.90448190    -0.72650930
H       22.08389280    -9.71248150     0.71449070
C       24.83789250   -10.59448150    -1.27550940
H       25.00889210   -11.54948230    -1.78850920
H       24.70389180    -9.75148200    -1.96450920
H       25.66689300   -10.20848180    -0.66850930
C       23.77489280   -14.27948190     1.92849080
O       24.78789140   -14.68348220     2.39549060
N       22.58789250   -14.56948180     2.39949060
H       21.81389240   -14.07848170     1.96949060
C       22.31389240   -15.30348210     3.64549060
H       22.95189290   -15.07748220     4.49949070
C       20.83289150   -15.13048170     4.12349080
H       20.19689180   -15.58848190     3.36649060
H       20.67989160   -15.55648230     5.11549090
C       20.35789300   -13.62748240     4.21049070
H       21.16789250   -13.12548160     4.73949050
H       20.36089130   -13.25948240     3.18449070
S       18.71889310   -13.39948180     4.82149080
C       18.97089200   -13.32248210     6.65449050
H       17.94489290   -13.28648190     7.04249050
H       19.53089140   -14.23748210     6.88149070
H       19.55489160   -12.48748210     7.06149050
C       22.54789160   -16.83348270     3.43049070
O       23.15789220   -17.44548230     4.31649070
N       22.22189140   -17.38848110     2.24349070
H       21.99989320   -16.72148130     1.51349070
C       22.44389150   -18.83448220     1.97549070
H       22.04189300   -19.35648160     2.84449080
C       21.80189130   -19.32648280     0.63149070
H       22.01589200   -18.59448240    -0.14650930
H       22.12689210   -20.32648280     0.34349070
O       20.38589290   -19.31348230     0.79149070
H       20.10889240   -18.41648100     0.59349070
C       23.98889160   -19.06948280     1.96549070
O       24.51489260   -19.99348260     2.48449060
N       24.69889260   -18.20248220     1.27349070
H       24.17089270   -17.53748130     0.72149070
C       26.19289210   -18.10148240     1.27249070
H       26.61589240   -19.01648140     0.85749070
C       26.50489230   -16.96148110     0.22449070
H       25.98089220   -16.02248190     0.40249070
C       27.96789170   -16.62448120     0.27249070
H       28.60489270   -17.45048140    -0.06550930
H       28.09389310   -15.74748230    -0.37450930
H       28.28789140   -16.24648280     1.25149070
O       26.20489310   -17.43148230    -1.01950930
H       25.26189230   -17.37048150    -1.18850930
C       26.86489300   -17.85148240     2.63449070
O       27.79389190   -18.59048270     2.93149070
N       26.32989310   -16.88848110     3.40949060
H       25.48889160   -16.39848140     3.13149070
C       26.87089160   -16.64648250     4.73749070
H       27.93389130   -16.41348270     4.69049070
C       26.18589210   -15.38548180     5.30649090
H       25.10189250   -15.49048230     5.35849050
C       26.73889160   -15.06448170     6.76449060
H       27.68989180   -15.54648210     7.02149060
H       26.74689290   -13.97948170     6.93149090
H       25.96689220   -15.42648220     7.45349070
O       26.46589280   -14.38548180     4.37649060
H       26.08689310   -14.67748170     3.54449080
C       26.76489260   -17.86048130     5.72549060
O       27.70789150   -18.36248210     6.34949060
N       25.52789310   -18.39148140     5.89949080
H       24.74289130   -17.99148180     5.39949080
C       25.19889260   -19.52648160     6.80549050
H       25.63789180   -19.33948140     7.78649090
C       23.68389130   -19.62048150     6.90749070
H       23.38689230   -18.61048130     7.21849060
H       23.30089190   -19.93248180     5.92749070
C       23.09489250   -20.71048160     7.85349080
C       21.81889150   -21.22348210     7.45349070
H       21.47889140   -20.96848110     6.46049070
C       21.20289230   -22.17648120     8.25849060
H       20.21889310   -22.60248180     8.12549110
C       21.81789210   -22.60748100     9.48049070
H       21.34089280   -23.40248110    10.03349110
C       23.05389210   -22.07848170     9.80549050
H       23.47989270   -22.30948260    10.77049060
C       23.69389150   -21.03548240     9.07149030
H       24.59789280   -20.54048160     9.39349080
C       25.91489220   -20.88048170     6.40449050
O       26.51889230   -21.56448170     7.25049070
N       26.00289150   -21.14148140     5.08149050
H       25.51889230   -20.46548270     4.50149060
C       26.68289180   -22.35448270     4.58249090
H       26.33689310   -23.23948290     5.11549090
C       26.36689190   -22.58048250     3.11249070
H       25.30089190   -22.80348210     3.07249070
H       26.66689300   -21.70048140     2.54349060
C       27.13789180   -23.78648190     2.55749060
H       28.19789310   -23.65148160     2.76849080
C       26.74389270   -25.12848280     3.17949080
H       25.67889210   -25.36548230     3.06749080
H       27.37689210   -25.87348180     2.68149070
H       27.11689190   -25.11048130     4.21049070
C       27.03989220   -23.85748100     1.07549070
H       26.00989150   -23.84848210     0.69949070
H       27.50789260   -22.95848270     0.65649070
H       27.48889160   -24.76948170     0.66149070
C       28.15689280   -22.26148220     4.81749060
O       28.70289230   -23.22748180     5.27649070
N       28.82289310   -21.13048170     4.65149070
H       28.38589290   -20.35448270     4.16849090
C       30.29089160   -21.07048230     4.94949050
H       30.76689150   -21.88348200     4.40249060
C       30.90589140   -19.74648280     4.51149080
H       30.22889140   -19.02148250     4.96249060
C       32.30489350   -19.65648270     5.02349090
H       32.33589170   -19.57748220     6.11649080
H       32.88889310   -20.50448230     4.64549060
H       32.86689380   -18.80648230     4.61649080
C       31.02889250   -19.63748170     2.99649070
H       31.81389240   -20.25548170     2.54349060
H       30.07489200   -19.82348250     2.48749070
H       31.40189170   -18.64648250     2.70649080
C       30.60089300   -21.28948210     6.46549080
O       31.58089260   -21.98648260     6.79049060
N       29.70089150   -20.82648280     7.30349060
H       28.90789220   -20.26448250     7.02149060
C       29.77189250   -21.11248210     8.72049050
H       30.70089150   -20.70648190     9.12149050
H       28.97289280   -20.57048230     9.22749040
C       29.62789150   -22.58848190     9.17849060
O       30.40789220   -22.99448200    10.04949090
N       28.75689320   -23.29548260     8.53949070
H       28.18789290   -22.89648250     7.80349060
C       28.50889210   -24.70448110     8.73949050
H       28.37289240   -24.89548110     9.80349060
C       27.24089240   -25.18848230     7.96249060
H       27.31089210   -24.89548110     6.91549060
H       27.29689220   -26.27648160     7.98649070
C       25.95389180   -24.63348200     8.59849070
H       26.02589230   -23.57848170     8.86449050
C       24.81989290   -24.68148230     7.63849070
H       24.72289280   -25.67848210     7.19049070
H       23.86189270   -24.41448210     8.10049060
H       24.99289130   -23.98248100     6.81049060
C       25.60389140   -25.39648250     9.92749020
H       24.74489210   -24.89148140    10.38549040
H       25.34389310   -26.44648170     9.74149040
H       26.41389270   -25.39648250    10.66649060
C       29.72489170   -25.52848240     8.32949070
O       30.14289280   -26.46648220     9.01349070
N       30.43589210   -25.11748120     7.25049070
H       30.15689280   -24.29848290     6.72349070
C       31.57189180   -25.83848190     6.81449080
H       31.46589280   -26.90748210     6.99849080
C       31.93889240   -25.47948270     5.42449090
H       32.01089100   -24.39448170     5.34949060
H       32.82789230   -26.03348160     5.12249090
S       30.67389300   -26.00148200     4.22549060
H       29.50189210   -25.68948170     4.78649090
C       32.76089100   -25.61148260     7.75949050
O       33.48689270   -26.58448220     8.00949100
N       32.84289170   -24.38248250     8.33849050
H       32.17589190   -23.69648170     8.00649070
C       33.67889400   -24.10748100     9.48849110
H       34.66989140   -24.36248210     9.11249070
C       33.83689120   -22.57448200     9.55349060
H       33.95089340   -22.20648190     8.53349110
H       32.99789050   -22.04648210    10.00749110
C       35.04189300   -22.27548220    10.41749100
H       34.77389140   -22.08248140    11.45649050
H       35.70889280   -23.13348200    10.32449050
C       35.71289060   -21.04048160     9.88949110
O       35.80789180   -20.82848170     8.69949050
N       36.12689210   -20.22648240    10.74849030
H       36.68189240   -19.46848110    10.37049100
H       36.19189070   -20.45248220    11.73349090
C       33.41489410   -24.87748150    10.77249050
O       34.36389160   -25.18148230    11.45949080
N       32.15589140   -25.19348140    10.96949100
H       31.44189260   -24.68648150    10.46149060
C       31.77789310   -25.99748230    12.15949060
H       32.17989350   -25.57248120    13.07949070
C       30.25789260   -25.83748250    12.35549070
H       29.59789280   -26.06948280    11.51049040
H       29.81389240   -26.31648250    13.23749070
H       30.11189270   -24.76148220    12.51349070
C       32.11689380   -27.51348110    12.00649070
O       32.46489330   -28.24848180    12.95449070
N       32.10189060   -28.00748250    10.76449110
H       31.64389230   -27.47048190    10.03849030
C       32.59389110   -29.33048250    10.42949100
H       32.17289350   -29.93048290    11.23549080
C       32.02289200   -29.75948140     9.08949090
H       32.18989180   -28.94948200     8.37949090
C       32.70689390   -31.12548260     8.67149070
H       32.44389340   -31.55848120     7.69849060
H       33.79689410   -31.02548220     8.60349080
H       32.46789170   -31.88048170     9.43049050
C       30.47289280   -29.98948290     9.14549060
H       30.07589150   -30.72948270     9.84049030
H       30.05989270   -29.05548290     9.52449040
C       29.94389150   -30.40948100     7.79749060
H       30.43889240   -29.90748210     6.95749090
H       30.06189160   -31.49748230     7.71749070
H       28.87789150   -30.15048220     7.78749080
C       34.04889300   -29.39548110    10.57849030
O       34.56889340   -30.29748150    11.22549060
N       34.80489350   -28.40848160    10.04949090
H       34.46689220   -27.86048130     9.26749040
C       36.23489380   -28.23548130    10.22249030
H       36.73089220   -28.99448200     9.61749080
C       36.80089190   -26.89948270     9.67849060
H       36.39989090   -26.00048260    10.14749050
H       37.87289050   -26.90348240     9.87649060
C       36.75289150   -26.66748240     8.19349100
O       36.87589260   -27.64048190     7.41749050
O       36.89189150   -25.52248190     7.82249070
C       36.68989180   -28.45348170    11.62649060
O       37.62889100   -29.18048290    11.85149100
N       36.02289200   -27.74248120    12.59449100
H       35.32289120   -27.11348150    12.22049050
C       36.23989110   -27.89748190    14.06449030
H       37.28889080   -27.72348210    14.30649090
C       35.49389270   -26.79948230    14.66449070
H       34.54889300   -26.60148240    14.15949060
H       35.39789200   -26.98648260    15.73349090
C       36.16289140   -25.40148160    14.51249030
H       36.54589080   -25.33948140    13.49449060
C       35.09289170   -24.32848170    14.64749050
H       35.51489260   -23.47548100    15.19349100
H       34.89589310   -23.89948270    13.65749070
H       34.20189290   -24.72348210    15.15149120
C       37.35889050   -25.23548130    15.48749070
H       37.68389130   -24.18848230    15.43749050
H       37.07589340   -25.57148170    16.49249080
H       38.17889400   -25.90748210    15.20449070
C       35.86989210   -29.26648140    14.68649100
O       36.23689270   -29.50348280    15.80349060
N       35.29689410   -30.19948200    13.93949030
H       34.94989400   -29.91348270    13.03149030
C       35.15189360   -31.60948180    14.26049040
H       35.52089310   -31.89548110    15.24449060
C       33.60989380   -31.89648250    14.25449090
H       33.15289310   -31.46448140    13.36449050
H       33.54389190   -32.98148350    14.32649040
C       32.89189150   -31.33348270    15.47249030
H       33.47889330   -31.66348270    16.32949070
H       32.87489320   -30.24748230    15.38649080
C       31.42889210   -31.84648130    15.52849100
H       31.06489180   -31.67948150    14.51549050
H       31.33089260   -32.87148280    15.88449100
N       30.62489320   -30.91048240    16.35949130
H       29.82989310   -30.54648210    15.85449030
C       30.86389160   -30.41048240    17.56749150
N       31.74089240   -31.03248210    18.30549050
H       32.11389160   -31.94648170    18.09249110
H       31.92489240   -30.67748260    19.23249050
N       30.30489160   -29.37948230    18.12248990
H       29.61189270   -28.85548210    17.60749050
H       30.63089180   -29.11848260    19.04149060
C       35.82289120   -32.58248140    13.26349070
O       35.68489070   -33.78248210    13.36849120
N       36.55189130   -32.11148070    12.31849100
H       36.57689290   -31.11048130    12.16549110
C       37.11089320   -32.82848360    11.16249080
H       36.22889330   -33.13448330    10.60049060
C       37.77689360   -31.77548220    10.27249050
H       36.92989350   -31.23848150     9.82849030
H       38.44189070   -31.15348240    10.88349060
C       38.52689360   -32.27348330     9.09649090
N       39.79789350   -32.83448030     8.95749090
C       40.04089360   -32.97248080     7.65149070
H       40.98589320   -33.28348160     7.23249050
N       38.94989400   -32.64548110     6.93349080
H       38.82989120   -32.81848140     5.94549080
C       37.97989270   -32.23348240     7.77149060
H       36.99289320   -31.90748210     7.47849080
C       38.08089070   -33.99548340    11.55649090
O       38.10989380   -34.97348020    10.88949110
N       38.85489270   -33.87948230    12.63749030
H       38.93289180   -33.00848010    13.14949040
C       39.75489040   -34.91848370    12.99749090
H       40.39589310   -35.25548170    12.18249030
C       40.69689180   -34.33648300    14.08449080
H       40.96889110   -33.29948040    13.88649080
H       40.18089290   -34.36948010    15.04349040
C       41.96389390   -35.14948270    14.36049080
H       41.76489260   -36.13148120    14.78949070
C       42.93289180   -35.24748230    13.21849060
H       42.50589370   -35.94648360    12.48949050
H       43.11489110   -34.31448360    12.67249110
H       43.88589100   -35.70748140    13.50949100
C       42.72889330   -34.51048280    15.43949030
H       43.21689220   -33.56848140    15.16149040
H       42.06789400   -34.24848180    16.27449040
H       43.40889360   -35.20248030    15.95249080
C       39.04489140   -36.18948360    13.57749080
O       39.62089160   -37.28648380    13.58949090
N       37.82689290   -35.92348100    14.20249080
H       37.55989070   -34.94648360    14.18649100
C       37.12389370   -36.97548290    14.97049050
H       37.88089370   -37.50448230    15.54849050
C       36.15689090   -36.19248200    15.92249110
H       36.83889390   -35.60048290    16.53349110
H       35.47489170   -35.55648040    15.35949040
C       35.20389180   -36.96948240    16.84749030
H       34.67189410   -36.30748370    17.53049090
H       34.37389370   -37.37248230    16.26848980
C       35.95589070   -38.06048200    17.61549000
O       36.97689060   -37.67348100    18.35949130
O       35.46889110   -39.24448010    17.72649000
C       36.42889400   -37.97848130    14.01949020
O       36.48589320   -39.19348140    14.23849110
N       35.81689070   -37.48548130    12.95749090
H       36.02389140   -36.53648380    12.67049030
C       35.09589390   -38.25648120    11.95549110
H       35.45789340   -39.28348160    12.00649070
C       33.60489270   -38.37548070    12.30949120
H       33.09389110   -37.43248370    12.11749080
H       33.17789080   -39.03348160    11.55249020
C       33.31089400   -38.87848280    13.71949100
H       33.70089340   -38.13048170    14.41049100
H       32.23289110   -38.79948040    13.85949040
C       33.69489290   -40.32048030    14.02349090
O       34.12189100   -41.07148360    13.08649060
O       33.61489110   -40.68748090    15.28849030
C       35.37489320   -37.84148030    10.52449040
O       36.22589110   -38.51848220    10.02449040
N       34.66989140   -36.91248320     9.91649060
H       34.09889220   -36.39148330    10.57149030
C       34.63789370   -36.58848190     8.52349090
H       33.76489260   -35.94648360     8.41049100
C       35.73789220   -35.67348100     7.98149060
H       35.97689060   -35.11448290     8.88649080
C       37.05489350   -36.43248370     7.50349090
H       37.00489040   -36.96748350     6.54749060
H       37.85089110   -35.68848040     7.37649060
H       37.23989110   -37.12948230     8.33049110
C       35.44589230   -34.62848280     6.83049060
H       36.28789140   -33.93648150     6.80749080
H       35.40789410   -35.12948230     5.86349060
C       34.19489290   -33.79848100     7.01549050
H       33.30589290   -34.39948270     6.78949070
H       34.15789410   -33.44848250     8.05449100
H       34.06789400   -32.98948290     6.28549050
C       34.21789170   -37.66548160     7.44949050
O       34.22789380   -38.83248140     7.83749060
N       33.85489270   -37.32048030     6.23549080
H       33.87089160   -36.32148360     6.06949090
C       33.47089390   -38.15348050     5.05949070
H       33.27389140   -37.40948100     4.28749080
C       34.68289180   -38.89848330     4.57549050
H       35.60389330   -38.32248310     4.65749070
H       34.76089100   -39.74348070     5.25849060
C       34.55089190   -39.35748290     3.16149070
H       33.65989300   -39.97748180     3.06649070
H       34.48389050   -38.49048230     2.50449060
C       35.76989360   -40.17648320     2.68149070
O       36.83089070   -40.00448230     3.33949070
O       35.72689060   -40.96848300     1.69849070
C       32.22989270   -39.01848220     5.25549080
O       31.29189300   -38.98448180     4.45749090
N       32.11389160   -39.74648280     6.42449090
H       32.91689300   -39.72148130     7.04249050
C       31.04189300   -40.59748080     6.79549070
H       30.83889200   -41.31248090     5.99949070
C       31.66689300   -41.47148130     7.97849080
H       32.52789310   -42.04448320     7.63149070
H       31.98289300   -40.72448350     8.70649050
C       30.71089170   -42.45948030     8.64849090
H       29.86089130   -41.98748020     9.14049050
H       30.30689240   -43.08048250     7.84949060
C       31.41289140   -43.30748370     9.72349070
O       30.70389180   -44.13548280    10.37149050
O       32.61689380   -43.36748120     9.80849080
C       29.70189290   -39.87148280     7.24849080
O       28.62589260   -40.52148060     7.24349070
N       29.72189140   -38.57348250     7.63249060
H       30.59789280   -38.07848360     7.51249070
C       28.54689220   -37.73648070     7.68449070
H       27.80289270   -38.21448140     8.32249070
C       28.97789190   -36.34148030     8.32849030
H       28.20989230   -35.57648090     8.21549030
H       29.11589240   -36.44648360     9.40449050
S       30.52589230   -35.68948360     7.59149070
H       30.08789250   -35.89248280     6.34549090
C       28.04989240   -37.59548190     6.22149090
O       28.77789310   -37.13348010     5.35849050
N       26.77989200   -37.93948360     5.96549080
H       26.30389210   -38.27148060     6.79549070
C       26.13189320   -38.00548170     4.68449070
H       26.73089220   -38.58948140     3.98649070
C       24.80389210   -38.83448030     4.94449090
H       25.10589220   -39.81048200     5.32449050
H       24.16389270   -38.37748340     5.70049050
C       23.88189320   -39.03748320     3.67249060
H       23.56289290   -38.06948090     3.28749060
H       24.50289150   -39.51148220     2.91349080
C       22.63089180   -39.81448360     3.95749070
H       22.07689290   -39.41648100     4.80849080
H       21.97089200   -39.81248090     3.09049060
N       22.99389270   -41.22248080     4.15349050
H       23.88589290   -41.56848140     3.82949070
C       22.24389270   -42.16348270     4.71449090
N       21.07289310   -41.86348340     5.14649060
H       20.58489230   -41.01648330     4.89149090
H       20.56389240   -42.53948210     5.69649080
N       22.61889270   -43.40848160     4.80649090
H       23.54289250   -43.66948320     4.49349070
H       21.96189310   -44.05948260     5.21349050
C       25.83789250   -36.57348250     4.11349060
O       25.61689190   -36.39548110     2.91349080
N       25.96989250   -35.53648380     4.95249080
H       26.33389280   -35.89148330     5.82849070
C       26.33989140   -34.17248150     4.60149050
H       25.53489300   -33.78748320     3.97449060
C       26.25689320   -33.33048250     5.86749080
H       26.22089200   -32.29348370     5.53349070
H       25.31689260   -33.57648090     6.36149070
O       27.30589290   -33.66548160     6.72249080
H       27.24789240   -33.17548370     7.54549070
C       27.68189240   -33.78848270     3.89249060
O       27.72989270   -32.75948330     3.24349070
N       28.73889160   -34.63948060     3.88149070
H       28.61189270   -35.43348310     4.49749090
C       30.09989170   -34.37048340     3.35549070
H       30.44689180   -33.67048260     4.11549090
C       30.98789220   -35.60848240     3.49649070
H       31.31389240   -35.56148150     4.54349090
H       30.37389180   -36.48348240     3.25349070
C       32.30989070   -35.62348180     2.71649070
C       32.36889270   -36.19348140     1.44549070
H       31.48489190   -36.53148270     0.92549070
C       33.59589390   -36.12748340     0.79949070
H       33.66989140   -36.47348020    -0.22050930
C       34.74589160   -35.54848100     1.37949070
O       35.92089080   -35.38148120     0.61749070
H       36.01989360   -35.96548080    -0.13850930
C       34.70889280   -35.07648090     2.65349080
H       35.52589040   -34.59148030     3.16849060
C       33.44989400   -35.11348340     3.28849080
H       33.40089040   -34.64548110     4.26049090
C       30.16289140   -33.73648070     1.90949070
O       31.05089190   -32.96648030     1.70149060
N       29.30289270   -34.08548360     0.89549070
C       28.27489280   -35.11748120     0.80249070
H       27.28789140   -34.73648070     1.09249070
H       28.55089190   -35.93348310     1.48149070
C       28.17289160   -35.55148320    -0.64650930
H       27.22889140   -35.97348020    -1.01150930
H       28.92789270   -36.30648040    -0.89850930
C       28.39489170   -34.19648360    -1.37050930
H       27.47389220   -33.61848070    -1.51950930
H       28.85689160   -34.33248140    -2.35550930
C       29.36489300   -33.41748050    -0.43150930
H       30.36389160   -33.49948120    -0.85950930
C       29.12489320   -31.91948130    -0.36450930
O       29.81389240   -31.22648240    -1.07850930
N       28.22989270   -31.35348130     0.53649070
H       27.55589290   -31.86748120     1.09149070
C       28.16489220   -29.90248110     0.67849070
H       28.21989250   -29.45048140    -0.31150930
C       26.84089280   -29.43548200     1.37149070
H       26.50089260   -30.14548110     2.12449070
H       27.04989240   -28.44248200     1.76849070
C       25.71089170   -29.13848110     0.35449070
H       25.58489230   -29.96748160    -0.34250930
C       24.48089220   -29.12848280     1.22049070
H       24.49589160   -28.44448280     2.07849070
H       23.55689240   -28.82148170     0.71549070
H       24.23789220   -30.13348200     1.58649080
C       25.71589280   -27.82248120    -0.50050930
H       25.93489270   -26.89148140     0.03649070
H       26.58789250   -27.86648180    -1.16550930
H       24.81689260   -27.87948230    -1.12650930
C       29.40689280   -29.28048130     1.31449070
O       29.95489310   -28.21448140     0.91349070
N       29.94589230   -29.99448200     2.29349060
H       29.50789260   -30.76048280     2.79149080
C       31.30789180   -29.73248100     2.83149080
H       31.29289250   -28.76148220     3.32549070
C       31.66789250   -30.63348200     4.03649090
H       30.87689210   -30.66448210     4.79549070
H       31.87489320   -31.69148250     3.83549070
C       33.02289200   -30.34848210     4.57249070
C       34.02389140   -31.20748140     4.17949060
H       33.86989210   -32.03648380     3.50349070
C       35.34389110   -31.01348110     4.67249060
H       36.08789060   -31.74648280     4.39649060
C       35.58389280   -29.93748280     5.57649090
O       36.78889080   -29.81948280     6.07349060
H       36.79689410   -29.08248140     6.68949080
C       34.49489210   -29.06448170     5.94549080
H       34.76189040   -28.22448160     6.56949090
C       33.24889370   -29.30248260     5.43649050
H       32.41789250   -28.69348140     5.75949050
C       32.39089200   -29.64648250     1.76249070
O       33.10989380   -28.67748260     1.62549070
N       32.65289310   -30.69248200     1.03149070
H       31.97789190   -31.44648170     1.07149060
C       33.69089130   -30.78248210    -0.05550930
H       34.62989040   -30.70448110     0.49349070
C       33.54389190   -32.13448330    -0.75450930
H       33.69189070   -32.91548160    -0.00950930
H       32.52689360   -32.23948290    -1.13250940
C       34.43689350   -32.54048160    -1.94050930
H       34.18989180   -31.88348200    -2.77550940
H       35.48289110   -32.37348180    -1.68050930
C       34.37589260   -33.96948240    -2.39750930
H       34.59789280   -34.66548160    -1.58850930
H       33.35389330   -34.25648120    -2.64450930
C       35.19189070   -34.32648090    -3.63450930
H       36.26089100   -34.19448090    -3.47250940
H       35.07989120   -35.41048050    -3.68450930
N       34.82289120   -33.60948180    -4.86350920
H       35.28889080   -33.98048020    -5.67850920
H       33.82889180   -33.77248380    -4.93450930
H       35.03389360   -32.62148280    -4.83750920
C       33.62289050   -29.68348120    -1.12050930
O       34.68889240   -29.24748230    -1.53150930
N       32.42589190   -29.20048140    -1.53250930
H       31.64089200   -29.65248110    -1.07950930
C       32.29389190   -28.10448270    -2.45250940
H       32.90889360   -28.30548290    -3.32950930
C       30.81089210   -28.00948140    -2.99850940
H       30.78789140   -28.71448140    -3.83850930
H       30.11789130   -28.40848160    -2.24750920
C       30.42789270   -26.63448140    -3.41550920
C       29.72489170   -25.80648230    -2.49350930
H       29.51989170   -26.22548100    -1.51950930
C       29.13189320   -24.61048130    -2.94750930
H       28.49789240   -24.08348270    -2.24950930
C       29.40989300   -24.17748260    -4.26250930
H       29.07989310   -23.19448280    -4.56450940
C       30.18689160   -24.96648220    -5.13850930
[truncated: 9,252,451 more chars]
