# Supplementary material for: Direct asymmetric synthesis of β-branched aromatic α-amino acids using engineered phenylalanine ammonia lyases
Source: Nat Commun. 2024 Sep 26;15:8264. doi: 10.1038/s41467-024-52613-x (PMC11427684; doi:10.1038/s41467-024-52613-x)
Supplement: Supplementary file 8 — Source data 5 [file 41467_2024_52613_MOESM8_ESM.zip › optimized structure_QMMM/PcPAL-L256V-I460V(a┬MeCA)/C4_Fragment-optimized.xyz]

193048
-1 1 -857.9298908112892
N      -10.97459890   -29.37756920   -31.32439040
H      -11.88859840   -29.00256920   -31.11539080
H      -11.00759890   -30.04656980   -32.08039090
H      -10.24959850   -28.67656900   -31.38839150
C      -10.60659890   -30.21456910   -30.11939050
H      -10.73659900   -29.56256870   -29.25539020
H      -11.31459900   -31.02856830   -29.96239090
C       -9.20059870   -30.74856950   -30.09439090
O       -8.66059880   -31.16756820   -31.11339190
N       -8.46259880   -30.68157010   -28.93039130
H       -8.88059900   -30.32156940   -28.08139040
C       -7.12059880   -31.24856950   -28.76539040
H       -6.60659890   -31.35857010   -29.72039030
C       -6.20159860   -30.22956850   -28.01739120
H       -6.17459870   -29.43456840   -28.76239200
H       -6.57159850   -29.80356980   -27.08439060
C       -4.79659890   -30.67656900   -27.67039110
O       -4.67059900   -31.75556950   -27.19239040
N       -3.78959870   -29.82156940   -27.78639030
H       -2.88959880   -30.03456880   -27.37339020
H       -3.93659880   -28.94856830   -28.27939030
C       -7.23159890   -32.71257020   -28.11139110
O       -7.96759890   -32.89556880   -27.16639140
N       -6.39759870   -33.67456820   -28.52639200
H       -5.71359870   -33.42956920   -29.23239140
C       -6.42359880   -35.03956990   -27.94939040
H       -7.32559870   -35.60656740   -28.18139080
H       -5.52459860   -35.42856980   -28.42739110
C       -6.12059880   -35.08856960   -26.49739070
O       -6.72859860   -35.93656920   -25.76139070
N       -5.29159880   -34.23257060   -25.99339100
H       -4.99159860   -33.39656830   -26.48239140
C       -5.04059890   -34.11656950   -24.54039190
H       -5.03159860   -35.12656780   -24.13239100
C       -3.67659880   -33.48456950   -24.27039150
H       -2.86959890   -34.13256840   -24.61339190
H       -3.64459870   -32.46857070   -24.66239170
C       -3.53059860   -33.41156770   -22.72739030
H       -2.56359890   -32.93756870   -22.55839160
H       -4.28559880   -32.72256850   -22.34839060
S       -3.57059880   -35.02856830   -21.84739110
C       -3.68759870   -34.33956910   -20.14639090
H       -3.12859870   -34.91257100   -19.39639090
H       -3.38259860   -33.28757100   -20.09339140
H       -4.73959880   -34.35356900   -19.83339120
C       -6.27559850   -33.48156740   -23.87239070
O       -6.64759870   -33.87656780   -22.81539150
N       -6.87759880   -32.49657060   -24.50939180
H       -6.51459880   -32.11956790   -25.37739180
C       -7.98759890   -31.81357000   -23.95239070
H       -7.77859880   -31.43756870   -22.95039180
C       -8.44059850   -30.61756900   -24.80939100
H       -7.56159880   -30.00856970   -25.01839070
H       -8.85159870   -30.90256880   -25.77839090
C       -9.28959850   -29.68756870   -24.05139160
O      -10.26959900   -29.23956870   -24.70239070
O       -8.94159890   -29.39356990   -22.86539080
C       -9.20659830   -32.78256990   -23.77239040
O      -10.15459920   -32.59056850   -23.02639200
N       -9.31459900   -33.85956950   -24.56139180
H       -8.66359900   -33.94556810   -25.33239170
C      -10.27959920   -34.86756900   -24.48639110
H      -11.27459910   -34.45956800   -24.30739020
C      -10.21859840   -35.83057020   -25.69539070
H      -10.03359890   -35.27357100   -26.62239070
H       -9.26959900   -36.36656950   -25.56839180
C      -11.41959860   -36.77956770   -25.85239030
C      -12.35059830   -36.43156810   -26.83339120
H      -12.32759860   -35.44157030   -27.26539040
C      -13.36459920   -37.31657030   -27.19739150
H      -14.05059910   -37.16357040   -28.01839070
C      -13.52659890   -38.50457000   -26.44639210
H      -14.36559870   -39.11756900   -26.74139020
C      -12.53359890   -38.91456990   -25.52739140
H      -12.64959910   -39.88056950   -25.06039050
C      -11.45259860   -38.03356930   -25.26839070
H      -10.55459880   -38.36856840   -24.77139090
C      -10.03259850   -35.65756990   -23.20139120
O      -10.94259830   -36.09756850   -22.53639030
N       -8.80959890   -35.79256820   -22.74439050
H       -8.15459920   -35.14857100   -23.17139050
C       -8.47859860   -36.45656970   -21.49139020
H       -9.13359830   -37.32756810   -21.49239160
C       -6.94259880   -36.84556960   -21.46239090
H       -6.32659860   -35.98456950   -21.72339060
H       -6.72359900   -37.30756760   -20.49939160
S       -6.77959870   -38.24856950   -22.61139110
H       -7.58559890   -39.23357010   -22.20439150
C       -8.93359850   -35.61956790   -20.31839180
O       -9.60859870   -36.13456730   -19.44039150
N       -8.54359910   -34.42256930   -20.41039090
H       -8.09059910   -34.12257000   -21.26539040
C       -8.83259870   -33.49556730   -19.39439200
H       -8.44459920   -33.90056990   -18.45939060
C       -8.12059880   -32.14456940   -19.56239130
H       -8.47759910   -31.73956870   -20.50939180
H       -8.45759870   -31.42056850   -18.82039070
C       -6.62559890   -32.35556790   -19.53339200
H       -6.26759860   -33.03656770   -18.76139070
H       -6.40259890   -32.88756940   -20.45839120
S       -5.67859890   -30.77756880   -19.44339180
C       -5.93359850   -30.16756820   -21.14639090
H       -5.14459900   -29.41856960   -21.28439140
H       -5.82959890   -31.00756840   -21.84539030
H       -6.87159870   -29.61356930   -21.26739120
C      -10.36059860   -33.33456800   -19.32539180
O      -10.84959890   -33.43656920   -18.23939130
N      -11.10859870   -33.17856980   -20.46439170
H      -10.68659880   -32.92757030   -21.35039140
C      -12.60059830   -33.09756850   -20.31839180
H      -12.93959900   -32.27357100   -19.69139100
C      -13.20859910   -32.92356870   -21.68939020
H      -12.66059880   -32.20156860   -22.29539110
H      -13.24359890   -33.83057020   -22.29239080
C      -14.66159920   -32.52756880   -21.60939030
H      -15.22559830   -33.20356750   -20.96639060
H      -14.68059920   -31.53956990   -21.14939120
C      -15.25959870   -32.40557100   -23.02439120
H      -14.87459850   -31.55056950   -23.57939150
H      -14.98459910   -33.26657100   -23.63439180
C      -16.76159860   -32.05556870   -22.99339100
H      -17.31659890   -32.87356950   -22.53439140
H      -17.01459880   -31.21856880   -22.34239200
N      -17.32559970   -31.85456850   -24.34639170
H      -18.30159950   -32.10356900   -24.41339110
H      -17.30159950   -30.85656930   -24.49939160
H      -16.89159970   -32.38156890   -25.09039120
C      -13.15559860   -34.38056950   -19.61239050
O      -14.00459860   -34.26956940   -18.80339050
N      -12.67059900   -35.57056810   -19.98639110
H      -11.91959860   -35.56256870   -20.66639140
C      -12.98759840   -36.85956950   -19.44539070
H      -14.07359890   -36.95856860   -19.46439170
C      -12.36759850   -37.98357010   -20.36439130
H      -11.28859900   -37.83456800   -20.41139030
C      -12.93559840   -39.38557050   -20.08639140
H      -12.52559850   -40.06956860   -20.83939170
H      -12.73659900   -39.64056780   -19.03739170
H      -14.02459910   -39.41257100   -20.21539120
O      -12.78959850   -37.71356960   -21.66839030
H      -12.08259870   -37.15657040   -22.00239180
C      -12.57059860   -37.06456760   -17.98939130
O      -13.21259880   -37.91656880   -17.33139040
N      -11.71059890   -36.20356750   -17.42239190
H      -11.12559890   -35.58156970   -17.96639060
C      -11.41559890   -36.05456920   -15.99239160
H      -11.74559880   -36.97156910   -15.50439070
C       -9.93659880   -35.94656750   -15.72839070
H       -9.54459860   -36.90356830   -16.07439040
H       -9.52559850   -35.11056900   -16.29539110
C       -9.36659910   -35.81856920   -14.28039070
H       -8.66059880   -34.98856740   -14.24339100
H      -10.21259880   -35.58556750   -13.63439080
C       -8.69459920   -37.04457090   -13.71739100
O       -7.74059870   -37.00256730   -12.82339100
O       -9.21259880   -38.13356780   -13.97039130
C      -12.24459840   -34.89656830   -15.36139110
O      -13.17759900   -35.05556870   -14.59939100
N      -11.78259850   -33.64857100   -15.62139130
H      -10.98159890   -33.61457060   -16.24139020
C      -12.31959920   -32.35556790   -15.12439160
H      -13.38859840   -32.52357100   -14.99639130
C      -11.63759900   -31.87656970   -13.85439110
H      -11.56059840   -32.71857070   -13.16739080
H      -10.68559840   -31.41556930   -14.11939140
C      -12.54859830   -30.74556920   -13.25639150
O      -12.17959880   -30.50756840   -12.08939080
O      -13.55959890   -30.26656910   -13.82139110
C      -12.45359900   -31.22156910   -16.20939060
O      -11.51459880   -30.51256940   -16.42539020
N      -13.62959860   -30.91756820   -16.78039170
C      -14.83259870   -31.76056860   -16.73339080
H      -15.11059860   -31.84956930   -15.67639060
H      -14.63659860   -32.76956940   -17.11939050
C      -15.94759850   -31.06956860   -17.52939030
H      -16.67059900   -30.65756990   -16.81439020
H      -16.45159910   -31.72356990   -18.25139050
C      -15.11759850   -30.05156900   -18.38239100
H      -15.60159870   -29.09456830   -18.61139110
H      -14.86359880   -30.52156830   -19.34039120
C      -13.81059840   -29.85656930   -17.68439100
H      -13.00659850   -29.89356990   -18.41939160
C      -13.78359890   -28.46556850   -17.04839130
O      -13.57159900   -27.50556950   -17.74939160
N      -13.86859890   -28.25656890   -15.69839100
H      -13.80859850   -29.07156940   -15.09939100
C      -13.68059920   -26.98656850   -15.06039140
H      -13.67259880   -26.12856860   -15.73139100
C      -14.81359860   -26.71056940   -14.11139110
H      -14.69259830   -27.57556920   -13.46039100
H      -14.57859900   -25.76256940   -13.62739090
C      -16.22059820   -26.64656830   -14.74239160
H      -16.63459970   -27.61456870   -15.02239130
C      -17.12159920   -26.06556890   -13.62039090
H      -16.89259910   -26.60156820   -12.69139100
H      -16.90859790   -24.99356840   -13.53139110
H      -18.21059800   -26.13756940   -13.73839090
C      -16.36459920   -25.73856930   -15.96039100
H      -15.87559890   -24.78656960   -15.72239110
H      -15.91959860   -26.16656880   -16.86739160
H      -17.43659780   -25.57057000   -16.11839100
C      -12.26259900   -27.05356980   -14.41439150
O      -11.85059830   -26.24356840   -13.56339070
N      -11.52259920   -28.12456890   -14.75039100
H      -11.98959920   -28.80056950   -15.34339140
C      -10.06059840   -28.35756870   -14.57839110
H       -9.92759900   -29.30256840   -15.10439110
C       -9.41359900   -27.22756960   -15.44339080
H       -9.91459850   -27.24956890   -16.41839030
H       -9.58159830   -26.33056830   -14.83439060
C       -7.91859870   -27.15356830   -15.68039130
C       -7.41359850   -27.69756890   -16.89439200
H       -8.12259860   -28.23556900   -17.50539020
C       -6.07759860   -27.56656840   -17.28639030
H       -5.60359860   -27.94456860   -18.18039130
C       -5.18859860   -27.00956920   -16.30739020
O       -3.91259880   -26.86256980   -16.61739160
H       -3.75159880   -27.01157000   -17.55239110
C       -5.65959880   -26.66056820   -14.98839090
H       -4.98359870   -26.16956900   -14.30439090
C       -7.01759860   -26.60556980   -14.77939130
H       -7.35559890   -26.11956980   -13.87639140
C       -9.56859870   -28.54856870   -13.20039080
O       -8.39259910   -28.94856830   -13.05139060
N      -10.32259850   -28.37756920   -12.18839070
H      -11.23159890   -27.95856860   -12.34439090
C       -9.85459900   -28.58156970   -10.77439120
H       -9.19559860   -27.74356840   -10.54939080
C      -10.90259840   -28.54656980    -9.66939070
H      -11.69659900   -29.23656850    -9.98239140
H      -10.46459870   -28.93756870    -8.74339100
C      -11.36759850   -27.17256930    -9.37839130
C      -12.43359850   -26.63056950    -9.97839070
H      -13.08759880   -27.18056870   -10.63839150
N      -12.77759840   -25.41956900    -9.37139130
H      -13.63859840   -24.90756990    -9.50039100
C      -11.74459840   -25.09656910    -8.45739080
C      -11.50459860   -23.97456930    -7.60039090
H      -12.27159880   -23.22156910    -7.49939110
C      -10.28859900   -23.97956850    -6.86339090
H      -10.17159840   -23.22756960    -6.09639120
C       -9.35559840   -24.98256870    -6.97139120
H       -8.44359870   -25.01157000    -6.39339110
C       -9.60759830   -26.01056860    -7.84239100
H       -8.97159860   -26.88256840    -7.81939130
C      -10.75359920   -26.08756830    -8.60639100
C       -9.11259840   -29.89456940   -10.58739090
O       -7.96959880   -29.92656900   -10.21939090
N       -9.78459840   -31.03156850   -10.83339120
H      -10.69859890   -30.96356960   -11.26639080
C       -9.09859850   -32.27556990   -10.70439150
H       -8.80159850   -32.44956970    -9.67039110
H       -9.82759860   -33.04656980   -10.95339110
C       -7.81859870   -32.62857060   -11.58439060
O       -7.19159890   -33.62056730   -11.37739090
N       -7.54959870   -31.85356900   -12.67139150
H       -8.15159890   -31.04356960   -12.76339150
C       -6.36059860   -31.88056950   -13.42639060
H       -5.84959890   -32.83657070   -13.31639100
C       -6.64559890   -31.48456950   -14.85439110
H       -7.24959900   -30.58356860   -14.96439080
C       -5.37759880   -31.27756880   -15.65039160
H       -4.59459880   -32.02156830   -15.45839120
H       -5.57159850   -31.48156930   -16.71039200
H       -5.03259900   -30.23756980   -15.60239120
C       -7.41459890   -32.50256730   -15.70739080
H       -8.36559870   -32.59756850   -15.18339160
H       -7.59859900   -32.00357060   -16.65839200
C       -6.68059870   -33.83456800   -15.83939080
H       -6.37659880   -34.38356780   -14.93939110
H       -7.33559890   -34.58757020   -16.29339030
H       -5.83159880   -33.76657100   -16.53039170
C       -5.23759890   -31.01356890   -12.80139060
O       -4.11759850   -31.47956850   -12.64039130
N       -5.58159880   -29.80556870   -12.40139100
H       -6.46759890   -29.47756960   -12.76739120
C       -4.74659870   -28.90256880   -11.66539100
H       -3.89859870   -28.71256830   -12.32339100
C       -5.42259880   -27.57356830   -11.48139100
H       -6.25859880   -27.65256880   -10.77539160
H       -4.71759890   -26.85456850   -11.04539110
H       -5.87359860   -27.13856890   -12.38239100
C       -4.23759890   -29.49057010   -10.32239150
O       -3.08559870   -29.44356920    -9.92539120
N       -5.14359860   -30.29656980    -9.64439110
H       -6.11859890   -30.30756950    -9.91939070
C       -4.75459860   -31.08056830    -8.46739100
H       -4.40159890   -30.33456990    -7.75539110
C       -6.09859900   -31.71256830    -7.97639130
H       -5.80259900   -32.49356840    -7.26639130
H       -6.74659870   -31.02556990    -7.41839120
H       -6.69059900   -32.20557020    -8.75739100
C       -3.62759880   -32.13856890    -8.65839100
O       -2.94659880   -32.38056950    -7.71339130
N       -3.48459860   -32.72756960    -9.82739070
H       -4.16659880   -32.49657060   -10.53939150
C       -2.36659880   -33.65456770   -10.11039070
H       -2.39259890   -34.46356960    -9.38039110
C       -2.52559880   -34.28157040   -11.55039120
H       -2.23059870   -33.61756900   -12.36339090
H       -1.85859870   -35.14356990   -11.56739140
C       -3.90459870   -35.00656890   -11.89639090
H       -4.69459870   -34.26057050   -11.80939100
H       -3.83259870   -35.38456730   -12.91639140
C       -4.10459850   -36.27556990   -11.09039120
O       -5.27659890   -36.64157100   -10.91339110
O       -3.14659880   -36.87056730   -10.55639080
C       -0.99059870   -33.00656890    -9.93239120
O       -0.05659880   -33.69857030    -9.53239150
N       -0.94159880   -31.71256830   -10.11239150
H       -1.78259870   -31.15256880   -10.19239140
C        0.31340130   -30.98056980    -9.80639080
H        1.10640120   -31.42156980   -10.41139130
C        0.07340120   -29.53056910   -10.38339140
H       -0.56359880   -28.97256850    -9.68539140
H        1.03740120   -29.00956920   -10.43839070
H       -0.42959870   -29.50056840   -11.35839080
C        0.69840130   -30.88956830    -8.27639100
O        1.74740120   -30.48256870    -7.85639100
N       -0.22159880   -31.22356990    -7.31939130
H       -1.09359870   -31.57956890    -7.69139100
C       -0.06459880   -31.06456950    -5.89539100
H        0.49940120   -30.13756940    -5.79339120
C       -1.43359880   -30.87856860    -5.36739110
H       -1.95259880   -30.37957000    -6.18639090
H       -1.83559870   -31.88956830    -5.29139090
C       -1.57859870   -30.12756920    -4.05239110
H       -2.63459870   -30.14256860    -3.78339100
H       -1.18359880   -30.70056920    -3.21239110
S       -0.95459870   -28.47356990    -3.95239110
C       -1.85459880   -27.64956860    -5.18439100
H       -2.91459870   -27.91856960    -5.27139090
H       -1.83359870   -26.57556920    -4.95839120
H       -1.45159880   -27.88456920    -6.17739110
C        0.67440120   -32.24956890    -5.19739100
O        1.32340120   -32.02956770    -4.16239120
N        0.47140120   -33.47657010    -5.81539110
H       -0.00759880   -33.53356930    -6.70639130
C        1.09640120   -34.71857070    -5.34839110
H        0.94840130   -34.86956790    -4.27939130
C        0.51940130   -35.93056870    -6.23639110
H        0.81640120   -36.85656740    -5.74439100
C       -0.92359880   -35.89656830    -6.31439110
H       -1.33359870   -36.86756900    -6.61939100
H       -1.48359870   -35.79756930    -5.37639090
H       -1.29159880   -35.18556980    -7.06539110
O        1.08640120   -35.95356750    -7.56339120
H        0.26040120   -35.98856740    -8.05139060
C        2.65340110   -34.65657040    -5.39439110
O        3.24340130   -33.84156800    -6.01039120
N        3.29140110   -35.70656970    -4.76939110
H        2.75540110   -36.44857030    -4.33739090
C        4.68340110   -35.96556850    -4.85239120
H        4.70340110   -37.01157000    -4.54639100
H        5.04640100   -35.86756900    -5.87539100
C        5.54940130   -35.21356960    -3.86139110
O        5.11440130   -34.16957090    -3.30239110
N        6.77840140   -35.70356750    -3.72039100
H        6.99740120   -36.42456820    -4.39739130
C        7.89740130   -35.10757060    -3.03239110
H        7.45640130   -34.77156830    -2.09439110
C        8.91440110   -36.20356750    -2.80539110
H        8.52240090   -36.96656800    -2.13239120
H        9.19040110   -36.57656860    -3.79239110
O       10.04740140   -35.71656800    -2.08839110
H        9.85340120   -35.34256740    -1.22539110
C        8.52540110   -33.93656920    -3.68739100
O        8.71040150   -33.96456910    -4.91839120
N        8.83440110   -32.87656780    -2.93639110
H        8.71340080   -32.94256970    -1.93339110
C        9.57240100   -31.66556930    -3.41739110
H        8.97740080   -31.23456950    -4.22239110
C        9.72240160   -30.58956910    -2.24739120
H        9.91640090   -29.59856990    -2.67539120
H        8.75340080   -30.45656970    -1.75039110
C       10.94540120   -30.83156970    -1.31939110
N       12.30140110   -30.90356830    -1.60439110
C       12.96840100   -30.91956900    -0.43039110
H       14.03740120   -30.88456920    -0.28439110
N       12.12840080   -30.86356930     0.61560890
H       12.37340160   -30.85656930     1.59560880
C       10.84440140   -30.96556850     0.14060890
H        9.97140120   -30.91256900     0.77460890
C       10.93840120   -32.12056730    -3.95039110
O       11.41240120   -31.51956940    -4.92539120
N       11.52740100   -33.16856770    -3.35839100
H       11.14540100   -33.55957030    -2.50539110
C       12.93240170   -33.48656850    -3.60939120
H       13.55640130   -32.59556960    -3.53539110
C       13.50740150   -34.47156910    -2.58939120
H       13.36640170   -34.05157090    -1.59439110
H       12.88340090   -35.36457060    -2.56139110
C       14.99240110   -34.76256940    -2.88139100
H       15.22040080   -35.14656830    -3.87539100
C       15.99440100   -33.59357070    -2.74739120
H       15.86740110   -33.08956910    -1.78139110
H       16.98540120   -34.05356980    -2.84539100
H       15.92740150   -32.84056850    -3.54339120
C       15.32740120   -35.81356810    -1.85739110
H       15.25040150   -35.43457030    -0.83139110
H       14.61340140   -36.64556880    -1.89339110
H       16.28640170   -36.27457050    -2.12439110
C       13.06640150   -34.02756880    -5.09839110
O       13.97640130   -33.78256990    -5.78939100
N       12.00940130   -34.75256730    -5.46139100
H       11.36340140   -35.12056730    -4.77339120
C       11.79740140   -35.28157040    -6.85339120
H       12.68840120   -35.78456880    -7.22839120
C       10.69040110   -36.36656950    -6.89639090
H        9.76840110   -35.93457030    -6.50739100
H       10.49640080   -36.54756930    -7.95439100
C       10.98540120   -37.70956800    -6.27139090
O       10.08940120   -38.57556920    -6.20339110
O       12.13840100   -37.99456790    -5.91839120
C       11.50540160   -34.17556760    -7.85439110
O       11.91640090   -34.32957080    -9.00839140
N       10.89640140   -33.03256990    -7.39939120
H       10.58140090   -32.88156890    -6.44839100
C       10.41140080   -31.99956890    -8.34539130
H       10.23240090   -32.45156860    -9.32139110
C        9.26440140   -31.13356970    -7.82539130
H        9.35940170   -30.84056850    -6.78039120
H        9.20940110   -30.24956890    -8.46139140
C        7.87840130   -31.89056970    -8.01139070
H        7.95640130   -32.95156860    -7.77539110
H        7.14240120   -31.42156980    -7.35839130
C        7.27540110   -31.77156830    -9.47239110
O        6.74040130   -32.80056760    -9.93539140
O        7.19540120   -30.65856930   -10.08339120
C       11.60740090   -31.11656950    -8.65939140
O       11.87840080   -30.91856960    -9.84239100
N       12.38140110   -30.84956930    -7.64839120
H       12.02440170   -31.16956900    -6.75539110
C       13.73840140   -30.30756950    -7.72139120
H       13.74040130   -29.28956990    -8.11039070
C       14.29340170   -30.28856850    -6.30439090
H       14.01040080   -31.22556880    -5.82539130
C       15.80940150   -30.18656920    -6.22839120
H       16.30940060   -29.22956850    -6.41939120
H       16.08440210   -30.30156900    -5.17239090
H       16.28640170   -30.96556850    -6.83639100
C       13.67540170   -29.18956950    -5.40239100
H       13.58640100   -28.18656920    -5.83839130
H       12.62440110   -29.42356870    -5.19139100
H       14.05540080   -29.13456920    -4.37539100
C       14.64340110   -31.20656970    -8.62339120
O       15.16440110   -30.60356900    -9.54339120
N       14.64340110   -32.52656940    -8.54039100
H       13.97440150   -32.94857030    -7.90639110
C       15.41240120   -33.42856980    -9.41339110
H       16.41640090   -33.02357100    -9.28839110
C       15.28840160   -34.88156890    -8.84739110
H       14.25840090   -35.11356740    -8.57639120
H       15.52740100   -35.57056810    -9.65739150
C       16.24340060   -35.13856890    -7.62039090
H       17.27240180   -35.29356770    -7.94339130
H       16.19940190   -34.37356950    -6.84439130
C       15.83140090   -36.41357040    -6.92339130
H       14.85140130   -36.35956950    -6.44939090
H       15.93040080   -37.15956880    -7.71239090
C       16.88240050   -36.72056960    -5.81739090
H       17.88340190   -36.68856810    -6.24739120
H       16.86340140   -35.83456800    -5.18239120
N       16.54740140   -38.02756880    -5.14839120
H       16.35340120   -38.77856830    -5.79539110
H       17.23140140   -38.35556790    -4.48139100
H       15.64340110   -38.00156780    -4.69939090
C       14.99540140   -33.17156980   -10.89339070
O       15.84840110   -32.94356920   -11.70839120
N       13.66440110   -33.16656880   -11.18739130
H       13.05440140   -33.22256850   -10.38039110
C       13.08540150   -32.95256810   -12.50639150
H       13.42340090   -33.71957020   -13.20339110
C       11.57240100   -33.14157100   -12.48639110
H       11.39840130   -34.13456730   -12.07139110
H       11.07440090   -32.38156890   -11.88439080
C       10.95240120   -33.11256790   -13.90839100
H       11.15940090   -32.12157060   -14.31039140
H       11.42940140   -33.88156890   -14.51639080
C        9.44840150   -33.25457000   -14.13239100
H        9.01040080   -32.45457080   -13.53539090
H        9.16840170   -33.14556880   -15.18039130
C        8.94840150   -34.60857010   -13.63239100
H        9.16740130   -35.44857030   -14.29139140
H        9.45340160   -34.85656740   -12.69839100
N        7.46140150   -34.61756900   -13.41639140
H        7.33740140   -35.40256880   -12.79239080
H        7.22840120   -33.73257060   -12.99039080
H        6.96940140   -34.70457080   -14.29439070
C       13.49340150   -31.64456940   -13.06839080
O       13.93840120   -31.58156970   -14.20139120
N       13.33840080   -30.56156920   -12.26539130
H       12.82840160   -30.81456950   -11.42739110
C       13.61840150   -29.16056820   -12.61939140
H       13.00140090   -29.07757000   -13.51339150
C       13.22540090   -28.18456840   -11.49139120
H       12.28040120   -28.41956900   -11.00239090
H       13.95940110   -28.30657010   -10.69539070
C       13.17740150   -26.74956890   -11.86139110
H       14.06540110   -26.39256860   -12.38239100
H       12.33140090   -26.65356830   -12.54139140
S       12.77740100   -25.69656940   -10.46139140
C       14.38540080   -25.75356860    -9.66739080
H       14.33340170   -25.17956920    -8.73339080
H       14.58540150   -26.81357000    -9.46739100
H       15.19640160   -25.33156970   -10.27339080
C       15.07040120   -29.00056840   -13.11439130
O       15.40240100   -28.37056920   -14.10939120
N       16.05240060   -29.68356900   -12.48639110
H       15.76140120   -30.23256870   -11.68639090
C       17.48740200   -29.56656840   -12.66739080
H       17.68640140   -28.52056880   -12.89939120
C       18.26740070   -29.96656990   -11.42039110
H       17.98440170   -30.96356960   -11.08239080
C       19.75540160   -29.90056990   -11.72539140
H       20.08940120   -28.86656950   -11.87739090
H       20.24640080   -30.37356950   -10.86639120
H       19.99040030   -30.42756840   -12.65839100
C       17.85140040   -29.07256890   -10.20439150
H       16.78640170   -29.04856870    -9.94339080
H       18.40740200   -29.32656860    -9.29339120
H       18.05240060   -28.00256920   -10.33839130
C       17.84140210   -30.42457010   -13.85239120
O       18.51540180   -29.98756980   -14.76039120
N       17.42640110   -31.71156880   -13.83639140
H       16.88740160   -32.14656830   -13.09739110
C       17.63240050   -32.63557050   -14.96739100
H       18.69740100   -32.78857040   -15.14339070
C       17.01140210   -34.01956940   -14.51239110
H       15.94840150   -33.80257030   -14.34839150
H       17.15440180   -34.82257080   -15.24539090
H       17.31640050   -34.32856750   -13.50539110
C       16.98440170   -32.15557100   -16.25739100
O       17.44240190   -32.42057040   -17.33039090
N       15.88140110   -31.43456840   -16.17639160
H       15.41440110   -31.30056950   -15.28639130
C       15.27840140   -30.71256830   -17.33739090
H       15.41640090   -31.34456830   -18.21439170
C       13.77140140   -30.38556860   -17.19239040
H       13.21040150   -31.28456880   -16.94039150
H       13.72240160   -29.71756940   -16.33239170
C       13.00140090   -29.73456950   -18.38239100
H       11.98240090   -29.55156900   -18.04239080
H       13.49140170   -28.77656940   -18.55539130
C       13.09940150   -30.66156960   -19.65339090
O       12.90940090   -30.06056980   -20.72739030
O       13.08740140   -31.91456990   -19.59239200
C       16.12640190   -29.43356900   -17.73639110
O       16.56540110   -29.29156880   -18.85339160
N       16.49540140   -28.58856960   -16.79539110
H       16.19740100   -28.76356890   -15.84339140
C       17.27340130   -27.32856940   -17.00939180
H       16.70240210   -26.57057000   -17.54639050
C       17.41540150   -26.78856850   -15.61139110
H       16.39240070   -26.52456860   -15.31539150
H       17.71940040   -27.56357000   -14.89739130
C       18.42440030   -25.64556880   -15.45839120
C       19.77140050   -25.85556980   -15.02639100
H       20.05340190   -26.87056920   -14.78439140
C       20.68940160   -24.83956910   -14.95339110
H       21.69740100   -24.97156910   -14.58839130
C       20.26140210   -23.55556870   -15.37139130
O       21.11140060   -22.54756930   -15.44039150
H       20.69740100   -21.69256970   -15.57739070
C       18.92440030   -23.28756900   -15.71839140
H       18.70640180   -22.27756880   -16.03239060
C       18.02240180   -24.35156820   -15.83139130
H       16.96840100   -24.14156910   -15.93739130
C       18.63840100   -27.58856960   -17.66239170
O       18.91340070   -26.99256900   -18.71639060
N       19.44640160   -28.55556870   -17.23039050
H       19.15640070   -29.01656910   -16.37639050
C       20.76840210   -28.94856830   -17.71239090
H       21.49540140   -28.15356830   -17.87939070
C       21.39840130   -29.90456960   -16.68239020
H       20.64440160   -30.66956900   -16.49639130
H       22.26240160   -30.48156930   -17.01139070
C       21.74840160   -29.23956870   -15.41739080
H       22.58340070   -28.54556850   -15.51839070
H       20.89140130   -28.81656840   -14.89339070
C       22.42240140   -30.27256970   -14.56039140
H       21.72940060   -31.09156990   -14.36439130
H       23.26040080   -30.76756860   -15.05139060
N       22.74240110   -29.64456940   -13.35139080
H       22.54440120   -28.65956880   -13.24839120
C       23.22840120   -30.18956950   -12.24439140
N       23.37640190   -31.50056840   -12.25639150
H       23.23940090   -32.03057100   -13.10439110
H       23.66240120   -31.97056960   -11.40939140
N       23.50440220   -29.57856940   -11.16239070
H       23.61340140   -28.57456970   -11.15339090
H       23.82340050   -30.12856860   -10.37839130
C       20.84340100   -29.62756920   -19.04939080
O       21.69040110   -30.49256900   -19.26839070
N       19.80740170   -29.51356890   -19.87439160
H       19.03840070   -28.95556830   -19.52339170
C       19.71640210   -29.95556830   -21.28039170
H       20.26840210   -30.86856840   -21.49939160
C       18.29440120   -30.29957010   -21.63039020
H       17.63240050   -29.56656840   -21.16939160
H       18.13340190   -30.07156940   -22.68439100
C       17.83140180   -31.68356900   -21.28339200
H       18.61340140   -32.28956990   -21.74139020
H       17.83840180   -31.80756950   -20.20039180
C       16.44340130   -31.95756910   -21.87439160
H       15.77640150   -31.18956950   -21.48239140
H       16.48440170   -32.02457050   -22.96239090
C       15.97340110   -33.26356890   -21.32539180
H       16.57840160   -34.11256790   -21.64239120
H       15.97940160   -33.29256820   -20.23539160
N       14.61340140   -33.54656980   -21.69739150
H       14.44040110   -33.50256730   -22.69139100
H       14.50740150   -34.52956770   -21.49139020
H       14.00040150   -32.97056960   -21.13839150
C       20.09640120   -28.78756900   -22.23539160
O       19.76540180   -27.63056950   -21.95939060
N       20.72140120   -29.16256900   -23.37939070
C       21.04840090   -30.52956960   -23.87339020
H       20.11440090   -31.00156970   -24.20139120
H       21.48040200   -31.08256910   -23.02939030
C       22.13740160   -30.39756970   -24.86139110
H       21.73040200   -30.61156850   -25.85739140
H       22.89340210   -31.15456960   -24.61939050
C       22.59740070   -28.93556980   -24.87039180
H       22.83840180   -28.79756930   -25.93139080
H       23.45740130   -28.89556880   -24.18939020
C       21.28540040   -28.25856970   -24.33039090
H       21.65440180   -27.38956830   -23.78639030
C       20.33040050   -27.65656850   -25.39539150
O       20.75640110   -26.94156840   -26.24439050
N       19.03440090   -28.08556940   -25.28739170
H       18.78640170   -28.62156870   -24.46439170
C       17.89840130   -27.83856960   -26.24239160
H       18.07240100   -26.86056900   -26.69139100
C       17.72740170   -29.02856830   -27.27939030
H       17.65240100   -29.94856830   -26.69939040
C       16.49340060   -28.83956910   -28.18839070
H       15.56640150   -28.77556990   -27.60539050
H       16.62540050   -28.01556970   -28.90039060
H       16.34240150   -29.67856980   -28.87939070
C       18.96940040   -29.36256980   -28.08839040
H       19.21540070   -28.43456840   -28.61939050
H       19.83540150   -29.50457000   -27.42939190
H       18.82740210   -30.17156980   -28.81539150
C       16.58840180   -27.65656850   -25.50839040
O       16.37240220   -28.32256890   -24.50939180
N       15.77540110   -26.65756990   -25.87639050
H       16.04040150   -26.01856990   -26.61639020
C       14.33540150   -26.36356930   -25.44139100
H       13.91040130   -27.16456990   -24.83639140
C       14.45640090   -25.10356900   -24.56239130
H       14.92640110   -24.33056830   -25.17039110
C       13.14040090   -24.51456830   -24.08539200
H       12.70640090   -25.09756850   -23.26439090
H       13.30740170   -23.47556880   -23.77639200
H       12.33740140   -24.51956940   -24.83439060
C       15.29140090   -25.20156860   -23.26939200
H       15.13040160   -24.31956860   -22.63739200
H       14.99340150   -26.02956960   -22.61539080
H       16.36240200   -25.24356840   -23.50639150
C       13.37240120   -26.21756940   -26.56739040
O       13.40040110   -25.17556950   -27.25039100
N       12.61340140   -27.23056980   -26.93339160
H       12.65140150   -28.06357000   -26.35839080
C       11.75140090   -27.20956990   -28.22439190
H       12.14940170   -26.40756990   -28.84539030
C       11.74840160   -28.54456900   -29.07839200
H       12.79240130   -28.61156850   -29.38339040
H       11.49640080   -29.37856860   -28.42339130
C       10.87640090   -28.36557010   -30.34739110
H        9.89140130   -28.02156830   -30.03339200
H       11.33940120   -27.73056980   -31.10339160
C       10.73940090   -29.72956850   -31.05839160
H       10.50440120   -29.55856900   -32.10839080
H       11.68940160   -30.25956920   -30.98839190
C        9.80040170   -30.72656820   -30.41239170
H       10.19040110   -31.10857010   -29.46939090
H        8.86040120   -30.18656920   -30.29539110
N        9.55240150   -31.89856910   -31.32739070
H        9.45140170   -31.53356930   -32.26338960
H       10.31840130   -32.54056930   -31.47539140
H        8.68040080   -32.35956950   -31.11239050
C       10.27440170   -26.93556980   -27.79439160
O        9.70040130   -27.81956860   -27.12439160
N        9.66740130   -25.83856960   -28.25339130
H       10.07840160   -25.39456940   -29.06639100
C        8.37140080   -25.46556850   -27.82539180
H        8.13040160   -26.05856900   -26.94239040
C        8.37740140   -23.95756910   -27.45239070
H        8.46640110   -23.35256960   -28.35439110
H        7.40040110   -23.68056870   -27.05639080
C        9.35540100   -23.61356930   -26.30739020
H        9.56640150   -24.43956950   -25.62739180
C       10.67440130   -23.22856900   -26.92339130
H       10.51940160   -22.36056900   -27.57539180
H       11.31540110   -23.01956940   -26.05839160
H       11.22840120   -24.03956990   -27.41339110
C        8.82340150   -22.45156860   -25.44739150
H        9.56140140   -22.15056990   -24.69239040
H        8.50540160   -21.59156990   -26.05039020
H        7.99940110   -22.78556820   -24.80439190
C        7.39440110   -25.75656890   -28.90939140
O        7.54940130   -25.48856930   -30.13939090
N        6.20640130   -26.16056820   -28.42539020
H        6.10340120   -26.33256910   -27.43239020
C        5.06540110   -26.24556920   -29.28039170
H        5.21040110   -26.06056980   -30.34439090
H        4.69040110   -27.26756860   -29.23339080
C        3.90640120   -25.35756870   -28.81739040
O        3.01040120   -25.29856870   -29.54739190
N        3.86840130   -24.86256980   -27.56039050
H        4.73440120   -24.99856950   -27.05239110
C        2.74840120   -24.07757000   -27.02039150
H        3.21140120   -23.10156820   -26.87639050
H        1.99540130   -23.96956830   -27.80139160
C        2.25240140   -24.59456830   -25.68839070
O        1.27240120   -24.03256990   -25.20139120
N        2.82040120   -25.67556950   -25.06639100
H        3.65940120   -25.99856950   -25.53239060
C        2.04940130   -26.38556860   -23.93739130
H        1.44940130   -25.63556860   -23.42239190
C        1.02040120   -27.45356940   -24.32739070
H        0.59140120   -27.88956830   -23.42539020
H        0.16940120   -27.05256840   -24.87839130
C        1.62640120   -28.66756820   -25.06639100
H        2.52940130   -28.88956830   -24.49739070
H        0.95740120   -29.52756880   -25.08839040
C        1.99040130   -28.36056900   -26.51439090
O        1.12040130   -28.42356870   -27.35739140
O        3.12140130   -27.96056940   -26.85939030
C        3.01640130   -26.96956830   -22.86739160
O        2.53140120   -27.18356900   -21.76139070
N        4.21040110   -27.37356950   -23.27639200
H        4.47740130   -27.04957010   -24.19839100
C        5.17340140   -28.00856970   -22.37539100
H        4.58140130   -28.62257000   -21.69639210
C        6.15440130   -28.93256950   -23.19439130
H        6.97240110   -29.11956980   -22.49939160
C        5.54340120   -30.25156970   -23.77339170
H        6.22640130   -30.83556940   -24.40339090
H        5.20340110   -30.89256860   -22.95139120
H        4.64240120   -30.04656980   -24.36539080
O        6.61240100   -28.18857000   -24.34839060
H        7.48740100   -27.82956890   -24.18439100
C        6.00440120   -27.06256870   -21.45039180
O        6.82240100   -27.56756970   -20.67139050
N        5.95640130   -25.72356990   -21.62939070
H        5.26240110   -25.29356960   -22.22839160
C        6.90440130   -24.76256940   -20.96139140
H        7.92240140   -24.99356840   -21.27839090
C        6.70340110   -23.31956860   -21.44039150
H        6.61540130   -23.44256970   -22.52039150
H        5.74740120   -22.93956950   -21.08139040
C        7.73540120   -22.28156850   -21.05639080
H        7.76240110   -22.01456830   -19.99939160
C        9.13240150   -22.64756970   -21.41739080
H        9.66740130   -23.36856840   -20.78639030
H        9.03740120   -23.01856990   -22.44439130
H        9.70440100   -21.71656990   -21.50939180
C        7.34340140   -20.96256830   -21.76539040
H        7.91140130   -20.10857010   -21.37839130
H        7.63840100   -21.00556950   -22.82139210
H        6.25640110   -20.82856940   -21.70339200
C        6.85240130   -24.77356910   -19.44739150
O        5.77540110   -24.96856880   -18.94839100
N        7.96140150   -24.49556920   -18.68539050
H        8.80340100   -24.20257000   -19.16739080
C        8.09940150   -24.65156940   -17.22939110
H        7.18540140   -24.30156900   -16.75039100
C        8.38040160   -26.11956980   -16.73839190
H        8.36740110   -26.14756970   -15.64939120
C        7.40040110   -27.17956920   -17.18439100
H        7.60140130   -27.37056920   -18.24539180
H        7.63940140   -28.14256860   -16.71839140
H        6.35740140   -26.86156850   -17.06039050
O        9.63540080   -26.58456990   -17.11939050
H        9.60540100   -27.54256820   -17.16239170
C        9.22140120   -23.75056840   -16.73539160
O        9.96340080   -23.08856960   -17.46039200
N        9.40340140   -23.73556900   -15.43939110
H        8.84740160   -24.34256940   -14.84839150
C       10.39740090   -22.79856870   -14.76339150
H       10.16640090   -21.85056880   -15.24839120
C        9.98340130   -22.47156910   -13.34239100
H       10.44640160   -21.51157000   -13.11039070
C        8.40840150   -22.21456910   -13.31239130
H        8.15940090   -21.64256860   -12.40939140
H        8.19840150   -21.57456970   -14.17739110
H        7.83240130   -23.14556880   -13.38339140
C       10.60140130   -23.41856960   -12.31839080
H       10.59540080   -24.47556880   -12.58539100
H       11.61340140   -23.01456830   -12.27639100
C       10.04640100   -23.24956890   -10.85139080
H        9.13940140   -23.86156850   -10.76839070
H       10.68640140   -23.72956850   -10.10139080
H        9.86940100   -22.19256970   -10.61739160
C       11.84640120   -23.32556920   -14.96139140
O       12.81540110   -22.57356830   -14.94539070
N       12.06940080   -24.66856960   -15.12039090
H       11.28540130   -25.29156880   -14.96439080
C       13.34240150   -25.26956940   -15.53139110
H       14.14040090   -25.00256920   -14.83839130
C       13.31140140   -26.84956930   -15.69639110
H       14.28440090   -27.18256950   -16.05739020
H       13.09840110   -27.31357000   -14.73339080
O       12.38540080   -27.29856870   -16.70139120
H       11.60040090   -27.59256940   -16.23339080
C       13.71840100   -24.68956950   -16.87139130
O       14.76140120   -24.04756930   -17.02239040
N       12.79740140   -24.71756940   -17.86239050
H       11.98040100   -25.30456920   -17.74039080
C       13.10340120   -24.32356830   -19.25639150
H       14.02840140   -24.78656960   -19.60039140
C       11.98240090   -24.78756900   -20.20039180
H       11.10140130   -24.40056990   -19.68939020
H       11.96740150   -24.23156930   -21.13839150
C       12.00140090   -26.30756950   -20.39339070
H       12.94640160   -26.56856920   -20.86939050
H       11.82740120   -26.89656830   -19.49239160
C       10.81040100   -26.71556850   -21.25239180
O       10.00640110   -25.91556930   -21.68839070
N       10.61340140   -27.97256850   -21.44739150
H        9.76240160   -28.27656940   -21.90639110
H       10.98440170   -28.58956910   -20.73539160
C       13.23640160   -22.79656980   -19.35839080
O       14.00140090   -22.26756860   -20.16039090
N       12.38740160   -21.99256900   -18.65939140
H       11.73740100   -22.51856990   -18.08839040
C       12.54240130   -20.49856950   -18.59139060
H       12.62840080   -20.07256890   -19.59139060
C       11.22840120   -19.92956920   -18.04339030
H       10.87140080   -20.38856890   -17.12239070
C       11.19940090   -18.42956920   -17.72939110
H       11.61640170   -17.87356950   -18.57839200
H       10.22940160   -18.03756900   -17.39839170
H       11.84040160   -18.19756890   -16.87039180
C       10.09340100   -20.16256900   -19.05739020
H        9.12440110   -19.80156900   -18.68839070
H       10.41140080   -19.83856960   -20.05539130
H        9.97040080   -21.25156970   -19.10439110
C       13.77040100   -19.99456980   -17.87939070
O       14.47240160   -19.14656830   -18.45339200
N       14.23240090   -20.55556870   -16.76339150
H       13.77640150   -21.36956980   -16.36739160
C       15.51540090   -20.26556970   -16.12739180
H       15.54340170   -19.17956920   -16.03739170
C       15.56240080   -21.07556920   -14.81139090
H       16.56740190   -21.00457000   -14.37839130
H       14.90440080   -20.72156910   -14.00839140
H       15.31840130   -22.11256980   -15.07339100
C       16.68640140   -20.66356850   -17.15139200
O       17.66640090   -19.90856930   -17.21939090
N       16.57340050   -21.76456830   -17.91939160
H       15.69040110   -22.26056860   -17.95239070
C       17.55540080   -22.17056850   -18.85339160
H       18.40140150   -22.52956960   -18.26639180
C       17.14740180   -23.42856980   -19.61439130
H       16.87440110   -24.29656980   -19.00139050
H       16.23240090   -23.22356990   -20.18439100
H       17.90840150   -23.82356830   -20.29939080
C       17.93840220   -21.04156880   -19.78839110
O       19.12140080   -20.84156990   -19.94139100
N       17.01440050   -20.13156890   -20.20939060
H       16.05140110   -20.32556920   -19.96339040
C       17.16040040   -18.96256830   -21.15239140
H       18.04240040   -19.16856960   -21.75839040
C       15.96540160   -18.94557000   -22.04439160
H       15.02240090   -19.13256840   -21.53039170
C       15.66640090   -17.55056950   -22.60939030
H       15.23140140   -16.93356900   -21.81239130
H       16.56840130   -17.08156970   -23.02139090
H       14.92340090   -17.61356930   -23.41339110
C       16.16240120   -19.94256970   -23.22439190
H       15.46140100   -19.72656820   -24.03139110
H       17.15140150   -19.84656910   -23.67239190
C       16.07040210   -21.46056940   -22.89839170
H       16.74240110   -21.80657010   -22.10239030
H       15.04540160   -21.70556830   -22.59639170
H       16.31640050   -21.99356840   -23.82539180
C       17.47540090   -17.63657000   -20.41239170
O       18.03040120   -16.69056890   -20.96839140
N       17.16840170   -17.50256920   -19.12039180
H       16.74040030   -18.29356960   -18.65439030
C       17.32040210   -16.35256960   -18.30339050
H       16.98840140   -15.54956910   -18.96139140
C       16.36540030   -16.30956840   -17.07539180
H       16.77740100   -16.95356940   -16.29839130
H       16.25640110   -15.26456930   -16.78439140
O       15.05540080   -16.78856850   -17.32939150
H       15.09740160   -17.62356950   -17.80039020
C       18.75140190   -16.04756930   -17.99439050
O       19.00940130   -15.03956890   -17.30939100
N       19.73440170   -16.88556860   -18.39639090
H       19.39540100   -17.72856900   -18.84439090
C       21.14040180   -16.73456950   -18.06439020
H       21.20940210   -16.77956960   -16.97839160
C       21.95840070   -17.92556950   -18.60139080
H       21.81340220   -17.99356840   -19.68639180
H       23.04440120   -17.80256840   -18.50639150
H       21.65640070   -18.86056900   -18.11439130
C       21.63940050   -15.34756950   -18.57439040
O       21.21540070   -14.87556930   -19.66939160
N       22.68240170   -14.82056900   -17.84639170
H       22.89540100   -15.36156940   -17.01739120
C       23.25840190   -13.48056890   -17.98139190
H       22.68640140   -12.91256900   -18.71539120
C       23.24740220   -12.74356940   -16.68839070
H       23.70040130   -13.28056910   -15.85439110
H       23.82240100   -11.81856920   -16.71339040
C       21.83540150   -12.52956960   -16.22439190
H       21.32340050   -11.94156930   -16.98539160
H       21.25240140   -13.44956870   -16.17039110
C       21.75340080   -11.92156890   -14.84839150
H       20.72940060   -11.80056950   -14.49639130
H       22.32040210   -12.53056910   -14.14339070
N       22.32440190   -10.57256890   -14.75739100
H       22.45440100   -10.06556890   -15.62139130
C       22.79540060   -10.01556870   -13.67339130
N       22.42940140   -10.36556910   -12.45239070
H       21.66640090   -11.02756880   -12.42739110
H       22.93740080   -10.07856940   -11.62739090
N       23.55240060    -8.97456930   -13.73039150
H       24.04740140    -8.79656890   -14.59339140
H       23.83640100    -8.55556870   -12.85739140
C       24.66440200   -13.46156880   -18.55139160
O       25.20340160   -12.45456890   -18.89339070
N       25.29340170   -14.65456960   -18.84739110
H       24.78740120   -15.50456910   -18.63039020
C       26.68540190   -14.80056950   -19.39139180
H       27.25740050   -13.93856910   -19.04639050
C       27.43040080   -16.02956960   -18.73339080
H       28.50540160   -15.92656900   -18.88139150
H       27.31840130   -15.93556880   -17.65239140
C       26.88040160   -17.36557010   -19.27539060
O       27.47440150   -18.43256950   -19.05839160
O       25.91140170   -17.39356990   -20.04539110
C       26.87040140   -14.69656940   -20.91839030
O       28.01640130   -14.75756930   -21.35639190
N       25.80140110   -14.55656910   -21.71239090
H       24.86840060   -14.42456910   -21.34139060
C       25.97540090   -14.46456910   -23.17739110
H       25.02240180   -14.21456910   -23.64339070
H       26.70240210   -13.69356920   -23.43239020
C       26.37540050   -15.77356910   -23.93939020
O       26.53440090   -15.73756890   -25.13839150
N       26.47540090   -16.91556930   -23.17839050
H       26.22840120   -16.82656860   -22.20039180
C       26.82940100   -18.26656910   -23.70439150
H       27.55640030   -18.03056910   -24.48139190
C       27.47140120   -19.15456960   -22.68039130
H       27.75640110   -20.06956860   -23.19939040
H       28.40340040   -18.71556850   -22.32439040
O       26.55340190   -19.55856900   -21.69339180
H       26.57840160   -18.93456840   -20.96439170
C       25.76240160   -18.82757000   -24.61939050
O       26.07840160   -19.27256970   -25.72539140
N       24.48840140   -18.74057010   -24.21139140
H       24.39240070   -18.28056910   -23.31339070
C       23.29440120   -19.27456860   -24.88839150
H       22.41040040   -18.72256850   -24.56639100
H       23.38140110   -19.01656910   -25.94339180
C       23.03040120   -20.82057000   -24.89439200
O       23.95040130   -21.66156960   -24.99239160
N       21.78740120   -21.17256930   -24.96439170
H       21.18340110   -20.37756920   -25.13239100
C       21.27040100   -22.56056980   -25.13739200
H       22.13040160   -23.14656830   -25.46239090
C       20.79540060   -23.20356940   -23.79939080
H       21.45740130   -22.99256900   -22.96039200
C       19.56640050   -22.46856880   -23.31239130
H       18.67140200   -22.68056870   -23.91139030
H       19.42540170   -22.80156900   -22.27639200
H       19.70040130   -21.38356970   -23.23139190
C       20.50440220   -24.69557000   -23.83439060
H       19.66140170   -24.98856930   -24.47239110
H       21.33240130   -25.30856900   -24.21039200
H       20.27240180   -25.00056840   -22.80639080
C       20.26440050   -22.53656960   -26.31239130
O       19.46940040   -21.57856940   -26.47639080
N       20.23340030   -23.59456830   -27.08739090
H       20.88940050   -24.32356830   -26.83339120
C       19.33440210   -23.81756970   -28.23639110
H       19.47040180   -23.01856990   -28.96439170
C       19.71940040   -25.13657000   -28.88839150
H       19.70140080   -25.89256860   -28.10239030
C       18.83240130   -25.56656840   -29.99439050
H       18.72440150   -24.75457000   -30.72439190
H       19.20140080   -26.45356940   -30.52239040
H       17.83640100   -25.82256890   -29.61239050
O       20.95140080   -24.90656850   -29.53639030
H       21.67140200   -24.92656900   -28.90239140
C       17.83340070   -23.80456920   -27.79239080
O       17.31140140   -24.66656880   -27.08939170
N       17.12740140   -22.87356950   -28.40839200
H       17.52640150   -22.21656990   -29.06739040
C       15.59840110   -22.94656940   -28.57439040
H       15.19240090   -23.60156820   -27.80339050
C       15.01940160   -21.58356860   -28.27839090
H       15.37640090   -20.83956910   -28.99039080
C       13.44540120   -21.50256920   -28.31839180
H       12.94140150   -21.99656870   -29.15839200
H       12.90840150   -21.85356900   -27.42839050
H       13.28540130   -20.44256970   -28.55239110
C       15.43740080   -21.02256970   -26.87739180
H       15.10540100   -19.97856900   -26.83039090
H       15.03840160   -21.57356830   -26.01739120
H       16.52540210   -21.09556960   -26.76239200
C       15.24940110   -23.39056970   -29.94439130
O       15.90340140   -22.94956970   -30.89839170
N       14.19240090   -24.16156960   -30.07239150
H       13.72440150   -24.44656940   -29.22039030
C       13.59340100   -24.63556860   -31.37739180
H       14.05140110   -24.05856900   -32.18038940
C       14.11240100   -26.08556940   -31.54339030
H       15.19940090   -26.01556970   -31.59239200
H       13.87740140   -26.71056940   -30.68139080
C       13.77340130   -26.83856960   -32.87939070
H       14.24540140   -27.82057000   -32.90339280
H       12.69140150   -26.96456910   -32.83039090
C       14.07140160   -26.00156970   -34.09139250
O       13.14040090   -25.43356900   -34.61639020
O       15.24840160   -25.88657000   -34.38539120
C       12.03740120   -24.49256900   -31.33039090
O       11.48740100   -24.52556990   -30.22639080
N       11.36740110   -24.57057000   -32.53438950
H       11.87040140   -24.70556830   -33.40339280
C        9.89040090   -24.57456970   -32.59939190
H        9.50040150   -24.50356860   -31.58439060
C        9.35440160   -23.27656940   -33.29439160
H        9.45640090   -23.43656920   -34.36738970
H        8.28240110   -23.25356860   -33.10139080
C       10.00940130   -21.96456910   -32.89839170
H       11.09240150   -21.94956970   -33.02038960
C        9.39440160   -20.87856860   -33.80039220
H        9.67040160   -19.85756870   -33.50739290
H        9.62540150   -21.05456920   -34.85739140
H        8.29940130   -20.94156840   -33.82039260
C        9.55440140   -21.68556980   -31.41039090
H       10.11840150   -22.32156940   -30.71739200
H        9.85640140   -20.67056850   -31.12339020
H        8.46140100   -21.68356900   -31.31739040
C        9.22840120   -25.83056830   -33.28139110
O        9.56140140   -26.18756870   -34.40439220
N        8.31040100   -26.57456970   -32.63138960
H        7.96540120   -26.21156880   -31.75139050
C        7.54440120   -27.73357010   -33.27738950
H        8.29040150   -28.44956970   -33.62139130
C        6.70140120   -28.42556950   -32.23839190
H        7.32140110   -28.61156850   -31.36139110
H        5.94840150   -27.69456860   -31.94339180
O        6.15040110   -29.59556960   -32.75539020
H        5.55440140   -30.00457000   -32.12339020
C        6.66040130   -27.31556890   -34.43139270
O        5.96440120   -26.32757000   -34.46339040
N        6.80140110   -28.10356900   -35.52639010
H        7.29240130   -28.98756980   -35.47138980
C        6.09440140   -27.77456860   -36.76839070
H        6.14840130   -26.69156840   -36.88339230
C        6.77440120   -28.52756880   -37.88639070
H        6.85740140   -29.54256820   -37.49839020
H        6.25440120   -28.57356830   -38.84339140
C        8.19340130   -27.87156870   -38.12339020
H        8.63140110   -27.61557010   -37.15839000
H        8.78240110   -28.60156820   -38.67839050
C        8.08740140   -26.59756850   -38.92139050
O        6.96340130   -26.14156910   -39.17839050
O        9.15740110   -25.98956870   -39.26639180
C        4.60240130   -28.22556880   -36.75139240
O        3.87140130   -27.70956990   -37.54939270
N        4.23640110   -29.07656860   -35.80639270
H        4.89340110   -29.37957000   -35.09738920
C        2.86840130   -29.56556890   -35.73439030
H        2.61540130   -29.96656990   -36.71538930
C        2.73940130   -30.80056950   -34.75039290
H        2.78740120   -30.44056890   -33.71538930
H        1.86140120   -31.42457010   -34.96139140
H        3.60040120   -31.47256850   -34.85639190
C        1.89040120   -28.40056990   -35.40839000
O        0.71040120   -28.52156830   -35.63739010
N        2.38640120   -27.34656910   -34.79539110
H        3.37540130   -27.30156900   -34.58238980
C        1.65840130   -26.10756870   -34.39039230
H        0.65440120   -26.41356850   -34.09638980
C        2.48940130   -25.63456920   -33.18339160
H        3.51140120   -25.28356930   -33.37139130
H        1.93140130   -24.82656860   -32.69438930
H        2.54740120   -26.44756890   -32.44839100
C        1.39340130   -25.12257000   -35.52939220
O        0.44840120   -24.33056830   -35.44438930
N        2.24240140   -25.16056820   -36.58938980
H        3.07140140   -25.74256900   -36.55239110
C        2.34240130   -24.10656930   -37.58938980
H        2.62140130   -23.17156980   -37.10338970
C        3.46040130   -24.39556880   -38.64339070
H        4.37440110   -24.69456860   -38.13039020
H        3.15340110   -25.22756960   -39.27839280
C        3.69540120   -23.16556930   -39.53539280
H        2.78340130   -23.09156990   -40.12839130
H        3.91740130   -22.29456900   -38.91839220
C        4.86640120   -23.39956860   -40.42539220
H        4.61040120   -24.26956940   -41.03039170
H        4.86940150   -22.63556860   -41.20339200
N        6.22240110   -23.60857010   -39.80439000
H        6.37740140   -24.53856850   -39.44239040
C        7.26240110   -22.81056980   -39.73839190
N        7.21540120   -21.60956950   -40.20038990
H        6.52840140   -21.32656860   -40.88339230
H        8.10440160   -21.13956830   -40.11639020
N        8.37540150   -23.16556930   -39.25339130
H        8.59640120   -24.11056900   -38.97339250
H        8.98240090   -22.42056850   -38.94338990
C        0.99640130   -23.84256940   -38.28839110
O        0.62740120   -22.68857000   -38.59339140
N        0.21340120   -24.86056900   -38.54939270
H        0.46340130   -25.79556850   -38.25139240
C       -0.97859880   -24.75656890   -39.43139270
H       -0.69659880   -24.07356830   -40.23339080
C       -1.37659870   -26.10156820   -40.11139300
H       -1.53559880   -26.89556880   -39.37039180
H       -2.32559870   -25.99956890   -40.65139010
H       -0.57559880   -26.42956920   -40.78539280
C       -2.16959880   -24.11056900   -38.77839280
O       -2.91759870   -23.37856860   -39.41638950
N       -2.37659880   -24.31656840   -37.47539140
H       -1.68559870   -24.81656840   -36.92939000
C       -3.36059880   -23.58556940   -36.73139190
H       -4.23759890   -23.62756920   -37.37639240
H       -3.53559880   -23.89756970   -35.70138930
C       -3.07659860   -22.11656950   -36.62239070
O       -3.96559880   -21.27656940   -36.80939100
N       -1.80259870   -21.69956970   -36.29639050
H       -1.08259880   -22.40756990   -36.21438980
C       -1.32959880   -20.25856970   -36.36539080
H       -2.02659870   -19.68756870   -35.75039290
C        0.14340130   -20.20257000   -35.84539030
H        0.73440120   -20.95356940   -36.37039180
C        0.91940120   -18.89356990   -36.14339070
H        0.33140130   -18.04356960   -35.77738950
H        1.97040130   -18.91656880   -35.82939150
H        0.98240130   -18.84356880   -37.23739240
C        0.17740120   -20.45956990   -34.32638930
H       -0.37759880   -21.36956980   -34.06838990
H        1.15840130   -20.71056940   -33.90339280
H       -0.28759880   -19.66056820   -33.73538970
C       -1.46459880   -19.62156870   -37.75539020
O       -1.97559880   -18.51256940   -37.88838960
N       -1.12959870   -20.39656830   -38.81938930
H       -0.62859870   -21.27256970   -38.72639080
C       -1.25559880   -19.96356960   -40.23339080
H       -0.56559870   -19.13256840   -40.38138960
C       -0.77159880   -21.11356930   -41.13838960
H        0.24940120   -21.39756970   -40.88239290
H       -1.38059880   -21.98856930   -40.91039280
C       -1.06059870   -20.76356890   -42.64339070
H       -0.81859870   -21.63356970   -43.25339130
H       -2.11259870   -20.60956950   -42.88539120
C       -0.13959880   -19.62056920   -43.17039110
H       -0.44059880   -18.64656830   -42.78639220
H        0.85540120   -19.73456950   -42.73939130
C        0.09440120   -19.61356930   -44.61839290
H        0.70240120   -18.74356840   -44.87039180
H        0.52340130   -20.55657010   -44.95939250
N       -1.20959880   -19.43956950   -45.34939190
H       -1.57959880   -18.57356830   -44.98639300
H       -1.02559880   -19.29656980   -46.33238980
H       -1.90459870   -20.13956830   -45.12839130
C       -2.70059870   -19.57256890   -40.58539200
O       -2.90759870   -18.48656850   -41.07939150
N       -3.63959880   -20.39756970   -40.15238950
H       -3.40659880   -21.31856920   -39.79939270
C       -5.02259870   -20.25156970   -40.54739000
H       -5.07359890   -19.99356840   -41.60539250
C       -5.79159880   -21.49757000   -40.16739270
H       -5.40459870   -22.40456960   -40.64839170
H       -5.61959890   -21.73556900   -39.11038970
H       -6.88059850   -21.41556930   -40.26839070
C       -5.67059900   -18.99556920   -39.85739140
O       -6.30259900   -18.22956850   -40.50939180
N       -5.39259860   -18.72656820   -38.54838940
H       -4.71659900   -19.34256940   -38.11239240
C       -5.68059870   -17.38256840   -37.96739200
H       -6.73059890   -17.12556840   -38.10839080
C       -5.56459860   -17.43956950   -36.44639210
H       -5.80559870   -16.41656880   -36.16039280
H       -6.30659870   -18.11356930   -36.01739120
O       -4.28559880   -17.78456880   -35.97439190
H       -4.39659880   -18.73156930   -35.86139300
C       -4.86959890   -16.24456980   -38.48839190
O       -5.39059880   -15.12556930   -38.57239150
N       -3.70259880   -16.45656970   -39.04439160
H       -3.18459870   -17.27556990   -38.74938960
C       -2.93959880   -15.47856900   -39.81039050
H       -3.03059860   -14.50356960   -39.33238980
C       -1.45859870   -15.93556880   -39.74238970
H       -1.10359870   -16.01256940   -38.71438980
H       -1.33159880   -16.91256900   -40.20838930
O       -0.60559870   -15.04956910   -40.46139140
H       -0.76559880   -15.19856930   -41.39639280
C       -3.47059870   -15.15956880   -41.20838930
O       -3.52159880   -14.00556950   -41.51439290
N       -4.08159880   -16.12156870   -41.86839290
H       -3.80859880   -17.06756970   -41.62839130
C       -4.93959860   -15.92656900   -43.01039120
H       -4.50259880   -15.30956940   -43.79639050
C       -5.23259880   -17.27056880   -43.76039120
H       -5.99459890   -17.87756920   -43.27239230
H       -5.75259880   -16.98956870   -44.67639160
C       -4.03059860   -18.09256940   -44.10139080
O       -4.14159870   -19.31956860   -44.39039230
O       -2.94259880   -17.51656910   -44.42139050
C       -6.26259900   -15.23756890   -42.62739180
O       -6.70959850   -14.41256900   -43.42338940
N       -6.93759870   -15.52756880   -41.52339170
H       -6.57459880   -16.28356930   -40.95539090
C       -8.23959920   -15.01456930   -41.08938980
H       -8.94059850   -15.15556910   -41.91239170
C       -8.78259850   -15.79256920   -39.84339140
H       -8.81959920   -16.85056880   -40.13138960
H       -8.06959920   -15.62756920   -39.02539060
C      -10.14659880   -15.39156910   -39.43139270
C      -11.25559900   -16.10956950   -39.75239180
H      -11.26859860   -17.05456920   -40.27439120
N      -12.35859870   -15.40856930   -39.31439210
H      -13.31059840   -15.73756890   -39.39139180
C      -12.07859900   -14.17856880   -38.70038990
C      -12.81759830   -13.17156890   -38.08139040
H      -13.89459900   -13.13856890   -38.15439220
C      -12.12759880   -12.10456940   -37.42939000
H      -12.65759850   -11.37056920   -36.83938980
C      -10.72459890   -12.07656960   -37.39439010
H      -10.23659900   -11.24056910   -36.91539000
C       -9.96359920   -13.11156940   -37.95639040
H       -8.89459900   -13.02756880   -37.82939150
C      -10.61459920   -14.20756910   -38.62839130
C       -8.09859850   -13.53056910   -40.80739210
O       -9.00759890   -12.93956950   -41.32739260
N       -7.16659880   -13.01356890   -40.10839080
H       -6.51559880   -13.60456940   -39.60439300
C       -7.08659890   -11.53356930   -39.87339020
H       -8.03159900   -11.41556930   -39.34439090
C       -6.02259870   -11.09356880   -38.80739210
H       -6.08059880   -10.02456950   -38.59939190
C       -6.25959870   -11.75356960   -37.43038940
H       -7.21459870   -11.39256950   -37.02738950
H       -6.18859860   -12.84656910   -37.50239180
H       -5.48559860   -11.31256960   -36.79039000
C       -4.61859890   -11.42956920   -39.32239150
H       -4.22759870   -10.73156930   -40.07239150
H       -3.82859870   -11.32856940   -38.56838990
H       -4.50359870   -12.47856900   -39.62239070
C       -7.13159890   -10.72856900   -41.16939160
O       -7.71359870    -9.66156960   -41.29339220
N       -6.42459870   -11.22356890   -42.20738980
H       -6.08259870   -12.17256930   -42.11539080
C       -6.29259870   -10.59556960   -43.52939220
H       -6.21659900    -9.51756950   -43.38639070
C       -4.95559880   -10.98356910   -44.27539060
H       -4.82559870   -12.04956910   -44.08639140
H       -5.08459850   -10.84756950   -45.34939190
C       -3.71059870   -10.27456950   -43.67939000
H       -3.98259880   -10.18056870   -42.62839130
H       -2.82859870   -10.91556930   -43.69739150
S       -3.30459880    -8.65456960   -44.41539000
C       -2.48159890    -9.22556880   -46.00539020
H       -2.32659860    -8.35256960   -46.65139010
H       -1.52859880    -9.70256900   -45.74238970
H       -3.13059880    -9.93656920   -46.53039170
C       -7.57859900   -10.82656960   -44.34738920
O       -8.01759910   -10.00556950   -45.13239290
N       -8.23359870   -11.99356940   -44.15439220
H       -7.80059860   -12.70656870   -43.57939150
C       -9.46059890   -12.37656880   -44.79039000
H       -9.34759900   -12.18456940   -45.85739140
C       -9.67959880   -13.83856870   -44.68038940
H       -8.92159840   -14.50356960   -45.09339140
H       -9.76359840   -14.15256880   -43.63939290
C      -10.87859920   -14.33456900   -45.34939190
O      -11.16359900   -13.80456920   -46.43839260
O      -11.62959860   -15.23056890   -44.85239030
C      -10.64559840   -11.52256870   -44.33739090
O      -11.39359860   -10.93456940   -45.09539030
N      -10.78859900   -11.48756890   -43.03939060
H      -10.14459900   -11.91856960   -42.38739010
C      -11.82759860   -10.65856930   -42.37339020
H      -12.74659920   -10.86656950   -42.92139050
C      -11.95559880   -11.02656940   -40.90039060
H      -12.76859860   -10.40856930   -40.51839070
H      -12.10759830   -12.08956910   -40.71339040
O      -10.76759910   -10.61956880   -40.23839190
H      -10.47359850   -11.29856870   -39.62639240
C      -11.56959920    -9.12156870   -42.51039120
O      -12.54259870    -8.36756900   -42.57339100
N      -10.30359840    -8.68956950   -42.72939300
H       -9.52859880    -9.31156920   -42.52939220
C       -9.92759900    -7.32056900   -43.08539200
H      -10.46059890    -6.57556920   -42.49339290
C       -8.44459920    -7.04156920   -42.97838970
H       -8.24959850    -7.02556900   -41.90639110
H       -7.88659860    -7.83956910   -43.46839140
C       -8.10759830    -5.56456900   -43.43738940
H       -8.60259910    -5.33356900   -44.38039020
H       -8.58859920    -4.89956900   -42.71939090
S       -6.38759900    -5.02956910   -43.72639080
C       -6.09159900    -6.20956900   -45.07538990
H       -6.19059900    -7.25456910   -44.75539020
H       -6.84059860    -6.01456930   -45.85338970
H       -5.12359860    -5.99156900   -45.54339220
C      -10.33559890    -7.10356900   -44.54838940
O      -11.01959900    -6.10356900   -44.72238920
N      -10.10159870    -7.91956900   -45.58238980
H       -9.59359840    -8.77856920   -45.40539170
C      -10.49059870    -7.67756890   -46.97238920
H      -10.15459920    -6.68056920   -47.25839230
C       -9.73159890    -8.70656870   -47.86139300
H       -8.66859910    -8.46556950   -47.84439090
H       -9.84559920    -9.66456890   -47.35239030
C      -10.24359890    -8.74756910   -49.27939220
O      -11.17259880    -9.43256950   -49.53939060
N       -9.62259860    -8.11156940   -50.22539140
H      -10.14159870    -8.12356950   -51.09439090
H       -8.96359920    -7.37656930   -49.99839020
C      -12.06659890    -7.64056920   -47.05139160
O      -12.57459830    -6.87656930   -47.85739140
N      -12.75259880    -8.47456930   -46.31039050
H      -12.30759910    -9.25556950   -45.84339140
C      -14.18559840    -8.52856920   -46.09839250
H      -14.69259830    -8.47456930   -47.06238940
C      -14.58959870    -9.79156880   -45.31039050
H      -13.89659880    -9.84656910   -44.47039030
H      -15.61659910    -9.67856880   -44.96139140
C      -14.66459850   -11.09156890   -46.19939040
H      -15.60759830   -11.09856890   -46.74539180
H      -13.86959840   -11.06056880   -46.94438930
C      -14.55559920   -12.37356950   -45.34139250
H      -13.59159850   -12.35756870   -44.83338930
H      -15.31759830   -12.32656960   -44.56339260
C      -14.89059830   -13.71556950   -46.06039050
H      -15.09659860   -14.47556880   -45.30739210
H      -15.80459880   -13.50856880   -46.61639020
N      -13.90459920   -14.18256950   -47.14839170
H      -14.00759890   -13.55156900   -47.93038940
H      -12.99659920   -14.05456920   -46.72639080
H      -14.03259850   -15.15156940   -47.40639110
C      -14.64659880    -7.28556920   -45.35939030
O      -15.79959870    -7.00156930   -45.47439190
N      -13.81459900    -6.65756890   -44.49639130
H      -12.91959860    -7.12556930   -44.42338940
C      -14.15459920    -5.44056890   -43.72838970
H      -13.16559890    -5.02156930   -43.54539110
H      -14.74259850    -4.73156930   -44.31138990
C      -14.87859920    -5.58556940   -42.42139050
O      -15.52559850    -4.69456910   -41.96139140
N      -14.87059880    -6.82256940   -41.94438930
H      -14.35359860    -7.56656930   -42.39639280
C      -15.61859890    -7.23456910   -40.80139160
H      -16.69859890    -7.11156890   -40.87939070
C      -15.37959860    -8.75356960   -40.74339290
H      -14.31059840    -8.89256950   -40.57839200
C      -16.21459960    -9.39656930   -39.62139130
H      -15.92259880    -8.99356940   -38.64439010
H      -17.30259900    -9.30256940   -39.72339250
H      -15.96659850   -10.44856930   -39.43339160
O      -15.75059890    -9.45056920   -41.90839000
H      -15.38459870   -10.32956890   -41.78939060
C      -15.14059830    -6.45556930   -39.49238970
O      -13.90359880    -6.23756930   -39.38138960
N      -16.10659790    -6.02156930   -38.61439130
H      -17.08959960    -6.22456930   -38.75239180
C      -15.76459880    -5.00556900   -37.56539150
H      -14.87159920    -4.47256900   -37.89339070
C      -16.95159910    -4.00656940   -37.39639280
H      -17.26959800    -3.60256910   -38.35839080
H      -17.76259800    -4.41856910   -36.79639050
C      -16.48059840    -2.87356930   -36.47739030
O      -15.50459860    -2.16356920   -36.77439120
O      -17.14059830    -2.72856930   -35.40739060
C      -15.39859870    -5.74156900   -36.30239110
O      -16.23859790    -6.27556900   -35.56739040
N      -14.09959890    -5.74256900   -35.95939250
H      -13.39359860    -5.27956910   -36.51939010
C      -13.49659920    -6.40656900   -34.77539060
H      -14.29759880    -6.37956910   -34.03639220
C      -13.02959920    -7.88856940   -34.98739240
H      -12.64359860    -8.25856880   -34.03739170
H      -13.75159840    -8.56556890   -35.44239040
O      -11.78359890    -7.93056920   -35.74639130
H      -12.02559850    -8.04656890   -36.66839220
C      -12.36159900    -5.56456900   -34.06138990
O      -11.72559830    -4.67156930   -34.62339020
N      -12.10927075    -5.87264356   -32.78331632
H      -12.58606180    -6.67546133   -32.37587139
C      -11.11838396    -5.15665263   -31.97191633
H      -11.40949051    -4.10715616   -31.97419196
C      -11.14901659    -5.64820551   -30.51375944
H      -12.22095478    -5.67486067   -30.22125126
H      -10.77637127    -6.69024356   -30.49787596
C      -10.36924734    -4.75424156   -29.55569646
C       -9.21645479    -5.19663352   -28.87178935
H       -8.87909873    -6.23457893   -28.98514486
C       -8.48406335    -4.34507525   -28.01618104
H       -7.58921987    -4.72159405   -27.50308611
C       -8.89239564    -3.00398819   -27.84155022
O       -8.21009899    -2.09976891   -27.06931627
H       -7.74640168    -2.56886476   -26.33064781
C      -10.05792688    -2.55984048   -28.49657543
H      -10.37713790    -1.53171693   -28.31349792
C      -10.78488079    -3.42100705   -29.32375394
H      -11.70303055    -3.04723524   -29.79972285
C       -9.70676566    -5.24882763   -32.58845176
O       -9.30346854    -6.30145081   -33.05213229
N       -8.96759890    -4.13656900   -32.63739010
H       -9.30259900    -3.34156920   -32.10539250
C       -7.65359880    -4.05456920   -33.18038940
H       -7.30459880    -3.03456930   -33.01939010
H       -7.00459860    -4.77856920   -32.68638990
C       -7.47259860    -4.26156900   -34.70439150
O       -6.35759880    -4.14356900   -35.20439150
N       -8.54859830    -4.61156890   -35.43339160
H       -9.41059880    -4.76156900   -34.92239000
C       -8.57859900    -4.75256920   -36.91939160
H       -7.52059890    -4.71156930   -37.17739110
C       -9.26659870    -6.08856920   -37.41739270
H      -10.29859830    -6.16056920   -37.07339100
C       -9.29159830    -6.33956910   -38.91638950
H       -9.53859900    -7.39256910   -39.09839250
H      -10.01259900    -5.61656900   -39.31539150
H       -8.37959860    -6.31256910   -39.52539060
C       -8.58359910    -7.24656920   -36.74539180
H       -8.77359870    -7.27356910   -35.66539000
H       -9.05559920    -8.17456910   -37.08938980
H       -7.50759890    -7.30056910   -36.95439150
C       -9.20359900    -3.59956910   -37.59339140
O       -8.83559890    -3.28856920   -38.68239210
N      -10.00559900    -2.83156920   -36.84839250
H      -10.26359840    -3.16256900   -35.92639160
C      -10.86559870    -1.67156910   -37.22539140
H      -10.56159880    -1.19256910   -38.15639110
C      -12.34359840    -2.12156920   -37.49739070
H      -12.97559830    -1.27256920   -37.75939180
C      -12.55459880    -3.07856920   -38.64939120
H      -12.21259880    -2.48356910   -39.50539020
H      -11.94059850    -3.98556920   -38.59738920
H      -13.61459920    -3.28956910   -38.83938980
O      -12.97759910    -2.63156910   -36.34339140
H      -13.92059900    -2.47956920   -36.44338990
C      -10.88859840    -0.63056920   -36.16539000
O      -10.64459900     0.56743090   -36.44338990
N      -11.04659840    -0.94056920   -34.91139220
H      -11.28359890    -1.89556920   -34.66939160
C      -11.14459900    -0.12656920   -33.71438980
H      -11.90659900     0.63243090   -33.88838960
C      -11.56259920    -0.94956920   -32.47439190
H      -11.74259850    -0.19156910   -31.71239090
C      -12.87459850    -1.72756910   -32.65139010
H      -12.81559850    -2.46656920   -33.45939250
H      -13.01559830    -2.17056920   -31.65839200
H      -13.66959860    -1.01356910   -32.89839170
O      -10.51959900    -1.79856920   -31.96639060
H      -10.05759910    -1.25156920   -31.32539180
C       -9.84559920     0.58043090   -33.41539000
O       -8.75259880     0.18943080   -33.73538970
N      -10.01559830     1.65643080   -32.65639110
H      -10.94559860     2.04443070   -32.55639270
C       -8.96059890     2.15143080   -31.81439020
H       -8.03359890     2.28543090   -32.37239070
H       -9.12359910     3.16543080   -31.45039180
C       -8.60259910     1.20143080   -30.69439130
O       -9.19559860     0.17143090   -30.46639060
N       -7.73764631     1.67774698   -29.79327378
H       -7.32832413     2.58943938   -29.95134148
C       -7.34174644     0.95880524   -28.56739825
H       -7.81990646    -0.02046945   -28.56117267
C       -5.83420518     0.70515689   -28.61953953
H       -5.30713457     1.66759179   -28.61359104
H       -5.52301258     0.16452601   -27.71723738
C       -5.43429399    -0.09561993   -29.84235191
C       -5.70538991    -1.47510482   -29.88463020
H       -6.14989421    -1.96665235   -29.03097577
C       -5.43629497    -2.20937698   -31.05080955
H       -5.67465339    -3.26078228   -31.08337266
C       -4.88009617    -1.57295438   -32.17460281
H       -4.67372646    -2.13865158   -33.07350670
C       -4.60192614    -0.19574998   -32.13101939
H       -4.17641192     0.29674765   -32.99281759
C       -4.88898322     0.54519185   -30.97168461
H       -4.71128394     1.61034227   -30.96060181
C       -7.78007000     1.65231786   -27.26531895
O       -7.93898294     2.86280349   -27.22371564
N       -7.96983273     0.87525057   -26.19271142
H       -7.87258591    -0.12811610   -26.31798813
C       -8.54070748     1.34658471   -24.91877582
H       -8.37148198     0.60181363   -24.14264318
H       -8.03981827     2.26528923   -24.61326930
C      -10.04947411     1.62041402   -25.01579176
O      -10.69744542     1.16944485   -25.94869428
N      -10.62194268     2.40942532   -24.10064686
H      -10.07284188     2.71753716   -23.29854626
C      -12.02936900     2.83695656   -24.22169174
H      -12.62429947     1.94769400   -24.41773021
C      -12.51567674     3.39484556   -22.88835718
H      -13.47089410     3.91961287   -23.01802387
H      -12.68767761     2.57896749   -22.17960217
H      -11.78518436     4.08445468   -22.45503528
C      -12.28036959     3.81147081   -25.40181452
O      -13.39180274     3.95124624   -25.87973830
N      -11.20059870     4.37343070   -25.95339200
H      -10.31859870     4.17443080   -25.49439050
C      -11.05959890     5.08743100   -27.18939020
H      -11.82659910     5.86143060   -27.17839050
C       -9.71159840     5.72943070   -27.22039030
H       -9.31659890     5.41243080   -28.18539050
C       -9.83659840     7.28543090   -26.97739030
H      -10.46759890     7.53543090   -26.11539080
H       -8.82659910     7.70943070   -26.93539050
H      -10.34459880     7.57943110   -27.90439030
O       -8.73959920     5.20443110   -26.32639120
H       -8.42159840     4.34743070   -26.61939050
C      -11.36459920     4.20843080   -28.39639090
O      -11.33159830     4.66143080   -29.54139140
N      -11.70620492     2.92465836   -28.22407500
H      -11.72443568     2.54184851   -27.28357925
C      -12.03066095     2.01124297   -29.32658760
H      -11.23508960     2.11407185   -30.06111279
C      -11.98761089     0.55688606   -28.85135325
H      -11.88786211    -0.10659381   -29.70519677
H      -11.10960690     0.42709229   -28.22345481
O      -13.14722498     0.18503212   -28.14358929
H      -12.95745348    -0.64997763   -27.66245271
C      -13.33235277     2.32128375   -30.08271228
O      -13.60974863     1.63137416   -31.05215041
N      -14.11059860     3.36643080   -29.72739030
H      -13.95959850     3.88343100   -28.87039180
C      -15.21159840     3.81143090   -30.56039050
H      -15.69659900     2.89843080   -30.90339090
C      -16.09759900     4.78943060   -29.78839110
H      -16.84559820     5.25643060   -30.44039150
H      -16.74759860     4.28243060   -29.06539150
C      -15.27559850     5.80243060   -29.08639140
N      -14.80859850     6.99043080   -29.53739170
C      -14.16859910     7.55343100   -28.52239040
H      -13.58459850     8.45443060   -28.40839200
N      -14.39759920     6.83543060   -27.36139110
H      -14.08159830     7.09143070   -26.43739130
C      -15.21559910     5.80843070   -27.68339160
H      -15.59859850     5.10143090   -26.96239090
C      -14.72259900     4.39743090   -31.92439080
O      -15.36559870     4.24943070   -32.91739270
N      -13.50559900     4.92943100   -31.97739030
H      -12.92159840     4.89243080   -31.15039060
C      -12.78959850     5.16043090   -33.22138980
H      -13.38659860     5.84443090   -33.82538990
C      -11.46059890     5.74843070   -32.96339040
H      -10.79259870     5.06343080   -32.44039150
H      -11.02959920     5.94043060   -33.94539260
C      -11.47059920     6.98943090   -32.03839110
H      -12.25559900     7.64843080   -32.41039280
H      -11.44459920     6.64243080   -31.00539020
C      -10.15859890     7.76543090   -32.14439010
H       -9.31159880     7.09243110   -32.27839280
H      -10.14359860     8.39243130   -33.03539280
N       -9.95359900     8.74643040   -31.03539090
H      -10.79659840     9.18243120   -30.69139100
C       -8.86159900     9.05743120   -30.38739200
N       -7.70759870     8.64243130   -30.64039040
H       -7.48659900     8.21743110   -31.53039170
H       -6.94959880     9.01943110   -30.08939170
N       -9.02259920     9.88743110   -29.43039130
H       -9.97159860    10.12443070   -29.17939190
H       -8.26959900    10.27843090   -28.88339040
C      -12.71259880     3.94543080   -34.11038970
O      -12.72959900     2.85043100   -33.62139130
N      -12.67959880     4.16743090   -35.44039150
H      -12.67659850     5.12643100   -35.76839070
C      -12.59459880     3.10343070   -36.47838970
H      -12.11859890     2.30743070   -35.90639110
C      -13.83059880     2.57743100   -37.07039260
H      -14.31859870     3.39043090   -37.60839080
H      -13.65659900     1.76443090   -37.77439120
C      -14.90459920     1.95443080   -36.12939070
H      -15.14059830     2.65243080   -35.32638930
H      -15.80059910     1.83143080   -36.73839190
C      -14.46459870     0.69343080   -35.39639280
H      -13.84659860     0.09543090   -36.06539150
H      -13.84959890     0.96843090   -34.53939060
N      -15.58459850    -0.13056910   -34.93539050
H      -15.90759850    -0.89856920   -35.50539020
C      -16.31859970     0.11743090   -33.82439040
N      -16.10959820     1.06443080   -32.95539090
H      -15.31759830     1.67543090   -33.09738920
H      -16.72859950     1.22643090   -32.17439270
N      -17.28359790    -0.72556910   -33.48039250
H      -17.52359960    -1.47156920   -34.11738970
H      -17.72359850    -0.78056910   -32.57239150
C      -11.70359900     3.67043090   -37.59439090
O      -11.92659850     4.78243060   -38.02639010
N      -10.81359860     2.81043080   -38.13138960
H      -10.65459920     1.91443090   -37.68539050
C       -9.91559890     3.12143090   -39.27639010
H      -10.18759920     4.15943100   -39.46839140
C       -8.43259910     3.17443080   -38.90639110
H       -8.22359850     3.88643070   -38.10739140
C       -7.77759890     1.85243080   -38.52439120
H       -6.69359870     1.98343090   -38.41439060
H       -8.12559890     1.41643080   -37.58039090
H       -7.88059850     1.11943090   -39.33439250
O       -7.69859890     3.70843080   -40.00939180
H       -6.97259860     4.21543070   -39.63838960
C      -10.16359900     2.09643080   -40.43939210
O      -10.68659880     1.06943080   -40.09738920
N       -9.77359870     2.47843070   -41.64739230
H       -9.25959870     3.34743090   -41.73439030
C       -9.63059900     1.58343090   -42.84038930
H      -10.03359890     0.61443080   -42.54739000
C      -10.53159900     2.11843090   -43.92439270
H      -10.20059870     3.12443090   -44.18239210
H      -10.46359920     1.52543080   -44.83639140
C      -12.00759890     2.10543080   -43.54239270
H      -12.34359840     1.10743080   -43.26338960
H      -12.19459920     2.69743080   -42.64538960
C      -12.81559850     2.53143100   -44.74639130
H      -12.62859920     3.55743070   -45.06039050
H      -12.60659890     1.79243090   -45.51939010
C      -14.32059860     2.28343080   -44.37939070
H      -14.50459860     1.21043090   -44.43239210
H      -14.30859850     2.57643080   -43.32939150
N      -15.23359870     3.02043080   -45.25638960
H      -15.24459840     2.55743070   -46.15439220
H      -16.18759920     2.94743080   -44.93239210
H      -14.93859860     3.97943090   -45.36839290
C       -8.16959860     1.20843090   -43.29739000
O       -7.98059890     0.23343080   -43.99938960
N       -7.15259890     1.79343080   -42.69939040
H       -7.38459870     2.58943080   -42.11738970
C       -5.71859880     1.42843080   -42.90739060
H       -5.69359870     0.86743090   -43.84239200
C       -4.88459870     2.70543070   -42.94939040
H       -4.42459870     2.94943090   -41.99139020
H       -4.00559850     2.45643090   -43.54339220
C       -5.48459860     3.96543070   -43.55339050
H       -6.12759880     3.82643080   -44.42139050
H       -6.16859870     4.39143090   -42.81938930
C       -4.38259890     5.03943060   -43.77239230
O       -3.24159880     4.96143100   -43.37539290
N       -4.67459870     6.06443070   -44.54539110
H       -3.91459870     6.66943070   -44.83338930
H       -5.59359880     6.03643080   -44.97138980
C       -5.31959870     0.48343090   -41.75839230
O       -4.65959880     0.77643080   -40.77239230
N       -5.60959860    -0.83056910   -41.95439150
H       -6.06359860    -1.07656920   -42.82538990
C       -5.41059880    -1.81756910   -40.92338940
H       -5.89159870    -1.41756920   -40.03139110
H       -5.95759870    -2.67656920   -41.31339260
C       -3.91759870    -2.12956910   -40.69338990
O       -3.58859870    -2.54856920   -39.60739140
N       -3.04359870    -1.91656910   -41.63739010
H       -3.41259880    -1.86656920   -42.57939150
C       -1.63259880    -2.05056910   -41.59638980
H       -1.50459870    -3.07356910   -41.24439240
H       -1.23759880    -2.00656910   -42.61139300
C       -0.91259870    -1.12456920   -40.58338930
O       -0.32159880    -1.56456910   -39.67839050
N       -1.05159880     0.15143080   -40.89439010
H       -1.60359870     0.34343080   -41.72238920
C       -0.58159880     1.33243080   -40.17939000
H        0.49840130     1.24343090   -40.06238940
C       -0.77759870     2.53743080   -41.12739180
H       -0.77159880     3.47543100   -40.55839160
H       -0.05659880     2.60443090   -41.95138930
H       -1.80159880     2.44243070   -41.50939180
C       -1.11259880     1.66243090   -38.79939270
O       -0.46059880     2.25443080   -37.92739110
N       -2.25959870     1.07643080   -38.47939300
H       -2.75159880     0.61743090   -39.23639300
C       -2.80559870     0.93443080   -37.12339020
H       -2.83359890     1.90343080   -36.62539290
C       -4.23959880     0.32443090   -37.25239180
H       -4.84459880     1.01843080   -37.83539200
H       -4.05959890    -0.64356920   -37.71939090
C       -5.01359890     0.16743080   -35.97939300
H       -4.31759880    -0.25056920   -35.25239180
C       -5.42559860     1.50943090   -35.40639110
H       -5.92059900     2.20643090   -36.09439090
H       -6.27259870     1.27043080   -34.75139240
H       -4.60759880     1.94443080   -34.81838990
C       -6.20559880    -0.79056910   -36.15938950
H       -6.90559860    -0.39356910   -36.90439220
H       -5.91459890    -1.78156910   -36.52839280
H       -6.64859870    -0.87856910   -35.16039280
C       -1.81559870     0.07543080   -36.26338960
O       -1.66759870     0.33843090   -35.11539080
N       -1.27659880    -0.98956910   -36.84638980
H       -1.54259870    -1.18956910   -37.80239110
C       -0.32059880    -1.81456910   -36.08139040
H       -0.85859880    -2.08156920   -35.17139050
C        0.06540120    -3.11556910   -36.79539110
H        0.84240130    -2.97656920   -37.54739000
H        0.56240120    -3.73456910   -36.04838940
C       -1.11859870    -3.87656900   -37.28438950
H       -1.44759870    -3.36956910   -38.19139100
H       -0.72059880    -4.82956930   -37.63138960
C       -2.26659870    -3.99556920   -36.33139040
O       -2.07159880    -4.36956930   -35.20738980
N       -3.52659870    -3.86856910   -36.79039000
H       -4.35159870    -3.82356910   -36.20439150
H       -3.67959880    -3.48356910   -37.71538930
C        0.96040120    -1.13056910   -35.68939210
O        1.52940130    -1.48356910   -34.66239170
N        1.36440120    -0.16256920   -36.50239180
H        0.77240130     0.02643080   -37.30239110
C        2.50440120     0.73543080   -36.16239170
H        3.34840130     0.18343090   -35.74839020
C        3.03340130     1.46943080   -37.38439180
H        2.23640130     2.03943090   -37.86139300
H        3.93440130     2.06743070   -37.24139020
C        3.55140110     0.36243080   -38.34839250
H        4.31540110    -0.26156910   -37.88439180
H        2.81440110    -0.40456910   -38.59038930
C        4.01040120     1.02943090   -39.64739230
H        3.14640120     1.47043090   -40.14339070
H        4.77540110     1.77243090   -39.42439270
C        4.60140130     0.00443090   -40.61439130
H        5.48240140    -0.44156910   -40.15238950
H        3.84440140    -0.73656920   -40.87339020
N        5.08140130     0.65243080   -41.87639240
H        4.30840110     1.10843090   -42.33938980
H        5.85740140     1.28643080   -41.74938960
H        5.34640120    -0.16056910   -42.41339110
C        2.19540120     1.73943090   -35.09738920
O        2.99340130     1.92043090   -34.21239090
N        0.99540130     2.28743080   -35.18038940
H        0.51940130     2.19843080   -36.07039260
C        0.53240130     3.33543090   -34.21739200
H        1.28340130     4.12543110   -34.19639210
C       -0.77659880     3.82743100   -34.79739000
H       -0.61859880     4.31643100   -35.75939180
H       -1.38759880     2.95143080   -35.01539230
C       -1.65459870     4.80343100   -33.92739110
H       -2.53659870     5.13343100   -34.47539140
H       -2.05259870     4.19043060   -33.11839290
C       -0.76259880     5.94643070   -33.35039140
O       -1.12959870     6.47943070   -32.30939100
O        0.11940120     6.36243100   -34.10338970
C        0.35240130     2.85843090   -32.82939150
O        0.82940130     3.48043080   -31.92339130
N       -0.21442528     1.65456287   -32.70200957
H       -0.59078467     1.22350945   -33.54507320
C       -0.27240410     0.86978590   -31.47428400
H       -0.95965468     1.34208927   -30.77993976
C       -0.81717801    -0.51582386   -31.85741082
H       -1.83797070    -0.39998232   -32.22010867
H       -0.21740947    -0.90401297   -32.68173043
C       -0.79837919    -1.56430867   -30.73406511
H        0.22307027    -1.72695684   -30.39050858
C       -1.67148020    -1.17524270   -29.54419417
H       -1.66818927    -1.97735835   -28.79840455
H       -1.29366563    -0.26452616   -29.06356457
H       -2.70551936    -1.00118694   -29.86163133
C       -1.32173577    -2.87635272   -31.30188619
H       -1.31529688    -3.65517029   -30.53289575
H       -2.34517415    -2.75479210   -31.67364270
H       -0.69327450    -3.20471205   -32.13649147
C        1.08993838     0.76833651   -30.78020642
O        1.17794103     0.92844107   -29.57604831
N        2.16540120     0.52743080   -31.53539090
H        2.08640120     0.48443080   -32.54439160
C        3.51340130     0.41443090   -30.93539050
H        3.41140130    -0.13756910   -30.00139050
C        4.45140120    -0.37056910   -31.85739140
H        4.65740110     0.19943090   -32.76338960
C        5.78940110    -0.43756910   -31.11639020
H        6.51840110    -0.93856910   -31.76539040
H        6.20640130     0.56743090   -30.98339080
H        5.69840150    -0.95856920   -30.15539170
C        3.84840130    -1.74056910   -32.17139050
H        3.80140110    -2.36356930   -31.27839090
H        2.83340120    -1.69956910   -32.56739040
C        4.58140130    -2.47256920   -33.35338970
H        5.67040110    -2.58656910   -33.28539280
H        4.07140110    -3.41756920   -33.57538990
H        4.40940140    -1.84556910   -34.23739240
C        4.05940100     1.84043090   -30.59039120
O        4.72240110     2.07643080   -29.57339100
N        3.80340120     2.81443100   -31.47939110
H        3.31340120     2.50743080   -32.31039050
C        4.24240110     4.21643070   -31.26939200
H        5.31940130     4.16543100   -31.11039160
C        3.90040140     5.17943100   -32.45138930
H        4.29940130     4.69143100   -33.34038930
H        2.81140110     5.18943070   -32.49339290
C        4.44840150     6.63643070   -32.33639140
H        4.12540100     7.05643080   -31.38439180
H        5.52240130     6.56143090   -32.50939180
C        3.76140120     7.59043070   -33.38639070
H        4.26740120     8.55443100   -33.33439250
H        3.87340120     7.38743070   -34.45138930
N        2.38240120     7.75643060   -32.99539180
H        1.73740120     7.16443060   -33.49839020
C        1.78640130     8.68343070   -32.26139070
N        2.41940120     9.69943050   -31.70039180
H        3.42440130     9.64143090   -31.62039180
H        1.86540130    10.51843070   -31.49839020
N        0.47040130     8.54143050   -32.09038930
H        0.04040120     7.69343090   -32.43239210
H       -0.01259880     9.10743050   -31.40639110
C        3.71240120     4.81643100   -29.93439100
O        4.47640130     5.45043090   -29.18839070
N        2.42094875     4.66443788   -29.62935246
H        1.80635367     4.18201039   -30.28453582
C        1.86707970     5.24681689   -28.39538744
H        2.32648571     6.22793621   -28.26155863
C        0.36092053     5.52425206   -28.54281865
H        0.10068570     6.31222993   -27.82750939
H        0.16704345     5.96036756   -29.53236228
C       -0.59877357     4.37857173   -28.29087600
C       -1.29300596     3.78019791   -29.35717672
H       -1.11286719     4.10805036   -30.37155315
C       -2.25154204     2.78342741   -29.10072062
H       -2.78825098     2.33303528   -29.92100924
C       -2.50796030     2.37077428   -27.78271792
H       -3.22893086     1.59054294   -27.59142702
C       -1.82824077     2.97922842   -26.71537337
H       -2.02956879     2.68026854   -25.69880621
C       -0.88068836     3.98242796   -26.97048360
H       -0.37543935     4.45960882   -26.14603330
C        2.23573106     4.44735008   -27.12823055
O        2.19330242     4.99580804   -26.03751702
N        2.61835231     3.16739720   -27.26554623
H        2.57895099     2.75843493   -28.19309746
C        3.02694630     2.30029807   -26.15090460
H        2.55879317     2.67159359   -25.24036331
C        2.51658451     0.86990026   -26.38473314
H        2.87370026     0.52765833   -27.35712791
H        2.95082305     0.23480760   -25.61266649
C        0.99163050     0.68341860   -26.31482187
H        0.49929622     1.32926135   -27.03842970
C        0.65587436    -0.77131114   -26.64446872
H       -0.42346622    -0.94465081   -26.57065723
H        0.96197487    -1.00059766   -27.67230503
H        1.17466009    -1.46349371   -25.97071077
C        0.45354020     0.99946862   -24.91596648
H        0.48528349     2.07831486   -24.73283242
H       -0.58908137     0.67871002   -24.82147936
H        1.04401639     0.49444926   -24.14264640
C        4.53722361     2.29562276   -25.84270781
O        4.88114411     2.05650446   -24.69492130
N        5.43340110     2.61043100   -26.79539110
H        5.08840130     2.75343080   -27.73739050
C        6.80040120     2.95343090   -26.45939060
H        7.27040150     2.16643100   -25.86939050
C        7.67940140     3.05043080   -27.74739070
H        7.20240120     3.81343080   -28.36339190
H        8.67240140     3.41843080   -27.49239160
C        7.98540120     1.82443080   -28.57939150
O        8.51340100     1.86443090   -29.65139200
N        7.85840130     0.64543090   -28.11139110
H        8.15540120    -0.11756910   -28.70839120
H        7.37640140     0.56443080   -27.22439190
C        6.84640120     4.22843070   -25.60239030
O        7.12440110     5.31343080   -26.11039160
N        6.72640130     4.11643080   -24.27239040
H        6.42240140     3.20943090   -23.93939020
C        6.44540120     5.29843090   -23.35639190
H        6.79240130     6.19343090   -23.87239070
C        4.89640140     5.49743080   -23.19139100
H        4.44840150     5.67943100   -24.17539020
H        4.47840120     4.58043100   -22.75639150
H        4.60340120     6.35043100   -22.56639100
C        7.14940120     5.24043080   -21.97739030
O        6.98540120     6.15143110   -21.16939160
N        7.89640140     4.17943100   -21.68539050
H        8.08840080     3.61943080   -22.50739100
C        8.72440150     4.10343070   -20.48939130
H        8.20640090     4.50243090   -19.61739160
H        9.06340120     3.07043080   -20.40939140
C       10.09340100     4.87143090   -20.75839040
O       10.44540120     5.26143070   -21.89739040
N       10.90540120     4.91143080   -19.72239110
H       10.61440090     4.53243060   -18.82939150
C       12.16440110     5.67543080   -19.62739180
H       12.42240140     6.11243100   -20.59139060
C       11.92640110     6.83143090   -18.63839150
H       11.64040090     6.36543080   -17.69539070
C       13.20040130     7.58343080   -18.31939130
H       13.91540150     7.83243080   -19.11339190
H       13.07640170     8.52043060   -17.76239200
H       13.78540130     6.86843060   -17.72839160
C       10.92240140     7.88743070   -19.00439070
H       11.34540080     8.51743130   -19.78739170
H       10.00740150     7.46643070   -19.42039110
C       10.39840130     8.75943090   -17.87539100
H        9.55040170     9.37943080   -18.19039150
H       10.04040150     8.02443120   -17.14239120
H       11.16240120     9.47543050   -17.55039020
C       13.31540110     4.69743110   -19.18039130
O       13.10240080     3.77443080   -18.49639130
N       14.51140120     4.93743090   -19.63839150
H       14.53540130     5.47743080   -20.49539180
C       15.65940090     4.07643080   -19.39039040
H       15.26540090     3.16943070   -18.93139080
C       16.39540100     3.65243080   -20.70039180
H       16.75940130     4.54543070   -21.22339060
H       17.28140070     3.10143090   -20.36239050
C       15.67940140     2.77843090   -21.69039150
C       16.20340160     2.56543090   -23.01539040
H       17.20740130     2.89643070   -23.23539160
C       15.54340170     1.88843080   -24.00139050
H       15.97640130     1.91143080   -24.99039080
C       14.32040120     1.35743080   -23.65839200
H       13.76340100     0.82743080   -24.41639140
C       13.78640080     1.49843080   -22.36139110
H       12.86140160     0.96543090   -22.19639210
C       14.41940120     2.22643090   -21.35639190
H       14.04840090     2.33543090   -20.34839060
C       16.61040120     4.58643100   -18.25539020
O       17.31540110     3.79643080   -17.62439160
N       16.59040070     5.88343100   -18.18839070
H       15.96640110     6.39243080   -18.80439190
C       17.33340070     6.68543100   -17.19439130
H       16.78740120     7.62443070   -17.10639190
H       17.18140030     6.14843080   -16.25739100
C       18.83540150     6.92543080   -17.34439090
O       19.36240200     6.90643070   -18.46239090
N       19.57440190     7.09543090   -16.18739130
H       19.03940200     6.86543080   -15.35839080
C       20.99340060     7.30943110   -16.14539150
H       21.26140210     8.17243100   -16.75539020
C       21.32540130     7.51243070   -14.71039100
H       20.71440120     8.28143120   -14.23739150
H       21.00740050     6.62343070   -14.16439150
C       22.80740170     7.81043100   -14.56839080
O       23.22040180     8.88443090   -14.96539120
N       23.58440210     7.00043110   -13.99039080
H       24.56340220     7.25543070   -13.95239070
H       23.19540210     6.11543080   -13.68639090
C       21.70040130     6.11443090   -16.85039140
O       21.77940180     5.08243080   -16.27239040
N       22.18440060     6.24143080   -18.09139060
H       22.18040080     7.20043090   -18.41739080
C       22.73340030     5.18443110   -19.02839090
H       23.00240140     5.66443060   -19.96839140
H       23.67140200     4.81343080   -18.61639020
C       21.78940200     4.02143100   -19.35739140
O       21.36240200     3.85743090   -20.44839100
N       21.45540050     3.25743080   -18.30939100
H       21.95940210     3.49643090   -17.46339040
C       20.44940190     2.24643090   -18.39239120
H       19.71240040     2.67443080   -19.07139210
C       21.00040050     0.92943080   -18.89839170
H       20.33340070     0.06743080   -18.88039020
H       21.32740210     1.09843090   -19.92439080
O       22.12040140     0.49143080   -18.08739090
H       22.27340130    -0.40056910   -18.40839200
C       19.85440060     1.93643080   -16.99839020
O       19.10740090     0.95643090   -16.86439130
N       20.05540080     2.69843080   -15.93939110
H       20.71240040     3.46543070   -16.02339170
C       19.79640200     2.36143090   -14.53539090
H       20.18640140     1.36443090   -14.32939150
C       20.36140060     3.42143080   -13.54139140
H       19.70140080     4.26943060   -13.72639080
H       20.23940090     2.91243080   -12.58539100
C       21.84040070     3.90043090   -13.67939090
O       22.68140030     3.15343090   -14.30039120
O       22.25040050     4.82143070   -12.95939060
C       18.29040150     2.25043080   -14.18139080
O       17.98340030     1.75543080   -13.07439140
N       17.35340120     2.62843080   -15.06939130
H       17.75240140     2.87043090   -15.96839140
C       15.98040100     2.29443070   -14.96439080
H       15.66240120     1.78343080   -14.05639080
C       15.16140080     3.57943080   -15.09139160
H       15.42740150     4.50543070   -14.58139130
H       15.04540160     3.90743090   -16.12439160
C       13.74340150     3.33143090   -14.64439110
O       13.49140170     3.15043090   -13.47239110
N       12.80440140     3.35943080   -15.59939100
H       11.82840160     3.18043090   -15.39439110
H       13.00740150     3.56743070   -16.57039070
C       15.54440120     1.27843080   -16.06839180
O       14.36840150     1.17443080   -16.44339180
N       16.46040150     0.46843080   -16.60439110
H       17.41340070     0.50943080   -16.26439090
C       16.18440060    -0.76956920   -17.45539090
H       15.26940160    -0.52956910   -17.99739070
C       17.20440100    -1.06656920   -18.61039160
H       16.91340070    -1.90856910   -19.23939130
C       17.38640210     0.13343090   -19.57739070
H       17.83340070     1.00143090   -19.07739070
H       17.93940160    -0.17056920   -20.47539140
H       16.39240070     0.43043090   -19.93339160
O       18.44540210    -1.43456910   -18.12139130
H       18.83940120    -0.72356920   -17.60939030
C       15.80540080    -2.08156920   -16.73039050
O       16.40040210    -2.33856920   -15.70539090
N       14.97340110    -2.93056920   -17.30139160
H       14.65140150    -2.58456920   -18.19739150
C       14.74440100    -4.30456920   -16.96939090
H       14.52240090    -4.40556910   -15.90739150
C       13.43840120    -4.75956920   -17.66939160
H       12.64740090    -4.03556920   -17.47539140
H       13.64840130    -4.83656930   -18.73639110
C       12.96840100    -6.15756890   -17.13839150
H       13.81040100    -6.85056920   -17.16339110
C       12.44040110    -6.14956900   -15.72739120
H       11.49740120    -5.59056900   -15.68939110
H       12.22640130    -7.16456940   -15.36939140
H       13.10240080    -5.71156930   -14.97039130
C       11.87840080    -6.71156930   -18.03939060
H       10.92640110    -6.17556910   -17.93339160
H       12.12340160    -6.71456910   -19.10839080
H       11.69640160    -7.78656910   -17.91839030
C       15.84940150    -5.22756910   -17.30939100
O       16.46940040    -5.03156900   -18.34239200
N       16.23140140    -6.17256930   -16.50439070
C       15.94940090    -6.27356910   -15.07939150
H       15.01440140    -6.82156900   -14.91139130
H       15.88040160    -5.25756930   -14.67239090
C       17.07140160    -7.00356910   -14.48039150
H       16.76440050    -7.55356930   -13.58139130
H       17.88640210    -6.33056930   -14.18739130
C       17.49840160    -7.96956920   -15.56939130
H       16.89840130    -8.88656900   -15.52339080
H       18.54240040    -8.30756950   -15.57839110
C       17.27240180    -7.15756890   -16.80239110
H       18.19140050    -6.61856940   -17.03439140
C       17.08240130    -7.95156910   -18.04239080
O       15.98140140    -8.46756940   -18.20239070
N       18.15340040    -7.99056910   -18.92739110
H       18.95240210    -7.40856930   -18.70839120
C       18.08440210    -8.65256880   -20.25239180
H       17.31040190    -8.21856880   -20.88439180
C       19.34940150    -8.42056940   -21.13539120
H       19.09340100    -8.69056890   -22.16739080
H       19.60940170    -7.35456900   -21.14039040
C       20.47640040    -9.30656910   -20.69939040
N       21.23540120    -9.24556920   -19.55939100
C       22.13340190   -10.23756890   -19.68939020
H       22.89040180   -10.46556950   -18.95339200
N       21.88040160   -11.03756900   -20.78539090
H       22.42040060   -11.83756920   -21.08439060
C       20.81840130   -10.47656920   -21.46039200
H       20.41640090   -10.69856930   -22.43839070
C       17.78240200   -10.10856910   -20.13339040
O       16.97240070   -10.64356900   -20.92139050
N       18.21340180   -10.77656940   -19.05839160
H       18.82540130   -10.27656940   -18.42439080
C       17.59740070   -12.01756950   -18.43339160
H       17.87140080   -12.82656960   -19.11039160
C       18.19940190   -12.17556950   -17.02839090
H       17.49440190   -12.75956920   -16.43639180
H       19.18140030   -12.63356880   -17.14639090
O       18.38940050   -11.00756930   -16.29439160
H       19.26540180   -10.77856920   -16.61239050
C       16.03440090   -12.07056900   -18.50939180
O       15.48240090   -12.97256950   -19.14539150
N       15.37040140   -11.14656930   -17.80939100
H       15.85640140   -10.37856960   -17.36239050
C       13.91940120   -11.19256880   -17.71439170
H       13.67140100   -12.19656940   -17.36939050
C       13.55140110   -10.25856880   -16.56839180
H       14.08140090   -10.50656890   -15.64039130
H       13.84740160    -9.23756890   -16.83939170
H       12.46740150   -10.21656890   -16.40039060
C       13.19940090   -10.91456890   -19.03839110
O       12.08540150   -11.36756900   -19.26939200
N       13.88340090   -10.28056910   -20.01139070
H       14.77040100    -9.83956910   -19.80239110
C       13.39340110   -10.06856920   -21.36539080
H       12.31940080    -9.88356880   -21.34439090
C       14.01740170    -8.84856890   -21.97439190
H       15.08440110    -9.05056950   -22.07639120
C       13.53140160    -8.47056960   -23.41939160
H       13.88740160    -9.24256900   -24.11239050
H       12.44240090    -8.40556910   -23.53439140
H       13.94240090    -7.52856920   -23.80239110
O       13.88040160    -7.71356920   -21.20239070
H       14.62740140    -7.19256930   -21.50739100
C       13.53240110   -11.28256890   -22.34039120
O       12.63240150   -11.69756890   -22.97839160
N       14.65740110   -11.97956940   -22.20839120
H       15.42840100   -11.43856910   -21.83639140
C       14.90040110   -13.32256890   -22.70339200
H       14.81240080   -13.24056910   -23.78739170
C       16.28540040   -13.75856880   -22.26639180
H       16.47740170   -13.47156910   -21.23239140
H       16.37140080   -14.83956910   -22.36739160
C       17.29440120   -13.05456920   -23.12039180
H       17.07540130   -13.32456870   -24.15339090
H       17.11340140   -11.98056890   -23.15939140
C       18.75540160   -13.27656940   -22.79839130
H       19.39340210   -12.74056910   -23.50139050
H       19.07440190   -12.77856920   -21.88239100
N       19.17940140   -14.71156880   -22.77039150
H       19.19240190   -15.10956950   -21.84139060
C       19.35640140   -15.55756950   -23.80739020
N       19.46540070   -15.21356870   -25.04139140
H       19.43840220   -14.23756890   -25.29939080
H       19.74940110   -15.84356880   -25.77839090
N       19.57640080   -16.81656840   -23.53839110
H       19.43640140   -17.06956860   -22.57039070
H       19.52640150   -17.46456910   -24.31239130
C       13.85440160   -14.33456900   -22.25839040
O       13.52140140   -15.24556920   -22.99639130
N       13.25040150   -14.14756870   -21.06839180
H       13.58240130   -13.34556960   -20.54539110
C       12.14740090   -14.97556880   -20.52839090
H       12.21940140   -16.00656890   -20.87539100
C       12.19940090   -14.85256960   -18.98539160
H       12.09040160   -13.86556910   -18.51739120
H       11.47540090   -15.51956940   -18.50139050
H       13.17740150   -15.25856880   -18.69839100
C       10.78640080   -14.63256930   -21.17639160
O       10.04440120   -15.53856950   -21.45839120
N       10.51840110   -13.28256890   -21.29939080
H       11.21640110   -12.60956950   -21.00839040
C        9.29140090   -12.76356890   -21.91639140
H        8.41140080   -13.05056950   -21.33939170
C        9.30540080   -11.20456890   -21.80639080
H       10.13240150   -10.73156930   -22.34939190
H        8.44340130   -10.74856950   -22.30739020
H        9.41740130   -10.98056890   -20.73839190
C        9.14540100   -13.19756890   -23.33339120
O        8.08940120   -13.31556890   -23.94139100
N       10.31040100   -13.17956920   -24.04939080
H       11.17940140   -12.83956910   -23.65639110
C       10.36740110   -13.59256940   -25.43939020
H        9.62940120   -12.97156910   -25.94739150
C       11.72340110   -13.24856950   -26.10139080
H       12.50640110   -13.64956950   -25.45739170
H       11.83340170   -13.70656870   -27.08439060
C       12.01740170   -11.75756930   -26.15139200
H       11.53540130   -11.28556920   -27.00839040
H       11.70340160   -11.27556900   -25.22539140
S       13.81240080   -11.34656910   -26.29639050
C       14.37440110   -11.71456910   -28.00439070
H       15.37840080   -11.40256880   -28.31939130
H       14.12140080   -12.75856880   -28.22539140
H       13.69640160   -11.18956950   -28.68739130
C        9.83340170   -15.05056950   -25.60039140
O        9.02840140   -15.32456870   -26.49239160
N       10.32640170   -15.91156960   -24.73939130
H       10.97440150   -15.57356930   -24.03839110
C        9.99340150   -17.37356950   -24.69639210
H       10.12740140   -17.75656890   -25.70839120
C       11.10040090   -17.97556880   -23.83739090
H       12.07840160   -17.54356960   -24.04839130
H       10.88040160   -17.72456930   -22.80039020
C       11.19940090   -19.54056930   -23.87839130
H       10.19240090   -19.89056970   -23.65139200
C       11.75840090   -20.07856940   -25.16539190
H       11.97840120   -21.15356830   -25.13839150
H       11.14840130   -19.83256910   -26.04339030
H       12.76540090   -19.68056870   -25.34239200
C       12.09540080   -20.06756970   -22.78339200
H       12.21240140   -19.33656880   -21.97439190
H       11.82940100   -21.06856920   -22.42339130
H       13.09940150   -20.23357010   -23.19439130
C        8.59740160   -17.67856980   -24.13739200
O        7.88040110   -18.57256890   -24.69439130
N        8.12340160   -16.90156940   -23.15739060
H        8.76940160   -16.20056920   -22.81539150
C        6.65240140   -16.88657000   -22.81039050
H        6.35640140   -17.93056870   -22.70339200
C        6.30640130   -16.16256900   -21.52039150
H        6.54240130   -15.10256960   -21.61239050
C        4.89340110   -16.43456840   -20.87439160
H        4.52540110   -17.44557000   -21.08739090
H        4.94240140   -16.33856960   -19.78339200
H        4.10440110   -15.80556870   -21.30639080
C        7.22240110   -16.69856830   -20.40539170
H        6.76240110   -17.60956950   -20.00139050
H        8.28640080   -16.83756830   -20.63239100
H        7.17140100   -15.95956900   -19.59639170
C        5.79140140   -16.47056960   -24.01039120
O        4.75240140   -17.09756850   -24.28039170
N        6.09912401   -15.36075242   -24.70081777
H        6.90861097   -14.79653018   -24.43999742
C        5.17796131   -14.89146715   -25.75368365
H        4.18146917   -14.96011632   -25.32193284
C        5.42607514   -13.41773230   -26.12527253
H        5.55828740   -12.84256885   -25.20698506
H        6.34874968   -13.34164960   -26.70338910
C        4.26803247   -12.77621176   -26.92456425
H        4.51714971   -11.72843938   -27.10080805
H        4.18447091   -13.26788696   -27.89333095
C        2.90531318   -12.84311845   -26.20553699
H        2.59275454   -13.88368031   -26.11530483
H        3.01851097   -12.41817937   -25.20625037
N        1.84994420   -12.11116583   -26.92848268
H        2.05324890   -11.76460536   -27.85916091
C        0.65857721   -11.77448370   -26.46784183
N        0.20169679   -12.11082034   -25.29604196
H        0.71987510   -12.68250730   -24.65153548
H       -0.67741716   -11.69804325   -25.00557378
N       -0.13242425   -11.05979946   -27.20068720
H        0.14406435   -10.81354038   -28.14115613
H       -1.00645102   -10.71707452   -26.82497385
C        5.15737865   -15.84951367   -26.94794909
O        4.11376712   -15.99758831   -27.55699171
N        6.26340100   -16.56456950   -27.19839100
H        7.12840130   -16.26456830   -26.76439090
C        6.40640120   -17.60056880   -28.13939090
H        6.01240110   -17.27556990   -29.10239030
C        7.84140110   -18.08256910   -28.34039120
H        8.39540100   -17.70756910   -27.48039050
C        8.02140140   -19.59956930   -28.50739100
H        9.05940150   -19.81456950   -28.78739170
H        7.65540120   -20.12856860   -27.61939050
H        7.30940100   -19.90756990   -29.28339200
C        8.36240100   -17.48056980   -29.64039040
H        7.99240110   -17.98656850   -30.53139110
H        8.03740120   -16.44056890   -29.65339090
C        9.94040110   -17.48556900   -29.75239180
H       10.37240120   -16.89756970   -28.93339160
H       10.40440080   -18.47956850   -29.77639200
H       10.10940170   -16.99356840   -30.71739200
C        5.48540120   -18.66656880   -27.68639180
O        4.50340130   -18.98856930   -28.39539150
N        5.64840130   -19.19156840   -26.47439190
H        6.34640120   -18.82256890   -25.84039120
C        4.71340130   -20.31756970   -25.94839100
H        4.94140150   -21.18056870   -26.57339100
C        5.18440100   -20.64756970   -24.54739190
H        6.26240110   -20.79256820   -24.61539080
H        5.02340130   -19.75856970   -23.93939020
C        4.66640140   -21.96256830   -24.02139090
O        4.99040130   -23.05356980   -24.55139160
N        3.99940130   -21.82456970   -22.91039090
H        3.63140130   -22.72356990   -22.62239070
H        3.75640130   -20.97756960   -22.41039090
C        3.17440130   -19.97756960   -26.07339100
O        2.29740120   -20.81656840   -26.37839130
N        2.81740120   -18.67656900   -25.91639140
H        3.52640130   -18.02556990   -25.60239030
C        1.42040120   -18.15956880   -25.94639210
H        0.83240120   -18.92457010   -25.43839070
C        1.36240120   -16.82057000   -25.11539080
H        2.14540120   -16.13456920   -25.44039150
C        0.08340120   -15.91956900   -25.11639020
H        0.03640120   -15.58656880   -26.16139030
H       -0.90759870   -16.26756860   -24.79839130
H        0.30340120   -15.02656940   -24.51839070
O        1.63940120   -17.06456950   -23.71239090
H        1.11540130   -17.80956840   -23.40939140
C        0.93740120   -17.96956830   -27.39539150
O       -0.17359880   -18.40656850   -27.65739060
N        1.64940120   -17.38156890   -28.38839150
H        2.49040130   -16.90156940   -28.09139060
C        1.31340120   -17.29856870   -29.77439120
H        0.27440120   -16.98256870   -29.86839100
C        2.26340130   -16.23556900   -30.33639140
H        3.27940130   -16.52556990   -30.07139210
H        2.25740120   -16.23056980   -31.42639160
C        1.99240120   -14.80356880   -29.82039070
H        2.18940110   -14.76256940   -28.74839020
C        2.92840120   -13.83356950   -30.55139160
H        2.76940130   -12.84656910   -30.09739110
H        3.95140120   -14.17356870   -30.34739110
H        2.63840130   -13.83056930   -31.60939030
C        0.58740130   -14.20756910   -29.89339070
H       -0.21259880   -14.76756950   -29.39339070
H        0.51240120   -13.16256900   -29.56839180
H        0.24540120   -14.23656940   -30.93539050
C        1.32540120   -18.52156830   -30.60239030
O        0.68640120   -18.38056950   -31.60739140
N        1.80340120   -19.67556950   -30.11239050
H        2.09640120   -19.70756910   -29.14339070
C        1.91340120   -20.87656970   -30.98939130
H        2.22740130   -20.63956830   -32.00638960
C        3.10340120   -21.68956950   -30.42839050
H        2.89240120   -21.71456910   -29.35939030
H        2.96240120   -22.67156980   -30.87939070
C        4.61440130   -21.34156990   -30.67639160
H        4.87640140   -20.30456920   -30.46639060
C        5.54540110   -22.17356870   -29.70239070
H        5.44940140   -21.69756890   -28.71939090
H        5.29240130   -23.24156950   -29.71339040
H        6.58940120   -22.04156880   -30.01239200
C        5.04040150   -21.60956950   -32.16239170
H        5.01240110   -22.67256930   -32.42939000
H        4.39340110   -20.98056980   -32.78639220
H        6.07340150   -21.28356930   -32.33639140
C        0.61740120   -21.74156950   -30.82839200
O        0.38740130   -22.59556960   -31.68839070
N       -0.25659870   -21.41356850   -29.88939090
H       -0.04359880   -20.69756890   -29.20539090
C       -1.55259870   -22.15256880   -29.56639100
H       -1.55459880   -23.22256850   -29.77639200
C       -1.92959880   -21.92856980   -28.13039020
H       -1.96659870   -20.84156990   -28.07239150
H       -2.90159870   -22.26456830   -27.76739120
C       -0.85559870   -22.26256940   -27.16139030
H       -0.44059880   -23.25156970   -27.35539050
H        0.03240120   -21.64456940   -27.29839130
C       -1.35859870   -22.31756970   -25.72439190
O       -2.36459880   -22.85256960   -25.35339160
N       -0.75559880   -21.55456920   -24.88839150
H       -1.02659880   -21.72956850   -23.92839050
H        0.11540120   -21.14256860   -25.20039180
C       -2.67059870   -21.63256840   -30.49939160
O       -3.77859880   -21.54456900   -30.07339100
N       -2.34259870   -21.26956940   -31.72039030
H       -1.35059880   -21.17656900   -31.90239140
C       -3.28359870   -21.11756900   -32.93439100
H       -2.67159870   -20.98156930   -33.82538990
H       -3.78859880   -22.07456970   -33.07039260
C       -4.40959880   -20.10956950   -32.88239290
O       -4.91659880   -19.82057000   -33.96039200
N       -4.72659870   -19.47756960   -31.75639150
H       -4.19259880   -19.65756990   -30.91439060
C       -5.70759870   -18.34656910   -31.61039160
H       -6.46159890   -18.53456880   -32.37438960
C       -6.39959860   -18.30856900   -30.25439070
H       -5.76759860   -18.16456990   -29.36939050
H       -7.03859850   -17.41656880   -30.23439030
C       -7.26059870   -19.56956860   -30.00239180
C       -8.57159900   -19.57556920   -30.42939190
H       -8.96059890   -18.77656940   -31.04339030
C       -9.49359890   -20.67056850   -30.12139130
H      -10.54559900   -20.58956910   -30.35039140
C       -8.99459840   -21.69056890   -29.26239200
O       -9.79959870   -22.70056920   -28.84939190
H      -10.73459910   -22.52056880   -28.97239110
C       -7.62959860   -21.73556900   -28.91039090
H       -7.21459870   -22.66056820   -28.53939060
C       -6.79559900   -20.67056850   -29.23339080
H       -5.77559850   -20.56156920   -28.89639090
C       -5.09059860   -16.96956830   -31.98839190
O       -5.63059850   -15.91656880   -31.60739140
N       -3.94259880   -16.94056890   -32.64939120
H       -3.49659870   -17.81357000   -32.90639110
C       -3.06759880   -15.74356940   -32.62939070
H       -3.33959870   -15.14156910   -31.76239200
C       -1.62859880   -16.20056920   -32.41139220
H       -0.93859880   -15.36756900   -32.54439160
H       -1.43959880   -16.48156930   -31.37439160
O       -1.22459880   -17.27356910   -33.28039170
H       -0.47659880   -17.67056850   -32.82739260
C       -3.13959880   -14.76156900   -33.81439210
O       -3.15559860   -13.57456870   -33.48139190
N       -3.16459870   -15.13956930   -35.07239150
H       -3.24759860   -16.12656970   -35.28539280
C       -3.07859870   -14.22156910   -36.17939000
H       -3.28859880   -14.75456910   -37.10639190
H       -3.87359880   -13.47756960   -36.13639070
C       -1.76859880   -13.58456900   -36.48439030
O       -1.72659870   -12.57256890   -37.11939240
N       -0.67959870   -14.11156940   -35.90639110
H       -0.83159880   -14.90656950   -35.29739000
C        0.68740120   -13.69056890   -36.30439000
H        0.42040120   -12.78856950   -36.85639190
C        1.56740130   -13.51056960   -35.04339220
H        1.07340120   -12.75856880   -34.42839050
C        1.69940130   -14.79856870   -34.28839110
H        2.29340120   -15.47556880   -34.91439060
H        2.24440120   -14.56156920   -33.36639020
H        0.76140120   -15.27356910   -33.97539140
C        2.92440130   -12.85256960   -35.36239240
H        3.68340130   -13.59656910   -35.60639190
H        2.74840120   -12.29956910   -36.28539280
C        3.42140130   -11.85356900   -34.29339220
H        4.17540120   -11.16256900   -34.68939210
H        2.57640120   -11.18256950   -34.09738920
H        3.71640130   -12.36156940   -33.36639020
C        1.40440130   -14.64556880   -37.25239180
O        1.24240120   -15.84356880   -37.26839070
N        2.16140130   -14.07956890   -38.21739200
H        2.06540130   -13.08656880   -38.39538960
C        3.11440130   -14.90156940   -39.07538990
H        2.45940110   -15.57156940   -39.63239290
C        3.71340130   -13.85456940   -40.08539200
H        4.13740110   -13.01856900   -39.53039170
H        4.51040120   -14.33256910   -40.65539170
C        2.66440130   -13.46556950   -41.18038940
H        2.29640130   -14.37156870   -41.66139220
H        1.78340130   -12.99756910   -40.74139020
C        3.29240130   -12.45356940   -42.12839130
H        4.19140150   -12.79356960   -42.64139180
H        2.55640130   -12.25256920   -42.90739060
N        3.43440130   -11.15956880   -41.41739270
H        2.83940120   -11.14756870   -40.60039140
C        4.10340120   -10.06356910   -41.75439070
N        5.01940110   -10.03956890   -42.73139190
H        5.38640120   -10.85656930   -43.19939040
H        5.24740120    -9.16256900   -43.17539220
N        3.84240130    -8.97256950   -41.09239200
H        3.12840130    -8.98856930   -40.37739180
H        3.99140120    -8.07756900   -41.53438950
C        4.17340140   -15.65056900   -38.27139280
O        5.00140140   -15.00856880   -37.67338940
N        4.24440150   -16.95856860   -38.33739090
H        3.43840120   -17.33056830   -38.82439040
C        5.22440150   -17.84756850   -37.61439130
H        4.99640130   -17.70056920   -36.55939100
C        4.91340110   -19.31956860   -37.98538970
H        3.83240130   -19.47556880   -38.09139250
H        5.28840110   -19.60356900   -38.97639080
C        5.19840150   -20.44856830   -37.01139070
C        6.54240130   -20.82757000   -36.87639240
H        7.30540130   -20.35356900   -37.47739030
C        6.88340140   -22.05356980   -36.27539060
H        7.87640140   -22.47456930   -36.32739260
C        5.94740100   -22.75756840   -35.51239010
H        6.16540150   -23.68656920   -35.00638960
C        4.58340120   -22.26856990   -35.54838940
H        3.82440110   -22.81456950   -35.00739290
C        4.20640130   -21.12056920   -36.29239270
H        3.17540120   -20.83256910   -36.43139270
C        6.67140100   -17.44756890   -37.81238940
O        7.53140120   -17.77456860   -37.01539230
N        6.85540100   -16.65256880   -38.90439220
H        6.04940130   -16.42756840   -39.47439190
C        8.19840150   -16.11656950   -39.32139210
H        8.92240140   -16.93056870   -39.31739040
C        8.02340130   -15.50456910   -40.65039060
H        7.33940120   -14.69156930   -40.40938950
H        9.02140140   -15.23056890   -40.99238970
C        7.49940110   -16.48156930   -41.66239170
H        6.45540140   -16.74956890   -41.50139240
H        7.55240110   -15.91656880   -42.59339140
C        8.35540100   -17.79156880   -41.84738920
O        9.59440140   -17.70656970   -41.79239270
O        7.76640130   -18.81856920   -42.31439210
C        8.72740080   -15.06656930   -38.27339170
O        9.95440100   -14.92056940   -38.18038940
N        7.88340140   -14.53556920   -37.30939100
H        6.89140130   -14.56956960   -37.51338960
C        8.23340130   -13.68156910   -36.25939180
H        9.19940090   -13.25856880   -36.53639220
C        7.17640110   -12.55756950   -36.13039020
H        6.18540140   -13.00256920   -36.21538930
C        7.16740130   -11.96956920   -34.74539180
H        6.67440130   -12.63656900   -34.02738950
H        8.19840150   -11.79756930   -34.40938950
H        6.68840120   -10.98556900   -34.67139050
C        7.42140100   -11.55556870   -37.25039290
H        8.31140140   -10.97756960   -37.00439070
H        7.46440120   -12.12356950   -38.18038940
C        6.19840150   -10.58956910   -37.35139080
H        6.36740110   -10.03056910   -38.27939220
H        5.27540110   -11.11556910   -37.62438960
H        6.01340100    -9.83356950   -36.57739260
C        8.40740110   -14.41556930   -35.00939180
O        9.21940140   -14.02556900   -34.18839260
N        7.79940130   -15.58756920   -34.84839250
H        7.16740130   -15.87256910   -35.58739090
C        8.08740140   -16.64056970   -33.80339050
H        8.22640130   -16.14056970   -32.84539030
C        6.88940140   -17.62456890   -33.71339040
H        6.95840120   -18.30556870   -34.56138990
H        7.09140110   -18.26056860   -32.85139080
C        5.54740140   -16.91356850   -33.45639040
H        5.29140140   -16.31357000   -34.32939150
C        4.49040130   -18.06156920   -33.29639050
H        4.61940150   -18.76356890   -34.12839130
H        4.69340130   -18.70456890   -32.43139270
H        3.46540120   -17.67356870   -33.24938960
C        5.29440120   -16.02156830   -32.23739240
H        4.26840110   -15.63456920   -32.26039120
H        5.46840140   -16.56357000   -31.29939080
H        5.96540120   -15.17656900   -32.43939210
C        9.46440120   -17.30356980   -34.13039020
O       10.25740150   -17.52856830   -33.20038990
N        9.79740140   -17.44557000   -35.43839260
H        9.08840080   -17.33256910   -36.15238950
C       11.15640160   -17.73856930   -35.88939290
H       11.58640100   -18.53356930   -35.28039170
C       11.19540120   -18.27456860   -37.30339050
H       10.91840170   -17.45756910   -37.96939090
H       12.25640110   -18.43556980   -37.49139020
C       10.44440080   -19.59356880   -37.59239200
H       10.88640120   -20.40656850   -37.01639180
H        9.38540080   -19.54356960   -37.34038930
C       10.53840160   -19.93556980   -39.09539030
O        9.61340140   -20.55956840   -39.65439220
O       11.49440100   -19.58456990   -39.78939060
C       12.11540130   -16.57556920   -35.67939000
O       13.16740130   -16.82256890   -35.05239110
N       11.73840140   -15.31256960   -35.96039200
H       10.84640120   -15.26656910   -36.43939210
C       12.55040170   -14.07556920   -35.67639160
H       13.41340160   -14.22156910   -36.32538990
C       11.88740160   -12.72456930   -36.19539260
H       12.63340090   -11.93856910   -36.02139280
H       11.52940080   -12.75356960   -37.23139190
H       10.99040130   -12.47556880   -35.61539080
C       13.01140120   -13.96856880   -34.26539230
O       14.13540080   -13.63356880   -33.99039080
N       12.02940080   -14.19556900   -33.36539080
H       11.09140110   -14.15156940   -33.74639130
C       12.26440140   -14.14656930   -31.88139150
H       12.92740150   -13.30456920   -31.68339160
C       10.92740150   -13.95456890   -31.07139210
H       10.12140080   -14.63456920   -31.34839060
C       11.10040090   -14.12756920   -29.57239150
H       10.17540170   -13.90656950   -29.02539060
H       11.67840100   -14.99656870   -29.23339080
H       11.76640130   -13.32556920   -29.22839160
C       10.32140160   -12.58956910   -31.36639020
H       10.93340110   -11.77356910   -30.98239140
H       10.12540150   -12.40756890   -32.42338940
C        8.86240100   -12.43356900   -30.90039060
H        8.75940130   -12.33156870   -29.81339070
H        8.44440080   -11.60956950   -31.49139020
H        8.10340120   -13.15656950   -31.22439190
C       13.11440090   -15.27856920   -31.35539050
O       13.87640090   -15.04456900   -30.41539190
N       12.94040110   -16.50256920   -31.81239130
H       12.17840100   -16.58956910   -32.47439190
C       13.83740140   -17.66356850   -31.57039070
H       13.95540140   -17.84456830   -30.50239180
C       13.21940140   -18.90556910   -32.23239140
H       13.07940100   -18.57856940   -33.26239010
C       14.15840150   -20.17556950   -32.21839140
H       14.70040130   -20.26056860   -31.26839070
H       13.65440080   -21.09156990   -32.54939270
H       14.85840130   -19.98956870   -33.04239270
O       11.88540080   -19.30856900   -31.80239110
H       11.25940130   -18.73756980   -32.25439070
C       15.25240140   -17.44557000   -32.02339170
O       16.21840100   -17.64056970   -31.33039090
N       15.36340140   -16.78456880   -33.16939160
H       14.54140090   -16.53656960   -33.70738980
C       16.63740160   -16.36056900   -33.83238980
H       17.16140170   -17.31256870   -33.92338940
C       16.48440170   -16.05556870   -35.36339190
H       15.91440110   -16.87356950   -35.80439000
H       15.89940170   -15.14756870   -35.50439070
C       17.80140110   -15.90556910   -36.09638980
H       18.06140140   -14.85956950   -35.92939000
H       18.54840090   -16.54556850   -35.62639240
C       17.64540100   -16.23357010   -37.60739140
H       16.87540050   -15.64456940   -38.10439300
H       18.53840070   -15.86356930   -38.11139300
C       17.75040050   -17.81556890   -37.92539220
H       18.66440200   -18.28956990   -37.56539150
H       16.98240090   -18.39456940   -37.41339110
N       17.54140090   -17.90256880   -39.40039060
H       16.58340070   -17.63856890   -39.58039090
H       18.18140030   -17.28456880   -39.87939070
H       17.71840100   -18.85156820   -39.69739150
C       17.43240170   -15.32856940   -33.05538940
O       18.61040120   -15.52856920   -32.77038960
N       16.80440140   -14.31756880   -32.44539260
H       15.80440140   -14.24156950   -32.59038930
C       17.52840040   -13.43556880   -31.47839160
H       18.43640140   -13.15556910   -32.01239010
C       16.79040150   -12.12856960   -31.17939190
H       16.06640050   -12.35256960   -30.38639070
H       17.51340100   -11.42056940   -30.75639150
C       16.14240070   -11.41856960   -32.30739210
C       14.79540160   -11.13556960   -32.30339050
H       14.19740100   -11.35756870   -31.43139080
C       14.17440130   -10.37456890   -33.26939010
H       13.11440090   -10.16756920   -33.25439070
C       14.90040110    -9.94256880   -34.40739060
H       14.33440110    -9.44956870   -35.18439100
C       16.30140110   -10.17456910   -34.43339160
H       16.93540190    -9.85856910   -35.24739070
C       16.91740040   -10.93056870   -33.39639280
H       17.97340200   -11.14456940   -33.46739200
C       17.97340200   -14.12856960   -30.12939070
O       18.97340200   -13.76656910   -29.53039170
N       17.21540070   -15.05456920   -29.63139150
H       16.29540060   -15.17656900   -30.03539090
C       17.39540100   -15.83756920   -28.44139100
H       17.60540200   -15.18656920   -27.59239200
C       16.19940190   -16.71656990   -27.97239110
H       15.85240080   -17.22456930   -28.87239070
H       16.64940070   -17.44456860   -27.29739190
C       14.96840100   -15.94956870   -27.34639170
H       14.66140080   -15.17056940   -28.04439160
C       13.78040120   -16.88956830   -27.22939110
H       13.64540100   -17.58556940   -28.06639100
H       13.92440130   -17.40256880   -26.27039150
H       12.88240150   -16.26056860   -27.18039130
C       15.27740100   -15.36156940   -26.00239180
H       16.08440210   -14.61756900   -25.99439050
H       14.39340110   -14.88356880   -25.56139180
H       15.68540100   -16.13056950   -25.33639140
C       18.64940070   -16.65156940   -28.69339180
O       19.59940150   -16.47456930   -27.96039200
N       18.72040180   -17.45356940   -29.78539090
H       17.87440110   -17.46456910   -30.34339140
C       19.82340050   -18.28056910   -30.23039050
H       20.04540060   -18.89356990   -29.35639190
C       19.32540130   -19.10656930   -31.36739160
H       18.96840100   -18.45756910   -32.16739270
H       20.15340040   -19.70356940   -31.74839020
C       18.34240150   -20.12456890   -30.90539170
O       18.14240070   -20.44056890   -29.70339200
N       17.61740110   -20.68756870   -31.89439200
H       16.86340140   -21.31556890   -31.64439200
H       17.78640170   -20.47856900   -32.87139130
C       21.10540200   -17.62056920   -30.53039170
O       22.12940220   -18.03656960   -30.07039070
N       21.05140110   -16.41856960   -31.07039070
H       20.17640110   -16.11956980   -31.48339080
C       22.17340090   -15.50256920   -31.31239130
H       23.08940120   -16.09356880   -31.30439190
C       22.09940150   -15.01856900   -32.75839230
H       21.29940030   -14.27856920   -32.77539060
H       22.98240090   -14.40356920   -32.93139270
C       21.92740060   -16.00956920   -33.88439180
H       20.86140060   -16.23357010   -33.92739110
H       22.24440190   -15.57956890   -34.83439250
C       22.72340200   -17.35456850   -33.78839110
O       22.28240200   -18.43556980   -34.01539230
N       24.06340220   -17.22056960   -33.78339000
H       24.58940120   -18.08656880   -33.81938930
H       24.47240070   -16.29456900   -33.75539020
C       22.40140150   -14.46456910   -30.19439130
O       23.14340210   -13.52256870   -30.49839020
N       21.74740220   -14.61056900   -28.95339200
H       21.05340190   -15.34656910   -28.91039090
C       22.03340150   -13.84956930   -27.71539120
H       21.16140170   -13.93656920   -27.06839180
C       23.20140080   -14.61756900   -26.98839190
H       24.14540100   -14.61156940   -27.53339200
H       23.54940030   -14.20556930   -26.04139140
C       22.78240200   -16.11156850   -26.76839070
O       21.89640050   -16.34056850   -25.97739030
N       23.27440070   -17.09556960   -27.49039080
H       22.88040160   -17.98656850   -27.21139140
H       23.79540060   -16.84656910   -28.32339100
C       22.23040200   -12.30056950   -27.90339090
O       23.10640140   -11.58456900   -27.36939050
N       21.25740050   -11.75856880   -28.67739110
H       20.56140140   -12.45356940   -28.91739080
C       20.77940180   -10.33756920   -28.93539050
H       21.42440030    -9.64656930   -28.39239120
C       20.78940200   -10.02856920   -30.42639160
H       20.46340180   -10.93956950   -30.93039130
C       19.93840220    -8.86956880   -30.90639110
H       20.34740070    -7.95356890   -30.46339040
H       19.89440160    -8.81256960   -32.00039290
H       18.87940220    -8.95856950   -30.63339040
C       22.24040030    -9.70156960   -30.88239100
H       22.60840030    -8.74856950   -30.50239180
H       22.89140130   -10.44656940   -30.42539020
C       22.46740150    -9.92656900   -32.40139010
H       22.07140160    -9.14156910   -33.05839160
H       23.51840210   -10.11856940   -32.64939120
H       21.96740150   -10.84156890   -32.74238970
C       19.38440130   -10.13756940   -28.29839130
O       18.53240200   -10.97856900   -28.56239130
N       19.13240050    -9.07856940   -27.50139050
H       19.94340130    -8.66456890   -27.05739020
C       17.84440040    -8.85956950   -26.75739100
H       17.04840090    -9.53656960   -27.06939130
C       18.05640030    -9.14256950   -25.28239060
H       18.88740160    -8.54856870   -24.90339090
C       16.87740140    -8.93956950   -24.36639020
H       17.16340070    -9.09756950   -23.31939130
H       16.49940110    -7.91356900   -24.44839100
H       16.08440210    -9.63956930   -24.65739060
O       18.46440120   -10.51956940   -25.17639160
H       19.42440030   -10.53556920   -25.16739080
C       17.47640040    -7.36056900   -26.85139080
O       18.36040120    -6.56356910   -26.58539200
N       16.22540090    -6.90256930   -27.02139090
C       15.08740140    -7.80056910   -27.38039020
H       15.03040120    -8.66956900   -26.71339040
H       15.08340170    -8.10156920   -28.43539050
C       13.86040120    -6.90356920   -27.27339170
H       13.49440100    -7.02456900   -26.24539180
H       12.98440170    -7.14356900   -27.88839150
C       14.43340110    -5.41356900   -27.37339020
H       13.87140080    -4.67456910   -26.78839110
H       14.45840170    -5.02956910   -28.40039060
C       15.81540110    -5.45456930   -26.86339190
H       16.40440180    -4.90056900   -27.59439090
C       15.88540080    -4.78956940   -25.45139120
O       15.53540130    -5.45156910   -24.50539020
N       16.23640060    -3.46056910   -25.35839080
H       16.48440170    -3.02356910   -26.23839190
C       16.28740120    -2.73356910   -24.04839130
H       16.74540140    -3.28756900   -23.22939110
C       17.24840160    -1.59756910   -24.40339090
H       16.95540050    -0.95056920   -25.22939110
H       17.23440170    -0.93456910   -23.53739170
S       18.90240100    -2.20656920   -24.71239090
H       19.11340140    -2.95756910   -23.62839130
C       14.88840100    -2.25856920   -23.63739200
O       14.10340120    -1.72956920   -24.42739110
N       14.48140140    -2.47156910   -22.36739160
H       15.17940140    -2.85856910   -21.74339100
C       13.12340160    -2.31556920   -21.73439030
H       12.50440120    -1.79456910   -22.46439170
C       12.51940160    -3.65456910   -21.28439140
H       13.30840110    -4.28056910   -20.86839100
H       11.90340140    -3.43056920   -20.41239170
C       11.66640090    -4.25356910   -22.38939090
H       10.82640170    -3.64556910   -22.72439190
C       12.42940140    -4.81656930   -23.61239050
H       13.30440140    -5.40256930   -23.30339050
H       11.86140160    -5.63456920   -24.07339100
H       12.72640130    -4.10756920   -24.39539150
C       11.03640080    -5.49756910   -21.77939030
H       10.09840110    -5.76556920   -22.28039170
H       11.66040130    -6.39556930   -21.86039160
H       10.76440140    -5.42056890   -20.71939090
C       13.22640130    -1.39456920   -20.47439190
O       14.30440140    -1.46956920   -19.86939050
N       12.15540120    -0.68556920   -20.05439190
C       10.81640150    -0.73356910   -20.61239050
H       10.54240130    -1.79256920   -20.68439100
H       10.78040120    -0.31656910   -21.62639050
C        9.93540100     0.24443090   -19.72539140
H        9.20340160    -0.33656920   -19.14939120
H        9.25340080     0.89743080   -20.28339200
C       11.02940080     1.03543090   -18.82439040
H       10.67540170     1.26243090   -17.81139180
H       11.35840130     1.91243090   -19.39439200
C       12.16940120     0.00243080   -18.73439030
H       13.09740160     0.55543080   -18.59239200
C       11.94840150    -1.06156910   -17.64839170
O       11.36140160    -2.09956910   -17.94439130
N       12.33640100    -0.75156920   -16.41439060
H       12.85840130     0.11443090   -16.34539030
C       12.22740080    -1.55156910   -15.21839140
H       12.45740130    -2.57856920   -15.50039100
C       13.32640170    -0.96956910   -14.24739070
H       14.31440160    -1.00156920   -14.70739080
H       13.27140140     0.09643090   -14.02339080
C       13.46840100    -1.75556910   -12.87839130
H       12.50040150    -1.65556920   -12.38739110
C       13.81840130    -3.22756910   -13.11739160
H       13.70040130    -3.78956910   -12.18239120
H       13.16940120    -3.70556930   -13.86139110
H       14.85540100    -3.34456920   -13.45639130
C       14.54740140    -1.22856910   -11.89039130
H       14.56240080    -1.86056910   -10.99439140
H       15.53540130    -1.15356910   -12.36039070
H       14.26340100    -0.19456920   -11.65639110
C       10.85240080    -1.47156920   -14.59839150
O       10.45640090    -2.27356910   -13.77239130
N       10.10040090    -0.44256910   -14.93439100
H       10.49940110     0.22343090   -15.58439060
C        8.83940120    -0.05456920   -14.36739160
H        8.10640140    -0.83556910   -14.16639140
C        9.17140100     0.66843090   -13.06939130
H        8.29040150     1.08643090   -12.58139130
H        9.54340170    -0.09656920   -12.38839150
C       10.19440080     1.75743080   -13.23339080
H       11.19440080     1.38643090   -13.45639130
H        9.98240090     2.53843090   -13.96339130
C       10.51340100     2.37043090   -11.81939130
H       11.23240090     3.16843080   -12.00739100
H        9.60440160     2.79143100   -11.39139080
N       10.99640080     1.35543080   -10.95239070
H       10.24740120     0.89743080   -10.45339110
C       12.20640090     1.37943090   -10.47639080
N       13.20440100     2.03543090   -11.04139140
H       12.96340080     2.52843090   -11.88939090
H       14.14640140     1.96843090   -10.68339160
N       12.55740170     0.78643080    -9.37139130
H       11.82840160     0.40743090    -8.78439140
H       13.48640160     0.77743080    -8.97639080
C        8.12740140     0.80743090   -15.38239100
O        8.73140140     1.18643080   -16.40139200
N        6.82840110     1.15443090   -15.13039110
H        6.34440140     0.73943080   -14.34239100
C        5.94640110     1.79643080   -16.07939150
H        5.25340130     2.46243100   -15.56439110
H        6.37240120     2.35943080   -16.90939140
C        5.04540110     0.79243090   -16.81739040
O        4.62340120     1.11643090   -17.92039110
N        4.82040120    -0.32056920   -16.16639140
H        5.12740140    -0.34556920   -15.20139120
C        3.86540130    -1.46656920   -16.61939050
H        3.20540120    -0.99156920   -17.34539030
C        4.48440120    -2.73856930   -17.07239150
H        5.25440120    -2.56056900   -17.82439040
C        5.23640110    -3.56756930   -16.08839040
H        5.68840120    -4.39756920   -16.64539150
H        5.97140120    -2.90056920   -15.62139130
H        4.57840110    -3.90356920   -15.27739140
O        3.47240110    -3.64256910   -17.42139050
H        3.81440110    -4.53856900   -17.47639080
C        3.01740120    -1.80656910   -15.36139110
O        3.58640120    -1.83256910   -14.27139090
N        1.71085658    -1.97975253   -15.51566042
H        1.32033595    -1.87704567   -16.44410048
C        0.82133464    -2.48305988   -14.46228978
H        1.35113287    -2.46150108   -13.50979070
C       -0.41136451    -1.56648994   -14.30978557
H       -1.11542580    -2.09459238   -13.67958349
C       -0.02369931    -0.27844108   -13.56545386
H       -0.92892430     0.27480932   -13.28482430
H        0.52293516    -0.50143436   -12.64305019
H        0.59583607     0.37260961   -14.19228425
C       -1.13519568    -1.14215237   -15.60818537
H       -2.09044366    -0.69465432   -15.33225281
H       -0.55063756    -0.37071518   -16.10637372
C       -1.41738546    -2.25688847   -16.61962911
H       -2.02112871    -3.04893547   -16.16280819
H       -1.96676358    -1.85305697   -17.47757598
H       -0.49268537    -2.69205748   -17.01261029
C        0.45717745    -3.96681003   -14.66481879
O       -0.29400541    -4.52483032   -13.88160056
N        1.01760898    -4.59470944   -15.70888467
H        1.70302967    -4.08435909   -16.25490300
C        0.77038149    -5.98542117   -16.11553200
H        1.18086618    -6.10985602   -17.11601193
C        1.53591818    -6.96318548   -15.19616633
H        1.08420066    -6.94583149   -14.20644245
C        1.55564331    -8.40470431   -15.70837408
H        2.17041607    -9.03325833   -15.05300191
H        0.54841284    -8.83054429   -15.73471822
H        1.97043917    -8.45243324   -16.72130909
O        2.89049600    -6.58286665   -15.04826440
H        3.27858767    -6.56833270   -15.95532011
C       -0.73082954    -6.28160030   -16.22389991
O       -1.26563720    -7.05980309   -15.43499431
N       -1.42864255    -5.60584221   -17.16148444
H       -0.86255806    -5.08411467   -17.84135441
C       -2.77466176    -6.13233125   -17.55460392
C       -3.88463801    -5.52243599   -16.68136185
H       -4.87534279    -5.93588737   -16.95431715
H       -3.91148194    -4.42681239   -16.81338415
H       -3.69251945    -5.75790193   -15.61752448
H       -2.77960508    -7.23873142   -17.41896698
C       -2.96402871    -5.85690034   -19.01679899
N       -3.85802515    -5.05070841   -19.57908631
C       -3.68135844    -5.12041169   -20.95578285
C       -4.53149000    -4.27092299   -21.84279650
H       -4.41551253    -3.20078992   -21.56585199
H       -4.21619488    -4.37694191   -22.89671203
N       -5.99986000    -4.55586501   -21.72745600
H       -6.13913336    -4.92113714   -20.77290135
H       -6.28620798    -5.33159846   -22.34219709
C       -2.62540903    -6.01489670   -21.28348958
O       -2.05167933    -6.41444977   -22.36070420
N       -2.19697362    -6.48534261   -20.00296510
C       -0.94300445    -7.17809936   -19.87260599
H       -0.80760160    -7.76542258   -20.79877478
H       -0.91026038    -7.83614973   -18.98668687
C        0.23028257    -6.18011902   -19.80851337
O        0.08811141    -5.00124765   -19.52347567
N        1.43792760    -6.65126993   -20.11095093
H        1.50580121    -7.62248012   -20.41074390
C        2.66973730    -5.84729885   -20.14587349
H        2.61325224    -5.13060137   -19.32813455
C        3.88726732    -6.75035563   -19.86984396
H        3.86521214    -7.60723989   -20.54535408
H        4.80595238    -6.19449095   -20.05533921
C        3.94083590    -7.22937446   -18.42109815
O        3.84075839    -6.36522068   -17.51300433
O        4.12159964    -8.45053150   -18.21681330
C        2.81419282    -4.98429969   -21.41928428
O        3.86832678    -4.95196326   -22.02936461
N        1.76197764    -4.24613539   -21.79960521
H        0.91776547    -4.34860182   -21.24098565
C        1.67969431    -3.44035402   -23.03204659
H        1.57505678    -4.11036789   -23.88569324
C        0.45740621    -2.50439412   -22.94937767
H        0.51103563    -1.95426354   -22.00832675
H        0.53649342    -1.77520041   -23.75376339
C       -0.93177566    -3.14775068   -23.05358871
H       -1.04042434    -3.91492313   -22.29050484
C       -1.96368709    -2.04563728   -22.81526050
H       -1.95945671    -1.73559743   -21.76299545
H       -1.75800216    -1.16986485   -23.44068032
H       -2.96980617    -2.39563507   -23.06143784
C       -1.19154541    -3.74530660   -24.43636259
H       -0.46895231    -4.53759263   -24.65118756
H       -2.19246878    -4.19252379   -24.47260013
H       -1.12032484    -2.98079588   -25.21832145
C        2.91436149    -2.56338073   -23.29925779
O        3.43955577    -2.55184858   -24.40006454
N        3.36624551    -1.80791474   -22.29133951
H        2.89544613    -1.88223393   -21.40050870
C        4.51293831    -0.89603898   -22.42838404
H        4.38007741    -0.34283818   -23.36016338
C        4.54223713     0.16511142   -21.30850662
H        4.39422932    -0.31626759   -20.34462448
C        5.85314125     0.96123868   -21.26909089
H        6.05109641     1.43083338   -22.24086700
H        5.79657207     1.75074436   -20.50823470
H        6.70068667     0.31603889   -21.01017160
C        3.39508815     1.16057367   -21.50059453
H        3.52039235     1.73692928   -22.42537805
H        2.42716649     0.64914685   -21.54447007
H        3.36669126     1.86318611   -20.65865910
C        5.82363523    -1.67864668   -22.60823563
O        6.47255881    -1.45948590   -23.61240888
N        6.21640110    -2.63056920   -21.74039080
C        5.74640130    -2.80556920   -20.32539180
H        4.78940110    -3.33056930   -20.43239020
H        5.65840100    -1.86156920   -19.77339170
C        6.71040110    -3.74756910   -19.57239150
H        6.07540130    -4.39756920   -18.95639040
H        7.35440110    -3.12856910   -18.93539050
C        7.47740130    -4.44856930   -20.72039030
H        6.98840140    -5.40456910   -20.94439130
H        8.48940090    -4.65956930   -20.35339160
C        7.43740130    -3.44456910   -21.94639210
H        8.34340100    -2.83956910   -21.93439100
C        7.41640140    -4.28956940   -23.16139030
O        8.37940120    -4.29456900   -23.88839150
N        6.29564515    -4.94994214   -23.48560458
H        5.48682106    -4.88181763   -22.86728359
C        6.14953022    -5.74222369   -24.71333181
H        7.01285007    -6.40121958   -24.80013359
C        4.87637526    -6.60688038   -24.65655679
H        4.01870115    -5.95398901   -24.48791273
H        4.74019697    -7.08843896   -25.62548634
C        4.89717817    -7.70522902   -23.57800854
H        5.12075025    -7.26301649   -22.60977587
C        3.53371355    -8.38666433   -23.49408239
H        3.25589529    -8.83457195   -24.45640925
H        3.53169248    -9.16149744   -22.72123156
H        2.76420551    -7.65234262   -23.22364805
C        5.93967515    -8.78822253   -23.87411492
H        6.95236801    -8.37176252   -23.84948056
H        5.89574057    -9.58105944   -23.11959755
H        5.76617653    -9.23485172   -24.86131801
C        6.16171088    -4.86994197   -25.97386272
O        6.67440585    -5.31171036   -26.99432976
N        5.70940110    -3.60756920   -25.90939140
H        5.20040130    -3.23756910   -25.11539080
C        5.88240150    -2.64156910   -27.07239150
H        5.17240140    -2.94356920   -27.84239200
C        5.32240100    -1.21856920   -26.80439190
H        5.31740140    -0.72956910   -27.77839090
H        4.28240110    -1.14756920   -26.48639110
O        6.15140100    -0.40656920   -25.96739200
H        6.07340150    -0.76756910   -25.08139040
C        7.27340130    -2.51956920   -27.69539070
O        7.51140120    -2.30256920   -28.87539100
N        8.29840090    -2.73656920   -26.89239120
H        8.09440140    -3.01356910   -25.93939020
C        9.71440120    -2.60056920   -27.31039050
H        9.92040160    -1.70456910   -27.89539150
C       10.63040160    -2.40856910   -26.06539150
H       10.55140110    -3.19756910   -25.30739020
H       11.66440110    -2.57956910   -26.38839150
C       10.56340120    -1.05656910   -25.33739090
C       11.19040110     0.10043080   -25.82639120
H       11.87040140     0.00843080   -26.66039090
C       10.91340160     1.34343090   -25.23839190
H       11.41140080     2.24443080   -25.56439020
C       10.00540160     1.47143090   -24.19039150
O        9.87340160     2.71543070   -23.66539190
H       10.46540160     3.38343100   -24.01739120
C        9.21140100     0.35143090   -23.83639140
H        8.42240140     0.51643090   -23.11739160
C        9.60040090    -0.93656920   -24.32339100
H        9.13140110    -1.89556920   -24.15839200
C       10.20240120    -3.78156920   -28.14139180
O       10.98740100    -3.63256910   -29.05939100
N        9.72840120    -5.02956910   -27.88039020
H        9.06340120    -5.12856910   -27.12339020
C       10.06040100    -6.20756910   -28.73739050
H       11.10840130    -6.30856900   -29.01939200
C        9.63540080    -7.53856900   -28.14539150
H        8.55840110    -7.41156910   -28.03139110
C       10.05940150    -8.75556950   -28.98639110
H       11.11840150    -8.97156910   -28.79939080
H        9.43340110    -9.64256950   -28.83039090
H        9.96840100    -8.48256870   -30.04539110
C       10.03240110    -7.76656910   -26.70339200
H       11.07340150    -8.06956960   -26.81739040
H        9.91840170    -6.87856910   -26.08239170
C        9.22040080    -8.99956890   -26.10439110
H        8.16140080    -8.74756910   -26.24239160
H        9.33940120    -9.93556880   -26.66339110
H        9.25940130    -9.12456890   -25.01539040
C        9.28840160    -6.04756930   -30.09539030
O        9.88740160    -6.23256920   -31.17339130
N        8.08240130    -5.51256900   -30.08039090
H        7.68140130    -5.32656910   -29.16939160
C        7.29340120    -5.05256890   -31.30939100
H        7.15440130    -5.90656900   -31.97239110
C        5.95140120    -4.58856920   -30.72139170
H        6.03140120    -3.56556920   -30.33239170
H        5.17640110    -4.61056900   -31.49739070
H        5.58840130    -5.26256900   -29.93639180
C        8.07640170    -3.97656920   -32.07939150
O        7.98240140    -3.91656920   -33.33539200
N        8.74540140    -3.06556920   -31.31439020
H        8.40240100    -3.06956910   -30.36139110
C        9.45740130    -1.89156910   -31.92439080
H        8.69840150    -1.53856910   -32.62239070
H        9.69540120    -1.27756920   -31.05539130
C       10.66940120    -2.31656910   -32.73538970
O       10.84840110    -1.90056920   -33.87139130
N       11.42140100    -3.25456910   -32.18038940
H       11.19840150    -3.31556920   -31.19339180
C       12.59040160    -3.96656920   -32.83639140
H       13.36840150    -3.26556920   -33.14039230
C       13.21740150    -4.86156890   -31.73039050
H       13.70140170    -4.22156910   -30.99239160
H       12.41540150    -5.43856910   -31.27039150
C       14.29940130    -5.80256890   -32.19338990
H       14.00340080    -6.50456910   -32.97238920
C       15.64640140    -5.10256910   -32.66139220
H       16.20140080    -4.62656930   -31.84239200
H       16.24140170    -5.92556910   -33.07638930
H       15.51840110    -4.31756930   -33.41539000
C       14.71140100    -6.65556910   -31.05739020
H       15.21840100    -6.06656930   -30.28339200
H       13.94140150    -7.29056930   -30.60139080
H       15.45340160    -7.39256910   -31.38939090
C       12.18140130    -4.74856900   -34.07839200
O       12.81740090    -4.68856910   -35.10439300
N       11.01940160    -5.40056900   -34.13439180
H       10.67840100    -5.58856920   -33.19939040
C       10.56240080    -6.25356910   -35.32439040
H       11.34440140    -6.85956910   -35.78239060
C        9.45840170    -7.26456930   -34.91139220
H        8.84640120    -6.59956930   -34.30239110
H        8.90640160    -7.71056940   -35.73839190
C       10.06140140    -8.43356900   -34.10539250
H       10.87140080    -8.05456920   -33.48239140
C        9.03040120    -9.07156940   -33.17439270
H        9.30040170    -9.96956920   -32.60539250
H        8.59640120    -8.36756900   -32.45339200
H        8.18640140    -9.24356940   -33.85439300
C       10.63940140    -9.49856950   -34.94939040
H        9.87040140    -9.89056870   -35.62739180
H       11.48940090    -9.13656900   -35.53939060
H       11.07240100   -10.31656930   -34.35939030
C       10.05240150    -5.36456920   -36.48439030
O       10.40040110    -5.65156940   -37.58439250
N        9.23540120    -4.37256910   -36.10839080
H        9.14140130    -4.22056910   -35.11139300
C        8.87240120    -3.31956910   -37.08439250
H        8.74840160    -3.81656910   -38.04639050
C        7.56340120    -2.62856910   -36.67539220
H        7.22040130    -1.88856910   -37.39839170
C        6.47240110    -3.65356920   -36.62039180
H        6.63640120    -4.37456890   -35.81039050
H        5.48540120    -3.21656920   -36.42739110
H        6.50540110    -4.15556910   -37.59539030
O        7.64240120    -2.11756920   -35.37639240
H        7.74040130    -2.84656910   -34.75839230
C       10.08440110    -2.38756920   -37.24139020
O       10.01340100    -1.57756910   -38.17739110
N       11.26640130    -2.60756920   -36.62239070
H       11.22440150    -3.31056900   -35.89439010
C       12.49940110    -1.88456920   -36.79939270
H       13.21640110    -2.09056930   -36.00439070
H       13.00340080    -2.15356920   -37.72739030
C       12.31940080    -0.34056910   -36.60739140
O       12.95240120     0.42343090   -37.34839250
N       11.52240090     0.12443090   -35.60439300
H       11.15440080    -0.56756910   -34.96339040
C       11.30240150     1.59943080   -35.48439030
H       11.05040170     1.91543090   -36.49639130
C       10.20040130     1.97443080   -34.48839190
H       10.51540090     1.69643080   -33.48339080
H       10.09140110     3.05843090   -34.44939040
C        8.79840090     1.39143090   -34.80439000
H        8.50740150     1.70843090   -35.80639270
H        8.89640140     0.31843080   -34.96739200
C        7.67540120     1.78543090   -33.86738970
H        6.74940110     1.27043080   -34.12039180
H        7.97840120     1.48443090   -32.86439130
N        7.49140120     3.21743080   -33.84638980
H        8.12740140     3.77043080   -33.28939060
C        6.71240140     3.97143080   -34.63838960
N        5.83840130     3.46143080   -35.50339130
H        5.88440130     2.46543070   -35.66439060
H        5.31640150     4.04343080   -36.14239120
N        6.85540100     5.22443100   -34.62539290
H        7.45740130     5.67843100   -33.95239260
H        6.28740120     5.84543090   -35.18339160
C       12.59940150     2.29543090   -35.12739180
O       13.37440110     1.78343080   -34.30039220
N       12.88940140     3.57643080   -35.56238940
C       12.29040150     4.25343080   -36.76839070
H       11.34240150     4.74643090   -36.52038960
H       12.19640160     3.54343080   -37.59939190
C       13.35140130     5.32443090   -37.18939210
H       12.96340080     6.23243090   -37.66739270
H       14.05640130     4.84843060   -37.88239290
C       14.11540130     5.66243080   -35.94338990
H       13.56440160     6.41743090   -35.36839290
H       15.07040120     6.06443070   -36.30439000
C       14.14140130     4.28543090   -35.30039220
H       15.00640110     3.74443080   -35.68439100
C       14.45640090     4.52843090   -33.75638960
O       15.58640100     4.76643090   -33.44039150
N       13.48640160     4.48243090   -32.84638980
H       12.52140140     4.45343070   -33.15039060
C       13.77240090     4.57743070   -31.38839150
H       14.64440160     5.22343060   -31.28339200
C       12.56540110     5.05243060   -30.57139210
H       12.80840110     4.94943090   -29.51339150
H       12.34440140     6.11443090   -30.67739110
C       11.39040090     4.14343070   -30.86539080
O       10.91240120     4.02543070   -31.95539090
N       10.75740150     3.56843090   -29.89339070
H        9.86740110     3.12443090   -30.08939170
H       11.11740110     3.74143080   -28.96239090
C       14.19540120     3.20043090   -30.82039070
O       14.76140120     3.28543090   -29.75939180
N       14.04540160     2.11243080   -31.53139110
H       13.75740150     2.27843090   -32.48839190
C       14.32540130     0.74943080   -31.05439190
H       13.71740150     0.51343080   -30.18139080
C       13.94240090    -0.28656910   -32.15639110
H       12.86840150    -0.27156920   -32.34139250
H       14.42240140    -0.02456920   -33.09939190
O       14.31040100    -1.52456920   -31.64839170
H       13.86540130    -1.64956920   -30.80739020
C       15.85240080     0.67543080   -30.72439190
O       16.71640210     1.10743080   -31.44339180
N       16.14940070    -0.02656920   -29.61239050
H       15.34840110    -0.28656910   -29.05039020
C       17.48940090    -0.36956920   -29.15639110
H       18.21740150    -0.37456910   -29.96739200
C       17.96740150     0.60943080   -28.01639180
H       17.31240080     0.45343090   -27.15939140
H       18.96240040     0.33443080   -27.66839030
C       17.97840120     2.12043090   -28.48139190
H       19.01540180     2.43843080   -28.59139060
H       17.48340030     2.22643090   -29.44739150
C       17.47040180     3.11443090   -27.47239110
H       16.39640050     2.95343090   -27.38339040
H       17.98740200     2.97043090   -26.52339170
C       17.72440150     4.57043080   -27.88439180
H       17.41940120     5.12343070   -26.99639130
H       18.79140090     4.75743100   -28.00939180
N       16.90040210     5.07043080   -28.93039130
H       15.92240140     4.86343100   -28.78339200
H       17.10340120     6.05843070   -28.98839190
H       17.30240060     4.66543100   -29.76339150
C       17.50740050    -1.79656910   -28.64739040
O       16.60240170    -2.23856930   -28.01339150
N       18.64340210    -2.46056910   -28.80539130
H       19.36340140    -1.98956920   -29.33939170
C       18.92940140    -3.82156920   -28.25939180
H       18.21140100    -4.08756920   -27.48339080
C       18.54040150    -4.78356930   -29.36439130
H       19.09240150    -4.58356900   -30.29139140
H       18.80740170    -5.81356910   -29.10039140
H       17.46340180    -4.84456920   -29.56139180
C       20.38240050    -3.93456910   -27.83039090
O       21.13540080    -2.96056910   -27.76339150
N       20.80740170    -5.12056920   -27.43839070
H       20.16840170    -5.90656900   -27.40339090
C       22.15640070    -5.41356900   -26.79939080
H       22.90240100    -4.69756940   -27.14439200
C       22.19940190    -5.21456910   -25.26239200
H       22.00740050    -4.16256900   -25.05339050
C       21.20540050    -5.98256920   -24.42539020
H       20.18240170    -5.66356900   -24.66039090
H       21.30240060    -7.07556920   -24.40939140
H       21.27240180    -5.70956900   -23.36439130
C       23.57440190    -5.44456910   -24.61439130
H       23.62940220    -4.94256930   -23.64039040
H       23.65340040    -6.51956890   -24.41239170
H       24.38640210    -5.00056930   -25.20239070
C       22.56040190    -6.88356920   -27.25039100
O       21.81140140    -7.85156920   -27.13439180
N       23.82840160    -7.10856910   -27.63839150
H       24.44140050    -6.32556920   -27.83339120
C       24.38840100    -8.44456960   -28.02539060
H       23.57340050    -9.11056900   -28.31039050
H       25.01540180    -8.31156920   -28.90739060
C       25.17640110    -9.22056960   -26.95839120
O       25.09240150    -8.88356880   -25.80739020
N       25.94740100   -10.26856900   -27.31339070
C       25.95040130   -10.80956940   -28.68239020
H       26.86740110   -10.55056950   -29.22539140
H       25.11640170   -10.46156880   -29.30439190
C       26.00240140   -12.33256910   -28.56639100
H       26.61040120   -12.80656910   -29.34639170
H       24.98440170   -12.74156950   -28.58839040
C       26.66740040   -12.51756950   -27.14639090
H       27.76040080   -12.55256940   -27.22639080
H       26.43540190   -13.47856900   -26.67139050
C       26.27440070   -11.27156930   -26.27939030
H       25.45340160   -11.49156950   -25.59739110
C       27.47440150   -10.88156890   -25.40039060
O       27.77240180   -11.47856900   -24.44239040
N       28.23140140    -9.82556920   -25.76439090
H       28.00040050    -9.35556890   -26.63239100
C       29.37740140    -9.20856950   -25.03039170
H       29.50440220    -9.88356880   -24.18339160
C       30.65940090    -9.07256890   -25.94839100
H       31.57040210    -8.91256900   -25.37039180
C       30.91740040   -10.23156930   -26.89839170
H       31.19640160   -11.10856910   -26.30239110
H       30.00140190   -10.37456890   -27.48439030
H       31.69940190   -10.03356930   -27.64239120
O       30.44040110    -8.02056880   -26.86139110
H       31.26340100    -7.97856900   -27.35439110
C       28.98140140    -7.91356900   -24.24039080
O       29.78940200    -7.21056940   -23.78739170
N       27.67740060    -7.70556930   -24.17539020
H       27.07240100    -8.23856930   -24.78939060
C       26.98740200    -6.54756930   -23.55739020
H       25.96740150    -6.92156930   -23.47239110
H       27.48940090    -6.32656910   -22.61539080
C       26.94840050    -5.21056940   -24.35739140
O       26.72240070    -4.16456940   -23.71439170
N       27.25740050    -5.12056920   -25.62639050
H       27.38140110    -5.96956920   -26.16439060
C       27.38040160    -3.88256910   -26.45039180
H       27.59940150    -3.04056910   -25.79439160
C       28.44840050    -4.10356900   -27.54839130
H       28.09140210    -4.90256930   -28.19839100
C       28.60540200    -2.87256910   -28.45239070
H       28.92740060    -1.99556910   -27.87739180
H       29.36340140    -3.05956910   -29.22239110
H       27.64740180    -2.60956910   -28.91839030
C       29.76340100    -4.46356920   -26.86139110
H       30.56940080    -4.57856890   -27.59539030
H       29.99440190    -3.58256910   -26.25039100
H       29.59840200    -5.27156930   -26.13839150
C       25.99640080    -3.48156910   -27.07839200
O       25.35440060    -4.31956910   -27.65339090
N       25.68640140    -2.20656920   -26.97739030
H       26.32640080    -1.59956920   -26.47939110
C       24.39640050    -1.63556910   -27.53939060
H       23.55140110    -2.29356910   -27.33639140
C       24.05840110    -0.39756910   -26.69239040
H       24.83440210     0.33143090   -26.92739110
C       22.79140090     0.24943090   -27.21739200
H       22.50640110     1.11443090   -26.60639190
H       22.85540200     0.67643080   -28.22539140
H       22.06240080    -0.56956920   -27.18839070
C       24.00340080    -0.55356910   -25.15839200
H       25.00540160    -0.82156910   -24.82339100
H       23.77040100     0.40343080   -24.69139100
C       22.96140100    -1.57556920   -24.75539020
H       23.34040070    -2.59056930   -24.92939190
H       22.85840030    -1.61356910   -23.66339110
H       21.93940160    -1.45156920   -25.13239100
C       24.26740070    -1.47956920   -29.05039020
O       25.16640090    -1.12656920   -29.79039190
N       23.04440120    -1.76656910   -29.49539180
H       22.28840070    -1.92256920   -28.84039120
C       22.67140200    -1.94356920   -30.94539070
H       23.51240160    -1.74156920   -31.60839080
C       22.29740140    -3.46556930   -31.23439030
H       21.28240200    -3.66856910   -30.89539150
H       22.31440160    -3.53356910   -32.32239150
C       23.28040120    -4.49056910   -30.61939050
H       23.25840190    -4.46156930   -29.52939030
C       23.01440050    -5.90656900   -31.06139180
H       22.73540120    -5.86056900   -32.12139130
H       23.81440160    -6.61356930   -30.80739020
H       22.08340070    -6.14156910   -30.53139110
C       24.70640180    -4.26856900   -31.28839110
H       24.67940140    -4.36656900   -32.38039020
H       25.20440100    -3.32356910   -31.04039190
H       25.35140040    -5.10456900   -30.99039080
C       21.38940050    -1.13656910   -31.40139200
O       20.34640120    -1.19556920   -30.75039100
N       21.51740070    -0.47056920   -32.62839130
H       22.44740100    -0.29956920   -32.99339290
C       20.29740140    -0.03056920   -33.46839140
H       19.55440140     0.37643080   -32.78239060
C       20.63740160     0.95243080   -34.56639100
H       19.68740080     1.41143080   -34.84038930
H       21.38640210     1.70743080   -34.32939150
O       21.13140110     0.30543090   -35.69739150
H       20.34240150     0.35043080   -36.24238970
C       19.58840180    -1.30656910   -34.00339130
O       20.28240200    -2.27956910   -34.30739210
N       18.27140050    -1.39356910   -34.36339190
C       17.37340160    -0.24156910   -34.45339200
H       17.92940140     0.61343090   -34.85839080
H       16.89640050    -0.08356910   -33.47838970
C       16.28740120    -0.66256920   -35.43939210
H       16.67540170    -0.52256920   -36.45639040
H       15.31040100    -0.17156920   -35.35239030
C       16.23340030    -2.22256920   -35.21139140
H       15.72840120    -2.77456900   -36.01338960
H       15.73840140    -2.35956910   -34.24238970
C       17.64040180    -2.61056920   -34.92939000
H       17.64840130    -3.48956920   -34.28539280
C       18.31340220    -3.12056920   -36.19139100
O       18.05440140    -4.27356910   -36.49039080
N       18.94540210    -2.24856930   -36.98039250
H       18.81040190    -1.26356910   -36.78739170
C       19.76640130    -2.59156920   -38.13439180
H       19.09540180    -3.16256900   -38.77639010
C       20.30640030    -1.25156920   -38.79239270
H       20.94240190    -0.76356920   -38.05439000
H       20.99540140    -1.49656920   -39.60139080
C       19.23140140    -0.34256910   -39.39739230
H       19.82440190     0.29243080   -40.05538940
H       18.51140210    -0.93156920   -39.96538930
C       18.55740170     0.44343080   -38.34239200
O       17.40740200     0.86043080   -38.58439250
O       19.13140110     0.67743090   -37.24938960
C       20.90440180    -3.60456920   -37.81639100
O       20.97540090    -4.63656900   -38.40839000
N       21.69340130    -3.31156920   -36.74739070
H       21.44840050    -2.52156930   -36.16239170
C       22.81240080    -4.08456900   -36.33039090
H       23.25140190    -4.45256900   -37.25739290
C       23.79440120    -3.30356910   -35.57339100
H       23.43240170    -3.05356910   -34.57638930
H       24.74440190    -3.83456920   -35.50638960
C       24.13740160    -2.01056910   -36.20138930
H       24.12740140    -2.04256920   -37.29039000
H       23.37140080    -1.32756910   -35.83338930
C       25.43940160    -1.33056910   -35.77839280
O       25.51440050    -0.25256910   -35.11439130
O       26.50340080    -1.88256920   -36.20138930
C       22.19240190    -5.27556900   -35.61139300
O       22.72340200    -6.32956930   -35.72838970
N       21.07740210    -5.08456900   -34.86239240
H       20.69140050    -4.15056900   -34.78539280
C       20.32740210    -6.25856920   -34.23839190
H       20.94240190    -6.68956900   -33.44839100
C       19.13640210    -5.75156930   -33.46139140
H       19.45640180    -4.97756910   -32.75139240
H       18.33940120    -5.42456910   -34.14039230
H       18.66640090    -6.45356890   -32.76139070
C       19.99940110    -7.43156910   -35.19939040
O       20.25240140    -8.56256960   -34.96039200
N       19.57240100    -7.08556940   -36.41539000
H       19.49840160    -6.08656930   -36.56739040
C       19.22940060    -7.99056910   -37.50039290
H       18.66240120    -8.85356900   -37.15139010
C       18.30340190    -7.21956920   -38.50039290
H       18.67640110    -6.22156910   -38.75839230
H       18.41840170    -7.69656900   -39.48139190
C       16.80540080    -7.27956910   -38.25439070
C       15.85240080    -7.75956920   -39.26039120
H       16.24840160    -8.06756880   -40.21639250
C       14.49240110    -7.86056900   -39.01439290
H       13.82740120    -8.27656940   -39.75739290
C       14.05740170    -7.49356940   -37.73538970
H       12.99140170    -7.44256930   -37.56739040
C       14.92240140    -7.03756900   -36.77339170
H       14.54640100    -6.70056920   -35.81938930
C       16.36140060    -6.93756910   -37.00139240
H       16.97540090    -6.46856930   -36.24739070
C       20.38140110    -8.54456900   -38.23039250
O       20.55540080    -9.73756890   -38.50339130
N       21.34440040    -7.61856940   -38.41638950
H       21.28940200    -6.76556920   -37.87438960
C       22.60640140    -8.11656950   -39.05939100
H       22.25540160    -8.64656930   -39.94539260
C       23.49840160    -6.94456910   -39.35139080
H       23.58740040    -6.31256910   -38.46739200
H       24.47340200    -7.28456930   -39.69839100
C       22.95440100    -6.14056920   -40.46438980
H       23.12740140    -6.73256920   -41.36239240
H       21.90440180    -6.03156900   -40.19139100
C       23.53740120    -4.74256900   -40.72138980
H       23.70340160    -4.20956900   -39.78539280
H       24.52440070    -4.97756910   -41.12139130
C       22.70640180    -3.96356920   -41.70939250
H       22.60240170    -4.52256920   -42.63939290
H       21.68040080    -3.90756920   -41.34638980
N       23.29440120    -2.62356930   -41.88039020
H       23.47040180    -2.15256910   -41.00539020
H       24.22240070    -2.72756910   -42.26739120
H       22.73840140    -2.02356910   -42.47238920
C       23.43740080    -9.08756920   -38.29339220
O       23.78840070   -10.09156890   -38.82538990
N       23.66140170    -8.81056880   -36.99739070
H       23.15240100    -8.00756930   -36.64739230
C       24.53340150    -9.60656930   -36.14139180
H       25.44340130    -9.78156950   -36.71639250
C       24.78740120    -8.85456940   -34.83938980
H       23.85840030    -8.40156940   -34.49439240
H       25.27240180    -9.59456920   -34.20439150
C       25.76940160    -7.65556910   -34.93439100
H       25.43240170    -6.82756900   -35.55739210
C       26.10540200    -7.05256890   -33.55839160
H       26.74340060    -7.68656920   -32.93038940
H       26.60640140    -6.08356900   -33.67639160
H       25.16540150    -6.78456930   -33.06039050
C       27.16040040    -8.11556910   -35.46339040
H       27.20840070    -8.04056930   -36.55739210
H       27.98240090    -7.48956920   -35.09439090
H       27.29740140    -9.17156890   -35.20038990
C       24.00340080   -11.01356890   -35.85839080
O       24.79540060   -11.99556920   -35.87539290
N       22.68540190   -11.16256900   -35.66739270
H       22.15440180   -10.30256940   -35.60539250
C       21.83740040   -12.35156920   -35.64538960
H       22.38540080   -12.98756890   -34.94939040
C       20.46040150   -11.97556880   -35.11038970
H       19.96840100   -11.23856930   -35.75638960
H       19.78940200   -12.84356880   -35.11339190
H       20.44540210   -11.73156930   -34.04039000
C       21.78740120   -13.12256910   -37.06339260
O       21.23840140   -14.17356870   -37.16139220
N       22.44340130   -12.59956930   -38.11839290
H       22.91640090   -11.73756890   -37.87539290
C       22.46440120   -12.98456950   -39.50638960
H       22.84440040   -12.17656900   -40.13138960
H       23.04840090   -13.90256880   -39.43239210
C       21.06040190   -13.33756920   -40.00239180
O       20.88940050   -14.37956910   -40.61038970
N       20.02640150   -12.46556950   -39.75638960
H       20.32340050   -11.61356930   -39.29639050
C       18.65640070   -12.56556890   -40.25939180
H       18.36640170   -13.60756870   -40.12438960
C       17.68340110   -11.71756940   -39.42639160
H       17.86440090   -10.66956900   -39.66638950
C       16.23540120   -11.99156950   -39.78339000
H       15.96040150   -13.04556940   -39.64639280
H       15.54240130   -11.35556890   -39.21939090
H       16.04140090   -11.88456920   -40.85739140
C       17.88940050   -12.00856880   -37.92239000
H       17.31040190   -11.25056930   -37.38239290
H       17.58040050   -13.04456900   -37.73739240
H       18.95240210   -11.96356870   -37.65238950
C       18.52540210   -12.47856900   -41.80039220
O       19.25040050   -11.77656940   -42.44739150
N       17.63240050   -13.29456900   -42.35239030
H       17.07940100   -13.82256890   -41.68738940
C       17.59740070   -13.52956960   -43.83539200
H       18.64340210   -13.58156870   -44.13639070
C       16.94640160   -14.89356900   -44.04439160
H       15.99440100   -15.03956890   -43.53438950
H       16.86140060   -14.92956920   -45.13039020
C       17.87040140   -16.06756970   -43.60338970
H       17.61340140   -16.97556880   -44.14939120
H       18.86940190   -15.77256870   -43.92338940
C       17.89740180   -16.34956930   -42.07939150
O       18.84240150   -16.98756980   -41.53539280
O       16.91540150   -16.01756860   -41.38739010
C       16.78740120   -12.46956920   -44.58238980
O       16.67440030   -12.56056880   -45.78739170
N       16.14540100   -11.57556920   -43.84239200
H       16.44440080   -11.44956870   -42.88239290
C       15.10840130   -10.70356940   -44.25239180
H       14.95740130   -10.58956910   -45.32638930
H       14.18440150   -11.10556890   -43.83938980
C       15.34040160    -9.31856920   -43.62039180
O       16.26240160    -9.16556930   -42.80039220
N       14.53940110    -8.29856870   -44.00539020
H       13.73040100    -8.40156940   -44.60539250
C       14.49640080    -7.05956940   -43.22739030
H       15.34740160    -6.95756910   -42.55239110
H       14.56340120    -6.14356900   -43.81439210
C       13.29840090    -6.88856940   -42.30639270
O       12.65840150    -7.91456940   -42.03438950
N       12.93640140    -5.68356900   -41.81639100
H       13.61240100    -4.97456930   -42.07239150
C       11.90140150    -5.41156910   -40.86038970
H       12.06440160    -6.06856920   -40.00539020
C       11.85340120    -3.99456910   -40.34439090
H       11.47140120    -3.22656920   -41.02839280
H       11.23740100    -4.06256910   -39.44039150
C       13.26140120    -3.55856920   -39.84339140
C       13.93540100    -4.41256900   -38.89639280
H       13.48640160    -5.30856900   -38.49439240
C       15.17540170    -3.91356920   -38.46438980
H       15.72640130    -4.49156900   -37.73739240
C       15.72040080    -2.70556930   -38.93139270
H       16.64540100    -2.30656910   -38.54339220
C       15.05540080    -1.92356920   -39.91139220
H       15.47740080    -0.98556920   -40.24039080
C       13.76040080    -2.34156920   -40.30739210
H       13.16540150    -1.75156920   -40.98839190
C       10.60040090    -5.80556920   -41.44539260
O       10.36940100    -5.62656930   -42.64139180
N        9.69340130    -6.36856940   -40.63339230
H        9.90540120    -6.23956920   -39.65139010
C        8.35440160    -6.79456900   -41.05939100
H        8.44440080    -7.35456900   -41.98939130
C        7.80740120    -7.78456930   -39.99938960
H        7.66540150    -7.39156910   -38.98439030
H        6.79340120    -8.05956940   -40.31238940
C        8.52440170    -9.07656960   -39.88439180
C        8.07040120   -10.19556900   -40.62239070
H        7.29740140   -10.09756950   -41.37039180
C        8.72240160   -11.39856910   -40.43939210
H        8.36240100   -12.23756890   -41.01639180
C        9.91540150   -11.46256920   -39.63339230
H       10.47240160   -12.38756940   -39.60039140
C       10.35140130   -10.31656930   -38.94438930
H       11.27740100   -10.37156870   -38.39239120
C        9.65540120    -9.13356880   -39.11139300
H       10.03640080    -8.21556950   -38.68939210
C        7.27340130    -5.65856930   -41.12939070
O        7.28640130    -4.80256890   -40.19839100
N        6.42040110    -5.68756910   -42.22838970
H        6.54140140    -6.45956900   -42.87339020
C        5.21340130    -4.74056910   -42.42639160
H        5.39140130    -3.81156920   -41.88539120
C        5.15840100    -4.40656900   -43.89139180
H        5.30840110    -5.28256890   -44.52139280
H        4.16040130    -4.09856890   -44.20138930
C        6.22040130    -3.30756930   -44.26338960
H        7.21740100    -3.59356900   -43.92839050
H        6.34940150    -3.11456920   -45.32839200
C        5.83440110    -2.04356910   -43.59638980
O        6.63040110    -1.41056920   -42.82739260
O        4.70840120    -1.50456920   -43.87239070
C        3.97740130    -5.56356910   -41.91039280
O        3.70740130    -6.64156910   -42.47838970
N        3.42440130    -5.11456920   -40.81339260
H        3.52440120    -4.16556930   -40.47339250
C        2.55740120    -6.01856900   -40.00539020
H        3.00840120    -7.01156900   -40.02738950
C        2.44340130    -5.56056930   -38.53539280
H        1.95840120    -4.58456900   -38.51039120
H        1.77740120    -6.28256890   -38.06339260
C        3.71740130    -5.60556940   -37.68439100
H        4.33340120    -4.83056930   -38.14039230
C        3.31940130    -5.12856910   -36.27539060
H        4.17940140    -5.23556900   -35.60139080
H        3.02840110    -4.07456920   -36.36038970
H        2.43940110    -5.67756890   -35.91739270
C        4.44540120    -6.96256920   -37.48739240
H        4.94740100    -7.20756910   -38.43038940
H        5.24140120    -6.93356900   -36.73239140
H        3.72540120    -7.69756940   -37.10639190
C        1.11240120    -6.25356910   -40.65938950
O        0.73140130    -5.55956940   -41.59638980
N        0.37440120    -7.19956920   -40.13939290
H        0.73840120    -7.94156930   -39.55339050
C       -1.01359880    -7.43256900   -40.62539290
H       -1.13959870    -6.78956940   -41.49639130
C       -1.11359870    -8.83856870   -41.22238920
H       -2.02559880    -8.99856950   -41.79639050
H       -0.36859880    -9.04356960   -41.99139020
C       -1.17459880    -9.91056920   -40.17939000
H       -0.36459880    -9.67156890   -39.49139020
H       -2.05659870    -9.88956930   -39.53839110
C       -0.90559880   -11.32256890   -40.63739010
O       -0.66059880   -11.60956950   -41.83139040
N       -0.97559880   -12.33156870   -39.78339000
H       -0.73659870   -13.21656890   -40.21438980
H       -1.13959870   -12.24256900   -38.78839110
C       -2.05559870    -7.15456910   -39.50939180
O       -1.64859880    -6.97656920   -38.40639110
N       -3.35459880    -7.06156920   -39.80538940
C       -3.85059880    -7.31856920   -41.18139270
H       -3.97359870    -8.38156890   -41.42139050
H       -3.28559880    -6.72156910   -41.90839000
C       -5.25559850    -6.63956930   -41.04939270
H       -5.92459870    -7.10256910   -41.78539280
H       -5.05859850    -5.59256940   -41.31138990
C       -5.68759870    -6.86656900   -39.54239270
H       -5.98359870    -7.91756920   -39.43539050
H       -6.42359880    -6.10256910   -39.26039120
C       -4.35059880    -6.61456920   -38.80339050
H       -4.27359870    -5.54856920   -38.58739090
C       -4.32359890    -7.52856920   -37.53039170
O       -4.22859860    -8.75256920   -37.56639100
N       -4.50259880    -6.89956900   -36.31938930
H       -4.63159890    -5.89456890   -36.30639270
C       -4.31259870    -7.45656920   -34.99839020
H       -4.38659860    -6.65656900   -34.26239010
C       -5.52859880    -8.36456870   -34.75839230
H       -6.36059860    -7.66256900   -34.81739040
H       -5.57359890    -9.19256880   -35.46438980
C       -5.48859880    -8.96356870   -33.32839200
H       -4.97959850    -8.24356940   -32.68738940
H       -6.51759860    -8.95956900   -32.96739200
C       -4.83559890   -10.32156940   -33.09239200
H       -5.47059870   -11.16856960   -33.35439300
H       -3.88659880   -10.55156900   -33.57739260
C       -4.48359870   -10.49256900   -31.58139040
H       -3.50159880   -10.05156900   -31.40939140
H       -5.28059860    -9.91656880   -31.11139110
N       -4.45359900   -11.92856880   -31.15739060
H       -4.04259870   -12.15156940   -30.26239200
H       -5.40459870   -12.26356890   -31.22539140
H       -3.82559870   -12.47956940   -31.72439190
C       -2.91359880    -8.05156900   -34.75638960
O       -2.58259870    -8.17056940   -33.61839290
N       -2.02759890    -8.22656920   -35.69739150
H       -2.35759880    -7.96856930   -36.62039180
C       -0.67759880    -8.62156870   -35.43038940
H       -0.74559870    -9.65456960   -35.08839040
C       -0.08459880    -8.81956960   -36.87039180
H       -0.81459870    -9.27656940   -37.53939060
H        0.31440120    -7.90456910   -37.30939100
C        1.07540120    -9.79756930   -36.83439250
H        1.80040120    -9.48556900   -36.08338930
H        0.69240120   -10.76956940   -36.52439120
C        1.88240120   -10.05256940   -38.16139220
O        2.12140130   -11.26556870   -38.48139190
O        2.12040110    -9.12956910   -38.98739240
C        0.27640130    -7.87056920   -34.50739290
O        0.98640130    -8.45856950   -33.67739110
N        0.20340130    -6.49556920   -34.56938930
H       -0.57759880    -6.12556930   -35.09638980
C        0.73440120    -5.68056920   -33.44039150
H        1.81440130    -5.75656940   -33.31439210
H        0.54440120    -4.61656900   -33.58039090
C        0.11240120    -5.95856900   -32.10839080
O        0.77340130    -6.04256920   -31.12539100
N       -1.20059152    -6.19632304   -32.02524686
H       -1.76100977    -6.17792197   -32.86956988
C       -1.83074317    -6.62301818   -30.75197045
H       -1.54508398    -5.91641143   -29.97767675
C       -3.36646356    -6.63259988   -30.80942175
H       -3.67529600    -7.56106878   -31.26939676
C       -3.96863025    -6.58569886   -29.40528832
H       -5.06431512    -6.62813975   -29.44694611
H       -3.63891784    -7.44965777   -28.82014010
H       -3.67640266    -5.67256833   -28.87266420
C       -3.97037544    -5.45860941   -31.58688092
H       -3.72139760    -4.51376928   -31.09335994
H       -3.60246741    -5.41410351   -32.61722638
H       -5.06151730    -5.55486627   -31.62696305
C       -1.30592843    -8.00283131   -30.32830559
O       -1.02013687    -8.21945163   -29.16113033
N       -1.06659880    -8.88956930   -31.30439190
H       -1.33759880    -8.63456920   -32.24639130
C       -0.37259880   -10.18656920   -31.09139060
H       -1.01859880   -10.78756900   -30.45139120
C       -0.38159870   -10.96156880   -32.41939160
H        0.47340120   -10.63456920   -33.02339170
H       -0.20159870   -12.01856900   -32.18939210
H       -1.30059870   -10.81056880   -33.00039290
C        0.99840120   -10.05656910   -30.41539190
O        1.30840120   -10.83956910   -29.53439140
N        1.76240120    -9.03056910   -30.73339080
H        1.49740120    -8.46056940   -31.52839090
C        3.07840130    -8.83656880   -30.12239070
H        3.56740120    -9.78356930   -29.89339070
C        3.96840120    -7.94856930   -31.03839110
H        3.36740140    -7.07956930   -31.31039050
H        4.85640140    -7.65056900   -30.48039050
C        4.43140130    -8.78456880   -32.27339170
H        3.57940130    -9.25056930   -32.76939010
C        5.20040130    -7.90156940   -33.19039150
H        6.02140140    -7.44756940   -32.62139130
H        5.52840140    -8.42056940   -34.09939190
H        4.53040120    -7.10356900   -33.53438950
C        5.44440130    -9.85356900   -31.82139210
H        6.12240120   -10.13356880   -32.63639070
H        5.98040100    -9.46156880   -30.94839100
H        4.82640120   -10.69756890   -31.49139020
C        2.89540120    -8.15156940   -28.74639130
O        3.52640130    -8.50656890   -27.77439120
N        1.99486990    -7.16245884   -28.57903999
H        1.44089706    -6.86739410   -29.38135903
C        1.97187774    -6.32871176   -27.33749688
H        2.96722037    -6.38604511   -26.90035166
C        1.78479512    -4.82342030   -27.62367981
H        2.00238487    -4.28458661   -26.70066716
C        2.77871389    -4.31848274   -28.67605431
H        3.79549371    -4.62831414   -28.41003325
H        2.54512798    -4.71717921   -29.67043456
H        2.75181758    -3.22326327   -28.73244036
C        0.36534755    -4.43861295   -28.04488976
H       -0.36164722    -4.67692118   -27.26005005
H        0.30525090    -3.36180885   -28.23890182
H        0.08065205    -4.96619682   -28.95592098
C        1.03953566    -6.76022111   -26.18714695
O        1.32708038    -6.41854044   -25.05536614
N       -0.08296221    -7.44976782   -26.42397245
H       -0.28342444    -7.73534852   -27.38119311
C       -1.16297765    -7.58140792   -25.42053876
H       -1.07136352    -6.77937544   -24.68421193
C       -2.49902038    -7.37061416   -26.15636977
H       -2.40692339    -6.41148428   -26.70874833
H       -2.58854595    -8.15981409   -26.92645957
C       -3.85964961    -7.32739130   -25.43914596
O       -4.87836546    -7.38063181   -26.16112264
N       -3.90670785    -7.22033536   -24.09375141
H       -4.84417216    -7.19208649   -23.68374135
H       -3.09235335    -6.95606984   -23.45642133
C       -1.12900893    -8.91569442   -24.64018848
O       -1.60272926    -9.92750231   -25.13819488
N       -0.57599743    -8.93584140   -23.41699290
H       -0.21356932    -8.06162821   -23.04644190
C       -0.60868584   -10.11064173   -22.52170860
H       -1.61338658   -10.19384016   -22.11003333
H       -0.43161647   -11.01126686   -23.09898795
C        0.38352809   -10.11642427   -21.34470965
O        1.24266167    -9.26369636   -21.22984997
N        0.25979313   -11.10305628   -20.45243530
H       -0.38026835   -11.85682219   -20.67338164
C        0.94089491   -11.22261709   -19.13613002
H        0.92134887   -10.25017827   -18.64467767
C        0.17399196   -12.22757893   -18.25683694
H        0.70070533   -12.36860075   -17.31453896
C       -1.23840046   -11.76904681   -17.94104564
H       -1.86030468   -11.76770323   -18.84193216
H       -1.69164020   -12.44494872   -17.21037837
H       -1.22167805   -10.75863969   -17.51632923
O        0.04135796   -13.46283133   -18.91709689
H       -0.24331526   -14.11650175   -18.23422426
C        2.41645155   -11.65781417   -19.18363577
O        2.97398431   -12.13638447   -18.20056101
N        3.06040120   -11.57956890   -20.34739110
H        2.66540120   -11.09956930   -21.14739040
C        4.24040130   -12.36456870   -20.63439180
H        4.00040100   -13.37856960   -20.31439020
C        4.33740140   -12.39556880   -22.18039130
H        3.46340130   -12.77756880   -22.72339060
H        4.42840150   -11.37456890   -22.57039070
H        5.22240110   -13.02556900   -22.32939150
C        5.48340130   -11.89856910   -19.89639090
O        6.24540140   -12.78756900   -19.49639130
N        5.73640110   -10.55756950   -19.65339090
H        5.06040140    -9.83756920   -19.87839130
C        6.99940110   -10.16256900   -18.92739110
H        7.79940130   -10.79156880   -19.31739040
C        7.51740120    -8.72656920   -19.13139150
H        6.87640140    -8.05556870   -18.55839160
C        8.99740120    -8.51956940   -18.67639160
H        9.12940120    -8.98556900   -17.69239040
H        9.68840120    -9.06256960   -19.33239170
H        9.22840120    -7.45256900   -18.57239150
C        7.50640110    -8.19456960   -20.63339040
H        7.89540150    -7.17256930   -20.70739170
H        8.23340130    -8.90356920   -21.04939080
H        6.46740100    -8.27556900   -20.97739030
C        6.96640110   -10.54156880   -17.44039150
O        7.84440140   -11.12956910   -16.89939120
N        5.89540150   -10.12356950   -16.77439120
H        5.08440110    -9.73956870   -17.24439050
C        5.61640120   -10.54056930   -15.38439080
H        6.30840110   -10.07356930   -14.68439100
H        4.59240100   -10.24456880   -15.15539070
C        5.73040100   -11.99056910   -15.05739120
O        6.41940120   -12.32756900   -14.11639120
N        5.24740120   -12.90356920   -15.96139140
H        4.73540120   -12.59956930   -16.78039170
C        5.24440150   -14.32656960   -15.83539100
H        5.19940140   -14.57956890   -14.77639100
C        4.12840130   -14.96956920   -16.58439060
H        4.12340120   -16.02056880   -16.29339030
H        3.21340130   -14.49056910   -16.23739050
O        4.21840140   -14.71156880   -17.92939190
H        3.88540120   -13.83156870   -18.11739160
C        6.63340140   -14.98056890   -16.15639110
O        6.87740140   -16.02056880   -15.65439130
N        7.41440110   -14.31856920   -16.99039080
H        7.12440110   -13.36256890   -17.15539170
C        8.81940080   -14.71556950   -17.31439020
H        8.85240080   -15.75956920   -17.62639050
H        9.27440170   -14.18356900   -18.14939120
C        9.72640130   -14.57856940   -16.13139150
O       10.37340160   -15.52956960   -15.67039110
N        9.81740090   -13.31356910   -15.62239070
H        9.31340120   -12.59156890   -16.12239070
C       10.58240130   -13.11056900   -14.39639090
H       11.55540080   -13.53356930   -14.64539150
C       10.68040080   -11.62656880   -14.17939090
H       10.96040150   -11.11356930   -15.09939100
H        9.72440150   -11.24656870   -13.81939130
C       11.73340130   -11.41356950   -13.13739110
H       11.26040080   -11.63256930   -12.18039130
H       12.49240110   -12.16856960   -13.33939080
S       12.43340110    -9.73556900   -12.96639160
C       14.10240080   -10.24656870   -12.42839150
H       14.70640090    -9.33556940   -12.33039090
H       14.00540160   -10.55256940   -11.37939070
H       14.56040100   -11.10056880   -12.94339080
C       10.04240130   -13.87956910   -13.17339130
O       10.79640100   -14.37856960   -12.39339070
N        8.75940130   -13.99256900   -12.98739150
H        8.21140100   -13.34356880   -13.53839110
C        8.19540120   -14.81656930   -11.95239070
H        8.50740150   -14.36156940   -11.01239110
C        6.66040130   -14.86856940   -11.94339080
H        6.38140110   -15.61856940   -11.19339080
H        6.18740130   -13.90556910   -11.71839140
H        6.18540140   -15.14756870   -12.89239120
C        8.78240110   -16.21956830   -11.86939140
O        9.15540120   -16.69156840   -10.78539090
N        8.78540130   -16.86557010   -13.10039140
H        8.58040140   -16.20956990   -13.84439090
C        9.32240100   -18.20756910   -13.28939150
H        8.78340150   -18.76756860   -12.52639100
C        9.09840110   -18.86456870   -14.63239100
H        9.55440140   -18.31656840   -15.45739080
H        9.67540170   -19.78456880   -14.73039150
O        7.78340100   -19.14756970   -14.96139140
H        7.36440130   -18.37156870   -15.34239100
C       10.82040120   -18.37456890   -12.98639110
O       11.30440140   -19.25457000   -12.28339100
N       11.60640140   -17.46656990   -13.53039070
H       11.15240100   -16.85156820   -14.19539070
C       13.05140110   -17.20756910   -13.35939120
H       13.66840170   -18.03956990   -13.69739150
C       13.35340120   -16.07356830   -14.24539090
H       13.17540170   -16.39656830   -15.27139090
H       12.53740120   -15.36656950   -14.09339140
C       14.68940160   -15.39056870   -14.04939080
H       14.83840080   -15.09056950   -13.01139070
H       15.53840160   -16.02856830   -14.29239080
S       14.72540090   -13.76856900   -14.88339140
C       16.12940220   -13.00756930   -13.97839070
H       16.30640030   -11.98256870   -14.32439140
H       15.76940160   -12.88956930   -12.94839100
H       16.87240220   -13.80856900   -14.07839110
C       13.52840140   -16.93857000   -11.95039080
O       14.65740110   -17.33156970   -11.58039090
N       12.62040140   -16.52856830   -11.10639100
H       11.68740080   -16.42156980   -11.48739150
C       12.87540150   -16.23456950    -9.66939070
H       13.94640160   -16.13556860    -9.49539090
C       11.97740080   -14.99956890    -9.30839160
H       11.00440120   -15.00756930    -9.80039120
C       11.63140110   -14.73156930    -7.85939120
H       11.17340090   -15.63156890    -7.43039130
H       12.48540120   -14.48556900    -7.21639110
H       10.90640160   -13.90856930    -7.86539130
C       12.73540120   -13.87156870    -9.86739160
H       12.15140150   -12.94356920    -9.84339140
H       13.73240090   -13.76656910    -9.42239090
H       12.94540120   -14.06656930   -10.92639060
C       12.51140120   -17.47456930    -8.79539110
O       13.17640110   -17.75256920    -7.81939130
N       11.51040080   -18.23357010    -9.24639130
H       10.99940110   -17.94856830   -10.07339100
C       11.10540100   -19.46756940    -8.60239120
H       11.13340090   -19.29256820    -7.52639100
C        9.69140150   -19.84556960    -8.99539090
H        9.63740160   -19.91456990   -10.08239080
H        9.41540150   -20.81956860    -8.59139160
C        8.53440090   -19.05756950    -8.46839140
H        8.59640120   -17.99356840    -8.69639110
C        7.26440140   -19.67156980    -9.11939140
H        7.18940110   -20.73556900    -8.86539080
H        6.30340150   -19.18756870    -8.90439130
H        7.44440130   -19.71756940   -10.20039080
C        8.25840090   -19.33656880    -6.91039130
H        8.27740100   -20.38956830    -6.60239120
H        9.15240100   -19.01856990    -6.36039110
H        7.37440110   -18.79656980    -6.54739090
C       12.03340150   -20.62156870    -8.80539130
O       12.13240150   -21.52656940    -7.96239090
N       12.66940120   -20.76556970    -9.98439120
H       12.52540110   -20.04256820   -10.67939090
C       13.71840100   -21.66756820   -10.16939070
H       13.42640110   -22.71656990   -10.13239100
C       14.42240140   -21.35356900   -11.50939080
H       13.76840110   -21.53656960   -12.37039090
H       14.82440090   -20.33256910   -11.50539110
C       15.76040080   -22.20156860   -11.83439060
C       17.03140070   -21.56056980   -11.62639140
H       17.20140080   -20.59456830   -11.17539120
C       18.18740080   -22.35056880   -11.86639120
H       19.13540080   -21.85356900   -11.71839140
C       18.03840070   -23.62257000   -12.46239090
H       18.92340090   -24.14456940   -12.79339120
C       16.78440090   -24.20257000   -12.71439080
H       16.68640140   -25.19956970   -13.11639120
C       15.65140150   -23.53856850   -12.19239140
H       14.68240170   -24.01456830   -12.19839100
C       14.73540120   -21.37356950    -9.03939150
O       15.09040160   -22.29556850    -8.25939080
N       15.23340130   -20.13356970    -8.83839130
H       14.92940140   -19.31056980    -9.34439090
C       16.04440120   -19.87356950    -7.62539100
H       16.92840190   -20.50256920    -7.73239090
C       16.39840130   -18.40856930    -7.61039110
H       15.52240090   -17.78456880    -7.43539090
H       17.10840030   -18.41556930    -6.78339100
C       17.08740040   -17.98756980    -8.95639130
H       17.89340210   -18.68356900    -9.18839070
H       16.36240200   -17.89756970    -9.76539130
C       17.83040050   -16.64956860    -8.85539150
O       17.58640100   -15.81556890    -9.75139140
O       18.71440120   -16.45456890    -8.02439120
C       15.47740080   -20.25956920    -6.30039120
O       16.10040090   -20.88756940    -5.51139120
N       14.17640110   -19.87456890    -6.02639100
H       13.70040130   -19.30056950    -6.71239090
C       13.49340150   -20.14956860    -4.72439100
H       14.10040090   -19.70656970    -3.93439100
C       12.13440130   -19.33056830    -4.75939130
H       11.46440120   -19.72056960    -5.53539130
H       11.61040120   -19.44456860    -3.80139110
H       12.23540120   -18.28456880    -5.07139110
C       13.20740130   -21.64756970    -4.35639100
O       13.30340100   -21.95656970    -3.19239120
N       12.94940090   -22.57856940    -5.33639100
H       12.76840110   -22.23856930    -6.27439120
C       12.83140090   -24.03456880    -5.04439120
H       12.13640120   -24.19156840    -4.21939130
C       12.26840110   -24.81756970    -6.25039100
H       12.80940150   -24.40856930    -7.10439110
H       12.66340160   -25.83256910    -6.20339110
C       10.76440140   -24.65456960    -6.47239110
O        9.98640160   -25.57256890    -6.23939130
N       10.32840160   -23.56456950    -7.03139110
H        9.34340100   -23.50256920    -7.26039120
H       10.98940090   -22.85056880    -7.31239130
C       14.19340130   -24.66156960    -4.65039110
O       14.27240090   -25.51356890    -3.76239110
N       15.28440090   -24.22456930    -5.23139100
H       15.13840100   -23.51456830    -5.93939110
C       16.62940220   -24.76157000    -4.90639110
H       16.51440050   -25.84456830    -4.86839100
C       17.53840070   -24.38657000    -6.03439090
H       17.47840120   -23.30456920    -6.15039110
C       19.03640170   -24.69356920    -5.87739130
H       19.19240190   -25.75856970    -5.66539100
H       19.65640070   -24.25956920    -6.67139100
H       19.44840050   -24.22656820    -4.97539090
C       17.00540160   -25.01056860    -7.35839130
H       16.11340140   -24.45656970    -7.65239100
H       17.75840190   -24.84356880    -8.12839130
C       16.65340040   -26.46356960    -7.40139100
H       17.37040140   -27.06156920    -6.82639120
H       15.65040110   -26.57156940    -6.96839090
H       16.57540130   -26.91656880    -8.39739130
C       17.20440100   -24.26256940    -3.53039120
O       17.74840160   -24.97356990    -2.75639100
N       16.93340110   -22.99356840    -3.14439110
H       16.51140210   -22.39456940    -3.84439110
C       17.28940200   -22.34556960    -1.85139110
H       18.26040080   -22.70156860    -1.50639120
C       17.25640110   -20.78356930    -2.02639100
H       16.24540140   -20.52856830    -2.34239100
H       17.33140180   -20.38056950    -1.01639120
C       18.28240200   -20.17356870    -3.04539110
H       18.37640190   -20.78556820    -3.94239120
C       17.85940170   -18.75056840    -3.57639120
H       18.73240090   -18.49656870    -4.19039110
H       16.89140130   -18.71756940    -4.09139110
H       17.96340180   -17.97356990    -2.80939100
C       19.66840170   -20.07456970    -2.35139110
H       20.41740040   -19.62456890    -3.01439120
H       19.64540100   -19.55356980    -1.38639120
H       19.99640080   -21.10857010    -2.18939110
C       16.38540080   -22.79156880    -0.68139110
O       16.82540130   -22.83956910     0.46360890
N       15.13540080   -23.27256970    -0.95039110
H       14.69540120   -22.99956890    -1.82139110
C       14.20740130   -23.86956980     0.05760890
H       14.23840140   -23.28456880     0.97660890
C       12.85840130   -23.75457000    -0.51839110
H       12.96440120   -24.39556880    -1.40239110
H       12.17440130   -24.23556900     0.19260890
H       12.51040080   -22.72856900    -0.69339110
C       14.59440140   -25.27256970     0.52060890
O       14.40340140   -25.70756910     1.65860890
N       15.11340140   -26.10456850    -0.42539110
H       15.27940080   -25.73156930    -1.35339120
C       15.68440150   -27.36356930     0.02460890
H       15.03440090   -27.82057000     0.77060890
C       15.89940170   -28.53856850    -1.07539120
H       14.91740130   -28.91256900    -1.36539110
C       16.62640190   -28.15656850    -2.35239100
H       16.65440180   -28.97256850    -3.08539100
H       16.38940050   -27.17156980    -2.77239110
H       17.71840100   -28.19557000    -2.24839120
C       16.56940080   -29.79856870    -0.54139110
H       17.62340160   -29.67956920    -0.26039110
H       16.00440220   -30.14656830     0.33260890
H       16.46440120   -30.56856920    -1.31439110
C       17.02540210   -27.12957000     0.76460890
O       17.31740190   -27.81256870     1.70860890
N       17.82240100   -26.11656950     0.44260890
H       17.56740190   -25.58756830    -0.38239110
C       19.07140160   -25.74456980     1.14260890
H       19.72740170   -26.60256960     1.29360890
C       19.87640190   -24.74156950     0.35060890
H       20.02140050   -25.16856960    -0.64139110
H       19.23140140   -23.86256980     0.33060890
C       21.25440220   -24.30156900     0.83160890
H       21.32740210   -24.07757000     1.89560890
C       22.19540210   -25.47456930     0.55160890
H       22.18340110   -25.85756870    -0.47639110
H       23.24640080   -25.22856900     0.74560890
H       21.98540120   -26.32156940     1.21660890
C       21.70940210   -23.05756950     0.03460890
H       21.70840070   -23.24256900    -1.04639110
H       20.94140050   -22.28656960     0.17760890
H       22.64640050   -22.60656930     0.38360890
C       18.73540120   -25.29056930     2.56960890
O       19.37140080   -25.63657000     3.49960900
N       17.63440130   -24.54957010     2.71060900
H       17.19240190   -24.37056920     1.81660890
C       17.12840080   -24.08256910     3.96160890
H       17.91440200   -23.53856850     4.48560910
C       15.90440080   -23.18157010     3.75460890
H       15.67240140   -22.91556930     4.79260870
H       16.23440170   -22.33556940     3.13860890
H       15.08240130   -23.70556830     3.25160880
C       16.68340110   -25.32057000     4.85760880
O       16.93540190   -25.34956930     6.05060910
N       16.09940150   -26.35556980     4.23060890
H       15.85140130   -26.18456840     3.26360890
C       15.85940170   -27.58456990     5.08260870
H       15.34040160   -27.26856990     5.98760890
C       14.91740130   -28.54556850     4.28260900
H       15.25240140   -28.61756900     3.24860880
H       14.81940080   -29.43857000     4.90060900
C       13.48740100   -28.00556950     4.32060910
H       13.02240090   -28.18056870     5.29160880
H       13.48940090   -26.92656900     4.16560890
C       12.51540090   -28.62556840     3.31860900
O       11.51840110   -28.01056860     2.81460880
O       12.76040080   -29.82156940     3.11360880
C       17.09840200   -28.40456960     5.47860910
O       17.29640200   -28.58156970     6.66560890
N       17.95940210   -28.79056930     4.50660900
H       17.75840190   -28.54656980     3.54460880
C       19.28040120   -29.48556900     4.75460910
H       19.07140160   -30.44656940     5.22460890
C       19.97840120   -29.81456950     3.36560890
H       20.09640120   -28.90656850     2.77460890
C       21.36740110   -30.34456830     3.59560890
H       22.04640200   -29.54856870     3.92560890
H       21.44440080   -31.21056940     4.26460890
H       21.89940070   -30.58556940     2.66760900
C       19.05540080   -30.85156820     2.65260890
H       19.31340220   -31.84956930     3.02860880
H       17.98240090   -30.63456920     2.71560880
H       19.35140040   -30.88356970     1.59660890
C       20.21940040   -28.68556980     5.65460870
O       20.59540180   -29.14456940     6.69960880
N       20.30340190   -27.35456850     5.46660900
H       19.95540050   -26.98656850     4.58960870
C       21.10340120   -26.43857000     6.41060880
H       22.11940190   -26.82956890     6.47560880
C       21.22440150   -24.93157010     5.91860870
H       20.27640150   -24.57456970     5.51560880
H       21.50040050   -24.25856970     6.72960900
C       22.34840200   -24.91956900     4.83960870
H       23.19340130   -25.56956860     5.06460910
H       21.82940100   -25.22756960     3.93160890
S       23.09740070   -23.29356960     4.47660880
C       21.60140040   -22.37656970     3.87160900
H       21.79140090   -21.93456840     2.88560890
H       20.71840100   -23.00256920     3.69360900
H       21.32340050   -21.62856860     4.62360910
C       20.60340120   -26.45756910     7.84060910
O       21.45440100   -26.60356900     8.70560930
N       19.29240040   -26.52156830     8.14960860
H       18.72140120   -26.63456920     7.31960870
C       18.59640120   -26.60756870     9.42860890
H       18.78640170   -25.70257000    10.00560860
C       17.06840130   -26.49057010     9.37460900
H       16.66040040   -27.24856950     8.70760920
H       16.67340090   -26.63556860    10.38060860
O       16.52540210   -25.26756860     8.81460860
H       16.79940030   -25.27756880     7.89460900
C       18.91840170   -27.91956900    10.14560890
O       19.11540030   -27.82057000    11.35760880
N       18.99640080   -29.07256890     9.44960880
H       18.73240090   -28.91956900     8.48460870
C       19.48240090   -30.35456850    10.00860880
H       19.02140050   -30.64756970    10.95260910
C       19.19340130   -31.40756990     9.01160910
H       19.95040130   -31.51756860     8.22460840
H       19.18240170   -32.40256880     9.47360900
H       18.18140030   -31.18656920     8.65060900
C       21.03640170   -30.30356980    10.32460880
O       21.50940130   -30.58956910    11.41260910
N       21.82240100   -29.82656860     9.31360910
H       21.36040120   -29.49156950     8.47660920
C       23.27740100   -29.77856830     9.40360930
H       23.61840060   -30.78156850     9.66360860
C       23.92440030   -29.30956840     8.02960870
H       23.43340110   -28.48556900     7.51260900
C       25.40540120   -28.83556940     8.16460900
H       26.02140050   -29.58156970     8.68160920
H       25.85540200   -28.59556960     7.19260880
H       25.44640160   -27.89456940     8.72560880
C       23.91940120   -30.52456860     7.08160880
H       24.34140210   -31.42457010     7.52860880
H       22.91540150   -30.79356960     6.75460910
C       24.62140080   -30.32556920     5.76760910
H       24.32140160   -31.02156830     4.97460890
H       24.53440090   -29.35156820     5.27060890
H       25.70240210   -30.48056980     5.87560890
C       23.67440030   -28.90956880    10.57560920
O       24.59840200   -29.28556820    11.25960920
N       22.90040210   -27.79256820    10.82960890
H       22.23640060   -27.44056890    10.15060900
C       23.07940100   -27.04957010    12.08360860
H       24.06940080   -26.59656910    12.14260860
C       22.14340210   -25.83556940    11.98660850
H       22.57040210   -25.11557010    11.27760890
H       21.19040110   -26.19256970    11.57860850
C       21.83140180   -25.15256880    13.30460930
C       20.52440070   -25.16656880    13.90960880
H       19.72440150   -25.61156850    13.33760930
C       20.24840160   -24.39956860    14.98060890
H       19.21140100   -24.33856960    15.27660850
C       21.28140070   -23.70257000    15.65360930
H       21.09140210   -23.04957010    16.49360850
C       22.57440190   -23.69756890    15.12060930
H       23.29540060   -22.97956850    15.47960850
C       22.83840180   -24.38657000    13.93060870
H       23.84740070   -24.26856990    13.56360910
C       22.84340100   -27.93956950    13.36260890
O       23.72940060   -28.03656960    14.18160920
N       21.64340210   -28.54856870    13.50960920
H       20.95140080   -28.26056860    12.82860850
C       21.33040050   -29.56256870    14.60460850
H       21.35840030   -29.01556970    15.54760930
C       19.99940110   -30.24356840    14.25060840
H       19.64940070   -30.77856830    15.14160920
H       19.24340060   -29.52656940    13.90660860
H       20.10540200   -30.98156930    13.44660850
C       22.31240080   -30.67756840    14.84560870
O       22.67140200   -30.95856860    15.98960880
N       22.96140100   -31.16656880    13.76360890
H       22.79740140   -30.58056830    12.95460890
C       24.17440030   -32.03157040    13.78660870
H       23.85240170   -32.91856770    14.33160880
C       24.56940080   -32.52756880    12.35660930
H       23.81140140   -33.22856900    12.00660900
H       24.43440060   -31.67256930    11.69460870
C       25.93840220   -33.20756910    12.15660860
H       26.04440120   -33.30857090    11.07660870
H       26.78740120   -32.55257030    12.35160920
C       26.05140110   -34.61056900    12.78060910
O       25.43440060   -34.90256880    13.86460880
O       26.85940170   -35.43357090    12.32660870
C       25.40140150   -31.35656930    14.54060940
O       25.87440110   -31.83256910    15.57360940
N       25.79940030   -30.15556910    14.12260910
H       25.42440030   -29.84656910    13.23260880
C       27.05840110   -29.50956920    14.62560840
H       27.77040100   -30.31056980    14.82660870
C       27.68940160   -28.58856960    13.56560900
H       27.78640170   -29.13657000    12.62760930
C       27.00140190   -27.30156900    13.15160850
H       26.70540050   -26.69856830    14.01860900
H       27.70940210   -26.66756820    12.60260870
H       26.20240210   -27.54156880    12.43860910
C       29.05040170   -28.03756900    14.03460880
H       29.03640170   -27.14956860    14.67960930
H       29.68540190   -28.80056950    14.49960900
H       29.65440180   -27.80256840    13.14960860
C       26.78340150   -28.84356880    16.02860830
O       27.59440040   -28.64956860    16.89860920
N       25.54140090   -28.41656880    16.27060890
H       24.89740180   -28.58156970    15.50660900
C       25.00640110   -28.07156940    17.64660840
H       25.74040030   -27.35056880    18.00660900
C       23.55340190   -27.50856970    17.59460830
H       23.01040080   -28.14456940    16.89560890
H       23.17840190   -27.50956920    18.61860850
C       23.38640210   -25.97356990    17.09660910
H       23.79140090   -25.86356930    16.09060860
H       22.30240060   -25.87257000    17.03160860
S       24.31440160   -24.68956950    18.04860880
C       25.81440160   -24.49956890    16.96560860
H       25.64240070   -24.73756980    15.90860840
H       26.44440080   -23.60256960    17.01560970
H       26.42540170   -25.29957010    17.40060810
C       25.06340220   -29.14056970    18.75960920
O       25.05340190   -28.88657000    19.98060800
N       25.18540190   -30.43256950    18.34660910
H       25.35740090   -30.62356950    17.36760900
C       25.03540040   -31.52556990    19.29560850
H       24.93640140   -32.41056820    18.66560940
C       26.29540060   -31.69856830    20.12960820
H       26.23140140   -31.06056980    21.01060870
H       26.14740180   -32.69356920    20.54860880
C       27.61140060   -31.62957000    19.36160850
H       27.55040170   -31.99456980    18.33660890
H       27.85540200   -30.57156940    19.26460840
C       28.80940060   -32.25756840    20.03860860
O       29.63840100   -31.68656920    20.72360800
N       28.84340100   -33.59656910    19.96960830
H       29.44440080   -34.11056900    20.60160830
H       28.10040090   -34.09656910    19.49660870
C       23.68840220   -31.34556960    20.08360860
O       23.49640080   -31.42457010    21.32560920
N       22.54640200   -31.08956910    19.40960880
H       22.58840180   -31.09756850    18.39760970
C       21.14640050   -31.20356940    19.89660840
H       21.12840080   -30.67956920    20.85260960
H       20.39540100   -30.85556980    19.18760870
C       20.73440170   -32.62756730    20.23160930
O       21.52140050   -33.57156750    20.09960940
N       19.44840050   -32.82957080    20.64560890
H       18.96940040   -32.00357060    20.98360820
C       18.79340170   -34.15356830    20.85460850
H       19.51840210   -34.94857030    21.02960970
C       17.90740200   -34.24356840    22.11060910
H       17.32640080   -33.32257080    22.17160800
H       17.26040080   -35.12056730    22.10860820
C       18.90940090   -34.26657100    23.36560820
H       19.59040070   -35.09457020    23.16760830
H       19.63640210   -33.45457080    23.35260960
C       18.20540050   -34.25256730    24.77160840
H       17.58040050   -33.37656780    24.94760890
H       17.57040210   -35.12857060    24.90760800
C       19.23640060   -34.37056730    25.87260820
H       19.88540080   -35.24256900    25.79060940
H       19.83740040   -33.46857070    25.76560970
N       18.62640190   -34.27556990    27.25860980
H       17.86140060   -34.92956920    27.35160830
H       19.29940030   -34.42356870    27.99560930
H       18.19440080   -33.38056950    27.43460850
C       18.05940060   -34.46456910    19.56260870
O       17.34940150   -33.58757020    19.05060960
N       17.98240090   -35.71257020    19.06060980
C       18.67540170   -36.90256880    19.63760950
H       18.25940130   -37.01757050    20.64560890
H       19.71740150   -36.62157060    19.83660890
C       18.52740100   -38.13657000    18.71560860
H       17.67540170   -38.73957060    19.05260850
H       19.37940220   -38.82656860    18.69360920
C       18.11940190   -37.44956970    17.38360980
H       17.44940190   -38.12056730    16.83260920
H       18.98540120   -37.22256850    16.74860950
C       17.41840170   -36.12656780    17.77660940
H       17.73340030   -35.32156750    17.11260800
C       15.88240150   -36.18656920    17.64360810
O       15.35140130   -36.14257050    16.53160860
N       15.10840130   -36.28256990    18.77260970
H       15.50740150   -36.18756870    19.69860840
C       13.65140150   -36.38856890    18.78460880
H       13.45440100   -37.35956950    18.33060840
C       13.20340160   -36.69157030    20.21460910
H       13.42540170   -35.79356770    20.79260830
H       12.12240120   -36.80556870    20.29360960
C       13.82440090   -37.96056750    20.79760930
H       13.42840100   -38.77956770    20.19660950
H       14.91440110   -37.95056920    20.79860880
C       13.44240090   -38.18856810    22.22360800
O       12.37140080   -37.71756740    22.73460960
O       14.12740140   -39.01456830    22.88260840
C       12.87240120   -35.28256990    18.03960800
O       11.74540140   -35.48456950    17.66460800
N       13.34640120   -34.04156880    17.93360900
H       14.27540110   -33.82556920    18.27660940
C       12.55640130   -32.98656850    17.35060880
H       11.62940120   -32.84856800    17.90560910
C       13.19040110   -31.57856940    17.28460880
H       12.37540150   -30.84656910    17.33460810
H       13.83140090   -31.37556840    18.15260890
C       14.04940130   -31.21556850    16.13660810
C       15.44240090   -31.23756980    16.29260830
H       15.86840150   -31.56056980    17.23160930
C       16.29540060   -31.07356830    15.19760890
H       17.36240200   -31.23156930    15.23760890
C       15.71040150   -30.60156820    14.01060870
H       16.40840150   -30.32656860    13.23360920
C       14.34140110   -30.30956840    13.91160870
H       13.96540160   -29.95356940    12.96360870
C       13.50240140   -30.65956880    14.96360870
H       12.43940160   -30.50656890    14.84960840
C       11.99940110   -33.38456730    15.96760850
O       10.99840160   -32.87056730    15.59960840
N       12.73240090   -34.21957020    15.19660850
H       13.59140110   -34.64857100    15.51960850
C       12.43240170   -34.61756900    13.78360840
H       11.92340090   -33.76856990    13.32860850
C       13.73640160   -34.87656780    13.00860880
H       13.46140100   -35.15657040    11.99260900
C       14.63840100   -33.66656880    12.77460860
H       14.94540120   -33.21756740    13.72760870
H       15.54540160   -34.07556920    12.31160930
H       14.13840100   -33.00856780    12.05360890
O       14.50740150   -35.86256790    13.55360890
H       14.69040110   -36.55957030    12.91960910
C       11.51440140   -35.81256870    13.74860860
O       11.28340150   -36.40756990    12.73660850
N       11.04240130   -36.29056930    14.92160890
H       11.24140170   -35.81156920    15.79160880
C       10.25940130   -37.55957030    15.00360870
H       10.79040150   -38.37857060    14.51860900
C       10.12840080   -37.83556750    16.50560950
H       11.16640090   -37.88856890    16.83260920
H        9.52140140   -37.09956740    17.03160860
C        9.44140150   -39.15456770    16.78060910
O        8.44040110   -39.22256850    17.53560830
O        9.94940090   -40.23257060    16.33760830
C        8.91040130   -37.41957090    14.26260850
O        8.09740160   -36.60956950    14.64960860
N        8.71540160   -38.21056750    13.17160890
H        9.48040100   -38.81356810    12.89460850
C        7.51040120   -38.24057010    12.40360930
H        7.51140120   -37.40156940    11.70760920
C        7.49740120   -39.52656940    11.58460900
H        8.50740150   -39.75357060    11.22260860
H        7.23440120   -40.30756760    12.30860900
C        6.50140140   -39.61756900    10.45260910
N        6.16340110   -38.66856770     9.53360840
C        5.29940130   -39.31056980     8.68160920
H        4.82540130   -38.89957050     7.80260900
N        5.17640110   -40.62857060     8.98460870
H        4.49540140   -41.21756740     8.52860930
C        5.83540110   -40.80356980    10.11860850
H        5.92240140   -41.77756880    10.57660870
C        6.22340110   -38.10256960    13.17860890
O        5.37440110   -37.37056730    12.73860930
N        6.04040150   -38.74156950    14.28560920
H        6.72140120   -39.44157030    14.55160900
C        4.83440110   -38.62157060    15.05360890
H        4.06940130   -39.08256910    14.42860890
C        5.05140110   -39.50056840    16.36960980
H        5.27840140   -40.53057100    16.09260940
H        5.92040110   -39.14556880    16.92360880
C        3.89540120   -39.36156850    17.34460830
H        3.62140130   -38.31256870    17.45860860
C        2.74240140   -40.26657100    16.91160960
H        2.97740130   -41.33556750    16.98460960
H        1.88040130   -40.08956910    17.56660840
H        2.37240120   -39.94356920    15.93060870
C        4.32840110   -39.65356830    18.78860860
H        3.56840130   -39.31156920    19.50260930
H        4.47240110   -40.73156740    18.92960930
H        5.28140120   -39.12656780    18.91860960
C        4.42840150   -37.18156810    15.39660930
O        3.25040130   -36.87056730    15.15860840
N        5.42440130   -36.36956790    15.86060910
H        6.38340140   -36.63557050    15.66860870
C        5.16540150   -35.03356930    16.18160820
H        4.46240140   -35.01556780    17.01460840
C        6.48240140   -34.29356770    16.63960840
H        7.22240110   -34.33556750    15.84060860
C        6.26940110   -32.78356930    16.79360960
H        6.30540130   -32.26856990    15.82560920
H        5.32740120   -32.62056730    17.33160970
H        7.03340100   -32.36656950    17.46060940
O        7.08440110   -34.82357030    17.80860900
H        6.99640130   -35.77656940    17.88460920
C        4.53040120   -34.28556820    15.01160910
O        3.66440130   -33.48957060    15.20160870
N        5.05440140   -34.51556780    13.82760910
H        5.62140130   -35.34156800    13.67960930
C        4.71840140   -33.85256960    12.59060860
H        4.35940120   -32.86557010    12.88160900
C        5.88840100   -33.80957030    11.74960900
H        6.15140100   -34.79656980    11.35060880
H        5.66440110   -33.21957020    10.85260870
C        7.06240130   -33.17757030    12.37860870
N        7.15240140   -31.82256890    12.65760900
C        8.24340150   -31.71056940    13.40860840
H        8.60240080   -30.71556850    13.62660880
N        8.86240100   -32.92556760    13.71760850
H        9.52540110   -33.08956910    14.46160890
C        8.16540150   -33.86457060    13.02360920
H        8.31040100   -34.93457030    13.06660840
C        3.54140110   -34.41357040    11.88260840
O        2.68940110   -33.68556980    11.41060920
N        3.32240130   -35.73257060    11.91860870
H        4.05140110   -36.36856840    12.22060870
C        2.07940130   -36.44656750    11.54860880
H        1.92840120   -36.20156860    10.49760910
C        2.36240120   -37.94456860    11.73360920
H        3.18740130   -38.18856810    11.06460860
H        2.78640130   -38.04656980    12.73260880
C        1.32840120   -38.94556810    11.31960870
H        0.84240130   -38.61856840    10.40060900
H        1.66540120   -39.94757080    11.05060860
C        0.21840120   -39.12957000    12.40760900
H        0.73940120   -39.35656740    13.33760930
H       -0.41259880   -38.24456790    12.49560930
C       -0.73359880   -40.27656940    12.09760860
H       -1.30059870   -39.97356800    11.21660900
H       -0.12759870   -41.15856930    11.88960930
N       -1.69859870   -40.63056950    13.18360900
H       -2.51459880   -40.04056930    13.10860920
H       -2.00259880   -41.59256740    13.12960910
H       -1.26759870   -40.59956740    14.09660910
C        0.88840130   -35.88557050    12.27160930
O       -0.10059880   -35.53757100    11.62960910
N        1.00340130   -35.69456860    13.56260870
H        1.93940130   -35.80056760    13.93660930
C       -0.03059880   -35.08657070    14.41660880
H       -1.03659880   -35.43856810    14.18860910
C        0.26740120   -35.52756880    15.87160870
H        1.29440130   -35.27357100    16.13660810
H       -0.43659870   -35.02357100    16.53360940
C        0.03440120   -37.01057050    16.15060810
H        0.83040120   -37.52756880    15.61360930
C        0.23740120   -37.25156780    17.66360860
H       -0.58959880   -36.82556920    18.24360850
H        0.28340130   -38.33956910    17.79760930
H        1.19940130   -36.85857010    18.01360890
C       -1.41259870   -37.45256810    15.76060870
H       -1.66559880   -38.45457080    16.12960820
H       -2.19259880   -36.84457020    16.23460960
H       -1.53459870   -37.37056730    14.67360880
C       -0.27659880   -33.53556820    14.37160870
O       -1.00359880   -33.08256910    15.20260910
N        0.38240130   -32.81156920    13.47960850
H        0.99140130   -33.28956990    12.82660870
C        0.08440120   -31.45556830    13.04160880
H       -0.76359870   -31.19356920    13.67460920
C        1.13240120   -30.46756940    13.28960900
H        1.63640130   -30.79456900    14.19860940
H        1.73540130   -30.61557010    12.39260860
C        0.87540130   -28.98056980    13.49160860
H        0.42440130   -28.62556840    12.56460860
H        0.12840120   -28.84156990    14.27260880
C        2.03640130   -28.09456830    13.94460870
H        2.35740110   -28.37456890    14.94760890
H        2.91340110   -28.24057010    13.31460860
C        1.70640120   -26.57556920    14.01260850
H        2.63940120   -26.03656960    14.17260930
H        1.46040130   -26.27756880    12.99360850
N        0.61040130   -26.29456900    14.96660900
H        0.42240120   -25.30856900    15.07460880
H       -0.27659880   -26.58556940    14.58060930
H        0.69740120   -26.77656940    15.84960840
C       -0.43359880   -31.46456910    11.55860900
O       -1.04759870   -30.41656880    11.18960860
N       -0.39859880   -32.55456920    10.76960850
H        0.14540120   -33.34556960    11.09160900
C       -1.13859880   -32.88657000     9.52060890
H       -1.04759870   -33.90756990     9.14960860
C       -2.66759870   -32.83456800     9.84160900
H       -3.02659870   -31.79856870     9.80460930
H       -3.26359870   -33.37556840     9.09660910
C       -3.03159880   -33.42657090    11.22460840
N       -2.67759870   -34.67757030    11.67460920
C       -3.33259870   -34.81557080    12.87860870
H       -3.28159880   -35.64356990    13.57060910
N       -4.02659890   -33.69656750    13.25760840
H       -4.46859880   -33.49256900    14.14260860
C       -3.82559870   -32.78956990    12.24260900
H       -4.04859880   -31.73656850    12.15560910
C       -0.83859870   -32.01657100     8.26760860
O       -1.33159880   -32.39157100     7.22660880
N       -0.03259880   -30.98256870     8.31360910
H        0.31340130   -30.72756960     9.23160930
C        0.34640120   -30.14256860     7.17960880
H       -0.49359880   -30.01056860     6.49660870
C        0.91740130   -28.79156880     7.55560870
H        1.89440120   -28.84856990     8.05060860
H        1.23140120   -28.23456950     6.66260910
C       -0.10959880   -28.02656940     8.39860920
N       -1.12259880   -27.16856960     8.10360910
C       -1.58459880   -26.68356900     9.24560930
H       -2.39259890   -25.97156910     9.33360860
N       -0.90259870   -27.20956990    10.26760860
H       -0.99959870   -26.94256970    11.23660850
C        0.05340120   -28.11956980     9.82960890
H        0.80340120   -28.50956920    10.50160880
C        1.36240120   -30.99656870     6.33560900
O        2.29440120   -31.51256940     6.93460890
N        1.22640120   -31.16956900     5.03760910
C        0.32140120   -30.50356860     4.12860870
H        0.49740120   -29.42556950     4.02860880
H       -0.71159880   -30.76956940     4.38360880
C        0.70640120   -30.97456930     2.68060900
H        1.55040120   -30.39456940     2.28660890
H       -0.18659870   -31.00256920     2.04360890
C        1.36940120   -32.37056730     2.99060890
H        1.97040130   -32.76356890     2.16160890
H        0.63940130   -33.16257100     3.19860890
C        2.10640120   -32.13456730     4.29660890
H        2.16440130   -33.05056760     4.88460870
C        3.56640120   -31.74156950     4.14860870
O        4.49840120   -32.52556990     4.24860910
N        3.74140120   -30.42556950     3.95060900
H        2.94540120   -29.81556890     4.09360890
C        5.01440140   -29.73357010     3.83460880
H        5.65440130   -30.23357010     3.10760880
H        4.87240120   -28.72356990     3.45260880
C        5.73740100   -29.64756970     5.22560880
O        6.91140130   -29.39056970     5.25860880
N        5.03240110   -29.77956960     6.38360880
H        4.04940130   -30.00756840     6.29060890
C        5.60340120   -30.00356860     7.66360900
H        6.45140120   -29.33156970     7.79660890
C        4.56740140   -29.76356890     8.71260930
H        4.11640120   -28.78656960     8.53860860
H        3.85640120   -30.58956910     8.75060840
C        5.36940150   -29.79256820    10.09260850
H        5.90040110   -30.73357010    10.23160930
H        6.02540110   -28.92856980    10.19860940
C        4.36340140   -29.69756890    11.25860880
O        3.32740120   -29.02356910    11.12360860
N        4.58840130   -30.34156990    12.45860860
H        3.80140110   -30.44056890    13.08760930
H        5.45940110   -30.85656930    12.51860900
C        6.19240140   -31.41856960     7.65760900
O        7.30540130   -31.61557010     8.11460880
N        5.48140140   -32.48957060     7.15460870
H        4.54840140   -32.40356830     6.77160880
C        5.94240140   -33.87957000     7.30160900
H        6.24940110   -33.96456910     8.34360890
C        4.71440120   -34.86656950     7.06260870
H        4.22840120   -34.47756960     6.16760870
C        5.09940150   -36.38557050     6.81560900
H        5.41840120   -36.57556920     5.78360890
H        5.92740110   -36.74856950     7.43660880
H        4.20340110   -36.98156740     7.03160910
C        3.75740120   -34.78456880     8.16160870
H        4.12940120   -35.42556760     8.96160890
H        3.70040130   -33.76556780     8.54460910
C        2.29240130   -35.12756730     7.89360900
H        2.25840120   -36.17156980     7.55860900
H        1.67640130   -35.05157090     8.79760930
H        1.83840120   -34.45256810     7.15760900
C        7.17140100   -34.24356840     6.48460870
O        8.02840140   -34.99057010     6.92460870
N        7.22940110   -33.66556930     5.24360900
H        6.33040140   -33.36457060     4.88660910
C        8.41940120   -33.80756760     4.34360890
H        8.63840100   -34.87257000     4.41960910
C        8.00740150   -33.38657000     2.91860890
H        7.15440130   -34.03057100     2.70560880
H        7.84140110   -32.31156920     2.99160890
C        9.21440120   -33.56557080     1.97960890
H        9.97540090   -32.80157090     2.13860890
H        9.58540150   -34.54856870     2.26960900
C        8.62940120   -33.54256820     0.55360890
O        9.17440130   -34.12656780    -0.39139110
O        7.48540120   -32.99657060     0.37960890
C        9.69440080   -33.09256740     4.82960890
O       10.66040130   -33.78356930     4.96760890
N        9.59140110   -31.85256960     5.34260890
H        8.63440130   -31.51956940     5.34360890
C       10.73540120   -31.11756900     5.92460870
H       11.50840090   -31.09956930     5.15560870
C       10.44040110   -29.68157010     6.37660880
H       11.39040090   -29.27856830     6.74960900
H       10.21240140   -28.98656850     5.55860900
H        9.62240120   -29.60556980     7.10460900
C       11.34340100   -31.87556840     7.04260870
O       12.50940130   -32.06356810     7.09160900
N       10.53040120   -32.52256770     7.86860900
H        9.54340170   -32.29457090     7.87360910
C       10.94940090   -33.38056950     8.99560930
H       11.66740130   -32.81256870     9.58760930
C        9.76940160   -33.75156780     9.84860900
H        8.97640130   -34.28656770     9.31260870
H       10.26540090   -34.36756900    10.60860920
H        9.43840120   -32.79956820    10.28360840
C       11.77740100   -34.58956910     8.48260880
O       12.83040140   -34.85256960     9.01460930
N       11.27740100   -35.31756970     7.46360870
H       10.36940100   -35.03356930     7.11560870
C       11.95440100   -36.52756880     7.01560880
H       12.22040080   -37.03057100     7.94460870
C       11.05040170   -37.43256760     6.31260870
H       11.46940140   -38.37056730     5.92760900
H       10.35440160   -37.77156830     7.08960870
H       10.53640080   -36.92256930     5.48860880
C       13.22440150   -36.09556960     6.13460870
O       14.09140110   -36.95756910     5.99860910
N       13.41340160   -34.86457060     5.62560890
H       12.74340150   -34.14356990     5.86660910
C       14.70640090   -34.42156980     5.02860880
H       15.07040120   -35.15756990     4.31160880
C       14.34240150   -33.02656940     4.33160880
H       13.84840110   -32.48456950     5.13760900
C       15.58540150   -32.25656890     3.96660900
H       15.48440170   -31.44256970     3.23860880
H       16.17840190   -31.92256930     4.82660870
H       16.16340070   -32.99856950     3.40160890
C       13.44340130   -33.32957080     3.08160880
H       12.72840120   -34.08657070     3.40260890
H       13.04640100   -32.33856960     2.86260890
C       14.26240160   -33.78057100     1.81460890
H       14.95140170   -33.01157000     1.44460890
H       14.85540100   -34.68256760     2.01060890
H       13.56540110   -33.90056990     0.97560890
C       15.67940140   -34.23756790     6.22660880
O       16.80740170   -34.70457080     6.17860890
N       15.26040080   -33.59956740     7.24660870
H       14.29340170   -33.31557080     7.34060910
C       16.11640170   -33.30656810     8.37960910
H       17.03140070   -32.95256810     7.90560870
C       15.58040140   -32.26157000     9.33460900
H       14.64640140   -32.71756740     9.66160870
H       16.27740100   -32.11256790    10.15860840
C       15.18840120   -30.92856980     8.62560840
H       15.97640130   -30.74856950     7.89360900
H       14.28740120   -31.02756880     8.02160930
S       14.89540100   -29.52956960     9.78060910
C       14.23140140   -28.22256850     8.67360880
H       13.36240100   -28.56556890     8.09960840
H       14.12540150   -27.31556890     9.28260900
H       15.02140140   -28.09156990     7.92360880
C       16.59440040   -34.53757100     9.09060860
O       17.77340130   -34.75656890     9.33460900
N       15.62840080   -35.42556760     9.32060910
H       14.66540150   -35.32556920     9.02160930
C       15.84440140   -36.71356960     9.98160930
H       16.20740130   -36.63056950    11.00660900
C       14.47440150   -37.39456940     9.82660870
H       13.72340110   -36.88056950    10.42660900
H       14.26140120   -37.33256910     8.75960920
C       14.29640100   -38.81456760    10.21960930
H       13.33140090   -39.16456990     9.85460850
H       15.01240160   -39.46356960     9.71560860
C       14.31240080   -39.03956990    11.71660900
O       13.66040130   -40.00656890    12.21460910
O       15.08640100   -38.28656770    12.38360880
C       16.91440200   -37.52156830     9.19860940
O       17.73940090   -38.18256760     9.83260920
N       16.96740150   -37.47956850     7.82660870
H       16.19840050   -37.06557080     7.31460910
C       17.98740200   -38.21456910     7.03560880
H       17.96140100   -39.28656770     7.23160890
C       17.53440090   -38.04756930     5.58860870
H       16.44140050   -38.13056950     5.56760880
H       17.58940120   -37.07957080     5.07560870
C       18.07640080   -39.17657090     4.72460890
N       17.78540040   -40.54056930     4.79760890
C       18.75140190   -41.13657000     4.08860870
H       18.87140080   -42.20956800     4.04460910
N       19.70840070   -40.31956860     3.78260900
H       20.60240170   -40.60956950     3.41160890
C       19.28840070   -39.02956770     4.02660890
H       19.90040210   -38.15056990     3.88760880
C       19.42640110   -37.75756840     7.20260910
O       20.28540040   -38.47956850     6.81360910
N       19.64440160   -36.49256900     7.74660870
H       18.83340070   -35.93956760     7.99660870
C       21.02040100   -36.07756810     8.02960870
H       21.69740100   -36.58856960     7.34460880
C       21.12940220   -34.51256940     7.94560910
H       20.47740170   -34.09756850     8.71360870
C       22.61740110   -34.00956730     8.13460920
H       23.36940190   -34.32357030     7.40160890
H       22.70640180   -32.93256760     8.32060910
H       23.03540040   -34.40856930     9.06760880
C       20.58940120   -33.97657010     6.65660910
H       19.52440070   -34.19857030     6.59160900
H       20.65540120   -32.89356990     6.76260900
C       21.26140210   -34.40956880     5.28860900
H       20.80940060   -35.31456760     4.86460880
H       21.03640170   -33.65356830     4.52660890
H       22.34640120   -34.57056810     5.31560900
C       21.44440080   -36.49057010     9.41960910
O       22.61140060   -36.86756900     9.65260890
N       20.44940190   -36.55456920    10.30360890
H       19.52440070   -36.30456920     9.97460840
C       20.67340090   -36.93256760    11.69960880
H       21.65940090   -36.50256730    11.87660880
C       19.57840160   -36.24856950    12.48560910
H       18.60440060   -36.60857010    12.15360930
H       19.64440160   -36.54756930    13.53160860
C       19.59940150   -34.71756740    12.36260890
H       19.52240180   -34.41856770    11.31660840
C       18.42440030   -34.04256820    13.10260870
H       17.48740200   -34.44256970    12.69760890
H       18.50340080   -34.13056950    14.19360920
H       18.45240210   -32.96257020    12.91060920
C       20.79640200   -34.11557010    13.06760880
H       20.82840160   -34.40256880    14.12560840
H       21.78040120   -34.45056920    12.71660900
H       20.76540180   -33.02357100    12.97260860
C       20.70040130   -38.47356800    11.86660860
O       21.40740200   -38.96656800    12.70660880
N       20.05840110   -39.17256930    10.92060850
H       19.53140070   -38.59457020    10.27660850
C       20.18640140   -40.59256740    10.63460920
H       19.97040180   -41.15557100    11.54260920
C       19.33340070   -41.03556820     9.39960860
H       18.28440090   -41.08757020     9.69260880
H       19.44840050   -40.31956860     8.58560850
C       19.68940160   -42.40256880     8.73360920
O       19.85940170   -43.49356840     9.43460850
O       19.67640110   -42.45656970     7.48460870
C       21.58940120   -40.89957050    10.22360900
O       22.17340090   -41.85256960    10.68060870
N       22.29840090   -40.01256940     9.51960850
H       21.83740040   -39.22356800     9.08260920
C       23.74540140   -40.02457050     9.23360920
H       24.14840130   -41.03556820     9.28260900
H       23.77140050   -39.55356980     8.25060840
C       24.61140060   -39.07656860    10.06160930
O       25.73940090   -38.66656880     9.72460840
N       24.10840030   -38.65156940    11.25560860
H       23.18340110   -38.97156910    11.51860900
C       24.91640090   -38.01757050    12.27960870
H       25.25440220   -37.08256910    11.83260920
C       24.00740050   -37.67956920    13.49560930
H       23.22140120   -36.97056960    13.23960880
H       23.53740120   -38.57257080    13.90760900
O       24.73540120   -37.26057050    14.63960930
H       25.04640200   -36.37556840    14.43660930
C       26.10440060   -38.77856830    12.76560880
O       26.17540170   -39.99556730    12.87260910
N       27.11340140   -38.01356890    13.09660910
H       27.01940160   -37.07456970    12.72860910
C       28.17340090   -38.35256960    13.98860930
H       28.06040190   -39.38456730    14.32060910
C       29.50340080   -38.13657000    13.18460850
H       29.41740040   -38.61056900    12.19860940
H       29.72040180   -37.07257080    13.03260900
H       30.33440210   -38.65056990    13.68160920
C       28.22040180   -37.55356980    15.25160880
O       28.38840100   -38.09656910    16.33360860
N       27.91340070   -36.26356890    15.13760850
H       27.40840150   -36.01757050    14.29460910
C       28.02340130   -35.34357070    16.30260850
H       28.78140070   -35.78556820    16.94960980
C       28.52040100   -34.00357060    15.71060850
H       27.68840220   -33.48556900    15.21760850
H       28.54540060   -33.44857030    16.65660860
C       29.78640170   -34.04056930    14.95260910
C       31.04640200   -34.14157100    15.65560910
H       30.99040030   -34.19057080    16.73260880
C       32.26240160   -33.97156910    14.93260860
H       33.18939970   -33.98656850    15.48660850
C       32.26340100   -33.79756930    13.56060890
O       33.42940140   -33.66656880    12.89660930
H       34.13240050   -33.37957000    13.48360920
C       31.05840110   -33.81256870    12.89060880
H       30.98940090   -33.71656800    11.81660840
C       29.75240140   -33.92256930    13.52660850
H       28.86640170   -34.04756930    12.92160890
C       26.77440070   -35.23957060    17.23660850
O       26.99140170   -35.27457050    18.44160840
N       25.48140140   -35.29956820    16.74960900
H       25.28340150   -35.12356950    15.77260880
C       24.32240100   -35.75756840    17.59660910
H       24.35840030   -35.11856840    18.47860910
C       22.95340160   -35.51757050    16.88360980
H       22.93940160   -35.91056820    15.86660860
C       21.61040120   -35.98056790    17.52660940
H       20.88940050   -36.02357100    16.70160870
H       21.72040180   -37.05756760    17.70360950
H       21.23840140   -35.40456770    18.38260840
C       22.64640050   -34.00156780    16.80860900
H       21.77740100   -33.70956800    16.20460890
H       22.39340210   -33.53456880    17.76860810
H       23.41740040   -33.36056900    16.36360930
C       24.36240200   -37.22856900    18.10460850
O       24.07140160   -37.48456950    19.24860950
N       24.89040180   -38.08657070    17.28360940
H       25.20740130   -37.73357010    16.38860890
C       25.26740070   -39.47156910    17.65360830
H       24.36540030   -39.92057040    18.06960870
C       25.69240190   -40.21257020    16.35960960
H       24.94840050   -40.06156920    15.57860850
H       26.71040150   -39.93056870    16.08960910
C       25.63640210   -41.75056840    16.60360910
H       26.33840180   -41.92556760    17.41860960
H       24.75140190   -42.07257080    17.15260890
C       25.91440200   -42.66257100    15.39560890
H       25.90540120   -43.62157060    15.91360860
H       25.16240120   -42.51757050    14.62060930
C       27.35540200   -42.37056730    14.85660930
H       27.51140210   -41.31356810    14.63860890
H       28.06240080   -42.62756730    15.64460850
N       27.57640080   -43.30556870    13.69960880
H       27.02740100   -44.15056990    13.76360890
H       27.16840170   -42.82556920    12.91060920
H       28.53640170   -43.49057010    13.44760890
C       26.21740150   -39.59056850    18.87560840
O       25.94340130   -40.40956880    19.70460890
N       27.26640130   -38.78456880    18.94360920
H       27.41140170   -38.23656850    18.10360910
C       28.21240040   -38.64556880    20.08360860
H       28.25040050   -39.71056750    20.31160930
C       29.57940100   -38.27856830    19.55960850
H       29.54540060   -37.37556840    18.93660930
H       30.26240160   -38.04956820    20.38660810
H       30.04840090   -39.05257030    18.93960950
C       27.61840060   -37.68056870    21.21660800
O       28.34640120   -37.40356830    22.12360950
N       26.40540120   -37.08356860    21.12260820
H       25.78740120   -37.44656750    20.40660860
C       25.91040040   -36.05257030    22.05960850
H       26.70940210   -35.32957080    22.22160910
C       24.84140210   -35.23556900    21.33860970
H       25.13540080   -34.95856860    20.31860920
H       23.85840030   -35.72056960    21.29160880
H       24.69540210   -34.28757100    21.87160870
C       25.31440160   -36.60956950    23.36160850
O       25.51240160   -35.98056790    24.33060840
N       24.64540100   -37.74456790    23.40060810
H       24.45240210   -38.19656750    22.51460840
C       23.97140120   -38.26856990    24.62460900
H       23.11440090   -37.64756770    24.88360980
C       23.27840040   -39.64756770    24.24960900
H       22.71840100   -39.58456800    23.31660840
H       24.14340210   -40.27256770    24.02660940
C       22.57540130   -40.40956880    25.34760860
H       22.38040160   -41.44757080    25.07560920
H       23.15140150   -40.61256790    26.25060840
C       21.24540140   -39.73156740    25.82860950
O       21.02640150   -38.53656770    25.73760800
N       20.36540030   -40.49856950    26.24360850
H       19.43740080   -40.09956740    26.30660820
H       20.54840090   -41.49456790    26.20060920
C       24.87640190   -38.41756820    25.87160870
O       24.39740180   -38.18856810    26.98660850
N       26.14540100   -38.54156880    25.75860980
H       26.37640190   -38.85556790    24.82360840
C       27.09940150   -38.45756910    26.92560960
H       26.61840060   -39.02656940    27.72060970
C       28.43940160   -39.16257100    26.56060980
H       29.01440050   -39.28656770    27.47760960
H       28.21840100   -40.19556810    26.28860860
C       29.26440050   -38.49057010    25.47560880
H       28.62940220   -37.88156890    24.83160970
H       29.92840190   -37.73656850    25.89660840
C       29.97840120   -39.47956850    24.60060880
H       30.61740110   -40.18357090    25.13460920
H       29.29540060   -40.08657070    24.00660900
C       30.83440210   -38.82257080    23.48060800
H       30.16540150   -38.44556810    22.70660970
H       31.49240110   -38.02856830    23.83260920
N       31.72240070   -39.83156970    22.90260890
H       32.36140060   -40.20756910    23.58760830
H       31.25740050   -40.66056820    22.56060980
H       32.36440280   -39.46957020    22.21260830
C       27.45740130   -37.12456890    27.38560870
O       27.73440170   -36.96356960    28.57560920
N       27.38040160   -36.15056990    26.56260870
H       27.35040090   -36.39957050    25.58160970
C       27.38640210   -34.73056790    26.98360820
H       28.12740140   -34.49356840    27.74760820
C       27.67140200   -33.84756850    25.72460940
H       26.81540110   -33.72056960    25.06160930
H       27.77440070   -32.84756850    26.14660840
C       28.97740170   -34.15756990    24.92060850
H       28.89040180   -35.18856810    24.57660870
C       29.08240130   -33.26556780    23.73160930
H       29.34340100   -32.22856900    23.97860910
H       29.91340070   -33.56657030    23.08260920
H       28.15240100   -33.22356800    23.15060810
C       30.22140120   -34.04256820    25.74860950
H       30.26840210   -33.01757050    26.13460920
H       30.22240070   -34.69757080    26.62860870
H       31.14740180   -34.21857070    25.18760870
C       26.03440090   -34.22657010    27.59760860
O       26.05540080   -33.48756790    28.58260920
N       24.84840200   -34.59956740    27.06460950
H       24.85540200   -35.09556960    26.18160820
C       23.55740170   -34.32456970    27.67360880
H       23.54140090   -33.23456950    27.66760830
C       22.46440120   -34.89157100    26.75860980
H       22.39040180   -35.98357010    26.68560980
H       21.54540060   -34.51956940    27.22860910
C       22.56840130   -34.23957060    25.37960820
N       22.52440070   -32.87257000    25.02660940
C       22.41840170   -32.79856870    23.69560810
H       22.34540180   -31.89456940    23.10860820
N       22.27940180   -33.98456950    23.13360980
H       22.23540120   -34.21656800    22.15160940
C       22.32740210   -34.92757030    24.16060830
H       22.24340060   -36.00056840    24.07660870
C       23.49840160   -34.82957080    29.14460950
O       23.03340150   -34.13156890    30.03960800
N       24.20840070   -35.95156860    29.35860820
H       24.38840100   -36.46456910    28.50360870
C       24.27540210   -36.57556920    30.68160820
H       23.38640210   -36.20256810    31.19060900
C       24.01840210   -38.04656980    30.59860800
H       24.86940190   -38.36156850    29.99560930
H       24.22640040   -38.56657030    31.53360940
C       22.61140060   -38.46957020    30.02660940
H       22.34340100   -37.97856900    29.09060860
H       22.79340170   -39.53456880    29.88360980
C       21.43940160   -38.29356770    31.05960850
O       20.33140180   -37.97856900    30.54460910
O       21.64140130   -38.48656850    32.27060700
C       25.45640180   -36.15456770    31.47960850
O       25.46240040   -36.55356980    32.61861040
N       26.44540210   -35.40356830    31.01960950
H       26.31640050   -35.20756910    30.03360940
C       27.59840200   -34.88657000    31.71560860
H       27.94740100   -35.52357100    32.52861020
C       28.68940160   -34.75357060    30.76860810
H       28.95440100   -35.75457000    30.42660900
H       28.30740170   -34.22956850    29.89260860
C       29.82540130   -33.84956740    31.18360900
H       29.49340060   -32.90256880    31.60860820
H       30.51040080   -34.44456860    31.78760910
S       30.86640170   -33.51757050    29.68160820
C       31.61140060   -35.08156970    29.27660940
H       32.12840270   -35.50956730    30.14560890
H       30.96940040   -35.85656740    28.84060860
H       32.48440170   -34.94157030    28.62660980
C       27.25340080   -33.52457050    32.43861010
O       27.87940220   -33.08456800    33.33960720
N       26.26640130   -32.78256990    31.85260960
H       25.85340120   -33.11856840    30.99060820
C       25.80140110   -31.52756880    32.42960740
H       26.07540130   -31.57456970    33.48360820
C       26.72340200   -30.41556930    31.89360810
H       27.73040200   -30.83056830    31.86160850
H       26.36540030   -30.24556920    30.87860870
C       26.54140090   -29.12556840    32.66860960
O       26.86940190   -28.07456970    32.07160950
O       26.22440150   -29.22756960    33.88460920
C       24.29940030   -31.22456930    32.40361020
O       23.90740200   -30.13956830    31.94360920
N       23.44040110   -32.22856900    32.80760960
C       23.81740190   -33.41357040    33.50761030
H       24.64140130   -33.32257080    34.22760770
H       24.15840150   -34.21957020    32.84660720
C       22.50940130   -33.84756850    34.19561000
H       22.25940130   -33.41856770    35.17461010
H       22.41840170   -34.93056870    34.34260940
C       21.37840080   -33.38956830    33.22460940
H       20.37340160   -33.19757080    33.62060930
H       21.30040170   -34.00956730    32.32360840
C       21.97540090   -32.09856800    32.75460820
H       21.61340140   -32.01157000    31.73060800
C       21.29640200   -30.85556980    33.37060930
O       20.39040180   -30.21656990    32.82860950
N       21.73340030   -30.61356930    34.55360790
H       22.52240180   -31.11756900    34.94160840
C       21.10940170   -29.54656980    35.33960720
H       20.03540040   -29.44456860    35.18960950
C       21.41340070   -29.68456840    36.85860820
H       22.46240040   -29.42156980    37.00061040
H       20.88940050   -28.95556830    37.47660830
C       21.11740110   -31.07656860    37.53760910
H       21.84240150   -31.75756840    37.09360890
C       21.37140080   -30.96056940    39.00460820
H       20.86340140   -30.11956980    39.49260710
H       21.06840130   -31.94356920    39.38660810
H       22.43440060   -30.70756910    39.09260940
C       19.72240070   -31.53356930    37.22261050
H       19.46740150   -31.66656880    36.16460800
H       19.45040130   -32.43856810    37.77960970
H       18.98940090   -30.78756900    37.55360790
C       21.37840080   -28.11156850    34.90460970
O       20.54840090   -27.28056910    35.24860760
N       22.35140040   -27.84556960    34.08260730
H       23.06340220   -28.54656980    33.91661070
C       22.54340170   -26.48156930    33.58760830
H       22.03440090   -25.79156880    34.26060870
C       23.96840100   -26.16356850    33.60960770
H       24.52540210   -26.80456920    32.92560960
H       24.11440090   -25.20656970    33.10860820
C       24.59040070   -26.00356860    34.96760940
H       24.02840040   -25.22756960    35.48560710
H       24.56140140   -26.91356850    35.56760790
C       26.03840070   -25.65856930    34.97460940
O       26.51640130   -24.66556930    35.50260930
N       26.87540050   -26.45356940    34.36960980
H       27.77140050   -26.05156900    34.12060930
H       26.56940080   -27.23656850    33.80561070
C       22.01240160   -26.17956920    32.16061020
O       21.52040100   -25.07156940    31.80760960
N       22.03640170   -27.23656850    31.32460980
H       22.32740210   -28.15056990    31.64960860
C       21.33240130   -27.27356910    30.00060840
H       21.55240060   -26.44756890    29.32360840
C       21.82140160   -28.51356890    29.25260930
H       21.44940190   -29.42356870    29.72460940
H       21.36740110   -28.52456860    28.26160810
C       23.35940170   -28.51256940    29.04460910
H       23.60340120   -27.62456890    28.46260830
H       23.78740120   -28.51256940    30.04760930
C       23.94440080   -29.77256970    28.39460950
H       23.74940110   -30.51956940    29.16460800
H       23.42340090   -29.84656910    27.44060900
C       25.42140200   -29.50956920    28.27660940
H       25.63640210   -28.61456870    27.69160840
H       25.85040090   -29.20956990    29.23260880
N       26.09440040   -30.76656910    27.81160930
H       27.08140180   -30.55556870    27.85460850
H       25.99140170   -31.52456860    28.46960830
H       25.76640130   -30.96056940    26.87660980
C       19.80240060   -27.27856830    30.15960880
O       19.34940150   -27.93456840    31.07460980
N       19.04340170   -26.60756870    29.26060870
C       19.48340030   -25.57656860    28.25660900
H       19.55940060   -25.97556880    27.23760800
H       20.42340090   -25.07057000    28.50860980
C       18.32140160   -24.62556840    28.30960850
H       18.31240080   -23.98357010    27.42060850
H       18.31440160   -23.96056940    29.18160820
C       17.14140130   -25.61956980    28.36260800
H       16.96340180   -26.08356860    27.38460920
H       16.27240180   -25.11656950    28.80460930
C       17.63240050   -26.65356830    29.33860970
H       17.25340080   -26.50457000    30.34960940
C       17.05840110   -28.02356910    28.91760830
O       17.59940150   -28.76656910    28.10160830
N       15.84240150   -28.46256830    29.34460830
H       15.42340090   -28.02756880    30.15860940
C       15.08840080   -29.69356920    28.91960910
H       15.69640160   -30.58256910    29.08260920
C       13.88240150   -29.79356960    29.80960850
H       14.24340150   -29.85056880    30.83660890
H       13.20840170   -28.93656920    29.77560810
C       13.02440170   -31.01256940    29.57560920
H       12.19440080   -31.06856920    30.27860830
H       12.52040100   -30.91556930    28.61360930
C       13.72140120   -32.38456730    29.53860860
H       13.08240130   -33.26556780    29.48160930
H       14.34740160   -32.50357060    28.65460970
C       14.53840160   -32.57957080    30.76760860
H       15.16440110   -31.68756870    30.80760960
H       13.94640160   -32.55957030    31.68260960
N       15.31040100   -33.85556790    30.84960940
H       15.70840170   -33.84056850    31.77860830
H       14.77140140   -34.70557020    30.76560970
H       16.06940080   -33.84457020    30.18260960
C       14.61640170   -29.57757000    27.47760960
O       14.48240090   -30.62356950    26.89760970
N       14.29940130   -28.38856890    26.99560930
H       14.36840150   -27.62156870    27.65360830
C       13.77640150   -28.30856900    25.65060810
H       13.83240130   -29.28356930    25.16560940
C       12.27340130   -28.04656980    25.75760840
H       12.15840150   -27.14256860    26.35560800
H       11.88540080   -28.07156940    24.73860930
C       11.53540130   -29.05956840    26.49460980
H       11.79340170   -30.08456990    26.22960850
H       11.82740120   -29.03656960    27.54460910
C        9.99240110   -28.98756980    26.32960890
O        9.45940110   -27.97256850    25.91960910
N        9.29040150   -30.12456890    26.40260890
H        8.28340150   -30.11456870    26.29360960
H        9.76840110   -30.97656820    26.66760830
C       14.41340160   -27.18256950    24.79960820
O       14.81340120   -26.19456860    25.36760900
N       14.46840100   -27.32356830    23.45060920
H       14.07240100   -28.16456990    23.04760930
C       15.32440090   -26.48256870    22.57960890
H       16.26540180   -26.32057000    23.10360910
C       15.88840100   -27.23656850    21.36260800
H       15.04440120   -27.69056890    20.84460830
H       16.30540080   -26.61956980    20.56660840
C       16.93340110   -28.24456980    21.75760840
O       18.10940170   -27.85956950    21.95860860
O       16.63040160   -29.45856860    21.80660820
C       14.85040090   -25.08356860    22.15560910
O       13.67240140   -24.98856930    21.92060850
N       15.71940140   -24.21656990    21.68760870
H       16.67540170   -24.54656980    21.62560840
C       15.32840160   -22.99456980    20.96460910
H       14.80840110   -22.33556940    21.65960880
C       16.68240170   -22.40056990    20.50360870
H       17.10840030   -21.94056890    21.39460950
H       17.34540180   -23.17256930    20.11260800
C       16.50440220   -21.21856880    19.50760840
H       15.99140170   -21.59356880    18.62160870
H       15.96140100   -20.36756900    19.91960910
C       17.92240140   -20.69557000    19.19660950
H       18.60440060   -21.50856970    18.95160870
H       17.95840070   -20.03056910    18.33360860
N       18.52340130   -20.03956990    20.35060880
H       19.24140170   -20.59756850    20.79060940
C       18.34040070   -18.81756970    20.86060910
N       17.39640050   -18.00156970    20.44560810
H       17.09840200   -18.24757000    19.51260950
H       17.09740070   -17.10356900    20.79960820
N       19.01640130   -18.47656820    21.88760950
H       19.51340100   -19.23056980    22.34060860
H       19.29740140   -17.50656890    21.90960880
C       14.42340090   -23.28056910    19.74660870
O       14.59140110   -24.30756950    19.00560950
N       13.50840090   -22.40956880    19.57060810
H       13.43840120   -21.59156990    20.16360860
C       12.44840150   -22.43356900    18.54260830
H       11.80840110   -23.31056980    18.64060970
C       11.56140140   -21.19256970    18.64160920
H       12.16640090   -20.28156850    18.72860910
H       11.10340120   -21.14756970    17.64560890
C       10.52740100   -21.12456890    19.75360870
C       10.69540120   -21.89256860    20.93460850
H       11.64840130   -22.37056920    21.10760880
C        9.63140110   -21.94557000    21.88160900
H        9.74640080   -22.64156910    22.69860840
C        8.44340130   -21.18157010    21.73960880
O        7.41340110   -21.26756860    22.63360980
H        6.55940100   -21.08456990    22.23460960
C        8.29740140   -20.48556900    20.58860970
H        7.49540140   -19.77956960    20.43260960
C        9.30240150   -20.49856950    19.56360820
H        9.12440110   -20.04756930    18.59860800
C       13.05740170   -22.49156950    17.14060970
O       12.54340170   -23.38556860    16.45260810
N       14.06840130   -21.66656880    16.85960960
H       14.25740150   -20.88456920    17.47460940
C       14.82140160   -21.84356880    15.58960910
H       14.02340130   -21.92056850    14.84960840
C       15.81640150   -20.74456980    15.27560900
H       16.61040120   -20.66656880    16.02860830
H       16.25840190   -21.03756900    14.31560900
H       15.23540120   -19.82156940    15.15960880
C       15.47740080   -23.19856830    15.41760920
O       15.67940140   -23.54656980    14.26560880
N       15.83340170   -23.99156950    16.41660880
H       15.93740080   -23.64256860    17.36260800
C       16.09940150   -25.44756890    16.22060970
H       16.56940080   -25.51556970    15.23960880
C       17.15840150   -25.82356830    17.24160960
H       17.92240140   -25.04656980    17.27060890
H       16.82440190   -25.94756890    18.27160840
C       17.92540170   -27.09856990    16.80060960
H       18.17640110   -26.93356900    15.75260930
C       19.22940060   -27.08956910    17.66760830
H       19.87640190   -26.24956890    17.38460920
H       19.02940180   -26.88156890    18.72660830
H       19.73240090   -28.04756930    17.48860930
C       17.18340110   -28.37456890    17.06360820
H       17.84140210   -29.22956850    16.86660960
H       17.05940060   -28.49656870    18.14660840
H       16.23740200   -28.38156890    16.50760840
C       14.86040120   -26.35756870    16.22560880
O       14.47440150   -26.77756880    15.19660850
N       14.22340110   -26.62656970    17.33260920
H       14.51840110   -26.10656930    18.14960860
C       13.14540100   -27.67256930    17.36460880
H       13.64240170   -28.52756880    16.90560910
C       12.78240110   -28.16656880    18.80060960
H       11.94340130   -28.82456970    18.57560920
H       13.55140110   -28.71656990    19.34360890
C       12.18440150   -27.01856990    19.69160840
H       12.99340150   -26.43857000    20.13560870
H       11.46640110   -26.38256840    19.17260930
C       11.52240090   -27.64856910    20.85660930
H       10.69840150   -28.25256920    20.47760960
H       12.25240140   -28.32556920    21.30060960
N       11.16440110   -26.57656860    21.81860920
H       11.90740110   -25.91056820    21.97860910
C       10.38140110   -26.83156970    22.89960860
N        9.73540120   -27.95356940    23.11560820
H        9.77740100   -28.76256940    22.51160810
H        9.39540100   -28.10956950    24.05360790
N       10.24840160   -25.99856950    23.83560940
H       10.64940170   -25.07156940    23.84060860
H        9.89640140   -26.35256960    24.71260830
C       11.87240120   -27.43356900    16.50860980
O       11.31540110   -28.40756990    16.01660920
N       11.47840120   -26.21556850    16.29260830
H       11.96740150   -25.41056820    16.66460800
C       10.26740170   -25.91356850    15.53860860
H        9.63040160   -26.79656980    15.58260920
C        9.41640090   -24.78356930    16.13160900
H        8.48740100   -24.80356980    15.56060890
C        9.16940120   -24.90256880    17.62060930
H        8.39240170   -24.18456840    17.90960880
H        8.77640150   -25.91456990    17.77560810
H       10.09740160   -24.77756880    18.19160840
O        9.88140110   -23.47256850    16.01460840
H       10.82640170   -23.63856890    16.04560850
C       10.53640080   -25.63556860    14.04360870
O        9.65940090   -25.14456940    13.33160880
N       11.74940110   -25.81156920    13.58460900
H       12.50540160   -26.14156910    14.17160890
C       12.14240170   -25.50656890    12.21860890
H       11.98140140   -24.43656920    12.08860870
C       13.59840110   -25.78256990    11.99260900
H       13.81340120   -25.63056950    10.93460850
H       14.18940160   -25.04456900    12.53560920
O       14.06340120   -27.02956960    12.54360870
H       14.51640130   -26.83156970    13.36660860
C       11.36640170   -26.24256900    11.17460920
O       11.03740120   -25.61756900    10.16660880
N       10.94140150   -27.50356860    11.30360890
C       11.54240130   -28.68157010    12.05560870
H       11.24640080   -28.63756940    13.11060910
H       12.62540150   -28.65456960    11.88360880
C       11.03440090   -29.99356840    11.40560910
H       11.07740120   -30.78256990    12.16660880
H       11.74540140   -30.30956840    10.63160900
C        9.59640120   -29.54456900    11.01860900
H        9.03740120   -29.53356930    11.96360870
H        9.02940080   -30.18956950    10.33660890
C        9.87540150   -28.16356850    10.50260930
H       10.39540100   -28.19356920     9.54460910
C        8.66740130   -27.26656910    10.38560870
O        8.14440160   -26.87856860     9.30360890
N        8.05640130   -26.92457010    11.58460900
H        8.49740120   -27.27956960    12.42560860
C        6.77140140   -26.19856830    11.73960880
H        6.00440120   -26.72056960    11.16660880
C        6.47640130   -26.11656950    13.26060870
H        7.37540100   -25.89456940    13.83560850
H        5.67440130   -25.38556860    13.36460880
C        5.93640140   -27.37456890    13.88960930
H        5.26740120   -27.08856960    14.70160870
H        5.37940120   -27.95056920    13.15060900
C        6.97540140   -28.33956910    14.44560910
O        8.13440130   -28.29756930    14.06560900
N        6.74440150   -29.25457000    15.36360930
H        7.50440120   -29.90356830    15.52860930
H        5.77040150   -29.35456850    15.62160870
C        6.84940150   -24.75256920    11.13960930
O        5.85940120   -24.39656830    10.56160930
N        7.98640110   -24.10556980    11.18060870
H        8.60040090   -24.45756910    11.90560910
C        8.24140170   -22.84156990    10.58860870
H        7.44340130   -22.17856980    10.92360880
C        9.58940120   -22.22756960    11.02660850
H        9.78340150   -22.42756840    12.08760930
H       10.35740090   -22.85857010    10.56260870
C        9.90240100   -20.85356900    10.70860860
C       10.69440080   -20.26856990     9.78560920
H       11.28140160   -20.85056880     9.09060860
N       10.65440080   -18.90056990     9.86460880
H       11.04440120   -18.30856900     9.14460850
C        9.66540150   -18.51456830    10.72160910
C        9.07040120   -17.28356930    11.04460910
H        9.33040140   -16.37656970    10.52060890
C        8.11240100   -17.26456830    12.09160900
H        7.58040140   -16.33856960    12.25060840
C        7.74840120   -18.41756820    12.79060940
H        7.06040140   -18.34956930    13.62060930
C        8.38540080   -19.63056950    12.46060850
H        8.06140140   -20.56956860    12.88260840
C        9.25440120   -19.74856950    11.41560940
C        8.32240100   -22.90856930     9.07860850
O        7.91540150   -21.90256880     8.44960880
N        8.87940120   -23.91356850     8.41060920
H        9.29840090   -24.66656880     8.94360920
C        9.12840080   -24.01157000     6.93460890
H        9.25340080   -23.01157000     6.51860900
C       10.38340090   -24.87957000     6.74760870
H       10.25040150   -25.66756820     7.48760890
H       10.46340080   -25.28956990     5.74060870
C       11.80340100   -24.23956870     7.03460880
H       11.63540080   -23.67556950     7.95260910
C       12.87040140   -25.37356950     7.12960910
H       13.87040140   -24.92756840     7.05760910
H       12.73740100   -25.86557010     8.10060880
H       12.74540140   -26.17457010     6.39060880
C       12.09440140   -23.14056970     6.00360870
H       11.29840090   -22.38556860     6.02660890
H       13.09040160   -22.68857000     6.09160900
H       12.13240150   -23.54856870     4.98660900
C        7.89840130   -24.58556940     6.30460880
O        7.52240130   -24.14356990     5.26460890
N        7.20740130   -25.52856830     6.94860890
H        7.52440120   -25.89956860     7.83660890
C        6.11040120   -26.35857010     6.44460870
H        6.54940130   -27.05456920     5.72960900
H        5.75540110   -26.88056950     7.33260870
C        4.95640130   -25.50256920     5.77260880
O        4.34040120   -26.02356910     4.85860870
N        4.50840140   -24.36356930     6.31860880
C        4.62840130   -23.99057010     7.68460890
H        5.65040110   -24.09056850     8.07060910
H        3.98040130   -24.68157010     8.23660850
C        4.07340150   -22.56357000     7.88360880
H        4.80340150   -21.76856990     7.68760870
H        3.65540120   -22.34156990     8.87260910
C        2.93240120   -22.66456990     6.90260890
H        2.51140120   -21.75056840     6.46460870
H        2.08940120   -23.16856960     7.39060880
C        3.49240140   -23.49956890     5.75860880
H        2.69440130   -24.13256840     5.37060880
C        4.01740120   -22.57956890     4.64760880
O        3.31840130   -22.29356960     3.67560890
N        5.32940100   -22.29156880     4.60860870
H        5.92040110   -22.58056830     5.37860870
C        5.95540140   -21.53256990     3.50760890
H        5.30540130   -20.68556980     3.29060890
C        7.35840130   -21.06556890     3.90960880
H        8.15340140   -21.80756950     3.83160880
H        7.63540120   -20.26056860     3.22860880
C        7.54140140   -20.73456950     5.45760870
H        7.46040110   -21.64556880     6.04960870
H        8.54940130   -20.36956980     5.65760900
C        6.65440130   -19.66956900     6.07560870
O        5.96140150   -18.94656940     5.42760900
N        6.67440130   -19.49356840     7.33460900
H        6.28940110   -18.62156870     7.67960880
H        7.25840140   -20.12456890     7.86960890
C        6.14340110   -22.37456890     2.25660900
O        5.83040140   -21.97556880     1.15260890
N        6.64040140   -23.60956950     2.38560890
H        6.93440100   -23.88657000     3.31460880
C        6.86840110   -24.54156880     1.18960890
H        7.37740140   -23.86256980     0.50460890
C        7.63640120   -25.74556920     1.63660880
H        8.28540130   -25.48456950     2.47260880
C        6.71040110   -26.85156820     2.06860900
H        6.11040120   -26.53756900     2.93160890
H        6.08240130   -27.27756880     1.27660890
H        7.32540130   -27.71156880     2.36060880
C        8.52040100   -26.32856940     0.59260890
H        9.07140160   -27.12156870     1.09860890
H        7.90040110   -26.75056840    -0.19839110
C        9.54640100   -25.24956890     0.04060890
H       10.02040100   -24.60556980     0.79160890
H       10.29840090   -25.78056910    -0.55539110
H        8.97940160   -24.60456850    -0.64239110
C        5.61340140   -24.94156840     0.49660890
O        5.60840130   -25.07256890    -0.70139110
N        4.44540120   -24.98156930     1.18460890
H        4.56340120   -24.85256960     2.18260880
C        3.05740120   -25.16856960     0.52560890
H        3.14040140   -26.03256990    -0.13339110
C        2.04140110   -25.54556850     1.65760890
H        2.24340130   -26.56256870     1.99560890
H        2.07440110   -24.81556890     2.46660900
C        0.66340120   -25.76056860     1.17960890
H        0.16240120   -24.80756950     1.01060890
H        0.55540130   -26.37856860     0.28760890
C       -0.16059880   -26.49456980     2.22160890
O        0.30140130   -26.70156860     3.39260890
O       -1.35159870   -26.82656860     1.93660890
C        2.57240130   -23.94756890    -0.29039110
O        1.96240130   -24.10456850    -1.28539110
N        2.85040120   -22.68857000     0.17660890
H        3.34340120   -22.67956920     1.06160890
C        2.66540120   -21.51157000    -0.66939110
H        1.60240130   -21.39156910    -0.87339110
C        3.12140130   -20.25756840     0.03860890
H        4.11640120   -20.38456920     0.46460890
C        3.19840120   -18.99456980    -0.94539110
H        3.56940130   -18.14156910    -0.36339110
H        3.92440130   -19.28256990    -1.71539120
H        2.20740130   -18.69956970    -1.31239120
C        2.18840120   -19.82956890     1.23360880
H        2.85340120   -19.26256940     1.89660880
H        1.31240130   -19.26157000     0.89760890
H        1.78740120   -20.68056870     1.79760890
C        3.47540120   -21.70956990    -1.96039120
O        2.90840130   -21.55256840    -3.04939100
N        4.83240130   -21.94656940    -1.86039110
H        5.15840100   -22.07656860    -0.91039110
C        5.82440140   -21.96156880    -2.96339110
H        5.86240100   -21.03556820    -3.53739120
C        7.26740120   -22.22356990    -2.51239110
H        7.32440140   -23.16756820    -1.97239110
C        8.32740120   -22.29756930    -3.67539120
H        9.29640100   -21.93256950    -3.31339120
H        8.34940150   -23.26656910    -4.19039110
H        7.93740130   -21.52656940    -4.35239120
C        7.61940150   -21.06856920    -1.47439110
H        7.85740140   -20.17856980    -2.05639100
H        6.82840110   -20.74956890    -0.79539110
C        8.73940090   -21.41256900    -0.55639110
H        8.40240100   -21.81956860     0.40460890
H        9.41440110   -22.13556860    -1.03139110
H        9.27940080   -20.47356990    -0.38139110
C        5.38140110   -23.05156900    -3.93539120
O        5.26640130   -22.72556880    -5.11039110
N        5.01240110   -24.30256840    -3.47739100
H        4.97840120   -24.48256870    -2.48139120
C        4.44140150   -25.39056970    -4.29739090
H        5.15740110   -25.76756860    -5.02639100
C        4.11940150   -26.56456950    -3.37439110
H        5.09440140   -26.81756970    -2.95739100
H        3.49140120   -26.29656980    -2.52539110
C        3.54140110   -27.73357010    -4.21839090
H        2.57340120   -27.47656820    -4.64939120
H        4.10240130   -27.93556980    -5.13139100
C        3.40940120   -29.03856850    -3.31739120
H        2.69440130   -28.89656830    -2.50739120
H        2.99640130   -29.81656840    -3.95939110
N        4.60740140   -29.64956860    -2.77939110
H        5.24040130   -29.12056920    -2.19639110
C        5.01640130   -30.88356970    -2.91339110
N        4.26440140   -31.72156910    -3.57839110
H        3.28840110   -31.53956990    -3.76739120
H        4.47240110   -32.70856860    -3.52839110
N        5.98940130   -31.45556830    -2.29539110
H        6.57540130   -30.83056830    -1.76139120
H        6.02840140   -32.46157070    -2.38339110
C        3.19740130   -24.90756990    -5.05139110
O        3.15840130   -24.92457010    -6.28739120
N        2.18840120   -24.44356920    -4.27839090
H        2.32440110   -24.43756870    -3.27439120
C        0.97340120   -23.89356990    -4.87539100
H        0.46340130   -24.76056860    -5.29439120
C        0.16040120   -23.29856870    -3.72639110
H       -0.21159880   -24.12856860    -3.12539100
H        0.74740120   -22.57856940    -3.15539120
O       -0.89359870   -22.51056860    -4.29739090
H       -1.58259880   -23.10456850    -4.60639100
C        1.25040130   -22.83956910    -5.93339110
O        0.65340130   -22.81256870    -7.02539110
N        2.16440130   -21.88056950    -5.60439110
H        2.53940130   -21.88456920    -4.66439100
C        2.48340130   -20.69256970    -6.39039130
H        1.55140130   -20.25556950    -6.74739120
C        3.21640130   -19.57656860    -5.56639100
H        4.20740130   -19.84656910    -5.20139120
H        3.42340140   -18.76856990    -6.26739120
O        2.41240120   -19.10656930    -4.50539110
H        2.50740120   -19.75256920    -3.80139110
C        3.25340130   -21.13356970    -7.64639090
O        2.88240120   -20.67256930    -8.70239070
N        4.26640130   -21.99356840    -7.49839120
H        4.42340140   -22.39556880    -6.58139130
C        5.00740150   -22.58156970    -8.53839110
H        5.50240140   -21.70856860    -8.96539120
C        6.05740120   -23.57456970    -7.97339110
H        5.48140140   -24.33656880    -7.44839100
C        6.98040100   -24.15256880    -9.03439140
H        7.84240100   -24.68356900    -8.61339090
H        6.46940140   -24.90456960    -9.64739130
H        7.18540140   -23.29856870    -9.69239140
O        7.02140140   -22.98556900    -7.11539130
H        6.45240120   -22.92156980    -6.34439130
C        4.19440130   -23.24956890    -9.64139080
O        4.59140110   -23.24556920   -10.83139130
N        3.08540130   -23.88756940    -9.24539090
H        2.88840130   -24.04856870    -8.26439090
C        2.21240120   -24.56256870   -10.25439070
H        2.79640130   -24.78356930   -11.14739130
C        1.62840130   -25.79256820    -9.54639150
H        1.24740120   -25.44956970    -8.58439060
H        0.79940120   -26.22456930   -10.10639100
C        2.73840120   -26.82656860    -9.20639130
H        3.42940120   -26.48456950    -8.43639090
H        2.22540120   -27.73156930    -8.88139150
C        3.68140130   -27.29056930   -10.34839150
H        3.03840110   -27.71156880   -11.12039090
H        4.04440120   -26.41056820   -10.88039110
C        4.76940110   -28.21056940    -9.89439110
H        5.53340100   -27.58056830    -9.44039150
H        4.47840120   -28.99256900    -9.19239140
N        5.40140100   -28.88657000   -11.07639120
H        6.26040120   -29.35156820   -10.81839080
H        4.79940130   -29.57456970   -11.50439070
H        5.50840140   -28.15856930   -11.76739120
C        1.02440120   -23.70356940   -10.80439090
O        0.67440120   -23.95156860   -11.93839070
N        0.66840120   -22.63356970   -10.07539080
H        0.92540130   -22.60156820    -9.09639070
C       -0.04559880   -21.52156830   -10.61439130
H       -0.91759880   -21.82456970   -11.19539070
C       -0.57159880   -20.64756970    -9.50339130
H       -1.18359880   -21.21356960    -8.80039120
H        0.33040120   -20.24356840    -9.04439070
C       -1.37159870   -19.48556900   -10.05539130
H       -0.71759870   -18.92756840   -10.72539140
H       -2.22259880   -19.80156900   -10.65839100
S       -1.93959880   -18.38156890    -8.71739100
C       -3.35059880   -19.34456830    -8.13739110
H       -3.87259860   -18.83456990    -7.31839130
H       -4.09859900   -19.36856840    -8.93839070
H       -3.08159880   -20.36656950    -7.84239100
C        0.69140120   -20.82256890   -11.74539090
O        0.12640120   -20.68256950   -12.78939150
N        1.98640120   -20.60256960   -11.57739070
H        2.31640120   -20.80156900   -10.64039130
C        2.81640120   -19.96756940   -12.57339100
H        2.21340130   -19.15856930   -12.98539070
C        4.14240120   -19.54156880   -11.87839130
H        4.60640140   -20.37257000   -11.34639070
C        5.19740100   -18.94456860   -12.85139080
H        5.96540120   -18.41156960   -12.27739140
H        5.82640120   -19.74856950   -13.25339130
H        4.79940130   -18.33756830   -13.67339130
C        3.87240120   -18.44156840   -10.86039070
H        3.05640130   -18.81856920   -10.24439140
H        4.72140120   -18.38856890   -10.17839150
C        3.49640130   -16.96056940   -11.29239080
H        3.26640130   -16.37756920   -10.39239120
H        4.30540130   -16.48357010   -11.86139110
H        2.71440120   -16.99456980   -12.06039140
C        3.09840130   -20.85456850   -13.76439090
O        3.01740120   -20.35857010   -14.86539080
N        3.15340110   -22.18456840   -13.53839110
H        3.30440120   -22.45156860   -12.57339100
C        3.22440120   -23.16056820   -14.59439090
H        4.02740140   -22.97056960   -15.30639080
C        3.47740130   -24.55657010   -13.91939070
H        4.30140110   -24.42556950   -13.21839140
H        2.51340130   -24.83256910   -13.49439140
C        3.94840120   -25.64456940   -14.94039150
H        3.21540120   -25.69056890   -15.74639130
H        4.92240140   -25.34056850   -15.32339100
C        3.95340130   -27.00656890   -14.26139070
O        4.77940130   -27.26556970   -13.34339140
O        3.20740130   -27.91556930   -14.73439120
C        1.95540130   -23.24556920   -15.48739150
O        2.09140130   -23.47456930   -16.72039030
N        0.72240130   -23.02456860   -14.98139100
H        0.72340120   -22.70656970   -14.01939110
C       -0.48459880   -22.93857000   -15.77139090
H       -0.51959880   -23.82757000   -16.40039060
C       -1.69159880   -22.86756900   -14.83739090
H       -1.48059880   -22.16856960   -14.02739140
H       -2.53959870   -22.48556900   -15.40539070
C       -2.13659880   -24.31756970   -14.38639070
H       -2.94159870   -24.63456920   -15.04939080
H       -1.25059880   -24.94956970   -14.44739150
C       -2.59459880   -24.40556910   -12.93839070
H       -3.27659870   -25.24656870   -12.81539150
H       -1.69759870   -24.71856880   -12.40439130
N       -3.14959880   -23.13956830   -12.36639120
H       -3.35559870   -22.33856960   -12.94639110
C       -3.61159870   -23.09056850   -11.12439160
N       -3.58259870   -24.08456990   -10.26839070
H       -2.99459890   -24.89856910   -10.37439160
H       -4.02759890   -23.86756900    -9.38839150
N       -4.15159890   -21.99057010   -10.73339080
H       -4.00559850   -21.17556950   -11.31239130
H       -4.63659860   -22.00956920    -9.84739110
C       -0.49559880   -21.63956830   -16.53139110
O       -1.18659880   -21.49656870   -17.51639180
N        0.11740120   -20.60356900   -15.96339130
H        0.52740130   -20.76556970   -15.05139060
C        0.04140120   -19.20856860   -16.52739140
H       -0.97059880   -18.98456950   -16.86539080
C        0.43240120   -18.15056990   -15.55139060
H       -0.27259870   -18.21256830   -14.72239110
H        1.43140130   -18.29756930   -15.14139080
C        0.40040120   -16.68056870   -15.99139120
H        0.57940130   -16.07057000   -15.10539150
H        1.16540120   -16.44256970   -16.72939110
C       -0.89459880   -16.22056960   -16.60539050
O       -0.87059870   -15.08456900   -17.08439060
O       -1.97059870   -16.83056830   -16.37839130
C        0.95240120   -19.03256990   -17.78339200
O        0.47840120   -18.51157000   -18.77839090
N        2.21740130   -19.51456830   -17.79539110
H        2.64640120   -19.89356990   -16.95939060
C        3.04640130   -19.30956840   -18.96339040
H        2.95340130   -18.27056880   -19.27839090
C        4.52640100   -19.54656980   -18.57939150
H        5.10040140   -19.19456860   -19.43639180
C        4.92940140   -18.63956830   -17.37539100
H        4.64140130   -17.59556960   -17.55239110
H        4.63240150   -18.98956870   -16.37939070
H        6.01940110   -18.65456960   -17.25339130
C        4.85340120   -21.07456970   -18.27639200
H        3.97340130   -21.49656870   -17.79139140
H        4.92140100   -21.62856860   -19.21339040
C        6.10840130   -21.52156830   -17.52939030
H        6.02940130   -21.18656920   -16.48739050
H        6.06640150   -22.61256980   -17.42939190
H        6.99840120   -21.07556920   -17.99039080
C        2.66940120   -20.10656930   -20.21339040
O        3.05840130   -19.80356980   -21.34539030
N        1.78740120   -21.09356880   -19.96939090
H        1.64240120   -21.28856850   -18.98539160
C        0.99040130   -21.84756850   -20.92039110
H        1.47540130   -21.81156920   -21.89539150
C        0.92740120   -23.26356890   -20.43139080
H        0.46640120   -23.39756970   -19.45339200
H        0.29340120   -23.84956930   -21.09739110
C        2.28440120   -23.96456910   -20.60239030
O        2.89740130   -24.00656890   -21.64839170
N        2.89640120   -24.38356970   -19.48939130
H        3.85440140   -24.66956900   -19.64939120
H        2.39740130   -24.27556990   -18.61339190
C       -0.36959870   -21.22956850   -21.33939170
O       -1.04259870   -21.84256940   -22.15239140
N       -0.69559880   -20.09056850   -20.81639100
H       -0.02659880   -19.54356960   -20.28739170
C       -2.02559880   -19.45156860   -21.18039130
H       -2.75759860   -20.25956920   -21.17339130
C       -2.51059870   -18.32256890   -20.15139200
H       -3.43559890   -17.88756940   -20.53039170
H       -2.73459860   -18.77556990   -19.18539050
O       -1.60859870   -17.29556850   -20.06439020
H       -0.91459880   -17.61156850   -19.48039050
C       -2.01459880   -18.84456830   -22.56639100
O       -0.97359880   -18.40356830   -22.97639080
N       -3.23359870   -18.73656850   -23.12839130
H       -4.01159860   -19.25556950   -22.73939130
C       -3.57859870   -17.82956890   -24.15639110
H       -2.67159870   -17.62356950   -24.72539140
C       -4.52559850   -18.41956900   -25.28539090
H       -5.56159880   -18.48256870   -24.95039180
C       -4.58759880   -17.60556980   -26.53439140
H       -5.30559870   -18.00656890   -27.26039120
H       -5.00459860   -16.61656950   -26.30939100
H       -3.67059870   -17.45756910   -27.11639020
C       -4.11659860   -19.86256980   -25.63039020
H       -4.61259890   -20.19656940   -26.55039020
H       -3.03259870   -20.00856970   -25.71739200
H       -4.51259900   -20.61656950   -24.93939020
C       -3.98459860   -16.49556920   -23.55839160
O       -5.11559870   -16.11156850   -23.65939140
N       -3.00406568   -15.79524371   -22.97472716
H       -2.09953484   -16.24994011   -22.88454221
C       -3.08201497   -14.38158391   -22.58326894
H       -4.06061777   -14.21520750   -22.13291230
C       -2.01518102   -14.08374972   -21.50722412
H       -2.10913392   -13.04975278   -21.18351518
H       -2.19162272   -14.71356876   -20.63629514
C       -0.59421313   -14.29798622   -21.99742991
O        0.00403358   -13.44144783   -22.61606321
N       -0.05671604   -15.47523893   -21.78957961
H        0.84999260   -15.68051861   -22.19229763
H       -0.53526393   -16.15529360   -21.20373232
C       -3.00082043   -13.39403939   -23.77431300
O       -3.05649688   -12.19646609   -23.55954789
N       -2.90983341   -13.87726007   -25.01877588
H       -2.91178779   -14.87893913   -25.12569971
C       -3.14126601   -13.08760886   -26.24179113
H       -2.56059798   -12.16794071   -26.18106752
C       -2.63692954   -13.89478347   -27.45420054
H       -1.59228447   -14.15941191   -27.28566691
H       -3.21242858   -14.81964322   -27.52507242
C       -2.72624223   -13.14572365   -28.78980262
O       -2.75804413   -11.89725119   -28.80110826
O       -2.82686127   -13.80244177   -29.84419707
C       -4.62716024   -12.68024644   -26.38957745
O       -5.50729221   -13.32968455   -25.84618303
N       -4.90539130   -11.58468248   -27.09803315
H       -4.13557364   -11.14261858   -27.60551684
C       -6.23251332   -10.98842272   -27.26180604
H       -6.97003209   -11.78725013   -27.34237964
C       -6.55405992   -10.15793243   -26.01245945
H       -6.68452933   -10.89568101   -25.20546293
H       -5.67485776    -9.51643858   -25.82334086
C       -7.85200578    -9.33550468   -26.04290998
O       -8.96088740    -9.87569144   -25.90103864
N       -7.67154498    -7.99922795   -26.21081729
H       -8.50324529    -7.39191272   -26.15639008
H       -6.71597568    -7.60409052   -26.21450347
C       -6.29628881   -10.08542482   -28.51116973
O       -5.31418379    -9.43826007   -28.83374927
N       -7.44158471   -10.00200324   -29.21550404
C       -7.71168834    -8.94832090   -30.19585405
H       -6.83051303    -8.72336056   -30.80423500
H       -8.00385518    -8.04377437   -29.65410424
C       -8.88015432    -9.44586450   -31.05714963
H       -8.50724696   -10.03498627   -31.90321766
H       -9.49900282    -8.62175644   -31.42958480
C       -9.64302305   -10.34727792   -30.07354166
H      -10.25836583   -11.10302937   -30.57631098
H      -10.29434207    -9.72695759   -29.44891697
C       -8.54032929   -10.96839598   -29.21045600
H       -8.92485726   -11.09957061   -28.19877924
C       -8.10225096   -12.33874556   -29.75381923
O       -7.15621100   -12.45664678   -30.51941173
N       -8.80459880   -13.38056950   -29.31639100
H       -9.60259910   -13.20756910   -28.71639060
C       -8.55459880   -14.76856900   -29.57239150
H       -7.47659870   -14.93056870   -29.59939190
C       -9.03459840   -15.61056900   -28.30239110
H      -10.05959890   -15.29956910   -28.10139080
H       -8.99759860   -16.67457010   -28.53939060
C       -8.15859890   -15.35956950   -27.04639050
H       -7.15959880   -15.05056950   -27.35539050
C       -8.86259840   -14.32456870   -26.10839080
H       -9.80959890   -14.78956890   -25.80739020
H       -8.31159880   -14.20856950   -25.16739080
H       -8.96859840   -13.30556870   -26.50139050
C       -8.05659870   -16.62957000   -26.19539070
H       -7.24059870   -16.47056960   -25.47939110
H       -9.00559900   -16.79856870   -25.67239190
H       -7.84959890   -17.51356890   -26.81039050
C       -9.31959920   -15.03656960   -30.85639190
O      -10.54859830   -15.02556900   -30.91939160
N       -8.51759910   -15.25356960   -31.93739130
H       -7.51959900   -15.13856890   -31.80939100
C       -8.95159910   -15.50956920   -33.32739260
H       -9.70859910   -14.73256870   -33.43439100
C       -7.74759860   -15.05656910   -34.29838940
H       -6.97959850   -15.82256890   -34.19139100
C       -8.18359850   -15.11556910   -35.75939180
H       -7.48659900   -14.51756950   -36.35939030
H       -8.23459910   -16.10556980   -36.22939300
H       -9.19159890   -14.68356900   -35.78839110
C       -7.13359880   -13.66856960   -33.89939120
H       -6.59759860   -13.97456930   -33.00139240
H       -6.36659860   -13.36756900   -34.61339190
C       -8.08359910   -12.45156960   -33.80739210
H       -7.53259900   -11.56556890   -33.46939090
H       -8.53659920   -12.21456910   -34.77839280
H       -8.85559840   -12.58456900   -33.03839110
C       -9.52159880   -16.90656850   -33.67338940
O       -8.86559870   -17.74057010   -34.29939270
N      -10.71659850   -17.22856900   -33.02339170
H      -11.30759910   -16.46256830   -32.72039030
C      -11.43059920   -18.53756900   -33.14639280
H      -10.66659830   -19.30556870   -33.02539060
C      -12.38459870   -18.79356960   -31.97139170
H      -11.93059920   -18.59256940   -31.00139050
H      -13.21559910   -18.08956910   -32.00239180
C      -12.84559920   -20.25956920   -32.07239150
O      -12.45359900   -21.00457000   -32.95539090
O      -13.66659830   -20.62556840   -31.23739050
C      -12.09759900   -18.78556820   -34.52239230
O      -13.25059890   -18.59456830   -34.71239090
N      -11.22359850   -19.20056920   -35.44438930
H      -10.22959900   -19.19856830   -35.25039290
C      -11.56559850   -19.48456950   -36.84539030
H      -11.84559920   -18.54056930   -37.31339260
C      -10.26759910   -19.94156840   -37.55839160
H       -9.88759900   -20.82956890   -37.05239110
C      -10.62559890   -20.42756840   -38.99039080
H      -10.84159850   -21.49656870   -38.87639240
H      -11.39059830   -19.79756930   -39.46039200
H       -9.69159890   -20.41056820   -39.56639100
C       -9.15459920   -18.93056870   -37.74339290
H       -8.70659830   -18.66456990   -36.77839280
H       -8.37259860   -19.18456840   -38.47039030
H       -9.72359850   -18.08856960   -38.15639110
C      -12.69759850   -20.58656880   -36.96139140
O      -13.41259860   -20.60956950   -37.96438980
N      -12.77859880   -21.49456980   -35.94939040
H      -12.23959920   -21.43756870   -35.09339140
C      -13.80159850   -22.56856920   -35.99839020
H      -13.67259880   -23.04256820   -36.97138980
C      -13.63759900   -23.62656970   -34.86439130
H      -14.06559850   -24.57556920   -35.18839260
H      -12.56659890   -23.82456970   -34.89639280
O      -14.11259840   -23.19456860   -33.50839230
H      -13.52259920   -22.47756960   -33.26539230
C      -15.19659900   -21.95156860   -35.99938960
O      -16.05159950   -22.30657010   -36.83039090
N      -15.31959920   -20.98956870   -35.11239240
H      -14.55859850   -20.85056880   -34.45939250
C      -16.49559780   -20.15056990   -34.87339020
H      -17.34259800   -20.67256930   -35.31938930
C      -16.73659900   -19.89256860   -33.33639140
H      -15.83559890   -19.45056920   -32.91039280
H      -17.53059960   -19.15956880   -33.19039150
C      -17.06259920   -21.11956980   -32.50039290
H      -18.00359920   -21.52056880   -32.87839130
H      -16.28559880   -21.87957000   -32.58839040
C      -17.26859860   -20.68456840   -31.01939200
H      -18.02659800   -19.90356830   -31.08339120
H      -17.72459790   -21.56357000   -30.56339070
N      -16.07059860   -20.24956890   -30.30539130
H      -15.17059900   -20.54957010   -30.65339090
C      -16.12559890   -19.92856980   -29.01039120
N      -17.27359960   -19.70056920   -28.44239040
H      -18.17459870   -19.64256860   -28.89539150
H      -17.22359850   -19.44856830   -27.46539120
N      -15.02259920   -19.88456920   -28.32839200
H      -14.16259860   -19.98856930   -28.84839060
H      -14.98259830   -19.60857010   -27.35839080
C      -16.35859870   -18.82556920   -35.58139040
O      -17.30659870   -18.07956890   -35.53339000
N      -15.37259860   -18.70257000   -36.48839190
H      -14.79759880   -19.52856830   -36.59638980
C      -15.18859860   -17.50556950   -37.31938930
H      -14.22459890   -17.70056920   -37.78939060
C      -16.27659800   -17.55356980   -38.38138960
H      -16.29959870   -18.49156950   -38.93439100
H      -17.20059970   -17.22956850   -37.90238950
C      -15.93159870   -16.59456830   -39.51439290
O      -14.79359910   -16.38456920   -39.88739010
N      -17.01059910   -16.03656960   -40.11339190
H      -16.74659920   -15.35456940   -40.81539150
H      -17.92659950   -16.03856850   -39.68139270
C      -15.01559830   -16.07956890   -36.73439030
O      -15.53459840   -15.12956910   -37.19438930
N      -14.48759840   -15.96756940   -35.47939300
H      -14.12659840   -16.79356960   -35.01839070
C      -14.70159910   -14.78456880   -34.61939240
H      -14.92559910   -13.87956910   -35.18439100
C      -15.76859860   -15.08556940   -33.59439090
H      -16.39359860   -15.89656930   -33.96939090
H      -15.32359890   -15.51956940   -32.69939040
C      -16.58759880   -13.89456940   -33.07538990
H      -15.99459840   -13.32656960   -32.35839080
H      -16.78259850   -13.21956920   -33.90839000
C      -17.92259790   -14.22156910   -32.43839260
H      -18.48459820   -14.91556930   -33.06339260
H      -17.80359840   -14.74056910   -31.48639110
C      -18.81959920   -12.97656920   -32.21739200
H      -18.37259860   -12.07356930   -32.63239290
H      -19.71959880   -13.14856910   -32.80739210
N      -19.10259820   -12.62656880   -30.78739170
H      -19.68559840   -11.80356880   -30.73439030
H      -19.68159870   -13.32656960   -30.34439090
H      -18.29159930   -12.35656930   -30.24939160
C      -13.47759910   -14.40456960   -33.77038960
O      -12.86859890   -15.23556900   -33.13039020
N      -13.18259910   -13.15756890   -33.76739120
H      -13.73559860   -12.47856900   -34.27839280
C      -12.25659850   -12.55656910   -32.84339140
H      -11.48759840   -13.31156920   -32.68239210
C      -11.64759920   -11.33556940   -33.49339290
H      -10.99359890   -10.79456900   -32.79939270
H      -11.05959890   -11.68056870   -34.35239030
H      -12.39959910   -10.63856890   -33.88339230
C      -12.90359880   -12.21356870   -31.46839140
O      -13.51959900   -11.16156960   -31.31139180
N      -12.85259910   -13.15256880   -30.55739020
H      -12.31759830   -13.96656890   -30.83439060
C      -13.25259880   -13.04856870   -29.15039060
H      -14.28559880   -12.70256900   -29.12039180
C      -13.41559890   -14.45156960   -28.53239060
H      -12.39959910   -14.82656960   -28.41239170
C      -13.88259890   -14.34156890   -27.11339190
H      -14.17159840   -15.32656960   -26.72739030
H      -13.13759900   -13.93156910   -26.41939160
H      -14.69759850   -13.60956950   -27.05039020
C      -14.14659880   -15.49256900   -29.42339130
H      -14.98159890   -14.98756890   -29.91039090
H      -13.44559860   -15.84056950   -30.18339160
C      -14.85059830   -16.77156830   -28.91739080
H      -14.09059910   -17.55456920   -28.80639080
H      -15.30959890   -16.54456900   -27.94739150
H      -15.66559890   -16.98556900   -29.61939050
C      -12.33459850   -12.21056940   -28.31339070
O      -11.28459840   -12.69856930   -27.89039040
N      -12.64133616   -10.92304181   -28.13535261
H      -13.46874050   -10.55271621   -28.59308000
C      -11.98762241   -10.07775556   -27.12392127
H      -10.91215926   -10.22704344   -27.18774428
C      -12.27664897    -8.58618086   -27.37758013
H      -11.95786765    -7.99740035   -26.50810842
H      -11.65749446    -8.24355633   -28.21554831
C      -13.71205358    -8.26032482   -27.70043269
N      -14.29439845    -8.25114373   -28.94191869
C      -15.59796056    -7.98201621   -28.73229621
H      -16.34195563    -7.92087875   -29.51732124
N      -15.86946840    -7.84447643   -27.42042425
H      -16.79670970    -7.66364287   -27.02555370
C      -14.70008292    -8.01617235   -26.71561883
H      -14.56520243    -7.99669422   -25.64163194
C      -12.41574603   -10.50213562   -25.71278026
O      -13.52979763   -10.96249127   -25.52775503
N      -11.55174082   -10.34598703   -24.71359675
H      -10.61803616    -9.99448297   -24.92996493
C      -11.82248778   -10.85472488   -23.36668335
H      -12.85725789   -10.64397096   -23.09548634
H      -11.70664326   -11.93533291   -23.37568691
C      -10.93575769   -10.24504813   -22.28550752
O      -10.81152713    -9.03460336   -22.21945824
N      -10.37303349   -11.08337259   -21.41314470
H      -10.49709846   -12.07756950   -21.58435548
C       -9.66543989   -10.68116554   -20.19329831
H       -9.29880199    -9.66188495   -20.30808306
H      -10.37670528   -10.69852791   -19.36702360
C       -8.46810876   -11.55462154   -19.79597887
O       -7.90188346   -11.34164332   -18.73654021
N       -8.05180542   -12.53275947   -20.61164321
H       -8.55721589   -12.69373042   -21.48107191
C       -6.93507814   -13.43352943   -20.27343173
H       -7.12964819   -13.83695851   -19.27937837
C       -6.89826215   -14.62279554   -21.25126850
H       -6.81798142   -14.25200003   -22.26997337
H       -6.01642964   -15.22891172   -21.05150846
C       -8.10275725   -15.54211611   -21.18240842
O       -8.86321280   -15.54969161   -20.23625600
N       -8.26224040   -16.36018263   -22.19943618
H       -9.03451113   -17.02175628   -22.19136710
H       -7.57908182   -16.35116289   -22.94616336
C       -5.55910085   -12.73229549   -20.16967312
O       -4.63590058   -13.30157655   -19.60946988
N       -5.42540029   -11.48924188   -20.63939496
H       -6.18356440   -11.12619667   -21.20724443
C       -4.26622255   -10.61368904   -20.42014403
H       -3.35828063   -11.18263891   -20.61174620
C       -4.31268083    -9.45347438   -21.42714592
H       -3.47371778    -8.77255752   -21.24048694
H       -4.14937507    -9.85457036   -22.43599238
C       -5.60853207    -8.66702386   -21.40507390
C       -6.54328985    -8.83784152   -22.44159837
H       -6.31780583    -9.48799179   -23.27391059
C       -7.78071219    -8.17820133   -22.38900631
H       -8.49648649    -8.30740622   -23.18990672
C       -8.10151599    -7.37730621   -21.28029859
H       -9.06943001    -6.90166088   -21.22320293
C       -7.16674558    -7.19459290   -20.24734044
H       -7.40765791    -6.57019392   -19.39796752
C       -5.91166570    -7.81812883   -20.32320800
H       -5.18954467    -7.65496716   -19.53590821
C       -4.16493353   -10.07841817   -18.97789202
O       -3.16687929    -9.46964587   -18.63585013
N       -5.17686735   -10.29097838   -18.12642532
H       -6.01703362   -10.75028721   -18.46898367
C       -5.13683931    -9.90382366   -16.71519765
H       -4.85363420    -8.85031782   -16.67315539
C       -6.54742403   -10.03946834   -16.11171617
H       -7.23822979    -9.44348063   -16.70881303
H       -6.85802804   -11.08266034   -16.17853652
C       -6.66614915    -9.59556624   -14.64498592
H       -7.68541982    -9.77199556   -14.30066859
H       -6.00586043   -10.20737754   -14.03492215
C       -6.31640556    -8.12318585   -14.43742115
O       -5.16758728    -7.77236656   -14.26550965
N       -7.28594770    -7.23137290   -14.46638628
H       -7.03987032    -6.25003242   -14.34206492
H       -8.25718655    -7.50061449   -14.60118585
C       -4.07034312   -10.71589781   -15.95348326
O       -4.06065627   -11.94242479   -15.98008758
N       -3.16425185   -10.00873548   -15.27267102
H       -3.25398908    -8.99528755   -15.28144045
C       -1.96673912   -10.57476798   -14.63939077
H       -1.61833261   -11.42169458   -15.22494063
H       -1.18222893    -9.82064079   -14.64324461
C       -2.14041324   -11.06130748   -13.20042090
O       -1.16531089   -11.40815643   -12.55447529
N       -3.36159870   -11.07756900   -12.66139130
H       -4.17359880   -10.80456920   -13.20239070
C       -3.58759880   -11.23656940   -11.17739110
H       -3.07659860   -10.41556930   -10.67339130
C       -5.01859860   -11.17256930   -10.85739140
H       -5.44859890   -12.09356880   -11.24839120
C       -5.37459900   -11.04956910    -9.34839150
H       -6.27659890   -10.43656920    -9.23139100
H       -5.62359860   -12.03956890    -8.94639110
H       -4.51659870   -10.64256950    -8.79839130
O       -5.62059880   -10.08156870   -11.47739120
H       -6.05559870    -9.55256940   -10.80439090
C       -3.08959870   -12.56256960   -10.66939070
O       -2.54859880   -12.54256920    -9.60439110
N       -3.13559870   -13.73856930   -11.33639140
C       -3.65659880   -14.00356960   -12.68739130
H       -2.93459870   -13.65156940   -13.43539140
H       -4.61959890   -13.54756930   -12.94939140
C       -3.83259870   -15.52656940   -12.85639100
H       -3.78859880   -15.99656870   -13.84739110
H       -4.74059870   -15.88156890   -12.35339070
C       -2.58659890   -16.02156830   -12.00439070
H       -1.68259870   -15.96056940   -12.62239070
H       -2.64059880   -17.05756950   -11.64639090
C       -2.53659870   -14.95456890   -10.90239140
H       -3.01659870   -15.36556910   -10.01539130
C       -1.11159870   -14.71256920   -10.40539070
O       -0.70659880   -15.26356890    -9.39039130
N       -0.29659880   -13.87956910   -11.11939140
H       -0.73959880   -13.32056900   -11.83839130
C        1.11040130   -13.59256940   -10.89939120
H        1.57940130   -14.57156940   -10.80539130
C        1.87940120   -13.06356910   -12.12039090
H        1.61940120   -12.05156900   -12.43139080
C        3.28940130   -13.09656910   -11.81739140
H        3.64740130   -14.11356930   -11.61239150
H        3.87540130   -12.85656930   -12.71339130
H        3.59640120   -12.36056900   -11.06439110
C        1.66340120   -13.98556900   -13.43939110
H        2.63440130   -14.35456940   -13.76939110
H        0.92340120   -14.75256920   -13.20739080
C        1.10340130   -13.09256940   -14.58739090
H        1.84940120   -12.31656930   -14.79939080
H        0.90640120   -13.74356940   -15.44839100
H        0.17740120   -12.55356880   -14.35239120
C        1.34340120   -12.74656870    -9.58039090
O        2.08640120   -13.08656880    -8.69839100
N        0.72440120   -11.61256890    -9.50039100
H        0.07040120   -11.41956900   -10.25039100
C        0.75040130   -10.68556880    -8.38839150
H        1.73340130   -10.21856880    -8.32939150
H        0.00740120    -9.91556930    -8.59539130
C        0.53440120   -11.40456960    -7.03139110
O        1.29740120   -11.14856910    -6.08239130
N       -0.52759870   -12.20756910    -6.87639090
H       -1.10259880   -12.43456940    -7.67839100
C       -0.89359870   -12.69256880    -5.56139090
H       -0.68759880   -11.88856890    -4.85439110
C       -2.37959890   -13.05256940    -5.49639130
H       -2.55159880   -13.70656870    -6.35139130
C       -2.97859880   -13.83156870    -4.28239110
H       -2.79859880   -13.27856920    -3.35239100
H       -4.05659870   -14.02656940    -4.33839130
H       -2.46859880   -14.80156900    -4.22439100
C       -3.23159890   -11.78856950    -5.72039130
H       -4.26959900   -12.14256950    -5.73039100
H       -2.97759870   -11.14156910    -4.87239120
H       -2.85259870   -11.29756930    -6.62539100
C       -0.08959880   -13.90656950    -5.07639120
O        0.30440120   -13.94556900    -3.99739120
N        0.26040120   -14.82056900    -5.98539110
H       -0.10059880   -14.68756960    -6.92239090
C        1.16440130   -15.99156950    -5.75039100
H        0.73640130   -16.52456860    -4.90139100
C        1.11140120   -16.96156880    -6.96939130
H        1.86040130   -17.74456980    -6.85339120
H        0.12040120   -17.41456990    -7.00639100
O        1.39140130   -16.29856870    -8.20139120
H        0.59440120   -15.85156920    -8.49739070
C        2.57240130   -15.54456900    -5.42339130
O        3.20040130   -15.99156950    -4.45439100
N        3.06840130   -14.58456900    -6.18639090
H        2.54540130   -14.30256940    -7.00739100
C        4.32940100   -13.82756900    -5.88539120
H        5.08140130   -14.60856910    -5.76739120
C        4.66040130   -12.80656910    -7.00439120
H        3.79440120   -12.19656940    -7.25939130
H        5.42540120   -12.08056930    -6.72839120
C        5.33240130   -13.46456910    -8.18739130
H        4.70140120   -14.31556890    -8.44539070
H        5.15340140   -12.71156880    -8.95439150
S        7.12340120   -13.85356900    -8.04139140
C        7.01640130   -15.60356900    -7.61439130
H        6.44840150   -15.71056940    -6.68139120
H        6.59940150   -16.19156840    -8.44039150
H        8.03440090   -15.99556920    -7.49739120
C        4.35740140   -13.19656940    -4.51239110
O        5.37240120   -13.19056890    -3.84739110
N        3.33440110   -12.39756870    -4.18439100
H        2.55340120   -12.37956910    -4.82839110
C        3.20140120   -11.58656880    -2.98139120
H        4.08140130   -10.97856900    -2.77139120
C        1.97840130   -10.68956950    -2.98839120
H        1.09540130   -11.13356880    -3.44839120
H        1.66340120   -10.36556910    -1.99639110
C        2.15940120    -9.29356960    -3.69739100
O        3.27340130    -8.99356940    -4.20839120
O        1.24840130    -8.43556880    -3.57739110
C        3.08340120   -12.50456910    -1.73439110
O        3.70440130   -12.22356890    -0.73639110
N        2.29140110   -13.57956890    -1.86139110
H        1.56140120   -13.68156910    -2.55639100
C        2.31040120   -14.59456920    -0.83239110
H        2.25840120   -14.13456920     0.15360890
C        1.12440120   -15.49356940    -1.02139120
H        1.26040120   -15.95656870    -1.99839120
H        1.11540130   -16.26056860    -0.24739110
C       -0.30859880   -14.91656880    -0.87639110
O       -0.49059880   -13.84156890    -0.32239110
N       -1.30859880   -15.57356930    -1.41339110
H       -2.17659880   -15.05356880    -1.37839110
H       -1.16659880   -16.31357000    -2.09039120
C        3.71840120   -15.34756950    -0.79739110
O        4.21140150   -15.66756920     0.25860890
N        4.33540110   -15.65056900    -1.96039120
H        3.79740120   -15.46256920    -2.79739120
C        5.70540140   -16.35556980    -1.99039110
H        5.72340110   -17.23656850    -1.34839110
C        6.10340120   -16.97756960    -3.32039120
H        6.10540100   -16.15456960    -4.03639130
C        7.51140120   -17.53556820    -3.41739110
H        7.74640130   -18.09856990    -2.50639100
H        7.38340140   -18.08656880    -4.35739090
H        8.24440100   -16.73056980    -3.55139110
O        5.16440110   -17.87356950    -3.64239120
H        4.38040110   -17.38856890    -3.91239120
C        6.83340120   -15.43256950    -1.41139110
O        7.83740140   -15.88056950    -0.88639110
N        6.60040140   -14.08456900    -1.31839110
H        5.80840110   -13.70656870    -1.82439110
C        7.59340140   -13.07756900    -0.76839110
H        8.59340100   -13.43856910    -1.00639120
C        7.40740110   -11.76756950    -1.50239110
H        7.31940130   -11.95756910    -2.57239100
H        6.48740100   -11.37556930    -1.06839110
C        8.59040160   -10.76856900    -1.26539110
H        8.54240130   -10.45856950    -0.22139110
H        9.50440120   -11.32156940    -1.48239110
C        8.53140160    -9.53156950    -2.21639110
H        9.41440110    -8.93656920    -1.98339120
H        8.59740160    -9.84556960    -3.25739120
N        7.31840130    -8.75356960    -1.93439110
H        7.33440110    -8.24256900    -1.06239120
C        6.18340110    -8.73256870    -2.62039110
N        6.06840130    -9.33056930    -3.74739120
H        6.86040120    -9.81556890    -4.14339110
H        5.20840120    -9.35256960    -4.27639100
N        5.16440110    -8.04756930    -2.24239110
H        5.28740120    -7.54356910    -1.37539110
H        4.31040140    -8.04956910    -2.78139110
C        7.60240130   -13.10156920     0.78360890
O        8.75140090   -13.07556920     1.30060890
N        6.45540140   -13.20456890     1.43660890
H        5.58940120   -13.15456960     0.91360890
C        6.30640130   -13.47256950     2.85860900
H        6.93240120   -12.75856880     3.39360880
C        4.83640150   -13.27456950     3.25960900
H        4.61140110   -12.20956900     3.19460890
H        4.21440120   -13.85256960     2.57660890
C        4.60240130   -13.60956950     4.72960900
H        5.00240140   -14.58956910     4.98760890
C        5.15540120   -12.58256910     5.73060890
H        4.98940130   -12.97656920     6.74060870
H        6.24640130   -12.48456950     5.66060880
H        4.66340110   -11.61656950     5.56760880
C        3.08840130   -13.92056940     4.93960910
H        2.85840130   -14.69756890     4.19960880
H        3.05040120   -14.25456910     5.98360870
H        2.48040130   -13.01156900     4.85160880
C        6.90640120   -14.92156890     3.21960880
O        7.89340110   -14.94256880     3.99460890
N        6.50740150   -16.02856830     2.55060890
H        5.81040140   -15.90556910     1.82560880
C        7.04340120   -17.36956980     2.69260880
H        6.56140140   -17.73357010     3.59960890
C        6.53940110   -18.22656820     1.51160880
H        6.88240150   -17.69056890     0.61760890
H        6.97440150   -19.23357010     1.51060890
H        5.44340130   -18.19656940     1.45960890
C        8.64040090   -17.35356900     2.73660900
O        9.22640130   -17.75156970     3.74160890
N        9.25640110   -16.84556960     1.69660890
H        8.61940100   -16.54456900     0.96960890
C       10.69740100   -16.61456870     1.53760890
H       11.18140130   -17.57856940     1.69560890
C       11.05340100   -16.12556840     0.07260890
H       10.37240120   -15.30956940    -0.16939110
C       12.46240140   -15.48556900    -0.13739110
H       13.18640140   -16.19456860     0.28360890
H       12.83040140   -15.14156910    -1.11139110
H       12.61640170   -14.61356930     0.50960890
C       10.95740130   -17.24556920    -0.87139110
H       11.65140150   -18.03856850    -0.59439110
H        9.96740150   -17.69356920    -0.77739110
C       11.03440090   -16.97456930    -2.36639120
H       10.66540150   -15.95456890    -2.52939110
H       12.08540150   -17.01956940    -2.67739110
H       10.41440110   -17.66556930    -2.95139120
C       11.25840090   -15.67756940     2.60060880
O       12.22740080   -16.06556890     3.25460890
N       10.63740160   -14.52056880     2.94360900
H       10.06040100   -14.09756950     2.22660900
C       11.13440130   -13.68156910     4.11160900
H       12.04740140   -13.22956940     3.72160890
C       10.24140170   -12.45156960     4.22960900
H        9.21740150   -12.83556940     4.14260910
H       10.43840120   -11.94556900     5.18260910
H       10.40040110   -11.84256940     3.33060880
C       11.36540130   -14.41156960     5.48760890
O       12.47040080   -14.42856880     5.98660900
N       10.40840150   -15.19556900     5.89960910
H        9.57040120   -15.31756880     5.34260890
C       10.46740150   -16.22856900     6.96160890
H       10.70440100   -15.82556920     7.94660900
C        9.05440140   -16.83756830     7.10760880
H        8.80840110   -17.43157010     6.21860890
H        8.96640110   -17.47556880     7.99560880
H        8.27640150   -16.07856940     7.26060870
C       11.55340100   -17.30356980     6.66460900
O       12.06340120   -17.86056900     7.59060910
N       11.86740110   -17.74856950     5.38360880
H       11.39340110   -17.36756900     4.57360890
C       13.02940080   -18.65756990     5.15260890
H       12.89740090   -19.51056860     5.81860880
C       13.10240080   -19.19956970     3.72460890
H       12.97740080   -18.38156890     3.01460890
C       14.42940140   -19.86656950     3.44560890
H       14.51040080   -20.78356930     4.04360870
H       14.54940130   -20.08256910     2.37660880
H       15.30440140   -19.29256820     3.77460890
C       11.98340130   -20.22156910     3.51860880
H       12.01440140   -20.97856900     4.30160900
H       11.02940080   -19.70257000     3.62060880
C       12.02940080   -20.87456890     2.15160890
H       12.04140090   -20.12356950     1.35260890
H       12.82940100   -21.61656950     2.03160880
H       11.10140130   -21.43656920     1.99260890
C       14.41240120   -17.99356840     5.54560900
O       15.15940090   -18.50656890     6.37060880
N       14.60840130   -16.83156970     5.08260870
H       13.89740090   -16.47356990     4.45560880
C       15.88640120   -16.05456920     5.45160870
H       16.78840070   -16.62056920     5.21560910
H       16.00740050   -15.16056920     4.84060910
C       16.00240140   -15.64356900     6.94760890
O       17.07140160   -15.67856880     7.50660900
N       14.87440110   -15.47756960     7.60460900
H       14.01840110   -15.54856870     7.06760880
C       14.71940140   -15.24256900     9.05260850
H       15.30840110   -14.35856910     9.29660890
C       13.31140140   -14.83456900     9.43960860
H       13.14340110   -13.92656900     8.86060910
H       12.59840110   -15.52556900     8.98860930
C       13.06940080   -14.69056890    10.98560910
H       12.84840110   -15.64356900    11.46660900
H       13.95840170   -14.38356880    11.53760910
C       11.84440140   -13.70656870    11.21260930
H       12.10640140   -12.89256950    10.53760910
H       10.93040080   -14.14556880    10.81460860
C       11.76440140   -13.29056930    12.66460900
H       11.21240140   -14.10756870    13.12960910
H       12.79340170   -13.16056920    12.99960900
N       11.02440170   -12.04056930    12.76560880
H       10.85940170   -11.78756900    13.72960850
H       11.39040090   -11.26456930    12.23260880
H       10.06340120   -12.11656950    12.46760850
C       15.13240150   -16.43056870     9.93660930
O       15.78740120   -16.28556820    10.95460890
N       14.89940170   -17.62556840     9.44260880
H       14.40540120   -17.54256820     8.56260870
C       15.31540110   -18.89656830    10.02760890
H       14.87140080   -18.82256890    11.02060890
C       14.68440150   -20.08556940     9.19860940
H       13.61540130   -19.88156890     9.14660930
H       15.19940090   -20.11256980     8.23760890
C       14.99940110   -21.31856920    10.03160860
H       16.07340050   -21.39756970    10.19760890
C       14.31740090   -21.46656990    11.38960930
H       13.27540110   -21.74057010    11.18060870
H       14.69540120   -22.34756850    11.92360880
H       14.28140160   -20.56357000    12.01060870
C       14.61540130   -22.57156940     9.18260860
H       13.59540080   -22.44456860     8.79860880
H       15.22440150   -22.57757000     8.27060890
H       14.71140100   -23.49856950     9.76060870
C       16.81640050   -18.93056870    10.06960870
O       17.41140170   -19.19656940    11.10160920
N       17.47140120   -18.72056960     8.91060920
H       16.83040050   -18.74656870     8.12660880
C       18.89140130   -18.67056850     8.80260850
H       19.33440210   -19.62756920     9.08060930
C       19.27640150   -18.34456830     7.31360910
H       18.90040210   -17.34356880     7.09860900
H       20.34840200   -18.26656910     7.13560870
C       18.81740190   -19.43056870     6.38960890
H       19.03140070   -20.41456990     6.80760910
H       17.74340060   -19.24256900     6.36960890
S       19.37540050   -19.24156950     4.68760870
C       18.40340040   -20.46356960     3.74160890
H       18.93240170   -21.38556860     3.47160890
H       17.44640160   -20.71956830     4.21460870
H       18.14840130   -19.97756960     2.79260900
C       19.37540050   -17.53856850     9.73360920
O       20.38140110   -17.84856990    10.39160920
N       18.82440190   -16.31357000     9.87460900
H       18.03440090   -16.08756830     9.28160860
C       19.29540060   -15.36956880    10.85460850
H       20.34740070   -15.12556930    10.70660880
C       18.50840190   -14.10556890    10.73260880
H       18.98840140   -13.64456940     9.86060910
H       17.44340130   -14.28456880    10.53860860
C       18.49140170   -13.11656950    11.84560870
C       17.44740100   -12.99256900    12.81060890
H       16.53940200   -13.56756880    12.70760920
C       17.58640100   -12.09456920    13.89860920
H       16.75640110   -11.94756890    14.57460880
C       18.73440170   -11.30456920    14.00760840
H       18.82540130   -10.53156950    14.75660900
C       19.79340170   -11.49956890    13.10360910
H       20.72240070   -10.96456910    13.23560910
C       19.67440030   -12.42656900    12.06660840
H       20.61640170   -12.58756920    11.56260870
C       19.16540150   -15.92656900    12.27460860
O       20.21240040   -15.87256910    12.95560930
N       18.08440210   -16.56156920    12.66860870
H       17.26340100   -16.53156850    12.07560920
C       17.92140200   -16.98357010    14.09960840
H       18.21840100   -16.22756960    14.82660870
C       16.40040210   -17.23056980    14.34560870
H       15.85540100   -16.27856830    14.36360930
H       15.92640110   -17.69856830    13.47460840
H       16.16140170   -17.77456860    15.26760860
C       18.76540180   -18.19557000    14.45860860
O       19.17240140   -18.39756970    15.61960890
N       19.01540180   -19.03056910    13.47960850
H       18.49540140   -18.80556870    12.64060880
C       19.85840030   -20.20656970    13.57360940
H       19.73240090   -20.62056920    14.57360940
C       19.61140060   -21.33356860    12.55960850
H       19.64940070   -20.91056820    11.55660920
H       20.42740060   -22.05056950    12.64660930
C       18.29540060   -22.07256890    12.64160920
H       18.28940200   -22.46256830    13.65960880
H       17.46840100   -21.36956980    12.53560920
C       18.13740160   -23.15756990    11.63960930
O       18.89940070   -23.44557000    10.73560910
N       17.12340160   -23.99356840    11.78960900
H       16.96440120   -24.55856900    10.96360870
H       16.42840190   -23.82156940    12.50560860
C       21.36040120   -19.74556920    13.64360900
O       22.09240150   -20.24256900    14.50260930
N       21.73540120   -18.78456880    12.81960870
H       20.95840070   -18.64056970    12.18560890
C       23.00640110   -18.14056970    12.81660840
H       23.76340100   -18.91556930    12.69960880
C       23.17440030   -17.14256860    11.66560940
H       22.94040110   -17.73256870    10.77160930
H       22.40040210   -16.36756900    11.62460900
C       24.58640100   -16.54156880    11.37160870
C       25.13040160   -15.55756950    12.21460910
H       24.56540110   -15.12356950    13.02560900
C       26.48940090   -15.16256900    11.99560930
H       26.95740130   -14.54356960    12.74660870
C       27.14640050   -15.58256910    10.85060880
H       28.16640090   -15.27356910    10.67660900
C       26.58940120   -16.60256960    10.12760930
H       27.20940210   -17.13156890     9.41860870
C       25.30240060   -17.11256980    10.34460930
H       24.89040180   -17.88556860     9.71360870
C       23.33840180   -17.51356890    14.16960910
O       24.38440130   -17.59056850    14.71060850
N       22.33740040   -16.83956910    14.71060850
H       21.45440100   -16.94456860    14.22660920
C       22.38240050   -16.10456850    15.93760870
H       23.24740220   -15.44456960    16.00560950
C       21.15240100   -15.13956930    16.21960830
H       20.23140140   -15.71856880    16.27760890
H       21.24640080   -14.60956950    17.16660880
O       21.07440190   -14.13056950    15.15360930
H       21.00640110   -14.76256940    14.43460850
C       22.70140080   -16.97256850    17.16660880
O       23.43440060   -16.49057010    18.01360890
N       22.27840040   -18.22556880    17.18360900
H       21.49840160   -18.46956830    16.58560940
C       22.79140090   -19.21456910    18.12060930
H       22.91240120   -18.76056860    19.10360910
C       21.71440120   -20.29556850    18.27960970
H       20.87340160   -19.89956860    18.84860800
H       21.40240100   -20.49057010    17.25360870
C       22.26340100   -21.47856900    18.97160910
H       22.55240060   -22.26956940    18.27960970
H       23.12040140   -21.21656990    19.59360890
C       21.27440070   -22.14656830    19.94660950
O       20.90040210   -23.32256890    19.79560850
O       20.77740100   -21.48056980    20.91960910
C       24.14740180   -19.74556920    17.68660930
O       25.03540040   -19.85556980    18.51660920
N       24.42640110   -20.04256820    16.41660880
H       23.60540200   -19.97256850    15.82760910
C       25.57840160   -20.71456910    15.86560920
H       25.54040150   -21.72256850    16.27960970
C       25.39740180   -20.80456920    14.33460900
H       24.44040110   -21.26956940    14.10160920
H       25.51540180   -19.77756880    13.99160860
C       26.66240120   -21.35857010    13.67760850
H       27.48840140   -20.66756820    13.84060860
C       27.13340190   -22.85056880    14.06160930
H       26.35340120   -23.60156820    13.88260840
H       27.93540190   -23.18956950    13.39360900
H       27.48140140   -22.88056950    15.10160920
C       26.41840170   -21.31756970    12.18060870
H       25.47740170   -21.83856960    11.96260930
H       26.32040210   -20.27556990    11.85160920
H       27.28140070   -21.73357010    11.64660930
C       26.89640050   -20.20056920    16.32060810
O       27.63140110   -20.89856910    17.02660940
N       27.21840100   -18.87957000    16.05360790
H       26.58140180   -18.29156880    15.53060910
C       28.53340150   -18.28556820    16.30560870
H       29.27540210   -19.04856870    16.06760980
C       28.82940100   -17.16856960    15.31960870
H       29.85640140   -16.84756850    15.49760910
C       28.71140100   -17.70156860    13.82860850
H       29.30740170   -17.10156820    13.12960910
H       29.09440040   -18.72556880    13.74160860
H       27.67640110   -17.78856850    13.47660920
C       27.91240120   -15.94956870    15.46060850
H       28.26240160   -15.13456920    14.81460860
H       26.86640170   -16.21456910    15.26160910
H       27.88140110   -15.55156900    16.48260880
C       28.68940160   -17.88056950    17.74460980
O       29.84140210   -17.82256890    18.20660970
N       27.63340190   -17.69256970    18.54060940
H       26.75440220   -18.12257000    18.27960970
C       27.65840150   -17.01956940    19.81060980
H       28.48440170   -16.30756950    19.78960800
C       26.36240200   -16.18556980    19.87060930
H       25.60040090   -16.79756930    19.38860890
H       26.05140110   -15.99956890    20.89860920
C       26.53340150   -14.82556920    19.23360820
O       27.44840050   -14.12756920    19.41160960
N       25.59740070   -14.46056940    18.46060940
H       25.80240060   -13.64656930    17.89360810
H       24.67640110   -14.88156890    18.48460960
C       27.75240140   -17.95956990    20.93060870
O       26.98340030   -18.93857000    21.00860980
N       28.82240100   -17.75156970    21.75460820
H       29.42440030   -16.95456890    21.58460810
C       29.24040030   -18.75256920    22.67860790
H       29.38240050   -19.63256840    22.05060960
C       30.59840200   -18.61856840    23.37060930
H       30.63240050   -19.28656960    24.23160930
H       31.32440190   -18.91056820    22.61160850
C       31.00140190   -17.27156830    23.97560880
O       32.15340040   -17.16956900    24.42360880
O       30.19140050   -16.39956860    24.19260980
C       28.13040160   -18.92856980    23.77660940
O       27.92740060   -19.98456950    24.34660910
N       27.31040190   -17.86557010    24.05960850
H       27.53540040   -16.98656850    23.60960960
C       26.22440150   -17.81656840    25.09860800
H       26.65640070   -18.26157000    25.99460980
C       25.85340120   -16.33256910    25.32860950
H       26.79840090   -15.80356880    25.49960900
H       25.49440190   -15.92956920    24.37360950
C       24.83640100   -16.02356910    26.39060970
C       24.70440100   -16.71156880    27.67160800
H       25.49140170   -17.37456890    28.00060840
C       23.66640090   -16.40656850    28.52060890
H       23.59640120   -16.81456950    29.51760860
C       22.66240120   -15.53456880    28.10760880
H       21.74640080   -15.47856900    28.67860790
C       22.67640110   -15.01356890    26.80360790
H       21.79440120   -14.45956900    26.51760860
C       23.78940200   -15.20456890    25.97260860
H       23.71640210   -14.83456900    24.96060940
C       25.04940030   -18.70456890    24.68760870
O       24.37940220   -19.15656850    25.53260800
N       24.93240170   -18.97256850    23.38660810
H       25.61940190   -18.62856860    22.72660830
C       23.83640100   -19.79256820    22.91060830
H       23.10340120   -19.91356850    23.70860860
C       23.14240070   -18.97356990    21.82160950
H       23.81540110   -18.84056850    20.96560860
H       22.24740220   -19.55456920    21.56760980
C       22.59840200   -17.58556940    22.29260830
C       21.93740080   -17.38556860    23.51160810
H       21.82240100   -18.18956950    24.22360800
C       21.42340090   -16.13956830    23.79960820
H       20.97040180   -15.90356920    24.75160980
C       21.59240150   -15.09856890    22.87760930
O       21.17440030   -13.86456870    23.25960920
H       21.67040060   -13.12756920    22.89560890
C       22.12440110   -15.34356880    21.58860970
H       22.19740100   -14.50756930    20.90960880
C       22.64640050   -16.54856870    21.29060940
H       23.03040120   -16.69856830    20.29260830
C       24.19540210   -21.20756910    22.36260800
O       23.46340180   -22.17756840    22.59860800
N       25.37740140   -21.42256930    21.74160960
H       25.98840140   -20.66156960    21.47060970
C       25.69840050   -22.74057010    21.17260930
H       24.84440040   -23.10956950    20.60460850
C       26.78640170   -22.54456900    20.05960850
H       27.06640050   -23.52456860    19.67260930
H       26.44440080   -21.97056960    19.19860840
C       28.10240170   -22.10756870    20.59460830
O       28.66840170   -22.54856870    21.57060810
N       28.64440160   -21.12756920    19.93360900
H       29.62240220   -20.94557000    20.12160870
H       28.18440060   -20.83656880    19.07960890
C       26.17040060   -23.70356940    22.24860950
O       26.06240080   -24.93756870    22.02460860
N       26.59340100   -23.22856900    23.42860790
H       26.70440100   -22.22556880    23.52360920
C       27.04440120   -23.99956890    24.59460830
H       27.51440050   -23.24956890    25.22960850
C       25.75440220   -24.51556970    25.32460980
H       24.92440030   -23.88556860    25.00360870
H       25.55140110   -25.54556850    25.03160860
C       25.80740170   -24.65956880    26.85460850
O       26.55740170   -24.00656890    27.55260850
N       24.95940210   -25.55856900    27.41060830
H       25.09640120   -25.60956950    28.41260910
H       24.56440160   -26.25856970    26.79360960
C       28.17140200   -25.04256820    24.27260970
O       28.33440210   -25.97956850    25.08160970
N       28.94540210   -24.91056820    23.16760830
H       28.91540150   -24.07356830    22.59760860
C       29.97840120   -25.83856960    22.74460980
H       30.22440150   -26.47156910    23.59760860
H       29.44740100   -26.47856900    22.04060940
C       31.18940160   -25.23357010    21.95060920
O       32.22840120   -25.88456920    21.99060820
N       30.97740170   -24.21256830    21.09060860
H       30.10140040   -23.70656970    21.14260860
C       31.95440100   -23.69856830    20.14660840
H       32.83940120   -24.31956860    20.00660900
C       31.20140080   -23.60756870    18.83960910
H       30.40940090   -22.87257000    18.98360820
H       31.96840100   -23.25457000    18.15060810
C       30.55940060   -24.94056890    18.35160830
H       29.96040150   -25.43956950    19.11360930
C       29.55440140   -24.63056950    17.19360920
H       29.02640150   -25.57656860    17.02060890
H       28.86740110   -23.82856940    17.49060820
H       30.02840040   -24.26056860    16.27560810
C       31.66640090   -25.90056990    17.76560970
H       31.10840030   -26.78856850    17.44460870
H       32.12440110   -25.37756920    16.91760830
H       32.38140110   -26.19256970    18.54460910
C       32.41740040   -22.35356900    20.74960900
O       31.73140140   -21.72256850    21.52060890
N       33.59939960   -21.87456890    20.36760900
C       34.48139950   -22.38256840    19.33560940
H       34.02740100   -22.52656940    18.34760860
H       34.74240110   -23.38556860    19.69560810
C       35.68340300   -21.36356930    19.17360880
H       35.61140060   -20.75256920    18.26560970
H       36.58040240   -21.99057010    19.09360890
C       35.62540050   -20.59956930    20.53260800
H       36.07839970   -19.60256960    20.48160930
H       36.23139950   -21.01356890    21.34860800
C       34.12140270   -20.61756900    20.84860800
H       34.01440050   -20.52656940    21.92960930
C       33.33740230   -19.42256930    20.25460820
O       32.85240170   -19.53556820    19.14760970
N       33.31439970   -18.30156900    20.94060900
H       33.75740050   -18.25656890    21.85060880
C       32.63540270   -17.02156830    20.49460980
H       31.55540080   -17.16856960    20.46760940
C       33.02440260   -15.87856960    21.47460940
H       32.44340130   -16.07556920    22.37460900
H       34.08640290   -15.88056950    21.71960830
O       32.65439990   -14.57456870    20.99960900
H       31.69540210   -14.52556900    20.99060820
C       33.12440110   -16.63756940    19.06060980
O       34.32839970   -16.66356850    18.80160900
N       32.16240310   -16.23756980    18.18260960
H       31.19140050   -16.23456950    18.47260860
C       32.38340000   -15.99756910    16.79460910
H       31.38540080   -15.87056920    16.37560840
C       33.01440050   -14.62456890    16.60760880
H       34.08840180   -14.73456950    16.75360870
H       32.99740220   -14.33556940    15.55760860
C       32.52740100   -13.49356940    17.50060840
O       31.39240070   -13.08156870    17.49060820
N       33.47240070   -12.83056930    18.19960980
H       33.08040240   -12.23956870    18.92360880
H       34.37640000   -13.26756950    18.33560940
C       33.10840230   -17.10056880    15.88160900
O       33.59239960   -16.70656970    14.82560920
N       33.30039980   -18.35456850    16.38260840
H       33.02440260   -18.48056980    17.34960940
C       34.08740230   -19.37556840    15.71160890
H       34.05540080   -20.28756900    16.30760960
C       33.34340290   -19.89256860    14.46760850
H       33.54640200   -19.20257000    13.64860920
H       33.70740130   -20.84956930    14.09460930
C       31.83140180   -20.07156940    14.60760880
H       31.35840030   -19.15156940    14.95260910
C       31.19640160   -20.40456960    13.26460930
H       30.98040200   -19.48256870    12.71160890
H       31.83840180   -21.10556980    12.71760850
H       30.23740200   -20.90756990    13.43860910
C       31.63840100   -21.25457000    15.63060860
H       30.55340190   -21.39756970    15.70360850
H       32.12940220   -22.13956830    15.20460890
H       32.06840130   -21.10356900    16.62860870
C       35.58440020   -19.03356930    15.51160910
O       36.17140200   -19.57057000    14.56760880
N       36.23040010   -18.24156950    16.42360880
H       35.76940160   -17.85056880    17.23660850
C       37.66040040   -17.93256950    16.41760830
H       38.04540250   -17.61156850    15.44960880
C       37.87140270   -16.84056850    17.40360830
H       37.36840060   -16.91256900    18.36760900
H       38.92040250   -16.60356900    17.57860950
O       37.27040100   -15.67056940    16.87460900
H       37.94440080   -15.23956870    16.34460830
C       38.54540250   -19.13456920    16.66960910
O       38.21540070   -20.03556820    17.40360830
N       39.75939940   -19.16956900    16.07160950
H       40.09140010   -18.40856930    15.49160860
C       40.71340180   -20.26356890    16.15060810
H       40.60040280   -20.75856970    17.11560820
H       40.47240070   -21.08256910    15.47260860
C       42.22640230   -19.93256950    16.01560970
O       43.13540270   -20.77456860    16.08160970
N       42.53140260   -18.62756920    15.88260840
H       41.76240160   -18.03856850    15.58660890
C       43.92240140   -18.15556910    15.96260930
H       44.48839950   -18.67756840    15.19160840
H       43.94040300   -17.12257000    15.61560920
C       44.51840210   -18.17056850    17.44960980
O       43.75740050   -18.17556950    18.43460850
N       45.85140230   -18.13256840    17.60660930
H       46.44240190   -17.92156980    16.81060980
C       46.60740280   -18.27756880    18.83960910
H       46.42340090   -19.23656850    19.32360840
C       48.07139970   -18.27556990    18.47860910
H       48.25239940   -17.47056960    17.76560970
H       48.60940170   -18.01556970    19.39060970
C       48.64940260   -19.60156820    17.96060940
H       48.93040080   -20.26856990    18.77560810
H       47.88740160   -20.13956830    17.39560890
C       49.99440000   -19.43157010    17.19760890
H       49.79540250   -18.87957000    16.27860830
H       50.69740300   -18.79456900    17.73460960
N       50.48740010   -20.71556850    16.79460910
H       49.86040120   -21.10456850    16.10560800
C       51.59640120   -21.32656860    17.08260920
N       52.57440190   -20.76756860    17.74760820
H       52.45140080   -19.83956910    18.12560840
H       53.48440170   -21.19557000    17.84360890
N       51.96940230   -22.47956850    16.60560800
H       51.29540250   -22.99356840    16.05760960
H       52.87739940   -22.85056880    16.84560970
C       46.23040010   -17.23956870    19.75560950
O       46.35940170   -17.48956870    20.95760920
N       45.80540080   -16.02356910    19.30660820
H       45.69840240   -15.92656900    18.30360790
C       45.53639980   -14.90256880    20.12660980
H       45.59140010   -15.16956900    21.18260960
C       46.49140170   -13.76956940    19.89960860
H       46.51639940   -13.44756890    18.85860820
H       46.10840230   -12.94056890    20.49360850
C       47.90840150   -14.00656890    20.20560840
O       48.21039960   -14.93156910    20.93860820
N       48.83040240   -13.16456890    19.78960800
H       49.80340190   -13.38856890    19.96160890
H       48.53040310   -12.53856950    19.05260850
C       44.08140180   -14.46356870    19.82260890
O       43.84140010   -13.56556890    18.99360850
N       43.14940260   -14.99656870    20.58360860
C       43.32240300   -16.12257000    21.60860820
H       44.08940120   -16.03156850    22.38660810
H       43.55940250   -17.00356860    20.99860950
C       41.95740130   -16.40456960    22.26560970
H       41.87340160   -15.71856880    23.11760900
H       41.78240200   -17.42656900    22.62160870
C       40.95740130   -15.76156900    21.25360870
H       40.12739940   -15.21356870    21.71660800
H       40.53140260   -16.49356840    20.55660820
C       41.73640060   -14.67556950    20.53560830
H       41.36640170   -14.75256920    19.51360890
C       41.49640270   -13.22956940    20.92560960
O       40.43239970   -12.65856930    20.61660960
N       42.37739940   -12.52956960    21.59360890
H       43.26539990   -12.94856930    21.84160800
C       42.27939990   -11.08656880    21.76760860
H       41.32640080   -10.95956900    22.27960970
C       43.41640090   -10.54356960    22.61860850
H       43.38240050    -9.45456890    22.65160940
H       43.31240080   -10.74356940    23.68460850
O       44.68740080   -10.82556920    22.18360900
H       44.93440250   -11.69556900    22.50560950
C       42.24940110   -10.29656890    20.41060830
O       41.74040220    -9.15456960    20.31060980
N       42.88340000   -10.86756900    19.40560910
H       43.17440030   -11.82156940    19.57760810
C       43.26340100   -10.42456910    18.05760960
H       42.89739990    -9.41556930    17.86660960
C       44.79240040   -10.25556950    18.15360830
H       45.11740110   -11.19956870    18.59060860
H       45.14139940   -10.09956930    17.13260840
C       45.22740170    -9.01856900    18.92060850
H       44.65940090    -8.93756960    19.84760860
C       46.65640260    -9.16756920    19.43360900
H       46.79140090   -10.01356890    20.11760900
H       47.34140010    -9.36356930    18.59960940
H       46.92340090    -8.22156910    19.92260930
C       45.17640300    -7.73556900    18.08560940
H       45.69040300    -6.86656900    18.51460840
H       45.59040070    -7.95356890    17.09360890
H       44.17640300    -7.47856900    17.71260830
C       42.73740010   -11.43456940    16.94960980
O       43.14340210   -11.38556960    15.82160850
N       41.67140200   -12.13956930    17.32460980
H       41.46140290   -12.17056940    18.31460950
C       40.83940120   -12.76356890    16.26860810
H       40.96140290   -12.34956930    15.26760860
C       41.40140150   -14.22756960    16.13560870
H       42.32040020   -14.18856910    15.54960920
H       41.71440120   -14.57856940    17.11860850
C       40.38640210   -15.25756930    15.54660890
O       39.25939940   -14.88356880    15.02360920
O       40.61440280   -16.52156830    15.49360850
C       39.38840100   -12.69456960    16.78860860
O       38.99940110   -13.22956940    17.83460810
N       38.46739960   -12.17056940    15.92560860
H       38.76940160   -11.61656950    15.13360880
C       37.03340150   -12.08056930    16.22460940
H       36.86140060   -12.66956900    17.12560840
C       36.72540280   -10.61556910    16.47160910
H       36.89940260   -10.07656960    15.53260900
H       35.64039990   -10.60756870    16.63860890
C       37.32740020    -9.92356870    17.65560910
C       36.71240230   -10.03356930    18.90460970
H       35.70540240   -10.42056940    18.96060940
C       37.43140030    -9.44956870    20.02160840
H       36.97540280    -9.39556880    20.99960900
C       38.67240140    -8.83856870    19.80260850
O       39.35540010    -8.40856930    20.85360910
H       40.28840260    -8.58356950    20.71260830
C       39.22040180    -8.71956920    18.52560810
H       40.26740260    -8.48356910    18.40060810
C       38.48740010    -9.30856900    17.43860820
H       38.88640210    -9.47056960    16.44860840
C       36.18939970   -12.84256940    15.20760920
O       34.97940060   -12.64256950    14.99560930
N       36.85639950   -13.82256890    14.55560870
H       37.86040120   -13.80756950    14.69560910
C       36.28639980   -14.86056900    13.74960900
H       37.11440280   -15.45056920    13.35560890
H       35.74840160   -15.52756880    14.42360880
C       35.33740230   -14.27956960    12.64060880
O       35.85540010   -13.50156880    11.88860890
N       34.05240250   -14.60556890    12.74060920
H       33.81340030   -15.28956890    13.44860940
C       32.84440230   -14.13656900    11.95060920
H       33.06340030   -14.24156950    10.88860890
C       31.62140080   -15.09356880    12.27160930
H       31.62640190   -15.34856890    13.33860870
H       30.75740050   -14.46856880    12.01260850
C       31.63040160   -16.32757000    11.39360900
C       31.00440220   -16.28756900    10.08460900
H       30.49240110   -15.37656880     9.80960850
C       31.13540080   -17.32856940     9.22960850
H       30.58140180   -17.34056850     8.30260850
C       31.93240170   -18.39556880     9.62960910
H       32.16940310   -19.23956870     8.99860860
C       32.63439940   -18.37756920    10.86060910
H       33.45240020   -19.07256890    10.97060870
C       32.50540160   -17.36056900    11.77860930
H       33.16340260   -17.32757000    12.63460920
C       32.39139940   -12.67056940    12.18560890
O       31.60740090   -12.28556920    11.37060930
N       32.78540040   -11.95056920    13.26460930
H       33.51639940   -12.46656890    13.73860930
C       31.94940190   -10.95356940    13.95260910
H       31.18240170   -11.49356940    14.50760840
C       32.80440140   -10.23956870    14.99660870
H       33.02840040   -10.92156890    15.81760880
H       33.82640080   -10.11456870    14.63760850
C       32.15840150    -9.05756950    15.77360920
H       32.08940120    -8.19256880    15.11460880
H       31.25040050    -9.43456940    16.24360850
C       33.11840060    -8.54956910    16.90260890
H       33.45740130    -9.34956930    17.56060980
H       34.02339940    -8.22956940    16.38560870
C       32.53740310    -7.37156920    17.73660850
H       33.30340190    -7.02556900    18.43060870
H       32.06140140    -6.76456930    16.96660800
N       31.28340150    -7.85656930    18.43660930
H       31.24540140    -8.73756890    18.92960930
H       30.98540120    -7.14056920    19.08260920
H       30.51140210    -7.83856920    17.78660960
C       31.16440200    -9.99656870    13.07360940
O       30.03740120    -9.60456940    13.42760850
N       31.71740150    -9.42056940    12.00960920
H       32.71340180    -9.59356880    11.93560890
C       31.01340100    -8.49556920    11.14460850
H       30.70740130    -7.63456920    11.73760890
H       31.71540070    -8.15456960    10.38360880
C       29.84740070    -9.13356880    10.35560890
O       28.89540100    -8.47556880     9.92160890
N       29.89040180   -10.39956950    10.02960870
H       30.59240150   -10.96456910    10.49460890
C       28.81140140   -11.15556910     9.34060860
H       28.46040150   -10.61156940     8.46360870
C       29.38840100   -12.43856910     8.75460910
H       29.84940150   -12.21856880     7.78360890
H       30.11840060   -12.91056920     9.42260930
H       28.64240070   -13.22556880     8.58560850
C       27.49940110   -11.39756870    10.15860840
O       26.44840050   -11.65656950     9.57560920
N       27.60640140   -11.30956940    11.48260880
H       28.45040130   -10.95056920    11.91260910
C       26.46340180   -11.30956940    12.35060880
H       25.77240180   -12.08856870    12.02960870
C       26.99940110   -11.57856940    13.82260890
H       27.35340120   -12.60856910    13.80460930
H       27.85940170   -10.92256930    13.95960900
C       25.95240210   -11.31756880    14.92660900
H       25.69240190   -10.25956920    14.95660880
H       25.07440190   -11.94056890    14.75560860
C       26.53040120   -11.57656960    16.30360790
O       27.69140050   -11.27856920    16.56760980
O       25.73740200   -12.04456900    17.18360900
C       25.66740040    -9.93756960    12.32960890
O       24.39940070    -9.92256930    12.21360870
N       26.38440130    -8.81756880    12.33060930
H       27.33540150    -8.74556920    12.67060850
C       25.75340080    -7.55356930    12.00460910
H       24.94340130    -7.40656900    12.72060870
C       26.70840070    -6.33056930    12.12760930
H       27.71240040    -6.72156910    11.96060850
C       26.37940220    -5.17456910    11.21660900
H       26.90140150    -4.26356940    11.53360840
H       26.79540060    -5.31956910    10.21160890
H       25.32140160    -4.88756900    11.19860940
C       26.74440190    -5.94156930    13.58860870
H       27.22640040    -4.96156930    13.68960860
H       25.73240090    -5.83256910    13.99960900
H       27.31140140    -6.71156930    14.12660880
C       25.10940170    -7.58356900    10.62660880
O       24.01740070    -7.12456890    10.41660880
N       25.80440140    -8.11856940     9.61660860
H       26.70140080    -8.54156880     9.82660870
C       25.46140100    -8.09056950     8.24260900
H       25.05840110    -7.09956930     8.03060910
C       26.60140040    -8.45256900     7.32360890
H       26.21140100    -8.43356900     6.29760890
H       27.46040150    -7.77056930     7.34260890
H       26.97540090    -9.46256920     7.53060870
C       24.27340130    -8.95656870     8.02960870
O       23.26240160    -8.58756920     7.33260870
N       24.15540120   -10.11156940     8.70660880
H       24.95140080   -10.39356900     9.26760860
C       22.91240120   -10.83956910     8.70960900
H       22.67340090   -11.10856910     7.68060870
C       23.10640140   -12.14256950     9.52160930
H       23.72840120   -11.96856880    10.39960860
H       22.15940090   -12.34956930    10.01960850
C       23.60040090   -13.38056950     8.88560870
H       24.59640120   -13.12956910     8.52060890
H       23.70740130   -14.09056950     9.70560930
S       22.58340070   -14.15556910     7.52560900
C       22.76940160   -15.97556880     7.89860870
H       22.22640040   -16.20456890     8.82360940
H       22.44640160   -16.60456850     7.05960890
H       23.81940080   -16.27256970     8.01360890
C       21.68540190   -10.12656880     9.37160870
O       20.57440190   -10.12956910     8.81560900
N       21.84540180    -9.32656960    10.44460870
H       22.76440050    -9.26856900    10.86760900
C       20.85940170    -8.35356900    10.91860870
H       19.92440030    -8.87156870    11.13060860
C       21.33840180    -7.69956920    12.21760850
H       21.77640150    -8.51156900    12.81160930
H       22.00040050    -6.82856890    12.13660910
H       20.45340160    -7.37756920    12.77960870
C       20.36340140    -7.42356920     9.75860880
O       19.15840150    -7.15556910     9.61860850
N       21.34040070    -6.83856920     9.06460860
H       22.32240100    -7.01056910     9.24260900
C       20.94440080    -5.97256900     7.91360900
H       20.24940110    -5.20656920     8.25760840
C       22.24740220    -5.39856910     7.41060880
H       22.72040180    -4.83556940     8.21560860
H       22.91040040    -6.20956900     7.10860870
O       22.29040150    -4.51356940     6.30160900
H       21.78540040    -3.74956920     6.58860870
C       20.32040210    -6.70356890     6.69660900
O       19.45340160    -6.11356930     6.06160880
N       20.63140110    -7.97056910     6.43960910
H       21.28340150    -8.44856930     7.04960870
C       20.05840110    -8.86656950     5.44360880
H       19.91140170    -8.31456950     4.51560880
C       20.93840220   -10.12756920     5.27560900
H       21.00240140   -10.70656870     6.20460890
H       20.49240110   -10.79256920     4.52560900
C       22.36140060   -10.04356960     4.83060880
C       22.82040210    -8.88356880     4.12760880
H       22.14140130    -8.05856900     3.96760890
C       24.15240100    -8.79156880     3.67160890
H       24.51040080    -7.94656900     3.10260890
C       25.09440040    -9.80956940     3.90960880
O       26.40440180    -9.73456950     3.65460900
H       26.83140180   -10.55656910     3.90960880
C       24.62740140   -11.03356930     4.45060870
H       25.28540040   -11.88556960     4.53660870
C       23.29940030   -11.12556930     4.90660910
H       22.84840200   -12.07456870     5.15760900
C       18.61840060    -9.16956900     5.85060880
O       17.67540170    -8.82256890     5.16460900
N       18.45440100    -9.69956870     7.05860900
H       19.25040050   -10.00156880     7.60760880
C       17.09140210   -10.13156890     7.50460910
H       16.62140080   -10.85156920     6.83360910
C       17.14640050   -10.73456950     8.88660910
H       17.92040060   -11.50156880     8.87160870
H       17.23840140    -9.97156910     9.65960880
S       15.56640150   -11.57256890     9.14460850
H       14.87740140   -10.64656930     8.47160910
C       16.05440140    -8.94456960     7.60460900
O       14.88340090    -9.03056910     7.38260890
N       16.56740190    -7.77156930     7.92860890
H       17.56640050    -7.68556930     8.07060910
C       15.71940140    -6.55556920     8.04260920
H       14.86840150    -6.89556930     8.63160900
C       16.34940150    -5.45356890     8.89160920
H       17.24440190    -4.96756940     8.50260930
H       15.58640100    -4.73456910     9.19060900
O       16.84640120    -6.11156890    10.05760860
H       17.62640190    -6.60156920     9.79060940
C       15.08740140    -6.10156920     6.72060870
O       13.93140130    -5.76456930     6.75460910
N       15.82540130    -6.08256910     5.58060880
H       16.81240080    -6.30356930     5.63760900
C       15.15640160    -5.64256910     4.32660870
H       14.39840130    -4.88756900     4.53560880
C       16.35140040    -5.20956900     3.38560890
H       16.91740040    -4.43856910     3.90760900
H       17.14340210    -5.95756910     3.34660890
C       15.94940090    -4.77956910     1.96460890
H       15.31940080    -5.49156900     1.43060890
H       15.30440140    -3.91656920     2.12960890
C       17.16540150    -4.34656910     1.02560890
O       17.05340190    -3.93356920    -0.17439110
O       18.33640100    -4.28956940     1.46660890
C       14.34840110    -6.77056930     3.70860890
O       13.35740090    -6.54156920     3.02260900
N       14.78840160    -8.01956940     3.99660900
H       15.74240110    -8.14456940     4.31160880
C       13.90240100    -9.15356920     3.75360890
H       13.62640090    -9.05256940     2.70360900
C       14.71740150   -10.47956940     4.00560900
H       15.71540160   -10.25056930     3.63260890
H       14.81040100   -10.63656900     5.08060880
C       14.27140140   -11.73856930     3.28660890
H       13.34940150   -11.95856950     3.82360890
C       14.01940160   -11.51256940     1.80560890
H       13.88940140   -12.47256950     1.29260890
H       13.08940120   -10.94456960     1.67760880
H       14.86540130   -11.02856920     1.30260880
C       15.28540130   -12.89656930     3.55960890
H       15.28440090   -13.00756930     4.65160890
H       15.08440110   -13.85356900     3.06260900
H       16.25040050   -12.46756940     3.26260880
C       12.55640130    -9.08156870     4.53460880
O       11.50340080    -9.29856870     3.95360900
N       12.43740080    -8.61956880     5.77360870
H       13.31640150    -8.40756890     6.22860910
C       11.11740110    -8.44856930     6.52760890
H       10.46340080    -9.32056900     6.53260900
C       11.44740100    -8.13256930     8.02360920
H       12.31240080    -7.48256920     8.15560910
H       10.51240160    -7.73956920     8.42360880
C       11.77840140    -9.33056930     8.92060850
H       11.13840100   -10.15456960     8.60360910
H       12.72740080    -9.74356940     8.57760910
C       11.82440090    -9.13456920    10.41960910
O       12.09940150   -10.12456890    11.08860870
N       11.61340140    -8.02756880    11.03160860
H       11.56140140    -8.20056920    12.02860930
H       11.22440150    -7.21956920    10.55860900
C       10.35040090    -7.32856890     5.92660900
O        9.14140130    -7.43656920     5.88760900
N       11.05340100    -6.28756900     5.45860910
H       12.06340120    -6.34156890     5.50760890
C       10.37840080    -5.10756920     4.82360890
H        9.65740110    -4.64656930     5.49860910
C       11.40140150    -3.95656920     4.61260890
H       11.82540130    -3.56356910     5.54460910
H       12.33740140    -4.25556900     4.12460900
C       10.88040160    -2.71756910     3.85760880
C       11.39540100    -2.47856930     2.61060880
H       12.16840170    -3.10656910     2.19360900
C       10.91540150    -1.36856910     1.89360890
H       11.32640170    -1.20956910     0.90760890
C        9.84840110    -0.55656920     2.38760880
H        9.36540130     0.22043090     1.81460890
C        9.26540090    -0.81956920     3.62960890
H        8.41140080    -0.27256910     4.00060890
C        9.69940090    -1.98856910     4.30260900
H        9.27340130    -2.36756920     5.22060870
C        9.73440170    -5.56556890     3.46960880
O        8.59240150    -5.15556910     3.13660880
N       10.52140140    -6.29056930     2.64660880
H       11.44640160    -6.62256910     2.89360880
C        9.96340080    -6.75656940     1.38160880
H        9.66140080    -5.95556930     0.70760890
C       11.06740090    -7.59456920     0.78160890
H       11.67640110    -8.00056930     1.58960890
H       10.61740110    -8.34356880     0.12860890
C       11.99640080    -6.75856920    -0.04439110
H       12.09340100    -5.79656930     0.45860890
C       13.36640170    -7.39256910    -0.20039110
H       13.71740150    -7.51056910     0.83160890
H       13.36540130    -8.31056880    -0.80039110
H       14.04840090    -6.66056920    -0.65039110
C       11.54640100    -6.55956940    -1.43739120
H       12.08140090    -5.73556900    -1.92639110
H       11.48340130    -7.44256930    -2.08439110
H       10.48040100    -6.30056910    -1.42039110
C        8.78940110    -7.71356920     1.51160880
O        8.07940100    -7.93156910     0.51060890
N        8.59140110    -8.37756920     2.62960890
H        9.21440120    -8.20256900     3.40960880
C        7.47440150    -9.22556880     2.81960890
H        7.42240140    -9.97756960     2.03260900
C        7.52340130    -9.89956950     4.21860890
H        6.77340130   -10.70056920     4.23660900
H        8.53240110   -10.26856900     4.44160890
H        7.27140140    -9.20756910     5.03160910
C        6.11240100    -8.56956960     2.71460890
O        5.11140110    -9.23856930     2.55960890
N        6.00040100    -7.25356910     2.82360890
H        6.83140130    -6.70056920     2.99560880
C        4.78340100    -6.47456930     2.48560880
H        3.95840120    -6.87156920     3.07760880
C        4.93140130    -4.97456930     2.95860890
H        5.53440140    -4.39356900     2.26060890
H        3.99540110    -4.41856910     2.92360880
C        5.54240130    -4.60656930     4.32060910
O        5.04440120    -5.09756900     5.29060890
N        6.27040150    -3.56756930     4.52960870
H        6.45540140    -3.32456920     5.49460890
H        6.65040110    -3.07956910     3.72660900
C        4.23940130    -6.62056920     1.08060880
O        5.11540130    -6.78856900     0.26260890
N        2.89140130    -6.59056900     0.79360890
C        1.82640120    -6.65756890     1.81260880
H        1.98040130    -5.91356900     2.60360880
H        1.84940120    -7.65256930     2.27360890
C        0.45740120    -6.45556930     0.99360890
H        0.35040130    -5.39256910     0.74560890
H       -0.45259880    -6.88156940     1.43360890
C        0.86740120    -7.16956900    -0.27039110
H        0.18440120    -6.91856910    -1.09139110
H        0.77040120    -8.23656940    -0.03439110
C        2.34940120    -6.86856940    -0.53439110
H        2.83140130    -7.74156900    -0.97439110
C        2.49140120    -5.69256930    -1.52639110
O        2.60440140    -4.55856900    -1.09839110
N        2.58340120    -5.96756940    -2.88239120
H        2.61940120    -6.95056920    -3.12639120
C        2.40840130    -5.03456930    -4.00539110
H        2.67240120    -4.02956910    -3.67639110
C        3.47140120    -5.42456910    -5.04739090
H        3.50040130    -6.48956920    -5.28139110
C        3.21440120    -4.63956930    -6.39839120
H        3.20340130    -3.57956910    -6.11639120
H        3.83540130    -4.86656900    -7.27339120
H        2.20040130    -4.90556910    -6.72139120
C        4.89140130    -5.09656910    -4.67139100
H        5.10540100    -4.02856920    -4.79839130
H        5.22540140    -5.33756920    -3.65439110
H        5.53440140    -5.66256900    -5.35639100
C        0.91340120    -4.91856910    -4.39039130
O        0.46440120    -3.82556920    -4.64039130
N        0.28140120    -6.01556920    -4.60739090
H        0.69940130    -6.89156910    -4.31739090
C       -1.07859870    -6.13256930    -5.24439100
H       -1.07359870    -5.68556930    -6.23839090
C       -1.37459870    -7.60356900    -5.38839100
H       -1.56559870    -8.10456940    -4.44039110
C       -2.56259870    -7.89256910    -6.34439130
H       -2.43459870    -8.94856930    -6.61539130
H       -3.55659870    -7.79156920    -5.89139130
H       -2.51859880    -7.30756900    -7.27139090
O       -0.26459880    -8.23256870    -5.99839120
H        0.40440120    -8.32856940    -5.31639100
C       -2.20759870    -5.46656890    -4.43339110
O       -3.24759860    -5.20056920    -4.98739100
N       -1.94959880    -5.00756930    -3.21239110
H       -1.10559880    -5.20956900    -2.69039110
C       -2.97259880    -4.13956930    -2.48739120
H       -3.89359880    -4.63356920    -2.79739120
C       -2.75959870    -4.33056930    -1.01339110
H       -3.57259870    -3.87556910    -0.44739110
H       -2.75659870    -5.40356920    -0.81939110
C       -1.40659880    -3.68456910    -0.54839110
O       -0.41559880    -3.93056920    -1.22839120
N       -1.24959870    -3.02956910     0.54360890
H       -0.30059870    -2.69856910     0.67360890
H       -2.07159880    -2.84456920     1.10560890
C       -3.06359890    -2.64756920    -2.91939120
O       -4.11859890    -2.02756910    -2.82039120
N       -1.94959880    -2.06956910    -3.43139100
H       -1.09959880    -2.60056920    -3.57939100
C       -1.70759880    -0.66456910    -3.72239110
H       -1.97659870    -0.07556920    -2.84539100
C       -0.20859870    -0.42556910    -3.80439110
H        0.17940120    -1.11956920    -4.55939100
H        0.07840120     0.60343090    -4.05339100
C        0.45040120    -0.60856910    -2.45139120
N        0.38140120     0.14843090    -1.32939110
C        1.09840120    -0.56556920    -0.40139110
H        1.38440120    -0.28356920     0.60160890
N        1.70340120    -1.62256920    -0.91739110
H        2.20340130    -2.36456920    -0.44839110
C        1.36640120    -1.67156910    -2.26939110
H        1.75140120    -2.41956930    -2.94739100
C       -2.33559870    -0.10956910    -5.04339120
O       -2.01259880     0.96343080    -5.53639130
N       -3.24059870    -0.89156910    -5.66639090
H       -3.45059870    -1.72956920    -5.13739110
C       -3.68159870    -0.79656920    -7.12039090
H       -2.81159880    -0.97856910    -7.75139090
C       -4.78059860    -1.77456920    -7.55639120
H       -5.62459900    -1.55756910    -6.90139100
C       -5.17859890    -1.69856920    -9.04439070
H       -5.93159870    -2.46256920    -9.27339080
H       -5.60359860    -0.72856910    -9.32839110
H       -4.34359880    -1.75956920    -9.75339130
C       -4.45259860    -3.22056910    -7.27139090
H       -4.87159870    -3.87356930    -8.04739090
H       -3.36259870    -3.33456920    -7.21939130
H       -4.92859890    -3.48456910    -6.31839130
C       -4.19859890     0.63943080    -7.44039110
O       -5.37959860     0.88943080    -7.30039120
N       -3.39159870     1.56543090    -7.95839120
H       -2.43359880     1.23743080    -7.99339100
C       -3.88759880     2.86943080    -8.59539130
H       -4.59259890     3.26043080    -7.86239100
C       -2.77159880     3.94743080    -8.59539130
H       -2.05859880     3.57143090    -9.32939150
H       -3.26559880     4.83243080    -8.99739070
C       -1.99359870     4.25543070    -7.26939110
H       -1.38559880     3.38943080    -7.00939130
H       -1.46159880     5.18943070    -7.44839100
C       -2.86059880     4.52043100    -6.01039120
O       -3.35759880     5.62443070    -5.84039120
N       -3.02059860     3.59343080    -5.10439110
H       -3.31559870     3.84343080    -4.16739130
H       -2.63759880     2.65843080    -5.16539100
C       -4.54859880     2.47043090    -9.92839150
O       -4.00159880     1.70343090   -10.66439150
N       -5.71659900     2.96243100   -10.28539090
H       -6.03659870     3.78243090    -9.78339100
C       -6.37159870     2.64743090   -11.55639080
H       -6.35459850     1.56243090   -11.65739150
C       -7.81959870     3.25943090   -11.61939140
H       -7.66559890     4.33843090   -11.61939140
H       -8.18859860     2.80543090   -12.53939150
O       -8.64259910     2.85743090   -10.54739090
H       -8.34659860     3.41043090    -9.82139110
C       -5.58159880     3.24843100   -12.72539140
O       -5.08159880     4.35643100   -12.62239070
N       -5.52003515     2.54934120   -13.86472775
H       -6.04867839     1.68117704   -13.91548740
C       -4.74205692     2.91297683   -15.06356109
H       -4.12359583     3.78477904   -14.84682643
C       -3.78722530     1.74392902   -15.35416595
H       -3.09979496     1.98888689   -16.17332685
H       -3.18255629     1.51216362   -14.46854351
H       -4.33811505     0.83604311   -15.62703851
C       -5.63205171     3.28715536   -16.27846211
O       -6.84213042     3.36715971   -16.15310502
N       -5.03367175     3.52711802   -17.45628906
H       -4.01814900     3.48866712   -17.47009701
C       -5.72573383     3.84146639   -18.73394826
H       -4.95290244     4.18142112   -19.42371156
C       -6.34172443     2.56011880   -19.36110319
H       -5.68285356     1.72472164   -19.11819455
H       -7.30799177     2.34758756   -18.90556101
C       -6.46871934     2.59048822   -20.90242835
H       -5.92558620     3.45322218   -21.29385541
H       -5.96133022     1.70820672   -21.29874168
C       -7.90417878     2.59323852   -21.46336158
O       -8.21674182     3.51157062   -22.26017717
O       -8.70398396     1.66905582   -21.19218839
C       -6.70489688     5.02968321   -18.59492068
O       -7.89239250     4.91084174   -18.85299808
N       -6.20459890     6.15543080   -18.06539150
H       -5.19859890     6.25743100   -17.99039080
C       -6.94459870     7.33243080   -17.55939100
H       -6.27759890     7.74943070   -16.80539130
C       -7.11259890     8.43443110   -18.66139030
H       -7.54159880     9.36843110   -18.29939080
H       -6.07659860     8.61243060   -18.94839100
C       -8.02959920     7.90543080   -19.77839090
H       -7.70359900     6.98043110   -20.25339130
H       -8.98159890     7.64843080   -19.31439020
C       -8.19159890     8.86243060   -20.91839030
O       -9.25559900     9.04743100   -21.43539050
N       -7.21559860     9.64243130   -21.34539030
H       -7.43159870    10.32543090   -22.06139180
H       -6.27459860     9.42243100   -21.04439160
C       -8.22059920     6.99843070   -16.70239070
O       -9.37459850     7.28343110   -17.05039020
N       -7.86759850     6.28943060   -15.62939070
H       -6.87659880     6.08743100   -15.57539080
C       -8.81059840     5.67643070   -14.65039160
H       -8.25059890     4.91843080   -14.10139080
C       -9.27559850     6.70043090   -13.59239100
H       -9.72359850     7.58943080   -14.05339150
H      -10.15259840     6.29643110   -13.07039070
C       -8.19359870     7.15843110   -12.62539100
N       -7.12959860     7.98343090   -12.93539140
C       -6.53459880     8.28443050   -11.80639080
H       -5.63759900     8.88543130   -11.78339100
N       -7.17359880     7.65543080   -10.73639110
H       -7.03459880     7.90543080    -9.76839070
C       -8.21559910     6.88643070   -11.19739150
H       -8.88759900     6.22443100   -10.67139150
C       -9.88159850     4.72143080   -15.28839110
O      -10.77459910     4.32643080   -14.53039070
N       -9.75707297     4.28577008   -16.55085530
H       -8.98406453     4.63584732   -17.11299493
C      -10.61372095     3.25044074   -17.14389741
H      -11.61360978     3.35579420   -16.73203333
C      -10.70956936     3.47011369   -18.65980298
H      -11.01112574     4.49525819   -18.87092349
H       -9.74195020     3.28020576   -19.11824182
C      -11.72994538     2.53713851   -19.27846772
O      -12.88604402     2.55258766   -18.91383638
N      -11.32029875     1.66334184   -20.16358903
H      -11.99705244     1.03721544   -20.58818292
H      -10.34821999     1.67463453   -20.48981174
C      -10.18458463     1.80318927   -16.83770640
O      -11.04508930     0.95439769   -16.66737114
N       -8.88265178     1.50438537   -16.76390102
H       -8.20257817     2.25641192   -16.85539088
C       -8.39919207     0.18367247   -16.34918511
H       -9.13110685    -0.55036331   -16.67414354
C       -7.08829027    -0.21159106   -17.03916292
H       -7.19597015    -0.07341017   -18.11508781
H       -6.26875228     0.40878582   -16.68361071
C       -6.80506787    -1.69718683   -16.75745190
H       -6.58417486    -1.83935842   -15.70002141
H       -7.69057131    -2.28665002   -16.99396271
C       -5.63207790    -2.23908847   -17.55708680
O       -4.51543559    -1.80536613   -17.39742465
N       -5.84954870    -3.23364298   -18.39053559
H       -5.03421155    -3.69331270   -18.80752007
H       -6.78664142    -3.56085439   -18.56192819
C       -8.37201544     0.08918740   -14.82357855
O       -7.36808066     0.31415305   -14.16199421
N       -9.55092888    -0.22063521   -14.29392751
H      -10.32419324    -0.34736597   -14.94663176
C       -9.88240125    -0.19090988   -12.87212498
H       -9.74666462     0.82573347   -12.50091993
C      -11.35349860    -0.59717820   -12.67419361
H      -11.38322639    -1.65247430   -12.40141560
H      -11.75069486    -0.02691887   -11.83464783
C      -12.27335261    -0.44114448   -13.88747890
O      -12.36883338    -1.40019296   -14.68221578
O      -12.91824254     0.61992025   -14.02983274
C       -9.00752890    -1.13558404   -12.03876677
O       -8.51969899    -0.77200982   -10.98309493
N       -8.83084117    -2.36077749   -12.54062639
H       -9.24602367    -2.54905089   -13.44511802
C       -8.15735794    -3.47742813   -11.87241925
H       -7.76622949    -3.13203867   -10.91558035
C       -9.13047058    -4.63904481   -11.57041897
H       -8.54018159    -5.50969347   -11.29788382
C      -10.01598303    -4.29774132   -10.36787973
H      -10.64619441    -3.42540899   -10.57685551
H      -10.66541884    -5.14588328   -10.11857422
H       -9.39963687    -4.07933491    -9.48836972
C      -10.04683509    -5.03457471   -12.73825940
H      -10.65084737    -5.90970527   -12.46659418
H      -10.72688733    -4.21732300   -13.00688564
H       -9.46418366    -5.30430516   -13.62575042
C       -6.96437210    -3.93210304   -12.70733186
O       -7.10509708    -4.38258011   -13.83240465
N       -5.77124874    -3.79507812   -12.13657093
H       -5.71952001    -3.43198697   -11.19189333
C       -4.49868037    -4.13143988   -12.76384698
H       -4.67652282    -4.88337527   -13.53581486
C       -3.93183290    -2.87848913   -13.45622502
H       -3.00153613    -3.15272628   -13.94515053
H       -4.62142504    -2.55815131   -14.23665603
C       -3.66697622    -1.70691917   -12.51702714
O       -2.69349192    -1.67941236   -11.80426344
N       -4.50665867    -0.69463832   -12.49443356
H       -4.27188329     0.06337702   -11.85551000
H       -5.33717860    -0.68841137   -13.06730922
C       -3.57210524    -4.77704660   -11.71573038
O       -3.64450339    -4.45568273   -10.54311410
N       -2.79565512    -5.78357345   -12.12280457
H       -2.74440851    -5.97692859   -13.11607346
C       -2.23205252    -6.77985664   -11.18907783
H       -2.97993778    -7.00969860   -10.42890446
C       -1.93741714    -8.06114387   -11.96900556
H       -1.67752867    -8.84252977   -11.25460622
H       -2.83154406    -8.36467193   -12.51533086
O       -0.85094458    -7.90864132   -12.86925073
H       -1.15142010    -7.49879138   -13.70540893
C       -0.95421205    -6.35882625   -10.45086933
O       -0.58268518    -6.97085738    -9.46592969
N       -0.24759880    -5.38356920   -11.02239130
H       -0.73259880    -5.05456920   -11.84939100
C        1.12840130    -5.11056900   -10.78539090
H        1.42340120    -4.52056930   -11.65339090
C        1.24440120    -4.26956890    -9.45139120
H        1.19540120    -5.05756900    -8.70039080
H        2.24040130    -3.86856910    -9.26339150
C        0.21040130    -3.15956930    -9.12439160
H       -0.81459870    -3.53056910    -9.13439080
C        0.34140120    -2.59556910    -7.67039110
H       -0.48159880    -1.91756920    -7.41239120
H        0.34140120    -3.49456910    -7.04239130
H        1.20740130    -1.93956910    -7.51839110
C        0.32740130    -1.94356920   -10.11039070
H       -0.34459870    -1.12656920    -9.81939130
H        1.33340120    -1.53656910   -10.26939110
H       -0.12459880    -2.12556910   -11.09239100
C        2.10240130    -6.30856900   -10.81239130
O        3.15940120    -6.13456920   -10.29439070
N        1.77840130    -7.49356940   -11.42139150
H        0.93640120    -7.62556930   -11.96839140
C        2.66240120    -8.62256910   -11.14439110
H        2.71840120    -8.69056890   -10.05839160
H        2.21840120    -9.49856950   -11.61739160
C        4.05140110    -8.55456920   -11.65539070
O        4.82440140    -9.36056900   -11.24139120
N        4.48640110    -7.65756890   -12.56039140
H        3.83840130    -7.09356930   -13.09839150
C        5.91140130    -7.46356920   -12.83939080
H        6.45440100    -8.40856930   -12.81739140
C        6.15340140    -6.83956910   -14.21139140
H        5.64440110    -7.45356890   -14.95439150
H        5.65840100    -5.86756900   -14.20139120
C        7.68540140    -6.78756900   -14.61539080
H        8.25440120    -6.21056940   -13.88639070
C        8.37740140    -8.19756890   -14.78439140
H        8.27840140    -8.86156940   -13.91739080
H        8.15140150    -8.62256910   -15.77039150
H        9.46940140    -8.11056900   -14.85339070
C        7.76440140    -5.94656900   -15.86939140
H        7.56040140    -4.89856910   -15.62139130
H        8.81140140    -6.01556920   -16.18939020
H        7.11940150    -6.27956910   -16.69139100
C        6.56340120    -6.66356900   -11.70739080
O        7.66840120    -6.98856930   -11.35239120
N        5.89240120    -5.68456940   -11.10539150
H        4.94340130    -5.61956930   -11.45539090
C        6.43240120    -4.94456910    -9.99139120
H        7.40740110    -4.52456900   -10.23539070
C        5.52540110    -3.78856920    -9.48239140
H        4.57940100    -4.21156930    -9.14439110
C        6.15940140    -2.97156910    -8.37039090
H        6.30340150    -3.54556920    -7.44739100
H        7.07040120    -2.49256920    -8.75039100
H        5.54240130    -2.09256910    -8.14539150
C        5.15240140    -2.88856910   -10.71839140
H        6.03140120    -2.64856910   -11.31739140
H        4.42840150    -3.38056920   -11.36839100
C        4.33840130    -1.59056910   -10.44039150
H        3.61940120    -1.62656920    -9.61239150
H        5.06940130    -0.85956910   -10.07439140
H        3.87240120    -1.28856910   -11.38639070
C        6.55140110    -5.93256900    -8.82539080
O        7.51340100    -5.90856930    -8.07139110
N        5.58440110    -6.82556920    -8.71839140
H        4.73740100    -6.69056890    -9.25739100
C        5.66740130    -7.85356900    -7.68139120
H        6.03340100    -7.33756920    -6.79339120
C        4.34340140    -8.42956920    -7.48339130
H        3.72140120    -7.60856910    -7.12539100
H        3.91340110    -8.80856900    -8.41039090
O        4.32640120    -9.46556950    -6.52739100
H        3.52740120    -9.39356900    -5.99939110
C        6.66840120    -9.01056960    -7.83739090
O        7.38440130    -9.31756880    -6.88639120
N        6.91240120    -9.49556920    -9.11239150
H        6.28540130    -9.24956890    -9.86839100
C        7.90440130   -10.61056900    -9.33039090
H        7.91340110   -11.37456890    -8.55439090
C        7.52840140   -11.27956960   -10.65139100
H        8.29440120   -12.04756930   -10.75439070
H        6.59240100   -11.83156870   -10.56739140
O        7.46840140   -10.40456960   -11.73739150
H        6.52940130   -10.20956900   -11.76839070
C        9.33840080   -10.03956890    -9.25939080
O       10.30940150   -10.57256890    -8.80639080
N        9.39840130    -8.73356910    -9.62039090
H        8.60740090    -8.17556950    -9.91839120
C       10.61040120    -7.93656920    -9.33239080
H       11.48440170    -8.43556880    -9.75139140
C       10.47840120    -6.47156910    -9.89039130
H        9.48340130    -6.05556920    -9.73239140
H       11.24840160    -5.90856930    -9.36239150
C       10.68340110    -6.42356920   -11.37539100
H       11.74940110    -6.56356910   -11.55439090
H       10.15340140    -7.27656940   -11.79839130
C       10.19840150    -5.03856900   -11.97939110
H       10.44640160    -5.02056930   -13.04139140
H        9.15040110    -5.04456900   -11.68239120
N       10.95540140    -4.02856920   -11.23739150
H       11.87840080    -4.21756940   -10.87139130
C       10.40840150    -2.99856930   -10.54439070
N        9.18940160    -2.60656910   -10.76339150
H        8.66540150    -3.01556920   -11.52339080
H        8.99140170    -1.74356910   -10.27739140
N       11.05940150    -2.40556910    -9.59039120
H       12.01240160    -2.63256910    -9.34439090
H       10.70940110    -1.69656920    -8.96139140
C       11.01340100    -7.85856910    -7.84839110
O       12.15140150    -8.01756950    -7.50039100
N       10.02940080    -7.74256900    -6.89539100
H        9.05440140    -7.90856930    -7.11539130
C       10.38240150    -7.65156940    -5.43939110
H       11.28640080    -7.05256890    -5.33439110
C        9.17240140    -6.93756910    -4.70139120
H        8.25240140    -7.48056940    -4.91639090
H        9.35240080    -7.05556920    -3.63339110
C        9.01440140    -5.41856910    -5.05039120
H        8.54040150    -5.24856900    -6.01739120
H        8.27740100    -5.14556930    -4.29639100
C       10.25540160    -4.48956920    -4.76439090
H        9.89540100    -3.52556920    -4.40439130
H       10.78340150    -4.84956930    -3.88039110
C       11.12840080    -4.33956910    -5.98939130
H       11.65440080    -5.27356910    -6.18839120
H       10.52140140    -4.07456920    -6.85439110
N       12.09440140    -3.25956920    -5.79639100
H       12.60240080    -2.97156910    -6.62039090
H       11.70140170    -2.36556910    -5.53739120
H       12.76940160    -3.45056920    -5.07039120
C       10.74840160    -9.03156950    -4.82839110
O       11.52740100    -9.12156870    -3.91639110
N       10.12640090   -10.05656910    -5.41639090
H        9.43440150    -9.99656870    -6.15339090
C       10.43840120   -11.38556960    -5.00139090
H       10.46340080   -11.49056910    -3.91639110
C        9.33840080   -12.21056940    -5.56539110
H        9.31540110   -12.15456960    -6.65339090
C        9.37540150   -13.77356910    -5.24539090
H        9.27140140   -13.80556870    -4.15339090
H        8.54940130   -14.36156940    -5.66539100
H       10.35740090   -14.12656880    -5.58339120
O        8.12140080   -11.82756900    -5.02339120
H        7.43240120   -12.40456960    -5.36139110
C       11.79540160   -11.79456900    -5.43739130
O       12.53640080   -12.31656930    -4.62139130
N       12.16040130   -11.27156930    -6.63239100
H       11.42140100   -10.89356900    -7.21439120
C       13.54840090   -11.33256910    -7.06739090
H       13.90040110   -12.35456940    -7.20639130
C       13.72740080   -10.79456900    -8.46039100
H       12.95840170   -11.19956870    -9.11739160
H       13.60540100    -9.71556950    -8.36539080
O       15.01440140   -11.19556900    -9.03139110
H       15.29140090   -12.10156920    -8.87139130
C       14.52640150   -10.67656900    -6.14539100
O       15.63340090   -11.11556910    -5.92539120
N       14.06240080    -9.56656930    -5.57239100
H       13.06340120    -9.40756890    -5.63539120
C       14.74640080    -8.79656890    -4.56939130
H       15.77740100    -8.59056950    -4.86039110
C       14.17940140    -7.40056900    -4.40539120
H       13.92340090    -7.14956900    -5.43539090
H       13.24940110    -7.39956900    -3.83839110
C       15.16440110    -6.41856910    -3.71939110
H       15.23340130    -6.72656920    -2.67639110
H       16.13740160    -6.55456920    -4.19039110
C       14.79340170    -4.90256930    -3.76739120
O       15.67940140    -4.09256940    -3.75239110
O       13.58940120    -4.48656890    -3.75939110
C       14.79640100    -9.51756950    -3.22139120
O       15.91740130    -9.54156880    -2.68939110
N       13.74440100   -10.24056910    -2.80039120
H       12.93440150   -10.25356960    -3.40839100
C       13.81940080   -11.06056880    -1.59939110
H       14.22240160   -10.49956890    -0.75539110
C       12.42340090   -11.51456930    -1.14039110
H       11.87540150   -10.64156910    -0.76539110
H       11.75340080   -11.89956950    -1.91839110
H       12.43640140   -12.26356890    -0.33839110
C       14.74340150   -12.25956920    -1.76339110
O       15.49940110   -12.59056950    -0.89839110
N       14.82040120   -12.80656910    -2.96739100
H       14.07840160   -12.53656960    -3.60239100
C       15.59840110   -13.95356940    -3.41639110
H       15.47240160   -14.72256950    -2.65439110
C       14.96740150   -14.51156900    -4.71039100
H       14.73340130   -13.66456890    -5.35439110
C       15.91140080   -15.46156880    -5.54239130
H       16.77840040   -14.93356900    -5.95839120
H       16.30640030   -16.20656970    -4.84139110
H       15.46840100   -15.88056950    -6.45439100
C       13.77640150   -15.42456910    -4.52839090
H       14.10340120   -16.29656980    -3.94939110
H       12.98140140   -14.82056900    -4.07439090
H       13.37140080   -15.73856930    -5.49839120
C       17.09940150   -13.55256940    -3.52839110
O       18.00940130   -14.37456890    -3.36739110
N       17.39440160   -12.23856930    -3.76639100
H       16.59740070   -11.61556910    -3.70639110
C       18.74940110   -11.75156880    -3.92939110
H       19.30940060   -12.48356910    -4.51139120
C       18.92340090   -10.40256880    -4.58739090
H       18.42840190   -10.47756960    -5.55539130
H       18.41640090    -9.63456920    -4.00339130
C       20.35440060    -9.99056910    -4.88539120
H       20.37440110    -8.92456910    -5.10939120
H       21.01440050   -10.18056870    -4.03939100
C       20.91440200   -10.73556900    -6.12239120
O       20.45140080   -11.81256960    -6.52439120
O       21.91440200   -10.26856900    -6.74639130
C       19.37140080   -11.73256870    -2.47339110
O       20.38440130   -12.33656880    -2.17839120
N       18.66440200   -11.13356880    -1.47839120
H       17.77440070   -10.69656940    -1.68439110
C       19.13240050   -11.24656870    -0.09439110
H       20.14240070   -10.83956910    -0.14039110
C       18.32340050   -10.44956870     1.00060890
H       17.35540200   -10.94256880     1.08560880
C       19.04440120   -10.48956870     2.35860900
H       18.82440190   -11.42656900     2.88560890
H       20.13140110   -10.46956920     2.21060900
H       18.62540050    -9.69856930     2.99260880
C       18.05240060    -8.94556900     0.48760890
H       18.93540190    -8.30656910     0.49360890
H       17.80140110    -9.03556920    -0.56939110
C       16.97840120    -8.20756910     1.11160890
H       16.00540160    -8.70656870     1.01660880
H       17.03940200    -7.93456940     2.17260890
H       16.87340160    -7.21556900     0.65460890
C       19.16140170   -12.67456910     0.34060890
O       19.99040030   -13.02456950     1.12060890
N       18.23940090   -13.50956920    -0.14139110
H       17.47340200   -13.18756960    -0.72139110
C       18.25540160   -14.93156910     0.22760890
H       18.27240180   -14.93956950     1.31660890
C       16.99740220   -15.62956910    -0.30939110
H       16.07840160   -15.04456900    -0.30239110
H       17.17640110   -15.95256900    -1.33539120
C       16.64240070   -16.93056870     0.41660890
H       17.56540110   -17.50956920     0.44060890
C       16.06440160   -16.61557010     1.78560890
H       16.90640070   -16.15756990     2.31960890
H       15.15240100   -16.01157000     1.69960890
H       15.78840160   -17.50656890     2.36260890
C       15.67340090   -17.86557010    -0.36839110
H       15.29140090   -18.60956950     0.34060890
H       14.77240090   -17.37556840    -0.75639110
H       16.05940060   -18.26856990    -1.31239120
C       19.56340220   -15.62456890    -0.21539110
O       20.15540120   -16.38256840     0.60060890
N       20.12940220   -15.29356960    -1.34439110
H       19.64440160   -14.67856880    -1.98839120
C       21.53140070   -15.68756960    -1.65639110
H       21.59940150   -16.77256970    -1.58539120
C       21.94940190   -15.35456940    -3.05739120
H       21.66240120   -14.32056900    -3.24639110
H       23.00640110   -15.62156870    -3.06439110
C       21.32640080   -16.24256900    -4.18439100
H       21.64340210   -17.26157000    -3.96239110
H       20.24340060   -16.24456980    -4.06839130
C       21.80240060   -16.01356890    -5.57939100
H       22.88740160   -15.91956900    -5.56439110
H       21.49940110   -16.84856990    -6.21139100
C       21.30940060   -14.66556930    -6.17939090
H       21.76540180   -13.87456890    -5.58439110
H       21.76140210   -14.67856880    -7.17139100
N       19.83240130   -14.50456910    -6.35839130
H       19.56840130   -15.25156880    -6.98539110
H       19.25540160   -14.66256900    -5.54539110
H       19.48940090   -13.63156890    -6.73439120
C       22.61740110   -15.18856910    -0.63739110
O       23.41740040   -15.95756910    -0.23639110
N       22.57740210   -13.94656940    -0.17539110
H       21.86740110   -13.32656960    -0.54539110
C       23.59440040   -13.42856880     0.81060890
H       24.54640200   -13.58356950     0.30360890
C       23.42640110   -11.88656900     1.10460890
H       22.46840100   -11.82856940     1.62060890
H       24.19840050   -11.55056950     1.79660890
C       23.38640210   -11.01356890    -0.16339110
H       22.75640110   -11.49356940    -0.91239110
C       22.87840080    -9.61556910     0.12760890
H       21.84740070    -9.67356870     0.49660890
H       23.51240160    -9.06256960     0.83260890
H       22.74240110    -9.03456880    -0.79339110
C       24.77440070   -11.03656960    -0.85139110
H       24.78040120   -10.56356910    -1.84139110
H       25.32740210   -10.33456900    -0.21439110
H       25.26240160   -11.99656870    -1.05939110
C       23.51140210   -14.25156880     2.16060880
O       24.53640170   -14.58456900     2.83560900
N       22.27440070   -14.63056950     2.51360890
H       21.53540040   -14.42056940     1.85360880
C       22.01640130   -15.20956900     3.83960890
H       22.71140100   -14.73456950     4.53260900
C       20.57040210   -14.96856880     4.35660890
H       19.94140050   -15.61056900     3.73960900
H       20.60240170   -15.37256910     5.36760900
C       20.17540170   -13.44856930     4.47460890
H       20.96040150   -12.91356950     5.00960870
H       20.10440060   -13.13256930     3.43360880
S       18.60940170   -13.23956870     5.41860870
C       19.17240140   -13.36456870     7.17960880
H       18.20440100   -13.32756900     7.69360880
H       19.68540190   -14.29956910     7.43760870
H       19.76240160   -12.48356910     7.46160890
C       22.45140080   -16.71156880     3.81460880
O       23.33140180   -17.23156930     4.50760890
N       22.03740120   -17.38556860     2.74960900
H       21.55540080   -16.86356930     2.02660890
C       22.48040200   -18.73756980     2.43160890
H       22.20140080   -19.37756920     3.26860880
C       21.73240090   -19.23256870     1.17960890
H       21.99340060   -18.58656880     0.34160890
H       21.93440060   -20.28456880     0.97460890
O       20.31940080   -19.22756960     1.42660890
H       19.93040080   -18.35156820     1.47960890
C       23.99040030   -18.91456990     2.20060900
O       24.51940160   -19.87356950     2.72760890
N       24.70040130   -17.88756940     1.66960880
H       24.19840050   -17.15756990     1.17760880
C       26.14740180   -17.91256900     1.57460890
H       26.44240190   -18.83356860     1.07160890
C       26.62340160   -16.76456830     0.62560890
H       26.13140110   -15.84856890     0.95160890
C       28.13740160   -16.52156830     0.48560890
H       28.34240150   -16.12856860    -0.51739110
H       28.46040150   -15.76956940     1.21660890
H       28.63740160   -17.45156860     0.78260890
O       26.14340210   -17.08056830    -0.64739110
H       25.18940160   -16.97356990    -0.62339110
C       26.84640120   -17.79256820     2.94460890
O       27.79340170   -18.54056930     3.16960880
N       26.24240110   -17.00356860     3.87660880
H       25.38840100   -16.54957010     3.57260890
C       26.77440070   -16.55056950     5.22460890
H       27.82040210   -16.28356930     5.07460880
C       26.11340140   -15.25256920     5.63260890
H       25.05540080   -15.48256870     5.75560900
C       26.67440030   -14.57256890     6.89260910
H       26.41540150   -13.50656890     6.91060880
H       26.18740080   -14.96656890     7.79260870
H       27.76640130   -14.49956890     6.97160910
O       26.35640140   -14.26656910     4.71560910
H       25.69140050   -14.27256870     4.02360870
C       26.56540110   -17.73656850     6.18360900
O       27.50640110   -18.16956900     6.80260900
N       25.36940190   -18.31456950     6.30760910
H       24.62040140   -18.05856900     5.67660900
C       25.15740200   -19.53656960     7.15460870
H       25.53340150   -19.36256980     8.16260910
C       23.64440160   -19.59656910     7.31160880
H       23.38440130   -18.66156960     7.82360890
H       23.14240070   -19.69756890     6.34160900
C       23.20540050   -20.66256900     8.31260870
C       22.09940150   -21.51356890     7.92560910
H       21.61040120   -21.46956830     6.96360870
C       21.55140110   -22.32156940     8.84560870
H       20.71940040   -22.93857000     8.53960900
C       22.07340050   -22.52156830    10.13960930
H       21.65640070   -23.26956940    10.79660890
C       23.16340070   -21.70257000    10.52160930
H       23.50740050   -21.75856970    11.54360870
C       23.69440080   -20.76656910     9.63960930
H       24.49240110   -20.12656970     9.98560910
C       25.80340190   -20.80556870     6.71460870
O       26.37640190   -21.49057010     7.55460880
N       25.80040170   -21.11557010     5.39360900
H       25.44840050   -20.45656970     4.70960900
C       26.50640110   -22.25256920     4.81660890
H       25.98740200   -23.11056900     5.24560880
C       26.31840130   -22.26056860     3.28860880
H       25.23840140   -22.22156910     3.14160900
H       26.76540180   -21.32556920     2.95360900
C       27.02540210   -23.40256880     2.60760880
H       28.05640030   -23.46256830     2.95560880
C       26.22040180   -24.66756820     2.91060880
H       26.68440060   -25.52656940     2.41060880
H       26.14640050   -24.98256870     3.95960880
H       25.18340110   -24.58056830     2.56360890
C       26.97240070   -23.12356950     1.07660890
H       27.48740200   -23.91456990     0.51560890
H       25.94840050   -23.06756970     0.68760890
H       27.56440160   -22.22456930     0.86560890
C       28.02840040   -22.18556980     5.21960880
O       28.55740170   -23.09556960     5.81960870
N       28.60740090   -21.00356860     5.12060880
H       28.15940090   -20.17356870     4.75060890
C       30.09340100   -20.88856890     5.45560880
H       30.61340140   -21.77356910     5.08760880
C       30.69940190   -19.62456890     4.92260890
H       30.09240150   -18.76256940     5.19660900
C       32.19040300   -19.43456840     5.47760870
H       32.73240280   -20.32356830     5.13160900
H       32.74539950   -18.58456990     5.06160880
H       32.17640300   -19.30856900     6.56760880
C       30.94240190   -19.68756870     3.40760900
H       31.57840160   -18.86557010     3.05560900
H       31.51740070   -20.59056850     3.16760900
H       30.08940120   -19.56956860     2.72760890
C       30.30440140   -20.95756910     6.99060870
O       31.17740060   -21.69456860     7.39060880
N       29.30840110   -20.50856970     7.81060890
H       28.63240050   -19.83856960     7.46160890
C       29.34440040   -20.62756920     9.34660910
H       30.22940060   -20.18857000     9.80760860
H       28.49340060   -20.10956950     9.79060940
C       29.26440050   -22.04957010     9.89260860
O       29.90840150   -22.36056900    10.81760880
N       28.51540180   -22.84056850     9.16660880
H       27.95640180   -22.40156940     8.44460870
C       28.33140180   -24.28756900     9.37360860
H       28.17040060   -24.47656820    10.43460850
C       27.13440130   -24.82356830     8.56260870
H       27.14240070   -24.44056890     7.54160880
H       27.21140100   -25.91056820     8.53260900
C       25.78940200   -24.33256910     9.21760850
H       25.84740070   -23.25656890     9.38360880
C       24.66840170   -24.54056930     8.20360850
H       24.87340160   -23.98656850     7.27960870
H       24.48640060   -25.59456830     7.95760870
H       23.74840160   -24.09656910     8.60260870
C       25.36740110   -25.00156970    10.52160930
H       26.19940190   -25.10857010    11.22960850
H       24.59940150   -24.36856840    10.98160930
H       24.98640060   -26.00457000    10.29560850
C       29.58640100   -25.00457000     8.97860910
O       30.13440130   -25.66756820     9.86860850
N       30.21340180   -24.69356920     7.85160880
H       29.66440200   -24.08956910     7.25060890
C       31.49740220   -25.17756840     7.46660900
H       31.40840150   -26.26456830     7.45360900
C       31.73840140   -24.71956830     5.99560880
H       31.66640090   -23.64056970     5.85760880
H       32.72940060   -25.06956860     5.70660880
S       30.45640180   -25.40156940     4.93760870
H       29.54940030   -24.57356830     5.46460870
C       32.65340040   -24.92156980     8.42560860
O       33.39340210   -25.82856940     8.74560930
N       32.71340180   -23.67656900     9.03560920
H       32.07839970   -22.95456890     8.71560860
C       33.69040300   -23.29957010    10.05060860
H       34.63040160   -23.76456830     9.75060840
C       33.88040160   -21.77356910    10.04260920
H       34.09840010   -21.43456840     9.02960870
H       33.05039980   -21.18656920    10.43660930
C       35.13940050   -21.59356880    10.99360850
H       34.83940120   -21.61756900    12.04060940
H       35.89240260   -22.35857010    10.80160900
C       35.93740080   -20.37356950    10.76560880
O       36.19140240   -20.04156880     9.66160870
N       36.38140110   -19.65856930    11.78460880
H       37.07740020   -18.93656920    11.64260860
H       36.06439970   -19.89456940    12.71760850
C       33.35040280   -23.76256940    11.48160930
O       34.20440290   -23.98456950    12.31460860
N       32.04540250   -24.04356960    11.78060910
H       31.31240080   -23.68857000    11.17860890
C       31.62440110   -24.79856870    12.94260880
H       32.21340180   -24.44356920    13.78860860
C       30.23640060   -24.41056820    13.34560870
H       29.50940130   -24.86557010    12.66160870
H       29.97040180   -24.92156980    14.27960870
H       30.16940120   -23.31656840    13.38860890
C       31.93640140   -26.28556820    12.88460920
O       32.53240200   -26.76956940    13.82560920
N       31.87240220   -26.91356850    11.70460890
H       31.36740110   -26.40956880    10.98560910
C       32.53540040   -28.27356910    11.43860910
H       32.20140080   -28.85456850    12.29960920
C       31.99240110   -28.87556840    10.13960930
H       32.07139970   -28.22156910     9.27060890
C       32.75239940   -30.14356990     9.75060840
H       32.28540040   -30.59856990     8.86760900
H       33.79940030   -29.97056960     9.46960930
H       32.80840300   -30.84956930    10.58860870
C       30.50740050   -29.19856830    10.38760850
H       30.30640030   -30.06856920    11.01260850
H       30.09140210   -28.28456880    10.81260870
C       29.61940190   -29.34956930     9.11160850
H       28.57040210   -29.39856910     9.42760850
H       29.72140120   -28.44356920     8.50160880
H       29.81540110   -30.30156900     8.60360910
C       34.03940200   -28.13956830    11.47460840
O       34.64640050   -29.06456950    11.97960850
N       34.69940190   -27.03356930    11.10860920
H       34.17340090   -26.30156900    10.64760880
C       36.23040010   -27.00056840    11.03760910
H       36.56439970   -27.82556920    10.40760900
C       36.84640120   -25.65356830    10.45660880
H       36.25840000   -24.78556820    10.75260930
H       37.87340160   -25.52256970    10.79760930
C       36.91640090   -25.60556980     8.96660900
O       37.21340180   -26.61256980     8.33760930
O       36.83240130   -24.46956830     8.46960930
C       36.87840270   -27.23856930    12.42060850
O       37.88940050   -27.92956920    12.62560840
N       36.20040130   -26.63256840    13.44160840
H       35.39940260   -26.06856920    13.18260860
C       36.48240280   -26.74057010    14.90260890
H       37.54240040   -26.58856960    15.10160920
C       35.74240110   -25.57356830    15.62160870
H       34.67640300   -25.54556850    15.39260860
H       35.88040160   -25.81156920    16.67560960
C       36.37440110   -24.14656830    15.38860890
H       36.85340120   -24.06956860    14.41260910
C       35.33740230   -23.05756950    15.57960890
H       34.90740200   -23.08956910    16.58760830
H       35.75840000   -22.08456990    15.29860880
H       34.54240040   -23.30856900    14.86660860
C       37.45940020   -23.95656970    16.49960900
H       37.04540250   -23.91556930    17.51460840
H       38.14340210   -24.81256870    16.55360790
H       38.11240010   -23.08556940    16.36860850
C       36.21940230   -28.14156910    15.46160890
O       37.05039980   -28.67457010    16.16960910
N       35.09239960   -28.78256990    15.07860850
H       34.46440120   -28.28356930    14.45960900
C       34.81140140   -30.20956990    15.40060900
H       34.96140290   -30.45656970    16.45160870
C       33.29339980   -30.42156980    15.21860890
H       32.87739940   -30.11056900    14.25960920
H       32.97340010   -31.44856830    15.39460850
C       32.42340090   -29.67956920    16.26660920
H       33.03140260   -29.58256910    17.16560940
H       32.21640010   -28.66156960    15.93860910
C       31.13940050   -30.41456990    16.63160900
H       30.71540070   -30.82057000    15.71260930
H       31.37340160   -31.27356910    17.26060870
N       30.25740050   -29.56056980    17.40960880
H       29.44940190   -29.16256900    16.95160870
C       30.37840080   -29.33556940    18.68460850
N       31.41540150   -29.72056960    19.39860920
H       32.00540160   -30.45756910    19.03960800
H       31.43640140   -29.43956950    20.36860850
N       29.47240070   -28.62456890    19.21760940
H       28.61940190   -28.50556950    18.68960950
H       29.39440160   -28.57356830    20.22360800
C       35.57940290   -31.25656890    14.56860920
O       35.47540280   -32.45856860    14.82460880
N       36.33940120   -30.84856990    13.49560930
H       36.36640170   -29.86156850    13.26560880
C       36.89940260   -31.77456860    12.50960920
H       36.08740230   -32.24956890    11.95960900
C       37.71039960   -30.90256880    11.48560910
H       37.12039950   -30.07856940    11.06660840
H       38.60540010   -30.54656980    12.01060870
C       38.24340060   -31.78056910    10.35860920
N       39.48139950   -32.35057070    10.23260880
C       39.53840260   -32.64056780     8.88060860
H       40.35639950   -33.22256850     8.48460870
N       38.43239970   -32.36156850     8.21760850
H       38.14940260   -32.61356740     7.28160910
C       37.61640170   -31.72056960     9.09460930
H       36.67640300   -31.19956970     8.99060920
C       37.76040270   -32.91257100    13.04260920
O       37.60840230   -34.00656890    12.55560870
N       38.71039960   -32.67057040    13.96160890
H       38.79740140   -31.70056920    14.24160860
C       39.60040280   -33.71257020    14.52060890
H       40.19740300   -34.06156920    13.67860890
C       40.41640090   -33.06557080    15.60060880
H       40.80940250   -32.15456770    15.14960860
H       39.75440220   -32.82257080    16.43160820
C       41.59939960   -33.84856800    16.19760890
H       41.29940030   -34.77256770    16.69160840
C       42.61040120   -34.41556930    15.08760930
H       43.52939990   -34.80556870    15.54160880
H       41.96739960   -35.20056920    14.67060850
H       42.87340160   -33.56956860    14.43960860
C       42.40140150   -32.96756740    17.20760920
H       43.15140150   -33.56756970    17.73760800
H       42.94840240   -32.21957020    16.62060930
H       41.72540280   -32.59756850    17.98760800
C       38.86440280   -34.94256970    15.17860890
O       39.42740250   -36.01757050    15.13760850
N       37.64940260   -34.77256770    15.66260910
H       37.19240190   -33.87456890    15.56260870
C       36.90240100   -35.59156800    16.62060930
H       37.56140140   -36.02357100    17.37360950
C       35.87640000   -34.70457080    17.34560970
H       36.45440290   -33.92657090    17.84460830
H       35.16340260   -34.30656810    16.62360950
C       34.94740300   -35.23957060    18.45760920
H       34.59939960   -34.44656750    19.11860850
H       34.05840300   -35.76157000    18.10260960
C       35.72340010   -36.25956730    19.31160930
O       36.83140180   -35.88356780    19.78560830
O       35.23240280   -37.36557010    19.42260930
C       36.17640300   -36.68156810    15.88660910
O       35.95540240   -37.70756910    16.50060840
N       35.73940280   -36.41056820    14.64260860
H       35.89440160   -35.50956730    14.20660880
C       34.96540070   -37.44256970    13.90160850
H       35.34340290   -38.40557100    14.24460890
C       33.46240230   -37.40156940    14.24060920
H       33.14240260   -36.37356950    14.06560900
H       32.99340060   -38.08956910    13.53760910
C       32.88240050   -37.77756880    15.66260910
H       33.14839940   -37.01956940    16.39960860
H       31.79240040   -37.74657060    15.68860910
C       33.29339980   -39.20156860    16.13260840
O       33.66040040   -40.07656860    15.30760860
O       33.28240200   -39.49856950    17.32360840
C       35.22540280   -37.28356930    12.42360880
O       36.10540010   -37.96656800    11.85360910
N       34.46039960   -36.37157060    11.73460870
H       33.97140120   -35.72657010    12.34360890
C       34.31840130   -36.00756840    10.24960900
H       33.38240050   -35.46356960    10.11760900
C       35.49640270   -35.08657070     9.90360930
H       35.80940250   -34.38657000    10.67760850
C       36.78140260   -35.81756970     9.52660850
H       36.59640120   -36.33856960     8.57860850
H       37.62340160   -35.15456770     9.29260920
H       37.03940200   -36.57357030    10.27760890
C       35.02440260   -34.12257000     8.76560880
H       35.87840270   -33.48257060     8.54160880
H       34.72940060   -34.65156940     7.85960870
C       33.88340000   -33.18956760     9.21060850
H       33.99040220   -32.86656950    10.25260930
H       33.78740310   -32.32456970     8.54360870
H       32.94639970   -33.76057050     9.18960860
C       34.08140180   -37.20756910     9.25460910
O       34.59440230   -38.33256910     9.47160910
N       33.28940200   -36.93756870     8.20260910
H       32.90340040   -36.00856780     8.08360860
C       32.94940190   -37.88657000     7.11260890
H       32.35840230   -37.26356890     6.44060900
C       34.16440200   -38.19656750     6.24660870
H       34.64940260   -37.23856740     6.05560870
H       34.81840130   -38.83556750     6.83960870
C       33.92740250   -38.82756810     4.95160870
H       33.60440060   -39.84856800     5.15860890
H       33.17240140   -38.37556840     4.30760910
C       35.27140050   -38.96456910     4.19560910
O       36.33740230   -39.14556880     4.79860880
O       35.26740260   -38.88156890     2.92560890
C       32.00939940   -39.04856870     7.50260880
O       31.17840190   -39.47456740     6.72360900
N       32.08840180   -39.42956920     8.74460890
H       32.96540070   -39.24456790     9.21660900
C       31.05740170   -40.14257050     9.50360870
H       30.94040110   -41.08456800     8.96960930
C       31.47940060   -40.46456910    10.97860910
H       32.42740250   -41.00156780    10.96360870
H       31.61240200   -39.49757000    11.46360870
C       30.60340120   -41.33356860    11.82860850
H       30.95240210   -41.23856740    12.85660930
H       29.58940120   -40.94256970    11.74760910
C       30.43640140   -42.81657030    11.51360890
O       31.03440090   -43.20956800    10.54660890
O       29.74440190   -43.57756810    12.23560910
C       29.74240110   -39.35157010     9.42760850
O       28.70640180   -39.95256810     9.19260880
N       29.81940080   -37.98856740     9.59960840
H       30.78540040   -37.69057080     9.52960870
C       28.73340030   -37.09956740     9.41960910
H       27.86140060   -37.49256900     9.94260880
C       28.98040200   -35.75756840    10.14260860
H       28.10940170   -35.12857060     9.95860860
H       29.09740070   -35.81256870    11.22460840
S       30.49140170   -35.06956860     9.47560880
H       30.08840180   -35.15356830     8.20460890
C       28.26340100   -36.90256880     7.96160890
O       29.02340130   -36.46356960     7.17460870
N       27.00340080   -37.13956830     7.68360900
H       26.66340070   -37.75556950     8.41260910
C       26.39340210   -36.97256850     6.33460900
H       27.13940050   -37.36557010     5.64260910
C       25.06840130   -37.79156880     6.29460910
H       25.32740210   -38.77056880     6.69560910
H       24.50240140   -37.27656940     7.07160900
C       24.39140130   -37.88956830     4.94860890
H       24.01940160   -36.89056780     4.71960880
H       25.11640170   -38.12157060     4.16760870
C       23.15740200   -38.79156880     4.76460890
H       22.42440030   -38.42256930     5.48160890
H       22.66440200   -38.75056840     3.79360890
N       23.52340130   -40.22956850     5.02060890
H       24.45040130   -40.52956770     4.75460910
C       22.69840050   -41.14157100     5.58860870
N       21.57540130   -40.86856840     6.23360870
H       21.23640060   -39.91656880     6.22460890
H       21.10040090   -41.70557020     6.54160880
N       23.00840190   -42.42757030     5.38660910
H       23.75540160   -42.63557050     4.73960880
H       22.56040190   -43.23056790     5.80560870
C       26.21040150   -35.49956890     5.90360880
O       25.69340130   -35.26356890     4.87960910
N       26.69840050   -34.49757000     6.66460900
H       27.09640120   -34.70457080     7.57260890
C       26.88640210   -33.06557080     6.38560870
H       26.01740070   -32.66656880     5.86060910
C       26.99440190   -32.36356740     7.75160880
H       27.12740140   -31.29957010     7.55960890
H       26.04040150   -32.35256960     8.27760890
O       28.05940060   -32.86457060     8.52660850
H       27.99740220   -32.57856750     9.44060900
C       28.11040120   -32.77656940     5.56460910
O       28.35340120   -31.65156940     5.16160870
N       28.99740220   -33.79156880     5.41060880
H       28.74640080   -34.62857060     5.92460870
C       30.37040140   -33.68156810     4.81960870
H       30.87340160   -32.87656780     5.35360910
C       31.16840170   -34.98056790     5.08260870
H       31.19940190   -35.01057050     6.17860890
H       30.59540180   -35.77756880     4.59360890
C       32.58340070   -34.82257080     4.59460880
C       32.94940190   -35.54656980     3.46060900
H       32.27339940   -36.17256930     2.89660880
C       34.25440220   -35.48056790     2.93260880
H       34.58740230   -36.00856780     2.05060890
C       35.17040250   -34.73856740     3.63860890
O       36.45740130   -34.97256850     3.32560900
H       36.50640110   -35.63956830     2.63660880
C       34.88240050   -34.04557040     4.81160880
H       35.73240280   -33.65756990     5.35260870
C       33.55039980   -34.09656910     5.26260900
H       33.19340130   -33.44857030     6.04960870
C       30.44440080   -33.27357100     3.36660890
O       31.25440220   -32.45457080     3.00660900
N       29.52040100   -33.73056790     2.49260880
C       28.63040160   -34.91656880     2.59460880
H       27.79640200   -34.75956730     3.28960900
H       29.27240180   -35.68256760     3.04660890
C       28.03540040   -35.17256930     1.23560890
H       26.94740100   -35.10456850     1.35760890
H       28.42440030   -36.14957050     0.92060890
C       28.49940110   -33.95656970     0.41560890
H       27.58740040   -33.37456890     0.23260890
H       28.83440210   -34.23957060    -0.58939110
C       29.56440160   -33.22557070     1.14060890
H       30.49740220   -33.58956910     0.71160890
C       29.40240100   -31.71856880     0.95560890
O       30.26040080   -31.09656910     0.34560890
N       28.44940190   -31.04856870     1.54060890
H       27.75940130   -31.46156880     2.15560890
C       28.33740040   -29.52456860     1.46060880
H       28.54140090   -29.26456830     0.42260890
C       26.98840140   -29.07057000     2.05360890
H       26.84840200   -29.39956860     3.08260890
H       26.91740040   -27.98256870     2.07160880
C       25.83340070   -29.42156980     1.10660890
H       25.82740210   -30.41156960     0.65160890
C       24.49940110   -29.32556920     1.83760890
H       24.49740220   -28.46456910     2.51860880
H       23.61740110   -29.22756960     1.19160890
H       24.39640050   -30.24757000     2.42160890
C       25.66640090   -28.31756970    -0.01039110
H       24.73740200   -28.54256820    -0.54839110
H       25.54440120   -27.29356960     0.36560890
H       26.52440070   -28.38756940    -0.68939110
C       29.43840220   -28.73056980     2.24260880
O       29.92340090   -27.71156880     1.82860890
N       30.05940060   -29.31456950     3.34560890
H       29.69640160   -30.21756940     3.62860890
C       31.26740070   -28.79156880     4.00260880
H       31.13040160   -27.72656820     4.18960910
C       31.53740120   -29.60556980     5.30260900
H       30.77940180   -29.32356830     6.04360870
H       31.38540080   -30.66956900     5.08360910
C       32.92640300   -29.56956860     5.89960910
C       33.94540020   -30.35756870     5.41960910
H       33.78540040   -31.16256900     4.71760890
C       35.27640150   -30.22156910     5.90260890
H       36.04240040   -30.66656880     5.28460880
C       35.59340290   -29.18857000     6.77560900
O       36.93640140   -28.96856880     7.16960910
H       37.03340150   -28.26456830     7.81460910
C       34.55240250   -28.39056970     7.26360890
H       34.76240160   -27.55956840     7.92060900
C       33.22940060   -28.59256940     6.85660890
H       32.49840160   -27.88256840     7.21660900
C       32.51240160   -28.97656820     3.01360890
O       33.27740100   -28.05056950     2.79060890
N       32.63040160   -30.14556880     2.31260900
H       32.10639950   -30.96156880     2.60660890
C       33.54040150   -30.37656970     1.24160890
H       34.54640200   -30.25756840     1.64260890
C       33.44440080   -31.82956890     0.75360890
H       33.48240280   -32.52656940     1.59060880
H       32.53840260   -32.05257030     0.19060890
C       34.56240080   -32.19256970    -0.20539110
H       34.44140240   -31.60756870    -1.11739110
H       35.50340270   -32.02256770     0.31660890
C       34.46039960   -33.67057040    -0.68939110
H       34.82740020   -34.33757020     0.09160890
H       33.40640260   -33.93156810    -0.78839110
C       35.21140290   -34.14756770    -1.89039110
H       34.89340210   -33.56956860    -2.75739120
H       36.24240110   -33.80957030    -1.78639110
N       35.08840180   -35.61056900    -2.13339110
H       34.15240100   -35.92956920    -1.93139110
H       35.15540310   -35.76556780    -3.12939120
H       35.74140170   -36.22456740    -1.66739110
C       33.39440160   -29.40456960     0.10960890
O       34.35840230   -29.05856900    -0.55039110
N       32.15340040   -29.01157000    -0.24239110
H       31.42340090   -29.39956860     0.34260890
C       31.94540210   -28.10556980    -1.32839110
H       32.36940000   -28.54156880    -2.23239110
C       30.41240120   -28.06756970    -1.49839120
H       30.00740050   -28.98956870    -1.93339110
H       29.98040200   -28.09256940    -0.49039110
C       29.89040180   -26.91156960    -2.39239120
C       28.77440070   -26.17656900    -1.88139120
H       28.38340190   -26.45456890    -0.91339110
C       28.20540050   -25.12556840    -2.65339110
H       27.48240090   -24.51056860    -2.13739110
C       28.75440220   -24.78956990    -3.91939120
H       28.38240050   -23.96556850    -4.51139120
C       29.81340220   -25.57256890    -4.39439110
[truncated: 9,252,451 more chars]
