# Supplementary material for: Direct asymmetric synthesis of β-branched aromatic α-amino acids using engineered phenylalanine ammonia lyases
Source: Nat Commun. 2024 Sep 26;15:8264. doi: 10.1038/s41467-024-52613-x (PMC11427684; doi:10.1038/s41467-024-52613-x)
Supplement: Supplementary file 8 — Source data 5 [file 41467_2024_52613_MOESM8_ESM.zip › optimized structure_QMMM/PcPAL-L256V-I460V(a┬MeCA)/C5_Fragment-optimized.xyz]

193048
-1 1 -857.8251247704327
N       -8.30981060   -28.33626750   -31.74657630
H       -8.79281040   -27.54426770   -32.14757540
H       -8.69381050   -28.56026840   -30.83957670
H       -8.44781110   -29.06826780   -32.42857740
C       -6.85581060   -28.04226680   -31.55257610
H       -6.49981070   -27.66426850   -32.51157760
H       -6.81781050   -27.26926800   -30.78457640
C       -6.12781050   -29.35426710   -31.15457730
O       -6.29681060   -30.34726720   -31.82357600
N       -5.34581090   -29.28726770   -30.07357600
H       -5.21981050   -28.39426800   -29.61157610
C       -4.79081060   -30.50726700   -29.45957760
H       -4.17181060   -30.97226720   -30.22657780
C       -3.82781080   -30.12226870   -28.33057790
H       -3.38581060   -29.16226770   -28.59857750
H       -4.34981060   -29.87826730   -27.40557670
C       -2.73181060   -31.22526740   -28.23257640
O       -3.09481070   -32.37626650   -28.19557760
N       -1.48981070   -30.97926710   -28.23457720
H       -0.79881070   -31.70526700   -28.08457760
H       -1.29581070   -29.99126820   -28.12257770
C       -5.87881090   -31.51026730   -29.12557600
O       -6.81181050   -31.19226840   -28.41657640
N       -5.72981070   -32.77226640   -29.61757660
H       -4.94281050   -33.14126970   -30.13957790
C       -6.68781040   -33.81726840   -29.17657660
H       -7.65681080   -33.35226820   -29.35857770
H       -6.50281050   -34.73226930   -29.73857690
C       -6.57581040   -34.23326870   -27.70957760
O       -7.55381060   -34.60626600   -27.08557700
N       -5.48481080   -33.86526870   -27.05957600
H       -4.64781050   -33.56426620   -27.54457660
C       -5.41081050   -33.81626890   -25.59057620
H       -5.81781050   -34.79926680   -25.35457610
C       -3.94281080   -33.55926900   -25.16357610
H       -3.37081070   -34.36626820   -25.62257770
H       -3.62181070   -32.62826920   -25.63057710
C       -3.64681080   -33.39026640   -23.68657680
H       -2.62181070   -33.02226640   -23.63457680
H       -4.28681090   -32.54926680   -23.41857720
S       -3.91781070   -34.70026780   -22.46257780
C       -2.40781070   -35.76926800   -22.51757620
H       -2.12081070   -35.95426940   -23.56057740
H       -1.53581070   -35.31626890   -22.03157620
H       -2.55181070   -36.77726750   -22.11057660
C       -6.41981080   -32.79726790   -24.87157630
O       -6.91881080   -33.08226780   -23.76557730
N       -6.98081060   -31.85926820   -25.61357690
H       -6.57181070   -31.70826720   -26.52757640
C       -8.15481090   -31.04926870   -25.09557720
H       -7.85381080   -30.78926850   -24.08057790
C       -8.38381100   -29.82326700   -25.97957610
H       -7.44081070   -29.31126790   -26.17657660
H       -8.93481060   -30.06026840   -26.88957790
C       -9.31481080   -28.80026820   -25.27657700
O      -10.49381070   -28.58926770   -25.65757750
O       -8.86981110   -28.20226860   -24.29457660
C       -9.43881030   -31.92526820   -24.92857740
O      -10.07481100   -31.62626840   -23.93857770
N       -9.70581050   -32.97926710   -25.66057780
H       -9.11481090   -33.03926850   -26.48057750
C      -10.80181030   -33.91726680   -25.35157780
H      -11.70681100   -33.32526780   -25.21857640
C      -10.94681070   -34.94526670   -26.43857770
H      -11.03881070   -34.39126970   -27.38057710
H       -9.98681070   -35.44226840   -26.62557600
C      -11.89281080   -36.05426790   -26.18757630
C      -13.14281080   -35.79526900   -25.66057780
H      -13.48481080   -34.78126910   -25.50857730
C      -14.08381080   -36.83226780   -25.43257710
H      -15.04381080   -36.62526700   -24.98257640
C      -13.75981040   -38.14126970   -25.74657630
H      -14.44181060   -38.95226670   -25.53757670
C      -12.51281070   -38.44126890   -26.35157780
H      -12.26781080   -39.47026820   -26.56657600
C      -11.60181050   -37.39826970   -26.52857780
H      -10.74281020   -37.60626600   -27.14957620
C      -10.60281090   -34.66526790   -24.00857730
O      -11.55581090   -34.84026720   -23.27657700
N       -9.40581040   -35.26326750   -23.77257730
H       -8.58781050   -34.94226840   -24.27557750
C       -9.07181070   -36.04326630   -22.59257700
H       -9.81481080   -36.81226730   -22.38157650
C       -7.63781070   -36.56826780   -22.58557700
H       -7.06181050   -35.65626910   -22.74557690
H       -7.35381080   -36.93626790   -21.59957700
S       -7.26481060   -37.86226650   -23.84357640
H       -7.29881050   -39.04026790   -23.21457670
C       -9.30281070   -35.10626600   -21.36857600
O      -10.09781070   -35.38426590   -20.52257730
N       -8.64681050   -33.96526720   -21.44557760
H       -7.97281070   -33.72026820   -22.16057780
C       -9.00081060   -32.90126800   -20.49857710
H       -8.75581070   -33.29126740   -19.51157760
C       -8.20681100   -31.54826740   -20.73257640
H       -8.32781030   -31.26726720   -21.77957730
H       -8.65281110   -30.78426740   -20.09557720
C       -6.76981070   -31.72326850   -20.33057790
H       -6.73381040   -31.90426830   -19.25557710
H       -6.38481040   -32.62226870   -20.81257630
S       -5.62981080   -30.33826830   -20.58657650
C       -3.92581060   -30.76226810   -20.03457640
H       -3.59181070   -31.69826700   -20.49857710
H       -3.31981060   -29.95326810   -20.46157650
H       -3.70881060   -30.72326850   -18.95957760
C      -10.49281020   -32.52126690   -20.36457630
O      -10.98081110   -32.27226640   -19.29457660
N      -11.25081060   -32.45226670   -21.44757650
H      -10.83781050   -32.39826970   -22.37157630
C      -12.73481080   -32.12426760   -21.41957660
H      -12.79781060   -31.23126790   -20.79757690
C      -13.20081040   -31.89426800   -22.90157700
H      -12.47681050   -31.19126700   -23.31457710
H      -13.14581110   -32.83826830   -23.44357680
C      -14.55781080   -31.24526790   -22.98457720
H      -15.39181040   -31.75526810   -22.50257680
H      -14.49281020   -30.28126720   -22.48057750
C      -15.01281070   -31.11226840   -24.44057660
H      -15.00381090   -32.05626680   -24.98557660
H      -16.02281000   -30.70426750   -24.46757700
C      -14.02781110   -30.23426820   -25.21657750
H      -13.95181080   -29.32726860   -24.61757660
H      -13.00881100   -30.61926840   -25.25157740
N      -14.48981090   -29.80826760   -26.61857600
H      -15.40381050   -29.38226700   -26.55657770
H      -14.06881050   -28.96026800   -26.96957780
H      -14.47981070   -30.59726720   -27.24857710
C      -13.59081080   -33.15226750   -20.76157760
O      -14.63081070   -32.81026840   -20.26257710
N      -13.12381080   -34.39526750   -20.72357750
H      -12.21981050   -34.52426910   -21.16257670
C      -13.79081060   -35.61426930   -20.13557620
H      -14.87881090   -35.57326890   -20.17757610
C      -13.23481080   -36.86726760   -20.89957620
H      -12.15281110   -36.91526790   -20.78057670
C      -13.83981040   -38.16626740   -20.40157700
H      -13.07781030   -38.93626790   -20.57157710
H      -14.02981090   -38.16326900   -19.32057760
H      -14.77981090   -38.35126880   -20.93557740
O      -13.47581100   -36.67026900   -22.27457620
H      -12.96681020   -35.89026640   -22.50557710
C      -13.49581050   -35.63026810   -18.62457660
O      -14.45981030   -35.75226590   -17.81957630
N      -12.27181050   -35.59626770   -18.15157700
H      -11.44881060   -35.39126970   -18.70557790
C      -11.91381070   -35.67726900   -16.76557730
H      -12.25581070   -36.57326890   -16.24757770
C      -10.36581040   -35.96126940   -16.60457610
H      -10.17681030   -36.96426770   -16.98857690
H       -9.87081050   -35.17326740   -17.17357640
C       -9.86181070   -35.98926930   -15.12757680
H       -9.88781070   -34.98426820   -14.70757680
H      -10.53081040   -36.61426930   -14.53557680
C       -8.39781090   -36.46126940   -15.06457710
O       -7.65781070   -36.59626770   -16.07957650
O       -8.01681040   -36.97426610   -13.96257690
C      -12.52581020   -34.51826860   -15.97257710
O      -13.19581030   -34.77126690   -14.96457670
N      -12.21981050   -33.27126690   -16.23657610
H      -11.67181110   -33.04626850   -17.05857660
C      -13.01581100   -32.10726930   -15.73657700
H      -14.03581050   -32.36026760   -15.44657710
C      -12.44081020   -31.63126750   -14.38257690
H      -12.51481060   -32.42626950   -13.64057730
H      -11.38581090   -31.41626740   -14.54857730
C      -13.15081020   -30.37526700   -13.78857710
O      -12.58881090   -30.02126690   -12.75757690
O      -14.24081040   -29.96126750   -14.20157720
C      -13.08781050   -30.89926720   -16.72057720
O      -12.13781070   -30.16726680   -16.86957740
N      -14.29081060   -30.57626720   -17.27557750
C      -15.46281050   -31.41626740   -17.16557690
H      -15.71281050   -31.56726840   -16.10757640
H      -15.19581030   -32.37826920   -17.61857600
C      -16.65081020   -30.61426730   -17.82057760
H      -17.25281140   -30.06526760   -17.08457760
H      -17.20481110   -31.35026740   -18.41657640
C      -15.88481040   -29.62326810   -18.75457760
H      -16.38581090   -28.69026760   -19.03857610
H      -15.64481070   -30.15226750   -19.68557740
C      -14.52881050   -29.41026690   -18.08257680
H      -13.74081040   -29.42326740   -18.83557700
C      -14.38581090   -28.00526810   -17.37457660
O      -14.04481030   -27.06726840   -18.05357740
N      -14.47881030   -27.96926690   -16.05657770
H      -14.54281040   -28.78226850   -15.45557690
C      -14.01681040   -26.75626750   -15.33957670
H      -13.98081110   -25.93226810   -16.05157660
C      -15.07381060   -26.34626770   -14.29157730
H      -15.09381100   -27.22426800   -13.64657690
H      -14.87181090   -25.44526860   -13.71257690
C      -16.48081020   -26.24426840   -14.86557670
H      -16.76781080   -27.14626690   -15.40657710
C      -17.47981070   -25.90326690   -13.70357700
H      -18.43481060   -25.58626750   -14.14057730
H      -17.50281140   -26.75626750   -13.01357650
H      -17.11181070   -25.02426720   -13.16157720
C      -16.53181080   -25.06626700   -15.86257650
H      -15.81881050   -25.34626770   -16.64757730
H      -17.51581000   -24.94526860   -16.33357620
H      -16.22481160   -24.14526750   -15.35257720
C      -12.61481090   -26.78126720   -14.68957710
O      -12.15481090   -25.77726750   -14.15457730
N      -11.82681080   -27.80526730   -15.00157740
H      -12.26681040   -28.63826750   -15.37457660
C      -10.36381050   -27.84526820   -15.08757690
H      -10.12681100   -28.72826770   -15.68057730
C       -9.88381100   -26.71026800   -15.97957710
H      -10.56181050   -26.59926800   -16.83357620
H       -9.97981070   -25.82526780   -15.33757690
C       -8.47681050   -26.87126730   -16.53457640
C       -8.23181060   -27.64926720   -17.67557720
H       -9.03081040   -28.17526820   -18.17757610
C       -6.92081070   -27.84926800   -18.20257760
H       -6.77981040   -28.45526700   -19.08557700
C       -5.87581060   -27.21126750   -17.51357650
O       -4.56981090   -27.22226720   -18.02057650
H       -3.91981080   -26.90026860   -17.39257620
C       -6.10781050   -26.44826700   -16.36057660
H       -5.29981090   -26.10026740   -15.73457720
C       -7.37881090   -26.21426770   -15.91657730
H       -7.45981070   -25.70526700   -14.96757700
C       -9.66281030   -28.06526760   -13.72957710
O       -8.41981030   -28.25826840   -13.71257690
N      -10.36681080   -28.27126690   -12.63357730
H      -11.37281040   -28.29226680   -12.75657650
C       -9.71881100   -28.61326790   -11.32157710
H       -8.87581060   -27.93226810   -11.20657730
C      -10.61681080   -28.36626820   -10.10657690
H      -11.49281020   -29.02726750   -10.10957720
H      -10.00481030   -28.64426800    -9.23957730
C      -11.19181060   -27.00126840    -9.84157660
C      -12.36181070   -26.61326790   -10.37957670
H      -12.92981050   -27.07326700   -11.17457680
N      -12.79281040   -25.49026870    -9.72257710
H      -13.68881030   -25.03726770    -9.82957650
C      -11.73681070   -24.84726720    -9.10257720
C      -11.57881070   -23.65626720    -8.45557690
H      -12.44781110   -23.01626780    -8.42557720
C      -10.39181040   -23.36226840    -7.77857690
H      -10.30381110   -22.36126710    -7.38257690
C       -9.35781100   -24.31026840    -7.64757680
H       -8.43781090   -23.97326850    -7.19357680
C       -9.53481100   -25.55026820    -8.33657650
H       -8.74181080   -26.28226850    -8.36057660
C      -10.72581100   -25.85426710    -9.06257720
C       -9.19781110   -30.02926830   -11.29157730
O       -8.04981040   -30.26226810   -10.97757720
N      -10.01081090   -31.01426700   -11.79657650
H      -10.99881080   -30.86126710   -11.95657730
C       -9.55581090   -32.35626600   -12.05757710
H       -9.41281030   -32.85026930   -11.09657670
H      -10.26481060   -32.99826810   -12.57857700
C       -8.28581050   -32.49426650   -12.86357690
O       -7.73581080   -33.59326930   -12.98757650
N       -7.76081090   -31.38926700   -13.44557670
H       -8.22881030   -30.51326750   -13.24757670
C       -6.55881070   -31.31226730   -14.25257680
H       -6.27881050   -32.34626770   -14.45157720
C       -6.86381050   -30.75326730   -15.64657690
H       -7.27981040   -29.74926760   -15.55857660
C       -5.60481070   -30.53326800   -16.46357730
H       -5.75581070   -30.26026730   -17.51557730
H       -4.98081060   -29.74626730   -16.02257730
H       -4.94781060   -31.41126820   -16.42457770
C       -7.77281050   -31.57526780   -16.42457770
H       -8.72881030   -31.68026730   -15.91157720
H       -7.94581080   -31.12126730   -17.39957620
C       -7.35581060   -33.00826640   -16.69057660
H       -6.33981080   -33.06526950   -17.09957700
H       -7.43281080   -33.66626740   -15.81557660
H       -8.02581020   -33.39326860   -17.46957780
C       -5.43081050   -30.60026740   -13.60457710
O       -4.40181060   -31.20626830   -13.46557710
N       -5.65481040   -29.35126690   -13.18257710
H       -6.59481050   -28.97626690   -13.13557720
C       -4.58881040   -28.56126790   -12.50857730
H       -3.65581060   -28.60526850   -13.07157710
C       -5.08081050   -27.08526800   -12.28657720
H       -4.21181060   -26.46426770   -12.03657720
H       -5.42681070   -26.58626750   -13.19957730
H       -5.86381050   -27.01726720   -11.52157690
C       -4.06081060   -29.15026860   -11.21057700
O       -2.91781070   -28.79226680   -10.83657650
N       -4.85281090   -30.00126840   -10.50957680
H       -5.65081070   -30.36026760   -11.01957700
C       -4.46881060   -30.70926860    -9.31857680
H       -4.18681050   -30.07326700    -8.47957710
C       -5.74281070   -31.43326760    -8.84557720
H       -5.54781060   -31.82826810    -7.84057710
H       -6.63981060   -30.80226710    -8.82657720
H       -5.79181050   -32.28026960    -9.54057690
C       -3.31081060   -31.71226690    -9.55857660
O       -2.35281060   -31.83626750    -8.81757740
N       -3.34781070   -32.39726640   -10.75757690
H       -4.21381040   -32.37926860   -11.28157710
C       -2.34581070   -33.37826920   -11.09557720
H       -2.32081060   -34.23926930   -10.42857650
C       -2.56681060   -34.00126650   -12.55457690
H       -2.46181060   -33.12326810   -13.19257740
H       -1.81481060   -34.77126690   -12.72757720
C       -3.94781060   -34.50426860   -12.84957700
H       -4.73781060   -33.75426860   -12.79457660
H       -3.88881060   -34.83826830   -13.88557720
C       -4.44781060   -35.79526900   -12.20557690
O       -3.65381070   -36.52226640   -11.61457730
O       -5.61381050   -36.10626600   -12.50457670
C       -0.91881070   -32.76926800   -11.15757660
O        0.06418930   -33.47726820   -10.88457680
N       -0.74181070   -31.50726700   -11.46057700
H       -1.56281070   -30.92326740   -11.56057640
C        0.56318930   -30.92326740   -11.53857710
H        1.26118930   -31.51126860   -12.13457680
C        0.49118930   -29.54226680   -12.23857690
H        1.52618930   -29.30526730   -12.51357650
H       -0.02781070   -29.57626720   -13.20357700
H        0.06518930   -28.79826740   -11.55357650
C        1.19918930   -30.85626790   -10.20457650
O        2.39618950   -30.95426750   -10.09557720
N        0.53518930   -30.56126790    -9.08057690
H       -0.46881060   -30.60026740    -9.20757680
C        1.01418940   -30.39126780    -7.74157710
H        2.02018930   -30.02026750    -7.93757680
C        0.15418930   -29.34726720    -6.99957700
H        0.77118930   -28.87626840    -6.23457670
H       -0.22581070   -28.59126850    -7.68657680
C       -1.03881060   -29.94526860    -6.23357680
H       -1.54181060   -30.63726810    -6.90857700
H       -0.72481070   -30.57626720    -5.40257690
S       -2.21581050   -28.76026730    -5.62957670
C       -1.17681060   -27.99826810    -4.32957700
H       -0.45481060   -27.26826860    -4.71657710
H       -1.87081060   -27.47126770    -3.66257690
H       -0.66581060   -28.73926730    -3.70357680
C        1.29618930   -31.64626690    -6.99157710
O        1.77918930   -31.60726740    -5.88357690
N        1.12018930   -32.84726720    -7.64757680
H        0.65418930   -32.68326950    -8.53157710
C        1.41318930   -34.14926910    -7.04157690
H        0.92318930   -34.14526750    -6.06857680
C        0.70318940   -35.26926800    -7.77957680
H        1.03918930   -36.08826830    -7.14257670
C       -0.76181070   -35.30026630    -7.60257670
H       -1.32581070   -34.37926860    -7.79757690
H       -1.19781060   -36.14626690    -8.14757730
H       -0.90881070   -35.47126770    -6.52957680
O        1.11118940   -35.47326660    -9.09657670
H        0.62918940   -34.87526700    -9.67157650
C        2.93418930   -34.46626660    -6.97757670
O        3.75718930   -33.69326780    -7.50257680
N        3.37618920   -35.56426620    -6.34657670
H        2.72918940   -36.19126890    -5.88357690
C        4.77318950   -36.03326800    -6.27057700
H        4.76618960   -37.12326810    -6.25457670
H        5.25218920   -35.75126650    -7.20757680
C        5.57618950   -35.39526750    -5.23657700
O        5.31218960   -34.25426860    -4.90057710
N        6.71518950   -36.00326920    -4.92657710
H        6.95118950   -36.85326770    -5.42357680
C        7.81118920   -35.49526600    -4.14457700
H        7.33518930   -35.06326680    -3.26357700
C        8.79218960   -36.67326740    -3.80457690
H        8.30818940   -37.30026630    -3.05557680
H        9.03318980   -37.17926790    -4.73957680
O        9.98318960   -36.12426760    -3.24157690
H        9.74318980   -35.50726700    -2.54757690
C        8.55118940   -34.32726670    -4.89057680
O        8.69218920   -34.34926610    -6.05557680
N        9.08718970   -33.30826950    -4.19057700
H        9.05518910   -33.46726610    -3.19057700
C        9.78518960   -32.12326810    -4.58657690
H        9.08618930   -31.75326730    -5.33657690
C        9.81818960   -31.08526800    -3.48257680
H       10.25918960   -30.13326840    -3.80157690
H        8.79418950   -30.89026830    -3.13957690
C       10.66018960   -31.38526730    -2.24357700
N       11.62018970   -32.39126970    -2.08157680
C       12.45918940   -31.86326790    -1.17657700
H       13.37418940   -32.35926820    -0.88757690
N       12.10618970   -30.61326790    -0.76257690
H       12.55518910   -30.13326840     0.00342310
C       11.00118920   -30.26526830    -1.42057690
H       10.60918900   -29.26026730    -1.46657690
C       11.12718960   -32.31426620    -5.24457690
O       11.47618960   -31.59726720    -6.14457700
N       11.85718920   -33.35626600    -4.86357690
H       11.49118900   -33.91226960    -4.10057690
C       13.15418910   -33.73126600    -5.34857700
H       13.74818900   -32.81826780    -5.35357710
C       13.98018930   -34.57026670    -4.32657670
H       14.07718940   -34.04226680    -3.37757680
H       13.33718970   -35.43826680    -4.18057680
C       15.44018940   -34.86026760    -4.74457690
H       15.45218940   -35.20926670    -5.77757690
C       16.26818850   -33.57226940    -4.62657690
H       17.32218930   -33.86026760    -4.72357700
H       15.94618890   -32.76326750    -5.29457710
H       16.12218860   -33.12626650    -3.63457680
C       15.98918910   -35.95426940    -3.83557700
H       15.58218960   -36.95926670    -4.00657700
H       17.08218960   -36.03526690    -3.88857700
H       15.73618890   -35.73026660    -2.79157690
C       13.13918970   -34.31126790    -6.75157690
O       14.06018920   -34.21926880    -7.48457670
N       12.05518910   -34.93426900    -7.26157710
H       11.30018900   -34.97526930    -6.58757690
C       11.81918910   -35.22426610    -8.66157720
H       12.73618890   -35.64626690    -9.07457730
C       10.72118950   -36.23426820    -8.79357720
H        9.94618890   -35.88526920    -8.11057660
H       10.29618930   -36.16926960    -9.79557700
C       11.12718960   -37.63526920    -8.41857720
O       12.34918980   -37.97226720    -8.23057650
O       10.21118930   -38.42326740    -8.13957690
C       11.50118920   -33.98226930    -9.47557740
O       11.85318950   -33.79726790   -10.63957690
N       10.67418960   -33.05426790    -8.89857670
H       10.42018890   -33.21726610    -7.93157670
C       10.45118900   -31.74426840    -9.57557680
H       10.09718890   -32.01826860   -10.56957720
C        9.33318900   -30.91526790    -8.88657670
H        9.67618940   -30.58026700    -7.90757700
H        9.09918980   -30.04826740    -9.50457670
C        8.00118920   -31.74926760    -8.70157720
H        8.18318940   -32.61826710    -8.06957720
H        7.23918910   -31.12326810    -8.23657700
C        7.37918950   -32.17026900   -10.08257680
O        7.55418920   -33.33626940   -10.35457710
O        6.84818940   -31.29526710   -10.84357740
C       11.80818940   -31.06126790    -9.63357730
O       12.01518920   -30.47426800   -10.69057660
N       12.65618900   -31.06226730    -8.65957740
H       12.43118950   -31.53626820    -7.79257680
C       14.02418900   -30.45826720    -8.77857690
H       13.92218970   -29.39826770    -9.01157670
C       14.79718970   -30.47226720    -7.46157690
H       14.79318900   -31.50826840    -7.12357710
C       16.25418850   -30.02726750    -7.75457670
H       16.28919030   -29.17326740    -8.44157700
H       16.79718970   -29.71226690    -6.85457710
H       16.95718960   -30.77726750    -8.13957690
C       14.22718910   -29.60926820    -6.42057700
H       13.43618970   -30.18326760    -5.92257690
H       14.91418930   -29.29926870    -5.62357710
H       13.83218960   -28.67426870    -6.83757690
C       14.84818940   -31.11926840    -9.85257720
O       15.56418900   -30.45126720   -10.58057690
N       14.89318940   -32.44126890    -9.93557640
H       14.29118920   -33.00226590    -9.34457680
C       15.59618950   -33.19926830   -10.95257660
H       16.64318850   -32.90026860   -10.89757730
C       15.48718930   -34.64826970   -10.58957670
H       14.53818890   -34.91226960   -10.12357710
H       15.65018940   -35.28926850   -11.45657730
C       16.64818950   -34.89326860    -9.51357650
H       17.64518930   -34.94626620    -9.95057680
H       16.73618890   -34.02926640    -8.85457710
C       16.35818860   -36.24226760    -8.83957670
H       15.33918950   -36.19626620    -8.45357700
H       16.39719010   -37.04826740    -9.57257650
C       17.36718940   -36.40326690    -7.65057710
H       18.34418870   -36.63526920    -8.07657720
H       17.40018840   -35.47626880    -7.07757710
N       17.00918960   -37.57426830    -6.77957680
H       17.58819010   -37.50926590    -5.95457700
H       16.01918980   -37.54526900    -6.58357670
H       17.29018970   -38.48026660    -7.12757680
C       15.20918940   -32.92826840   -12.37657740
O       16.03318980   -32.52026750   -13.17657660
N       13.94018940   -33.04526900   -12.67057700
H       13.34818940   -33.32526780   -11.89757730
C       13.33318900   -32.57026670   -13.93057730
H       13.84318920   -33.06926730   -14.75557710
C       11.85618970   -32.80226900   -13.87157730
H       11.65718940   -33.86926650   -13.76557730
H       11.58318900   -32.29726790   -12.94457720
C       11.04918960   -32.16326900   -14.99957660
H       11.22418980   -31.08826830   -15.04957680
H       11.40618900   -32.55826950   -15.95057680
C        9.56818960   -32.39926910   -14.81557660
H        9.34618950   -33.44326780   -15.03457740
H        9.30818940   -32.33326720   -13.75857730
C        8.64318940   -31.54426770   -15.71457670
H        8.71718980   -30.53326800   -15.31357670
H        9.06618980   -31.50826840   -16.71857640
N        7.25218920   -32.01126860   -15.67557720
H        6.61618950   -31.26926800   -15.93257710
H        7.11618950   -32.85526660   -16.21357730
H        7.00318960   -32.19726940   -14.71457670
C       13.74418930   -31.10326770   -14.11457730
O       14.07818890   -30.74226760   -15.24457650
N       13.74418930   -30.27326770   -13.10957720
H       13.40418910   -30.63926700   -12.22857670
C       14.05318930   -28.87526700   -13.31557660
H       13.54818920   -28.43926810   -14.17857650
C       13.62718960   -27.95626830   -12.10257720
H       12.62018970   -28.14326860   -11.72957710
H       14.29818920   -28.23626710   -11.29057690
C       13.83218960   -26.45226860   -12.29857730
H       14.91018960   -26.37926860   -12.44357680
H       13.47918890   -26.20626830   -13.30057720
S       13.29818920   -25.33726690   -11.05757710
C       14.60918900   -25.48726840    -9.73757650
H       14.67618940   -26.52426720    -9.38457680
H       15.58818910   -25.25726700   -10.17357730
H       14.43518920   -24.84226800    -8.86757660
C       15.54818920   -28.57926750   -13.65857700
O       15.79418950   -27.78326800   -14.51557730
N       16.46319010   -29.33426860   -13.03457740
H       16.19818880   -29.93226810   -12.26157670
C       17.88618850   -29.18026730   -13.31857680
H       18.12418940   -28.11626820   -13.33157730
C       18.72418980   -29.82726860   -12.19457720
H       18.51118850   -30.89626690   -12.22057720
C       20.21018980   -29.63226700   -12.49857710
H       20.36219020   -28.59926800   -12.83657650
H       20.79018970   -29.87226870   -11.59957700
H       20.55418970   -30.25826840   -13.33057690
C       18.53919030   -29.12826730   -10.83257680
H       19.04918860   -29.60726740    -9.98857690
H       18.70218850   -28.04426770   -10.78357700
H       17.48818970   -29.12426760   -10.51757720
C       18.23318860   -29.86726760   -14.69357680
O       18.86118890   -29.24226760   -15.51457690
N       17.72019000   -31.11426730   -14.93657680
H       17.26018910   -31.51526830   -14.12757680
C       17.83819010   -31.83526800   -16.11857600
H       18.90419010   -31.98826790   -16.28657720
C       17.09018900   -33.23826600   -16.05157660
H       17.34318920   -33.66426850   -15.07357690
H       16.01218990   -33.07126620   -16.16257670
H       17.44118880   -33.93326950   -16.82557680
C       17.40718840   -31.03526690   -17.34957700
O       18.12918850   -31.06026840   -18.33257680
N       16.25119020   -30.33726690   -17.35257720
H       15.71218970   -30.37526700   -16.49657630
C       15.74118900   -29.64326860   -18.55957600
H       16.10818860   -30.21426770   -19.41157720
C       14.21018980   -29.69226840   -18.56157680
H       13.84018900   -30.54026790   -17.98557660
H       13.88818930   -28.84126850   -17.96057700
C       13.64218900   -29.72926710   -19.99057770
H       14.11218930   -28.95226860   -20.59357640
H       13.73218920   -30.75326730   -20.35357670
C       12.12118910   -29.64226720   -19.95457650
O       11.58218960   -29.16926770   -18.90757750
O       11.50218960   -30.15226750   -20.93357660
C       16.26018910   -28.23426820   -18.87357710
O       16.46118930   -27.82926750   -20.02157780
N       16.63218880   -27.58226780   -17.75057600
H       16.47418980   -27.93826870   -16.81557660
C       17.52318950   -26.41626740   -17.93757630
H       17.02518840   -25.65926740   -18.54357720
C       17.80718990   -25.79726790   -16.58957670
H       16.98818970   -25.18626790   -16.19057660
H       17.91018870   -26.64826770   -15.90557670
C       19.16119000   -25.02326770   -16.36757660
C       20.26318930   -25.64426800   -15.68257710
H       20.18618970   -26.63126750   -15.25157740
C       21.37918850   -24.86926840   -15.46157650
H       22.19618990   -25.29426770   -14.89657690
C       21.53919030   -23.59226800   -15.97957710
O       22.72719000   -22.98326870   -15.72057720
H       22.76519010   -22.12026790   -16.13957790
C       20.50218960   -22.96426770   -16.65957640
H       20.63118930   -22.01926800   -17.16557690
C       19.29118920   -23.69626810   -16.78257750
H       18.53518870   -23.25626750   -17.41657640
C       18.86018940   -26.72226720   -18.59357640
O       19.43618970   -25.93526840   -19.31057740
N       19.35618970   -27.96026800   -18.39557650
H       18.80818940   -28.51026730   -17.74557690
C       20.66419030   -28.40526770   -18.95257760
H       21.34519000   -27.56326870   -19.07257650
C       21.27618980   -29.42126850   -17.96357730
H       20.56818960   -30.13526730   -17.54057690
H       21.96518900   -30.06826780   -18.50657650
C       21.98218920   -28.73326870   -16.81557660
H       22.91618920   -28.42026710   -17.28057670
H       21.57018850   -27.78326800   -16.47357750
C       22.26519010   -29.70926860   -15.63757710
H       21.40918920   -30.25426860   -15.24057670
H       22.83018880   -30.54026790   -16.05957600
N       23.05518910   -29.14526750   -14.50757690
H       23.22019000   -28.14926720   -14.51857660
C       23.60519030   -29.84526820   -13.49057670
N       23.42218970   -31.07626720   -13.26157670
H       22.89218900   -31.61326790   -13.93257710
H       23.89518930   -31.51426700   -12.48457720
N       24.43618970   -29.26326750   -12.69857690
H       24.62718960   -28.27226830   -12.73057650
H       24.98118970   -29.87026790   -12.10257720
C       20.50618930   -29.03326800   -20.35957720
O       21.48618890   -29.50326730   -20.88757710
N       19.27919010   -29.03326800   -20.89757730
H       18.69118880   -28.29226680   -20.53557780
C       18.98318860   -29.64826770   -22.18257710
H       19.71118930   -30.44326780   -22.34457780
C       17.55618860   -30.11426730   -22.34857750
H       16.85519030   -29.47626690   -21.80957600
H       17.27618980   -29.89126780   -23.37757680
C       17.11718940   -31.52126690   -21.93457600
H       17.49318890   -31.73726840   -20.93457600
H       16.03118900   -31.48126790   -21.85557750
C       17.52618980   -32.66726680   -22.82557680
H       17.51818850   -32.32826610   -23.86057660
H       18.52718930   -32.89426800   -22.45757680
C       16.63018990   -33.86326600   -22.52557750
H       16.62518880   -33.99626920   -21.44357680
H       15.64518930   -33.53126910   -22.85357670
N       17.06719020   -35.03526690   -23.31457710
H       17.00418850   -34.77526860   -24.28857610
H       17.97818950   -35.43726730   -23.14757730
H       16.42119030   -35.80526730   -23.21357730
C       19.39218900   -28.59926800   -23.29457660
O       18.99318890   -27.44526860   -23.20557790
N       20.10418890   -28.97526740   -24.38257600
C       20.43918990   -30.34026720   -24.80757710
H       19.52318950   -30.87126730   -25.09357640
H       21.02118870   -30.90526770   -24.06857680
C       21.10718920   -30.24726870   -26.17157750
H       20.37318990   -30.44826700   -26.96157650
H       21.84418870   -31.04826740   -26.30757710
C       21.71118930   -28.83526800   -26.23857690
H       21.65818980   -28.42926790   -27.25657650
H       22.76818850   -28.71626850   -25.96957780
C       20.74018860   -27.96326830   -25.32957650
H       21.30019000   -27.20926860   -24.77657700
C       19.76318930   -27.26526830   -26.29657750
O       20.16918950   -26.33426860   -26.99457740
N       18.51318930   -27.76826860   -26.44957730
H       18.35418890   -28.62426760   -25.93257710
C       17.54619030   -27.16826820   -27.38357730
H       18.02118870   -26.20926860   -27.59357640
C       17.36619000   -28.00826840   -28.69157600
H       16.87718960   -28.95026780   -28.44557760
C       16.52118870   -27.15326690   -29.64357760
H       17.15718840   -26.29526710   -29.89357760
H       16.31719020   -27.67626760   -30.58557700
H       15.61818980   -26.74526790   -29.17157750
C       18.71618840   -28.34126850   -29.35857770
H       18.58318900   -28.86226840   -30.31457710
H       19.36518860   -27.47826770   -29.55057720
H       19.28919030   -29.06426810   -28.76557730
C       16.19318960   -26.89726830   -26.68757630
O       15.45218940   -27.83826830   -26.27857780
N       15.74718950   -25.68626790   -26.63257600
H       16.29818920   -25.01526830   -27.15357780
C       14.45818900   -25.26226810   -26.25657650
H       14.03118900   -25.94726750   -25.52457620
C       14.48418900   -23.89226720   -25.50557710
H       15.03618910   -23.12026790   -26.04257770
C       13.12518980   -23.11226840   -25.25957680
H       12.38218980   -23.76226810   -24.78157620
H       13.26818940   -22.19426730   -24.67657660
H       12.66118910   -22.94826700   -26.23957630
C       15.15818980   -24.04926870   -24.18757630
H       14.72818950   -24.76126860   -23.47257610
H       16.21319010   -24.32726860   -24.29957770
H       14.99418930   -23.07426830   -23.71257780
C       13.56118970   -25.30826760   -27.42857740
O       13.60218910   -24.33326720   -28.08457760
N       12.62818910   -26.30526730   -27.52657700
H       12.64318940   -26.98526760   -26.77557750
C       11.53718950   -26.49326710   -28.45457650
H       11.99718950   -26.03326800   -29.32857700
C       11.24918940   -28.03726770   -28.75057600
H       12.14918900   -28.65226750   -28.78257750
H       10.74518970   -28.45826720   -27.88057710
C       10.33618930   -28.26426700   -29.97757720
H        9.69318960   -27.38426780   -29.97557640
H       10.95218940   -28.18226810   -30.87257770
C        9.29318900   -29.41726680   -29.90157700
H        9.12518980   -29.70526700   -28.86357690
H        8.29418950   -29.11026760   -30.21157650
C        9.81518940   -30.67326740   -30.55857660
H       10.15918920   -30.51126860   -31.58057790
H       10.63018890   -31.02326770   -29.92557720
N        8.78218940   -31.67326740   -30.59657670
H        8.21918960   -31.76926800   -29.76257710
H        8.07418920   -31.31226730   -31.22057720
H        8.99418930   -32.59126660   -30.96057700
C       10.28718950   -25.74726870   -27.98757740
O        9.59618950   -26.24826810   -27.12757680
N       10.03018950   -24.50626750   -28.48357770
H       10.61918930   -24.18726730   -29.24457740
C        8.79218960   -23.83126830   -28.19557760
H        8.53218940   -24.04426770   -27.15857700
C        9.02518940   -22.30026820   -28.30757710
H        9.21818920   -22.14526750   -29.36857600
H        8.11318970   -21.74726870   -28.08157730
C       10.10218910   -21.69626810   -27.34857750
H       11.02418900   -22.20126720   -27.63457680
C       10.30818940   -20.19726750   -27.68757630
H       10.78818890   -19.75326730   -26.80657770
H       10.77018930   -20.07226750   -28.67457770
H        9.28318980   -19.83526800   -27.83557700
C        9.70918940   -21.81526760   -25.87857630
H        8.91318890   -21.13026810   -25.56157680
H        9.35818960   -22.82826810   -25.64657780
H       10.51518920   -21.70226860   -25.14257620
C        7.63018940   -24.34726720   -29.14157680
O        7.74818940   -24.37526700   -30.37857630
N        6.51218940   -24.75426860   -28.50057600
H        6.49418930   -24.76126860   -27.48757740
C        5.27818920   -25.11126710   -29.26357650
H        5.27618930   -24.80726810   -30.31057740
H        5.07918930   -26.18126870   -29.31657600
C        4.06018920   -24.34126850   -28.66957660
O        3.16718940   -23.90326690   -29.35257720
N        4.05018950   -24.03826710   -27.34957700
H        4.75318960   -24.37326810   -26.70257760
C        2.94018940   -23.29826740   -26.64057730
H        3.43318940   -22.45926860   -26.14957620
H        2.17918940   -22.88526730   -27.30357740
C        2.24418930   -24.17526820   -25.65357780
O        1.14018930   -23.91626740   -25.31857680
N        2.82718940   -25.34526820   -25.28857610
H        3.62418940   -25.62526700   -25.84857750
C        2.21118930   -26.31726840   -24.31357770
H        1.68618930   -25.68826870   -23.59457780
C        1.23018930   -27.34326740   -24.96857640
H        0.69318930   -27.89226720   -24.19457630
H        0.44918930   -26.74926760   -25.44557760
C        1.86018930   -28.29226680   -26.00257680
H        2.58718940   -28.87026790   -25.43157770
H        1.18718930   -29.05526730   -26.39457700
C        2.55818940   -27.65626720   -27.23857690
O        1.97518930   -27.58326720   -28.36557770
O        3.69418930   -27.15726850   -27.18257710
C        3.21118930   -27.13326840   -23.48757740
O        2.81618930   -27.59926800   -22.39157680
N        4.44118930   -27.35026740   -23.86257740
H        4.68618920   -27.10426710   -24.81357770
C        5.45418930   -28.12026790   -23.06257630
H        4.86018940   -28.64526750   -22.31457710
C        6.23918910   -29.24426840   -23.86357690
H        6.73818920   -29.97726820   -23.23057750
C        5.06118920   -30.10226820   -24.42357640
H        4.58018920   -29.52726750   -25.22457700
H        5.48018930   -31.00226780   -24.89057730
H        4.46118930   -30.48326870   -23.58757780
O        7.07018950   -28.77826690   -24.88857650
H        7.71218920   -28.22226720   -24.44057660
C        6.46818920   -27.22326850   -22.32557680
O        7.38818930   -27.69326780   -21.67657660
N        6.21718930   -25.90226750   -22.20957760
H        5.42418960   -25.48026850   -22.67757610
C        7.09818940   -24.97026820   -21.38657760
H        8.07018950   -25.22626690   -21.80957600
C        6.78718950   -23.46426770   -21.73757740
H        6.46518950   -23.42826840   -22.77857780
H        5.94518950   -23.04126740   -21.19057660
C        7.94918920   -22.45926860   -21.45857620
H        8.20618920   -22.47826770   -20.39957620
C        9.20518970   -22.81026840   -22.18957710
H        9.72718910   -23.71526720   -21.85557750
H        9.08218960   -22.82026860   -23.27957730
H        9.83418940   -21.91726680   -22.08657650
C        7.58818910   -20.96226690   -21.73757740
H        6.62918950   -20.73726840   -21.25457760
H        8.43318940   -20.30126760   -21.51257710
H        7.44218920   -20.73426820   -22.80057720
C        7.14918950   -25.18526840   -19.92557720
O        6.17318920   -25.43826870   -19.27257730
N        8.33118920   -24.98726840   -19.39557650
H        9.01818940   -24.52426720   -19.97957610
C        8.67318920   -25.04826740   -18.01557730
H        7.80318930   -25.13826750   -17.36557770
C        9.43418980   -26.33326720   -17.65857700
H        9.79918960   -26.32526780   -16.63157650
C        8.56318950   -27.57626720   -17.79757690
H        7.56718920   -27.49526790   -17.34457780
H        8.45518970   -27.69326780   -18.88357730
H        9.08518980   -28.50426860   -17.53457640
O       10.59718890   -26.55726810   -18.45057680
H       10.78418920   -27.48326870   -18.28057670
C        9.51218890   -23.81626700   -17.69457630
O       10.22518920   -23.24126820   -18.52957730
N        9.53718950   -23.31726840   -16.53057670
H        9.16918950   -23.91526790   -15.80057720
C       10.43018910   -22.19326780   -15.94457720
H       10.29718970   -21.36426730   -16.63957790
C       10.04618930   -21.72126770   -14.48857690
H       10.76518920   -20.93126870   -14.27057650
C        8.64818950   -21.14026830   -14.56357670
H        8.66618920   -20.24826810   -15.20157720
H        7.90718940   -21.87826730   -14.89657690
H        8.42618940   -20.76726720   -13.55657670
C       10.02518940   -22.86426730   -13.43757720
H        9.01418970   -23.22326850   -13.24757670
H       10.55818940   -23.78126720   -13.68857670
C       10.56118970   -22.37626840   -12.05957700
H       11.21618940   -21.53926850   -12.33257680
H        9.72418980   -21.95926860   -11.48657700
H       11.02318950   -23.12126730   -11.39957710
C       11.88618950   -22.62626840   -15.86257650
O       12.76918890   -21.80926700   -15.85757730
N       12.15118980   -23.88826750   -16.07657620
H       11.39718910   -24.56426810   -16.08257680
C       13.50418950   -24.54626850   -16.26257710
H       14.23818970   -24.21426770   -15.52857690
C       13.49018960   -26.11526870   -16.26657680
H       13.47818950   -26.68326760   -17.19657710
H       14.47518920   -26.29626850   -15.83657650
O       12.50418950   -26.59226800   -15.38557720
H       12.30518910   -27.48626710   -15.67457680
C       14.05718900   -24.13926700   -17.66757770
O       15.03018950   -23.43226810   -17.85157780
N       13.21918960   -24.36726760   -18.71757700
H       12.38218980   -24.89126780   -18.49357600
C       13.50318910   -23.83926770   -20.05857660
H       14.49018960   -24.22626690   -20.31457710
C       12.46418950   -24.37526700   -21.01457790
H       11.43418980   -24.06526760   -20.84057620
H       12.55218890   -23.90826800   -21.99557690
C       12.35018920   -25.90926740   -21.16557690
H       13.18118950   -26.30126760   -21.75157740
H       12.45118900   -26.42926790   -20.21357730
C       11.07718940   -26.43426700   -21.94257740
O       10.88018890   -26.24726870   -23.06157680
N       10.14618970   -26.96526720   -21.16157720
H        9.27518940   -27.21226690   -21.61557770
H       10.39218900   -27.01726720   -20.18057630
C       13.55218890   -22.31626700   -20.06357770
O       14.34618950   -21.85326770   -20.86557770
N       12.78818890   -21.58226780   -19.15857700
H       12.07018950   -22.00026700   -18.57757760
C       13.03218940   -20.13526730   -19.10757640
H       13.13018890   -19.83126830   -20.14957620
C       11.83218960   -19.48126790   -18.38857650
H       11.52918910   -20.00526810   -17.48157690
C       12.02518940   -17.95026780   -18.18057630
H       12.75118920   -17.85526850   -17.36357690
H       12.30218890   -17.36926840   -19.06957630
H       11.10418890   -17.47126770   -17.82457730
C       10.54618930   -19.58926770   -19.32257650
H        9.65418910   -19.12226870   -18.88757710
H       10.73418900   -19.13726810   -20.30357740
H       10.21618940   -20.63126750   -19.42157750
C       14.28318980   -19.77026750   -18.31357770
O       14.87118910   -18.78026770   -18.79157640
N       14.66818900   -20.42726710   -17.26157760
H       14.13518910   -21.20926860   -16.89857670
C       16.00518990   -20.12326810   -16.69557760
H       15.87918950   -19.12526700   -16.27557750
C       16.22618870   -21.04826740   -15.50757690
H       17.13718990   -20.88626860   -14.91857720
H       15.32218930   -20.95226860   -14.89457700
H       16.13718990   -22.13226700   -15.64657690
C       17.15618900   -20.26526830   -17.66457750
O       18.01118850   -19.41926770   -17.62357710
N       17.12518880   -21.22726820   -18.57257650
H       16.22118950   -21.68426700   -18.60557750
C       18.06418990   -21.41326710   -19.54057690
H       19.00618930   -21.55926700   -19.01157760
C       17.72918890   -22.78426740   -20.11157610
H       17.83718870   -23.65126800   -19.44857600
H       16.72918890   -22.80726810   -20.56157680
H       18.39118960   -22.93526840   -20.97357750
C       18.18118860   -20.20726780   -20.48657610
O       19.36518860   -19.84326740   -20.80057720
N       17.09318920   -19.60426710   -20.92357640
H       16.18118860   -19.96626850   -20.67257690
C       17.24918940   -18.38026810   -21.73157690
H       18.09818840   -18.56126790   -22.39057730
C       15.97318940   -18.02026750   -22.51657680
H       15.45718960   -18.94226840   -22.78457640
C       14.93018910   -17.19226840   -21.83457760
H       14.06418900   -17.02626800   -22.48657610
H       14.51018910   -17.75326730   -20.99057770
H       15.23918910   -16.17926790   -21.55057720
C       16.33418850   -17.36126710   -23.86957740
H       15.37018970   -17.07926750   -24.29257770
H       16.91018870   -16.43626790   -23.82757760
C       17.04619030   -18.20126720   -24.92857740
H       16.97118950   -17.62326810   -25.85857770
H       18.06418990   -18.53026770   -24.68957710
H       16.47418980   -19.09526820   -25.20757680
C       17.77919010   -17.13126750   -20.98657610
O       18.56118970   -16.33826830   -21.48457720
N       17.39418980   -16.99326710   -19.75257680
H       16.83518980   -17.77026750   -19.42257690
C       17.60618970   -15.78226760   -18.89057730
H       17.32118990   -14.91826820   -19.49057770
C       16.74918940   -15.81426810   -17.62557600
H       17.18018910   -16.53326800   -16.92857740
H       16.84618950   -14.88226800   -17.06957630
O       15.43018910   -16.15826800   -17.95957760
H       15.38718890   -17.09626770   -18.15757750
C       19.07618900   -15.68026730   -18.43157770
O       19.44118880   -14.75726800   -17.73357770
N       19.99119000   -16.58326720   -18.83457760
H       19.68018910   -17.38226700   -19.37557600
C       21.42519000   -16.59326740   -18.46657750
H       21.40518950   -16.64326860   -17.37757680
C       22.11318970   -17.88826750   -19.06157680
H       22.37018970   -17.79926870   -20.12457660
H       23.06818960   -18.19426730   -18.61757660
H       21.42418860   -18.72926710   -18.91457750
C       22.19418910   -15.34326740   -18.80157660
O       21.95619010   -14.69026760   -19.82757760
N       23.24419020   -15.14226820   -18.08057790
H       23.27219010   -15.74926760   -17.26957700
C       24.14618870   -13.92026810   -18.04157640
H       23.73618890   -13.07626820   -18.59657670
C       24.22618870   -13.48326780   -16.59857750
H       23.20818900   -13.23126790   -16.30157660
H       24.48818970   -14.23326780   -15.85257720
C       25.11718940   -12.28826810   -16.24357600
H       26.13418960   -12.64126780   -16.41557690
H       24.94618990   -11.48326780   -16.95857620
C       24.86619000   -11.90926740   -14.83757690
H       23.82118990   -11.59926800   -14.83557700
H       25.14818950   -12.75026800   -14.20357700
N       25.70018960   -10.75226780   -14.43557640
H       26.26218990   -10.32426740   -15.15757660
C       25.85818860   -10.25326820   -13.19257740
N       25.35418890   -10.81626800   -12.09957700
H       24.73818970   -11.61126800   -12.19157700
H       25.58819010   -10.40726760   -11.20557690
N       26.64719010    -9.24226760   -12.94457720
H       27.27919010    -8.83126740   -13.61657710
H       26.46818920    -8.74226760   -12.08557700
C       25.50418850   -14.26926800   -18.62857630
O       26.23518940   -13.33526800   -18.87057690
N       25.96018980   -15.53326800   -18.63157650
H       25.32419010   -16.19626810   -18.20357700
C       27.28318980   -15.87326810   -18.93857770
H       27.95619010   -15.25626750   -18.34257700
C       27.61518860   -17.29026790   -18.53257750
H       28.67718890   -17.48126790   -18.68657680
H       27.40118980   -17.36326790   -17.46657750
C       26.78118900   -18.38526730   -19.14057730
O       26.09118840   -18.15326690   -20.12057690
O       26.94618990   -19.48726840   -18.64357760
C       27.76218990   -15.67426780   -20.40557670
O       28.99018860   -15.70626740   -20.58357620
N       26.84018900   -15.39126780   -21.35757640
H       25.87418940   -15.39326760   -21.05257610
C       27.14719010   -15.12526800   -22.74757770
H       26.40018840   -14.45626740   -23.17557720
H       28.06719020   -14.55126760   -22.85257720
C       27.30818940   -16.39126780   -23.63857650
O       27.93818860   -16.40226750   -24.72557640
N       26.85318950   -17.53126720   -23.11357690
H       26.56618880   -17.56726840   -22.14257620
C       27.23719020   -18.91726680   -23.61757660
H       28.11118890   -18.77026750   -24.25257680
C       27.61118890   -19.91126820   -22.46457670
H       28.11619000   -20.80826760   -22.82357600
H       28.30918880   -19.43226810   -21.77757640
O       26.49618910   -20.31126790   -21.66257670
H       26.28418920   -19.70126720   -20.95157620
C       26.13418960   -19.56626700   -24.45757680
O       26.45318980   -20.27426720   -25.39357760
N       24.86418910   -19.17326740   -24.30457690
H       24.63319020   -18.50826840   -23.57557680
C       23.70619010   -19.47026820   -25.14957620
H       22.93218990   -18.75226780   -24.87557600
H       23.95619010   -19.34426690   -26.20257760
C       23.10519030   -20.91026690   -25.09557720
O       23.74119000   -21.78126720   -24.49957660
N       21.88118930   -21.06726840   -25.47257610
H       21.39218900   -20.18226810   -25.53957750
C       21.05118940   -22.28326800   -25.44057660
H       21.75918960   -23.08526800   -25.65057750
C       20.28919030   -22.40426830   -24.17357640
H       21.06418990   -22.32426830   -23.41157720
C       19.09218980   -21.48626710   -23.92457770
H       18.57518960   -21.58926770   -22.96257780
H       19.36718940   -20.44026760   -24.11057660
H       18.31719020   -21.63826750   -24.68557740
C       19.84018900   -23.83726690   -23.91557690
H       20.63518910   -24.58826830   -23.99957660
H       19.46118930   -23.92026710   -22.88957790
H       19.09118840   -24.06626700   -24.68357660
C       20.11118890   -22.13526730   -26.61957740
O       19.63918880   -21.02426720   -26.91557690
N       19.77818870   -23.18626790   -27.39357760
H       20.09018900   -24.13226700   -27.20557790
C       19.20018960   -23.06826780   -28.73957630
H       19.47218890   -22.11426730   -29.19157600
C       19.70518880   -24.06926730   -29.77557750
H       19.56218910   -25.08826830   -29.41757770
C       19.07618900   -23.98726840   -31.19657710
H       19.64918900   -24.45426750   -32.00757600
H       18.03718950   -24.33626750   -31.25957680
H       18.95218850   -22.94226840   -31.50457760
O       21.10519030   -23.70126720   -29.88357730
H       21.57818980   -24.41326710   -29.44757650
C       17.67318920   -23.04126740   -28.71657750
O       17.00718880   -24.00326730   -28.44357680
N       17.02418900   -21.94426730   -29.17057610
H       17.64518930   -21.23226740   -29.53557780
C       15.51818940   -21.88826750   -29.26357650
H       15.11018940   -22.58426860   -28.53057670
C       15.01318930   -20.43026730   -29.10657690
H       15.49418930   -19.68926810   -29.74457740
C       13.50418950   -20.32826810   -29.28857610
H       13.01818940   -20.99926760   -28.56957630
H       13.15518950   -19.30626870   -29.09857750
H       13.22518920   -20.51726720   -30.33257680
C       15.31118970   -20.03726770   -27.67057610
H       16.37018970   -19.85226820   -27.45057680
H       14.74918940   -19.15126800   -27.35157780
H       15.02018930   -20.91526790   -27.08057790
C       15.19118980   -22.34826850   -30.64157680
O       15.84618950   -21.98826790   -31.64557650
N       14.14818950   -23.15626720   -30.67257690
H       13.70518970   -23.45326810   -29.81157680
C       13.74418930   -23.87726780   -31.82857700
H       14.18718910   -23.44226840   -32.72357560
C       14.32618900   -25.33226780   -31.67157750
H       15.41118910   -25.38326840   -31.76657680
H       14.08518980   -25.68626790   -30.66957660
C       13.67118930   -26.39026830   -32.67057800
H       13.97218890   -27.41926770   -32.47157670
H       12.58518980   -26.33426860   -32.59057620
C       13.96718980   -26.12026790   -34.13857650
O       13.50818920   -26.93326760   -34.98657610
O       14.78418920   -25.16226770   -34.45357510
C       12.21918960   -23.84326740   -31.93957710
O       11.55018900   -24.40226750   -31.10957720
N       11.68418980   -23.23126790   -32.96657560
H       12.35518930   -22.73326870   -33.53957750
C       10.28218940   -23.20026780   -33.35357670
H        9.71218970   -22.90726850   -32.47157670
C        9.93218900   -22.01826860   -34.26257710
H       10.13218980   -22.15026860   -35.32657620
H        8.84318920   -22.06126790   -34.29857640
C       10.33818910   -20.63326840   -33.79857640
H       11.42618940   -20.59226800   -33.86057660
C        9.87118910   -19.48426820   -34.67957690
H       10.56618980   -19.47826770   -35.52957530
H        8.84918980   -19.56926730   -35.06857680
H        9.87518980   -18.52626800   -34.14557650
C        9.95818900   -20.34126850   -32.28857800
H       10.13418960   -19.29326820   -32.01757810
H        8.88718890   -20.53726770   -32.15257640
H       10.58918950   -21.01726720   -31.69757650
C        9.73618890   -24.51226810   -33.88457870
O       10.16218950   -24.98926730   -34.92857740
N        8.67418960   -24.98626710   -33.16957860
H        8.39418890   -24.60026740   -32.27657700
C        7.89018920   -26.11426730   -33.69357680
H        8.50118920   -27.00326730   -33.85657500
C        6.83818910   -26.50726700   -32.64757540
H        7.20718960   -26.53326800   -31.62157630
H        6.08418940   -25.72226720   -32.68657680
O        6.27118920   -27.80026820   -32.83457570
H        5.31618930   -27.76326750   -32.73857880
C        7.22618910   -25.77826690   -35.01857760
O        6.31718920   -24.99526790   -35.17857740
N        7.69218920   -26.44926830   -36.04657750
H        8.48818970   -27.05226710   -35.87357710
C        7.19418950   -26.39826770   -37.45057680
H        7.11118940   -25.36826710   -37.79757690
C        8.02818970   -27.21626850   -38.42757800
H        8.10318950   -28.25826840   -38.11457820
H        7.42218920   -27.22526740   -39.33257680
C        9.42218970   -26.62626840   -38.79357530
H       10.16418930   -26.61826710   -37.99457550
H        9.87718960   -27.32026860   -39.50057600
C        9.25818920   -25.24826810   -39.43157580
O        8.17418960   -25.04326820   -40.07857510
O       10.10018920   -24.34226800   -39.24657820
C        5.77118920   -26.92626760   -37.43857570
O        4.87118910   -26.45426750   -38.18157580
N        5.46118930   -27.85226820   -36.55157850
H        6.23618940   -28.36026760   -36.14157870
C        4.12218950   -28.35026740   -36.31657790
H        3.68418930   -28.78026770   -37.21757510
C        4.23518940   -29.50026700   -35.35857770
H        4.66218950   -30.29526710   -35.98257830
H        5.03518920   -29.26326750   -34.64557650
H        3.30018930   -29.83526800   -34.89357760
C        3.09318920   -27.27126690   -35.72057720
O        1.93218930   -27.59326740   -35.44257740
N        3.58418940   -26.04426770   -35.37357710
H        4.58518930   -25.89826770   -35.42857740
C        2.74218940   -24.90926740   -34.97457500
H        1.74918940   -25.29126740   -34.73557660
C        3.32618930   -24.25826840   -33.74657820
H        2.69318940   -23.39326860   -33.51057820
H        3.06418940   -24.88226700   -32.88257600
H        4.39918950   -24.05426790   -33.85057830
C        2.49318930   -23.90526770   -36.16957860
O        1.54518940   -23.14926720   -36.01057820
N        3.25118920   -23.90326690   -37.31157680
H        3.72618940   -24.78726770   -37.44557570
C        3.21718930   -23.00626750   -38.52357860
H        3.47418930   -22.08926770   -37.99357600
C        4.38318920   -23.36326790   -39.50757600
H        5.23218920   -23.76826860   -38.95657730
H        4.07618950   -24.17426870   -40.16857530
C        4.85818910   -22.15226750   -40.20857620
H        3.96518950   -21.71826740   -40.65957640
H        5.21318910   -21.43426700   -39.46957780
C        5.89618920   -22.25726700   -41.33757780
H        5.55118940   -23.10226820   -41.93357850
H        5.79118920   -21.33126830   -41.90257640
N        7.28418920   -22.47026820   -40.81357570
H        7.45818950   -23.37426760   -40.39857860
C        8.31918910   -21.60926820   -40.70257570
N        8.23618890   -20.45526700   -41.22957610
H        7.41618920   -20.21926690   -41.77157590
H        8.95818900   -19.74826810   -41.22657780
N        9.41118910   -21.83526800   -40.02557750
H        9.61818980   -22.79326820   -39.78357700
H       10.08818910   -21.09326740   -40.13257600
C        1.84518930   -22.77526860   -39.11057660
O        1.56518940   -21.62226870   -39.47357560
N        1.00418940   -23.84826850   -39.33657840
H        1.39418940   -24.75826840   -39.12457660
C       -0.24981070   -23.76826860   -40.05557630
H       -0.13781070   -23.21626850   -40.98857880
C       -0.77781060   -25.15826800   -40.45957570
H       -1.35781060   -25.17426870   -41.39057540
H        0.11818930   -25.72926710   -40.73357770
H       -1.30581070   -25.61026760   -39.61057660
C       -1.28681060   -23.11826710   -39.19757840
O       -2.10181070   -22.33726690   -39.62257770
N       -1.31281070   -23.39126780   -37.87657550
H       -0.73481070   -24.15826800   -37.55157850
C       -2.26281070   -22.76826860   -36.97757720
H       -3.24181060   -22.86326790   -37.44657520
H       -2.28481050   -23.17326740   -35.96557620
C       -2.10381050   -21.28526690   -36.81357570
O       -3.08281060   -20.57126810   -36.82357790
N       -0.84581070   -20.83026700   -36.86957550
H       -0.10581070   -21.51926800   -36.80457690
C       -0.55481060   -19.42126850   -36.95357510
H       -1.19681060   -18.82826810   -36.30257800
C        0.89718930   -19.17226790   -36.54457860
H        1.57618940   -19.81326870   -37.10757830
C        1.36218930   -17.76126860   -36.70157620
H        1.29918930   -17.35526850   -37.71857830
H        0.72918930   -17.18726730   -36.01257710
H        2.39618950   -17.59426690   -36.37757870
C        1.16718940   -19.57526780   -35.12257770
H        0.54818930   -19.05526730   -34.38057710
H        1.06618930   -20.66426850   -35.03457640
H        2.17118930   -19.31026840   -34.76957700
C       -0.96681060   -18.94726750   -38.33157730
O       -1.41581070   -17.80826760   -38.53057860
N       -0.68581070   -19.71526720   -39.42357640
H       -0.23281070   -20.61226840   -39.29057690
C       -1.10881070   -19.29726790   -40.82857510
H       -0.55681070   -18.38926700   -41.07357790
C       -0.71881070   -20.38726810   -41.85957720
H        0.24118930   -20.84626770   -41.62557600
H       -1.44181060   -21.18426700   -41.68457790
C       -0.70781060   -20.18926810   -43.31657790
H       -0.61481060   -21.11926840   -43.87657550
H       -1.71781060   -19.93426700   -43.63557820
C        0.32618930   -19.16126820   -43.81457520
H        0.54718940   -18.39926720   -43.06757740
H        1.24418940   -19.66726680   -44.11257550
C       -0.23981070   -18.60726740   -45.10957720
H       -0.39281060   -19.39026830   -45.85157780
H       -1.26981070   -18.33726690   -44.87557600
N        0.34418930   -17.40926740   -45.74857710
H        0.06218930   -17.35826870   -46.71657560
H        0.14318930   -16.53626820   -45.28057860
H        1.35018930   -17.49326710   -45.75057600
C       -2.58581070   -19.01126860   -40.95857620
O       -2.85981060   -18.15326690   -41.74057770
N       -3.39081070   -19.74026870   -40.24557880
H       -3.04181080   -20.64126780   -39.94157790
C       -4.87281080   -19.68126870   -40.21957780
H       -5.18981080   -19.93526840   -41.23057560
C       -5.50081060   -20.75226780   -39.33557510
H       -4.98681070   -21.71826740   -39.40957640
H       -5.37181040   -20.65426830   -38.25057600
H       -6.56981090   -20.93526840   -39.49957660
C       -5.40481040   -18.28726770   -39.72257610
O       -6.18481060   -17.65926740   -40.38557820
N       -4.90481040   -17.73226740   -38.62657550
H       -4.32781080   -18.31626700   -38.03257750
C       -5.04081060   -16.32726860   -38.17957690
H       -6.07181070   -16.00326730   -38.31857680
C       -4.78081080   -16.26526830   -36.73057560
H       -4.86281060   -15.20526790   -36.48857880
H       -5.55781080   -16.77626800   -36.16157530
O       -3.45281080   -16.66626740   -36.46157840
H       -3.38181070   -17.18226810   -35.65557860
C       -4.25081060   -15.30126760   -39.00357820
O       -4.88681080   -14.36326790   -39.31557850
N       -2.95281080   -15.46226790   -39.35657500
H       -2.52881070   -16.27926830   -38.93357850
C       -2.09481070   -14.63026810   -40.26557540
H       -1.90481070   -13.63226800   -39.86957550
C       -0.72481070   -15.21026800   -40.36457820
H       -0.38481070   -15.60026740   -39.40557860
H       -0.81181070   -16.06126790   -41.03957750
O        0.19918940   -14.35626790   -40.88857650
H        0.96918930   -14.91926770   -40.99657820
C       -2.76881070   -14.47926810   -41.66457750
O       -2.61181070   -13.42026810   -42.22157670
N       -3.60281060   -15.41926770   -42.12757870
H       -3.52981070   -16.35826870   -41.75457760
C       -4.40781070   -15.06126790   -43.32257840
H       -3.94281080   -14.29726790   -43.94557570
C       -4.69681070   -16.33026700   -44.16757580
H       -4.81381080   -17.12126730   -43.42657850
H       -5.57481050   -16.04526710   -44.74757770
C       -3.63381080   -16.79026790   -45.15357590
O       -3.66581060   -17.96626850   -45.66657640
O       -2.66381070   -16.00526810   -45.29157640
C       -5.70881080   -14.42926790   -42.92557530
O       -6.11381050   -13.45726780   -43.50857540
N       -6.40081070   -14.89726730   -41.93357850
H       -6.08881040   -15.73226740   -41.45357510
C       -7.76581050   -14.34226800   -41.52957530
H       -8.40181060   -14.59426780   -42.37857820
C       -8.28781030   -15.06726740   -40.26857760
H       -8.22181030   -16.14826770   -40.44057850
H       -7.55481050   -14.72426800   -39.52857590
C       -9.65281110   -14.67226790   -39.78757860
C      -10.81281090   -15.33626750   -40.04057690
H      -10.77881050   -16.29426770   -40.53657530
N      -11.90681080   -14.68626790   -39.58557510
H      -12.86181070   -14.86226750   -39.86057660
C      -11.52181050   -13.54426770   -38.92157750
C      -12.29681110   -12.59626770   -38.30057530
H      -13.37581060   -12.65026760   -38.31157680
C      -11.61181070   -11.57126810   -37.64357760
H      -12.18181040   -10.78726770   -37.16757580
C      -10.25781060   -11.52526760   -37.61357880
H       -9.91881080   -10.68826770   -37.02257540
C       -9.48581030   -12.55926800   -38.15757750
H       -8.41981030   -12.56126790   -37.98857880
C      -10.07981110   -13.54726790   -38.88757710
C       -7.81981090   -12.87526800   -41.26857760
O       -8.65281110   -12.20826820   -41.76857760
N       -6.79181050   -12.30226800   -40.58357620
H       -6.04381080   -12.84526820   -40.16957860
C       -6.72981070   -10.86926750   -40.33157730
H       -7.63881060   -10.55626770   -39.81857680
C       -5.61281060   -10.49326800   -39.32957840
H       -5.66981080    -9.45626740   -38.99857710
C       -5.79481080   -11.20726780   -37.96557620
H       -5.01381060   -10.83226780   -37.29257580
H       -6.72181080   -10.97026820   -37.42957690
H       -5.62181040   -12.28826810   -38.03957750
C       -4.20181080   -10.81226830   -39.91157530
H       -4.03081080   -11.80826760   -40.33657840
H       -3.95681070   -10.14126780   -40.74357600
H       -3.54181080   -10.81726740   -39.03557590
C       -6.64281080   -10.01226810   -41.57257840
O       -7.17881060    -8.88226800   -41.51757810
N       -6.15281060   -10.50726800   -42.71957780
H       -5.84481050   -11.47226810   -42.73857880
C       -6.22381070    -9.74426750   -43.96957780
H       -6.29781060    -8.70326810   -43.65657810
C       -4.99781080    -9.91726780   -44.88257600
H       -5.01681090   -10.93626790   -45.27057650
H       -5.00881050    -9.23826790   -45.73457720
C       -3.68581060    -9.60626790   -44.21157840
H       -3.52881070   -10.15226750   -43.28157810
H       -3.08581070   -10.27626800   -44.82757570
S       -3.08681060    -7.90326790   -44.27957530
C       -2.76781060    -7.67826800   -46.05757520
H       -1.75081060    -7.98226790   -46.33157730
H       -3.51481060    -8.26626780   -46.60557560
H       -2.90381070    -6.59226800   -46.13757710
C       -7.43481060   -10.06026740   -44.75257870
O       -7.94581080    -9.12726780   -45.29057690
N       -7.98581080   -11.27826790   -44.82357790
H       -7.62381080   -12.04026790   -44.26357650
C       -9.30181030   -11.47126770   -45.44757840
H       -9.31981090   -10.97926810   -46.42057800
C       -9.50881100   -13.01526740   -45.65557860
H       -8.91181090   -13.26226810   -46.53357700
H       -9.12181090   -13.57426740   -44.80357740
C      -10.92281060   -13.51026820   -45.91957860
O      -11.22681050   -13.70526790   -47.12857820
O      -11.67781070   -13.78426740   -44.95857620
C      -10.47981070   -10.87326810   -44.65657810
O      -11.49581050   -10.57226750   -45.23657610
N      -10.40781020   -10.68826770   -43.35857770
H       -9.55381110   -11.00526810   -42.91557690
C      -11.52681060   -10.04826740   -42.54257580
H      -12.51281070   -10.43026730   -42.80857850
C      -11.31281090   -10.40326790   -41.01257710
H      -12.04381080    -9.79126740   -40.48457720
H      -11.57681080   -11.45526790   -40.89957810
O      -10.00381090   -10.14726730   -40.63657760
H       -9.41981030   -10.81426810   -41.00557710
C      -11.40881060    -8.51226810   -42.71057510
O      -12.50781060    -7.92226790   -42.79257580
N      -10.17681030    -7.95526790   -42.79357530
H       -9.35981080    -8.51026820   -42.56857680
C      -10.00681020    -6.49926760   -43.19057850
H      -10.72781090    -5.87526800   -42.66057590
C       -8.63381100    -5.93226770   -42.77657700
H       -8.67181110    -5.91426800   -41.68757630
H       -7.90881060    -6.66226770   -43.13657760
C       -8.25581070    -4.55326800   -43.24257660
H       -7.84981060    -4.65526770   -44.24857710
H       -9.14781090    -3.93826770   -43.35757830
S       -7.07081080    -3.78326770   -42.01157760
C       -6.70481060    -2.24726770   -42.91357800
H       -6.35581060    -2.53426790   -43.91357800
H       -7.58481070    -1.59426780   -42.96657560
H       -5.93181090    -1.66326770   -42.39857860
C      -10.52481080    -6.20626780   -44.60357670
O      -10.94881060    -5.06526760   -44.85357670
N      -10.65381050    -7.23926780   -45.44557570
H      -10.24781040    -8.11626820   -45.14057540
C      -11.25081060    -7.15326790   -46.79257580
H      -11.02781110    -6.16126780   -47.18457790
C      -10.69381050    -8.28326800   -47.69257740
H       -9.62581060    -8.29126740   -47.47257610
H      -11.13481040    -9.24026780   -47.41557690
C      -10.75481030    -8.01926800   -49.20357510
O      -10.62281040    -6.89226770   -49.58257680
N      -11.00081060    -9.01626780   -50.07857510
H      -10.99181080    -8.82926750   -51.07457730
H      -11.06781100    -9.97026820   -49.74657820
C      -12.70181080    -7.30426790   -46.74357600
O      -13.46781060    -6.56026790   -47.37757870
N      -13.23881050    -8.26526740   -45.99757770
H      -12.61081030    -9.02826790   -45.77457810
C      -14.66881080    -8.33126740   -45.63057710
H      -15.30481050    -8.17526820   -46.50157550
C      -14.86981110    -9.74126820   -45.08457570
H      -14.05581090   -10.12026790   -44.46557620
H      -15.81081100    -9.80026820   -44.53757860
C      -15.08681110   -10.77526760   -46.21457670
H      -15.77181050   -10.38126750   -46.96557620
H      -14.12581060   -10.94026760   -46.70157620
C      -15.58781050   -12.12826820   -45.75957870
H      -16.47681050   -12.03126810   -45.13557820
H      -15.80281070   -12.65326790   -46.69057850
C      -14.51681040   -12.86226750   -44.92257690
H      -13.57081030   -12.33026790   -45.01757810
H      -14.85581110   -12.76926800   -43.89057540
N      -14.38681030   -14.32326790   -45.27057650
H      -13.78681090   -14.76026820   -44.58457570
H      -15.26681040   -14.81826780   -45.27757640
H      -14.03981020   -14.50526810   -46.20157620
C      -15.19781110    -7.29826780   -44.62257770
O      -16.38881110    -7.31426760   -44.33657840
N      -14.35681060    -6.37426760   -44.24757770
H      -13.39281080    -6.53326800   -44.51557540
C      -14.63081070    -5.25426770   -43.31557850
H      -13.65281110    -4.80326800   -43.15157700
H      -15.28381060    -4.49626780   -43.74757770
C      -15.18481060    -5.63126800   -41.96057510
O      -15.95881080    -4.88126800   -41.37357710
N      -14.73481080    -6.78926800   -41.41857530
H      -14.09881020    -7.38726760   -41.93257520
C      -15.18881030    -7.30726770   -40.08757780
H      -16.27881050    -7.26726770   -40.07657620
C      -14.86881070    -8.74026780   -39.74257660
H      -13.77981090    -8.77626800   -39.76257710
C      -15.43981080    -9.29826740   -38.40057750
H      -14.83281040    -8.94126800   -37.55857850
H      -16.50580980    -9.04126740   -38.36957550
H      -15.35981080   -10.39226820   -38.42857740
O      -15.37281040    -9.58926770   -40.76757810
H      -15.02781110   -10.48326780   -40.71457670
C      -14.67281060    -6.29126790   -39.02557750
O      -13.48981090    -5.92926790   -38.97757720
N      -15.59481050    -5.80826760   -38.12957760
H      -16.58081050    -6.02926780   -38.20057680
C      -15.21481040    -4.81226780   -37.10957720
H      -14.43581100    -4.17926790   -37.53557590
C      -16.46381000    -3.89826770   -36.75857540
H      -16.81781010    -3.40226770   -37.66157530
H      -17.33781050    -4.48926780   -36.48357770
C      -16.27881050    -2.81526780   -35.70857620
O      -15.43281080    -1.92326780   -35.95457840
O      -17.07781030    -2.72926780   -34.73057560
C      -14.64481070    -5.50626800   -35.84557720
O      -15.34981060    -6.13826800   -35.08857730
N      -13.35781100    -5.36026760   -35.57157520
H      -12.86981110    -4.69426770   -36.15957640
C      -12.62581060    -6.03126760   -34.50357820
H      -13.38281060    -6.17826800   -33.73357770
C      -12.12981030    -7.38426780   -35.01257710
H      -11.84481050    -7.90126800   -34.09557720
H      -12.84981060    -7.91326760   -35.63757710
O      -10.88181020    -7.29526760   -35.69757840
H      -11.09581090    -7.49526790   -36.61157610
C      -11.50981040    -5.13226800   -33.86557770
O      -10.91781040    -4.28426790   -34.51757810
N      -11.31861375    -5.29994989   -32.55012580
H      -11.82007506    -6.05417478   -32.08171194
C      -10.42672537    -4.45736469   -31.74763480
H      -10.75541194    -3.42716097   -31.82304504
C      -10.49792432    -4.85431127   -30.26564614
H      -11.57575990    -4.82872681   -29.99986244
H      -10.16591520    -5.90398753   -30.18945639
C       -9.70654491    -3.94256960   -29.33738767
C       -8.48824283    -4.33687430   -28.73823799
H       -8.08714019    -5.34332345   -28.92942001
C       -7.76926825    -3.47826773   -27.87525313
H       -6.83805691    -3.82496353   -27.41012355
C       -8.25790333    -2.17783771   -27.61836419
O       -7.61729476    -1.25311560   -26.82805191
H       -7.01480839    -1.68200315   -26.17360028
C       -9.46665600    -1.77483308   -28.21853326
H       -9.83619545    -0.77270142   -27.98883646
C      -10.18225715    -2.64244576   -29.04777048
H      -11.13412250    -2.30239243   -29.47921236
C       -8.99886431    -4.52326456   -32.29293597
O       -8.50056704    -5.60970693   -32.55454368
N       -8.33781050    -3.38426780   -32.53057860
H       -8.74081040    -2.47026780   -32.36657710
C       -6.98681070    -3.46426770   -33.12157820
H       -6.58681060    -2.46126770   -32.97557830
H       -6.42681070    -4.20826770   -32.55557630
C       -6.85981080    -3.78126790   -34.61657710
O       -5.73481080    -3.80826780   -35.08057790
N       -7.90481040    -4.01826760   -35.39657590
H       -8.72981070    -4.30026770   -34.88057710
C       -8.00681020    -3.86026790   -36.88157650
H       -7.03481050    -3.87126780   -37.37357710
C       -8.76981070    -5.06326770   -37.39357760
H       -9.77481080    -5.15026760   -36.98057560
C       -9.09681030    -4.93026780   -38.92757800
H       -9.73781110    -5.72926760   -39.32257840
H       -9.68081090    -4.02626800   -39.13857650
H       -8.18181040    -4.85926770   -39.52857590
C       -7.92681070    -6.34526780   -37.10557560
H       -7.89081050    -6.51626780   -36.02257540
H       -8.35281090    -7.29826780   -37.44257740
H       -6.88481040    -6.26026770   -37.43957520
C       -8.69381050    -2.58026790   -37.25757600
O       -8.13181020    -1.68626770   -37.89857860
N      -10.01081090    -2.49926780   -36.85757830
H      -10.37781050    -3.33226780   -36.41357800
C      -10.88881110    -1.36626780   -37.18557740
H      -10.53481100    -0.93526780   -38.12257770
C      -12.39381030    -1.81826780   -37.41657640
H      -13.08481030    -1.00026770   -37.61957550
C      -12.63481040    -2.67426780   -38.64957810
H      -12.10181050    -2.18826770   -39.47657780
H      -12.22881030    -3.68626790   -38.52957530
H      -13.70081040    -2.73026780   -38.90157700
O      -12.86281110    -2.62426780   -36.36357880
H      -13.77381040    -2.40426780   -36.15457530
C      -10.81581020    -0.29326780   -36.10557560
O      -10.89781090     0.84873220   -36.48257830
N      -10.64581110    -0.68926780   -34.84657670
H      -10.53781030    -1.69126780   -34.73757550
C      -10.82281110     0.23173220   -33.74457550
H      -11.67681030     0.82973220   -34.06257630
C      -11.43881030    -0.35126780   -32.49657820
H      -11.86881070     0.38873220   -31.82157710
C      -12.60781100    -1.31626780   -32.67357640
H      -12.19081020    -2.32626770   -32.77457810
H      -13.30181030    -1.31526780   -31.82357600
H      -13.13081070    -1.06026780   -33.60257720
O      -10.45381070    -0.99326780   -31.71257780
H       -9.97781090    -0.35526780   -31.17657660
C       -9.58781050     0.97173220   -33.39257810
O       -8.50281050     0.39273220   -33.39657590
N       -9.73081110     2.21873210   -32.90557860
H      -10.57981110     2.75173210   -33.05357740
C       -8.72381020     2.69073220   -32.00557710
H       -7.71981050     2.65773220   -32.42957690
H       -9.03881070     3.69773220   -31.73257640
C       -8.66181090     1.95973220   -30.67757610
O       -9.37681100     1.00673220   -30.40257640
N       -7.76850787     2.43564888   -29.80553066
H       -7.23711755     3.25402253   -30.07258707
C       -7.37862112     1.76336276   -28.55631870
H       -7.82190584     0.76740604   -28.53906096
C       -5.85483181     1.58416029   -28.54481960
H       -5.38303970     2.57519701   -28.52151063
H       -5.55121486     1.07713348   -27.61921060
C       -5.31763519     0.79241530   -29.71864574
C       -5.48961949    -0.60360489   -29.75761862
H       -5.99307582    -1.11031275   -28.94937189
C       -5.01891774    -1.34399191   -30.85410338
H       -5.16547962    -2.41331881   -30.88156389
C       -4.36579602    -0.69041209   -31.91277781
H       -3.99794801    -1.25793225   -32.75663640
C       -4.18621330     0.70343768   -31.87075573
H       -3.67400354     1.20634847   -32.67808441
C       -4.66628242     1.44686763   -30.78021213
H       -4.53484299     2.51913451   -30.76409094
C       -7.83947534     2.48129898   -27.27830721
O       -8.15126906     3.66372201   -27.28989923
N       -7.82350669     1.74613172   -26.16068428
H       -7.61484219     0.75518491   -26.25199416
C       -8.19885460     2.23813828   -24.83030987
H       -7.89955023     1.51530996   -24.07373997
H       -7.66759481     3.16762112   -24.62760583
C       -9.70183763     2.50437635   -24.70113248
O      -10.49209471     2.03936645   -25.50994528
N      -10.09965527     3.33223788   -23.73317044
H       -9.42507290     3.61822074   -23.01833821
C      -11.47397757     3.83754310   -23.65291048
H      -12.15233397     2.98418504   -23.59570364
C      -11.62079147     4.65414887   -22.36772461
H      -12.66827998     4.94048322   -22.20885811
H      -11.29523622     4.07228510   -21.49650554
H      -11.02076909     5.57004946   -22.42417147
C      -11.87066171     4.67822875   -24.88885701
O      -13.04300886     4.78968970   -25.20348341
N      -10.89681050     5.23973230   -25.61657710
H       -9.95481110     5.07573220   -25.28057670
C      -11.12081050     5.94473220   -26.90657620
H      -12.04081060     6.51473240   -26.78057670
C      -10.00581070     7.00073240   -27.28157620
H      -10.19181060     7.35073230   -28.29757690
C      -10.10681060     8.20773220   -26.34257700
H      -11.07581040     8.69973180   -26.48857690
H      -10.01181030     7.94973230   -25.28057670
H       -9.32581040     8.92173190   -26.63257600
O       -8.68581100     6.48373220   -27.04457660
H       -8.47181030     5.74773220   -27.62257770
C      -11.38881110     4.99573230   -28.10257720
O      -11.51481060     5.41373210   -29.25457760
N      -11.52181831     3.67138515   -27.89471753
H      -11.39953331     3.31171840   -26.95130283
C      -11.72772055     2.65875169   -28.96922368
H      -10.98249837     2.84051786   -29.73867313
C      -11.52218562     1.24962298   -28.42774553
H      -11.46529981     0.54543768   -29.25792739
H      -10.59456466     1.21408498   -27.85934839
O      -12.61337471     0.87734949   -27.62369209
H      -12.42162661    -0.01371313   -27.25549823
C      -13.08762580     2.67151082   -29.67928108
O      -13.32609911     1.92743128   -30.61387633
N      -13.98481080     3.54373220   -29.24057770
H      -13.69681070     4.10673240   -28.44857600
C      -15.17081070     3.96173210   -29.99257660
H      -15.87281040     3.14173220   -30.14457700
C      -16.04681020     4.98773240   -29.17057610
H      -16.87681010     5.35573240   -29.78657720
H      -16.61581040     4.43973210   -28.41057780
C      -15.25881100     6.04373220   -28.54557610
N      -14.47981070     6.96173240   -29.16857720
C      -13.95081040     7.77573200   -28.16657640
H      -13.27981090     8.60973260   -28.31357770
N      -14.43881030     7.31473210   -26.99557690
H      -14.27481080     7.68173220   -26.06957630
C      -15.20681100     6.20173220   -27.18657680
H      -15.61981110     5.48673200   -26.48957630
C      -14.77581020     4.56173230   -31.34257700
O      -15.51981070     4.31373210   -32.27457810
N      -13.59281060     5.21873240   -31.50157740
H      -13.07581040     5.30073210   -30.63357730
C      -12.99881080     5.67373230   -32.76757810
H      -13.70681100     6.27373220   -33.33957670
C      -11.77381040     6.41273210   -32.58557510
H      -11.08881090     5.82973240   -31.96857640
H      -11.31281090     6.45773220   -33.57257840
C      -11.98281100     7.84873200   -32.01757810
H      -12.67981050     8.48973180   -32.55657580
H      -12.48681070     7.69973230   -31.06257630
C      -10.63681030     8.65773200   -31.86457630
H       -9.87281040     7.92473220   -32.12257770
H      -10.53881070     9.26073270   -32.76657870
N      -10.55681040     9.52073190   -30.70757680
H      -11.39481070    10.05673220   -30.53457640
C       -9.45081040     9.82573220   -29.92457770
N       -8.27681060     9.26173210   -30.00757600
H       -8.11781020     8.83873180   -30.91157720
H       -7.53681090     9.71373180   -29.49057770
N       -9.69181060    10.54473210   -28.85157780
H      -10.41181090    11.22573180   -28.65857700
H       -8.84881020    10.62373260   -28.30157660
C      -12.79581070     4.49573230   -33.65357590
O      -12.52081110     3.36873220   -33.21557620
N      -12.87981030     4.76573230   -34.90557860
H      -13.07181070     5.71973230   -35.18657680
C      -12.49381070     3.69873210   -35.90657810
H      -12.01781080     2.81973220   -35.47157670
C      -13.69281100     3.25773220   -36.69957730
H      -14.12281040     4.06473210   -37.29257580
H      -13.39181040     2.49673220   -37.41957860
C      -14.82181070     2.69573210   -35.74357600
H      -15.28181080     3.43873210   -35.09157560
H      -15.63581090     2.37973210   -36.39557650
C      -14.38181020     1.38973220   -34.95657730
H      -13.75281050     0.77873220   -35.60357670
H      -13.84081080     1.60273220   -34.03457640
N      -15.56081100     0.58773220   -34.45257570
H      -15.71581080    -0.28926780   -34.92857740
C      -16.17381100     0.57473220   -33.30557630
N      -15.94481090     1.40773220   -32.35257720
H      -15.56081100     2.33473230   -32.46857830
H      -16.17681120     1.10873220   -31.41657640
N      -16.94881060    -0.40126780   -33.04257580
H      -17.09381100    -1.13826780   -33.71657560
H      -17.38681030    -0.55926780   -32.14557650
C      -11.47081090     4.35373210   -36.86857600
O      -11.28681090     5.56873230   -36.84157560
N      -10.89581110     3.55573230   -37.80457690
H      -11.11181070     2.56773210   -37.75157550
C      -10.00081060     3.96273230   -38.88957600
H      -10.48081110     4.85373210   -39.29557800
C       -8.50981040     4.14973210   -38.59457780
H       -8.40281110     4.88273240   -37.79457860
C       -7.77181050     2.89573220   -38.16157530
H       -7.52481080     2.22073220   -38.99057770
H       -6.85481070     3.23173210   -37.66257860
H       -8.39681050     2.36673210   -37.43157580
O       -7.80981060     4.69673200   -39.60257720
H       -7.87281080     5.65073200   -39.51857760
C      -10.02981090     2.85273220   -40.00657650
O      -10.21081070     1.63273220   -39.75757600
N       -9.77881050     3.30973220   -41.24457550
H       -9.75381090     4.31973220   -41.32057570
C       -9.48281100     2.43373230   -42.40257640
H       -9.94281100     1.44873230   -42.32457730
C      -10.15381050     3.13473220   -43.60557560
H      -11.20881080     3.32773230   -43.40857700
H       -9.72181030     4.11573220   -43.80457690
C      -10.04781060     2.34373210   -44.87357710
H       -9.05981060     2.65473220   -45.21557620
H      -10.03981020     1.25473230   -44.82957840
C      -11.16181090     2.79573230   -45.80357740
H      -12.09881020     2.36473230   -45.45157620
H      -11.14681050     3.88573220   -45.80157850
C      -10.83281040     2.32973220   -47.26957700
H      -11.23881050     3.05573230   -47.97357560
H       -9.74981020     2.24873210   -47.35957720
N      -11.32781030     1.01273230   -47.63757710
H      -11.16281030     0.28573220   -46.95557790
H      -12.32481100     1.09973220   -47.77557750
H      -10.82481100     0.69073220   -48.45157620
C       -8.03981020     2.03573230   -42.63057710
O       -7.66581060     1.08373220   -43.30557630
N       -7.21281050     2.72273230   -41.79857640
H       -7.58481070     3.46873210   -41.22457500
C       -5.72981070     2.65073230   -41.79057690
H       -5.46081070     2.35373210   -42.80357740
C       -5.02581070     4.04773240   -41.65557860
H       -5.16981080     4.50673200   -40.67757800
H       -3.97381070     3.76873230   -41.72357560
C       -5.11881070     5.11673210   -42.77257540
H       -4.26281070     5.75573210   -42.55457690
H       -4.88381050     4.64773230   -43.72857670
C       -6.34181070     6.03873210   -42.83357620
O       -6.49781080     6.79773240   -41.92357640
N       -7.17681070     6.06273220   -43.84357830
H       -7.66281080     6.94773200   -43.76757810
H       -7.02681060     5.49573230   -44.66957860
C       -5.21381040     1.63873220   -40.81657790
O       -4.29781060     1.81973220   -40.05857850
N       -5.87981080     0.49373220   -40.83257680
H       -6.65581080     0.31373220   -41.45857620
C       -5.62481070    -0.57826780   -39.82557680
H       -5.76181080    -0.09226780   -38.86057660
H       -6.37381080    -1.37026770   -39.86257550
C       -4.22581050    -1.27126780   -39.73957820
O       -3.89481070    -1.95426770   -38.79157640
N       -3.32381060    -1.11826780   -40.73157500
H       -3.59581070    -0.51726780   -41.49957660
C       -1.92081070    -1.35826780   -40.60057830
H       -1.61081060    -2.23026780   -40.02257540
H       -1.55681060    -1.51226780   -41.61657710
C       -1.01581060    -0.15426780   -40.00557710
O        0.01118930    -0.39026780   -39.40557860
N       -1.46781060     1.06773220   -40.24057770
H       -2.32181070     1.26873220   -40.74657820
C       -0.75681070     2.23673220   -39.68657680
H        0.30318930     2.13373230   -39.92157750
C       -1.31181060     3.48173210   -40.46757510
H       -0.76281060     4.41373210   -40.28357700
H       -1.19381070     3.24573230   -41.53257750
H       -2.35381050     3.71873210   -40.21857830
C       -1.04881060     2.31773210   -38.13957600
O       -0.21081070     2.64973210   -37.38757710
N       -2.32681060     2.01573230   -37.78857800
H       -2.93481060     1.87473230   -38.58657840
C       -2.77981070     1.75273220   -36.42757800
H       -2.93381070     2.71673230   -35.94357680
C       -4.22481060     1.11473230   -36.64657590
H       -4.86881070     1.65573220   -37.33957670
H       -4.03981070     0.13173220   -37.07857510
C       -5.07181070     0.72173220   -35.40457530
H       -4.48281050     0.16973220   -34.67257690
C       -5.61981060     2.01673220   -34.76857760
H       -4.78481050     2.58673210   -34.34257510
H       -6.24581050     2.65173220   -35.40757750
H       -6.37581060     1.76573220   -34.01457600
C       -6.11881070    -0.24126780   -35.89357760
H       -5.59681080    -1.10226770   -36.32757570
H       -6.70781090    -0.72726780   -35.10657500
H       -6.76281070     0.19273220   -36.66957860
C       -1.78581070     1.00273220   -35.55557630
O       -1.69781060     1.21673230   -34.38957600
N       -0.96481070     0.07673220   -36.19357680
H       -1.02781070    -0.13226780   -37.18257520
C       -0.04781070    -0.75026780   -35.44257740
H       -0.42581070    -1.06426780   -34.46957780
C        0.26918940    -2.01326780   -36.22857670
H        0.98118940    -1.73426780   -37.00557710
H        0.92618940    -2.67526770   -35.66457750
C       -0.80381070    -2.89626790   -36.88757710
H       -1.24581060    -2.32326770   -37.70357510
H       -0.25081070    -3.72626780   -37.32757570
C       -1.85581060    -3.41426780   -35.91957860
O       -1.66681060    -3.98526790   -34.89657590
N       -3.10181070    -3.14326790   -36.31557850
H       -3.82381060    -3.38326790   -35.64757540
H       -3.26581070    -2.76526780   -37.24057770
C        1.30218940    -0.00626780   -35.22457500
O        1.99818930    -0.23926780   -34.21657560
N        1.67218940     0.99573220   -36.07157520
H        0.99318930     1.26773230   -36.77257540
C        2.88918920     1.84273220   -35.93057630
H        3.77718930     1.25173220   -35.70357510
C        3.28318930     2.35173230   -37.33257680
H        2.43618940     2.94973230   -37.66857530
H        4.08718920     3.07073210   -37.17357640
C        3.59618930     1.23073220   -38.32057570
H        4.42618940     0.70273220   -37.85157780
H        2.78418950     0.50573220   -38.38257600
C        4.07318930     1.79473220   -39.60957720
H        3.29818940     2.49573230   -39.91957860
H        4.90018940     2.49573230   -39.49257660
C        4.44918920     0.79573220   -40.67657850
H        5.09018950     0.01873220   -40.25857540
H        3.55718920     0.28973220   -41.04657750
N        5.11718940     1.48773220   -41.87657550
H        4.46318910     2.02673220   -42.42657850
H        5.87318940     2.10373210   -41.61557770
H        5.56718920     0.80473220   -42.46857830
C        2.52518940     2.91073230   -34.88557820
O        3.32618930     3.10773230   -33.99357600
N        1.36118940     3.52773210   -34.90957640
H        0.81418930     3.43073230   -35.75657650
C        0.80918930     4.44173240   -33.91757580
H        1.46318940     5.29373220   -33.73257830
C       -0.55581060     4.87373210   -34.38957600
H       -0.42881070     5.48273230   -35.28457640
H       -1.19181060     4.00773240   -34.57457730
C       -1.28281070     5.74173210   -33.36057660
H       -2.24781060     6.08673240   -33.73157500
H       -1.58181070     5.12473200   -32.51357650
C       -0.55881070     7.01373240   -32.90457530
O       -0.89781060     7.62173220   -31.86257740
O        0.31418930     7.52373220   -33.62557600
C        0.65418930     3.79973220   -32.51257710
O        1.09418930     4.41073230   -31.55257610
N        0.12957506     2.57114651   -32.38282212
H       -0.27323544     2.12635982   -33.20486205
C        0.02204985     1.85946208   -31.09277995
H       -0.69696868     2.37127398   -30.46048069
C       -0.49124893     0.43306952   -31.37609822
H       -1.50541523     0.50296096   -31.76241814
H        0.12815063    -0.00490503   -32.15991234
C       -0.48025473    -0.53554926   -30.17692008
H        0.53800889    -0.65504774   -29.80782646
C       -1.37171830    -0.06846313   -29.02781645
H       -1.39292597    -0.81849534   -28.22891109
H       -0.98702456     0.86505548   -28.60033450
H       -2.39818950     0.09999898   -29.37524324
C       -0.97234411    -1.90404332   -30.63912022
H       -1.99876632    -1.83845542   -31.01505966
H       -0.33220466    -2.28464720   -31.44265595
H       -0.94873882    -2.62384907   -29.81346636
C        1.35815829     1.82545368   -30.33452646
O        1.45313293     2.15774533   -29.16566645
N        2.40118930     1.43673220   -31.06057740
H        2.16218920     1.19673220   -32.01557540
C        3.75818940     1.31573220   -30.55457690
H        3.68518920     0.74373220   -29.62957760
C        4.67618940     0.58473220   -31.58757780
H        4.56918950     0.95073220   -32.60857770
C        6.15718940     0.66973220   -31.22057720
H        6.41718910     0.21873220   -30.25557710
H        6.76018950     0.10173220   -31.94157600
H        6.43818950     1.72673230   -31.14057730
C        4.30318930    -0.87926780   -31.70457650
H        4.77018930    -1.41126780   -30.87657740
H        3.21918940    -0.98326780   -31.67757610
C        4.94118930    -1.56426780   -32.94457630
H        4.56518940    -2.59426780   -32.93657680
H        4.70018910    -1.10626780   -33.91257860
H        6.02818920    -1.70726780   -32.90557860
C        4.23818920     2.79273220   -30.36557770
O        5.00718930     3.02073220   -29.46157650
N        3.86718940     3.76473210   -31.19357680
H        3.11818930     3.66873220   -31.86857600
C        4.34418920     5.13473220   -30.97357750
H        5.43018910     5.04673240   -30.94357680
C        3.89018940     6.00173230   -32.14857860
H        4.29318950     5.51573230   -33.03757860
H        2.80218940     6.04673240   -32.20057680
C        4.51818940     7.39573240   -32.25257870
H        4.59218930     7.80373240   -31.24557690
H        5.53218940     7.27873230   -32.63557820
C        3.78818940     8.40973190   -33.10057830
H        4.41718910     9.29673190   -33.17057800
H        3.57118940     8.02573200   -34.09757610
N        2.54918930     8.72573180   -32.43057630
H        1.74918940     8.16673180   -32.68957520
C        2.12618920     9.67573260   -31.65357780
N        2.95118930    10.58173180   -31.17057610
H        3.95018940    10.46973230   -31.26557730
H        2.65918950    11.25473210   -30.47657780
N        0.81718930     9.68773170   -31.49357600
H        0.20518930     8.92373180   -31.74357600
H        0.33618930    10.48073200   -31.09357640
C        3.92718940     5.75873230   -29.69157600
O        4.73518940     6.41073230   -29.06857680
N        2.68001487     5.54781158   -29.25597011
H        2.03644397     5.03299048   -29.85554128
C        2.21519481     6.04479270   -27.95517825
H        2.72511555     6.99081468   -27.76856509
C        0.71918835     6.39557176   -27.98823741
H        0.49239657     6.97439304   -27.08455677
H        0.53878565     7.08579776   -28.82375481
C       -0.28341179     5.25907369   -28.05063545
C       -1.03561230     5.04868449   -29.22036735
H       -0.84547285     5.64934886   -30.09921460
C       -2.05970134     4.08535838   -29.23980557
H       -2.63752957     3.93796597   -30.14065472
C       -2.32001091     3.31234108   -28.09540071
H       -3.09094695     2.55704163   -28.11440190
C       -1.56803142     3.51665733   -26.92689622
H       -1.77433082     2.93587300   -26.04234888
C       -0.55482716     4.48890318   -26.90358868
H        0.00067288     4.65522006   -25.99434742
C        2.59877346     5.13771652   -26.77273930
O        2.74049728     5.64793756   -25.67543019
N        2.80251206     3.82403078   -26.96860994
H        2.57193409     3.43053851   -27.87955300
C        3.34739215     2.91624539   -25.93699096
H        2.89835218     3.17485193   -24.97956407
C        2.99661987     1.45619948   -26.26998594
H        3.25205983     1.26129680   -27.31190913
H        3.61949870     0.80641619   -25.65415139
C        1.53149983     1.06319070   -26.01720715
H        0.86273489     1.66657782   -26.62811712
C        1.35420802    -0.40811521   -26.38954961
H        1.99701357    -1.05197352   -25.77600626
H        0.31322357    -0.72079642   -26.25025428
H        1.61223684    -0.55868613   -27.44473920
C        1.14832333     1.23174734   -24.54413858
H        1.93356442     0.83668079   -23.88900822
H        0.99484028     2.28996462   -24.30557094
H        0.21485936     0.70413035   -24.32100700
C        4.86548609     3.05278335   -25.71678599
O        5.37505149     2.66254196   -24.68108370
N        5.59618950     3.65573220   -26.64757730
H        5.16718910     3.86873220   -27.54057690
C        6.95618920     4.15773200   -26.45657730
H        7.57918930     3.36173220   -26.04957770
C        7.73418950     4.51773210   -27.76857760
H        7.18818950     5.28773210   -28.31257630
H        8.70518970     4.92773200   -27.49057770
C        8.22218890     3.34773230   -28.63457680
O        8.76018910     3.58673210   -29.69157600
N        8.32618900     2.09773230   -28.18657680
H        8.47618960     1.43173220   -28.93457600
H        7.87818960     1.87373220   -27.30657770
C        7.01018950     5.34273240   -25.49357600
O        7.30918930     6.44773200   -25.88357730
N        6.70718960     5.13873240   -24.21357730
H        6.58118920     4.18173220   -23.90557670
C        6.58118920     6.17473220   -23.18957710
H        6.87318940     7.09073210   -23.70357700
C        5.05518910     6.30973240   -22.85557750
H        4.83718920     7.35073230   -22.58957670
H        4.44918920     6.14773230   -23.75557710
H        4.66718910     5.64473200   -22.07457730
C        7.47918940     6.01973200   -22.01057620
O        7.15118930     6.62973210   -20.99057770
N        8.58118920     5.25173230   -22.09357640
H        8.73818970     4.92173240   -23.03857610
C        9.61018940     4.86273240   -21.20757680
H        9.09518910     4.64373210   -20.27157780
H        9.93818950     3.91173220   -21.62657740
C       10.69218920     5.98073240   -20.98557660
O       11.07318970     6.59073210   -21.93957710
N       11.05618950     6.26773210   -19.74957660
H       10.63618950     5.73173240   -18.99957660
C       12.13818930     7.26573230   -19.47057720
H       12.27918910     7.91773220   -20.33257680
C       11.77918910     8.18273260   -18.30757710
H       11.40718940     7.56873230   -17.48757740
C       13.08018970     8.93173220   -17.93757630
H       12.89118960     9.71973230   -17.19857600
H       13.64518930     8.13073250   -17.44457630
H       13.55018900     9.31473260   -18.85157780
C       10.71518900     9.23773190   -18.70757680
H       11.19718930     9.96873190   -19.35757640
H        9.96018980     8.72673230   -19.30457690
C       10.06618980    10.09673210   -17.63957790
H       10.82418920    10.61273190   -17.03857610
H        9.52318950    10.89673230   -18.15957640
H        9.52318950     9.47273250   -16.91857720
C       13.36518960     6.42673210   -19.22057720
O       13.39218900     5.53073220   -18.44157600
N       14.41718960     6.70373200   -19.95957760
H       14.32618900     7.34873200   -20.73557660
C       15.75318910     5.97073220   -19.88357730
H       15.63618950     5.11373230   -19.22057720
C       15.96918960     5.26973200   -21.20957760
H       15.90818980     6.14773230   -21.86457630
H       16.96818920     4.81773230   -21.21457670
C       15.05118940     4.13473220   -21.66457750
C       15.43718910     2.81773210   -21.65257640
H       16.41618920     2.55973220   -21.27557750
C       14.73718930     1.74973230   -22.29257770
H       15.19118980     0.77973220   -22.43057630
C       13.40318970     1.96973220   -22.64157680
H       12.97518920     1.18473220   -23.24757770
C       12.91118910     3.30673220   -22.61257740
H       11.94018940     3.57273220   -23.00157740
C       13.71318910     4.37073230   -22.07557680
H       13.35218910     5.38773200   -22.01557730
C       16.86619000     6.96873240   -19.58757780
O       17.73918910     6.65973230   -18.78857610
N       16.87718960     8.20473190   -20.10657690
H       16.08518980     8.49073220   -20.66957660
C       17.89518930     9.21373180   -19.84857750
H       17.68618970    10.15673260   -20.35457610
H       18.06318860     9.37773230   -18.78457640
C       19.25018880     8.77873230   -20.47357750
O       19.37018970     8.59473230   -21.69857600
N       20.19118880     8.32773210   -19.62857630
H       20.02418900     8.21273230   -18.63557620
C       21.41819000     7.60673240   -19.97057720
H       21.44418910     7.33973220   -21.02757640
C       22.62718960     8.48473260   -19.64457700
H       22.39218900     8.75873180   -18.61557770
H       23.60018920     7.99673220   -19.57757760
C       22.74018860     9.73573210   -20.45957760
O       22.57018850     9.77473260   -21.70657730
N       23.10818860    10.76573180   -19.76757620
H       22.96518900    11.69273190   -20.14957620
H       23.02718930    10.62973210   -18.76657680
C       21.55218890     6.33373210   -19.16157720
O       21.01918980     6.28373240   -18.07557680
N       22.36818890     5.34773210   -19.58757780
H       22.70218850     5.32973240   -20.54357720
C       22.72618870     4.20773220   -18.79357720
H       23.66518970     3.83873220   -19.20357700
H       23.06019020     4.54373220   -17.81157680
C       21.66718860     3.12973210   -18.70957760
O       20.53218840     3.27473210   -19.15957640
N       22.04818920     2.06973220   -17.97057720
H       22.98719020     2.04573230   -17.59057620
C       21.18618970     0.88973220   -17.64757730
H       20.51718900     0.73473220   -18.49357600
C       22.16419030    -0.30626780   -17.52657700
H       21.46118930    -1.04726780   -17.14357760
H       22.58218960    -0.51726780   -18.51057620
O       23.23318860     0.03373220   -16.64757730
H       23.27919010    -0.63326780   -15.95857720
C       20.43818860     0.98773220   -16.29357720
O       19.71319010     0.08473220   -16.00557710
N       20.60919000     2.07773230   -15.51157670
H       21.36318970     2.71173210   -15.74657730
C       19.85418890     2.28573230   -14.27357670
H       20.25018880     1.57573220   -13.54657650
C       20.10818860     3.64273210   -13.62757680
H       19.64818950     4.37073230   -14.29557700
H       19.63018990     3.64373230   -12.64757730
C       21.56418990     4.05773210   -13.40357690
O       22.45718960     3.18673230   -13.40057660
O       21.84218980     5.27173230   -13.21057700
C       18.31318860     2.05673220   -14.26757720
O       17.77618980     1.59573220   -13.28057670
N       17.61919020     2.58073210   -15.22757720
H       18.02518840     3.15573220   -15.95657730
C       16.16119000     2.28873230   -15.33157730
H       15.85118960     2.11373210   -14.30157660
C       15.50718980     3.64973210   -15.78957650
H       16.04218860     4.50573210   -15.37857720
H       15.57418920     3.67573210   -16.87757680
C       14.06618980     3.80373220   -15.34857650
O       13.74118900     3.56073210   -14.20257660
N       13.12718960     4.22273210   -16.18957710
H       12.16918950     4.49373200   -15.99957660
H       13.45818900     4.49973200   -17.10557750
C       15.82618900     1.16873220   -16.33357620
O       14.60718920     1.07473220   -16.59957700
N       16.72818950     0.37273220   -16.90657620
H       17.64918900     0.54973220   -16.52257730
C       16.39118960    -0.70926780   -17.88557620
H       15.51218890    -0.51626780   -18.50157740
C       17.51519010    -0.91226780   -18.92257690
H       17.16618920    -1.64126780   -19.65457730
C       17.66318890     0.39873220   -19.60757640
H       16.73518940     0.82673220   -20.00557710
H       18.14019010     1.14773230   -18.96357730
H       18.33418850     0.22473220   -20.45757680
O       18.65818980    -1.43326780   -18.33157730
H       18.83819010    -1.06826780   -17.46257780
C       16.09118840    -2.11926770   -17.17957690
O       16.60118870    -2.47926780   -16.09457780
N       15.18518920    -2.85926770   -17.74057770
H       14.74518970    -2.46726780   -18.56457710
C       14.96518900    -4.28126760   -17.33957670
H       14.79918960    -4.22826770   -16.26357650
C       13.75818920    -4.91826770   -18.11057660
H       12.90118980    -4.24426790   -18.14157680
H       14.08418940    -5.17426780   -19.11857600
C       13.27418900    -6.22326760   -17.54557610
H       14.11218930    -6.86726760   -17.27857780
C       12.45618920    -6.12426760   -16.30057720
H       12.90518950    -5.50826790   -15.51157670
H       11.55618950    -5.53126760   -16.50457760
H       12.20918940    -7.08526800   -15.83257680
C       12.33518980    -6.87426760   -18.62357710
H       11.87818910    -7.82826760   -18.33257680
H       11.49018960    -6.20226760   -18.81357770
H       12.78118900    -7.02526760   -19.61457630
C       16.27518840    -5.05926800   -17.56457710
O       16.86619000    -4.75226780   -18.63457680
N       16.78518870    -5.94626760   -16.69657710
C       16.45218850    -5.99526790   -15.26457690
H       15.57518960    -6.57926800   -14.96057700
H       16.31019020    -4.98326780   -14.86457730
C       17.75218960    -6.53426790   -14.59757710
H       17.72019000    -7.00526760   -13.60657690
H       18.61619000    -5.85826780   -14.58857730
C       18.18418880    -7.59226800   -15.61657710
H       17.55618860    -8.49026780   -15.67157650
H       19.20318980    -7.94026760   -15.40857700
C       18.03318980    -6.74026780   -16.90457730
H       18.87118910    -6.04726790   -16.97857670
C       17.95218850    -7.51226760   -18.21857640
O       16.82518960    -7.81826780   -18.66557690
N       19.03518870    -7.81426760   -18.88857650
H       19.92918970    -7.45626780   -18.57257650
C       19.07918930    -8.56026740   -20.15657620
H       18.30618860    -8.12926770   -20.79357720
C       20.45218850    -8.30026820   -20.84457780
H       20.30218890    -8.34426780   -21.93057630
H       20.80319020    -7.30226800   -20.55557630
C       21.43519020    -9.34226800   -20.34457780
N       21.99718860    -9.36026760   -19.08857730
C       23.03919030   -10.21026800   -19.20157620
H       23.77618980   -10.40826800   -18.43757630
N       23.14518930   -10.75126740   -20.42457770
H       23.86318970   -11.34126760   -20.81957630
C       22.22218890   -10.13126750   -21.21857640
H       22.15718840   -10.18726830   -22.29457660
C       18.62318990    -9.98626800   -20.02757640
O       17.88319020   -10.41526790   -20.88657760
N       18.85919000   -10.62426760   -18.88957790
H       19.53919030   -10.16026780   -18.29957770
C       18.25318910   -11.83726790   -18.37357710
H       18.53018950   -12.69926740   -18.98157690
C       18.85618970   -12.02126790   -16.89557650
H       18.27018930   -12.78626820   -16.38457680
H       19.90118980   -12.33126740   -16.92757610
O       18.74018860   -10.75226780   -16.20257760
H       19.49018860   -10.59326740   -15.62457660
C       16.71118930   -11.77626800   -18.21957780
O       16.18318940   -12.64726730   -18.83157730
N       16.09418870   -10.90026760   -17.41657640
H       16.71518900   -10.46026800   -16.74757770
C       14.61518960   -10.77326770   -17.41057780
H       14.21718980   -11.77326770   -17.23857690
C       14.31518940    -9.94526770   -16.19157600
H       14.98918910    -9.08226780   -16.12857630
H       13.25718980    -9.65426830   -16.18857770
H       14.54518890   -10.58426760   -15.33057690
C       13.99218940   -10.25026800   -18.76057620
O       12.81218910   -10.50326820   -18.98357770
N       14.78718950    -9.58826730   -19.62957760
H       15.73618890    -9.35226820   -19.36657710
C       14.30218890    -9.29326820   -21.02457620
H       13.29118920    -8.90526770   -20.89757730
C       15.15118980    -8.18826770   -21.66657640
H       16.18418880    -8.53626820   -21.66357610
C       14.62618920    -7.92326780   -23.10257720
H       15.00318910    -8.64126780   -23.84257700
H       13.54118920    -7.98026800   -22.95057680
H       14.95818900    -6.93726780   -23.44957730
O       15.20618920    -7.01226760   -20.87457660
H       15.74818900    -7.10926770   -20.08757780
C       14.21718980   -10.47726820   -21.99457740
O       13.24418930   -10.68826770   -22.73957630
N       15.25318910   -11.24426750   -21.93257710
H       16.08518980   -10.98326780   -21.41657640
C       15.37318900   -12.51426790   -22.58157730
H       15.10018920   -12.42026810   -23.63257600
C       16.80818940   -13.05226800   -22.48157690
H       17.16119000   -12.99426750   -21.45157620
H       16.79619030   -14.10726740   -22.75457760
C       17.82419010   -12.36826800   -23.39657780
H       17.44518850   -12.42026810   -24.41757770
H       17.96218870   -11.31326770   -23.16057780
C       19.23419000   -12.97326760   -23.33857730
H       19.95018960   -12.45126820   -23.97357750
H       19.43918990   -12.78326800   -22.28457640
N       19.31518940   -14.47926810   -23.51257710
H       19.15618900   -14.91326810   -22.61457630
C       19.73318860   -15.24226760   -24.50757600
N       19.80718990   -14.77126790   -25.69457630
H       19.56118970   -13.79426770   -25.76357650
H       20.20918850   -15.31126790   -26.44757650
N       20.06418990   -16.49826810   -24.28657720
H       20.07718850   -16.95126720   -23.38357730
H       20.40918920   -17.13126750   -24.99457740
C       14.36618900   -13.55826760   -22.12857630
O       13.83318900   -14.32026770   -22.93557740
N       14.00518890   -13.54626750   -20.79957770
H       14.36418910   -12.81626800   -20.19557760
C       12.82518960   -14.23426820   -20.40057750
H       12.94218920   -15.29726790   -20.61057660
C       12.69018940   -14.16826820   -18.88257600
H       12.25718980   -13.20226760   -18.59557720
H       11.96818920   -14.92026810   -18.53857610
H       13.59618950   -14.39626790   -18.30857660
C       11.48418900   -13.78926750   -21.16457750
O       10.87818910   -14.62326810   -21.79557610
N       11.19618890   -12.49126820   -21.30657770
H       11.84718890   -11.88926790   -20.81557660
C        9.97818950   -12.04726790   -21.87357710
H        9.18118950   -12.50826740   -21.28957750
C        9.77518940   -10.53626820   -21.58457760
H        8.70218940   -10.34826760   -21.71357730
H       10.11018940   -10.29226780   -20.56957630
H       10.32218930    -9.88826750   -22.28057670
C        9.89618970   -12.38326740   -23.38257600
O        8.84618950   -12.81226830   -23.80557630
N       10.98018930   -12.25726800   -24.15557670
H       11.83618930   -11.94126800   -23.71557620
C       11.01018910   -12.68126770   -25.57457730
H       10.36518960   -12.08326820   -26.21857640
C       12.44218920   -12.37726780   -26.13057710
H       13.11218930   -12.50126740   -25.28057670
H       12.72918890   -13.11426730   -26.88057710
C       12.44718930   -10.84726810   -26.63457680
H       11.95918940   -10.89526750   -27.60857770
H       11.74618910   -10.27926830   -26.02357670
S       14.00418950    -9.96226790   -26.81857680
C       15.04318900   -10.87426760   -28.03357700
H       16.10318950   -10.59626770   -28.08457760
H       14.97518920   -11.94426820   -27.80157660
H       14.68018910   -10.69026760   -29.05157660
C       10.73218920   -14.20426750   -25.76757620
O        9.93418980   -14.63226800   -26.62257770
N       11.20718960   -15.02126790   -24.82557680
H       11.76318930   -14.65726760   -24.06057740
C       10.80018900   -16.43826870   -24.84957700
H       10.88518910   -16.84426690   -25.85757640
C       11.80618950   -17.17626760   -24.04057690
H       12.79018970   -16.92326740   -24.43357660
H       11.79918960   -16.76326750   -23.03157620
C       11.65618900   -18.68026730   -24.16657640
H       10.73318960   -18.92126850   -24.69457630
C       12.90518950   -19.26326750   -24.81757740
H       12.81818960   -20.30126760   -25.16257670
H       13.16018960   -18.65826800   -25.69657710
H       13.67818930   -19.23826790   -24.03957750
C       11.49718950   -19.25026700   -22.76857760
H       11.29318900   -20.32226750   -22.66057780
H       12.21718980   -18.91526790   -22.01057620
H       10.59318920   -18.74526790   -22.40557670
C        9.33518980   -16.63926700   -24.52757640
O        8.64418890   -17.27526860   -25.31657600
N        8.74818900   -16.11026760   -23.47157670
H        9.44118980   -15.71826740   -22.84457780
C        7.38518950   -16.22926710   -23.08357620
H        7.19218920   -17.28526690   -22.89457700
C        7.10718920   -15.62726780   -21.72157670
H        7.37618920   -14.57626820   -21.61257740
C        5.64618920   -15.84126760   -21.26757620
H        5.35618930   -16.86526870   -21.00157740
H        5.53018950   -15.34726810   -20.29457660
H        4.89218950   -15.35726740   -21.89957620
C        7.93218950   -16.47726820   -20.74557690
H        7.72118950   -17.53126720   -20.96357730
H        8.97418980   -16.19126700   -20.93257710
H        7.67118930   -16.15126800   -19.73157690
C        6.34518960   -15.77526760   -24.14657780
O        5.28218940   -16.35526850   -24.28657720
N        6.66584928   -14.67603822   -24.84639171
H        7.54237502   -14.20169893   -24.61872075
C        5.76962104   -14.09121011   -25.84764802
H        4.76786041   -14.18816575   -25.43849432
C        6.06034927   -12.59293707   -26.05235280
H        6.18692323   -12.11622822   -25.07925433
H        6.99668138   -12.48048768   -26.60199331
C        4.93548966   -11.85512639   -26.81062155
H        5.22662739   -10.80979780   -26.92573725
H        4.83189370   -12.28345047   -27.80735512
C        3.57324916   -11.90738615   -26.09333873
H        3.26858643   -12.94068138   -25.93998372
H        3.66964996   -11.42266487   -25.11993389
N        2.51642036   -11.24294146   -26.86989487
H        2.72876402   -10.93823779   -27.81390090
C        1.29807053   -10.95679819   -26.45400940
N        0.81970129   -11.31772322   -25.30042030
H        1.31669799   -11.92071286   -24.65932761
H       -0.08481179   -10.94278783   -25.03335078
N        0.50856383   -10.27844265   -27.22347311
H        0.80146722   -10.07076297   -28.16452906
H       -0.42986645   -10.04562740   -26.92490685
C        5.76268753   -14.88312013   -27.15159244
O        4.70937672   -14.98353700   -27.75050006
N        6.85918950   -15.54026790   -27.54557610
H        7.73318910   -15.44726750   -27.04057690
C        6.83518930   -16.53126720   -28.60557750
H        6.37318940   -16.04326820   -29.46357730
C        8.24318980   -17.14626690   -29.02557750
H        8.74518970   -17.52926830   -28.13657760
C        8.14518930   -18.30426790   -29.99357600
H        7.94518950   -17.95726780   -31.01557730
H        9.09818940   -18.84826850   -29.98257640
H        7.39418940   -19.04426770   -29.69357680
C        9.20218940   -16.16826820   -29.70257760
H        8.67618940   -15.77926830   -30.57457730
H        9.30418970   -15.27826790   -29.08057790
C       10.68718910   -16.59226800   -30.07957650
H       11.20518970   -17.01626780   -29.20957760
H       10.58518980   -17.45026780   -30.75557710
H       11.33718970   -15.86626820   -30.58257680
C        5.94418950   -17.64426800   -28.18057630
O        4.96718930   -17.91526790   -28.71157650
N        6.15118930   -18.27526860   -26.99757770
H        7.03518920   -18.12726780   -26.52657700
C        5.35218950   -19.33526800   -26.49257660
H        5.23918910   -20.12926860   -27.23057750
C        5.94418950   -19.85326770   -25.18357660
H        7.03018950   -19.90526770   -25.10057640
H        5.70518920   -19.25026700   -24.30757710
C        5.51618960   -21.24826810   -24.89457700
O        6.04918960   -22.23926730   -25.29357720
N        4.47618910   -21.38726810   -24.06157680
H        4.37118910   -22.26126860   -23.55957600
H        4.01718950   -20.61526870   -23.59457780
C        3.87618920   -18.93226810   -26.34657670
O        3.03518940   -19.75426860   -26.59557720
N        3.44018940   -17.68226810   -26.19857600
H        4.07518910   -16.90526770   -26.34057620
C        2.08018920   -17.09726720   -26.25657650
H        1.38918940   -17.59826850   -25.57857700
C        2.10818930   -15.63026810   -25.82757760
H        2.69018940   -15.06826780   -26.55857660
C        0.67418930   -15.10326770   -25.66557690
H        0.08818930   -15.33926770   -26.56257630
H        0.24018930   -15.55226800   -24.76257710
H        0.72718940   -14.01826760   -25.51057620
O        2.71718930   -15.64526750   -24.50757600
H        3.56418940   -16.09326740   -24.55857660
C        1.54518940   -17.11226840   -27.67457770
O        0.49318930   -17.70126720   -27.90357780
N        2.38318940   -16.59626770   -28.63857650
H        3.29418950   -16.28926850   -28.31857680
C        1.94118930   -16.37526700   -30.03257750
H        0.97418930   -15.87526800   -30.07857700
C        3.04418950   -15.42926790   -30.65857700
H        4.10118910   -15.67726800   -30.55957600
H        2.89818930   -15.38826750   -31.73857690
C        2.82518940   -13.88526820   -30.25457760
H        2.78818940   -13.88326740   -29.16557690
C        4.02318950   -13.03126810   -30.61957740
H        4.93718960   -13.46926780   -30.19857600
H        4.09918930   -12.97826770   -31.71257780
H        3.76818940   -12.05226800   -30.19557760
C        1.63318930   -13.28526780   -30.95757680
H        0.63018940   -13.60526750   -30.64857670
H        1.62618940   -12.18926810   -30.91657640
H        1.69018940   -13.43926810   -32.04257580
C        1.85018930   -17.62526700   -30.88657760
O        1.12018930   -17.68226810   -31.86357690
N        2.64118930   -18.62826730   -30.49357600
H        3.16418930   -18.46726800   -29.64057730
C        2.69918940   -19.94026760   -31.16457750
H        3.01918940   -19.75226780   -32.18957520
C        3.76618930   -20.85226820   -30.42557720
H        3.57118940   -20.94226840   -29.35657690
H        3.62118940   -21.81626700   -30.91257670
C        5.22818950   -20.48426820   -30.78357700
H        5.41618920   -19.46226690   -30.45457650
C        6.22118950   -21.37526700   -30.10457610
H        7.22118950   -21.32226750   -30.55257610
H        6.31118920   -21.08626750   -29.04957770
H        5.84518960   -22.39526750   -30.25657650
C        5.53218940   -20.80926700   -32.26657870
H        6.55518910   -20.47426800   -32.48257830
H        5.38818930   -21.87226870   -32.49657820
H        4.92918920   -20.20326810   -32.95457840
C        1.37518930   -20.70426750   -31.17457770
O        1.05018940   -21.32126810   -32.17457580
N        0.56418930   -20.47626690   -30.12957760
H        0.88818930   -19.86626820   -29.38857650
C       -0.64381060   -21.16526790   -29.96857640
H       -0.39581070   -22.22126770   -30.07857700
C       -1.22181070   -20.94526860   -28.51057620
H       -1.23281060   -19.86526870   -28.36357690
H       -2.20581050   -21.40926740   -28.44757650
C       -0.27681060   -21.56626700   -27.41857720
H       -0.45881070   -22.62626840   -27.23757740
H        0.75618930   -21.38326840   -27.71157650
C       -0.54681060   -20.92426870   -26.11057660
O       -1.51181070   -21.20526700   -25.47257610
N        0.38318940   -20.10026740   -25.61157610
H        0.05118930   -19.54526710   -24.83157730
H        1.33018930   -19.98226740   -25.95357700
C       -1.68581070   -20.86726760   -31.03357700
O       -2.75181060   -21.39826770   -30.85257720
N       -1.49081060   -20.16126820   -32.21157840
H       -0.53481070   -19.84526820   -32.32557680
C       -2.43081070   -20.11626820   -33.37457660
H       -1.78081070   -20.01626780   -34.24357600
H       -2.94581060   -21.07626720   -33.41157530
C       -3.45881060   -18.97226720   -33.30157850
O       -3.70081070   -18.21026800   -34.23157500
N       -4.11181070   -18.87726780   -32.15857700
H       -4.08681060   -19.70626830   -31.57657620
C       -4.98281050   -17.75926780   -31.75057600
H       -5.92181060   -17.85726740   -32.29457860
C       -5.34881070   -18.03226850   -30.26257710
H       -4.40981050   -18.04726790   -29.69657710
H       -5.91381070   -17.22126770   -29.78757670
C       -6.15681080   -19.24026870   -29.96657750
C       -7.56181050   -19.22726820   -30.22157670
H       -7.99181080   -18.26926800   -30.47357750
C       -8.24781040   -20.42126850   -30.06557660
H       -9.30781080   -20.45926860   -30.27157780
C       -7.60881040   -21.60326770   -29.58557700
O       -8.37281040   -22.77426720   -29.31857680
H       -9.30181030   -22.67326740   -29.54157640
C       -6.23681070   -21.56026840   -29.26357650
H       -5.78581050   -22.40726850   -28.76857760
C       -5.48781060   -20.35126690   -29.43357660
H       -4.42481090   -20.32526780   -29.24157710
C       -4.44381050   -16.35926820   -32.05557630
O       -5.08081050   -15.45726780   -31.63157650
N       -3.24181060   -16.09626770   -32.58857730
H       -2.73481060   -16.90926740   -32.91757580
C       -2.49681070   -14.85326770   -32.43557740
H       -2.73881050   -14.47926810   -31.44157600
C       -0.98381070   -15.20126820   -32.29757690
H       -0.38381070   -14.30126760   -32.16957860
H       -0.81081070   -15.95026780   -31.52457620
O       -0.59481070   -15.86626820   -33.49257660
H        0.26518930   -16.24526790   -33.29857640
C       -2.72481060   -13.69026760   -33.47357560
O       -2.88481070   -12.55526730   -33.09257510
N       -2.75881080   -14.05526730   -34.76257710
H       -2.62181070   -15.02626800   -35.01757810
C       -2.80481080   -13.14626790   -35.89957810
H       -3.49281070   -13.53026770   -36.65257640
H       -3.31481080   -12.22526740   -35.61657710
C       -1.41481070   -12.77826790   -36.49357600
O       -1.36381070   -12.06126790   -37.44257740
N       -0.31481070   -13.24726770   -35.92457580
H       -0.43681060   -13.87226770   -35.13657760
C        1.02018930   -12.82026770   -36.32957840
H        0.92718940   -11.77026750   -36.60957720
C        1.97918940   -12.79726790   -35.12157820
H        1.44518940   -12.29026790   -34.31757740
C        2.35218930   -14.26426790   -34.75357820
H        2.74618940   -14.97326760   -35.49157710
H        3.09118940   -14.24126820   -33.94257740
H        1.42518940   -14.73226740   -34.39857860
C        3.27218940   -12.02526760   -35.39757540
H        4.07618950   -12.67126750   -35.74857710
H        3.08318920   -11.28326800   -36.17357640
C        3.82818940   -11.25126740   -34.21357730
H        3.05618930   -10.77426820   -33.59757610
H        4.48518940   -11.80426790   -33.53157810
H        4.43418930   -10.43226810   -34.62057880
C        1.63418940   -13.65426830   -37.49457550
O        1.32518940   -14.79726790   -37.57357790
N        2.52218940   -13.08926770   -38.28057860
H        2.70318940   -12.10526750   -38.12057880
C        3.52218940   -13.79226780   -39.22157670
H        3.02318930   -14.50726800   -39.87457660
C        4.20418930   -12.70126820   -40.17057800
H        4.65918920   -11.87926770   -39.61757660
H        5.04018930   -13.23226740   -40.62757870
C        3.19218950   -12.17226790   -41.20157620
H        2.91218920   -13.08826730   -41.72157670
H        2.31818940   -11.76826760   -40.69157790
C        3.74418930   -11.12826820   -42.15857700
H        4.66518930   -11.37926770   -42.68457790
H        3.01618930   -10.93226810   -42.94557570
N        3.94818930    -9.94526770   -41.27457810
H        3.78718920    -9.98726750   -40.27857590
C        4.30118940    -8.78026770   -41.74857710
N        4.42018940    -8.48426820   -42.98257830
H        4.37618920    -9.26426790   -43.62257770
H        4.67318920    -7.55126760   -43.27557750
N        4.38618950    -7.78226760   -41.02257540
H        4.14918950    -7.94126800   -40.05357740
H        4.14618920    -6.89126780   -41.43457790
C        4.42418960   -14.69826790   -38.38157650
O        4.97818950   -14.31826780   -37.33257680
N        4.57218930   -15.97226810   -38.83157730
H        4.14618920   -16.25326730   -39.70657730
C        5.52418950   -16.82126810   -38.20057680
H        5.33018920   -16.82726860   -37.12757870
C        5.28018950   -18.26426700   -38.72557830
H        4.23518940   -18.38826750   -39.03657530
H        5.76218940   -18.37726780   -39.70457840
C        5.61418910   -19.42726710   -37.77857590
C        6.81618930   -20.13726810   -37.94657520
H        7.57218930   -19.72826770   -38.60057830
C        7.11418910   -21.28126720   -37.16357800
H        8.07518960   -21.76626780   -37.24957660
C        6.22218940   -21.59726720   -36.15157700
H        6.45818950   -22.41726680   -35.48957820
C        5.04218910   -20.89226720   -36.03257750
H        4.34218930   -21.27626800   -35.30457690
C        4.73818920   -19.80926700   -36.82457730
H        3.83618930   -19.23126790   -36.68757630
C        7.01118950   -16.45826720   -38.44557570
O        7.86718940   -16.58026700   -37.55957790
N        7.26518920   -15.94826790   -39.65057750
H        6.55118940   -15.88126750   -40.36557770
C        8.50218960   -15.28726770   -39.91357800
H        9.24818900   -16.07326700   -40.03357700
C        8.45718960   -14.56426810   -41.25657650
H        7.51518920   -14.03126810   -41.38357540
H        9.22918890   -13.80326750   -41.37357710
C        8.49918940   -15.52726750   -42.45457840
H        7.63118930   -16.18226810   -42.52457810
H        8.26518920   -14.85926820   -43.28257750
C        9.70918940   -16.44226840   -42.67157750
O       10.82718940   -16.01426700   -42.26757810
O        9.60718920   -17.57526780   -43.21057510
C        9.02718930   -14.25826740   -38.75657650
O       10.22318940   -14.02526760   -38.73657610
N        8.14518930   -13.71126750   -37.89257810
H        7.18218950   -14.01926800   -37.95257570
C        8.49018960   -12.74226760   -36.84957500
H        9.31318950   -12.14026740   -37.23657610
C        7.35018920   -11.73926730   -36.45657730
H        6.41218950   -12.28626820   -36.36657710
C        7.53918930   -11.01526740   -35.04957580
H        8.48918910   -10.46826740   -35.05157850
H        6.72118950   -10.35126780   -34.74557880
H        7.70818950   -11.77726750   -34.27857590
C        7.15618940   -10.66726780   -37.52057650
H        8.11118890   -10.15526770   -37.64157870
H        6.95518920   -11.14226820   -38.48057560
C        5.91618920    -9.71426770   -37.33357620
H        5.78018950    -9.09626770   -38.22957610
H        4.96618940   -10.17626760   -37.03657530
H        6.22718950    -8.98226740   -36.57857510
C        8.95818900   -13.51426790   -35.58557510
O        9.98318960   -13.15326790   -35.01657870
N        8.29018970   -14.57526780   -35.18757630
H        7.41918950   -14.76626780   -35.66757580
C        8.84918980   -15.51926800   -34.22857670
H        8.99018960   -15.00526810   -33.27857590
C        7.88118930   -16.74626730   -34.03957750
H        7.93018910   -17.42026710   -34.89457700
H        8.21618940   -17.21726800   -33.11557770
C        6.38218930   -16.26226810   -33.82457730
H        6.09818940   -15.69726750   -34.71257780
C        5.58518930   -17.57726860   -33.75357820
H        5.37318940   -17.92126850   -34.77357860
H        6.06518940   -18.33726690   -33.12457660
H        4.66518930   -17.35526850   -33.19957730
C        6.37218950   -15.37026790   -32.60657500
H        7.01918940   -14.49726770   -32.75657650
H        5.39618920   -14.90626810   -32.41757580
H        6.53218940   -15.86426730   -31.63957790
C       10.28318980   -15.98026750   -34.63657760
O       11.11018940   -16.06226730   -33.78157810
N       10.47718910   -16.37126730   -35.86757660
H        9.65318970   -16.41226770   -36.45557790
C       11.80118940   -16.80926700   -36.29857640
H       12.04818920   -17.72926710   -35.77057650
C       11.94618890   -17.22726820   -37.80457690
H       11.59718890   -16.43126870   -38.46257780
H       12.97018910   -17.50026700   -38.05957790
C       11.07418920   -18.46726800   -38.15257640
H       11.31618980   -19.38626860   -37.61957550
H       10.02118970   -18.24826810   -37.97657780
C       11.29418950   -18.74126820   -39.64957810
O       10.36018940   -19.05826760   -40.40657810
O       12.40618900   -18.68326760   -40.21957780
C       12.85518930   -15.76526740   -36.08357620
O       13.98818970   -16.09026720   -35.81057740
N       12.58418940   -14.47426800   -36.31957630
H       11.63218980   -14.13426780   -36.37357710
C       13.47918890   -13.38926790   -36.02957530
H       14.44718930   -13.58526800   -36.49157710
C       12.94618890   -12.05626770   -36.66957860
H       13.10518930   -12.07926750   -37.75457760
H       11.87718960   -11.89426800   -36.48657610
H       13.36018940   -11.16126820   -36.18957520
C       13.71618940   -13.31226830   -34.50757600
O       14.84018900   -13.22826770   -34.11657710
N       12.67218970   -13.35326770   -33.61357880
H       11.72718910   -13.36726760   -33.98057560
C       12.82318970   -13.26226810   -32.18957520
H       13.28018950   -12.29926780   -31.95957760
C       11.48818970   -13.22226810   -31.44657710
H       11.01118950   -14.13326740   -31.80657770
C       11.54118920   -13.14326760   -29.89457700
H       12.11718940   -12.27026750   -29.56357770
H       10.53918930   -13.18426800   -29.45057680
H       12.04018970   -14.03426740   -29.49357600
C       10.58718970   -11.97926810   -31.86757660
H       10.85818960   -11.11726760   -31.25857730
H       10.82118890   -11.71826740   -32.89957810
C        9.06518940   -12.19026760   -31.75457760
H        8.54718970   -11.32326790   -32.18257520
H        8.81818960   -13.10926820   -32.29857640
H        8.76818940   -12.37526800   -30.71457670
C       13.74318980   -14.34026810   -31.70757680
O       14.55318930   -14.13926790   -30.79257770
N       13.67918970   -15.47426800   -32.41357800
H       12.99818900   -15.46126750   -33.16257860
C       14.53118900   -16.65926740   -32.18257520
H       14.51418970   -16.87126730   -31.11357690
C       13.94218920   -17.87426760   -32.86457820
H       13.69418910   -17.48626710   -33.85257720
C       14.75118920   -19.14226720   -32.96057510
H       15.66718960   -18.84526820   -33.48657610
H       14.97918890   -19.51426700   -31.95357700
H       14.19618890   -19.92426870   -33.49357600
O       12.65218930   -18.25926780   -32.37457660
H       12.15018940   -17.49326710   -32.66157530
C       16.04619030   -16.43126870   -32.63157650
O       16.96518900   -16.73426820   -31.89957620
N       16.23518940   -15.92126750   -33.84457780
H       15.37318900   -15.81726740   -34.36557770
C       17.56518940   -15.49926760   -34.40157700
H       18.22019000   -16.36626820   -34.49257660
C       17.38618850   -14.95826820   -35.84157560
H       16.60318950   -14.20526790   -35.92457580
H       18.25119020   -14.37826820   -36.16457750
C       17.26818850   -16.13526730   -36.77757640
H       18.27919010   -16.54126740   -36.79257580
H       16.60618970   -16.93726730   -36.45257570
C       16.83318900   -15.67626760   -38.18557740
H       15.79018970   -15.36326790   -38.20357510
H       17.42718890   -14.77226730   -38.32157520
C       17.18818860   -16.70526700   -39.26757810
H       18.08119010   -17.26526830   -38.98957820
H       16.46218870   -17.51826860   -39.29257580
N       17.38118930   -16.08726690   -40.57857510
H       18.01418880   -15.30126760   -40.53057860
H       17.65218930   -16.64626690   -41.37457660
H       16.48918910   -15.77826790   -40.93857570
C       18.22719000   -14.44426820   -33.45557790
O       19.43519020   -14.47126770   -33.25257870
N       17.34418870   -13.55826760   -32.94257740
H       16.41618920   -13.54126740   -33.35057830
C       17.84118840   -12.55426790   -31.94257740
H       18.73419000   -12.07826810   -32.34857560
C       16.80918880   -11.50226780   -31.65057750
H       15.82818890   -11.97426800   -31.51357650
H       17.18718910   -11.02126790   -30.73957630
C       16.62619020   -10.44726750   -32.77857590
C       15.38018890   -10.32326790   -33.45957570
H       14.52318950   -10.95026780   -33.26157760
C       15.27718930    -9.33626750   -34.47157670
H       14.38118930    -9.27826790   -35.07257840
C       16.37918850    -8.57826810   -34.85357670
H       16.26418880    -7.85726790   -35.65057750
C       17.56118970    -8.64326760   -34.08557510
H       18.31418990    -7.88026760   -34.21757510
C       17.73118970    -9.59326740   -33.04257580
H       18.66018870    -9.62426760   -32.49357600
C       18.35219000   -13.21026800   -30.67757610
O       19.50518990   -13.04826740   -30.27757640
N       17.55918880   -13.98926730   -29.94757650
H       16.66518970   -14.24726770   -30.34857750
C       18.01818850   -14.90226750   -28.91357610
H       18.34018900   -14.28926750   -28.07157710
C       16.85318950   -15.82926750   -28.44257740
H       16.48818970   -16.24526790   -29.38157650
H       17.25018880   -16.63426780   -27.82557680
C       15.66218950   -15.09626770   -27.81357770
H       15.26118950   -14.34526820   -28.49357600
C       14.55618950   -15.98726750   -27.37457660
H       13.58018970   -15.49326800   -27.29457660
H       14.39418890   -16.74726870   -28.14857670
H       14.75718980   -16.56826780   -26.46557620
C       16.03919030   -14.33726790   -26.58157730
H       15.10918900   -14.08726790   -26.05657770
H       16.54818920   -14.99026780   -25.86257740
H       16.53619000   -13.36326790   -26.66957660
C       19.25018880   -15.80326750   -29.19857600
O       20.09818840   -15.91126820   -28.32257650
N       19.39719010   -16.39126780   -30.40657620
H       18.68918990   -16.35226820   -31.12957760
C       20.43519020   -17.37826730   -30.82557680
H       20.65118980   -18.00526810   -29.96057700
C       19.83819010   -18.23326870   -31.97457700
H       19.27219010   -17.60926820   -32.66557690
H       20.58318900   -18.72326850   -32.59957500
C       18.87718960   -19.34826850   -31.47257610
O       18.71218870   -19.55426790   -30.27857780
N       18.17318920   -20.11126710   -32.32757570
H       17.51918980   -20.77626800   -31.93257710
H       18.07218930   -19.68426700   -33.24057770
C       21.76018910   -16.77326770   -31.25757600
O       22.76418880   -17.42826840   -31.15957640
N       21.70619010   -15.52326770   -31.78557780
H       20.82618900   -15.13726810   -32.10557560
C       22.87918850   -14.66126820   -31.98657610
H       23.78919030   -15.22526740   -32.19457630
C       22.69618990   -13.96826740   -33.35557560
H       21.77718930   -13.39426800   -33.47657780
H       23.53818890   -13.29926780   -33.53257750
C       22.74318890   -14.89226820   -34.59157560
H       22.08018880   -15.74026780   -34.42157750
H       22.31918910   -14.35226820   -35.43757630
C       24.14218900   -15.46126750   -34.93557740
O       25.15218930   -15.20626740   -34.31957630
N       24.28318980   -16.12326810   -36.05557630
H       25.18718910   -16.48026850   -36.34257510
H       23.48818970   -16.11226840   -36.68457790
C       23.23818970   -13.74126820   -30.80757710
O       24.15718840   -12.92526820   -30.96357730
N       22.56218910   -13.88526820   -29.65757750
H       21.78118900   -14.52326770   -29.74757770
C       22.86718940   -13.31426810   -28.34557720
H       22.03018950   -13.68126770   -27.75157740
C       24.16018870   -13.96426770   -27.69657710
H       24.95619010   -13.92726800   -28.44057660
H       24.55118940   -13.46526810   -26.80957600
C       23.79818920   -15.37026790   -27.24057770
O       22.93818860   -15.57526780   -26.34657670
N       24.43918990   -16.41426850   -27.67957690
H       24.05319020   -17.27026750   -27.30057720
H       25.00718880   -16.42926790   -28.51757620
C       22.65918920   -11.77426820   -28.26257710
O       23.47118950   -11.08726790   -27.64457700
N       21.64618870   -11.22526740   -28.91357610
H       20.90718840   -11.87226770   -29.16257670
C       21.43618970    -9.77726750   -29.00457760
H       22.19118880    -9.19726750   -28.47257610
C       21.47019000    -9.22226810   -30.45857620
H       20.62118910    -9.65826800   -30.98457720
C       21.30218890    -7.65826800   -30.48357770
H       20.35718920    -7.18226770   -30.19657710
H       22.13118930    -7.32026770   -29.84957700
H       21.44718930    -7.37426760   -31.53357700
C       22.72318840    -9.74826810   -31.17157750
H       23.28018950    -8.90226750   -31.57357600
H       23.39318850   -10.37326810   -30.58057790
C       22.52518840   -10.55526730   -32.49957660
H       21.66718860   -11.22226810   -32.35057830
H       22.33618930    -9.97026820   -33.40857700
H       23.37018970   -11.23326780   -32.67357640
C       20.04918860    -9.45526790   -28.46057700
O       19.09918980   -10.19526770   -28.72657780
N       20.01418880    -8.54726790   -27.51457790
H       20.78718950    -7.93826770   -27.27357670
C       18.76218990    -8.20526790   -26.77857780
H       18.00318910    -8.82226750   -27.25957680
C       18.79918860    -8.58926770   -25.28657720
H       19.60018920    -8.01526740   -24.81957630
C       17.55319020    -8.44026760   -24.49857710
H       17.34918980    -7.37026790   -24.36857600
H       16.73618890    -8.87726780   -25.08657650
H       17.67318920    -9.02126790   -23.57657620
O       19.16819000    -9.96726800   -25.24257660
H       20.12318990   -10.01826760   -25.15757750
C       18.32718850    -6.73926780   -26.92557720
O       19.11718940    -5.84226800   -26.67257690
N       17.05518910    -6.41326760   -27.26157760
C       15.98218920    -7.40326790   -27.63657760
H       16.08718870    -8.33726790   -27.07057760
H       16.06218910    -7.62926770   -28.70657730
C       14.62818910    -6.58626790   -27.42557720
H       14.35218910    -6.68926760   -26.36957740
H       13.96618940    -6.92926790   -28.23157690
C       15.13918970    -5.12626790   -27.50957680
H       14.50818920    -4.38126800   -27.00957680
H       15.11018940    -4.82826760   -28.56557660
C       16.58318900    -5.03926800   -27.11057660
H       17.08119010    -4.45226760   -27.88157650
C       16.57618900    -4.41926770   -25.76757620
O       16.38818930    -5.07526780   -24.74757770
N       16.71118930    -3.09726790   -25.73857690
H       16.94818880    -2.63326790   -26.60857770
C       16.68418880    -2.32326770   -24.46857640
H       17.17018890    -2.96126770   -23.72957610
C       17.53818890    -1.01726780   -24.61557770
H       17.08918950    -0.53126780   -25.48157690
H       17.41318890    -0.39926780   -23.72657780
S       19.27818870    -1.57526780   -24.74757770
H       19.88218880    -0.39126780   -24.61257740
C       15.19318960    -2.14926770   -24.11657710
O       14.40018940    -1.60626780   -24.85457610
N       14.74218940    -2.59026790   -22.91957660
H       15.37618920    -3.11026790   -22.32357600
C       13.41018960    -2.40526770   -22.30657770
H       12.69718930    -1.94126780   -22.98957630
C       12.85618970    -3.77626780   -21.98757740
H       13.53218940    -4.55726770   -21.63957790
H       12.13418960    -3.72326780   -21.17257690
C       12.05518910    -4.40926790   -23.09057620
H       11.35918900    -3.64426780   -23.43457600
C       12.80018900    -4.85326770   -24.32557680
H       13.64818950    -4.18126770   -24.50857730
H       13.17818930    -5.87826780   -24.22957610
H       12.12218950    -4.79026790   -25.18557740
C       11.27318950    -5.59126760   -22.44857600
H       10.60418890    -5.26026770   -21.64457700
H       10.54118920    -5.91026780   -23.20057680
H       11.92618940    -6.44126800   -22.21357730
C       13.58818910    -1.60726770   -20.96157650
O       14.61618900    -1.84026780   -20.35857770
N       12.61418910    -0.78326780   -20.56657600
C       11.23018930    -0.69826780   -21.12857630
H       10.90218930    -1.74026780   -21.23057750
H       11.24118900    -0.17326780   -22.09157750
C       10.38718890     0.07573220   -20.11457630
H        9.88718890    -0.64726780   -19.45957760
H        9.71118930     0.77473220   -20.62257770
C       11.44018940     0.86473220   -19.27557750
H       10.98118970     1.15773220   -18.32257650
H       11.75018980     1.79773220   -19.76157760
C       12.50518890    -0.20426780   -19.24057770
H       13.42718890     0.32173220   -18.99057770
C       12.13418960    -1.22326780   -18.10157780
O       11.51618960    -2.25626780   -18.31057740
N       12.60318950    -1.03026780   -16.87257770
H       13.14618970    -0.17726780   -16.80757710
C       12.36018940    -1.81726780   -15.66757680
H       12.23318960    -2.86126780   -15.95157720
C       13.55318930    -1.38526770   -14.66257670
H       14.47518920    -1.85426780   -15.00757690
H       13.57718940    -0.30026780   -14.56557660
C       13.33118920    -1.95026780   -13.24057670
H       12.30418970    -1.81826780   -12.90157700
C       13.72618960    -3.38926770   -13.18757720
H       14.73518940    -3.51226780   -13.59957700
H       13.74318980    -3.82026770   -12.17957690
H       13.10218910    -4.02426770   -13.82957650
C       14.19418910    -1.18126770   -12.21957680
H       13.81418900    -0.15326780   -12.15657710
H       14.17018890    -1.53226780   -11.18057730
H       15.25318910    -1.12326780   -12.50057700
C       10.92918970    -1.54126780   -15.04757690
O       10.30518910    -2.40326790   -14.42957690
N       10.40518950    -0.34926780   -15.26457690
H       10.99818900     0.25873220   -15.81657700
C        9.11718940     0.08973220   -14.83957670
H        8.50318910    -0.79226780   -14.65757660
C        9.33618930     0.94473220   -13.50657650
H        8.34918980     1.27373220   -13.17957690
H        9.74918940     0.19373220   -12.83357720
C       10.36518960     2.12973210   -13.56857680
H       11.39618970     1.77673220   -13.59557720
H       10.29218960     2.74973230   -14.46257690
C       10.18618970     3.04373220   -12.28557680
H       10.79018970     3.91873220   -12.52557660
H        9.14318940     3.34473230   -12.18157670
N       10.73218920     2.41673230   -11.02557660
H       10.04518890     1.94973220   -10.45157720
C       11.95918940     2.39073230   -10.52357670
N       13.01718900     2.96573210   -11.16457650
H       12.89718910     3.07373210   -12.16257670
H       13.92418960     3.01273230   -10.72357650
N       12.22618960     1.88473220    -9.39957710
H       11.57618900     1.39873220    -8.79957680
H       13.18018910     1.91873220    -9.06957720
C        8.42918970     0.89273220   -15.92557720
O        8.85518930     0.93773220   -17.06757740
N        7.34218930     1.57673220   -15.53757670
H        7.03918930     1.58173220   -14.57157710
C        6.57318930     2.28873230   -16.52757640
H        6.06818910     3.06773210   -15.95557690
H        7.13418910     2.70673230   -17.36357690
C        5.35418940     1.54873220   -17.07157710
O        4.99318930     1.89473220   -18.18557740
N        4.85046799     0.53374515   -16.36694118
H        5.27087842     0.34369900   -15.46516655
C        3.68507797    -0.28845638   -16.71625608
H        2.92568414     0.35851224   -17.14501204
C        4.03890196    -1.35811407   -17.75750025
H        4.44207596    -0.87001653   -18.64514083
C        5.03572795    -2.41224511   -17.26720256
H        5.99163341    -1.94856522   -16.99669397
H        4.65182291    -2.95625458   -16.39491799
H        5.22909395    -3.15049895   -18.05306194
O        2.86441669    -2.03939752   -18.11302879
H        3.09043236    -2.53753152   -18.92114980
C        3.09002185    -0.94069203   -15.46704426
O        3.79810465    -1.16095655   -14.49622118
N        1.78606625    -1.21164849   -15.47406056
H        1.27259846    -1.02790033   -16.32925002
C        1.05236656    -1.83072079   -14.35722898
H        1.67989223    -1.78457053   -13.46876617
C       -0.22928640    -1.02474026   -14.03711602
H       -0.82769824    -1.61864055   -13.35102740
C        0.13068162     0.26684611   -13.28835503
H        0.75841452     0.05155755   -12.41688243
H        0.65603151     0.97214252   -13.94276099
H       -0.78277461     0.75202418   -12.91920048
C       -1.11364626    -0.62522856   -15.24150664
H       -2.05757643    -0.25125372   -14.84806634
H       -0.64027529     0.18644709   -15.79501105
C       -1.44069418    -1.74478342   -16.23018627
H       -2.18634104    -1.40411827   -16.95685085
H       -0.55091162    -2.05225594   -16.79144866
H       -1.85079090    -2.61386594   -15.70672077
C        0.77362809    -3.33733845   -14.54107705
O        0.14786942    -3.94024209   -13.68440676
N        1.24090671    -3.93819887   -15.64481013
H        1.79660674    -3.38165231   -16.28336977
C        0.88473245    -5.30535308   -16.07904465
H        1.27470487    -5.44056071   -17.08433851
C        1.55909648    -6.39192189   -15.20469897
H        1.16428012    -6.32820548   -14.19141614
C        1.34950821    -7.81906963   -15.72721179
H        1.64224088    -7.89883675   -16.78071556
H        1.94874224    -8.53056154   -15.14647928
H        0.30193534    -8.12532328   -15.64746899
O        2.95956620    -6.22460815   -15.12309839
H        3.32645632    -6.45907541   -16.01277662
C       -0.63883093    -5.47970269   -16.16842977
O       -1.23282319    -6.15109933   -15.32556226
N       -1.28499458    -4.83234634   -17.16103688
H       -0.67190842    -4.40487055   -17.86841998
C       -2.63149558    -5.34919288   -17.56665117
C       -3.76908691    -4.62306737   -16.82491006
H       -3.82335958    -3.56564036   -17.14275194
H       -3.59294364    -4.67603575   -15.73425783
H       -4.74511632    -5.09721328   -17.04616601
H       -2.68778276    -6.43624370   -17.31730057
C       -2.74766999    -5.21076930   -19.05506030
N       -3.65748580    -4.51095836   -19.72328679
C       -3.43100798    -4.72542099   -21.07581115
C       -4.24205548    -4.09825725   -22.15847243
H       -4.21316858    -2.98827866   -22.09992212
H       -3.78025688    -4.38190903   -23.12200111
N       -5.68415639    -4.49292734   -22.10839872
H       -5.79452248    -5.40106043   -21.63306591
H       -6.13178952    -4.56454222   -23.03700811
C       -2.33098559    -5.60440685   -21.26589425
O       -1.73302605    -6.10930501   -22.28477865
N       -1.91685313    -5.91160521   -19.94321461
C       -0.67311707    -6.60253139   -19.71857295
H       -0.51587206    -7.27100802   -20.58566125
H       -0.67838634    -7.19272381   -18.78501931
C        0.51425941    -5.61991782   -19.68392448
O        0.39566448    -4.44520430   -19.37890416
N        1.71585426    -6.10598810   -19.98817332
H        1.78602977    -7.07719278   -20.29069553
C        2.96059881    -5.35435272   -19.76208562
H        2.91468890    -4.93232485   -18.75676666
C        4.14009017    -6.32878991   -19.78047455
H        4.14281254    -6.85696729   -20.73320653
H        5.06918281    -5.76404311   -19.69530319
C        4.08287121    -7.33452351   -18.62679818
O        3.88735253    -6.89721933   -17.47035266
O        4.28246717    -8.54283238   -18.88714098
C        3.18775921    -4.15424570   -20.70615346
O        3.85103670    -3.21014416   -20.31071804
N        2.59160856    -4.13150093   -21.90332672
H        2.04911469    -4.95093288   -22.15925868
C        2.44777807    -2.95252640   -22.77892645
H        2.11332681    -3.33640670   -23.74170383
C        1.31306464    -2.04308128   -22.25646786
H        1.54621609    -1.76247358   -21.22823914
H        1.28738497    -1.13154590   -22.85008519
C       -0.09414176    -2.67545513   -22.28838843
H       -0.06807711    -3.66740822   -21.84410370
C       -1.05868088    -1.80456691   -21.48362819
H       -2.05744192    -2.25331369   -21.47698542
H       -0.72563886    -1.72772499   -20.44090882
H       -1.13156220    -0.79856141   -21.91211450
C       -0.64526352    -2.78961033   -23.71150996
H       -1.65073056    -3.22653760   -23.68901654
H       -0.70513075    -1.80657818   -24.19207926
H       -0.01723516    -3.44645490   -24.32191522
C        3.74535939    -2.18056286   -23.12562584
O        4.34153157    -2.45501659   -24.15479931
N        4.17518950    -1.19026780   -22.32257650
H        3.79318930    -1.10426780   -21.38857650
C        5.23118930    -0.25326780   -22.64957620
H        4.89718910     0.22373220   -23.57157710
C        5.43518920     0.87473220   -21.59957700
H        5.46418950     0.48973220   -20.58057790
C        6.75318960     1.69473220   -21.82157710
H        6.62018920     2.74573230   -21.53557780
H        7.57318930     1.28373220   -21.21957780
H        7.07418920     1.67473220   -22.87057690
C        4.28718950     1.90373220   -21.63457680
H        4.27618930     2.49873210   -22.55657770
H        3.36218930     1.35473220   -21.42157750
H        4.35618930     2.62173220   -20.80757710
C        6.58018920    -0.99326780   -22.91157720
O        7.15118930    -0.84226780   -23.95757680
N        7.13518950    -1.88626780   -22.03157620
C        7.00018930    -1.79726780   -20.56057740
H        5.98018930    -1.42926780   -20.39657780
H        7.71918920    -1.11026780   -20.09957700
C        7.27418950    -3.28126790   -20.12357710
H        6.38018940    -3.83626770   -20.43457600
H        7.44618940    -3.51026770   -19.06457710
C        8.44418910    -3.66626790   -21.04257770
H        8.41618920    -4.74926760   -21.21757700
H        9.37318900    -3.40226770   -20.52357670
C        8.25218960    -2.74126770   -22.35757640
H        9.18718910    -2.20926790   -22.53557780
C        8.14118960    -3.59026790   -23.59857750
O        9.04818920    -3.55326770   -24.42657660
N        7.03835362    -4.32096155   -23.73178820
H        6.30892827    -4.24674890   -23.03385878
C        6.80512697    -5.13453069   -24.91241175
H        7.61085952    -5.86155957   -25.00471660
C        5.47555715    -5.88347594   -24.74170983
H        4.67897180    -5.15831852   -24.56866807
H        5.27925347    -6.39547084   -25.67139009
C        5.43952003    -6.94620883   -23.62951302
H        5.68225882    -6.47529920   -22.67868202
C        4.04495792    -7.55955661   -23.52500271
H        4.01531511    -8.34036738   -22.75489637
H        3.31702081    -6.79419985   -23.23454599
H        3.72971428    -7.99412539   -24.48140363
C        6.41647409    -8.09407562   -23.89679949
H        6.27423941    -8.90385795   -23.17087953
H        6.27166336    -8.50326937   -24.90464188
H        7.44992946    -7.74688060   -23.80164528
C        6.86116311    -4.27084307   -26.18594026
O        7.29106805    -4.76079636   -27.22161730
N        6.55918930    -2.96026780   -26.08357620
H        6.14418940    -2.67126770   -25.20557790
C        6.55618950    -2.14526770   -27.28057670
H        6.03718950    -2.69826770   -28.06357770
C        5.66418930    -0.83426780   -27.11257740
H        5.38618950    -0.48026780   -28.10557750
H        4.69118930    -1.17126770   -26.75557710
O        6.30318930     0.18773220   -26.46557620
H        6.50418950     0.00673220   -25.54457660
C        7.91618920    -1.92726780   -27.90757750
O        7.98318910    -1.64926780   -29.09457780
N        8.92218970    -2.18726780   -27.12957760
H        8.78018950    -2.41426780   -26.15357780
C       10.27818970    -1.95026780   -27.53257750
H       10.23818970    -1.24226780   -28.36057660
C       11.22418980    -1.37326780   -26.46257780
H       11.22818950    -2.06626770   -25.61257740
H       12.23518940    -1.37426780   -26.88757710
C       10.95618920     0.07273220   -25.97857670
C       11.32018950     1.19173220   -26.78557780
H       11.91218950     1.02673220   -27.67357640
C       11.07418920     2.46573210   -26.34757610
H       11.43718910     3.28473210   -26.95057680
C       10.27018930     2.62473230   -25.17457770
O        9.89618970     3.84373210   -24.71257780
H       10.26418970     4.52373220   -25.28157620
C        9.81918910     1.54973220   -24.44957730
H        9.17818930     1.75673220   -23.60557750
C       10.11618900     0.20073220   -24.84357640
H        9.76818940    -0.65426780   -24.28157620
C       10.96618940    -3.23326780   -28.12757680
O       11.88718890    -3.16826770   -28.93557740
N       10.32418920    -4.41226770   -27.87057690
H        9.44718930    -4.36526780   -27.36457630
C       10.55218890    -5.62626790   -28.64257620
H       11.64118960    -5.59126760   -28.66257670
C       10.10218910    -7.00426770   -27.98357770
H        9.03918930    -6.86226800   -27.79257770
C       10.28918930    -8.19526770   -29.00857730
H        9.56218910    -8.18026730   -29.82957650
H       11.31218910    -8.21626760   -29.40257640
H       10.25718980    -9.14126780   -28.45357700
C       10.74818900    -7.28026770   -26.63657760
H       11.70218940    -7.80426790   -26.69457630
H       11.06818960    -6.34126760   -26.18457600
C        9.97218890    -8.17026810   -25.74857710
H        9.08718970    -7.62126780   -25.40357780
H        9.83618930    -9.17626760   -26.16257670
H       10.53518960    -8.23626800   -24.80957600
C        9.99618910    -5.46826790   -30.07357600
O       10.63418960    -5.77026800   -31.05957600
N        8.79218960    -4.87526800   -30.20057680
H        8.23718930    -4.64326760   -29.38557620
C        8.19818970    -4.48026800   -31.50957680
H        8.11518960    -5.39026780   -32.10357670
C        6.68818950    -4.11226800   -31.32657620
H        6.28618960    -4.10226770   -32.34657670
H        6.14918950    -4.82526780   -30.68857770
H        6.40318920    -3.09926770   -31.01757620
C        8.92418960    -3.32726790   -32.23557660
O        8.97518920    -3.35426780   -33.43057630
N        9.60418890    -2.50526790   -31.43157770
H        9.33418940    -2.56326770   -30.45657730
C       10.51918890    -1.42326780   -31.93757630
H        9.99218940    -0.67326780   -32.52757640
H       10.88718890    -0.91926780   -31.04457660
C       11.76118950    -1.93726780   -32.73357770
O       12.11218930    -1.36626780   -33.73557660
N       12.36318970    -3.00926780   -32.28257750
H       12.15718940    -3.34426780   -31.34857750
C       13.50018980    -3.54026770   -33.01757810
H       14.02618980    -2.63626790   -33.32757570
C       14.23518940    -4.44726800   -32.01957700
H       14.47618960    -3.79126790   -31.18257710
H       13.53518960    -5.20726780   -31.67357640
C       15.60518930    -5.10526800   -32.45057680
H       15.52018930    -5.65226790   -33.38957600
C       16.71818920    -4.09126760   -32.60157780
H       16.81618880    -3.49426770   -31.68657680
H       17.69418910    -4.55626770   -32.78957750
H       16.45818900    -3.38626790   -33.40057750
C       16.09318920    -6.16126780   -31.51157760
H       17.02518840    -6.61826800   -31.86557770
H       16.27118870    -5.84126760   -30.47757720
H       15.35618970    -6.96726800   -31.61057660
C       13.07318970    -4.32326790   -34.35857770
O       13.73818970    -4.26526780   -35.40057750
N       11.95318890    -4.98926780   -34.30357740
H       11.55618950    -5.10626790   -33.37857820
C       11.36818980    -5.66326760   -35.42457580
H       12.10318950    -6.36726760   -35.81657790
C       10.20418930    -6.46126790   -34.98357770
H        9.39918900    -5.84126760   -34.58957670
H        9.76718900    -6.86326790   -35.89757540
C       10.55618950    -7.64926770   -34.04257580
H       11.07718940    -7.22226760   -33.18557740
C        9.28418920    -8.19226740   -33.54057690
H        8.79018970    -7.39026780   -32.97757720
H        8.62518980    -8.43326760   -34.38357540
H        9.46718980    -9.09726810   -32.94757840
C       11.41318890    -8.74426750   -34.70557790
H       12.11718940    -8.29026790   -35.41357800
H       11.92318920    -9.40826800   -33.99657820
H       10.84318920    -9.47026820   -35.29857640
C       10.91018960    -4.76626780   -36.57957840
O       10.96318910    -5.20826770   -37.71757510
N       10.49518970    -3.47026780   -36.22857670
H       10.54618930    -3.19326780   -35.25557710
C       10.08118920    -2.37426780   -37.18057630
H        9.92618940    -2.80526780   -38.16957860
C        8.70518970    -1.75826780   -36.76957700
H        8.39718910    -0.94426780   -37.42557530
C        7.62918950    -2.85526780   -36.79257580
H        7.13418910    -3.04026770   -35.83057790
H        6.79418950    -2.55226780   -37.43657680
H        7.98218920    -3.81326770   -37.19357680
O        8.78518960    -1.36826780   -35.44657520
H        8.69918920    -2.10726790   -34.83957670
C       11.17518900    -1.26626780   -37.37257770
O       11.00518890    -0.37926780   -38.19957730
N       12.27618980    -1.41326770   -36.64257810
H       12.38318920    -2.11826780   -35.92257690
C       13.48618890    -0.59526780   -36.82757570
H       14.29618930    -0.93726780   -36.18357850
H       13.65018940    -0.58426780   -37.90557860
C       13.34618950     0.92273220   -36.50857540
O       13.79218960     1.75373220   -37.34457780
N       12.67118930     1.35573220   -35.43057630
H       12.35418890     0.70073220   -34.72557830
C       12.32618900     2.68573210   -35.15957640
H       11.79518890     3.11573220   -36.00857540
C       11.35518930     2.65673230   -33.91957860
H       11.67718890     2.15873220   -33.00457760
H       11.21618940     3.67773220   -33.56457520
C        9.96118930     2.04273220   -34.22457500
H        9.45918940     2.44273210   -35.10557560
H       10.19218920     0.97773220   -34.24457550
C        9.08318900     2.22873210   -32.97957610
H        8.24518970     1.53773220   -33.08057790
H        9.66818900     2.03173230   -32.08057790
N        8.60818960     3.67073230   -33.03957750
H        9.29218960     4.34973240   -32.73957820
C        7.41718910     4.11773200   -33.55257800
N        6.45518920     3.33773230   -33.85757830
H        6.67818930     2.35673210   -33.94557570
H        5.52218910     3.67773220   -34.04357530
N        7.26018950     5.42873240   -33.74157710
H        8.03118900     6.03273200   -33.49357600
H        6.40918920     5.85773230   -34.07557680
C       13.63518910     3.50473210   -34.88257600
O       14.51118950     2.88473220   -34.35057830
N       13.73618890     4.81773230   -35.16557690
C       12.83518980     5.67573210   -35.95057680
H       11.98218920     5.96873240   -35.32657620
H       12.43018910     5.20173220   -36.85357670
C       13.71518900     6.80273200   -36.51657870
H       13.17218970     7.71073200   -36.80557630
H       14.20018960     6.52673240   -37.46157840
C       14.85118960     6.91673230   -35.59057620
H       14.79818920     7.74173210   -34.87057880
H       15.71018980     7.17573210   -36.22257610
C       15.01418970     5.50373220   -35.00457760
H       15.71918960     4.91173220   -35.58857730
C       15.42318920     5.47773220   -33.55557630
O       16.59918980     5.61973240   -33.20257570
N       14.52818970     5.43473240   -32.54557800
H       13.58918950     5.59173200   -32.89257810
C       14.69918920     5.43073230   -31.13357730
H       15.45318890     6.15573220   -30.82957650
C       13.40818980     5.80273200   -30.44957730
H       13.59418960     5.70673230   -29.37957760
H       13.07218930     6.82073210   -30.64557650
C       12.19418910     4.89473200   -30.67757610
O       12.13518910     4.00573210   -31.47957610
N       11.13218980     5.21073200   -29.92357640
H       10.43618970     4.47573230   -29.87257770
H       11.20418930     5.98973230   -29.28157620
C       15.12918950     4.05973240   -30.51457790
O       15.43218900     3.94973230   -29.33457760
N       15.06318950     3.03573230   -31.41257670
H       14.74918940     3.25173210   -32.35057830
C       15.21218970     1.63873220   -31.01457790
H       14.67318920     1.44373230   -30.08757780
C       14.53218940     0.63673220   -32.09957500
H       13.45518970     0.79073220   -32.15657810
H       14.87818910     0.75073220   -33.12657550
O       14.86818980    -0.68226780   -31.72257610
H       14.73418900    -0.72126780   -30.77257730
C       16.67718890     1.24673220   -30.88957790
O       17.46818920     1.62573220   -31.73957630
N       17.15419010     0.55773220   -29.82157710
H       16.46718980     0.06473220   -29.26457790
C       18.52318950     0.22173220   -29.49257660
H       19.11619000     0.11173220   -30.39957620
C       19.25819020     1.31673220   -28.66957660
H       20.33018880     1.12173220   -28.64257620
H       19.18618970     2.24773220   -29.23057750
C       18.69018940     1.51573220   -27.28057670
H       18.33218960     0.58973220   -26.82957650
H       19.55118940     1.73173220   -26.64857670
C       17.53318980     2.50873230   -27.13257600
H       16.66718860     2.30573230   -27.76257710
H       17.22618870     2.41073230   -26.09157750
C       17.94818880     3.98973230   -27.32257650
H       18.76618960     4.18873210   -26.62957760
H       18.35219000     4.16973210   -28.31857680
N       16.83518980     4.93173220   -27.16457750
H       17.03018950     5.88873240   -27.42357640
H       16.03919030     4.55873200   -27.66157720
H       16.60519030     4.99073220   -26.18257710
C       18.66419030    -1.14226780   -28.74657630
O       17.72318840    -1.61726780   -28.17357640
N       19.81818960    -1.83426770   -28.80557630
H       20.59418870    -1.45526780   -29.33457760
C       20.07218930    -3.15726780   -28.21957780
H       19.25418850    -3.43926790   -27.55657770
C       19.98719020    -4.18426800   -29.38957790
H       20.83418850    -4.15026760   -30.08557700
H       19.83718870    -5.16726780   -28.92657660
H       19.09118840    -4.07926800   -30.01457790
C       21.47418980    -3.35326790   -27.50257680
O       22.50218960    -2.88126780   -27.94357680
N       21.45818900    -4.19426770   -26.42957690
H       20.55019000    -4.57726760   -26.19357680
C       22.74119000    -4.71626760   -25.98957630
H       23.45418930    -3.91726780   -26.19057660
C       22.71918870    -4.88626770   -24.40457730
H       22.59718890    -3.89126780   -23.97757720
C       21.58918950    -5.81126790   -23.80357740
H       21.74419020    -6.81226780   -24.22657780
H       21.54418950    -5.83626790   -22.70757680
H       20.62518880    -5.45326760   -24.18557740
C       23.96918870    -5.53126760   -23.80357740
H       23.98518940    -5.20726780   -22.75557710
H       23.98118970    -6.62526800   -23.87557600
H       24.93618970    -5.06426760   -24.03057670
C       23.27219010    -5.97926760   -26.72957610
O       22.56118970    -6.94126800   -26.84357640
N       24.56918910    -6.09026770   -27.08657650
H       25.18318940    -5.31626800   -26.86057660
C       25.14918900    -7.28326800   -27.66657640
H       24.41718860    -7.82026770   -28.26857760
H       25.94118880    -7.01426790   -28.36557770
C       25.72818950    -8.31026740   -26.59357640
O       25.78518870    -7.96026800   -25.41457750
N       26.32718850    -9.39826770   -27.15157700
C       26.41419030    -9.84726810   -28.58057790
H       27.17018890    -9.24326800   -29.09757610
H       25.45619010    -9.70326810   -29.09557720
C       26.89218900   -11.29526810   -28.59657670
H       27.42918970   -11.50626750   -29.52957730
H       25.96818920   -11.88426780   -28.53957750
C       27.74918940   -11.38826750   -27.30957600
H       28.82818980   -11.28426740   -27.47257610
H       27.71718980   -12.42226790   -26.94457630
C       27.19818880   -10.29126740   -26.38457680
H       26.47418980   -10.69826790   -25.67857740
C       28.25119020    -9.53126810   -25.66357610
O       28.37418940    -9.69626810   -24.46157650
N       28.94618990    -8.71326730   -26.37757680
H       28.65419010    -8.48526760   -27.32057760
C       30.12718960    -7.98426770   -25.88657760
H       30.85219000    -8.71226790   -25.52157780
C       30.70518880    -7.31426760   -27.18957710
H       31.63118930    -6.83126780   -26.87857630
C       30.99618910    -8.47526740   -28.22957610
H       30.11619000    -8.88026810   -28.74357600
H       31.72418980    -8.15326790   -28.98457720
H       31.47818950    -9.34026810   -27.75657650
O       29.75318910    -6.40226790   -27.71657750
H       30.26018910    -5.93326760   -28.38357730
C       29.83218960    -7.03626780   -24.77057650
O       30.75718880    -6.43426800   -24.24457740
N       28.57518960    -6.66326760   -24.47257610
H       27.80818940    -7.24826770   -24.78357700
C       28.20918850    -5.58926770   -23.56557660
H       27.24618910    -5.89526800   -23.15757750
H       28.92218970    -5.48626760   -22.74657630
C       27.92418860    -4.23826790   -24.26457790
O       27.67618940    -3.25326780   -23.54557610
N       28.13418960    -4.11926790   -25.51857760
H       28.37619020    -4.98626760   -25.98157690
C       28.21618840    -2.95026780   -26.37557600
H       28.56318860    -2.11726780   -25.76457790
C       29.26519010    -3.05426790   -27.54557610
H       28.94318960    -3.89026780   -28.16657640
C       29.42418860    -1.73526780   -28.40857700
H       29.70318980    -0.79226780   -27.92157750
H       30.13418960    -1.84526780   -29.23757740
H       28.43618970    -1.60926780   -28.86957740
C       30.74018860    -3.25826790   -26.98057750
H       31.53218840    -3.16426780   -27.73257640
H       31.16718860    -2.64426780   -26.17857740
H       30.92918970    -4.26626780   -26.59057620
C       26.85219000    -2.58826780   -26.90057750
O       26.03518870    -3.48726770   -27.12057690
N       26.55818940    -1.29226780   -26.91157720
H       27.27018930    -0.64526780   -26.59357640
C       25.21418950    -0.82526780   -27.38357730
H       24.45918850    -1.58026780   -27.16357610
C       24.79018970     0.38673220   -26.59057620
H       25.34018900     1.27373220   -26.90457730
C       23.31818960     0.68373220   -26.96057700
H       22.84418870     1.49373220   -26.39257620
H       23.15218930     1.02973220   -27.98757740
H       22.75018880    -0.19926780   -26.64257620
C       24.90618900     0.36173220   -25.06057740
H       25.95118900     0.10373220   -24.88857650
H       24.69118880     1.36273220   -24.68657680
C       24.12818910    -0.72026780   -24.27157780
H       24.02518840    -0.39526780   -23.22957610
H       23.14918900    -1.07226780   -24.61957740
H       24.72218890    -1.64026780   -24.34157750
C       25.17218970    -0.51826780   -28.89557650
O       25.68418880     0.36973220   -29.46057700
N       24.39918900    -1.43026780   -29.51457790
H       24.08918950    -2.14426780   -28.86657710
C       24.24818990    -1.73626780   -30.90457730
H       25.22618870    -1.40426780   -31.25457760
C       24.05319020    -3.27126790   -31.14457700
H       23.12318990    -3.53226780   -30.64157680
H       23.99718860    -3.46426770   -32.21657560
C       25.13418960    -4.23326780   -30.49857710
H       24.98518940    -4.23026800   -29.41857720
C       24.76718900    -5.56926770   -31.05357740
H       24.89618870    -5.64326760   -32.14057540
H       25.40318870    -6.33626790   -30.59557720
H       23.73118970    -5.86426780   -30.84357640
C       26.57318880    -3.75626780   -30.76857760
H       26.78919030    -2.70926790   -30.52057650
H       27.24918940    -4.38426780   -30.17557720
H       26.83318900    -3.84526780   -31.83057790
C       23.14418980    -0.86526780   -31.55057720
O       22.02818870    -0.84026780   -31.07857700
N       23.45818900    -0.32826780   -32.76357650
H       24.40018840    -0.37426780   -33.13257600
C       22.44618990     0.16273220   -33.70657730
H       21.92318920     0.93973220   -33.14957810
C       23.14318850     0.72573220   -34.88457870
H       23.50819020     1.73673220   -34.70157620
H       24.03518870     0.13573220   -35.09757610
O       22.24918940     0.76573220   -35.95257570
H       22.10818860     1.68573220   -36.18757630
C       21.43318940    -0.95526780   -34.08257680
O       21.83518980    -2.06626770   -34.17557530
N       20.15318870    -0.59126780   -34.28557590
C       19.49218940     0.73473220   -34.02857590
H       20.12318990     1.54073230   -34.42257690
H       19.37518880     0.97573220   -32.96457670
C       18.14318850     0.65273220   -34.76157760
H       18.28018950     0.88773220   -35.82457730
H       17.40718840     1.38373220   -34.40657810
C       17.72818950    -0.82726780   -34.53857800
H       16.90318870    -1.08826780   -35.21357730
H       17.39719010    -0.89226780   -33.49457550
C       19.08618930    -1.62026770   -34.58357620
H       18.98918910    -2.41726780   -33.84657670
C       19.19219020    -2.35726790   -35.89457700
O       18.92618940    -3.54826780   -36.00057600
N       19.82918930    -1.62626780   -36.86357880
H       19.92618940    -0.62026780   -36.79357530
C       20.52518840    -2.25026770   -38.05657580
H       19.79619030    -2.93726780   -38.48557660
C       20.86818890    -1.14526780   -39.05157850
H       21.54619030    -0.41326780   -38.61157610
H       21.32318880    -1.59826780   -39.93257520
C       19.60118870    -0.44326780   -39.52657700
H       19.81318860    -0.07326780   -40.52957530
H       18.80019000    -1.18226780   -39.51557540
C       19.14918900     0.79473220   -38.74057770
O       17.97418980     0.78973220   -38.34757610
O       19.89818950     1.77273230   -38.53457640
C       21.82118990    -3.09926770   -37.70757680
O       22.02118870    -4.07226800   -38.36857600
N       22.72918890    -2.80026770   -36.77057650
H       22.51318930    -2.01226780   -36.17257690
C       23.83618930    -3.70126770   -36.29857640
H       24.32018850    -3.88026790   -37.25857540
C       24.78318980    -3.01026770   -35.32657620
H       24.77219010    -1.95526780   -35.59757610
H       24.33918950    -2.97326780   -34.33157730
C       26.25218960    -3.53526780   -35.34357830
H       26.72218890    -3.27126790   -34.39657590
H       26.21718980    -4.61526780   -35.49157710
C       27.08518980    -2.99626780   -36.51057820
O       26.55019000    -2.84926770   -37.62757870
O       28.27518840    -2.80626770   -36.21057510
C       23.25318910    -4.97526790   -35.69157790
O       23.73118970    -6.08326770   -35.94857790
N       22.15818980    -4.88726760   -34.96757510
H       21.90318870    -3.91126780   -34.87257770
C       21.47019000    -5.96026800   -34.32557680
H       22.22719000    -6.53026770   -33.78657530
C       20.43218990    -5.25126790   -33.42957690
H       19.77518840    -4.57826760   -33.99357600
H       19.82118990    -6.01526780   -32.93457790
H       20.93118860    -4.78726770   -32.56857680
C       20.72518920    -6.80626770   -35.29857640
O       20.84418870    -8.04526810   -35.25957870
N       20.06719020    -6.24926760   -36.32157520
H       20.13118930    -5.24726770   -36.45257570
C       19.40419010    -7.03526780   -37.41357800
H       18.74018860    -7.71926780   -36.88557820
C       18.53318980    -5.99926760   -38.25057600
H       18.34618950    -5.02726790   -37.77757640
H       19.07218930    -5.78926800   -39.18257520
C       17.12718960    -6.52726790   -38.53457640
C       16.83718870    -7.33426760   -39.65957640
H       17.56418990    -7.44426770   -40.45157620
C       15.45018960    -7.82126760   -39.83757780
H       15.11718940    -8.27126790   -40.76057820
C       14.47018910    -7.42126800   -39.01157760
H       13.47318940    -7.81826780   -39.12657550
C       14.77218910    -6.53826760   -37.93957520
H       13.98718930    -6.15126800   -37.30657580
C       16.10318950    -6.12826780   -37.67857740
H       16.27818870    -5.56726790   -36.77257540
C       20.39019010    -7.75426770   -38.30457690
O       20.05319020    -8.79426770   -38.83857730
N       21.59018900    -7.20926760   -38.50657650
H       21.66918950    -6.33926770   -37.99357600
C       22.69718930    -7.75126790   -39.33157730
H       22.10618970    -8.24326800   -40.10357670
C       23.60219000    -6.63926790   -39.76957700
H       23.95118900    -6.07426790   -38.90557860
H       24.51618960    -7.06026790   -40.18957520
C       22.99818990    -5.65326790   -40.82457730
H       22.78718950    -6.11326790   -41.79057690
H       22.03718950    -5.30626770   -40.44357680
C       23.92218970    -4.40726760   -41.04857640
H       24.41518970    -4.24326800   -40.09157560
H       24.69618990    -4.58826780   -41.79457860
C       22.99419020    -3.23126770   -41.45157620
H       22.50518990    -3.32726790   -42.42157750
H       22.11118890    -3.24226780   -40.81357570
N       23.79619030    -2.00526790   -41.42757800
H       24.00018880    -1.73226770   -40.47757720
H       24.56019020    -2.02526780   -42.08657840
H       23.27118870    -1.22626780   -41.79857640
C       23.39318850    -8.97226810   -38.64257810
O       23.46118930   -10.05026820   -39.24957660
N       23.76218990    -8.71626760   -37.40457530
H       23.60418890    -7.81126790   -36.97657780
C       24.18818860    -9.77326770   -36.52457810
H       25.06918910   -10.22626780   -36.97857670
C       24.52318950    -9.28026770   -35.12857820
H       23.66618920    -8.77826790   -34.67757800
H       24.74818990   -10.19426820   -34.57957840
C       25.79418950    -8.37226770   -34.97357560
H       25.74119000    -7.67626760   -35.81057740
C       25.75218960    -7.50526760   -33.72957610
H       26.71218870    -6.99826770   -33.56757740
H       24.90518950    -6.81626800   -33.83757780
H       25.56618880    -8.14426800   -32.85757830
C       27.19718930    -9.01226810   -34.97657780
H       27.26818850    -9.76126770   -35.77557750
H       28.05718990    -8.33126740   -34.98657610
H       27.29319000    -9.59826760   -34.05457690
C       23.15218930   -10.85026740   -36.49257660
O       23.49318890   -12.05626770   -36.60857770
N       21.85418890   -10.50626750   -36.29257580
H       21.56118970    -9.61626820   -35.90657810
C       20.78418920   -11.50626750   -36.13457870
H       21.03818890   -12.15026760   -35.29257580
C       19.55818940   -10.75626750   -35.67757800
H       18.74218940   -11.45726780   -35.46757510
H       19.76718900   -10.21226790   -34.74757770
H       19.33418850   -10.04826740   -36.48457720
C       20.47218890   -12.34626770   -37.32457730
O       20.12118910   -13.51526740   -37.28657530
N       20.62418940   -11.80226800   -38.49057770
H       21.04018970   -10.87926770   -38.52557750
C       20.54218860   -12.56426810   -39.77357860
H       21.11219020   -12.10026740   -40.57857510
H       20.99018860   -13.55526730   -39.70457840
C       19.15218930   -12.81926820   -40.34057620
O       18.89618870   -13.77426820   -41.01557540
N       18.23518940   -12.03926750   -39.87257770
H       18.52919010   -11.21826740   -39.35657500
C       16.88618850   -11.99526790   -40.37657550
H       16.49018860   -13.00026800   -40.23457720
C       16.02018930   -10.99326800   -39.54257580
H       16.53919030   -10.04626750   -39.68557740
C       14.55318930   -10.87626740   -40.11257550
H       14.48418900   -10.44726750   -41.11957550
H       14.04518890   -11.84826760   -40.15657810
H       13.98418900   -10.26126770   -39.40357590
C       16.07419010   -11.32626820   -38.07157520
H       15.57918930   -10.52726750   -37.50657650
H       15.55418970   -12.25826740   -37.81757740
H       17.12418940   -11.28826810   -37.75657650
C       16.75518990   -11.65226750   -41.87657550
O       17.45418930   -10.81526760   -42.40157700
N       15.99818900   -12.41526790   -42.67157750
H       15.56618980   -13.18926810   -42.18257520
C       15.75818920   -12.24126820   -44.13257600
H       16.69919010   -11.96726800   -44.60757830
C       15.29518890   -13.58126740   -44.71057510
H       14.56118970   -14.02126790   -44.03657530
H       14.64718910   -13.37726780   -45.56257630
C       16.37218860   -14.60726740   -45.06057740
H       15.93218900   -15.35726740   -45.71757510
H       17.20518880   -14.07226750   -45.51457600
C       16.79718970   -15.43926810   -43.83257680
O       17.97719000   -15.67226790   -43.52757640
O       15.92818930   -16.01526830   -43.16657640
C       14.74018960   -11.10526750   -44.40057750
O       13.89418890   -10.72926810   -43.61657710
N       14.76518920   -10.55726810   -45.60957720
H       15.44318960   -10.91126820   -46.27457810
C       14.11618900    -9.21726800   -45.85757830
H       14.27218910    -8.97826770   -46.90957640
H       13.04018970    -9.30826760   -45.70357510
C       14.74418930    -8.17826750   -44.90857700
O       15.93918900    -8.00226780   -44.86757660
N       13.89918900    -7.43126770   -44.28957750
H       12.92818930    -7.68326760   -44.43157580
C       14.19218920    -6.41426800   -43.30057530
H       15.06918910    -6.74826770   -42.74557880
H       14.59018900    -5.46226790   -43.65057750
C       13.15518950    -6.25226780   -42.19757840
O       12.36018940    -7.15126800   -41.85857770
N       13.18718910    -5.07026770   -41.68757630
H       13.97518920    -4.47826770   -41.92257690
C       12.14918900    -4.56626800   -40.77557750
H       12.24318980    -5.09026770   -39.82457730
C       12.35618970    -3.08826780   -40.45757680
H       12.06818960    -2.41926790   -41.27757640
H       11.65318970    -2.77126790   -39.67657850
C       13.77618980    -2.80926780   -39.95257570
C       14.02518940    -3.37926770   -38.68057630
H       13.23618890    -3.86126780   -38.12157820
C       15.25018980    -3.18326780   -38.06457520
H       15.48318960    -3.65726780   -37.12257770
C       16.21319010    -2.32826780   -38.70257570
H       17.17918970    -2.16126780   -38.25057600
C       15.92618940    -1.70826780   -39.92657850
H       16.64618870    -1.02426780   -40.35057830
C       14.70918940    -2.05526780   -40.58657840
H       14.46618940    -1.70526780   -41.57957840
C       10.72318940    -4.83326770   -41.28257750
O       10.47218890    -4.58626790   -42.47957610
N        9.80318930    -5.35826780   -40.42757800
H       10.04018970    -5.56326770   -39.46457670
C        8.49218940    -5.78026770   -40.75757600
H        8.41618920    -6.32426790   -41.69957730
C        8.04318900    -6.70326760   -39.67157750
H        8.14118960    -6.13726760   -38.73657610
H        6.96518950    -6.81026790   -39.84657670
C        8.69818970    -8.12026790   -39.58757780
C        8.28518960    -9.16226770   -40.43557740
H        7.46318910    -9.01726820   -41.12057880
C        8.88518910   -10.44226740   -40.30857850
H        8.51218890   -11.32326790   -40.81057740
C        9.98818970   -10.56726740   -39.57757570
H       10.37918950   -11.55026820   -39.36357880
C       10.51718900    -9.51826760   -38.84957500
H       11.37618920    -9.69726750   -38.22057720
C        9.89318940    -8.27926830   -38.87257770
H       10.22318940    -7.49326800   -38.20957570
C        7.58118920    -4.56526760   -40.91057590
O        7.54318950    -3.69826770   -40.08157730
N        6.79818920    -4.58026790   -42.00357820
H        6.87018920    -5.31626800   -42.69457630
C        5.67318920    -3.67726780   -42.14357760
H        5.72118950    -2.75626780   -41.56257630
C        5.54818920    -3.23526790   -43.59857560
H        5.65618940    -4.04026790   -44.32557680
H        4.56918950    -2.76726770   -43.70857620
C        6.70818950    -2.27726770   -44.00857540
H        7.62718920    -2.74526790   -43.65457530
H        6.69518950    -2.06726790   -45.07857510
C        6.50618930    -0.94026780   -43.45657730
O        5.60018920    -0.25426780   -44.04157640
O        7.12618920    -0.46126780   -42.48457720
C        4.41318940    -4.30426790   -41.62157820
O        3.88118930    -5.22526790   -42.28457640
N        3.95318940    -3.89026780   -40.44757840
H        4.42418960    -3.10026790   -40.02257540
C        2.99918940    -4.64626790   -39.60357670
H        3.36718940    -5.63026760   -39.31357570
C        2.77218940    -3.82026770   -38.32157520
H        2.55018930    -2.76526780   -38.48157500
H        1.88418940    -4.28826760   -37.89757540
C        3.89618950    -3.88926770   -37.28957750
H        4.81318950    -4.06326770   -37.85257720
C        4.14718910    -2.56126790   -36.54857640
H        5.03718950    -2.60226770   -35.90757750
H        4.18918940    -1.64326780   -37.14657590
H        3.30518940    -2.35926770   -35.87557600
C        3.88518930    -5.06926770   -36.29657750
H        4.87518930    -5.32726760   -35.90057750
H        3.17318940    -4.92426780   -35.47557830
H        3.51418920    -5.88426780   -36.93057630
C        1.63018930    -4.84726760   -40.29757690
O        0.96718940    -3.90726780   -40.83457570
N        1.18318940    -6.11926790   -40.27857590
H        1.66118930    -6.74326800   -39.63957600
C       -0.19181070    -6.55826760   -40.65557860
H       -0.51581070    -6.01026770   -41.54057690
C       -0.11881070    -7.95826770   -41.29557800
H       -0.88681070    -8.08426760   -42.05957790
H        0.82018940    -8.08926770   -41.83457570
C       -0.24481070    -9.18826770   -40.33157730
H        0.63618930    -9.27126790   -39.69457630
H       -1.08281060    -9.05326750   -39.64757540
C       -0.32581070   -10.51626780   -41.04757690
O       -0.28781070   -10.64726730   -42.25257870
N       -0.50081070   -11.57226750   -40.31357570
H       -0.34781070   -12.50426770   -40.68157580
H       -0.56481060   -11.37026790   -39.32257840
C       -1.28381060    -6.33226780   -39.54657750
O       -0.90981070    -6.03526780   -38.43657680
N       -2.60081080    -6.41426800   -39.88257600
C       -3.25081060    -6.65326790   -41.20057680
H       -3.32381060    -7.74726770   -41.24157710
H       -2.65281060    -6.20326760   -42.00357820
C       -4.63081070    -5.94126800   -41.11757660
H       -5.37981080    -6.41526790   -41.76357650
H       -4.55781080    -4.86526780   -41.32057570
C       -4.96481080    -6.26726770   -39.61257550
H       -5.30181070    -7.30026770   -39.46157840
H       -5.72881080    -5.55926800   -39.26657870
C       -3.63781070    -6.11526780   -38.90157700
H       -3.43081070    -5.07526780   -38.64757540
C       -3.45881060    -6.97026780   -37.67657850
O       -3.16581060    -8.16626740   -37.70257570
N       -3.60981060    -6.26126770   -36.53057860
H       -3.95381070    -5.31926770   -36.66857530
C       -3.45081070    -6.81126790   -35.20257570
H       -3.77581070    -6.03726770   -34.50757600
C       -4.56581070    -7.88026760   -34.97857670
H       -5.51881070    -7.43526790   -35.26457600
H       -4.43781040    -8.79226780   -35.56157680
C       -4.73281050    -8.17826750   -33.48257830
H       -4.29681060    -7.37626790   -32.88657760
H       -5.78081080    -8.15926740   -33.18557740
C       -4.12181040    -9.55826760   -33.03457640
H       -4.83181050   -10.37426760   -33.16357800
H       -3.23581080    -9.70926760   -33.65057750
C       -3.81881070    -9.55226800   -31.59257700
H       -2.84981060    -9.05626770   -31.53457640
H       -4.61081080    -9.00526810   -31.08057790
N       -3.72581080   -10.86326790   -30.98557660
H       -3.22181060   -11.56826780   -31.50457760
H       -3.32581070   -10.83226780   -30.05857660
H       -4.60381080   -11.23426820   -30.65157700
C       -2.06581070    -7.29426770   -34.70357510
O       -1.91681060    -7.47026780   -33.49057770
N       -1.03381060    -7.34026770   -35.58957670
H       -1.32281060    -7.23326780   -36.55457690
C        0.41218930    -7.71726800   -35.35457610
H        0.56818930    -8.70826820   -34.92657850
C        1.09118940    -7.74526790   -36.68657680
H        0.40718930    -8.12226770   -37.44757840
H        1.50218940    -6.79526760   -37.02757640
C        2.16918950    -8.83726790   -36.75557710
H        2.96418930    -8.65526770   -36.03257750
H        1.64918940    -9.72226810   -36.38957600
C        2.72318940    -9.02326770   -38.19057850
O        2.94318940   -10.18626790   -38.61857600
O        3.03118940    -7.94626760   -38.75757600
C        1.05118930    -6.89026780   -34.23657610
O        1.92918930    -7.41526790   -33.57957840
N        0.62818930    -5.66526790   -34.19657520
H       -0.12381070    -5.43626790   -34.83557510
C        1.05118930    -4.72326760   -33.20857620
H        2.14118930    -4.68626790   -33.18857570
H        0.70118930    -3.72026780   -33.45157620
C        0.53618930    -4.97626780   -31.84757610
O        1.34818940    -4.90826800   -30.95657730
N       -0.74140754    -5.33001789   -31.72470530
H       -1.30047774    -5.37085753   -32.57093215
C       -1.33297769    -5.82435752   -30.48301573
H       -1.11728279    -5.10493328   -29.69653710
C       -2.86576646    -5.95063409   -30.60002439
H       -3.10907505    -6.90713090   -31.05366487
C       -3.49922515    -5.89841765   -29.21411476
H       -3.11635720    -6.71714737   -28.60097482
H       -3.28394993    -4.95001635   -28.70655480
H       -4.58758954    -6.02004700   -29.27176972
C       -3.52786243    -4.84146385   -31.42946424
H       -3.22049293    -4.88703992   -32.48092386
H       -4.61836449    -4.94770933   -31.40264495
H       -3.26481752    -3.85480525   -31.03234002
C       -0.67670777    -7.15833007   -30.10145666
O       -0.31214589    -7.34752718   -28.95039678
N       -0.40181060    -8.03726770   -31.08057790
H       -0.77481070    -7.94826790   -32.01857760
C        0.26918940    -9.32826810   -30.87357710
H       -0.32981060    -9.89726730   -30.16157720
C        0.18718930   -10.10826780   -32.27257540
H       -0.72981070    -9.83226780   -32.80657580
H        1.06518940   -10.01326750   -32.92257690
H        0.10418930   -11.18626790   -32.08657840
C        1.71018930    -9.32026770   -30.27357670
O        2.13718940   -10.18626790   -29.52957730
N        2.34118940    -8.14026740   -30.45957760
H        2.06818940    -7.41726780   -31.11457630
C        3.62618920    -7.87826780   -29.75457760
H        4.12018920    -8.81326770   -29.48857690
C        4.63518950    -7.22326760   -30.77757640
H        4.26018950    -6.25126790   -31.09857750
H        5.51318930    -6.93826770   -30.19857600
C        5.01318930    -8.09526820   -32.04157640
H        4.04718920    -8.51326750   -32.32557680
C        5.66318940    -7.28026770   -33.11857600
H        4.87418940    -6.65226790   -33.55057530
H        6.56018920    -6.68926760   -32.89557650
H        5.97118950    -7.83926770   -34.01057820
C        5.95118950    -9.19826790   -31.65557670
H        6.22618910    -9.83526800   -32.50557710
H        6.91118960    -8.78926750   -31.31857680
H        5.61718940    -9.92526820   -30.90557670
C        3.56518940    -7.08826780   -28.44057660
O        4.59118940    -7.04026790   -27.81357770
N        2.41930864    -6.53859464   -28.00687056
H        1.59512585    -6.61687566   -28.59693860
C        2.35435302    -5.68154270   -26.79398324
H        3.30296719    -5.76531706   -26.27817171
C        2.21332719    -4.18378480   -27.14008665
H        2.36120691    -3.61376182   -26.22259438
C        3.28518957    -3.72248141   -28.13293158
H        3.28050459    -2.62995092   -28.22343266
H        4.27531247    -4.04296957   -27.79070327
H        3.11414114    -4.14672294   -29.12981115
C        0.82938765    -3.82480480   -27.68815144
H        0.04918555    -3.97991799   -26.93339837
H        0.79599873    -2.77275099   -27.99172132
H        0.59758749    -4.43631759   -28.56281643
C        1.31935593    -6.07167379   -25.73437610
O        1.48411038    -5.69327831   -24.58875943
N        0.25895263    -6.80395714   -26.08378522
H        0.15712735    -7.08488794   -27.05619539
C       -0.88106288    -7.02338853   -25.18583887
H       -0.87044805    -6.24296845   -24.42558842
C       -2.16225019    -6.83263667   -26.01385752
H       -2.02181545    -5.90512315   -26.60675910
H       -2.23357603    -7.65892194   -26.74796692
C       -3.54580992    -6.69685213   -25.36148319
O       -4.51927415    -6.52425990   -26.12764389
N       -3.65214224    -6.78852624   -24.02036785
H       -4.59074120    -6.63526665   -23.63867654
H       -2.83392518    -6.61847639   -23.35300868
C       -0.80934344    -8.39542601   -24.47880510
O       -1.16795966    -9.40388176   -25.06969027
N       -0.30371138    -8.45133897   -23.23792711
H       -0.09196354    -7.56274253   -22.78831531
C       -0.19717692    -9.67593678   -22.41850281
H       -1.16606454    -9.86810418   -21.96423825
H        0.02527862   -10.52945768   -23.04973133
C        0.85118145    -9.64685773   -21.29253137
O        1.62399750    -8.71538187   -21.17664864
N        0.86979762   -10.68993917   -20.45408121
H        0.24539185   -11.46337075   -20.64526596
C        1.62436371   -10.79122599   -19.17831265
H        1.68165030    -9.79747543   -18.73223573
C        0.86822139   -11.71463791   -18.19482550
H        1.43689869   -11.79971876   -17.27082417
C       -0.51554482   -11.19706862   -17.84384577
H       -0.98238225   -11.84148778   -17.09223514
H       -0.45442106   -10.17932938   -17.43964609
H       -1.15927430   -11.19550511   -18.72886202
O        0.66137088   -13.00000927   -18.73831115
H        0.18140768   -13.52404368   -18.06253120
C        3.07960933   -11.28161841   -19.30148803
O        3.65897814   -11.74769426   -18.33145917
N        3.66118930   -11.28726770   -20.50357630
H        3.10518930   -10.89726730   -21.25457760
C        4.82118940   -12.16326810   -20.82157710
H        4.57518910   -13.10526750   -20.33157730
C        4.86018940   -12.30326750   -22.36057660
H        3.88418940   -12.67126750   -22.70257760
H        4.94818930   -11.43726830   -23.02757640
H        5.65118930   -13.03326800   -22.57557680
C        6.13018940   -11.62126730   -20.17657660
O        7.04118920   -12.39726730   -20.01057620
N        6.25618930   -10.31926820   -19.77257730
H        5.46418950    -9.69326780   -19.85757640
C        7.37218950    -9.83026790   -18.98357770
H        8.30818940   -10.29926780   -19.28757670
C        7.55718950    -8.29226780   -19.24557690
H        6.84718940    -7.70326760   -18.66457750
C        8.96818920    -7.93326760   -18.80157660
H        9.21518900    -8.09226800   -17.74457740
H        9.79918960    -8.32726760   -19.39957620
H        8.93318940    -6.83726790   -18.83057790
C        7.32418920    -7.69326780   -20.59557720
H        6.26118950    -7.74026780   -20.86257740
H        7.60218950    -6.63426780   -20.51957700
H        7.92218920    -8.17926790   -21.37557600
C        7.23318910   -10.04326820   -17.47657780
O        8.16618920   -10.47126770   -16.87257770
N        6.01618960    -9.87926770   -17.01157760
H        5.33518930    -9.59926800   -17.70657730
C        5.62118910   -10.12826820   -15.65157700
H        6.16718910    -9.51126770   -14.93757720
H        4.55018950    -9.97426800   -15.52057650
C        5.83818910   -11.61726760   -15.31457710
O        6.67818930   -11.96626760   -14.53857710
N        5.21018930   -12.51226810   -16.07257650
H        4.58118920   -12.18226810   -16.79457660
C        5.44618940   -13.95026780   -16.07157710
H        5.33418940   -14.35726740   -15.06657700
C        4.37818960   -14.61826800   -16.99757770
H        4.51018950   -15.70026780   -17.01057620
H        3.38718940   -14.41326810   -16.59157750
O        4.51818940   -14.31326770   -18.31557660
H        4.11918930   -13.44926740   -18.44257740
C        6.86218930   -14.35626790   -16.51657680
O        7.39418940   -15.24126820   -15.90857700
N        7.44818930   -13.66526790   -17.50957680
H        6.91518930   -12.88426780   -17.87357710
C        8.87918950   -13.67826750   -17.85457610
H        9.09318920   -14.63326740   -18.33557700
H        9.14318940   -12.83426760   -18.49257660
C        9.75518890   -13.63026810   -16.61757660
O       10.40318970   -14.63926790   -16.32757760
N        9.65818980   -12.56026740   -15.83557700
H        9.16118910   -11.72626780   -16.12457660
C       10.50918960   -12.37626740   -14.65057660
H       11.52718930   -12.53226760   -15.00657650
C       10.43018910   -11.06326770   -14.00057700
H       10.41418930   -10.29126740   -14.77057650
H        9.47418980   -10.93826770   -13.49357700
C       11.63518910   -10.80326750   -13.08557700
H       11.51518920   -11.22126770   -12.08657650
H       12.48118970   -11.28226760   -13.57957650
S       11.95218940    -9.01926800   -12.87757680
C       13.63618950    -9.27526760   -12.39157680
H       13.75318910   -10.02026750   -11.59457680
H       14.25718980    -9.59226800   -13.23857690
H       13.97718910    -8.27826790   -12.08557700
C       10.13618950   -13.41426750   -13.57957650
O       10.95818900   -14.01426790   -12.93257710
N        8.88018890   -13.60826780   -13.26857660
H        8.12818910   -13.05526730   -13.66357710
C        8.38918970   -14.46926780   -12.20057680
H        8.70118900   -14.16726780   -11.20057680
C        6.83418940   -14.49926760   -12.31157680
H        6.57718940   -14.82426740   -13.32657720
H        6.31418940   -15.05926800   -11.52357670
H        6.26318930   -13.56926820   -12.20457650
C        8.93018910   -15.87326810   -12.34957700
O        9.17118930   -16.51326750   -11.33057690
N        9.19618890   -16.33426860   -13.55657670
H        8.93018910   -15.69326780   -14.29357720
C        9.71118930   -17.67226790   -13.86557670
H        9.04918960   -18.42926790   -13.44357680
C        9.76118950   -17.87926860   -15.38257690
H       10.25218960   -17.01026730   -15.82157710
H       10.29618930   -18.78926850   -15.65457730
O        8.48418900   -18.02626800   -15.94557670
H        8.12518980   -17.17126850   -16.19357680
C       11.18718910   -17.90626720   -13.35157680
O       11.43318940   -18.78926850   -12.59657670
N       12.07018950   -16.99626730   -13.80357650
H       11.69618890   -16.29926870   -14.43557640
C       13.45018960   -17.08726690   -13.45257660
H       13.74518970   -18.13626860   -13.44357680
C       14.30818940   -16.38426780   -14.55157660
H       15.32218930   -16.49126820   -14.16657730
H       14.20418930   -16.94226840   -15.48257730
C       13.99018960   -14.89026740   -14.70957660
H       14.34118940   -14.51026820   -15.66857720
H       12.92018890   -14.84626770   -14.91557690
S       14.37718960   -13.86626820   -13.33357720
C       16.07618900   -13.45726780   -13.89257720
H       16.61718940   -14.41126820   -13.88557720
H       16.01018910   -13.11626820   -14.93357660
H       16.64818950   -12.77026750   -13.25757690
C       13.74618910   -16.84526820   -11.98757650
O       14.71918960   -17.36026760   -11.50757690
N       12.83718970   -16.22426800   -11.30257700
H       12.17418960   -15.65426830   -11.81357670
C       12.85618970   -16.14526750    -9.81957720
H       13.83618930   -15.86326790    -9.43457700
C       11.88718890   -14.97326760    -9.33557700
H       10.86018940   -15.07626820    -9.68657680
C       11.92018890   -14.82426740    -7.82457690
H       11.33118920   -15.65526770    -7.41757680
H       12.91518970   -14.70526790    -7.37857680
H       11.34418960   -13.91626740    -7.60857680
C       12.37418940   -13.65326790    -9.97057720
H       12.52218910   -13.69926740   -11.05657670
H       11.68918900   -12.82026770    -9.77157690
H       13.32318970   -13.29026790    -9.55757710
C       12.45118900   -17.38626860    -9.07457730
O       13.19618890   -17.89026830    -8.23457720
N       11.25218960   -17.94726750    -9.47957710
H       10.59618950   -17.42326740   -10.04657650
C       11.00218960   -19.35426710    -9.08857730
H       11.01218890   -19.19826700    -8.00957680
C        9.64118960   -19.86126710    -9.59457680
H        9.70518970   -19.66126820   -10.66357710
H        9.41918950   -20.90626720    -9.37857720
C        8.49818900   -19.01426700    -9.04457660
H        8.74418930   -17.97326850    -8.83457660
C        7.27918910   -19.01526830    -9.90757660
H        7.41218950   -18.40226750   -10.80857660
H        7.12318940   -20.07226750   -10.15357690
H        6.44318910   -18.62126730    -9.31757740
C        8.24718950   -19.63026810    -7.64857670
H        9.20818900   -19.68526840    -7.12157680
H        7.55718950   -18.99726870    -7.07757710
H        7.83618930   -20.64626690    -7.59657670
C       12.15018940   -20.32826810    -9.29657650
O       12.32118890   -21.08426860    -8.38057710
N       12.91718960   -20.32726860   -10.39257720
H       12.71518900   -19.61326790   -11.08257680
C       13.98918910   -21.31626700   -10.59057710
H       13.56018920   -22.31726840   -10.63357730
C       14.63218980   -20.94026760   -11.96357730
H       13.88018890   -20.97426800   -12.76157670
H       15.19118980   -19.99926760   -11.89357660
C       15.58618930   -22.05126760   -12.38957690
C       16.93218990   -21.83626750   -12.14957710
H       17.32018850   -20.94326780   -11.68257710
C       17.84118840   -22.82826810   -12.52257730
H       18.91718860   -22.79026790   -12.43257710
C       17.46818920   -23.96326830   -13.28957650
H       18.22118950   -24.64026830   -13.66557690
C       16.08418850   -24.10326770   -13.52557660
H       15.71718980   -24.92626760   -14.12057690
C       15.13618950   -23.18926810   -13.02757640
H       14.07818890   -23.38426780   -13.11957650
C       15.06718920   -21.25826840    -9.48857690
O       15.43018910   -22.29626850    -8.94357680
N       15.46918960   -20.05226710    -9.05157660
H       15.05418970   -19.25826840    -9.52457710
C       16.37918850   -19.88326840    -7.98657700
H       17.20018960   -20.59326740    -8.08257680
C       16.91819000   -18.41926770    -8.03757670
H       16.10618970   -17.70326810    -8.16057680
H       17.44518850   -18.29326820    -7.09157710
C       18.00918960   -18.28526690    -9.15257640
H       18.83119010   -18.92626760    -8.83557700
H       17.56818960   -18.56226730   -10.11057660
C       18.60418890   -16.89526750    -9.08557700
O       17.87718960   -15.92126750    -9.51157670
O       19.78518870   -16.77226830    -8.73557660
C       15.66918950   -20.14926720    -6.65057710
O       16.14019010   -20.90826800    -5.83457710
N       14.44418910   -19.65026860    -6.38057710
H       14.01218890   -19.13926700    -7.14157680
C       13.78718950   -19.72226720    -5.00957680
H       14.40918920   -19.21426770    -4.27157690
C       12.48118970   -18.98326870    -5.05857710
H       11.92818930   -19.10226820    -4.11857700
H       12.60818960   -17.90326690    -5.20557690
H       11.77118970   -19.35026740    -5.81057690
C       13.63618950   -21.21826740    -4.55957700
O       13.70818900   -21.53226850    -3.41557690
N       13.27518940   -22.05426790    -5.54157690
H       13.23418900   -21.73226740    -6.50057700
C       13.20718960   -23.48626710    -5.26357700
H       12.51218890   -23.65626720    -4.44157700
C       12.64518930   -24.30026820    -6.45557690
H       13.21718980   -24.09126850    -7.35957670
H       12.78818890   -25.34226800    -6.16757680
C       11.12118910   -24.14326860    -6.60257670
O       10.44418910   -24.99926760    -6.17157700
N       10.62418940   -23.12426760    -7.26057670
H        9.66318890   -23.15126800    -7.57957700
H       11.19318960   -22.44926830    -7.75757690
C       14.46518900   -24.08326720    -4.74657680
O       14.39218900   -24.87926860    -3.85157680
N       15.66318890   -23.75726700    -5.29057690
H       15.69618890   -22.98226740    -5.94357680
C       16.93918990   -24.36626820    -4.90257690
H       16.65118980   -25.40826800    -4.76557680
C       17.99718860   -24.13026810    -6.03357700
H       17.88418960   -23.06526760    -6.23457670
C       19.51818850   -24.21926690    -5.64257670
H       19.76418880   -23.34526820    -5.02557710
H       19.76918980   -25.14926720    -5.11857700
H       20.18018910   -24.06326870    -6.50257680
C       17.62818910   -24.86426730    -7.33657690
H       16.53818890   -24.84626770    -7.33357670
H       18.07218930   -24.35226820    -8.19057660
C       17.92519000   -26.41126820    -7.37057690
H       17.37018970   -26.87226870    -6.54457710
H       17.65918920   -26.89626690    -8.31757740
H       19.00018880   -26.51426700    -7.17657710
C       17.38918880   -23.80426790    -3.50757690
O       17.82718850   -24.51626780    -2.59657690
N       17.15318870   -22.54026790    -3.28057690
H       16.75119020   -21.90426830    -3.95857690
C       17.38818930   -21.97226720    -2.00257680
H       18.43818860   -22.02926830    -1.71557690
C       16.90118980   -20.49626730    -2.21057700
H       15.98218920   -20.47426800    -2.79657700
H       16.78818890   -20.05426790    -1.22057690
C       18.07118990   -19.74926760    -2.92157700
H       18.43519020   -20.32426830    -3.77357700
C       17.47318840   -18.49526790    -3.60557700
H       16.53418920   -18.84326740    -4.05557680
H       17.30218890   -17.68726730    -2.88457680
H       18.17119030   -18.18326760    -4.39257670
C       19.18918990   -19.24226760    -1.94257690
H       19.78718950   -20.01326750    -1.44057690
H       19.88518910   -18.54326820    -2.42157700
H       18.65718840   -18.67826840    -1.16657690
C       16.45818900   -22.49526790    -0.87657690
O       16.78218840   -22.36226840     0.33842310
N       15.33918950   -23.23426820    -1.20557690
H       15.06618980   -23.31526760    -2.17757700
C       14.48018930   -23.84526820    -0.12257690
H       14.48718930   -23.22326850     0.77242310
C       12.97918890   -23.78226850    -0.52457690
H       12.33618930   -24.06626700     0.31742310
H       12.66018960   -22.75226780    -0.72357690
H       12.74418930   -24.55026820    -1.27157690
C       14.87718960   -25.22426800     0.28242310
O       14.66118910   -25.62526700     1.42442310
N       15.37218950   -26.01026730    -0.66857690
H       15.40518950   -25.70326810    -1.63357690
C       15.96718980   -27.33526800    -0.36957690
H       15.33518980   -27.92926790     0.29142310
C       16.03619000   -28.26326750    -1.63457690
H       15.08018970   -28.20126720    -2.15357690
C       17.16318890   -27.97026820    -2.54957700
H       17.10118870   -28.63326840    -3.42057680
H       17.08518980   -27.03026770    -3.10957690
H       18.15518950   -28.01026730    -2.08257700
C       16.32318880   -29.67626760    -1.14757690
H       17.31318860   -29.82726860    -0.70057690
H       15.62118910   -30.00226780    -0.36957690
H       16.23419000   -30.42726710    -1.94257690
C       17.33318900   -27.11526870     0.35242310
O       17.62918850   -27.80526730     1.29942310
N       18.00819020   -26.04226680     0.02242310
H       17.88218880   -25.51026730    -0.83057690
C       19.12718960   -25.66226770     0.81042310
H       19.73118970   -26.56926730     0.82142310
C       19.86619000   -24.58926770     0.03042310
H       20.05518910   -25.01926800    -0.95357690
H       19.18218990   -23.74726870    -0.07357690
C       21.33119010   -24.24326710     0.53942310
H       21.27919010   -23.47926710     1.31442310
C       22.24518970   -25.44926830     0.87342310
H       21.76519010   -25.88126750     1.76042310
H       22.27219010   -26.13126750     0.01542310
H       23.18918990   -25.03526690     1.24942300
C       22.09018900   -23.53226850    -0.53457690
H       23.07918930   -23.21926690    -0.17757690
H       22.10118870   -24.16526790    -1.42957690
H       21.52418900   -22.67026710    -0.90957690
C       18.82218930   -25.20626830     2.26042320
O       19.63718990   -25.41326710     3.19842310
N       17.60718920   -24.67926790     2.57442310
H       17.01618960   -24.29626850     1.84642300
C       17.22618870   -24.27426720     3.96242310
H       18.07518960   -23.76726720     4.42042300
C       16.06118970   -23.23926730     3.82842300
H       15.90218930   -22.77726750     4.81042290
H       16.39518930   -22.45026780     3.14442300
H       15.24518970   -23.83626750     3.40142300
C       16.86619000   -25.51226810     4.75042300
O       17.04218860   -25.61126710     5.94542310
N       16.32718850   -26.52526860     3.98542310
H       16.25518990   -26.41626740     2.98042300
C       16.16018870   -27.88726810     4.53842310
H       15.61818980   -27.71026800     5.46742300
C       15.29618930   -28.82226750     3.67142320
H       15.84118940   -28.80026820     2.72842310
H       15.14918900   -29.82226750     4.07842300
C       13.86118890   -28.28826710     3.52842310
H       13.44218920   -28.55926700     4.49842310
H       13.87618920   -27.22326850     3.29942300
C       13.13218980   -28.95126720     2.37442300
O       11.91918950   -28.71826740     2.33042310
O       13.65818980   -29.51026730     1.39842310
C       17.51618960   -28.50326730     4.82042310
O       17.70418930   -29.04426770     5.88842300
N       18.48318860   -28.48726840     3.90642310
H       18.37218860   -28.21126750     2.93842320
C       19.72618870   -29.19126700     4.10242320
H       19.59218980   -30.17526820     4.55142310
C       20.53619000   -29.31126790     2.82142310
H       20.29619030   -28.48626710     2.15142300
C       22.01118850   -29.31326870     2.85142300
H       22.44219020   -28.37726780     3.22842310
H       22.30319020   -30.14126780     3.50842310
H       22.45518880   -29.37426760     1.85042310
C       20.03518870   -30.59626770     2.12042310
H       18.97019000   -30.53626820     1.86542310
H       20.53518870   -30.68326760     1.14742300
H       20.29118920   -31.58226780     2.52642300
C       20.66518970   -28.47726820     5.07942300
O       21.28619000   -29.11326790     5.92942290
N       20.74119000   -27.12526700     4.99742320
H       20.13718990   -26.64126780     4.34442330
C       21.52818870   -26.42826840     6.01342300
H       22.51918980   -26.88126750     5.97442290
C       21.75119020   -24.90026860     5.69342330
H       20.75418850   -24.52126690     5.46642300
H       22.12619020   -24.55226710     6.65642310
C       22.65318870   -24.32126810     4.56842330
H       23.64418980   -24.74426840     4.73942330
H       22.22418980   -24.74926760     3.66342310
S       22.71918870   -22.56326870     4.22642330
C       20.99618910   -22.09926800     4.05142310
H       20.88718990   -21.04326820     3.77542300
H       20.57018850   -22.66326710     3.21242310
H       20.44219020   -22.30126760     4.97642330
C       21.14719010   -26.72426800     7.46842290
O       21.99618910   -26.76126860     8.36542320
N       19.78619000   -26.92326740     7.68542290
H       19.24119000   -26.96726800     6.83342310
C       19.11619000   -27.15926740     8.99542330
H       19.42418860   -26.34526820     9.65142350
C       17.61518860   -27.22526740     8.78042320
H       17.27219010   -27.85326770     7.95842310
H       17.29718970   -27.68326760     9.71642300
O       17.09718890   -25.93326760     8.74842260
H       17.13218880   -25.61826710     7.84242300
C       19.50819020   -28.48826790     9.63142300
O       19.48818970   -28.59026720    10.85842320
N       19.82118990   -29.47626690     8.75542350
H       19.62418940   -29.40626720     7.76442290
C       20.33918950   -30.71626850     9.24142270
H       19.71918870   -30.85426710    10.12742330
C       19.95918850   -31.83926770     8.30742260
H       18.87318990   -31.81726840     8.15242290
H       20.43018910   -31.66726680     7.33142330
H       20.26118850   -32.78726960     8.76942350
C       21.81719020   -30.69626810     9.58242320
O       22.15818980   -31.26326750    10.66442300
N       22.70118900   -29.95526700     8.90442280
H       22.30718990   -29.34826850     8.19442270
C       24.10118870   -29.79626850     9.15842340
H       24.47118950   -30.80726810     9.32742310
C       24.86718940   -29.23426820     7.97242310
H       24.66718860   -28.17926790     7.78542330
C       26.33918950   -29.50926780     8.34342290
H       26.58318900   -28.65626720     8.98942280
H       26.61718940   -30.51426700     8.68342300
H       27.06019020   -29.35026740     7.53242300
C       24.49918940   -30.05826760     6.66242310
H       24.83918950   -31.08426860     6.79942320
H       23.42119030   -30.10226820     6.50642300
C       25.17519000   -29.33726690     5.39042330
H       24.99518970   -28.25526810     5.41542290
H       26.26718900   -29.44026760     5.38642310
H       24.74419020   -29.75226780     4.47042320
C       24.30818940   -29.00026700    10.46342280
O       25.13218880   -29.44726750    11.27042290
N       23.53018950   -27.94326780    10.59642310
H       22.91618920   -27.58526800     9.87542340
C       23.48618890   -27.19626810    11.86642270
H       24.39418980   -26.62826730    12.07142350
C       22.39218900   -26.15326690    11.79042340
H       22.63319020   -25.36526870    11.06542300
H       21.51218990   -26.51926800    11.24742320
C       22.10318950   -25.38926700    13.07742310
C       20.77718930   -25.55226710    13.61142350
H       20.09918980   -26.23526760    13.12242320
C       20.37218860   -24.84726720    14.72642330
H       19.40518950   -24.94226840    15.19842340
C       21.32218930   -23.91026690    15.27642350
H       21.09918980   -23.26626780    16.11442380
C       22.59818840   -23.73826790    14.74842260
H       23.20418930   -23.04026790    15.30742260
C       22.98118970   -24.43126870    13.59542270
H       23.90318870   -24.21426770    13.07642270
C       23.27318950   -28.11426730    13.00342270
O       24.07118990   -28.11626820    13.94942280
N       22.13718990   -28.84326740    13.04942320
H       21.48618890   -28.83326720    12.27342320
C       22.01618960   -29.74426840    14.23042300
H       22.14118960   -29.23426820    15.18542290
C       20.62918850   -30.34726720    14.11342330
H       19.99618910   -29.45326810    14.05942340
H       20.50318910   -30.91526790    13.18342300
H       20.27018930   -30.94626810    14.95942310
C       23.04118920   -30.87326810    14.29342270
O       23.34118840   -31.38826750    15.34342290
N       23.71319010   -31.22226720    13.19542310
H       23.48218920   -30.71426770    12.35042290
C       24.70318980   -32.33426670    13.08742330
H       24.27718930   -33.15726850    13.66242310
C       24.93718910   -32.78326800    11.63942340
H       24.11018940   -33.42426680    11.33742330
H       24.70619010   -31.81926730    11.18542290
C       26.27318950   -33.46526720    11.29342270
H       26.20018960   -33.70826720    10.23342320
H       27.12318990   -32.87026600    11.62642290
C       26.41618920   -34.81926730    11.98242280
O       25.90118980   -35.07426830    13.08942320
O       27.06719020   -35.76926800    11.43342300
C       26.02018930   -31.87126730    13.75642300
O       26.61818890   -32.55426790    14.58142280
N       26.45318980   -30.65026860    13.54642300
H       25.96319010   -30.11126710    12.84342290
C       27.81318860   -30.08126830    13.88342290
H       28.49818990   -30.92726710    13.85642340
C       28.31218910   -29.15626720    12.73842330
H       28.03718950   -29.60326770    11.78242300
C       27.83618930   -27.68126870    12.77742290
H       27.98419000   -27.15226750    13.72742270
H       28.35418890   -27.05726810    12.03842350
H       26.75618930   -27.71126750    12.59042260
C       29.86118890   -29.11126710    12.61442280
H       30.14318850   -28.55926700    11.70942310
H       30.27418900   -28.68826870    13.53842350
H       30.30118940   -30.10726740    12.47842310
C       27.79218860   -29.39726830    15.23242280
O       28.85018920   -29.23326870    15.78842350
N       26.60919000   -29.23826790    15.82542320
H       25.84818840   -29.39426800    15.17442320
C       26.35219000   -28.90526770    17.22342300
H       27.07618900   -28.24626730    17.70242310
C       24.98918910   -28.20626830    17.16142270
H       24.23918910   -28.77726750    16.61442380
H       24.63018990   -27.95526700    18.15942380
C       25.10718920   -26.79226680    16.44442370
H       25.57518960   -26.84426690    15.46042350
H       24.15618900   -26.29826740    16.24542240
S       26.19919010   -25.68026730    17.33542250
C       25.02818870   -25.21326830    18.69842340
H       24.52618980   -24.28926850    18.38542370
H       24.31818960   -26.02526860    18.89642330
H       25.57918930   -24.85026740    19.57542230
C       26.08119010   -30.10026740    18.10242270
O       26.01818850   -29.88626860    19.32942390
N       26.06818960   -31.34426690    17.58142280
H       26.33318900   -31.38226700    16.60442350
C       25.88618850   -32.57126620    18.35242270
H       25.85418890   -33.34626770    17.58542250
C       27.17718890   -32.92226790    19.15242390
H       27.25119020   -32.46226880    20.13742260
H       27.16318890   -34.00726700    19.26042370
C       28.47618870   -32.42826840    18.39742280
H       28.52418900   -32.72426610    17.34942250
H       28.62318990   -31.35126690    18.31242370
C       29.73719020   -33.00926590    19.03142360
O       30.45318980   -33.74426650    18.30542370
N       29.90318870   -32.98026660    20.28742220
H       30.73318860   -33.44826890    20.63142400
H       29.14618870   -32.71726610    20.90742300
C       24.56618880   -32.74226760    19.09442330
O       24.55918880   -33.25926590    20.17142300
N       23.39118960   -32.22026820    18.55842400
H       23.34519000   -31.98826790    17.57342340
C       22.12018970   -32.19026950    19.30942340
H       22.34118840   -31.96226690    20.35242270
H       21.47118950   -31.53626820    18.72642330
C       21.34018900   -33.55426790    19.34542270
O       21.91018870   -34.67426680    19.21342280
N       20.05718990   -33.47126770    19.59842300
H       19.53619000   -32.60326770    19.56542400
C       19.24119000   -34.66526790    19.61142350
H       19.93318940   -35.45226670    19.91242220
C       18.13618850   -34.62026600    20.64242360
H       17.66318890   -33.64126970    20.72242360
H       17.33418850   -35.32526780    20.42342380
C       18.74218940   -34.79526900    22.04942320
H       19.08918950   -35.82226940    22.16142270
H       19.57918930   -34.11226650    22.19442370
C       17.70318980   -34.40226750    23.12542340
H       17.44518850   -33.35826870    22.94542310
H       16.80818940   -34.97926710    22.89342310
C       18.32118990   -34.61226650    24.44942280
H       17.59718890   -34.52126690    25.25942230
H       18.76818850   -35.59926610    24.56342320
N       19.39019010   -33.60026930    24.79242320
H       19.71118930   -33.79726790    25.72942350
H       20.16819000   -33.63326640    24.14942360
H       18.96218870   -32.68826680    24.86342240
C       18.65419010   -34.82726670    18.19542310
O       18.17618940   -33.83226780    17.58342360
N       18.55319020   -36.11026760    17.66142270
C       18.98318860   -37.34826660    18.43242260
H       18.78118900   -37.29026790    19.50842290
H       20.05118940   -37.53326800    18.26642230
C       18.25918960   -38.54526900    17.67842290
H       17.29218860   -38.67926790    18.17942240
H       18.86018940   -39.45926670    17.76842310
C       18.33119010   -37.93226620    16.27242280
H       17.75119020   -38.48826600    15.52642350
H       19.37918850   -38.07726670    15.98442270
C       18.01318930   -36.42426680    16.34142300
H       18.48118970   -35.92526630    15.49342350
C       16.48918910   -36.21326830    16.24942400
O       16.02718930   -35.84126660    15.18942360
N       15.67018890   -36.53926850    17.28542330
H       16.03018950   -36.72926710    18.21242330
C       14.30118940   -36.91126630    16.97642330
H       14.19018940   -37.72126770    16.25542260
C       13.81218910   -37.66126630    18.29142380
H       14.47518920   -38.50626750    18.48042300
H       13.86218930   -36.94226840    19.10942270
C       12.36218930   -38.16126630    18.14042280
H       11.69818970   -37.31226730    18.30542370
H       12.13818930   -38.60726930    17.17142300
C       12.00218960   -39.22526930    19.16742320
O       12.06718920   -39.00826640    20.38242340
O       11.87518980   -40.40626910    18.70642280
C       13.35318950   -35.80026630    16.45842360
O       12.23218920   -36.12426760    16.15342330
N       13.69718930   -34.43426900    16.45742230
H       14.57518960   -34.17526630    16.89142230
C       12.89818950   -33.45326610    15.75442310
H       11.93318940   -33.36526870    16.25242230
C       13.45518970   -32.02826690    15.88742350
H       12.68218900   -31.33226780    15.53942300
H       13.71618940   -31.89326860    16.94442370
C       14.65018940   -31.63226700    15.02842330
C       15.93818950   -32.10926820    15.29342270
H       16.19018940   -32.70926670    16.15542220
C       16.97019000   -31.72826770    14.42442320
H       17.94718930   -32.17926790    14.52542300
C       16.75418850   -30.82426830    13.31842330
H       17.56019020   -30.54426770    12.65642260
C       15.45918940   -30.26526830    13.13242340
H       15.27518940   -29.45926860    12.43742280
C       14.43118950   -30.64326860    14.04742340
H       13.44618890   -30.21226690    13.95242310
C       12.56318950   -33.73526760    14.23642350
O       11.72018910   -33.09226610    13.67942330
N       13.36318970   -34.59226610    13.57042310
H       14.15118980   -35.09526820    13.96142290
C       13.08518980   -34.87426760    12.11842350
H       12.66318890   -34.06526950    11.52142330
C       14.41718960   -35.15726850    11.48942280
H       14.20118900   -35.33326720    10.43542290
C       15.34618950   -33.99326710    11.66642280
H       15.85618970   -33.88426590    12.63142300
H       16.09218980   -34.20026780    10.88942340
H       14.87318900   -33.06026840    11.33642290
O       14.94418910   -36.24626920    12.13742350
H       14.63618950   -37.00426860    11.63442330
C       12.13018890   -36.11426930    12.01642320
O       11.84718890   -36.53426740    10.90242290
N       11.52818970   -36.74626920    13.03442290
H       11.65618900   -36.34026720    13.95342350
C       11.00218960   -38.12226870    13.04642300
H       11.53518960   -38.64426800    12.25142290
C       11.41018960   -38.85226820    14.34742360
H       12.47118950   -39.00426860    14.14842320
H       11.07318970   -38.32026670    15.23742290
C       10.77618980   -40.21826930    14.34642310
O       10.22418980   -40.77726750    15.36442280
O       10.71118930   -40.85226820    13.29242320
C        9.47618960   -38.09926610    12.73142340
O        8.71318910   -37.44226840    13.44442270
N        9.14818950   -38.81226730    11.65842340
H        9.80318930   -39.51726910    11.34042260
C        8.04518890   -38.63026810    10.81842330
H        8.20618920   -37.69326780    10.28542330
C        8.03818890   -39.83026890     9.80642320
H        8.91818900   -39.70526890     9.16442300
H        8.06918910   -40.85026930    10.20742320
C        6.86718940   -39.93826680     8.89642330
N        6.49418930   -39.03826900     7.89442300
C        5.36618950   -39.58326720     7.32942300
H        4.85418940   -39.18826680     6.46542310
N        4.98618940   -40.67826840     8.02942280
H        4.09018950   -41.12926860     7.91242310
C        5.91118960   -40.96826930     8.96742340
H        6.02418950   -41.86426930     9.56042290
C        6.73918910   -38.52326970    11.55642320
O        5.92218920   -37.67026900    11.20442300
N        6.51318930   -39.30526730    12.61042310
H        7.06418940   -40.15526960    12.62542340
C        5.26618960   -39.32826610    13.36742310
H        4.51018950   -39.77226640    12.71842290
C        5.32618950   -40.38326640    14.56742290
H        5.74818940   -41.35826870    14.32442280
H        5.92618940   -39.94526670    15.36442280
C        3.87118940   -40.51026920    15.14842320
H        3.59918930   -39.48626710    15.40342330
C        2.80118940   -41.19726940    14.27542300
H        1.79018940   -41.20526890    14.70142270
H        2.89418940   -40.78926850    13.26142310
H        3.05218940   -42.24826810    14.08742330
C        4.06818910   -41.33826830    16.41542240
H        4.11318920   -42.41826630    16.22442250
H        4.91618920   -40.99126820    17.01942250
H        3.14218930   -41.30326840    17.00242230
C        4.77318950   -37.95026780    13.93742280
O        3.61518930   -37.52326970    13.80542280
N        5.73518940   -37.19226840    14.47942350
H        6.65418910   -37.60426710    14.58642290
C        5.46418950   -35.83726880    14.90142350
H        4.73718930   -35.78526690    15.71142290
C        6.71418950   -35.26026920    15.54142280
H        7.57518910   -35.43526840    14.89542290
C        6.85018920   -33.72826770    15.76742270
H        5.90118930   -33.37426760    16.18742370
H        7.74218940   -33.59726720    16.39242360
H        7.00818920   -33.25526810    14.79042340
O        6.86918930   -35.84326930    16.79542350
H        7.20818950   -36.70326610    16.53442380
C        5.01418920   -34.92826840    13.73942280
O        4.02218910   -34.17626950    13.85242270
N        5.41518930   -35.20226670    12.46942330
H        6.03418920   -35.98726650    12.30542280
C        5.01018950   -34.36726760    11.28342340
H        4.74618910   -33.35126880    11.57442280
C        6.16418930   -34.16126630    10.28942300
H        6.38818930   -35.12926860     9.82542320
H        5.81718920   -33.55426790     9.44442270
C        7.41518930   -33.57326890    10.95242310
N        7.65818930   -32.28826900    11.49842260
C        8.77318950   -32.47426610    12.20942310
H        9.28918930   -31.75326730    12.82542320
N        9.22118950   -33.70326610    12.21742340
H        9.96218970   -34.05926900    12.80442330
C        8.37618920   -34.48526760    11.39942260
H        8.40618900   -35.54726790    11.20342350
C        3.76218940   -34.96526720    10.66642280
O        2.96318940   -34.22526930    10.13842300
N        3.58518930   -36.27726750    10.80442330
H        4.37518930   -36.74426650    11.23342320
C        2.43118930   -37.08626940    10.42942330
H        2.19518920   -36.95926670     9.37242320
C        2.60918930   -38.54726790    10.74542330
H        3.61918930   -38.66026690    10.35042290
H        2.70318940   -38.65526960    11.82642270
C        1.71118940   -39.44926830     9.94642350
H        1.17518940   -38.93426900     9.14942260
H        2.35918930   -40.18026730     9.46242330
C        0.58718930   -40.13626860    10.76142310
H        0.96318940   -40.64726640    11.64842320
H       -0.21781070   -39.44426730    11.00942330
C       -0.04381070   -41.24526600     9.76542280
H       -0.26181070   -40.85126880     8.77342320
H        0.67618940   -42.06126790     9.69242290
N       -1.32481060   -41.72226720    10.38342290
H       -1.26181070   -42.13826750    11.30142310
H       -1.97481060   -40.96326830    10.52742290
H       -1.80781070   -42.37926860     9.78742310
C        1.23118940   -36.53826900    11.16142270
O        0.32118930   -36.14726640    10.56242280
N        1.36218930   -36.39826970    12.44642350
H        2.26118950   -36.71526720    12.78942300
C        0.34718930   -35.86726760    13.36742310
H       -0.63781060   -36.22326660    13.06542300
C        0.68618940   -36.32326890    14.78742310
H        1.68018940   -36.03626630    15.12842270
H       -0.05581070   -35.91226960    15.47242360
C        0.62618940   -37.83926770    15.00842290
H        1.22918940   -38.26726910    14.20842270
C        1.04318930   -38.28726960    16.31642340
H        0.41618930   -38.04626850    17.18342400
H        1.12318930   -39.38126750    16.32142260
H        2.05318930   -37.92826840    16.54942320
C       -0.78581060   -38.40326690    14.94442270
H       -0.71181060   -39.47526930    15.16342350
H       -1.46081070   -37.82226940    15.58542350
H       -1.28781070   -38.28926850    13.97542290
C        0.03518930   -34.37426760    13.35942270
O       -0.69781060   -33.87526700    14.18042280
N        0.74318930   -33.69426730    12.43942360
H        1.56718930   -34.22826770    12.19042300
C        0.65418930   -32.31226730    12.11342330
H       -0.07481070   -31.85826870    12.78442290
C        1.99118940   -31.61426730    12.50642300
H        2.17918940   -31.86126710    13.55142310
H        2.75418930   -32.13326640    11.92742350
C        2.03718920   -30.10426710    12.28642270
H        3.04118940   -29.78926850    12.57242300
H        1.89718940   -29.91626740    11.22142310
C        1.04818940   -29.27726750    13.06142330
H        0.08318930   -29.18826870    12.56242280
H        0.86318930   -29.71326830    14.04242320
C        1.64918940   -27.87126730    13.13142300
H        2.69318940   -27.84026720    13.44342330
H        1.68518940   -27.38126750    12.15842340
N        1.02518940   -26.89126780    14.05342290
H        0.10418930   -26.65726850    13.71142290
H        0.96618930   -27.19426730    15.01442340
H        1.49718940   -25.99826810    14.04242320
C        0.18518930   -32.02026750    10.71042350
O       -0.25781070   -30.96026800    10.37642290
N        0.16618930   -33.04426960     9.91242310
H        0.81518940   -33.73826600    10.26342300
C       -0.71981070   -33.20326610     8.76142310
H       -0.60881070   -34.24426650     8.45642280
C       -2.18881060   -33.05126950     9.10142330
H       -2.42981080   -31.98726840     9.22542290
H       -2.79781060   -33.39126970     8.25542350
C       -2.74081060   -33.83726880    10.24642280
N       -2.87281060   -35.13226700    10.46542260
C       -3.41081070   -35.20826720    11.65342330
H       -3.62281060   -36.18526840    12.06242280
N       -3.74781060   -34.09726720    12.26542280
H       -4.13981060   -34.02326970    13.19342330
C       -3.29681060   -33.12726590    11.32742310
H       -3.30881070   -32.05126950    11.41742320
C       -0.29181070   -32.26226810     7.54442310
O       -0.95681070   -32.30926900     6.52542300
N        0.81518940   -31.55126760     7.56742290
H        1.35818930   -31.50626750     8.42142300
C        1.16018940   -30.67726710     6.45942310
H        0.25018930   -30.53626820     5.87742330
C        1.55518940   -29.30926700     7.12842320
H        2.54118940   -29.34326740     7.60942320
H        1.72718930   -28.69726750     6.23442320
C        0.50918940   -28.72926710     8.01342300
N       -0.77481070   -28.47326850     7.73342320
C       -1.33781060   -27.81726840     8.79442310
H       -2.33881070   -27.45026780     8.96842290
N       -0.35281070   -27.64526750     9.70242310
H       -0.56281070   -27.17326740    10.57042310
C        0.80118940   -28.20126720     9.26742270
H        1.72218930   -27.95926860     9.77842330
C        2.24218940   -31.14026830     5.43742320
O        3.31018920   -31.55826760     5.83042290
N        1.94318940   -31.16426850     4.10942320
C        0.88118930   -30.45026780     3.48942300
H        0.95818940   -29.47526740     3.98542310
H       -0.10281070   -30.83426860     3.78642300
C        0.95518930   -30.54326820     1.93542310
H        1.67318940   -29.83026700     1.51042310
H        0.05618930   -30.50826840     1.30742310
C        1.74918940   -31.82026860     1.83342310
H        2.41418930   -31.95926860     0.97142310
H        0.96318940   -32.58226780     1.91042300
C        2.67518930   -31.93126870     3.10842300
H        2.66518930   -32.98326870     3.39442300
C        4.06718920   -31.50726700     2.89042310
O        4.97118950   -32.30726620     2.82642320
N        4.26418920   -30.18026730     2.75042320
H        3.50518940   -29.50926780     2.76842310
C        5.56618930   -29.45226860     2.74742320
H        6.23218920   -29.77426720     1.94642310
H        5.40618940   -28.38026810     2.63342310
C        6.37318940   -29.62626840     4.02042290
O        7.61218930   -29.64926720     3.99942300
N        5.70018910   -29.83926770     5.17442320
H        4.68718960   -29.82326700     5.19842290
C        6.40018940   -30.01626780     6.49742320
H        7.36218930   -29.50726700     6.54542300
C        5.51918940   -29.66226770     7.70342300
H        5.29318950   -28.60226820     7.59042310
H        4.50418950   -30.05226710     7.62642290
C        6.07118940   -30.01826860     9.10742280
H        6.49418930   -31.02026750     9.04442310
H        6.88518950   -29.33126830     9.33942320
C        5.11718940   -30.00326730    10.16842270
O        4.23018930   -29.22526740    10.25742340
N        5.35718920   -30.87926860    11.07442280
H        4.85618930   -30.73826790    11.94342330
H        6.23318910   -31.38726810    11.10242270
C        6.82518910   -31.47026820     6.56042290
O        8.00318910   -31.63126750     6.96442320
N        6.03018950   -32.43826680     6.06242320
H        5.08018920   -32.27826690     5.74942300
C        6.41818950   -33.85526660     6.10842320
H        6.87318940   -34.04726790     7.08042290
C        5.17718940   -34.74126820     5.78842310
H        4.55218940   -34.25826640     5.03642320
C        5.64518930   -36.14426800     5.41342310
H        6.25618930   -36.13526920     4.50242330
H        6.26118950   -36.48526760     6.25442310
H        4.77218910   -36.77826690     5.21142290
C        4.29418950   -34.80426790     7.00742290
H        4.61418910   -35.57426830     7.71042300
H        4.23318910   -33.82926940     7.48942330
C        2.80318930   -35.09826660     6.56742290
H        2.77418920   -35.82726670     5.74842310
H        2.29918930   -35.45926670     7.47242310
H        2.32218930   -34.15326690     6.28642320
C        7.58218960   -34.15926740     5.18342300
O        8.44118980   -34.84426880     5.66842320
N        7.57318930   -33.57526780     3.95442320
H        6.76518920   -33.00626750     3.73342300
C        8.70718960   -33.70626830     3.07942320
H        9.00718980   -34.75226590     3.14142300
C        8.28118900   -33.26826860     1.64342310
H        7.40918920   -33.76226810     1.21542310
H        7.99218940   -32.22126770     1.74342310
C        9.34618950   -33.47726820     0.61742310
H       10.04118920   -32.64026640     0.55242310
H        9.91118910   -34.38226700     0.84042310
C        8.71018980   -33.57226940    -0.80057690
O        9.23418900   -34.41526790    -1.63757690
O        7.78818940   -32.76426700    -1.14657690
C       10.03318980   -33.01326750     3.59442310
O       11.07918930   -33.63526920     3.61842300
N        9.92818930   -31.82926750     4.21142290
H        9.00718980   -31.40826800     4.24142310
C       11.05418970   -31.19326780     4.88742300
H       11.84418960   -31.15226750     4.13742300
C       10.62618920   -29.80726810     5.42942290
H       10.04218960   -29.23526760     4.69842290
H        9.83418940   -29.91726680     6.18042330
H       11.45918940   -29.18626790     5.78042320
C       11.67818930   -32.09526820     5.99142310
O       12.90518950   -32.24226760     6.08742280
N       10.83818910   -32.72626880     6.85042290
H        9.84718890   -32.65926740     6.65242290
C       11.26918890   -33.64626690     7.95142320
H       11.97118950   -33.10326770     8.58442310
C       10.02718930   -34.04026790     8.79342270
H        9.14018920   -34.33626940     8.21942330
H       10.34018900   -34.77726750     9.54342270
H        9.73918910   -33.12726590     9.33042340
C       12.05618950   -34.83126830     7.47642330
O       13.08818910   -35.14526750     8.00642300
N       11.54218960   -35.43326950     6.34342290
H       10.78418920   -34.96626660     5.85842320
C       12.07818890   -36.62626650     5.75642300
H       12.30218890   -37.39226910     6.49842310
C       11.01818940   -37.15626910     4.75942330
H       11.10118960   -36.67526630     3.77742310
H       11.34218980   -38.18726730     4.57342290
H        9.97418980   -37.17626950     5.09542320
C       13.39118960   -36.31126790     5.02442310
O       14.24918940   -37.11426930     4.90342330
N       13.53318980   -35.07326890     4.48042300
H       12.81518940   -34.39826970     4.71242280
C       14.80918980   -34.52526860     4.01042320
H       15.24918940   -35.30326840     3.38742300
C       14.61718940   -33.21626660     3.05142310
H       13.90918920   -32.58426670     3.58742310
C       15.99518970   -32.52226640     2.99742320
H       16.81418990   -33.05426790     2.49642300
H       15.86918930   -31.64126780     2.35642310
H       16.40018840   -32.30626680     3.99442320
C       13.95618920   -33.48026660     1.75042310
H       13.12718960   -34.13626860     2.01842310
H       13.45018960   -32.58626940     1.38642310
C       14.78718950   -34.14526750     0.62942310
H       14.12718960   -34.41226960    -0.20557690
H       15.50418950   -33.41326900     0.23842310
H       15.34518910   -35.00126650     1.02842310
C       15.78218940   -34.35726930     5.24542330
O       16.81818960   -34.87826920     5.25742290
N       15.40018940   -33.54926680     6.24942300
H       14.51618960   -33.05826950     6.19242290
C       16.33819010   -33.27226640     7.42342330
H       17.27118870   -32.85826870     7.03942300
C       15.73018930   -32.29026790     8.46542260
H       14.71418950   -32.66826630     8.58142280
H       16.39518930   -32.30926900     9.32842350
C       15.77218910   -30.97526740     7.73642300
H       16.84618950   -30.83226780     7.61542320
H       15.25718980   -31.01426700     6.77642300
S       15.14318940   -29.46526720     8.52542300
C       13.52718930   -29.32426830     7.79042290
H       13.57318970   -29.09926800     6.71742300
H       12.97318940   -30.26826860     7.85942320
H       13.03518960   -28.49526790     8.31342320
C       16.64418980   -34.60926820     8.11642270
O       17.79718970   -34.82326890     8.56542300
N       15.69018940   -35.58726880     8.10142330
H       14.77218910   -35.31626890     7.76942300
C       15.92818930   -36.91926960     8.69642350
H       16.34618950   -36.73726650     9.68742280
C       14.51318930   -37.64226910     8.68242260
H       13.80118940   -37.15526960     9.34842300
H       14.14518930   -37.63326640     7.65642310
C       14.50218960   -39.08526610     9.04242320
H       13.70118900   -39.56326680     8.47942350
H       15.41318890   -39.58326720     8.70942310
C       14.25218960   -39.54826740    10.49642280
O       14.07818890   -40.74326710    10.83942320
O       14.23418900   -38.58926770    11.28942300
C       16.99018860   -37.77226640     8.04642300
O       17.75418850   -38.36626820     8.73042300
N       17.09718890   -37.67626950     6.74742320
H       16.43018910   -37.08026890     6.27142290
C       17.98618890   -38.41126630     5.89542290
H       18.00518990   -39.41926960     6.30942300
C       17.48918910   -38.38026810     4.43042330
H       16.47618870   -38.78026960     4.56642290
H       17.49318890   -37.37226870     3.99742320
C       18.26318930   -39.32826610     3.51242300
N       18.21418950   -40.71526720     3.62342310
C       19.26618960   -41.18626790     2.86942320
H       19.54918860   -42.21926880     2.72842310
N       19.91419030   -40.13726810     2.28042320
H       20.77518840   -40.24626920     1.76242300
C       19.32518960   -38.95126720     2.70442320
H       19.72318840   -37.95426940     2.58542300
C       19.42519000   -37.96526720     5.98942330
O       20.26818850   -38.78926850     5.63742300
N       19.72019000   -36.68026730     6.38742300
H       18.96718980   -36.08426670     6.71042300
C       21.07918930   -36.23826600     6.67842290
H       21.74318890   -36.71926880     5.95942310
C       21.28518870   -34.72726820     6.43642330
H       20.90918920   -34.29426960     7.36342290
C       22.73618890   -34.18626790     6.46342330
H       23.19418910   -34.24126820     5.46842290
H       22.74119000   -33.14726640     6.81542300
H       23.34118840   -34.80626680     7.13642310
C       20.66218950   -34.08326720     5.17842290
H       19.57618900   -34.15026860     5.23842290
H       20.94818880   -33.03126910     5.19642310
C       21.13118930   -34.76726910     3.84442310
H       22.20018960   -35.01026920     3.80942300
H       20.52919010   -35.67826840     3.73342300
H       20.97318840   -34.17226790     2.93642310
C       21.55718990   -36.62926860     8.03742310
O       22.62619020   -37.28926850     8.11142350
N       20.78619000   -36.41526790     9.18242260
H       19.98618890   -35.79626850     9.23042300
C       21.18818860   -36.96426770    10.50742340
H       22.19219020   -36.59126660    10.70842270
C       20.25318910   -36.43926620    11.63342290
H       19.23218920   -36.61626820    11.29442310
H       20.41718860   -36.98526760    12.56242280
C       20.42618940   -34.89426800    11.88542270
H       20.34618950   -34.34126660    10.95042320
C       19.18218990   -34.30826950    12.67142300
H       18.29818920   -34.30426790    12.02142330
H       18.99218940   -34.95526890    13.53642270
H       19.38518910   -33.29126740    13.02642350
C       21.70718960   -34.65626910    12.61142350
H       21.61919020   -34.96826930    13.65942290
H       22.58918950   -35.10126880    12.13442330
H       21.83819010   -33.56726840    12.61142350
C       21.17418860   -38.49826810    10.58742330
O       21.71018980   -39.05226900    11.52342320
N       20.56818960   -39.24826810     9.61142350
H       19.91318890   -38.77326970     9.00042340
C       20.72019000   -40.66326900     9.62842270
H       20.52518840   -41.16926960    10.57342340
C       19.69418910   -41.24926760     8.66542340
H       18.68018910   -41.01726910     8.99142270
H       19.74518970   -40.80626680     7.67042300
C       19.74718860   -42.76526640     8.57642270
O       19.25119020   -43.44126890     9.51542280
O       20.26618960   -43.28626630     7.55042310
C       22.15419010   -41.07426830     9.20742320
O       22.81918910   -41.99026870     9.76342300
N       22.67418860   -40.32426830     8.22842310
H       22.13518910   -39.54226680     7.87542300
C       24.01918980   -40.33426670     7.77842330
H       24.39019010   -41.35926820     7.80742310
H       24.09818840   -40.06026840     6.72642330
C       25.02919010   -39.49026870     8.59842300
O       26.08918950   -39.08026890     8.06142330
N       24.66119000   -39.22626880     9.82042310
H       23.72118950   -39.48926930    10.09042260
C       25.41018870   -38.42026900    10.77542300
H       25.60118870   -37.43726730    10.34442330
C       24.59218980   -38.08726880    12.01442340
H       23.82318880   -37.32726670    11.87742330
H       23.97218890   -38.90926740    12.37242320
O       25.29718970   -37.62326810    13.14742280
H       25.64518930   -36.77826690    12.85342310
C       26.68818860   -39.19526670    11.14942260
O       26.68018910   -40.41026690    11.20942310
N       27.76418880   -38.47726820    11.43342300
H       27.63818930   -37.47326660    11.47442340
C       28.90118980   -38.93826680    12.15042300
H       29.03919030   -40.01926800    12.10242270
C       30.16518970   -38.27526860    11.46942330
H       30.38418960   -37.24326710    11.76942350
H       31.01718900   -38.88526920    11.79442310
H       30.02618980   -38.34426880    10.38242340
C       28.72019000   -38.53726960    13.62142280
O       29.02919010   -39.38226700    14.45742320
N       28.39218900   -37.26026920    13.91342350
H       28.24419020   -36.57526780    13.18242260
C       28.56918910   -36.67226790    15.29142280
H       29.35318950   -37.21726610    15.81642340
C       29.06719020   -35.19426730    15.22242360
H       28.23218920   -34.58226780    14.85942270
H       29.40318870   -34.71826930    16.15242390
C       30.21718980   -35.17226790    14.26942350
C       31.43318940   -35.85826870    14.61842350
H       31.50618930   -36.46126940    15.51142310
C       32.54518890   -35.75926590    13.76342300
H       33.50618740   -36.17026900    14.03542330
C       32.41418840   -34.99126820    12.56542300
O       33.53318790   -34.82626720    11.77142330
H       34.22618870   -34.37126920    12.25642300
C       31.24818990   -34.40826800    12.15242290
H       31.11518860   -33.87426760    11.22342300
C       30.13319020   -34.52826690    13.01742270
H       29.19018940   -34.15226750    12.64842320
C       27.38618850   -36.76826860    16.21242330
O       27.50819020   -37.32126620    17.29542350
N       26.14719010   -36.27326970    15.83742330
H       26.07118990   -35.81026840    14.94042300
C       24.89618870   -36.65726850    16.56142230
H       24.96918870   -36.24426650    17.56742290
C       23.60418890   -36.17726900    15.71442320
H       23.76818850   -36.12226870    14.63842300
C       22.26818850   -36.84326930    16.06442260
H       22.07618900   -37.89026640    15.79842280
H       22.15218930   -36.88526920    17.15442280
H       21.45118900   -36.22926710    15.66542340
C       23.44018940   -34.68626790    16.21142390
H       23.27718930   -34.70526890    17.29542350
H       24.32419010   -34.09426880    15.94342330
H       22.65419010   -34.11926650    15.69642350
C       24.82318880   -38.20926670    16.81942370
O       24.37018970   -38.61226650    17.88542370
N       25.23918910   -39.06226730    15.88142300
H       25.51018910   -38.68826680    14.98042300
C       25.10818860   -40.54626850    16.09642220
H       24.07818980   -40.88426590    16.21542360
C       25.62118910   -41.18426900    14.81242280
H       25.14618870   -40.66326900    13.98042300
H       26.68818860   -40.98926930    14.70942310
C       25.36518860   -42.75926590    14.64242270
H       26.10118870   -43.22026820    15.30042270
H       24.38518910   -43.09426880    14.98242280
C       25.83418850   -43.18626790    13.22542290
H       26.75518990   -42.71426770    12.88442330
H       25.84318920   -44.27526860    13.28342340
C       24.70318980   -42.75626750    12.31742290
H       23.85618970   -43.43026730    12.43942360
H       24.36718940   -41.74126820    12.53142260
N       25.15118980   -42.78026960    10.91742320
H       25.53318980   -43.67426680    10.64342310
H       24.37818910   -42.64926910    10.28042320
H       25.92218970   -42.15926740    10.72042270
C       25.90918920   -40.97526930    17.28042220
O       25.48419000   -41.85726930    18.04142380
N       27.10818860   -40.35626600    17.45042230
H       27.60018920   -39.99926760    16.63942340
C       27.90918920   -40.51326750    18.64042280
H       28.04418950   -41.58026890    18.81742290
C       29.31618880   -40.03426740    18.38642310
H       29.91518970   -40.09226610    19.30342290
H       29.85519030   -40.67426680    17.67642400
H       29.31719020   -39.03226850    17.93942260
C       27.39818950   -39.80026630    19.89242360
O       27.75119020   -40.25726700    20.95842360
N       26.62918850   -38.73126600    19.76442340
H       26.39719010   -38.39026640    18.83942220
C       26.30218890   -37.82326890    20.82442280
H       27.24818990   -37.59126660    21.31342320
C       25.67918970   -36.54326630    20.25842290
H       24.72818950   -36.74626920    19.75042340
H       25.46418950   -35.88126750    21.10642240
H       26.28218840   -36.07926940    19.46742250
C       25.33318900   -38.44326780    21.88942340
O       25.08718870   -37.79226680    22.89242360
N       24.75218960   -39.67726900    21.72442250
H       25.01318930   -40.24326710    20.92542270
C       23.88718990   -40.24126820    22.77442360
H       23.07918930   -39.51226810    22.84742360
C       23.26718900   -41.54526900    22.19742390
H       22.62518880   -41.26126860    21.36342240
H       24.06618880   -42.11926650    21.72742270
C       22.45018960   -42.47126770    23.08042340
H       22.01918980   -43.29926680    22.51742360
H       23.16918950   -42.84226610    23.81142230
C       21.37418940   -41.72626880    23.79542350
O       20.46018980   -41.16426850    23.19642260
N       21.27118870   -41.90426640    25.06942370
H       20.47918890   -41.40526960    25.45742230
H       21.91318890   -42.55126950    25.51042370
C       24.51018910   -40.28926850    24.23142240
O       23.80319020   -40.08626940    25.16742320
N       25.87818910   -40.45226670    24.39642330
H       26.48818970   -40.62126920    23.60642240
C       26.55019000   -40.36926650    25.75942230
H       25.88418960   -40.85526660    26.47242360
C       27.87118910   -41.08426670    25.67442320
H       28.31518940   -41.19726940    26.66342350
H       27.58318900   -42.12126920    25.50442310
C       28.85418890   -40.58526610    24.59142300
H       28.44219020   -40.47726820    23.58742330
H       29.37918850   -39.73026660    25.01742360
C       29.87018970   -41.67126850    24.50442310
H       30.18818860   -41.91626740    25.51842310
H       29.42918970   -42.58326720    24.10142330
C       31.13418960   -41.21226880    23.71142390
H       31.45518880   -40.30226900    24.21742250
H       31.95318980   -41.92526630    23.80742260
N       30.84818840   -40.77426910    22.36142350
H       31.65318870   -40.34826660    21.92342380
H       30.70918850   -41.55226900    21.73242380
H       30.15518950   -40.04926680    22.24642370
C       26.74918940   -38.98126600    26.25542260
O       26.75418850   -38.82726670    27.49542240
N       26.89618870   -37.96226880    25.36042210
H       27.07518960   -38.24626920    24.40442280
C       26.92718890   -36.56326680    25.67642400
H       27.62619020   -36.36326600    26.48842240
C       27.24318890   -35.70326610    24.44742390
H       26.47719000   -35.86626820    23.68942260
H       27.10418890   -34.63726810    24.62842370
C       28.61219020   -35.83326720    23.76642230
H       28.67519000   -36.84426880    23.36342240
C       28.64418980   -34.73026660    22.62542340
H       29.09918980   -33.83026890    23.05642320
H       29.27818870   -35.05126950    21.78942300
H       27.66618920   -34.46826930    22.20342250
C       29.86818890   -35.59826660    24.68042370
H       30.05518910   -34.58826830    25.06442260
H       29.83518980   -36.35126880    25.47842220
H       30.73618890   -35.76626970    24.03142360
C       25.58318900   -36.05126950    26.22742270
O       25.55218890   -35.21926880    27.13242340
N       24.47418980   -36.65826800    25.83942220
H       24.52518840   -37.27926640    25.04042240
C       23.12018970   -36.27326970    26.32742310
H       23.13518910   -35.19926830    26.51342390
C       22.06818960   -36.50626750    25.26542280
H       22.03619000   -37.58726880    25.07842250
H       21.12818910   -36.24526600    25.76642230
C       22.41819000   -35.55526730    24.09042360
N       22.41218950   -34.21926880    24.11642270
C       22.57618900   -33.79926680    22.84142300
H       22.77919010   -32.78426740    22.53442380
N       22.63418960   -34.87226870    22.02842330
H       22.79518890   -34.76326750    21.03742220
C       22.51018910   -36.04826740    22.79042240
H       22.53518870   -37.08926770    22.50542260
C       22.90419010   -36.96826930    27.70142360
O       22.16819000   -36.32326890    28.43642230
N       23.59218980   -38.04126740    28.09942250
H       24.21418950   -38.41126630    27.39042280
C       23.79918860   -38.47226720    29.44542310
H       22.93118860   -38.43626790    30.10342220
C       24.10919000   -39.90726850    29.35542300
H       25.03318980   -40.08726880    28.80542370
H       24.33318900   -40.28026960    30.35442350
C       23.05418970   -40.79526900    28.84942250
H       22.99318890   -40.73526760    27.76342390
H       23.37318990   -41.82226940    29.02742390
C       21.76318930   -40.58926770    29.65242390
O       20.74119000   -40.28126910    29.01142310
O       21.82918930   -40.52026750    30.85742380
C       24.92618940   -37.73426820    30.23642350
O       25.15419010   -38.12626650    31.35642240
N       25.53919030   -36.67726900    29.73642350
H       25.47418980   -36.38626860    28.76842310
C       26.75119020   -36.27726750    30.46742250
H       27.25418850   -37.17426680    30.82842250
C       27.81318860   -35.57026670    29.55842400
H       28.02518840   -36.39726640    28.88242340
H       27.40419010   -34.73026660    28.99642370
C       29.05118940   -35.02626800    30.32942390
H       28.84718890   -33.97826770    30.54942320
H       29.10018920   -35.51926800    31.30042270
S       30.64518930   -35.18126680    29.46942330
C       30.55319020   -33.97726820    28.12442400
H       30.40818980   -32.98626710    28.57242390
H       31.45619010   -33.98326870    27.50142290
H       29.69718930   -34.20626830    27.47742270
C       26.33418850   -35.44726940    31.71442220
O       26.93318940   -35.75626750    32.71142200
N       25.40918920   -34.47426610    31.60642240
H       24.89118960   -34.40726850    30.73842240
C       24.86919020   -33.66126630    32.74142460
H       25.02018930   -34.27726750    33.62742230
C       25.87718960   -32.45026780    32.85442350
H       26.91018870   -32.74026870    32.66442490
H       25.59519000   -31.69326780    32.12242130
C       25.78818890   -31.71526720    34.15042500
O       26.43519020   -30.63126750    34.31542210
O       25.10219000   -32.22626880    35.05842210
C       23.32318880   -33.25526810    32.60142140
O       22.98118970   -32.06726840    32.65142440
N       22.42018890   -34.29426960    32.33042140
C       22.62818910   -35.72426610    32.38842390
H       23.30918880   -36.01426700    33.19742200
H       23.19919010   -36.01426700    31.49842260
C       21.24419020   -36.45526890    32.38942340
H       20.88618850   -36.42326740    33.42642210
H       21.35219000   -37.49926760    32.06942370
C       20.50918960   -35.42826840    31.42742350
H       19.44919010   -35.46026610    31.71042250
H       20.57718850   -35.64426800    30.35442350
C       21.15218930   -34.04626850    31.71242330
H       21.34718890   -33.48826600    30.79642300
C       20.22518920   -33.26926800    32.62742230
O       19.37518880   -32.54426960    32.09842300
N       20.31218910   -33.38426590    33.94242480
H       20.98318860   -33.99826810    34.38742450
C       19.49318890   -32.67726900    34.91542430
H       18.50018880   -32.65826800    34.46842190
C       19.40419010   -33.57626720    36.14042280
H       20.41618920   -33.66226960    36.53442380
H       18.77818870   -33.04926680    36.86142350
C       18.92318920   -35.01526640    35.91542430
H       19.63918880   -35.59926610    35.33842470
C       18.73518940   -35.66426850    37.27242280
H       18.48618890   -36.72726820    37.15942380
H       19.75918960   -35.68726730    37.66542430
H       17.98618890   -35.24326710    37.95442200
C       17.59018900   -34.94626620    35.25042340
H       17.20518880   -35.97026820    35.33042140
H       17.00218960   -34.19326780    35.78942490
H       17.63918880   -34.67126850    34.18942260
C       19.92418860   -31.22626690    35.09642410
O       19.08618930   -30.54826740    35.61942290
N       21.14118960   -30.81126790    34.77842330
H       21.83819010   -31.51226810    34.55642320
C       21.50618930   -29.38526730    34.69842150
H       20.84118840   -28.90226750    35.41542430
C       22.93818860   -29.16426850    35.25742340
H       23.67119030   -29.62426760    34.59442140
H       23.16819000   -28.09826850    35.29042430
C       23.09918980   -29.78626820    36.68342210
H       22.31818960   -29.34026720    37.29842380
H       22.84818840   -30.84726720    36.68442150
C       24.45718960   -29.56626700    37.37842180
O       24.54918860   -29.06626700    38.44942470
N       25.54118920   -29.89326860    36.78342440
H       26.42918970   -29.71126750    37.23642350
H       25.56318860   -30.33526800    35.87242130
C       21.34618950   -28.73626710    33.30642320
O       21.11718940   -27.49826810    33.31642150
N       21.39818950   -29.52526860    32.24442290
H       21.69118880   -30.48426820    32.38742450
C       21.05118940   -29.11026760    30.88442230
H       21.64818950   -28.20826720    30.74942400
C       21.37318990   -30.20826720    29.92842290
H       21.03718950   -31.16226770    30.33542250
H       20.82918930   -30.15626720    28.98542210
C       22.87218860   -30.26326750    29.57442280
H       23.49218940   -30.06726840    30.45042230
H       23.08918950   -31.24926760    29.16442300
C       23.14918900   -29.14326860    28.47242360
H       22.82618900   -28.15326690    28.79242320
H       24.23218920   -29.02326770    28.48842240
C       22.55319020   -29.49226760    27.17142300
H       22.22518920   -30.51926800    27.01142310
H       21.63218880   -28.92826840    27.02142330
N       23.47418980   -29.12226870    26.03642270
H       23.35519030   -28.18026730    25.69142340
H       24.42418860   -29.35826870    26.28542330
H       23.32419010   -29.65526770    25.19142340
C       19.50819020   -28.74426840    30.79042240
O       18.77018930   -29.29926870    31.54642300
N       19.06118970   -27.89626690    29.76942250
C       20.00918960   -27.13426780    28.92642400
H       20.63618850   -27.70526700    28.22942350
H       20.63518910   -26.47126770    29.53642270
C       19.17819020   -26.28626820    28.02242280
H       19.14019010   -26.73826790    27.02342220
H       19.60718920   -25.29626850    27.82542230
C       17.79218860   -26.19626810    28.70842360
H       16.99318890   -26.11726760    27.96142390
H       17.80518910   -25.38826750    29.45042230
C       17.66119000   -27.52526860    29.52942280
H       17.15718840   -27.26626780    30.46042250
C       16.96218870   -28.69326780    28.77142330
O       17.46918870   -29.25026700    27.80142400
N       15.75518890   -29.11226840    29.21942330
H       15.25318910   -28.57026860    29.91242220
C       15.12018970   -30.36426730    28.72242360
H       15.90718940   -31.11726760    28.66642380
C       14.09218980   -30.84526820    29.75842290
H       14.43218900   -30.65926740    30.77642250
H       13.23718930   -30.17026710    29.72742270
C       13.59418960   -32.30226900    29.79642300
H       13.13118930   -32.40226750    30.77842330
H       12.89118960   -32.24726870    28.96442220
C       14.59318920   -33.38126750    29.43242260
H       14.82818890   -33.34326930    28.36842350
H       15.51318930   -33.37826920    30.01542280
C       13.88318920   -34.69326780    29.75542260
H       13.60818960   -34.60726930    30.80642320
H       12.96218970   -34.70626830    29.17342380
N       14.79018970   -35.85426710    29.61542320
H       15.14718910   -36.01026920    28.68342400
H       15.58718970   -35.82226940    30.23542210
H       14.23318960   -36.65226750    29.88542370
C       14.56718920   -30.22626690    27.29842380
O       14.26418970   -31.23826790    26.74342350
N       14.53918930   -29.06426810    26.63042260
H       14.97218890   -28.30026820    27.13542370
C       14.08118920   -28.77426720    25.28842350
H       14.34318920   -29.67726710    24.73842240
C       12.53518960   -28.62426760    25.33342360
H       12.29818920   -27.89626690    26.10842320
H       12.18018910   -28.24826810    24.37342260
C       11.76218890   -29.91426850    25.59842300
H       12.21218970   -30.66026690    24.94342230
H       11.94118980   -30.35626790    26.57842250
C       10.28018950   -29.74926760    25.33742330
O        9.66518970   -28.69826700    25.21442220
N        9.61918930   -30.90326690    25.05942340
H        8.81118970   -30.83126830    24.45242310
H       10.17518900   -31.75026700    25.05542370
C       14.84618950   -27.64326860    24.50042340
O       15.48518940   -26.84126850    25.19542310
N       14.83718970   -27.66426850    23.16942210
H       14.33018970   -28.38426780    22.66842270
C       15.61918930   -26.76226810    22.35142330
H       16.43818860   -26.48026850    23.01342390
C       16.15918920   -27.57826810    21.18742370
H       15.24318980   -27.84826850    20.66242220
H       16.74518970   -27.05026820    20.43542290
C       16.91819000   -28.81926730    21.62342260
O       17.66518970   -28.75226780    22.59642220
O       16.97719000   -29.76226810    20.78942300
C       14.75718980   -25.58326720    21.78942300
O       13.51418970   -25.55726810    21.86642270
N       15.44618890   -24.62726780    21.19842340
H       16.44919010   -24.77026750    21.20942310
C       14.98318960   -23.38526730    20.57442280
H       14.32818890   -22.80126760    21.22242360
C       16.17418860   -22.39826770    20.22942350
H       15.94018940   -21.40726850    19.83942220
H       16.64818950   -22.16126820    21.18242260
C       17.17718890   -22.92826840    19.21942330
H       17.66419030   -23.82426830    19.60342220
H       16.57018850   -23.20526700    18.35742380
C       18.15618900   -21.92226790    18.76042370
H       18.90618900   -22.32526780    18.08042340
H       17.58718870   -21.21626850    18.15442280
N       18.86219020   -21.35326770    19.89842220
H       19.31218910   -22.08126830    20.43542290
C       18.78418920   -20.13226700    20.29042240
N       18.15118980   -19.18426700    19.65042300
H       17.59318920   -19.37826730    18.83042340
H       18.10718920   -18.25226780    20.03742220
N       19.37718960   -19.72726820    21.35242270
H       19.75318910   -20.38526730    22.02042390
H       19.36818890   -18.73626710    21.54842380
C       14.00818920   -23.57526780    19.40942380
O       14.10518930   -24.60426710    18.81842230
N       13.17918970   -22.57026860    19.15142250
H       13.23718930   -21.69226840    19.65342330
C       12.24118900   -22.71326830    18.02442360
H       11.63018890   -23.60826870    18.13542370
C       11.27718930   -21.60526850    18.15542220
H       11.70118900   -20.59526820    18.09042360
H       10.70518970   -21.58126830    17.22042270
C       10.27218910   -21.77026750    19.24942400
C       10.36518960   -22.79626850    20.21642300
H       11.06918910   -23.61426730    20.27842330
C        9.54418950   -22.82926750    21.34842300
H        9.62418940   -23.58126830    22.11942290
C        8.43218900   -21.96426770    21.28442380
O        7.54718920   -22.00326730    22.27742390
H        6.66218950   -21.72326850    22.03142360
C        8.31018920   -20.97126770    20.34942250
H        7.44818930   -20.32026860    20.33542250
C        9.26618960   -20.81526760    19.34442330
H        9.13018890   -20.03626820    18.60942270
C       12.83518980   -22.79026790    16.61442380
O       12.39818950   -23.65526770    15.89742280
N       13.85718920   -22.02526860    16.25442310
H       14.13218980   -21.28626820    16.89042280
C       14.54918960   -22.06226730    14.94442270
H       13.82718940   -22.07726860    14.12742330
C       15.48618890   -20.81426810    14.88942340
H       14.92418960   -19.87626840    14.97542290
H       16.17618940   -20.89726830    15.73842330
H       16.03018950   -20.71126750    13.94242290
C       15.37718960   -23.34526820    14.77142330
O       15.41818900   -23.83626750    13.67842290
N       15.80418970   -23.98126790    15.84442330
H       15.68818950   -23.65026860    16.79442210
C       16.17618940   -25.41026690    15.69942280
H       16.68618970   -25.47226720    14.73842330
C       17.08918950   -25.84526820    16.86042210
H       18.00018880   -25.25226780    16.78342250
H       16.56719020   -25.61126710    17.78742220
C       17.36619000   -27.35626790    16.85842320
H       16.47719000   -27.96226690    17.02942280
C       17.94518850   -27.93426700    15.53342340
H       17.13818930   -27.92526820    14.79042340
H       18.70018960   -27.24826810    15.13042350
H       18.38618850   -28.93826870    15.53842350
C       18.33819010   -27.77726750    17.94842340
H       19.32118990   -27.34726720    17.71642300
H       17.96218870   -27.49126820    18.93842320
H       18.37218860   -28.87326810    17.95342250
C       14.91518970   -26.34026720    15.53442290
O       14.56518940   -26.73226740    14.41742320
N       14.18318940   -26.66626740    16.62842370
H       14.25818920   -26.19126700    17.51942250
C       13.33718970   -27.91926770    16.53242300
H       13.95618920   -28.58326720    15.92842290
C       13.15518950   -28.53326800    17.92542270
H       12.54418950   -29.43426700    17.86642270
H       14.14318940   -28.88626860    18.21942330
C       12.54118920   -27.58026700    18.91642380
H       13.24118900   -26.99626730    19.51342390
H       11.85018920   -26.84826850    18.49842260
C       11.79518890   -28.38326840    20.01642230
H       10.97518920   -28.88026810    19.49742320
H       12.41618920   -29.21926690    20.33842280
N       11.26418970   -27.50526810    21.08442310
H       11.67618940   -26.59826850    21.24942400
C       10.38018890   -27.95226860    21.92942240
N        9.82818890   -29.14126780    21.86342240
H       10.23718930   -29.90926740    21.35042380
H        8.96318910   -29.27726750    22.36642270
N        9.99418930   -27.20926860    22.92542270
H       10.44218920   -26.31326870    23.05142400
H        9.51718900   -27.68126870    23.68042370
C       12.04318900   -27.69326780    15.76142310
O       11.49318980   -28.69426730    15.41442300
N       11.51018910   -26.46626850    15.53042320
H       12.05518910   -25.68926810    15.88242340
C       10.34518910   -26.13026810    14.69342330
H        9.78018950   -27.06326870    14.70142270
C        9.42118930   -25.08626750    15.32542320
H        8.44218920   -25.31126790    14.90242290
C        9.18318940   -25.25026700    16.83342360
H       10.13418960   -25.18426700    17.37642290
H        8.54818920   -24.46926690    17.26742360
H        8.72618960   -26.23226740    17.00742340
O        9.61418910   -23.69926830    15.14242270
H       10.55118940   -23.56226730    15.29842280
C       10.64818950   -25.80826760    13.24542330
O        9.77518940   -25.33826830    12.61242290
N       11.80218890   -26.07426830    12.76242350
H       12.50218960   -26.54226680    13.32542320
C       12.26918890   -25.69526860    11.38742350
H       12.13418960   -24.61826710    11.28342340
C       13.80918980   -26.01826860    11.17542270
H       14.02418900   -25.75826840    10.13942340
H       14.35918900   -25.30026820    11.78342340
O       14.22318940   -27.28726770    11.47442340
H       14.52918910   -27.19626810    12.38042350
C       11.44118980   -26.42026710    10.34642310
O       11.03418920   -25.65726850     9.44542310
N       11.10018920   -27.77626800    10.39742280
C       11.47718910   -28.85626790    11.37142280
H       11.00018980   -28.73726840    12.35242270
H       12.56518940   -28.81326870    11.50142290
C       11.16818900   -30.18926810    10.63842300
H       10.96518900   -31.07626720    11.25142290
H       11.96218970   -30.47726820     9.93942360
C        9.96118930   -29.69226840     9.77742290
H        9.01318930   -29.91926770    10.28042320
H        9.87618920   -30.17826840     8.79842280
C       10.11418910   -28.22826770     9.46842290
H       10.51518920   -28.16826820     8.45642280
C        8.72618960   -27.46926690     9.56642340
O        8.24318980   -26.90526770     8.62242320
N        8.10118960   -27.44326780    10.73542310
H        8.52318950   -27.83326720    11.57042310
C        6.75318960   -26.77626800    10.89342310
H        5.96018930   -27.38726810    10.46042350
C        6.51618960   -26.64426800    12.39442350
H        7.37218950   -26.17426870    12.87942310
H        5.60818910   -26.05726810    12.52942280
C        6.07318930   -27.86326790    13.22542290
H        5.75918910   -27.55426790    14.22242360
H        5.29618930   -28.39026830    12.67142300
C        7.22918940   -28.86626820    13.53642270
O        8.37818910   -28.52026750    13.28942300
N        7.04318950   -30.04626850    14.05242350
H        7.85018920   -30.58626750    14.34242340
H        6.14918950   -30.44326780    14.31342320
C        6.70618920   -25.25526810    10.34442330
O        5.62618920   -24.79126740     9.96542260
N        7.85718920   -24.54726790    10.41142270
H        8.59618950   -25.04826740    10.89042280
C        8.16218950   -23.20226860     9.97542290
H        7.52318950   -22.37726780    10.28942300
C        9.51018910   -22.81226730    10.64842320
H        9.43718910   -22.91226770    11.73842330
H       10.30218890   -23.52726750    10.39342310
C        9.98318960   -21.41826820    10.40642260
C       10.94118980   -20.99026870     9.51042270
H       11.52018930   -21.76026730     9.02442260
N       10.86818980   -19.64526750     9.44942280
H       11.54718970   -19.12326810     8.91542340
C        9.86018940   -19.13026810    10.23342320
C        9.45918940   -17.81526760    10.48442270
H        9.91118910   -16.97326850     9.98142340
C        8.41418930   -17.56126790    11.42842290
H        8.17718890   -16.55926700    11.75442310
C        7.79918960   -18.68626790    12.05742260
H        7.08018920   -18.58426860    12.85642340
C        8.29118920   -19.97626690    11.81542300
H        7.87518930   -20.75926780    12.43342300
C        9.34118940   -20.25626750    10.92242340
C        8.23018930   -23.15826800     8.42742350
O        7.56518940   -22.41126820     7.77242330
N        9.08618930   -24.02526860     7.83442310
H        9.48918910   -24.81026840     8.33142280
C        9.42118930   -24.20526700     6.36442330
H        9.57518960   -23.26826860     5.82742310
C       10.59618950   -25.25026700     6.24742320
H       10.37718960   -26.07226750     6.92842290
H       10.69418910   -25.70926860     5.26342300
C       12.02718930   -24.62226870     6.64242320
H       12.01818940   -24.13926700     7.61942290
C       13.02918910   -25.80026820     6.69142290
H       13.01218890   -26.35126690     5.74342300
H       14.07518960   -25.52926830     6.88442330
H       12.72018910   -26.51126860     7.46742300
C       12.62418940   -23.62826730     5.61242290
H       12.74918940   -24.06726840     4.61542320
H       12.07318970   -22.68226810     5.54542300
H       13.62418940   -23.32526780     5.94742300
C        8.23818970   -24.81426810     5.58442310
O        7.79618930   -24.37226870     4.55242300
N        7.57318930   -25.67926790     6.23442320
H        7.89418940   -26.02626800     7.13042310
C        6.40518950   -26.25326730     5.67242290
H        6.60118910   -27.20126720     5.17142300
H        5.88718940   -26.61526870     6.56042290
C        5.30118940   -25.43426700     4.96642300
O        4.89818950   -25.81626700     3.83042310
N        4.73818920   -24.38526730     5.57042310
C        4.84318920   -24.09526820     6.95442300
H        5.91318940   -24.12726780     7.19342330
H        4.25018930   -24.76526830     7.59042310
C        4.19218920   -22.70026780     7.07042310
H        4.87418940   -21.89226720     6.77842330
H        3.75718930   -22.48526760     8.05342290
C        3.07318930   -22.70026780     6.00942330
H        2.98618940   -21.65026860     5.70142320
H        2.15718940   -23.15226750     6.41042330
C        3.71618940   -23.59626770     4.93942310
H        3.02518940   -24.31526760     4.49942300
C        4.36718940   -22.69726750     3.84342310
O        3.66218920   -22.25426860     2.94542310
N        5.68718960   -22.46126750     3.87442300
H        6.20618920   -22.84426690     4.65542320
C        6.34618950   -21.64826770     2.88142300
H        5.72118950   -20.76526830     2.74642300
C        7.74518920   -21.23726840     3.37242320
H        8.48618890   -22.02126690     3.21842310
H        8.00218960   -20.44726750     2.66642310
C        7.85018920   -20.81926730     4.86242290
H        7.79118920   -21.74826810     5.43042330
H        8.79118920   -20.28526690     4.99942300
C        6.78018950   -19.85526850     5.25642300
O        6.25418950   -19.19226840     4.41542290
N        6.53418920   -19.63926700     6.55742310
H        5.77118920   -18.99926760     6.74142310
H        6.99818940   -20.27726750     7.19242290
C        6.52118920   -22.48526760     1.58042310
O        6.18318940   -22.04526710     0.50942310
N        7.06218960   -23.70726780     1.70742310
H        7.41918950   -24.09226800     2.57342310
C        7.16518930   -24.59226800     0.54442310
H        7.65918920   -23.91726680    -0.15457690
C        8.17218970   -25.71026800     0.95842310
H        9.05918980   -25.34926800     1.47742310
C        7.58818910   -26.72426800     1.95242310
H        7.00618930   -26.13626860     2.67242310
H        6.85618930   -27.41226770     1.51142310
H        8.38818930   -27.23626710     2.50242300
C        8.67918970   -26.52226830    -0.23357690
H        9.32718940   -27.28526690     0.19742310
H        7.89818950   -27.14826770    -0.66557690
C        9.33918950   -25.68426700    -1.32357690
H        8.70718960   -24.94226840    -1.82757690
H       10.14018920   -25.07826810    -0.88157690
H        9.82218930   -26.40426830    -1.99657690
C        5.81318950   -25.01926800     0.01242310
O        5.80518910   -25.52626800    -1.12057690
N        4.73418950   -24.75626750     0.71042310
H        4.81218960   -24.22926710     1.57242310
C        3.42418930   -24.98126790     0.18242310
H        3.43918940   -25.83326720    -0.49757690
C        2.57518940   -25.50126840     1.32742310
H        3.02518940   -26.41326710     1.72142300
H        2.53918930   -24.72826770     2.09542300
C        1.15118930   -25.78426740     0.86642310
H        0.70918940   -24.88826750     0.43142310
H        1.17318940   -26.59926800     0.14342310
C        0.25618930   -26.21226690     2.05442310
O        0.72818930   -26.29826740     3.23642300
O       -0.93581070   -26.47626690     1.75342310
C        2.82418940   -23.79326820    -0.62457690
O        2.10718940   -24.05326840    -1.58857690
N        3.18318940   -22.56026840    -0.25357690
H        3.62418940   -22.43026730     0.64942310
C        2.81118940   -21.33526800    -1.03357700
H        1.78418930   -21.33026700    -1.39957690
C        3.02318930   -20.04526710    -0.14557690
H        3.85518930   -20.22026820     0.53742310
C        3.29818940   -18.72726820    -0.97557690
H        3.52718930   -17.96426770    -0.22257690
H        4.17218920   -18.75226780    -1.63757690
H        2.47218940   -18.36926840    -1.60257700
C        1.75418940   -19.77926830     0.64242310
H        0.91418930   -19.62526700    -0.04657690
H        1.52018930   -20.51326750     1.42342310
H        1.79918930   -18.88826750     1.28042300
C        3.83818940   -21.35826870    -2.22257690
O        3.46518950   -20.99826810    -3.29457690
N        5.05918930   -21.91126820    -2.15157700
H        5.39218950   -22.29626850    -1.27557690
C        6.04818920   -21.76126860    -3.27157690
H        5.95318940   -20.72026820    -3.58157680
C        7.55118940   -21.89626690    -2.83557700
H        7.64518930   -22.55926700    -1.97457700
C        8.58118920   -22.20626830    -3.92757700
H        9.58918950   -22.25226780    -3.49757700
H        8.46318910   -23.21026800    -4.35357710
H        8.60318950   -21.37726780    -4.64557700
C        7.80218940   -20.51226810    -2.19457700
H        8.02618980   -19.68926810    -2.87257700
H        6.89318940   -20.15426830    -1.70957700
C        8.91818900   -20.62826730    -1.15757690
H        8.53418920   -20.89226720    -0.16457690
H        9.53418920   -21.47326850    -1.48857690
H        9.57218930   -19.74926760    -1.08757690
C        5.79618930   -22.81026840    -4.36857700
O        5.69518950   -22.39826770    -5.50057700
N        5.39818950   -24.04626850    -4.06957670
H        5.45818950   -24.33526800    -3.10057690
C        4.82918930   -25.01326750    -5.00057700
H        5.58218960   -25.18826870    -5.76957700
C        4.53218940   -26.35626790    -4.25857690
H        5.49618910   -26.71526720    -3.89857700
H        3.90618940   -26.29626850    -3.36857700
C        4.02818920   -27.47726820    -5.22157670
H        3.18518920   -27.08126830    -5.78857710
H        4.74518920   -27.62226870    -6.02957680
C        3.71618940   -28.82326700    -4.64157680
H        2.98418930   -28.80926700    -3.83357690
H        3.26218940   -29.44626810    -5.41257720
N        4.90018940   -29.52326770    -4.19257690
H        5.50918910   -29.00726700    -3.57357690
C        5.09718940   -30.79826740    -4.21857690
N        4.42318920   -31.63026810    -4.96057700
H        3.61818930   -31.41326710    -5.53057670
H        4.73318910   -32.59026720    -5.01757670
N        6.12418940   -31.32926750    -3.57657690
H        6.51918940   -30.79826740    -2.81257700
H        6.19918920   -32.33226780    -3.48357700
C        3.65118930   -24.45026780    -5.84457680
O        3.70118930   -24.36626820    -7.09157710
N        2.58018920   -23.98826790    -5.18757680
H        2.63618950   -23.94826700    -4.17657710
C        1.42118930   -23.27026750    -5.85057690
H        0.80718930   -23.98126790    -6.40357690
C        0.53618930   -22.65326690    -4.70957710
H        0.12818930   -23.48526760    -4.13457680
H        1.03218940   -21.83126830    -4.19457670
O       -0.59381070   -22.15626720    -5.44157700
H       -1.13781070   -21.63626860    -4.84657670
C        1.91818930   -22.14326860    -6.80357690
O        1.64818930   -22.10026740    -7.97057680
N        2.78818940   -21.30926700    -6.21357680
H        2.97518940   -21.36626820    -5.21957680
C        3.55418940   -20.21826740    -6.98157690
H        2.77618930   -19.52826690    -7.30957700
C        4.46118930   -19.39226720    -6.02557710
H        5.36818930   -19.95826720    -5.81357670
H        4.73018930   -18.47826770    -6.55557680
O        3.66818930   -19.01126860    -4.96457670
H        3.69018940   -19.79826740    -4.41557690
C        4.30218940   -20.78926850    -8.22757720
O        4.30018950   -20.15026860    -9.24757670
N        4.94718930   -21.95726780    -8.23757650
H        4.87618920   -22.55926700    -7.42657710
C        5.63618950   -22.53026770    -9.40457730
H        6.23818920   -21.73326870    -9.84057710
C        6.53418920   -23.63026810    -8.98657700
H        5.98218920   -24.53626820    -8.73857690
C        7.46618940   -24.05626870   -10.11857700
H        8.28618910   -23.35926820   -10.33057690
H        7.84518960   -25.06026840    -9.89457700
H        6.79918960   -24.21226690   -10.97557740
O        7.48018930   -23.37026790    -7.97457700
H        7.03318930   -23.33026700    -7.12557700
C        4.59818940   -22.98326870   -10.47657680
O        4.58218960   -22.69126700   -11.68757720
N        3.60118940   -23.74426840    -9.91857720
H        3.59218930   -23.74626730    -8.90557670
C        2.48618940   -24.26326750   -10.75957680
H        2.84918930   -24.95026780   -11.52457710
C        1.57918930   -25.04426770    -9.77757640
H        1.57918930   -24.57426830    -8.79457660
H        0.55718930   -24.97026820   -10.15057660
C        2.05718920   -26.51926800    -9.72257710
H        1.78818930   -26.86826710    -8.72457700
H        1.47218930   -27.10326770   -10.43257710
C        3.54318930   -26.85626790    -9.84257700
H        4.03618960   -26.45026780   -10.72657680
H        3.95518920   -26.44326780    -8.92157650
C        3.78118940   -28.38626860    -9.70557690
H        3.26318930   -28.69026760    -8.79657650
H        3.36318950   -28.95626830   -10.53557680
N        5.21318910   -28.79326820    -9.65157700
H        5.27518940   -29.75126840    -9.33757690
H        5.65718940   -28.70326810   -10.55457690
H        5.74118950   -28.20526700    -9.02357670
C        1.67418930   -23.21726800   -11.59457680
O        1.45618940   -23.33926770   -12.77157690
N        1.29518940   -22.20726780   -10.83357720
H        1.49018930   -22.23826790    -9.84057710
C        0.59818940   -21.01126860   -11.40457730
H       -0.35481070   -21.32026860   -11.83457660
C        0.24518930   -19.97826770   -10.38457680
H        1.08018930   -19.78726770    -9.70957660
H       -0.05481070   -19.13826750   -11.01257710
C       -0.89181070   -20.41626740    -9.46957680
H       -1.75381060   -20.59526820   -10.11157700
H       -0.62281070   -21.35126690    -8.97857670
S       -1.30981060   -19.12026790    -8.25957680
C       -2.57681060   -20.01026730    -7.31557700
H       -3.38181070   -20.20426750    -8.03557680
H       -2.13981060   -20.98326870    -7.06157680
H       -2.89281060   -19.42326740    -6.44457670
C        1.38318930   -20.48026850   -12.54957680
O        0.77418940   -20.09126850   -13.51057720
N        2.67518930   -20.27926830   -12.47257710
H        3.08118940   -20.63226700   -11.61457730
C        3.54418950   -19.65926740   -13.46257690
H        3.02818940   -18.81526760   -13.91957660
C        4.74618910   -19.14826770   -12.71857740
H        5.11218930   -19.89926720   -12.01857660
C        5.87918950   -18.81726840   -13.68857670
H        6.77218910   -18.61626820   -13.08357720
H        6.01618960   -19.61526870   -14.42857650
H        5.76818940   -17.89226720   -14.26857660
C        4.40818930   -17.94426730   -11.82357690
H        3.78018930   -18.37126730   -11.04157730
H        5.36318920   -17.59826850   -11.42857650
C        3.66018940   -16.74726870   -12.40757660
H        2.58818940   -16.84426690   -12.19357680
H        3.95518920   -15.72826770   -12.12957670
H        3.72718930   -16.94226840   -13.48457720
C        3.72518940   -20.62626840   -14.66257670
O        3.48918940   -20.18926810   -15.76857660
N        4.00118920   -21.91926770   -14.45757680
H        4.35218950   -22.24126820   -13.56257720
C        3.95718930   -22.93626790   -15.50657650
H        4.67318920   -22.50026700   -16.20257760
C        4.53818940   -24.26826860   -15.01357650
H        5.42218920   -24.06326870   -14.40957740
H        3.86618920   -24.69726750   -14.26957700
C        4.89218950   -25.30626870   -16.14257620
H        4.01218940   -25.30926700   -16.78557780
H        5.81018920   -24.99126820   -16.63857650
C        4.99618910   -26.72426800   -15.62057690
O        5.82218930   -26.82326700   -14.69357680
O        4.32218930   -27.69226840   -16.01757620
C        2.61918930   -23.06226730   -16.20857620
O        2.58918930   -23.26826860   -17.38757710
N        1.48318930   -22.70126720   -15.58257680
H        1.49118940   -22.74926760   -14.57057670
C        0.22618930   -22.45526700   -16.24557690
H        0.05118930   -23.27526860   -16.94157600
C       -0.95481070   -22.42226790   -15.24257660
H       -0.73681070   -21.86426730   -14.33157730
H       -1.86781060   -22.08226780   -15.73057650
C       -1.21281060   -23.86326790   -14.69857690
H       -1.37981070   -24.53926850   -15.53757670
H       -0.31681070   -24.23126790   -14.19957730
C       -2.43581060   -24.03126720   -13.92357730
H       -3.26881070   -24.24626730   -14.59357740
H       -2.41281060   -24.96026800   -13.35557650
N       -2.84481070   -22.85626790   -13.09357740
H       -2.94981070   -21.94126700   -13.50957680
C       -3.24181060   -22.83026700   -11.82857700
N       -3.09481070   -23.78126720   -11.03957650
H       -2.77381060   -24.69226840   -11.33457660
H       -3.17681070   -23.53126720   -10.06457710
N       -3.66181060   -21.68126870   -11.34257700
H       -3.67081070   -20.85226820   -11.91757680
H       -4.07881070   -21.70926860   -10.42257690
C        0.17318930   -21.16226770   -17.03857610
O       -0.36981070   -21.21226690   -18.11957740
N        0.66618940   -20.04026790   -16.49857710
H        1.10718930   -20.17126850   -15.59557720
C        0.58818940   -18.68326760   -17.09457780
H       -0.44481070   -18.47826770   -17.37557600
C        0.99218930   -17.69926830   -16.01357650
H        0.22918940   -17.88926700   -15.25957680
H        1.93118930   -17.94426730   -15.51857660
C        0.87618940   -16.25926780   -16.47257610
H        1.44518940   -15.61226750   -15.80557730
H        1.40918930   -16.07226750   -17.40457730
C       -0.58681060   -15.70826820   -16.67857740
O       -0.77281060   -14.49926760   -16.86457630
O       -1.53181060   -16.44826700   -16.61957740
C        1.48018930   -18.52626800   -18.35957720
O        1.00118940   -17.90926740   -19.28557780
N        2.72418930   -19.08426860   -18.35057640
H        3.08618930   -19.49326710   -17.49757770
C        3.63318940   -19.04726790   -19.51157760
H        3.52118950   -18.10826870   -20.05357740
C        5.14318940   -19.20026780   -19.05857660
H        5.72018960   -19.13026810   -19.98057750
C        5.41418930   -18.05126760   -18.07657620
H        4.62618920   -17.96326830   -17.31857680
H        6.39218950   -18.08626750   -17.58157730
H        5.40718940   -17.17226790   -18.73257640
C        5.47118950   -20.64826770   -18.52357670
H        4.72018960   -20.90626720   -17.77657700
H        5.46718930   -21.34226800   -19.36357690
C        6.83718920   -20.75626750   -17.85357670
H        7.13818930   -21.81026840   -17.90757750
H        7.58818910   -20.19826700   -18.42657660
H        6.90718940   -20.34626770   -16.83857730
C        3.29618930   -19.99326710   -20.73557660
O        3.96118930   -19.90726850   -21.77557750
N        2.27918930   -20.81226730   -20.53257750
H        2.09218930   -20.83326720   -19.53757670
C        1.56218930   -21.60726740   -21.51757620
H        2.04318930   -21.68126870   -22.49257660
C        1.58218930   -23.11926840   -21.07457730
H        1.29018940   -23.27226830   -20.03557780
H        0.90318940   -23.68026730   -21.71657750
C        3.05918930   -23.63226700   -21.07057760
O        3.63518930   -23.73626710   -22.14057730
N        3.62118940   -24.02826690   -19.92257690
H        4.46018930   -24.59126850   -19.86157610
H        3.17118930   -23.84526820   -19.03357700
C        0.17318930   -21.06626700   -21.76657680
O       -0.61481060   -21.84726720   -22.29257770
N       -0.18181070   -19.90226750   -21.24257660
H        0.55618940   -19.36126710   -20.80857660
C       -1.41881060   -19.26626780   -21.65057750
H       -2.20681070   -20.01726720   -21.60857770
C       -1.91081070   -18.26826860   -20.58757780
H       -2.90681080   -17.92726710   -20.86957740
H       -1.81381070   -18.83826830   -19.66357610
O       -1.00381060   -17.18526840   -20.54957770
H       -0.30281070   -17.37126730   -19.92057610
C       -1.35881070   -18.69226840   -23.07657620
O       -0.27481060   -18.22926710   -23.40157700
N       -2.52181080   -18.51826860   -23.67357640
H       -3.26281070   -19.12726780   -23.34557720
C       -2.65281060   -17.48626710   -24.60257720
H       -1.70781060   -17.34026720   -25.12557600
C       -3.71681070   -17.80026820   -25.73757740
H       -4.69181060   -17.67726710   -25.26557730
C       -3.65181060   -16.69426730   -26.75357630
H       -4.32581040   -16.85426710   -27.60357670
H       -3.97881050   -15.70326810   -26.41557690
H       -2.60981060   -16.60026740   -27.08357620
C       -3.54681060   -19.14026830   -26.37857630
H       -4.30781080   -19.10226820   -27.16757770
H       -2.55481080   -19.20926860   -26.84057620
H       -3.66881060   -20.10126690   -25.86357690
C       -2.93081070   -16.18526840   -23.79357720
O       -4.10781050   -15.81426810   -23.63757710
N       -1.90978624   -15.47691943   -23.30620108
H       -0.98167544   -15.88700477   -23.33860293
C       -2.06880862   -14.11622243   -22.75847475
H       -3.00961996   -14.08740423   -22.20543565
C       -0.94993465   -13.81105070   -21.74050743
H       -1.07888595   -12.80344217   -21.35043283
H       -1.03465387   -14.49608624   -20.89714619
C        0.43851884   -13.92878716   -22.33580150
O        0.94831342   -13.02023598   -22.96257365
N        1.04356207   -15.08469488   -22.20972389
H        1.88027708   -15.24076106   -22.76534438
H        0.62037812   -15.82938221   -21.66607216
C       -2.20379622   -13.01635641   -23.84391108
O       -2.34991459   -11.85574143   -23.50312019
N       -2.17533688   -13.36588747   -25.13643758
H       -2.10836988   -14.35004044   -25.34431502
C       -2.44518127   -12.46451009   -26.27365630
H       -1.89343827   -11.54101543   -26.11488626
C       -1.90438541   -13.11834313   -27.56331278
H       -0.86759856   -13.40661920   -27.39459135
H       -2.47914935   -14.02253926   -27.76961596
C       -1.92128422   -12.21909323   -28.80555055
O       -2.05599922   -10.98232317   -28.67385745
O       -1.83074406   -12.75046025   -29.92920392
C       -3.94003297   -12.07791680   -26.38785578
O       -4.80519536   -12.77460041   -25.88422744
N       -4.23691928   -10.94849850   -27.03266993
H       -3.46223218   -10.45733429   -27.48340413
C       -5.56746833   -10.36544029   -27.22311522
H       -6.30146706   -11.16332642   -27.34237227
C       -5.92997359    -9.54673709   -25.97657645
H       -6.04540615   -10.29201825   -25.17048398
H       -5.07819765    -8.88087703   -25.75572238
C       -7.26451725    -8.78651305   -26.06206720
O       -8.33616337    -9.40446801   -26.16274398
N       -7.16417576    -7.43695327   -25.98901822
H       -8.02767042    -6.87446611   -26.02193738
H       -6.23613338    -6.97222668   -25.97282772
C       -5.58403798    -9.43981616   -28.45798759
O       -4.58164727    -8.80275816   -28.73449731
N       -6.68868172    -9.33415961   -29.22111567
C       -6.99424060    -8.15109384   -30.02911567
H       -6.49178126    -8.22562640   -30.99986736
H       -6.68194455    -7.23098701   -29.51883001
C       -8.51628824    -8.18735155   -30.21348770
H       -8.85726670    -7.62645972   -31.08609432
H       -9.01737549    -7.80764878   -29.31375159
C       -8.75469122    -9.69448894   -30.36227459
H       -8.47313436   -10.01565476   -31.37453881
H       -9.79802857    -9.97135708   -30.18556114
C       -7.79603639   -10.28840733   -29.32306440
H       -8.31217480   -10.34938173   -28.36795469
C       -7.34644206   -11.69074367   -29.73868144
O       -6.28934826   -11.85705599   -30.32973615
N       -8.16382285   -12.69022675   -29.41337312
H       -9.01691262   -12.45815486   -28.90485426
C       -7.93461857   -14.09774438   -29.72185483
H       -6.87023655   -14.24010750   -29.92299318
C       -8.27065569   -14.96746354   -28.49701858
H       -9.31976248   -14.85140742   -28.22388649
H       -8.11965816   -16.00727523   -28.78943384
C       -7.36670322   -14.64289938   -27.28406709
H       -6.42399952   -14.22191000   -27.63405503
C       -8.02138709   -13.66401471   -26.30407111
H       -7.37009131   -13.49294942   -25.43854524
H       -8.20313146   -12.69079346   -26.77156967
H       -8.98147865   -14.04690913   -25.94462265
C       -7.03788009   -15.91544008   -26.50834558
H       -7.94241933   -16.37427706   -26.10962871
H       -6.54903694   -16.64438293   -27.16217266
H       -6.36019139   -15.68941458   -25.67527964
C       -8.69556068   -14.49100352   -30.99734384
O       -9.91167217   -14.47311054   -31.06479433
N       -7.92181060   -14.78026770   -32.03457640
H       -6.92681070   -14.66126820   -31.88857650
C       -8.29981040   -14.96926780   -33.42757800
H       -9.23681070   -14.45526790   -33.64357760
C       -7.23381040   -14.36826800   -34.38357540
H       -6.35681060   -15.01426790   -34.35657500
C       -7.67081070   -14.40126800   -35.81257630
H       -7.93481060   -15.39226820   -36.20157620
H       -8.51281070   -13.73526760   -36.03957750
H       -6.81981090   -14.20326810   -36.47657780
C       -6.56581070   -13.06626800   -33.92157750
H       -6.14681050   -13.30726810   -32.94457630
H       -5.65281060   -12.94226740   -34.50457760
C       -7.40081070   -11.77526760   -33.87157820
H       -7.86881070   -11.53826810   -34.83457570
H       -8.28381060   -11.92426780   -33.23857880
H       -6.78181080   -10.95026780   -33.49557880
C       -8.59981060   -16.45826720   -33.66557690
O       -7.76081090   -17.24326710   -34.13057710
N       -9.84581090   -16.76526830   -33.28257750
H      -10.47181030   -16.01226810   -33.02057650
C      -10.32481100   -18.15426830   -33.17957690
H       -9.49281020   -18.82426830   -32.96357730
C      -11.38081070   -18.31826780   -31.98857690
H      -10.86981110   -18.13126750   -31.04457660
H      -12.20181080   -17.62226870   -32.16157530
C      -11.98481080   -19.70926860   -31.83157730
O      -11.48981090   -20.66526790   -32.43157580
O      -13.03281020   -19.89526750   -31.09757610
C      -10.91181090   -18.60226820   -34.54057690
O      -12.09481050   -18.38226700   -34.83757780
N      -10.19481090   -19.39626690   -35.36157610
H       -9.24081040   -19.54326820   -35.05357740
C      -10.62881090   -19.88426780   -36.65457530
H      -11.22881030   -19.08026700   -37.08057790
C       -9.42081070   -20.35926820   -37.46457670
H       -8.65281110   -19.61326790   -37.26157760
C       -8.96281050   -21.77126690   -37.02257540
H       -7.88981060   -21.92126850   -37.19457630
H       -9.15581040   -21.94126700   -35.95657730
H       -9.49881080   -22.63026810   -37.44457630
C       -9.57681080   -20.14426800   -38.92257690
H       -9.77381040   -19.09826850   -39.19157790
H       -8.72581100   -20.54026790   -39.48957820
H      -10.47281070   -20.68826870   -39.24457550
C      -11.74781040   -20.99526790   -36.55957790
O      -12.30081080   -21.34926800   -37.60457610
N      -12.06781100   -21.49326710   -35.34857560
H      -11.61781020   -20.97426800   -34.60457610
C      -13.20981030   -22.40426830   -35.18557740
H      -13.27281090   -23.06826780   -36.04857640
C      -13.00581070   -23.28126720   -33.95557790
H      -13.74481110   -24.08226780   -33.99957660
H      -12.00981040   -23.71326830   -33.85957720
O      -13.26281070   -22.47126770   -32.76757810
H      -12.54181100   -21.86926840   -32.56557850
C      -14.58581070   -21.68226810   -35.19457630
O      -15.52981090   -22.17226790   -35.80757520
N      -14.59381100   -20.46826740   -34.56657790
H      -13.71681020   -20.07026860   -34.25257870
C      -15.69481090   -19.52426720   -34.45757680
H      -16.64981080   -19.96126750   -34.74957660
C      -15.92381100   -19.09526820   -32.97957610
H      -14.92281060   -18.86126710   -32.61657710
H      -16.57880970   -18.23626710   -32.82957840
C      -16.40481000   -20.26926800   -32.19057850
H      -17.32381060   -20.59726720   -32.67657850
H      -15.69881060   -21.09826850   -32.22357560
C      -16.71181110   -19.88526730   -30.76557730
H      -17.41180990   -19.05026820   -30.73457720
H      -17.27881050   -20.69026760   -30.29757690
N      -15.49081040   -19.52526860   -29.95857620
H      -14.57781030   -19.70826720   -30.34857750
C      -15.42481040   -19.17526820   -28.72057720
N      -16.44680980   -18.72226720   -28.03757670
H      -17.35681150   -18.64926720   -28.46857640
H      -16.31480980   -18.52026750   -27.05657770
N      -14.28781030   -19.01626780   -28.16557690
H      -13.49581050   -19.31726840   -28.71457670
H      -14.11381050   -18.62626840   -27.25057600
C      -15.64181040   -18.37426760   -35.48857880
O      -16.58781050   -17.56726840   -35.43457790
N      -14.61681080   -18.33026700   -36.29157640
H      -13.94581030   -19.08626750   -36.21557620
C      -14.32381060   -17.37626840   -37.31857680
H      -13.30181030   -17.51226810   -37.67157750
C      -15.36181070   -17.57326700   -38.48157500
H      -15.14781090   -18.58726690   -38.82057570
H      -16.41981120   -17.44726750   -38.25257870
C      -15.09881020   -16.69926830   -39.75257870
O      -13.95081040   -16.43226810   -40.14057540
N      -16.13881110   -16.29126740   -40.52157590
H      -15.83181100   -15.82026770   -41.36357880
H      -17.12681010   -16.47326850   -40.39057540
C      -14.52281090   -15.96726800   -36.71057510
O      -15.36281110   -15.19326780   -37.12257770
N      -13.77281090   -15.63626770   -35.66957860
H      -13.14981080   -16.33526800   -35.28357700
C      -13.96481040   -14.51726820   -34.73157500
H      -14.42481040   -13.70026780   -35.28757860
C      -14.96681020   -15.00426770   -33.73557660
H      -15.85381030   -15.50526810   -34.12457660
H      -14.45381070   -15.78126810   -33.16857530
C      -15.40781020   -13.75126740   -32.92257690
H      -14.53081040   -13.49626730   -32.32657620
H      -15.69581030   -12.89526750   -33.53257750
C      -16.51181030   -14.22926810   -32.02957530
H      -17.26081090   -14.62126730   -32.71857830
H      -16.07381060   -14.97026820   -31.36157610
C      -17.12781140   -13.18126770   -31.18857770
H      -16.32781030   -12.68226810   -30.64257620
H      -17.59481050   -12.39926820   -31.78657720
N      -18.08381080   -13.79526810   -30.17257690
H      -17.58981130   -14.38226800   -29.51557730
H      -18.45781140   -13.14126780   -29.49957660
H      -18.81081010   -14.34926800   -30.60157780
C      -12.70281030   -14.00526810   -34.19857790
O      -11.80381110   -14.70626740   -33.80957790
N      -12.54481030   -12.71826740   -34.11857600
H      -13.32481100   -12.13326740   -34.39257810
C      -11.64281080   -12.10126780   -33.18857570
H      -10.79381080   -12.71526810   -32.89157870
C      -10.92981050   -10.93326760   -33.97157670
H      -10.18381020   -10.42326740   -33.34957500
H      -10.31981090   -11.40526770   -34.75157550
H      -11.65981100   -10.22526740   -34.38357540
C      -12.31381030   -11.73026750   -31.86957740
O      -13.17581080   -10.88326740   -31.76657680
N      -11.88681030   -12.40126800   -30.87557600
H      -11.20981030   -13.12926770   -31.06757740
C      -12.45781040   -12.35526750   -29.52957730
H      -13.49081040   -12.03526780   -29.66657640
C      -12.45981030   -13.78326800   -28.95157620
H      -11.41381070   -14.08826730   -28.92657660
C      -12.97681050   -13.69326780   -27.47557640
H      -12.73381040   -12.72726820   -27.01657680
H      -14.06881050   -13.77226730   -27.53957750
H      -12.69081020   -14.51826760   -26.81157680
C      -13.22581100   -14.90426830   -29.80757710
H      -14.27281090   -14.62226770   -29.91657640
H      -12.82181070   -15.04926780   -30.80957600
C      -13.07081030   -16.23626710   -29.17857740
H      -13.40981100   -16.98526760   -29.90557670
H      -12.01481060   -16.43726730   -28.96357730
H      -13.70381070   -16.22426800   -28.28257750
C      -11.58881090   -11.36826800   -28.67757610
O      -10.52381040   -11.74426750   -28.17657660
N      -12.06278287   -10.13778420   -28.51333320
H      -12.93959705    -9.87814881   -28.95300695
C      -11.50234082    -9.20757595   -27.53867022
H      -10.41351355    -9.25483038   -27.58755576
C      -11.92146846    -7.78472407   -27.92171565
H      -11.49270954    -7.07869161   -27.19870627
H      -11.47563578    -7.53635165   -28.89228966
C      -13.40794994    -7.55850084   -28.02161928
N      -14.28505217    -7.93540672   -29.01457573
C      -15.48718316    -7.47547226   -28.62830205
H      -16.41128910    -7.62382583   -29.17259375
N      -15.40435159    -6.82892842   -27.45528142
H      -16.19954901    -6.43600202   -26.95065086
C      -14.11266897    -6.88357673   -27.00869473
H      -13.71236724    -6.52067431   -26.07726982
C      -11.92004928    -9.62743052   -26.11700254
O      -13.09076907    -9.84859854   -25.84376376
N      -10.94558221    -9.76806789   -25.21977905
H      -10.00014000    -9.53727239   -25.52270301
C      -11.06310193   -10.44870642   -23.92559056
H      -12.09675315   -10.45724952   -23.58819612
H      -10.74807380   -11.48473560   -24.05353351
C      -10.21484214    -9.81057001   -22.82207733
O       -9.99335359    -8.60950648   -22.83457325
N       -9.77911324   -10.62270273   -21.85193475
H      -10.04773886   -11.60477014   -21.91660544
C       -9.13435091   -10.18357686   -20.60404734
H       -8.77055856    -9.16503820   -20.71955879
H       -9.88802631   -10.18116137   -19.81611614
C       -7.95649814   -11.04011596   -20.11251717
O       -7.44685468   -10.79576530   -19.02986376
N       -7.50437116   -12.04600501   -20.87648977
H       -7.94804228   -12.19955992   -21.77474812
C       -6.44200879   -12.97644574   -20.44836291
H       -6.74039272   -13.36827851   -19.47807050
C       -6.33945252   -14.16353232   -21.43392063
H       -6.38829091   -13.79824444   -22.45847333
H       -5.37336281   -14.65293529   -21.31258636
C       -7.39838345   -15.23747622   -21.25185926
O       -8.09898012   -15.29674300   -20.26171583
N       -7.50258448   -16.13778766   -22.20242579
H       -8.18116405   -16.88697760   -22.11256655
H       -6.86708461   -16.09763066   -22.98866812
C       -5.06148629   -12.32252243   -20.19453879
O       -4.21355061   -12.93830455   -19.56611312
N       -4.85723680   -11.07280293   -20.61420766
H       -5.56806304   -10.67371034   -21.21702674
C       -3.68636888   -10.23732989   -20.32629039
H       -2.78641387   -10.82309755   -20.51036673
C       -3.69820287    -9.04669031   -21.29767613
H       -2.85219956    -8.38665024   -21.07650547
H       -3.52693509    -9.41956220   -22.31620639
C       -4.98275008    -8.23953935   -21.26864874
C       -5.87318102    -8.30659853   -22.35409230
H       -5.62111925    -8.89362137   -23.22526700
C       -7.08912054    -7.60776385   -22.31134009
H       -7.75328906    -7.64177733   -23.16244879
C       -7.45391881    -6.89969164   -21.15273806
H       -8.40653426    -6.39510985   -21.09154684
C       -6.57137231    -6.83999358   -20.06543171
H       -6.84613882    -6.29748687   -19.17430122
C       -5.32263988    -7.47159681   -20.13900697
H       -4.63617869    -7.37362116   -19.31136394
C       -3.61000314    -9.73076330   -18.87169260
O       -2.62011015    -9.12356817   -18.50197097
N       -4.64439794    -9.92860296   -18.04578073
H       -5.48925653   -10.36119911   -18.41010932
C       -4.60790358    -9.54116330   -16.63298482
H       -4.19034593    -8.53393962   -16.57117841
C       -6.03911424    -9.47918340   -16.08361276
H       -6.61310424    -8.79844936   -16.70988687
H       -6.48306377   -10.46981096   -16.16960028
C       -6.14708433    -9.01833203   -14.61860850
H       -7.16764207    -9.18070576   -14.27147211
H       -5.49721022    -9.62824554   -13.99551335
C       -5.79240173    -7.54455195   -14.42040838
O       -4.65000242    -7.19438962   -14.21352921
N       -6.75869284    -6.65202607   -14.47169768
H       -6.53692781    -5.66924775   -14.32883860
H       -7.72399704    -6.93530671   -14.63757619
C       -3.69401097   -10.48704374   -15.83329487
O       -3.87880268   -11.69719790   -15.82391326
N       -2.70311808    -9.91317226   -15.14855441
H       -2.62151362    -8.90185920   -15.19874366
C       -1.63896936   -10.64338725   -14.45063171
H       -1.47606306   -11.60281147   -14.94062945
H       -0.71518795   -10.06966271   -14.52372745
C       -1.89749198   -10.93113883   -12.97137735
O       -0.94554147   -11.14680060   -12.24170247
N       -3.14981060   -10.90826800   -12.49257660
H       -3.92781070   -10.80526730   -13.13357730
C       -3.46381070   -11.00326820   -11.03857710
H       -2.98281070   -10.15126800   -10.55757710
C       -4.95681050   -10.88226800   -10.63457680
H       -5.55081080   -11.75926780   -10.88857650
C       -5.14881090   -10.51326750    -9.20757680
H       -4.61981060    -9.58426760    -8.96157650
H       -6.20081040   -10.21426770    -9.12157730
H       -4.86181070   -11.35826780    -8.56957720
O       -5.37981080    -9.78626820   -11.37657740
H       -5.36681080    -8.97026820   -10.87057690
C       -2.89181070   -12.26226810   -10.41257670
O       -2.46081070   -12.21626760    -9.27457710
N       -2.88681050   -13.42926790   -11.11057660
C       -3.73881050   -13.75526810   -12.30257700
H       -3.36281060   -13.18426800   -13.16157720
H       -4.71581080   -13.31126790   -12.07557680
C       -3.77681060   -15.39526750   -12.36757660
H       -3.67281060   -15.71726800   -13.41057680
H       -4.61881070   -15.83326820   -11.81857680
C       -2.57281060   -15.86326790   -11.53657720
H       -1.74781060   -15.94926740   -12.25357720
H       -2.69881060   -16.80226710   -10.98257730
C       -2.27081060   -14.66826820   -10.54357720
H       -2.77581070   -14.85026740    -9.59457680
C       -0.76581070   -14.50626750   -10.32657720
O       -0.22481070   -15.22326760    -9.50957680
N       -0.07781070   -13.57326790   -11.00457670
H       -0.59081070   -12.93826770   -11.60457710
C        1.39918940   -13.38326740   -10.89357660
H        1.90718940   -14.34426780   -10.97657680
C        1.98918940   -12.64226820   -12.10757730
H        1.53318930   -11.65826800   -12.21657660
C        3.61418940   -12.60926820   -11.98557660
H        3.96218940   -13.64926820   -11.95557690
H        3.98518940   -12.04026790   -12.84657670
H        4.00418950   -12.18526740   -11.05157660
C        1.60718930   -13.44626810   -13.35657690
H        2.11418940   -14.41126820   -13.37357710
H        0.54318930   -13.65626810   -13.46757700
C        1.79318930   -12.76926800   -14.71857740
H        2.87418940   -12.77726750   -14.89957710
H        1.27418940   -13.34226800   -15.49757670
H        1.39918940   -11.74526790   -14.74057670
C        1.57718930   -12.60326770    -9.60457710
O        2.30718920   -13.14126780    -8.77357670
N        0.99618940   -11.41326810    -9.49657730
H        0.53118930   -11.13226800   -10.35057740
C        1.13718940   -10.53826810    -8.30857660
H        2.09618930   -10.02726750    -8.23657700
H        0.35118930    -9.78326800    -8.31557660
C        0.89118930   -11.28626820    -7.01557680
O        1.67718940   -11.15826800    -6.07757710
N       -0.20481060   -12.05226800    -6.96357680
H       -0.98281070   -11.82826810    -7.57257700
C       -0.58681060   -12.86126800    -5.79257680
H       -0.64981070   -12.20226760    -4.92657710
C       -1.95781060   -13.52626800    -6.00457670
H       -2.07981060   -13.76926800    -7.06057690
C       -2.32581070   -14.77926830    -5.06857680
H       -1.59381070   -15.56026740    -5.30957700
H       -2.28181080   -14.55626770    -3.99557690
H       -3.32481070   -15.12426760    -5.36157700
C       -3.15381070   -12.53726770    -5.61357690
H       -3.12381080   -12.29526810    -4.54457710
H       -2.90281060   -11.57326790    -6.07457690
H       -4.08581070   -12.99726770    -5.96457670
C        0.44818930   -13.88726810    -5.48757700
O        0.88718930   -14.05226800    -4.33557700
N        0.88918940   -14.67826750    -6.48057700
H        0.77318940   -14.56326770    -7.48057700
C        1.84818940   -15.74526790    -6.16557690
H        1.49018930   -16.28226850    -5.28757720
C        1.97018930   -16.71426770    -7.32257700
H        2.73118930   -17.47026820    -7.12557700
H        1.03418930   -17.25326730    -7.46957680
O        2.42118930   -16.16326710    -8.53257660
H        1.69818940   -15.72826770    -8.98857690
C        3.22618940   -15.20726780    -5.78657670
O        3.80018930   -15.49126820    -4.71757700
N        3.67318940   -14.13726810    -6.45157670
H        3.17218920   -13.89826770    -7.29857680
C        4.91918950   -13.43826770    -6.07457690
H        5.85318950   -14.00026800    -6.08357670
C        5.17618940   -12.52926830    -7.34257700
H        4.32418920   -11.89426800    -7.58357670
H        6.02218910   -11.89726730    -7.07057710
C        5.77318950   -13.40026760    -8.43357660
H        5.13118930   -14.26926800    -8.57757660
H        5.72818950   -12.71726800    -9.28157710
S        7.47418930   -13.90226750    -8.33757690
C        7.40618940   -15.62526800    -8.00957680
H        6.92118930   -15.82426740    -7.04557700
H        6.86118940   -16.15026860    -8.80357650
H        8.44418910   -15.97826770    -8.01857660
C        4.97118950   -12.63926790    -4.82457690
O        6.02418950   -12.61926750    -4.18457700
N        3.85318920   -12.05726810    -4.34757710
H        3.02618930   -12.09726810    -4.93057680
C        3.81518940   -11.36326790    -3.06257700
H        4.71718930   -10.78526780    -2.86257700
C        2.55618930   -10.54526810    -2.91157700
H        1.70818940   -11.10626790    -3.30557680
H        2.39718940   -10.34926800    -1.85157690
C        2.55218940    -9.18226810    -3.63057680
O        3.64818930    -8.75026800    -3.94957690
O        1.56218930    -8.46826740    -3.67057680
C        3.98218940   -12.40426830    -2.00957680
O        4.81418940   -12.23726750    -1.11457690
N        3.08518930   -13.40726760    -2.02957700
H        2.48218940   -13.54326820    -2.83257700
C        3.18018940   -14.45126820    -0.98057690
H        3.15918950   -14.12326810     0.05842310
C        1.97818930   -15.34426780    -1.05757690
H        1.94418930   -15.83026790    -2.03257680
H        2.13418940   -16.18526840    -0.38257690
C        0.73518930   -14.55126760    -0.71157690
O        0.58218930   -14.09626770     0.38242310
N       -0.22081070   -14.30526730    -1.57357690
H       -1.00581060   -13.75826740    -1.23757700
H       -0.27681060   -14.64026740    -2.52757690
C        4.50618930   -15.29826740    -1.05057690
O        5.03618960   -15.70326810    -0.05157690
N        5.14218950   -15.41126820    -2.20957680
H        4.59018950   -15.17326740    -3.02457690
C        6.46018930   -16.00026700    -2.32357690
H        6.45618920   -16.99026870    -1.86857690
C        6.78818940   -16.15726850    -3.79757690
H        6.63218930   -15.27426820    -4.41757680
C        8.23318960   -16.64426800    -4.05757710
H        8.58718970   -17.44226840    -3.39357690
H        8.32918930   -16.91326710    -5.11657710
H        8.87618920   -15.76726820    -3.91257690
O        5.97818950   -17.23226740    -4.32257700
H        5.07018950   -16.92126850    -4.29357670
C        7.56418940   -15.16626740    -1.62957690
O        8.46418950   -15.70826820    -1.06957690
N        7.46318910   -13.81826780    -1.71057690
H        6.69518950   -13.44226740    -2.25357700
C        8.44618890   -12.85426810    -1.13957690
H        9.46518900   -13.16726780    -1.36757700
C        8.09218980   -11.49626730    -1.76657690
H        7.87518930   -11.69726750    -2.81557700
H        7.30818940   -10.98226740    -1.21057690
C        9.26418970   -10.55126760    -1.67057690
H        9.32318970   -10.09926800    -0.68157690
H       10.19618890   -11.09726810    -1.82157700
C        9.12218950    -9.51926800    -2.77457690
H        9.97618960    -8.84726810    -2.69157700
H        9.09518910   -10.01726820    -3.74357700
N        8.00418950    -8.65526770    -2.50157690
H        8.05818940    -7.98826790    -1.74557690
C        6.84218930    -8.61626820    -3.14857700
N        6.53718950    -9.47326760    -4.05157710
H        7.12218950   -10.24526790    -4.33757690
H        5.63118930    -9.41926770    -4.49457690
N        5.94618940    -7.77526760    -2.77557680
H        6.07518910    -7.29426770    -1.89657690
H        5.00518940    -7.83726790    -3.13557700
C        8.28618910   -12.78226760     0.39342310
O        9.27418900   -12.73226740     1.08042310
N        7.04318950   -12.96026800     0.89242310
H        6.22918940   -12.75026800     0.32642310
C        6.74518920   -13.34426780     2.32742310
H        7.23018930   -12.62726780     2.98942300
C        5.22418930   -13.19526770     2.46542310
H        4.86018940   -12.18026730     2.31242300
H        4.74818940   -13.72126770     1.63742300
C        4.59918930   -13.89126780     3.70742300
H        4.81618930   -14.95826820     3.74542310
C        5.08418940   -13.17326740     4.99542330
H        5.44118930   -13.88826750     5.74742320
H        5.91718910   -12.46626760     4.89242320
H        4.21118930   -12.63826750     5.38842300
C        3.12218930   -13.94726750     3.58842300
H        2.67618940   -14.22926810     4.55042310
H        2.81818940   -12.90726760     3.41642310
H        2.85118940   -14.62826820     2.77142310
C        7.34318920   -14.75826740     2.64042310
O        8.07518960   -14.88326740     3.61242320
N        7.07818940   -15.79126740     1.83242310
H        6.56618930   -15.55126760     0.99242310
C        7.67218920   -17.13026810     2.17742300
H        7.42718940   -17.50326730     3.17242310
C        7.29818920   -18.21526720     1.15742310
H        6.27918910   -18.59126850     1.31142310
H        7.13818930   -17.78826710     0.15942310
H        7.97818950   -19.07226750     1.22442310
C        9.25018980   -17.01326750     2.30142310
O        9.78018950   -17.52426720     3.19042300
N        9.83818910   -16.29826740     1.36342310
H        9.19818970   -15.89026740     0.69142310
C       11.25318910   -16.04426770     1.33542310
H       11.77018930   -17.00426860     1.32642300
C       11.64818950   -15.34326740     0.01542310
H       10.94618890   -14.54726790    -0.23357690
C       13.05618950   -14.73126790     0.20742310
H       13.71618940   -15.59726810     0.33642310
H       13.43918900   -14.31126790    -0.73157690
H       13.07418920   -13.90526770     0.92842310
C       11.67918970   -16.40526770    -1.06157700
H       12.56318950   -17.03926850    -0.99857690
H       10.73018930   -16.94026760    -1.01357690
C       11.72418980   -15.64926820    -2.42457700
H       11.83118920   -16.31226730    -3.29157690
H       10.75318910   -15.14026740    -2.46457700
H       12.53418920   -14.91126820    -2.48757700
C       11.66318890   -15.28726770     2.56642320
O       12.73818970   -15.63426780     3.04542300
N       10.93318940   -14.31326770     3.10242320
H       10.04018970   -14.06926820     2.69242310
C       11.24718950   -13.61526780     4.38142300
H       12.30618950   -13.36226750     4.31642290
C       10.40918920   -12.27926830     4.54842330
H       10.61718940   -11.91226770     5.56042290
H       10.79318900   -11.65126800     3.73542310
H        9.36318970   -12.57826810     4.40742300
C       11.26618960   -14.59726810     5.56442310
O       12.11218930   -14.60726740     6.42042300
N       10.27318950   -15.51726820     5.55342290
H        9.61218930   -15.55526730     4.78742310
C       10.18318940   -16.47026820     6.65742300
H       10.38918970   -15.94626810     7.59042310
C        8.78318980   -17.08626750     6.64942310
H        7.94818930   -16.40926740     6.87242320
H        8.48718930   -17.49826810     5.67642310
H        8.69818970   -17.94226840     7.33042290
C       11.37618920   -17.47626690     6.46442320
O       12.02518940   -17.73526760     7.41042330
N       11.64618970   -18.00926780     5.29142330
H       11.02418900   -17.74926760     4.53442290
C       12.86518960   -18.80826760     5.01342300
H       12.96018980   -19.60926820     5.74742320
C       12.73218920   -19.36726760     3.57342310
H       12.65618900   -18.51026730     2.90342310
C       14.08818910   -19.92026710     3.14242320
H       14.03218940   -20.32926750     2.12642310
H       14.88618950   -19.16726680     3.13842300
H       14.34418960   -20.76826860     3.78942300
C       11.60518930   -20.40526770     3.37842300
H       11.71818920   -21.11026760     4.20242310
H       10.65518950   -19.88326840     3.49342300
C       11.54418950   -21.25626750     2.09642310
H       12.39818950   -21.94526860     2.10642310
H       10.57818890   -21.76826860     2.18042300
H       11.57218930   -20.55926700     1.25042310
C       14.18118950   -18.01426700     5.40842290
O       15.02218910   -18.58026700     6.14442300
N       14.18418980   -16.67726710     5.16342310
H       13.32018950   -16.32926750     4.76542330
C       15.22518920   -15.78326800     5.69642310
H       16.22618870   -16.07826810     5.38242290
H       15.11418910   -14.75226780     5.35842320
C       15.35518930   -15.79126740     7.21142290
O       16.44718930   -15.96926780     7.76242300
N       14.27018930   -15.66326810     7.95842310
H       13.39218900   -15.54526810     7.46742300
C       14.21218970   -15.59226800     9.44942280
H       14.76718900   -14.70326810     9.75242330
C       12.83018970   -15.37826820     9.99742320
H       12.07618900   -15.70726780     9.28142260
H       12.71818920   -15.95826820    10.91342350
C       12.67118930   -13.84926800    10.39942260
H       13.46918960   -13.60626790    11.10142330
H       12.75018980   -13.20126820     9.52642350
C       11.35718920   -13.54126740    11.12642290
H       10.52318950   -13.75026800    10.45542340
H       11.24018960   -14.24526790    11.94942280
C       11.22618960   -12.15526770    11.69142340
H       11.30218890   -11.44426820    10.86942290
H       10.26218890   -12.03026770    12.18542290
N       12.39618970   -11.88426780    12.52442260
H       12.14718910   -11.33726790    13.33542350
H       12.82718940   -12.72326760    12.88642310
H       13.06118970   -11.34526820    11.98742290
C       14.83018970   -16.80126760    10.03042320
O       15.61318970   -16.71426770    10.91642280
N       14.54618930   -17.97426800     9.40642260
H       13.98518940   -17.90126800     8.56542300
C       15.22518920   -19.20926860     9.90242290
H       15.06818960   -19.24726870    10.98042300
C       14.55618950   -20.42626760     9.25642300
H       13.48718930   -20.21326830     9.22942350
H       14.78118900   -20.47826770     8.19142340
C       14.82518960   -21.78926850     9.97342300
H       15.89818950   -21.86626820    10.15042300
C       14.00618930   -21.85326770    11.26942350
H       12.96718980   -21.61726760    11.00942330
H       14.05518910   -22.84126850    11.74242310
H       14.34118940   -21.03126720    11.91342350
C       14.46218970   -22.95226860     9.04742340
H       13.37718960   -23.09826850     8.97942350
H       15.00118920   -22.92426870     8.09242340
H       14.79918960   -23.87626840     9.53342340
C       16.72719000   -19.26126860     9.72542290
O       17.44219020   -19.51426700    10.62942310
N       17.31418990   -18.84026720     8.58842280
H       16.68918990   -18.50026700     7.86842300
C       18.75718880   -18.76026730     8.34442330
H       19.20818900   -19.71926690     8.60142330
C       19.00318910   -18.30926700     6.89942310
H       18.37718960   -17.47026820     6.59742310
H       20.02518840   -17.94826700     6.77942320
C       18.77919010   -19.45726780     5.90542320
H       19.30718990   -20.34126850     6.26142310
H       17.73518940   -19.76526830     5.96842290
S       19.21118930   -19.04926870     4.16642330
C       18.13018990   -20.27026750     3.38242320
H       18.67618940   -21.16926770     3.06842300
H       17.19718930   -20.50226780     3.90942310
H       17.85118870   -19.82026860     2.42242310
C       19.46018980   -17.72526740     9.16742320
O       20.56618880   -17.96426770     9.61642270
N       18.66018870   -16.70126720     9.50142290
H       17.79018970   -16.59526820     8.99242310
C       19.12318990   -15.69726750    10.46442320
H       20.13618850   -15.46526810    10.13642310
C       18.28919030   -14.43726830    10.19742300
H       18.46418950   -13.97326760     9.21942330
H       17.22818950   -14.71426770    10.23942280
C       18.52919010   -13.29126740    11.24042320
C       17.47418980   -13.05726810    12.17042350
H       16.51118850   -13.54126740    12.10642340
C       17.59618950   -12.12426760    13.21642300
H       16.78818890   -12.02226730    13.92542270
C       18.76318930   -11.42026810    13.33042340
H       18.81118970   -10.66426750    14.09942340
C       19.81418990   -11.74226760    12.44142340
H       20.75819020   -11.25226780    12.63242340
C       19.65818980   -12.51826760    11.32042310
H       20.50119020   -12.71626760    10.67442320
C       19.21319010   -16.22126770    11.93542290
O       20.21718980   -16.04626850    12.59742360
N       18.12619020   -16.87026790    12.37542340
H       17.35618970   -16.92626760    11.72042270
C       17.83318900   -17.45826720    13.65642260
H       18.03718950   -16.73726840    14.44842340
C       16.28818890   -17.52426720    13.84542270
H       15.78218940   -16.55126760    13.85342310
H       15.84918980   -18.25026700    13.14942260
H       15.99418930   -17.98926730    14.79442310
C       18.75119020   -18.67326740    13.94842340
O       19.27818870   -18.71326830    14.98542310
N       19.04018970   -19.58326720    12.96642300
H       18.53619000   -19.59626770    12.08742330
C       20.04718970   -20.63526730    13.02342320
H       19.90318870   -21.22126770    13.93142320
C       19.81719020   -21.62926860    11.92442320
H       20.03018950   -21.09426690    10.99942300
H       20.59418870   -22.39326860    11.96242330
C       18.48419000   -22.29926870    12.10342310
H       18.54518890   -22.81226730    13.06342320
H       17.63518910   -21.62526700    11.99042320
C       18.23518940   -23.37026790    11.01042270
O       18.72318840   -23.36926840     9.88142300
N       17.33618930   -24.27826690    11.29642300
H       17.12818910   -24.99426840    10.61042310
H       16.93218990   -24.32826810    12.22342300
C       21.46618840   -20.20726780    13.14842320
O       22.17418860   -20.62926860    14.06242280
N       21.88718990   -19.29526710    12.27342320
H       21.21418950   -18.94826700    11.60042290
C       23.24218940   -18.75326730    12.29842280
H       23.85818860   -19.65226750    12.30842300
C       23.52718930   -17.92326740    11.04042340
H       23.30218890   -18.49126820    10.12842270
H       22.76718900   -17.13726810    11.14042280
C       24.92218970   -17.24126820    10.89742280
C       25.15518950   -15.87926770    11.36342330
H       24.33218960   -15.36626820    11.83942320
C       26.40218930   -15.26926800    11.07442280
H       26.64418980   -14.22626780    11.21842290
C       27.45619010   -16.00726700    10.61642270
H       28.41318890   -15.52926830    10.46842290
C       27.24419020   -17.29526710    10.13442330
H       28.09519000   -17.84926800     9.76642320
C       25.99218940   -17.91626740    10.29142280
H       25.90118980   -18.91826820     9.89842320
C       23.76018910   -18.02326770    13.58642290
O       24.78218840   -18.31726840    14.20342350
N       22.89418980   -17.05226710    13.98742290
H       22.00518990   -16.99826810    13.50342270
C       22.95218850   -16.39426800    15.36242290
H       23.89719010   -15.85226820    15.32242300
C       21.76418880   -15.44626810    15.51942350
H       20.81518940   -15.97626780    15.44542310
H       21.81719020   -14.78526780    16.38442230
O       21.70619010   -14.51626780    14.40642260
H       21.14818950   -14.92426780    13.74142270
C       22.97218890   -17.32026860    16.62942310
O       23.22818950   -16.82426830    17.71842380
N       22.88418960   -18.64326860    16.55142400
H       22.66218950   -19.06426810    15.65742300
C       23.33218960   -19.58426860    17.60642240
H       23.33819010   -19.04626850    18.55442240
C       22.27718930   -20.73126790    17.78542330
H       21.38818930   -20.35126690    18.28942300
H       22.05319020   -21.18426700    16.81942370
C       22.88718990   -21.88526730    18.71542360
H       23.80118940   -22.26826860    18.26242260
H       23.19018940   -21.41126820    19.64842220
C       21.86919020   -23.03826710    19.07142260
O       21.94219020   -24.13626860    18.53842350
O       21.23318860   -23.04126740    20.14342310
C       24.70718960   -20.17426870    17.32942390
O       25.62318990   -20.19626810    18.17442320
N       24.83918950   -20.76626780    16.10842320
H       23.96518900   -20.70526700    15.59842300
C       26.05918880   -21.47026820    15.65642260
H       26.03818890   -22.47926710    16.06742290
C       25.91518970   -21.54726790    14.13542270
H       25.01519010   -22.12426760    13.92242340
H       25.79518890   -20.53026770    13.76142310
C       27.16318890   -22.17426870    13.46042350
H       28.09618950   -21.68626790    13.74042320
C       27.28919030   -23.61526870    13.60242270
H       27.37118910   -23.90926740    14.65542320
H       26.36619000   -24.14826770    13.34442330
H       28.18818860   -23.94726750    13.06842330
C       26.96718980   -21.99926760    11.91542340
H       27.83518980   -22.27326770    11.30342290
H       26.03518870   -22.45526700    11.56142330
H       26.89719010   -20.91726680    11.75042340
C       27.38319020   -20.83226780    16.07942390
O       28.29518890   -21.43226810    16.61442380
N       27.53018950   -19.50726700    15.77642350
H       26.72818950   -19.04826740    15.36142350
C       28.69919010   -18.65626720    16.06542400
H       29.58518980   -19.12626840    15.63742350
C       28.62518880   -17.38026810    15.09042260
H       29.44018940   -16.68826870    15.30142310
C       28.50819020   -17.84726720    13.68142320
H       27.66618920   -18.52226830    13.48642350
H       28.29619030   -16.98726840    13.03442290
H       29.44418910   -18.24126820    13.26642320
C       27.48818970   -16.42726710    15.47442340
H       28.03218840   -15.86526780    16.24442290
H       27.34818840   -15.79126740    14.59142300
H       26.57118990   -16.90426830    15.84242340
C       28.98618890   -18.18726730    17.57942390
O       30.08718870   -17.69526860    17.92942240
N       27.95918850   -18.32226750    18.42142300
H       27.13018990   -18.84426690    18.16242220
C       27.86518860   -17.44126700    19.65042300
H       28.64918900   -16.69126700    19.55142400
C       26.51118850   -16.70326810    19.53742220
H       25.75318910   -17.31926730    19.05442240
H       26.08518980   -16.47726820    20.51442340
C       26.45018960   -15.42326740    18.74442290
O       27.28718950   -14.58426760    18.87542340
N       25.48318860   -15.08526800    17.91842270
H       25.56118970   -14.25326820    17.34642220
H       24.74718860   -15.75426770    17.72742270
C       28.05019000   -18.24126820    20.93242260
O       27.16218950   -18.92326740    21.36642270
N       29.22719000   -18.12826730    21.62242320
H       29.97418980   -17.54726790    21.26042370
C       29.66119000   -19.04326820    22.71742250
H       29.87218860   -20.03626820    22.32142260
C       30.96518900   -18.44326780    23.15742300
H       31.65518950   -18.28826710    22.32742310
H       30.74718860   -17.44526860    23.53642270
C       31.64318850   -19.26326750    24.21942330
O       31.24218940   -20.40626720    24.53442380
O       32.64418790   -18.72126770    24.79342270
C       28.59718890   -19.09326740    23.79042240
O       28.22118950   -20.20426750    24.21542360
N       27.93018910   -17.97026820    24.10242270
H       28.25218960   -17.08826830    23.72242360
C       26.79518890   -17.88526730    25.05942340
H       27.10818860   -18.34726720    25.99642370
C       26.45518880   -16.38126750    25.20742230
H       27.28718950   -15.72626780    25.49342350
H       26.11018940   -16.02126690    24.23042300
C       25.31118970   -16.18026730    26.20242310
C       25.47918890   -16.70226860    27.51042370
H       26.36018940   -17.26626780    27.78042220
C       24.43818860   -16.48526760    28.47042270
H       24.53818890   -16.90926740    29.45842360
C       23.32318880   -15.78026770    28.06342320
H       22.53518870   -15.67826750    28.79442210
C       23.14818950   -15.25426770    26.76642230
H       22.27418900   -14.68426800    26.48742290
C       24.17918970   -15.40326790    25.86542320
H       24.13818930   -14.93926810    24.89142230
C       25.55918880   -18.76226810    24.65042300
O       24.84818840   -19.18926810    25.52842330
N       25.14818950   -18.83126830    23.36042210
H       25.81719020   -18.44426730    22.70542340
C       24.09818840   -19.75526810    22.82842250
H       23.47818950   -19.96726800    23.69942280
C       23.20619010   -19.03726770    21.78442380
H       23.84418870   -18.94926830    20.89642330
H       22.33318900   -19.65626720    21.54442210
C       22.72818950   -17.64726830    22.18142320
C       22.06218910   -17.35126690    23.36542320
H       21.91318890   -17.96526720    24.24142270
C       21.67618940   -15.99526790    23.55342290
H       21.23918910   -15.81226830    24.52442360
C       21.87118910   -14.98326780    22.62742230
O       21.26918980   -13.78626820    22.81842230
H       21.74618910   -13.01826760    22.49542240
C       22.48518940   -15.34226800    21.39942360
H       22.59519000   -14.56826780    20.65442280
C       22.83119010   -16.65826800    21.17642400
H       23.23419000   -16.95126720    20.21842380
C       24.53818890   -21.12926860    22.26542280
O       23.77018930   -22.04526710    22.47842220
N       25.71118930   -21.32326700    21.61442380
H       26.40518950   -20.58726690    21.55642320
C       26.17819020   -22.62926860    21.25742340
H       25.29218860   -23.00926780    20.74942400
C       27.33718870   -22.50726700    20.24042320
H       27.44919010   -23.48426820    19.77042390
H       27.03018950   -21.89026830    19.39542390
C       28.74119000   -22.04826740    20.67642400
O       29.28919030   -22.46326830    21.67142300
N       29.28818890   -21.20026780    19.91242220
H       30.24718860   -20.92326740    20.08542250
H       28.83018880   -20.94726750    19.04442210
C       26.54218860   -23.55526730    22.48042300
O       26.25418850   -24.75526810    22.32942390
N       27.16318890   -22.97126770    23.55942340
H       27.25819020   -21.96326830    23.59742360
C       27.78118900   -23.77126690    24.65242390
H       28.47719000   -23.02526860    25.03742220
C       26.87218860   -23.97226720    25.84542270
H       26.21319010   -24.83126830    25.72042270
H       27.49618910   -24.06826780    26.73442270
C       26.03218840   -22.75626750    26.10642240
O       26.51018910   -21.87226870    26.80442240
N       24.80918880   -22.56326870    25.67442320
H       24.33518980   -21.70026780    25.91542240
H       24.39918900   -23.19726750    24.99942400
C       28.73218920   -24.97826770    24.19042400
O       29.16119000   -25.83526800    24.93842320
N       29.13618850   -25.03826710    22.92642400
H       28.85219000   -24.27526860    22.32342340
C       29.83819010   -26.13526730    22.28342250
H       30.47418980   -26.52926830    23.07542230
H       29.08218960   -26.89026830    22.06242370
C       30.59519000   -25.86226840    20.94842340
O       31.22318840   -26.79226680    20.34842300
N       30.78518870   -24.61226840    20.48742290
H       30.49718860   -23.81726840    21.04542350
C       31.65518950   -24.17726710    19.37542340
H       32.49218750   -24.84926800    19.18542290
C       30.82918930   -23.97626690    18.13242340
H       29.86718940   -23.54726790    18.41142270
H       31.23218920   -23.27126690    17.40442280
C       30.64518930   -25.35026740    17.37042240
H       30.42418860   -26.10026740    18.13042260
C       29.55019000   -25.20526700    16.32742310
H       29.85318950   -24.51726720    15.52942280
H       29.23719020   -26.14426800    15.85342310
H       28.63018990   -24.77326770    16.73942380
C       31.99618910   -25.74626730    16.73942380
H       31.91018870   -26.71826740    16.23742290
H       32.37619020   -24.92226790    16.12342260
H       32.75418850   -25.90926740    17.51442340
C       32.40419010   -22.88626860    19.76642230
O       32.03619000   -22.20026780    20.67642400
N       33.55019000   -22.56626700    19.18742370
C       34.26018910   -23.31426810    18.17142300
H       33.62318800   -23.48426820    17.29442210
H       34.65818790   -24.23026850    18.62642290
C       35.45518880   -22.51126860    17.68542290
H       35.24218750   -22.05626870    16.71042250
H       36.30718990   -23.14926720    17.42142300
C       35.66719060   -21.49126820    18.82042310
H       36.01618960   -20.54726790    18.38442230
H       36.49018860   -21.85726740    19.44642260
C       34.33419040   -21.38026810    19.65442280
H       34.58118820   -21.52726750    20.70542340
C       33.65018840   -20.00926780    19.29942320
O       32.90718840   -19.83426860    18.30442240
N       33.92818830   -18.96526720    20.14642330
H       34.55019000   -19.12726780    20.93042370
C       33.41518780   -17.63626860    19.97342300
H       32.33218770   -17.73926730    20.04242320
C       33.94918820   -16.69326780    21.13342290
H       33.64318850   -17.06226730    22.11242290
H       35.03718950   -16.69426730    21.20842360
O       33.36518860   -15.43026730    20.95142360
H       33.79618840   -14.84826760    21.58142280
C       33.73518750   -17.08426860    18.62842370
O       34.92018890   -17.00626750    18.33942220
N       32.72518920   -16.73826790    17.81542400
H       31.77518840   -16.76426700    18.16742320
C       32.86919020   -16.26626780    16.48642350
H       31.85118870   -16.16026690    16.11342240
C       33.37218860   -14.79426770    16.43642230
H       34.45318980   -14.73126790    16.55742260
H       33.27219010   -14.41026780    15.42142300
C       32.66619110   -13.88626770    17.39942360
O       31.45918850   -13.66726780    17.42342380
N       33.47818760   -13.34326740    18.32842250
H       33.04418950   -12.83226780    19.08742330
H       34.40919110   -13.66426750    18.56642340
C       33.57118990   -17.25926780    15.45442300
O       34.10018920   -16.85926820    14.41642280
N       33.55218890   -18.52226830    15.77742290
H       32.93318940   -18.72326850    16.55242350
C       34.26519010   -19.61726760    15.16242310
H       34.28218840   -20.47726820    15.83342270
C       33.60118870   -20.33526800    13.92542270
H       33.66318890   -19.60626790    13.11742310
H       34.19318770   -21.21926690    13.69142340
C       32.12619020   -20.69926830    14.01642320
H       31.55918880   -19.86926840    14.43942360
C       31.48118970   -20.99926760    12.69342330
H       31.29418950   -20.04926870    12.17842290
H       32.08718870   -21.78526690    12.22742270
H       30.53018950   -21.49126820    12.93242260
C       31.97418980   -22.01226810    14.77042290
H       30.91018870   -22.24526790    14.90042300
H       32.51319120   -22.83426860    14.28442290
H       32.36119080   -21.95726780    15.79542350
C       35.80818940   -19.42226790    15.03142260
O       36.42918780   -20.09826850    14.20442300
N       36.37718960   -18.55926700    15.81942270
H       35.84218980   -17.97626690    16.45242310
C       37.79518890   -18.27026750    15.79342270
H       38.12619020   -17.85726740    14.84042260
C       38.07818980   -17.22026820    16.81842230
H       37.61119080   -17.47326850    17.77042390
H       39.12519070   -16.96326830    16.98042300
O       37.53118900   -15.97726820    16.50542260
H       38.16318890   -15.48926730    15.97242360
C       38.75518800   -19.46126750    15.93342300
O       38.37018970   -20.48826790    16.43642230
N       39.98918910   -19.29226680    15.47042270
H       40.29119110   -18.37026790    15.17742350
C       40.99618910   -20.37426760    15.36542320
H       40.77819060   -21.22326850    16.01342390
H       40.85118870   -20.88426780    14.41342350
C       42.42218780   -19.97926710    15.51942350
O       43.25418850   -20.85126690    15.32642270
N       42.73518750   -18.72326850    15.93742280
H       42.07918930   -17.97726820    15.73842330
C       44.11518860   -18.31326870    16.36542320
H       44.86219020   -18.69026760    15.66642280
H       44.12118910   -17.22326850    16.33942220
C       44.62118910   -18.57926750    17.77142330
O       43.88518910   -18.96426770    18.65642360
N       45.92718890   -18.40626720    17.92842290
H       46.47718810   -18.08526800    17.14142230
C       46.69218830   -18.56326870    19.19742390
H       46.60318760   -19.61026760    19.48642350
C       48.11018750   -18.12226870    18.96242330
H       48.00618740   -17.20326810    18.38442230
H       48.59418870   -17.85826870    19.90242390
C       48.87318800   -19.11126710    18.09042360
H       49.19018940   -19.97826770    18.67042350
H       48.25918960   -19.47026820    17.26542280
C       50.21218870   -18.53026770    17.54942320
H       50.89318850   -18.19826700    18.33342360
H       50.67319110   -19.32826810    16.96742250
N       49.94118880   -17.41726680    16.58142280
H       48.97618870   -17.31126790    16.30042270
C       50.71818920   -16.44126700    16.30642320
N       51.96718980   -16.46926690    16.65642360
H       52.25218960   -17.31726840    17.12542340
H       52.62218860   -15.79326820    16.29042240
N       50.33018880   -15.43926810    15.61842350
H       49.33718870   -15.41826820    15.43542290
H       50.96519090   -14.65426830    15.60842320
C       46.07418820   -17.77126690    20.34342380
O       45.83218770   -18.36326790    21.37142370
N       45.95418930   -16.41126820    20.16542240
H       46.17118840   -16.11826710    19.22042270
C       45.53419110   -15.36026760    21.10342220
H       45.58118820   -15.90726760    22.04542350
C       46.52518840   -14.27526760    20.95442390
H       46.60918810   -14.02626800    19.89742280
H       46.30918880   -13.39026740    21.55342290
C       47.88319020   -14.76326750    21.46242330
O       47.97718810   -15.42726800    22.42642400
N       48.92118840   -14.47926810    20.76942250
H       49.80818940   -14.84226800    21.09642220
H       48.84518810   -13.89126780    19.94842340
C       44.08018880   -14.89826770    20.83442310
O       43.99018860   -14.09626770    19.90442280
N       42.99518970   -15.18426800    21.61942290
C       42.95418930   -16.28026770    22.60142330
H       43.26118850   -15.94926740    23.60142330
H       43.66518780   -17.06026840    22.30242350
C       41.49618910   -16.80926700    22.56742290
H       41.19419100   -17.17326740    23.55642320
H       41.39818950   -17.62526700    21.84042360
C       40.75318910   -15.51226810    22.18442340
H       40.53519060   -14.92026810    23.08242230
H       39.73619080   -15.76026820    21.85542300
C       41.65718840   -14.72626780    21.20642280
H       41.49618910   -15.05626770    20.17942240
C       41.54018780   -13.16726780    21.20142360
O       40.69018940   -12.69026760    20.42442320
N       42.35718920   -12.37726780    21.99342350
H       42.98619080   -12.88726810    22.60242270
C       42.33419040   -10.90326790    21.98342320
H       41.31018830   -10.58226780    22.17642400
C       43.25318910   -10.29126740    23.10542300
H       43.11919020    -9.23626800    23.34542270
H       42.99018860   -10.82226750    24.02042390
O       44.60718920   -10.53326800    22.78642270
H       45.21918870   -10.32826810    23.49642370
C       42.70018770   -10.20926760    20.54642300
O       42.41318890    -9.03526780    20.34642220
N       43.20018770   -10.97026820    19.56442260
H       43.56718830   -11.89626790    19.75142290
C       43.53318790   -10.57226750    18.21642300
H       43.18218990    -9.57426740    17.95142360
C       45.09418870   -10.48326780    18.11542320
H       45.53519060   -11.41926770    18.45842360
H       45.38219070   -10.46426770    17.06342320
C       45.76918790    -9.35726740    18.85842320
H       45.45318980    -9.29426770    19.89942360
C       47.32019040    -9.40526770    18.60042380
H       47.64118960   -10.41226770    18.30842400
H       47.70318980    -8.69226740    17.85942270
H       47.75918960    -9.03526780    19.53542330
C       45.40319060    -7.96726800    18.27342220
H       44.48118970    -7.69626760    18.80142400
H       46.13418960    -7.17526770    18.47842220
H       45.24518970    -8.19726750    17.21242330
C       42.88618850   -11.50826740    17.09142300
O       43.46818920   -11.69026760    16.00842290
N       41.83319090   -12.19326780    17.48342320
H       41.53419110   -12.04126740    18.43942260
C       40.99918750   -13.03226760    16.54042240
H       41.00819020   -12.69026760    15.50442310
C       41.43819050   -14.52526760    16.51742360
H       42.51818850   -14.57026770    16.37042240
H       41.13919070   -14.90526770    17.49342350
C       40.69118880   -15.38926790    15.46942330
O       39.72618870   -14.81826780    14.90542320
O       40.96619030   -16.61726760    15.22242360
C       39.42519000   -12.98526760    16.92442320
O       39.03218840   -13.75626750    17.77242280
N       38.61119080   -12.13726810    16.34742360
H       39.10818860   -11.50526810    15.73042300
C       37.16719060   -11.96626760    16.46042250
H       36.90419010   -12.43626790    17.40842250
C       36.83018880   -10.43926810    16.64642330
H       37.05019000    -9.85326770    15.74542330
H       35.74118800   -10.43026730    16.77942280
C       37.54418950    -9.85626790    17.96442220
C       36.98818970    -9.85126780    19.26542280
H       35.95718770   -10.13526820    19.42042350
C       37.72618870    -9.43126770    20.34942250
H       37.29319000    -9.41826820    21.33842280
C       39.05318830    -8.97826770    20.15042300
O       39.80619050    -8.57726760    21.20242310
H       40.72618870    -8.59526820    20.92942240
C       39.62718960    -8.92626760    18.89242360
H       40.64418790    -8.57326790    18.81642340
C       38.83218770    -9.37226770    17.82742310
H       39.23719020    -9.40526770    16.82642360
C       36.34618760   -12.72026820    15.42942330
O       35.13118740   -12.60826780    15.34642310
N       37.04018780   -13.66926770    14.68342300
H       38.04418950   -13.75526810    14.78242300
C       36.43218990   -14.73026750    13.88742350
H       37.14218900   -15.34826760    13.33742330
H       35.90319060   -15.37226770    14.59142300
C       35.46818920   -14.12226770    12.81342320
O       35.90118790   -13.25026800    12.11242290
N       34.28619000   -14.60726740    12.77442260
H       34.10618970   -15.37326810    13.41142270
C       33.18918990   -14.23826790    11.87842270
H       33.52418900   -14.27126790    10.84142300
C       32.06319050   -15.29926780    12.13542270
H       32.18918990   -15.82526780    13.08942320
H       31.08018880   -14.86126800    12.34842300
C       32.10519030   -16.33626750    10.98042300
C       31.21118930   -16.22126770     9.90342330
H       30.68718910   -15.29526810     9.71942330
C       31.09618950   -17.25826840     8.92342280
H       30.38918880   -17.16326710     8.11242290
C       31.87518880   -18.40026860     9.04942320
H       31.92718890   -19.15526770     8.27842330
C       32.83118820   -18.57026860    10.12042330
H       33.36819080   -19.49826810    10.24842260
C       32.97618870   -17.47126770    11.08642290
H       33.62519070   -17.63626860    11.93342300
C       32.60318760   -12.82426740    12.16642280
O       31.83618930   -12.38826750    11.36042310
N       32.91418840   -12.17826750    13.31542300
H       33.69718930   -12.63226800    13.76942350
C       32.01018910   -11.25026800    14.11542320
H       31.22618870   -11.83226780    14.60042290
C       32.78218840   -10.53726770    15.15042300
H       33.05718990   -11.34726810    15.82642270
H       33.70718770   -10.18926810    14.69142340
C       32.11718750    -9.47926810    16.02742390
H       31.74618910    -8.63226800    15.45042320
H       31.16718860    -9.81926820    16.43842320
C       33.14218900    -9.15826800    17.12042240
H       33.27019120   -10.07126810    17.70242310
H       34.09119030    -8.78526780    16.73642350
C       32.58918760    -8.10626790    18.06842230
H       33.21718980    -7.98226790    18.95042230
H       32.49419020    -7.14226770    17.56742290
N       31.21518900    -8.44926740    18.55642320
H       30.99119000    -7.90426780    19.37742230
H       30.63518910    -8.18626790    17.77242280
H       31.26118850    -9.44026760    18.74342350
C       31.19318960   -10.28126810    13.22742270
O       29.99518970   -10.14626790    13.45542340
N       31.69219020    -9.68026730    12.18442340
H       32.61718750    -9.98326780    11.90442280
C       31.00318910    -8.73426820    11.31442360
H       30.69219020    -7.85926770    11.88542270
H       31.66618920    -8.43826770    10.50142290
C       29.78919030    -9.29726790    10.59242340
O       28.79619030    -8.65226750    10.39542290
N       29.80118940   -10.59226800    10.23342320
H       30.62318990   -11.14926820    10.43042280
C       28.82818980   -11.28726770     9.42842290
H       28.54418950   -10.63526820     8.60342310
C       29.46818920   -12.55126760     8.85742280
H       30.46618840   -12.33326820     8.45842270
H       29.60818860   -13.30426790     9.64342310
H       28.92119030   -13.06126790     8.05542280
C       27.43118860   -11.52426820    10.08542350
O       26.46418950   -11.73826790     9.35742280
N       27.34718890   -11.35326770    11.37342260
H       28.20918850   -11.20826820    11.88542270
C       26.07518960   -11.20226760    12.12242320
H       25.34218980   -11.96926780    11.87342260
C       26.25119020   -11.16026780    13.65842340
H       27.13518910   -10.53726770    13.79842280
H       25.33318900   -10.80126760    14.12242320
C       26.56719020   -12.54226780    14.28342340
H       25.69418910   -13.18526740    14.17442320
H       27.45918850   -13.04226780    13.90442280
C       26.66918950   -12.31426810    15.73442270
O       27.76918980   -11.80726810    16.08842280
O       25.76118850   -12.53026770    16.60142330
C       25.35219000    -9.95126820    11.61742310
O       24.16618920    -9.99726770    11.42242340
N       26.12218860    -8.85426810    11.45542340
H       27.12718960    -8.95926760    11.37942310
C       25.50918960    -7.54926780    10.98042300
H       24.51418880    -7.46126790    11.41742320
C       26.47418980    -6.42626760    11.33342270
H       27.35118870    -6.57626770    10.70442300
C       25.88118930    -5.06426760    10.93442340
H       25.59318920    -4.94226790     9.88342290
H       25.03218840    -4.90926790    11.61142350
H       26.61118890    -4.29726790    11.22242360
C       27.09519000    -6.32526780    12.76042270
H       26.23419000    -6.34026770    13.44042300
H       27.76118850    -7.18726780    12.88742350
H       27.64218900    -5.40026760    12.97942350
C       25.28418920    -7.61926790     9.49342350
O       24.31318860    -7.08626790     8.94342330
N       26.10418890    -8.41426750     8.81242280
H       26.87918850    -8.88126750     9.26842310
C       25.68818860    -8.85726740     7.41642330
H       25.48318860    -8.03726770     6.72842310
C       26.78318980    -9.71726800     6.76942300
H       26.54118920    -9.96226790     5.72742320
H       27.70118900    -9.12226770     6.67942290
H       27.00518990   -10.64226820     7.31542300
C       24.30718990    -9.56826780     7.45242310
O       23.45118900    -9.15926740     6.67642310
N       24.02219010   -10.55126760     8.31642340
H       24.69818880   -10.88826750     8.99142270
C       22.74018860   -11.24926760     8.36842350
H       22.53919030   -11.42726800     7.31242320
C       22.75819020   -12.69326780     9.09442330
H       23.07918930   -12.73626800    10.13542270
H       21.76718900   -13.12926770     8.96942330
C       23.77818870   -13.69126800     8.50242330
H       24.62818910   -13.16426750     8.06942270
H       24.10718920   -14.29826740     9.34542270
S       23.05718990   -14.58726790     7.17542310
C       22.92218970   -16.34226800     7.66442300
H       23.92218970   -16.79026790     7.61542320
H       22.55918880   -16.54026790     8.68042280
H       22.16018870   -16.71126750     6.96742300
C       21.60818860   -10.42226790     8.92642310
O       20.43818860   -10.66426750     8.56342320
N       21.84618950    -9.59626770     9.93442340
H       22.78919030    -9.66226770    10.29842280
C       20.80718990    -8.69326780    10.38242340
H       19.90918920    -9.25026800    10.65142350
C       21.41419030    -8.05326750    11.65942290
H       20.53418920    -7.56626800    12.09842300
H       21.90618900    -8.70226760    12.39342310
H       22.17418860    -7.30426790    11.40542320
C       20.39818950    -7.56826780     9.39742280
O       19.21618840    -7.31926770     9.19942280
N       21.40718840    -6.98726800     8.66042330
H       22.39019010    -7.09326790     8.88242340
C       21.13319020    -6.11626770     7.48642300
H       20.63418960    -5.21126790     7.83242320
C       22.46918870    -5.68926760     6.89942310
H       22.98118970    -5.11726760     7.67342330
H       23.00018880    -6.59626770     6.61042310
O       22.37218860    -4.71226790     5.87642290
H       22.33918950    -3.85426780     6.30742310
C       20.37418940    -6.83526800     6.38142300
O       19.30818940    -6.31526760     6.04042290
N       20.79118920    -8.04826740     6.01642320
H       21.72418980    -8.32126810     6.30042310
C       20.09519000    -8.92726800     5.10342310
H       19.88918880    -8.35326770     4.19942330
C       21.03619000   -10.03226760     4.71942330
H       21.17218970   -10.71526810     5.56642290
H       20.53418920   -10.63426780     3.95142320
C       22.37518880    -9.78426740     4.09742310
C       22.73918910    -8.59226800     3.34042310
H       21.98019030    -7.84626770     3.16042300
C       24.07218930    -8.43326760     3.04842310
H       24.49718860    -7.60926770     2.49542310
C       25.01018910    -9.46026800     3.31642320
O       26.30019000    -9.40026760     2.84142300
H       26.26318930    -8.77226730     2.11642310
C       24.59318920   -10.61426730     3.97742320
H       25.30019000   -11.41326810     4.14742330
C       23.26218990   -10.78426740     4.37542300
H       22.96518900   -11.66426750     4.92742300
C       18.69718930    -9.39926820     5.54542300
O       17.84818840    -9.17126750     4.69642310
N       18.50318910    -9.77326770     6.82642320
H       19.29818920    -9.76326750     7.45442300
C       17.19718930   -10.12526800     7.29442310
H       16.78718950   -10.86026760     6.60142330
C       17.36418910   -10.75426770     8.67242340
H       18.18618970   -11.46926780     8.68842320
H       17.59918980    -9.93626790     9.35342310
S       15.87618920   -11.53026770     9.37042330
H       15.22218890   -10.36626820     9.40742300
C       16.26718900    -8.92726800     7.48742290
O       15.05418970    -8.97726820     7.29942320
N       16.88518910    -7.72126770     7.79942320
H       17.88319020    -7.65126800     7.95642330
C       16.06218910    -6.47126770     7.95542290
H       15.14818950    -6.71926780     8.49442290
C       16.78018950    -5.36326790     8.70442300
H       17.78619000    -5.33726790     8.28642270
H       16.27718930    -4.43226770     8.44542310
O       16.91218950    -5.66826770    10.07042310
H       17.78018950    -6.07426790    10.11742310
C       15.57718940    -5.85926770     6.62642290
O       14.37218950    -5.51426790     6.54042290
N       16.39318850    -5.72826770     5.62642290
H       17.34718890    -6.06126790     5.69942330
C       15.98218920    -5.34126760     4.25742290
H       15.51318930    -4.35826780     4.31242320
C       17.16918950    -5.10826780     3.33342310
H       17.83819010    -4.35826780     3.75442310
H       17.72118950    -6.03726770     3.19142320
C       16.77018930    -4.62126780     1.95442310
H       16.04718970    -5.30926800     1.51642310
H       16.26519010    -3.67126770     2.12842300
C       18.05618860    -4.46426770     1.04642310
O       17.90918920    -4.45026780    -0.19957690
O       19.23318860    -4.29426770     1.42542300
C       14.94018940    -6.37626790     3.64042310
O       14.02618980    -5.86026760     2.95342300
N       15.05118940    -7.63926790     3.94642310
H       15.70418930    -7.84326790     4.69442320
C       14.15318970    -8.67126750     3.47542310
H       14.00218960    -8.47226810     2.41442300
C       14.88118930   -10.02026750     3.62342310
H       15.83918950    -9.93826770     3.11042310
H       15.18418980   -10.28726770     4.63642310
C       14.25518890   -11.20526790     2.90042300
H       13.22018910   -11.38326740     3.19242310
C       14.41418930   -11.11826800     1.40642310
H       14.04118920   -10.20326810     0.92942310
H       15.46818920   -11.14726730     1.10442300
H       13.88918970   -11.98726750     0.99142310
C       14.91818900   -12.44526770     3.40442300
H       14.41018960   -12.53826810     4.37242320
H       14.70818900   -13.33526800     2.79842310
H       15.99418930   -12.32326790     3.57842300
C       12.85318950    -8.54726790     4.20842310
O       11.78018950    -8.59226800     3.62242320
N       12.85118960    -8.30326750     5.49342300
H       13.68418980    -8.33426760     6.06842330
C       11.51118950    -8.07626820     6.20642330
H       10.82918930    -8.89626790     5.98342320
C       11.70718960    -8.14226820     7.67542310
H       12.53018950    -7.46526770     7.90442320
H       10.75818920    -7.88626770     8.14742280
C       12.00518890    -9.55526730     8.28742310
H       11.09118940   -10.14926820     8.30642320
H       12.73718930   -10.03126810     7.63542320
C       12.50818920    -9.33626750     9.74042320
O       13.25718980   -10.09626770    10.23342320
N       11.95118900    -8.36626820    10.38942340
H       12.03918930    -8.43626790    11.39542290
H       11.20218940    -7.90726760     9.88442330
C       10.68918900    -6.87926770     5.70042320
O        9.50018980    -6.89326760     5.75742290
N       11.35918900    -5.82326790     5.21942330
H       12.36018940    -5.78026770     5.37042330
C       10.68218900    -4.75526760     4.44642310
H        9.86818980    -4.25726800     4.97242310
C       11.64718910    -3.62926770     4.19942330
H       11.77518940    -3.11526780     5.15942290
H       12.70518970    -3.90126780     4.09142300
C       11.30018900    -2.61526780     3.12242320
C       12.08518980    -2.55226780     1.93942310
H       12.88518910    -3.24626780     1.72742310
C       11.68818950    -1.67026780     0.93242310
H       12.13618950    -1.60826780    -0.04857690
C       10.59118940    -0.86126780     1.12642310
H       10.22318940    -0.19326780     0.36242310
C        9.84918980    -0.85626780     2.35242320
H        9.03318980    -0.15626780     2.46042300
C       10.17418960    -1.78026780     3.29642320
H        9.66318890    -1.85426780     4.24542330
C       10.19518950    -5.21826790     3.07042310
O        8.98918910    -5.14926770     2.73842310
N       11.07518960    -5.76426790     2.25142310
H       11.99518970    -5.84226800     2.66842320
C       10.81218910    -6.29526760     0.90942310
H       10.65618900    -5.50126790     0.18042310
C       11.93818950    -7.14226770     0.48142310
H       12.29118920    -7.69326780     1.35242310
H       11.53018950    -7.96126790    -0.11057690
C       13.00718980    -6.44326780    -0.40357690
H       13.55118940    -5.76226760     0.25142310
C       13.91018960    -7.52226780    -0.89157690
H       14.06418900    -8.24726770    -0.08357690
H       13.57918930    -8.05126760    -1.79357700
H       14.91418930    -7.17126800    -1.15957690
C       12.42118930    -5.78226760    -1.68457690
H       13.26718900    -5.63226800    -2.36657690
H       11.61518960    -6.24726770    -2.26557680
H       11.93118950    -4.81726790    -1.50057700
C        9.51618960    -7.19026760     0.83242310
O        8.85518930    -7.23026800    -0.18257690
N        9.18818950    -7.91526790     1.86742310
H        9.89618970    -8.02726750     2.58342310
C        8.10018920    -8.87726780     1.87342310
H        7.98618940    -9.52826790     1.00642310
C        8.40118980    -9.92626760     2.99442320
H        8.47118950    -9.47326760     3.99142310
H        7.62318940   -10.69926740     2.95042300
H        9.38018890   -10.38126750     2.80042310
C        6.71618940    -8.24926760     2.12542320
O        5.81818910    -9.03726770     2.15942310
N        6.53518920    -6.91926770     2.33642320
H        7.32618950    -6.29726790     2.45442320
C        5.21918920    -6.34126760     2.13242320
H        4.49818940    -6.85626790     2.76742320
C        5.23518940    -4.84026770     2.57942320
H        6.02918910    -4.34126760     2.02242300
H        4.33418940    -4.28126760     2.32842300
C        5.41018920    -4.65726760     4.07942300
O        4.57218930    -4.85326770     4.93442300
N        6.57718940    -4.28826760     4.50642300
H        6.56918950    -4.00326780     5.47842310
H        7.36018940    -4.24526790     3.86542320
C        4.82418920    -6.63926790     0.62142310
O        5.72418930    -6.78126760    -0.19457690
N        3.53218940    -6.78226760     0.38042310
C        2.43618940    -6.78826760     1.39242300
H        2.55718920    -5.98726800     2.13242320
H        2.59718940    -7.74526790     1.90242310
C        1.05418930    -6.66826770     0.74842310
H        0.74618940    -5.62626790     0.59842310
H        0.22418930    -7.22426800     1.20342310
C        1.32918930    -7.35926770    -0.56757690
H        0.63318930    -7.07326790    -1.36657690
H        1.28518940    -8.44126800    -0.39057690
C        2.85018940    -6.99926760    -0.95457690
H        3.31818940    -7.83326770    -1.47657690
C        2.82318930    -5.69626760    -1.76857690
O        2.98918940    -4.59326790    -1.28357700
N        2.60818930    -5.96126790    -3.09357690
H        2.49118920    -6.94026760    -3.32357690
C        2.35418940    -4.92026760    -4.07057710
H        2.32218930    -3.95326780    -3.56857680
C        3.39918920    -5.02826790    -5.16857670
H        3.44618940    -5.99326800    -5.67357680
C        3.25918940    -3.94326780    -6.28757720
H        3.35218930    -2.93326780    -5.87057690
H        4.03218940    -3.97626780    -7.06557700
H        2.37618920    -4.14326760    -6.90757700
C        4.88018940    -4.84126760    -4.80457690
H        5.54218910    -4.83826780    -5.67957690
H        5.03118940    -3.88726780    -4.28457690
H        5.17318920    -5.57826760    -4.04657700
C        0.95918940    -4.94826790    -4.64057680
O        0.42018940    -3.87626790    -4.89157680
N        0.39318930    -6.14126780    -4.65457680
H        0.90218930    -6.97426800    -4.38357690
C       -0.88281070    -6.37626790    -5.36657710
H       -0.83681060    -5.91826770    -6.35457710
C       -1.26981070    -7.84826760    -5.48757700
H       -1.67381060    -8.07526780    -4.50057700
C       -2.23781060    -8.24226760    -6.55357690
H       -2.51681070    -7.48526760    -7.29557700
H       -1.90181060    -9.17926790    -7.01557680
H       -3.18181060    -8.54226780    -6.07957700
O       -0.11881070    -8.59226800    -5.70057680
H        0.46818930    -8.57026770    -4.94157700
C       -2.08881070    -5.71426770    -4.79157690
O       -3.12981060    -5.79926780    -5.39257670
N       -1.98181070    -5.17926790    -3.58357690
H       -1.06481060    -5.11626770    -3.15657690
C       -2.98481060    -4.44426770    -2.88557700
H       -3.93381070    -4.92126800    -3.13457680
C       -2.76181050    -4.40526770    -1.36157690
H       -3.52481060    -3.75226780    -0.93757690
H       -2.87481070    -5.42626760    -0.99857690
C       -1.37381060    -3.94026780    -0.93257690
O       -0.37481070    -4.35226770    -1.51257690
N       -1.26181070    -3.18826770     0.14442310
H       -0.31981070    -2.91026780     0.39342310
H       -2.02681060    -2.80026770     0.68342310
C       -3.11681060    -2.99626780    -3.39057680
O       -4.25581070    -2.57526780    -3.39457700
N       -2.06681060    -2.27526780    -3.69457700
H       -1.19481060    -2.77926780    -3.58357690
C       -2.07981060    -0.88426780    -4.15957690
H       -2.46981070    -0.21026780    -3.39657690
C       -0.53081070    -0.45626780    -4.33457710
H       -0.01181070    -1.09426780    -5.06057690
H       -0.59181060     0.59173220    -4.65157700
C        0.14818940    -0.37826780    -2.97457700
N        0.06818930     0.69773220    -2.17257690
C        0.79718940     0.44473220    -1.06957690
H        0.79418930     1.16473220    -0.26557690
N        1.10718930    -0.90026780    -1.05857690
H        1.37318930    -1.37826780    -0.20957690
C        0.79918930    -1.43926780    -2.28957700
H        0.95718930    -2.43526770    -2.67657690
C       -2.90281060    -0.43826780    -5.37857680
O       -3.77681060     0.43573220    -5.23557710
N       -2.68281050    -1.07826780    -6.53057670
H       -1.95781060    -1.78126780    -6.44157700
C       -3.54181080    -1.14926780    -7.69357680
H       -2.92581060    -1.50326780    -8.51957700
C       -4.69681070    -2.17726780    -7.32757710
H       -5.25181060    -1.77526780    -6.47957710
C       -5.70781090    -2.31226780    -8.52857690
H       -6.43681050    -3.12026790    -8.38757710
H       -6.31981090    -1.40826770    -8.63557720
H       -5.15081070    -2.50826790    -9.45357700
C       -4.24081090    -3.55826780    -6.97257710
H       -3.46081070    -3.48326780    -6.20557690
H       -5.05681090    -4.18126770    -6.58757690
H       -3.82781080    -4.19226790    -7.76657680
C       -4.03781080     0.28673220    -8.00457670
O       -5.22381070     0.50973220    -8.18657680
N       -3.09381060     1.25873220    -8.09257700
H       -2.18681070     0.83073220    -8.23357680
C       -3.43681070     2.70473220    -8.43857670
H       -4.23981050     2.86773230    -7.72057680
C       -2.29281070     3.74273230    -8.21957680
H       -1.41981070     3.63673210    -8.86257650
H       -2.75181060     4.73073240    -8.26057720
C       -1.70781060     3.56073210    -6.76957700
H       -1.40481070     2.53673220    -6.55057670
H       -0.76481070     4.10773230    -6.76057670
C       -2.68381070     4.05573230    -5.71557710
O       -2.80281070     5.25573210    -5.55857710
N       -3.34981060     3.21273230    -4.95257710
H       -3.93481060     3.46373220    -4.16457700
H       -3.28381060     2.20273230    -4.95757680
C       -3.91881060     2.77273230    -9.87157730
O       -3.33881070     2.17573210   -10.83457660
N       -5.12481070     3.37473230   -10.04557700
H       -5.55481050     3.85473230    -9.26357650
C       -5.90481040     3.32573220   -11.26257710
H       -6.24681040     2.29673220   -11.37457660
C       -7.22581050     4.18273210   -11.07857700
H       -7.01181080     5.11173200   -10.55057720
H       -7.76381060     4.31273220   -12.01757720
O       -8.14481070     3.41873220   -10.29057690
H       -8.63781070     3.95573210    -9.66557690
C       -5.15181060     3.79273220   -12.49157710
O       -4.68581060     4.90573220   -12.67757700
N       -5.14011543     2.96952377   -13.55136235
H       -5.61249798     2.07229898   -13.47649986
C       -4.48244851     3.27657350   -14.84684318
H       -3.84671708     4.15513340   -14.73459286
C       -3.53031922     2.11870676   -15.17120304
H       -3.02801849     2.27335637   -16.13483309
H       -2.75990565     2.03378263   -14.39678589
H       -4.06023674     1.16195503   -15.20718857
C       -5.45728625     3.62323074   -16.00739163
O       -6.66191705     3.48650295   -15.87282042
N       -4.93154958     4.07865263   -17.15674838
H       -3.92194162     4.20792579   -17.17835080
C       -5.66513500     4.40490033   -18.40674787
H       -4.96175245     4.97157551   -19.01739253
C       -6.01022377     3.12667981   -19.21612338
H       -5.17909839     2.43415922   -19.08838852
H       -6.89986274     2.64490975   -18.81016504
C       -6.15885542     3.35428760   -20.74023972
H       -5.70351607     4.31019371   -21.01011861
H       -5.56998920     2.58709963   -21.24703504
C       -7.58760341     3.28478308   -21.31640777
O       -8.01758962     4.29234954   -21.93433746
O       -8.23781107     2.21291217   -21.28399581
C       -6.86419407     5.34738193   -18.18023779
O       -8.01125618     4.98656721   -18.37866086
N       -6.60681060     6.55473230   -17.67257690
H       -5.65181060     6.86973240   -17.54957770
C       -7.59381060     7.58673240   -17.18457600
H       -7.12881090     8.40673260   -16.63757710
C       -8.24581050     8.35773180   -18.35457610
H       -9.16781040     7.85073230   -18.63857650
H       -8.57181070     9.29373260   -17.90157700
C       -7.22481060     8.66273210   -19.49457740
H       -6.22181080     8.93573190   -19.16757770
H       -7.18181090     7.76873210   -20.11657710
C       -7.72181080     9.77273180   -20.45157620
O       -8.89781090    10.01373200   -20.56757740
N       -6.93881080    10.37673190   -21.32757760
H       -7.25081060    11.17073250   -21.87457660
H       -5.99781080    10.04673190   -21.50857730
C       -8.61681080     7.03773210   -16.19657710
O       -9.72081090     7.56273220   -16.09457780
N       -8.20881080     5.95973210   -15.47757720
H       -7.24481060     5.68873210   -15.63157650
C       -8.95981030     5.15573220   -14.55157660
H       -8.17481040     4.55673220   -14.08957670
C       -9.55781080     6.02673240   -13.38957690
H      -10.32981110     6.69273230   -13.79457660
H      -10.11781020     5.36473230   -12.71757700
C       -8.57781030     6.86973240   -12.63857650
N       -7.57781080     7.57973240   -13.20657730
C       -7.05981060     8.28073220   -12.19257740
H       -6.17181060     8.88373180   -12.31557660
N       -7.76881070     8.12073230   -11.05257700
H       -7.56281040     8.62573240   -10.20257660
C       -8.76881030     7.24573230   -11.27057650
H       -9.69081020     7.10473200   -10.72657680
C       -9.96481040     4.12673230   -15.15457730
O      -10.68781090     3.49373220   -14.39657690
N       -9.86180839     3.83423265   -16.45462692
H       -9.18050006     4.35505640   -17.00372291
C      -10.48845994     2.67036987   -17.09221611
H      -11.51772933     2.59524152   -16.75884606
C      -10.51726931     2.92515969   -18.60231668
H      -10.95720575     3.90051241   -18.80608945
H       -9.49732973     2.92251396   -18.98392467
C      -11.33305225     1.89208672   -19.35355379
O      -12.43675268     1.53862259   -18.99592561
N      -10.80388339     1.40201057   -20.44099449
H      -11.33569926     0.74621661   -21.00219739
H       -9.87532330     1.71683828   -20.74137326
C       -9.80826490     1.32895061   -16.73005754
O      -10.49209965     0.33903232   -16.53078317
N       -8.47825664     1.31104262   -16.56977316
H       -7.97517491     2.18640911   -16.69378829
C       -7.72045685     0.20429838   -15.95867975
H       -8.20946319    -0.73915486   -16.20447637
C       -6.29180156     0.14768853   -16.52727747
H       -5.86092982     1.13868130   -16.50130346
H       -5.68546772    -0.51954255   -15.91252537
C       -6.23050394    -0.36590117   -17.96598220
H       -6.56289187    -1.39490927   -17.94035446
H       -6.90101569     0.20771986   -18.60502439
C       -4.82844622    -0.33816437   -18.57116954
O       -3.90038400     0.24572229   -18.05694003
N       -4.62574795    -0.97500520   -19.70215476
H       -3.67456304    -1.04415448   -20.01800842
H       -5.38275613    -1.49415273   -20.14024612
C       -7.74811489     0.32551896   -14.42163363
O       -6.73070759     0.48421091   -13.75801073
N       -8.96089809     0.29779257   -13.86807968
H       -9.74998802     0.09522899   -14.48093857
C       -9.24902428     0.43382455   -12.43529197
H       -8.75207239     1.33269232   -12.06816380
C      -10.76094978     0.61529044   -12.21268462
H      -10.96903806     0.53512271   -11.14463563
H      -11.01411985     1.63477618   -12.50409737
C      -11.70272196    -0.33353436   -12.97343846
O      -11.26713720    -1.34502205   -13.56872450
O      -12.91284769    -0.00747469   -12.97755044
C       -8.71726740    -0.73604396   -11.59352429
O       -8.31917301    -0.52899989   -10.45716644
N       -8.65430019    -1.94042039   -12.16654006
H       -9.10507211    -2.04278076   -13.07250256
C       -7.92429215    -3.08953326   -11.61209591
H       -7.47892599    -2.78126125   -10.66790348
C       -8.84987739    -4.27142716   -11.27352572
H       -8.22055795    -5.10315677   -10.97041335
C       -9.74403474    -3.92554768   -10.07781401
H      -10.47837659    -3.15382409   -10.34281332
H      -10.27660116    -4.81845966    -9.73479907
H       -9.14283196    -3.55570554    -9.23853599
C       -9.72787537    -4.73999568   -12.43983209
H       -9.11677243    -5.03285936   -13.29999079
H      -10.32019486    -5.61350857   -12.14845872
H      -10.41168804    -3.94306480   -12.75598277
C       -6.75778623    -3.49639324   -12.51658342
O       -6.91995783    -3.79941778   -13.68765552
N       -5.55595973    -3.50587878   -11.94262859
H       -5.49449166    -3.28531904   -10.95645961
C       -4.29056810    -3.78909093   -12.61435796
H       -4.48659442    -4.45464795   -13.45740917
C       -3.70538599    -2.48277450   -13.17923330
H       -2.75007377    -2.71672440   -13.63785744
H       -4.36512113    -2.11131132   -13.96344339
C       -3.47914077    -1.37270686   -12.15774766
O       -2.58162857    -1.42528985   -11.34971188
N       -4.24997248    -0.30892066   -12.19539027
H       -3.97963314     0.46248338   -11.58946446
H       -5.03358418    -0.23987264   -12.83623742
C       -3.34366981    -4.54407691   -11.66142907
O       -3.35636246    -4.31984547   -10.46359837
N       -2.62048687    -5.53913107   -12.18251531
H       -2.64860938    -5.67607158   -13.18806940
C       -2.08189074    -6.63213835   -11.35002433
H       -2.81977865    -6.88579193   -10.58852780
C       -1.86703846    -7.86328768   -12.22053516
H       -1.61321490    -8.68875902   -11.55733117
H       -2.78804084    -8.10690217   -12.74908771
O       -0.80468130    -7.69827433   -13.14346436
H       -1.07080644    -7.07802332   -13.85358195
C       -0.77084295    -6.34611257   -10.61481428
O       -0.44024842    -7.02951245    -9.66199111
N        0.01018930    -5.39226770   -11.11457730
H       -0.31481070    -4.86326790   -11.91557690
C        1.36718930    -5.00726800   -10.71557710
H        1.72818930    -4.34526780   -11.50257680
C        1.31318940    -4.13926790    -9.48657700
H        1.04818940    -4.69526770    -8.58757690
H        2.34618930    -3.86526780    -9.27057650
C        0.42618930    -2.84926770    -9.64757730
H       -0.43481070    -3.01926780   -10.29557700
C       -0.02781070    -2.34126780    -8.19057660
H       -0.61281070    -1.41326770    -8.20557690
H       -0.62681070    -3.12526770    -7.71057700
H        0.84118930    -2.08326770    -7.57257700
C        1.37918940    -1.84326780   -10.19957730
H        0.87118940    -0.87326780   -10.12657740
H        2.27318930    -1.75726780    -9.56957720
H        1.78618930    -2.02126790   -11.20257660
C        2.44318940    -6.11826800   -10.65257640
O        3.50918940    -5.96026800   -10.08757690
N        2.17518930    -7.28126760   -11.27157690
H        1.26918940    -7.32226800   -11.72157670
C        2.95118930    -8.51826760   -11.32057670
H        2.86418940    -9.00826740   -10.35057740
H        2.41118930    -9.14926820   -12.02657700
C        4.42418960    -8.45126820   -11.78457740
O        5.24518920    -9.10926820   -11.17457680
N        4.79618930    -7.61026760   -12.75257680
H        4.04718920    -7.23626760   -13.32157710
C        6.16518930    -7.23926780   -13.03357700
H        6.69418950    -8.16926770   -13.24457650
C        6.28318930    -6.40826800   -14.31157680
H        5.69918920    -7.00726800   -15.00957680
H        5.70618920    -5.48726800   -14.23157690
C        7.65218930    -6.08826780   -14.95357700
H        8.06418900    -5.21726800   -14.44457720
C        8.60518930    -7.28426790   -14.91257670
H        8.77918910    -7.73326780   -13.92757700
H        8.16018960    -8.07826810   -15.52457710
H        9.56718920    -6.96426770   -15.33157730
C        7.60418940    -5.58526800   -16.36657710
H        6.83418940    -6.09126760   -16.96157650
H        7.66318940    -4.50326780   -16.53957750
H        8.46218970    -5.99926760   -16.91057780
C        6.87418940    -6.64226770   -11.81457710
O        8.01218890    -7.04326770   -11.56557660
N        6.20518920    -5.71426770   -11.09657670
H        5.20018910    -5.61626770   -11.17857650
C        6.91218950    -5.11926790    -9.93157670
H        7.92518950    -4.75226780   -10.09857650
C        6.19318910    -3.71826770    -9.65357690
H        5.11018940    -3.83026790    -9.59257700
C        6.58918950    -3.10826780    -8.23957730
H        7.66118960    -2.88126780    -8.20057680
H        6.10618930    -2.12826780    -8.13857650
H        6.27818920    -3.78426790    -7.43357710
C        6.37118910    -2.62126780   -10.79157730
H        6.57818940    -1.60326780   -10.46357730
H        7.26518920    -2.89126780   -11.35557650
C        5.07618950    -2.43726780   -11.66057680
H        4.13518950    -2.33626770   -11.10757730
H        5.31018920    -1.58726780   -12.31357670
H        4.96218920    -3.27026770   -12.36557670
C        6.99718950    -6.06626800    -8.69857690
O        8.03418920    -6.14826770    -8.03257660
N        5.86218930    -6.78926800    -8.38257690
H        5.05518910    -6.56026790    -8.95057680
C        5.89418940    -7.85526800    -7.36857700
H        6.12518930    -7.40726760    -6.40257690
C        4.50818920    -8.51526740    -7.26657680
H        3.77718930    -7.76726770    -6.96057700
H        4.20418930    -8.96226790    -8.21257690
O        4.57818940    -9.48726750    -6.31857680
H        4.09118940    -9.17326740    -5.55357690
C        6.99018960    -8.87626740    -7.64657690
O        7.69518950    -9.39426800    -6.75957680
N        7.24318930    -9.25926780    -8.92657660
H        6.49318930    -9.08926770    -9.58757690
C        8.33518980   -10.15226750    -9.31857680
H        8.42018890   -10.91726780    -8.54657650
C        8.05618950   -10.90626810   -10.58957670
H        8.88918970   -11.57026770   -10.82057670
H        7.19518950   -11.54626750   -10.39957710
O        7.80918930   -10.16626740   -11.72157670
H        6.86218930   -10.01226810   -11.73957730
C        9.66918950    -9.60626790    -9.45457650
O       10.60518930   -10.31026740    -9.14757730
N        9.80518910    -8.30926800    -9.71057700
H        9.07518960    -7.86426780   -10.25457670
C       11.02818970    -7.53126760    -9.61957650
H       11.74318980    -7.90426780   -10.35257720
C       10.78018950    -6.05326800    -9.87057690
H        9.71218970    -5.86526780    -9.76257710
H       11.26018910    -5.35026790    -9.18957710
C       11.10918900    -5.67626760   -11.31157680
H       12.16718960    -5.93526790   -11.36157700
H       10.63818930    -6.36226800   -12.01457690
C       10.68918900    -4.24726770   -11.74657730
H       11.21718980    -4.06426760   -12.68257710
H        9.60718920    -4.13826800   -11.81857680
N       11.30318930    -3.26426770   -10.78757670
H       12.16318890    -3.59726790   -10.37557700
C       10.78318980    -2.11426780   -10.41657730
N        9.60018920    -1.72626780   -10.86157700
H        9.05618950    -2.38426780   -11.40157700
H        9.25818920    -0.81926780   -10.57657720
N       11.35718920    -1.34326780    -9.64657690
H       12.19218920    -1.69526780    -9.20157720
H       10.77718930    -0.68126780    -9.15057660
C       11.72618960    -7.67926790    -8.30857660
O       12.90118980    -7.99326800    -8.16657730
N       11.02718930    -7.32226800    -7.24957700
H       10.08018970    -7.03426790    -7.46357680
C       11.37518980    -7.33026790    -5.82857700
H       12.30218890    -6.75926780    -5.77457710
C       10.27818970    -6.57926800    -4.97457700
H        9.33318900    -7.10726790    -5.10057690
H       10.56818960    -6.60026790    -3.92457700
C       10.02518940    -5.12226770    -5.30257700
H        9.96718980    -4.96526770    -6.37957670
H        9.13418960    -4.78926800    -4.76957700
C       11.25118920    -4.23626760    -4.84257700
H       10.89818950    -3.23626780    -4.58957670
H       11.72518920    -4.62626790    -3.94157700
C       12.31818960    -4.04426770    -5.92357680
H       12.78318980    -5.01626780    -6.09257700
H       11.75218960    -3.58426790    -6.73357680
N       13.46018980    -3.13226770    -5.55957700
H       13.82718940    -3.30826780    -4.63557670
H       14.17118930    -3.27826790    -6.26157710
H       13.16518970    -2.17526770    -5.69057700
C       11.51518920    -8.78726770    -5.31457710
O       12.33618930    -9.04326820    -4.44657710
N       10.80018900    -9.72226810    -5.92857690
H       10.02818970    -9.47126770    -6.53357700
C       11.08718970   -11.15726760    -5.49857710
H       11.18618970   -11.19426820    -4.41357710
C        9.96018980   -12.09726810    -5.96257690
H        9.91618920   -12.13326740    -7.05157710
C       10.04118920   -13.40626810    -5.21157690
H       10.98718930   -13.93326760    -5.39157680
H        9.80718900   -13.26426790    -4.14857670
H        9.29518890   -14.12726780    -5.56757690
O        8.79118920   -11.61426730    -5.47757670
H        8.37018970   -11.01326750    -6.09657670
C       12.40818980   -11.64526750    -5.95857670
O       12.98818970   -12.47226810    -5.23257680
N       12.88418960   -11.11526780    -7.09357690
H       12.48718930   -10.31426810    -7.56957670
C       14.26318930   -11.32126810    -7.56657700
H       14.56318950   -12.36726760    -7.49357700
C       14.44018940   -10.77726750    -9.02357670
H       14.87418940   -11.62326810    -9.55657670
H       13.49418930   -10.50026800    -9.48757650
O       15.35118960    -9.71126750    -9.14957710
H       14.88418960    -8.87426760    -9.09857650
C       15.21918960   -10.61826800    -6.61257700
O       16.35118870   -11.10426810    -6.45357700
N       14.82718940    -9.49326800    -6.04757690
H       13.85718920    -9.20626740    -6.09357690
C       15.65118980    -8.86826800    -4.99357700
H       16.64418980    -8.82526780    -5.44057700
C       15.23418900    -7.39426760    -4.74857710
H       15.08818910    -6.88226800    -5.69957690
H       14.29618930    -7.33426760    -4.19557710
C       16.15318870    -6.58126780    -3.88457680
H       15.96418950    -6.76226760    -2.82657690
H       17.16618920    -6.83326770    -4.19557710
C       16.00418850    -5.10626790    -4.16957710
O       14.93918900    -4.49726770    -3.88357690
O       16.96918870    -4.50626800    -4.64857670
C       15.65218930    -9.60226820    -3.70257690
O       16.66318890    -9.58526800    -3.02057700
N       14.59018900   -10.35126780    -3.38157700
H       13.78218940   -10.26026820    -3.98457690
C       14.44918920   -11.21626760    -2.20357680
H       14.93418980   -10.70026780    -1.37457690
C       12.94018940   -11.38926790    -1.85157690
H       12.70518970   -12.38226800    -1.44857690
H       12.58018970   -10.57426740    -1.21157690
H       12.31918910   -11.32726760    -2.75357700
C       15.31218910   -12.50226780    -2.32857680
O       15.71918960   -13.11126800    -1.36357690
N       15.40918920   -12.95526790    -3.55657700
H       15.02618980   -12.41326810    -4.32257700
C       16.25218960   -14.05926800    -3.92157700
H       16.27718930   -14.79926780    -3.12157700
C       15.70818900   -14.72026820    -5.20757680
H       15.27718930   -13.89226820    -5.76857710
C       16.81818960   -15.43026730    -6.03057670
H       17.61718940   -14.73826790    -6.32357690
H       17.21618840   -16.24426840    -5.41257720
H       16.43818860   -15.76626780    -7.00357680
C       14.57618900   -15.78426740    -4.87857680
H       14.93018910   -16.56326870    -4.19257690
H       13.78318980   -15.23226740    -4.35757680
H       14.11318970   -16.30026820    -5.72957710
C       17.74119000   -13.61526780    -4.01757670
O       18.62218860   -14.41526790    -3.78157690
N       18.10818860   -12.36426730    -4.31657700
H       17.38218880   -11.71826740    -4.60157680
C       19.51418880   -11.82426740    -4.26857710
H       20.14618870   -12.53926750    -4.79657700
C       19.56818960   -10.37726780    -4.82357690
H       19.17418860   -10.46226790    -5.83657690
H       18.98019030    -9.68926810    -4.21557710
C       21.03018950    -9.91326810    -4.97357700
H       21.06218910    -8.83326820    -5.11657710
H       21.51618960   -10.02226730    -4.00357680
C       21.82518960   -10.58826730    -6.14357710
O       22.71018980    -9.93226810    -6.78457690
O       21.70318980   -11.76826760    -6.50357680
C       19.95218850   -11.91326810    -2.80057690
O       20.93418880   -12.48826790    -2.41957690
N       19.17119030   -11.24726770    -1.96257690
H       18.41018870   -10.67026810    -2.29957700
C       19.26418880   -11.46226790    -0.50757690
H       20.21918870   -11.02826790    -0.21357690
C       18.18218990   -10.57826810     0.13542310
H       17.19318960   -10.89526750    -0.19457690
C       18.43418880   -10.77226730     1.70142300
H       18.24119000   -11.77926830     2.09142300
H       19.50418850   -10.58526800     1.85242310
H       18.05118940    -9.93026730     2.29142310
C       18.51318930    -9.08126740    -0.19157690
H       19.44018940    -8.85826780     0.33642310
H       18.58018880    -8.94326780    -1.27057700
C       17.42318920    -8.15726760     0.33942310
H       17.26418880    -7.35326770    -0.38957690
H       16.48419000    -8.70126820     0.49742310
H       17.62018970    -7.56626800     1.24142310
C       19.36818890   -12.95626740     0.04742310
O       20.31719020   -13.25026800     0.75342310
N       18.46818920   -13.88526820    -0.34057690
H       17.60718920   -13.57826810    -0.77757690
C       18.59818840   -15.22926810     0.25042310
H       18.62718960   -15.03526780     1.32242310
C       17.33119010   -15.98026750    -0.04957690
H       16.53718950   -15.23326780    -0.04357690
H       17.30818940   -16.21826740    -1.11357690
C       17.00119020   -17.09926800     0.94442310
H       17.81019020   -17.82426830     0.86642310
C       16.73918910   -16.75326730     2.38242320
H       17.69118880   -16.52326770     2.87642310
H       16.07618900   -15.88126750     2.43542310
H       16.20018960   -17.60726740     2.81142310
C       15.73418900   -17.85526850     0.33642310
H       15.87118910   -17.99326710    -0.74357690
H       15.59018900   -18.84426690     0.78942310
H       14.83718970   -17.22626690     0.38442310
C       19.90518950   -15.94826790    -0.22957690
O       20.35818860   -16.84926800     0.44342310
N       20.53018950   -15.58426760    -1.39957690
H       20.23419000   -14.67726800    -1.73857690
C       21.91018870   -16.10926820    -1.72257690
H       21.92519000   -17.19726750    -1.64557700
C       22.13718990   -15.71726800    -3.20057700
H       21.87718960   -14.67626760    -3.39157700
H       23.18918990   -15.80726810    -3.47157690
C       21.36018940   -16.58126830    -4.24357700
H       21.77418900   -17.58926770    -4.21957680
H       20.27518840   -16.58826830    -4.14157680
C       21.65218930   -16.15026860    -5.69157700
H       22.70718960   -15.92226790    -5.84157710
H       21.26918980   -16.79526710    -6.48157690
C       20.88418960   -14.86626820    -5.97957710
H       19.89719010   -14.87426760    -5.51757670
H       21.40818980   -13.99726770    -5.58257680
N       20.78318980   -14.53626820    -7.38957690
H       21.63618850   -14.45026780    -7.92257690
H       20.17418860   -15.22926810    -7.80157710
H       20.29818920   -13.65426830    -7.47457700
C       23.03018950   -15.59326740    -0.78857690
O       23.90218930   -16.26026730    -0.36557690
N       22.97019000   -14.27026750    -0.55457690
H       22.21319010   -13.73026750    -0.95557690
C       23.80019000   -13.48526760     0.39442310
H       24.78318980   -13.74726770     0.00342310
C       23.29319000   -12.04426770     0.25242310
H       22.20619010   -11.99426750     0.19042310
H       23.54518890   -11.49826810     1.16142310
C       23.85018920   -11.30226800    -0.92957690
H       23.78718950   -11.99126820    -1.77257690
C       23.11418910   -10.02626800    -1.20557690
H       23.48618890    -9.70726780    -2.18757700
H       22.03919030   -10.16626740    -1.37457690
H       23.21118930    -9.33426760    -0.35957690
C       25.23419000   -10.87326810    -0.80957690
H       25.82918930   -11.79226780    -0.74257690
H       25.60618970   -10.31926820    -1.68057690
H       25.33718870   -10.31526760     0.13042310
C       23.59718890   -14.05426790     1.84842310
O       24.53619000   -14.28526780     2.58642320
N       22.36718940   -14.47926810     2.21842310
H       21.59519000   -13.98026750     1.79242310
C       22.11418910   -15.17426780     3.49642300
H       22.62718960   -14.65826800     4.30842300
C       20.58819010   -15.00926780     3.82442310
H       19.97518920   -15.25026800     2.95542310
H       20.31918910   -15.51526740     4.75142290
C       20.24718860   -13.52526760     4.12942310
H       21.00119020   -13.16326810     4.82842300
H       20.35919000   -13.05726810     3.15142300
S       18.58518980   -13.36126800     4.71642300
C       18.96718980   -13.70026780     6.48942330
H       19.22318840   -12.74026780     6.95442300
H       18.09718890   -14.13626770     6.99442290
H       19.83718870   -14.35726740     6.61542320
C       22.51818850   -16.61126710     3.53542300
O       23.26918980   -17.11726760     4.30542330
N       22.16518970   -17.44826700     2.56342320
H       21.52219010   -17.05226710     1.88842310
C       22.66419030   -18.85526850     2.31242300
H       22.38118930   -19.44026760     3.18742300
C       21.94818880   -19.46426770     1.13842310
H       22.36718940   -18.98126790     0.25542310
H       22.14719010   -20.53626820     1.11542310
O       20.53518870   -19.31826780     1.16242310
H       20.41918950   -18.39126780     0.94142310
C       24.17718890   -18.96826740     2.23742320
O       24.66419030   -19.92026710     2.80742310
N       24.91819000   -18.00926780     1.55442310
H       24.40419010   -17.22326850     1.17642310
C       26.40419010   -17.96026800     1.53042300
H       26.79619030   -18.81426810     0.97742310
C       26.83518980   -16.73526760     0.69442310
H       26.36418910   -15.80426790     1.00942310
C       28.35018920   -16.58726690     0.70142310
H       28.91618920   -17.51726720     0.83642310
H       28.76818850   -16.17426870    -0.22457690
H       28.71818920   -15.87526800     1.45142300
O       26.56818960   -16.81026840    -0.69757690
H       25.61318970   -16.75926780    -0.78357690
C       27.00418850   -17.90626720     2.91642310
O       27.75018880   -18.76626780     3.32142310
N       26.53718950   -16.90226750     3.70042300
H       25.98618890   -16.14626690     3.31042310
C       27.11518860   -16.54426770     5.03442290
H       28.15818980   -16.22726820     4.99442290
C       26.41718860   -15.32726760     5.46942330
H       25.37518880   -15.59926800     5.64242320
C       26.94919010   -14.76626780     6.79942320
H       26.69919010   -15.46726800     7.60442300
H       28.04218860   -14.66626740     6.80842300
H       26.50218960   -13.79826740     7.05842300
O       26.41119000   -14.27626800     4.61342290
H       25.69018940   -14.29426770     3.98042300
C       26.94518850   -17.61726760     6.10142330
O       27.91918950   -17.93026730     6.76942300
N       25.75819020   -18.30126760     6.17442320
H       25.02318950   -17.94626810     5.57442330
C       25.50119020   -19.45726780     6.95042320
H       25.82118990   -19.32026860     7.98342320
C       24.00518990   -19.71326830     6.83042290
H       23.48918910   -18.74626730     6.89042330
H       23.75618930   -20.21826740     5.88842300
C       23.49218940   -20.66226770     7.88742300
C       22.08618930   -20.98526760     7.76042320
H       21.62518880   -20.56226730     6.88042310
C       21.48019030   -21.82226750     8.63242340
H       20.44518850   -22.08826830     8.47742270
C       22.20218850   -22.48226740     9.60342310
H       21.77418900   -23.14326860    10.34142300
C       23.55019000   -22.11126710     9.79542350
H       24.09018900   -22.50026700    10.64542290
C       24.17918970   -21.18926810     8.95142270
H       25.22318840   -20.95226860     9.09042260
C       26.24218940   -20.68426700     6.44642310
O       26.77919010   -21.47426800     7.23542310
N       26.27718930   -20.95726780     5.15742300
H       25.77919010   -20.40126800     4.47142310
C       26.96118930   -22.19326780     4.63242290
H       26.45619010   -22.97026820     5.20642330
C       26.62718960   -22.28626820     3.13842300
H       25.55918880   -22.37226870     2.93642310
H       26.95418930   -21.33626750     2.71342300
C       27.30618860   -23.42526820     2.34342310
H       28.36919020   -23.24926760     2.50642300
C       26.82419010   -24.84626770     2.79442310
H       27.35018920   -25.72926710     2.41042300
H       26.93118860   -24.76326750     3.88242320
H       25.78518870   -24.93726730     2.45642300
C       27.04319000   -23.25926780     0.83242310
H       25.95818900   -23.30926700     0.68242310
H       27.43918990   -22.28226850     0.52942310
H       27.58618930   -24.10326770     0.38742310
C       28.44418910   -22.20526700     4.93042330
O       28.90918920   -23.28726770     5.22642330
N       29.23818970   -21.12326810     4.88442330
H       28.94318960   -20.18926810     4.62742330
C       30.67718890   -21.16826820     5.23742290
H       31.07918930   -22.10826870     4.86142300
C       31.43519020   -19.96926690     4.59742310
H       31.01618960   -18.99526790     4.85042290
C       32.90518950   -19.81226730     5.05542330
H       33.35218810   -20.81326870     5.07942300
H       33.48518750   -19.06326870     4.50242330
H       32.89719010   -19.37126730     6.05942300
C       31.33318900   -20.10526850     3.07842300
H       31.75718880   -19.22726820     2.57442310
H       31.98419000   -20.94126700     2.79642320
H       30.34918980   -20.34826850     2.65842320
C       30.88418960   -21.21626850     6.73842290
O       31.88218880   -21.69526860     7.26242300
N       29.89918900   -20.71226690     7.51742320
H       29.09818840   -20.22526740     7.13642310
C       29.81719020   -20.97126770     9.03442290
H       30.81818960   -20.73826790     9.39842320
H       29.01618960   -20.48626710     9.59142300
C       29.60618970   -22.44026760     9.41342350
O       30.33718870   -22.97326850    10.22042270
N       28.71518900   -23.18526840     8.67142300
H       28.14118960   -22.66426850     8.01942350
C       28.58218960   -24.63426780     8.90142350
H       28.46118930   -24.91226770     9.94842340
C       27.44018940   -25.15026860     8.02242280
H       27.49018860   -24.71126750     7.02542300
H       27.45619010   -26.23626710     7.92142300
C       26.11818890   -24.77626800     8.70642280
H       26.25819020   -23.79526710     9.16142270
C       25.03619000   -24.66226770     7.62342310
H       23.99818990   -24.41826820     7.88042310
H       25.37418940   -23.84126850     6.97842310
H       24.97019000   -25.55226710     6.98542310
C       25.67618940   -25.76126860     9.73242280
H       26.35219000   -25.87426760    10.58942320
H       24.68018910   -25.47526740    10.09342290
H       25.61619000   -26.76826860     9.30042270
C       29.86818890   -25.43226810     8.43742280
O       30.24218940   -26.37726780     9.06642340
N       30.52118870   -24.97126770     7.39642290
H       30.03418920   -24.27026750     6.84942290
C       31.78619000   -25.55426790     6.93642330
H       31.61318970   -26.60226820     6.69242290
C       32.10218810   -24.93426700     5.54842330
H       31.78418920   -23.89326860     5.61842300
H       33.16318890   -25.02426720     5.31742290
S       31.05019000   -25.81826780     4.40942290
H       29.86118890   -25.32426830     4.76542330
C       32.88219070   -25.35226820     8.06442360
O       33.57719040   -26.31726840     8.34942340
N       32.94218830   -24.18726730     8.75042340
H       32.30318830   -23.42926790     8.54242320
C       34.06919100   -24.03926850     9.70042320
H       34.94618990   -24.48726840     9.23242280
C       34.16318890   -22.49326710     9.79242320
H       34.16619110   -22.05526730     8.79442310
H       33.29819110   -22.13226700    10.34842300
C       35.34618760   -22.12126730    10.69342330
H       34.99718860   -22.03826710    11.72242360
H       36.10218810   -22.90626720    10.69642350
C       36.03118900   -20.81326870    10.21142290
O       36.18918990   -20.58426860     9.00442310
N       36.25819020   -19.96926690    11.17642310
H       36.79418950   -19.11626820    11.07742310
H       36.09119030   -20.30826760    12.11642270
C       33.80818940   -24.69226840    11.02842330
O       34.80519100   -25.25626750    11.56942270
N       32.60118870   -24.70926860    11.58242320
H       31.87418940   -24.16526790    11.13342290
C       32.30519100   -25.63626860    12.60242270
H       32.84119030   -25.37226870    13.51342300
C       30.80718990   -25.48126790    12.96342280
H       30.12518880   -25.96826740    12.25542350
H       30.69018940   -25.88126750    13.97842310
H       30.58318900   -24.41926770    13.11742310
C       32.65919110   -27.11426730    12.26442340
O       32.95718770   -27.91826820    13.12542340
N       32.58218770   -27.50326730    10.96642300
H       32.15219120   -26.88126750    10.29142280
C       32.95919040   -28.84726720    10.45542340
H       32.71118930   -29.57726860    11.22642330
C       32.33718870   -29.41326710     9.19242290
H       32.28018950   -28.67626760     8.39142320
C       32.93918990   -30.80426790     8.73542310
H       33.96118930   -30.69326780     8.35142330
H       32.94618990   -31.57526780     9.51542280
H       32.45919040   -31.18126870     7.82442330
C       30.81418990   -29.70326810     9.41742320
H       30.70418930   -30.39026830    10.25642300
H       30.26818850   -28.78226850     9.62042330
C       29.93018910   -30.34026720     8.34742360
H       30.30918880   -31.30626870     7.99242310
H       28.93418880   -30.51026730     8.77342320
H       29.78118900   -29.82226750     7.39242320
C       34.52219010   -28.96926690    10.39842320
O       34.99618910   -29.94326780    10.91742320
N       35.25618740   -27.93526840     9.99442290
H       34.83618930   -27.10626790     9.59142300
C       36.70418930   -27.84426690    10.26142310
H       37.08319090   -28.72526740     9.74442290
C       37.32218930   -26.52726750     9.92942330
H       36.77518840   -25.73526760    10.44142340
H       38.37818910   -26.56726840    10.19842340
C       37.32118990   -26.23826790     8.38242340
O       37.65818790   -27.12926860     7.59942290
O       36.89218900   -25.10226820     8.04642300
C       37.03118900   -28.03526690    11.73442270
O       38.03018950   -28.65926740    12.08942320
N       36.14519120   -27.67826840    12.69842340
H       35.40518950   -27.09126850    12.33042340
C       36.28619000   -27.81526760    14.16642280
H       37.31118770   -27.81426810    14.53642270
C       35.62318800   -26.64626690    14.84042260
H       34.65818790   -26.61526870    14.33442310
H       35.50318910   -26.97926710    15.87142280
C       36.36418910   -25.29926870    14.72942350
H       36.92018890   -25.14526750    13.80442330
C       35.32719040   -24.16326710    14.60042290
H       34.62818910   -24.24126820    15.44342330
H       35.86819080   -23.21526720    14.70842270
H       34.87718960   -24.19626810    13.60042290
C       37.36718750   -25.15826800    15.85542300
H       38.20219040   -25.85926820    15.73042300
H       37.90219120   -24.20126720    15.86742310
H       36.97818760   -25.45226860    16.83842280
C       35.76718900   -29.14726830    14.69342330
O       35.94519040   -29.47526740    15.87842270
N       35.21118930   -29.90926740    13.71842290
H       34.95219040   -29.46226690    12.84742360
C       34.89519120   -31.37026790    13.90142350
H       35.19818880   -31.54326820    14.93442340
C       33.42419050   -31.64826770    13.63742350
H       33.13718800   -31.52626800    12.59342290
H       33.31919100   -32.70626830    13.87542340
C       32.38418960   -30.91526790    14.46842290
H       32.54219060   -29.83726690    14.47742270
H       31.42718890   -31.24926760    14.06742290
C       32.39519120   -31.41926770    15.94842340
H       32.06919100   -32.45626830    15.87142280
H       33.40919110   -31.44526860    16.34842300
N       31.55319020   -30.53426740    16.83742330
H       30.63518910   -30.36126710    16.45242310
C       31.95118900   -29.81426810    17.87142370
N       33.11318970   -29.83526800    18.33942220
H       33.71018980   -30.54826740    17.94442370
H       33.41619110   -29.17526820    19.04142380
N       31.18318940   -28.91926770    18.45342250
H       30.19219020   -28.94426730    18.26242260
H       31.34118840   -28.42426870    19.31942370
C       35.68119050   -32.36726760    13.05642320
O       35.57619090   -33.58926770    13.13142300
N       36.46519090   -31.89826770    12.12542340
H       36.53519060   -30.88826750    12.10442350
C       37.19718930   -32.73326870    11.13342290
H       36.46218870   -33.33626940    10.60042290
C       37.99218750   -31.75826840    10.14342310
H       37.22818760   -31.10226820     9.70842270
H       38.62519070   -31.05326840    10.69542310
C       38.96018980   -32.35726930     9.22842310
N       40.13819120   -32.96826930     9.57042310
C       40.81919100   -33.05526730     8.47742270
H       41.84719090   -33.38626860     8.49542330
N       40.10718920   -32.58926770     7.42942290
H       40.34119030   -32.73326870     6.45742320
C       38.94519040   -32.02726750     7.83342310
H       38.14918900   -31.54726790     7.28242300
C       38.08718870   -33.78026960    11.80942340
O       38.05318830   -34.94926830    11.41842270
N       38.83918760   -33.35326770    12.86342330
H       38.63919070   -32.43826680    13.25042340
C       39.64118960   -34.23226930    13.67042350
H       40.46118930   -34.48126600    12.99742320
C       40.20518880   -33.33926770    14.79942320
H       40.83018880   -32.55726620    14.36742310
H       39.39318850   -32.93826680    15.40642260
C       41.07719040   -34.12426760    15.84242340
H       41.39818950   -35.08126830    15.43142320
C       42.25119020   -33.31926730    16.35142330
H       42.79718780   -32.98126600    15.46242330
H       41.90718840   -32.46926880    16.95242310
H       42.77518840   -33.95926670    17.07242390
C       40.33918760   -34.63126750    17.10342220
H       40.95718770   -35.18026730    17.82442280
H       39.78718950   -33.82226940    17.59842300
H       39.72319030   -35.41226960    16.64042280
C       39.03718950   -35.44126890    14.23742290
O       39.65018840   -36.51726910    14.28242300
N       37.81018830   -35.34626770    14.62242320
H       37.30718990   -34.47826770    14.48642350
C       37.07318880   -36.44226840    15.29842280
H       37.75019070   -36.80626680    16.07142260
C       35.82818980   -35.87926860    15.95442300
H       36.07518770   -35.07226940    16.64442250
H       35.14719010   -35.44226840    15.22342300
C       35.10718920   -36.85626600    16.84842300
H       34.39218900   -36.33426670    17.48342320
H       34.45718770   -37.53326800    16.29242320
C       36.01918790   -37.50826640    17.86842350
O       36.69018940   -36.87326810    18.73842240
O       36.05118940   -38.76426700    17.81542400
C       36.75119020   -37.63026810    14.38242340
O       36.75618740   -38.79526900    14.72942350
N       36.19718930   -37.24626920    13.20042320
H       36.10419080   -36.24826810    13.05442330
C       35.75719070   -38.19126890    12.11242290
H       36.30918880   -39.12326810    12.23642350
C       34.28118900   -38.62426760    12.20042320
H       33.68819050   -37.71026610    12.15342330
H       33.99618910   -39.29226680    11.38742350
C       33.87718960   -39.32526780    13.52842330
H       34.06718830   -38.69426730    14.39642330
H       32.80818940   -39.44026950    13.34942340
C       34.57118990   -40.65726850    13.77842330
O       34.94118880   -41.43626790    12.88242340
O       34.66719060   -40.87526700    14.99042320
C       36.02919010   -37.73026660    10.67142300
O       36.87519070   -38.40126800    10.06042290
N       35.31418990   -36.70926670    10.21042350
H       34.66318890   -36.24926760    10.83642290
C       35.37118910   -36.34426880     8.75742340
H       34.50918960   -35.68926620     8.63042350
C       36.61219020   -35.47926710     8.39942260
H       36.69818880   -34.73726650     9.19442270
C       37.90718840   -36.31026840     8.22742270
H       37.77618790   -37.37226870     7.98542310
H       38.68518830   -35.93526840     7.55042310
H       38.37018970   -36.31726840     9.22142310
C       36.46418760   -34.54026790     7.15742300
H       37.43418880   -34.09126660     6.94342330
H       36.39619060   -35.10226820     6.22642330
C       35.42918780   -33.42926790     7.23642300
H       35.34318920   -32.80626680     6.33742280
H       34.43918990   -33.77326970     7.56242320
H       35.74218750   -32.67526630     7.96942330
C       34.99718860   -37.44126890     7.75942330
O       35.14619060   -38.61326600     8.07642270
N       34.65319060   -37.00726700     6.52742290
H       34.67818830   -36.02026750     6.30342290
C       34.20518880   -37.79026790     5.35242320
H       33.87718960   -37.02226640     4.65142300
C       35.36618800   -38.57726670     4.64042330
H       35.56118770   -39.58526610     5.00842290
H       35.19718930   -38.74726870     3.57642320
C       36.66819000   -37.72626880     4.77242330
H       36.45718770   -36.70826720     4.44342330
H       37.07218930   -37.62526700     5.77942320
C       37.78818890   -38.27926640     3.87942310
O       37.65718840   -39.40026860     3.37742300
O       38.78918840   -37.60726930     3.69742300
C       33.02219010   -38.71726610     5.55942300
O       32.38718800   -39.16326900     4.62542300
N       32.70919040   -39.14626690     6.78842310
H       33.35818860   -38.86526870     7.51342300
C       31.72118950   -40.14526750     7.10842320
H       31.71018980   -40.93726730     6.35942320
C       32.20718770   -40.78626630     8.37442300
H       33.28318790   -40.96026610     8.38842300
H       32.03118900   -40.15626910     9.24642280
C       31.60919000   -42.15026860     8.59342290
H       30.57318880   -41.87826920     8.79742340
H       31.60718920   -42.84426880     7.75342320
C       32.20418930   -42.81726840     9.78642270
O       31.49818990   -43.08926770    10.79142280
O       33.35419080   -43.15726850     9.76342300
C       30.31818960   -39.49126820     7.34142300
O       29.31218910   -40.15526960     7.28342290
N       30.29319000   -38.19926830     7.63142300
H       31.16918950   -37.69226840     7.64342310
C       29.02818870   -37.46226880     7.73542310
H       28.29918860   -38.02826690     8.31542300
C       29.51318930   -36.12126920     8.42442320
H       28.71118930   -35.38326640     8.43642330
H       29.62518880   -36.37326810     9.47842310
S       30.99718860   -35.34926610     7.73342320
H       30.48019030   -35.21726610     6.50842290
C       28.48118970   -37.08326720     6.31542300
O       29.19418910   -36.60426710     5.41842320
N       27.19418910   -37.25726700     6.14542290
H       26.73518940   -37.61026760     6.97742320
C       26.49818990   -37.08626940     4.87342310
H       27.05818940   -37.70326610     4.16942310
C       25.07118990   -37.71626660     4.95642330
H       25.20518880   -38.76126860     5.23542310
H       24.43418880   -37.27926640     5.72542290
C       24.26418880   -37.69526670     3.63942310
H       23.91119000   -36.69326780     3.39442300
H       24.90618900   -37.99726870     2.81142310
C       23.05019000   -38.56526950     3.71642300
H       22.50718880   -38.44826890     4.65442320
H       22.40518950   -38.36826710     2.85942320
N       23.52618980   -39.96826930     3.74242310
H       24.42618940   -40.32926940     3.46042300
C       22.83819010   -40.96926880     4.10342310
N       21.67618940   -40.88526920     4.71242280
H       21.17218970   -40.04126740     4.94342330
H       21.26318930   -41.77526860     4.95042320
N       23.35219000   -42.17126850     3.89742300
H       24.24419020   -42.23026660     3.42742300
H       22.85118870   -42.98226930     4.23142290
C       26.40818980   -35.56126790     4.30042310
O       25.86418910   -35.30026630     3.24542310
N       26.91618920   -34.56126790     4.98742290
H       27.24318890   -34.91626740     5.87842320
C       27.26218990   -33.17926790     4.62742330
H       26.43918990   -32.80026630     4.02142290
C       27.24518970   -32.30326840     5.88942290
H       27.65419010   -31.32626720     5.63142300
H       26.20718960   -32.26026920     6.21742300
O       27.96218870   -32.83526610     7.06442310
H       27.97418980   -32.24326710     7.81942320
C       28.56019020   -32.95426940     3.90842320
O       28.73818970   -31.92226790     3.26642300
N       29.51118850   -33.92826840     4.01042320
H       29.36818890   -34.69126890     4.66042330
C       30.80319020   -33.70826720     3.39742300
H       31.34318920   -32.97326660     3.99342300
C       31.51718900   -35.10326770     3.61142300
H       31.56218910   -35.28726960     4.69142290
H       30.95018960   -35.91826630     3.14442300
C       33.03818890   -35.09726720     3.28442310
C       33.52418900   -35.94226840     2.27342320
H       32.74918750   -36.56926730     1.85842310
C       34.92918780   -35.92826840     1.99042310
H       35.40419010   -36.53926850     1.23742310
C       35.73218920   -35.04826740     2.62742300
O       37.00318910   -35.04426960     2.26142310
H       37.29018780   -35.88526920     1.89942310
C       35.26818850   -34.19626620     3.62442300
H       36.02819060   -33.62726590     4.13842300
C       33.89118960   -34.24026870     3.95642300
H       33.59218980   -33.50826640     4.69242290
C       30.86619000   -33.19726940     1.85542310
O       31.73618890   -32.50126650     1.52142310
N       29.97618870   -33.64626690     0.95842310
C       28.94919010   -34.76326750     1.12242310
H       28.05618860   -34.28826900     1.54842310
H       29.12318990   -35.54026790     1.87642310
C       28.59018900   -35.19026950    -0.26757690
H       27.62418940   -35.69626620    -0.39357690
H       29.24918940   -35.99226760    -0.62257690
C       28.90218930   -33.95426940    -1.07957700
H       27.99818990   -33.33326720    -1.06757690
H       29.11219020   -34.31626890    -2.09357690
C       30.05118940   -33.28526690    -0.44457690
H       30.96018980   -33.70426940    -0.87457690
C       29.87218860   -31.71726800    -0.60557690
O       30.48818970   -31.23226740    -1.53457690
N       29.05818940   -31.02026750     0.23342310
H       28.27518840   -31.57026860     0.56642310
C       28.95818900   -29.56026840     0.25642310
H       29.08119010   -29.15126800    -0.74657690
C       27.62619020   -29.05026820     0.78142310
H       27.30718990   -29.63026810     1.64742300
H       27.76519010   -27.99826810     1.03242310
C       26.48818970   -29.14526750    -0.34157690
H       26.57618900   -30.08726690    -0.88157690
C       25.15718840   -29.00326730     0.35142310
H       25.10818860   -28.01626780     0.82742310
H       24.31019020   -28.97526740    -0.34657690
H       25.00819020   -29.87526700     0.99942310
C       26.56318860   -27.91126820    -1.26557700
H       26.23118970   -27.03526690    -0.69457690
H       27.53919030   -27.73826790    -1.73457690
H       25.80618860   -28.03426740    -2.05057690
C       30.11418910   -28.93026730     1.04442310
O       30.75918960   -27.98526760     0.55442310
N       30.65518950   -29.65026860     2.05642320
H       30.26818850   -30.52326770     2.39642310
C       31.87218860   -29.19326780     2.76642300
H       31.62619020   -28.20126720     3.14442300
C       32.17718890   -30.09526820     3.93342300
H       31.38218880   -29.88026810     4.65742300
H       32.14918900   -31.14026830     3.59942320
C       33.48518750   -29.86226840     4.64742330
C       34.54518890   -30.71926690     4.34142300
H       34.39619060   -31.57326700     3.69742300
C       35.85218810   -30.46726800     4.87842320
H       36.68418880   -31.04126740     4.49842310
C       36.06319050   -29.43226810     5.85142330
O       37.30718990   -29.32026860     6.44542310
H       37.38819120   -28.42326740     6.77842330
C       34.98619080   -28.62526700     6.16742320
H       35.02418900   -27.90726850     6.97342300
C       33.76319120   -28.84226800     5.57042310
H       33.01218800   -28.10926820     5.82742310
C       33.10519030   -29.21126750     1.85342310
O       33.81319050   -28.22526740     1.80342300
N       33.26918790   -30.22626690     0.95442310
H       32.58618930   -30.96726800     1.04842310
C       34.38418960   -30.30826760    -0.10957690
H       35.30218890   -30.10126690     0.44042310
C       34.52819060   -31.74626730    -0.56657690
H       34.62418750   -32.39326860     0.30542310
H       33.67419050   -31.98326870    -1.20057690
C       35.78818890   -31.93626790    -1.39257690
H       35.54919050   -31.66626740    -2.42057680
H       36.64118960   -31.46226690    -0.90657690
C       36.17718890   -33.47626880    -1.44057690
H       36.59819030   -33.93126680    -0.54357690
H       35.26118850   -34.03526690    -1.62957690
C       37.16218950   -33.77526860    -2.61857700
H       38.07719040   -33.19126890    -2.51457690
H       37.40718840   -34.83526610    -2.55357690
N       36.71118930   -33.27626800    -3.91657690
H       37.34119030   -33.59226610    -4.64057680
H       35.79518890   -33.63226700    -4.14757680
H       36.56618880   -32.27826690    -3.87957690
C       34.24518970   -29.19826700    -1.11857690
O       35.24718860   -28.52526860    -1.28057690
N       33.07218930   -28.97326850    -1.72457700
H       32.35118870   -29.68426700    -1.69957700
C       32.86018750   -27.80026820    -2.51557680
H       33.43019100   -27.81426810    -3.44457700
C       31.34818840   -27.76026730    -2.92657690
H       31.08718870   -28.67826840    -3.46657680
H       30.67819020   -27.81526760    -2.05957700
C       30.86919020   -26.61326790    -3.77457690
C       29.98318860   -25.56426810    -3.33157680
H       29.49618910   -25.51326750    -2.36857700
C       29.63118930   -24.54026790    -4.29957680
H       29.04818920   -23.66526790    -4.05457690
C       30.15118980   -24.64826770    -5.61157700
H       29.82718850   -23.95426750    -6.37257670
C       31.04118920   -25.63326840    -5.98757700
[truncated: 9,252,451 more chars]
