# Supplementary material for: Direct asymmetric synthesis of β-branched aromatic α-amino acids using engineered phenylalanine ammonia lyases
Source: Nat Commun. 2024 Sep 26;15:8264. doi: 10.1038/s41467-024-52613-x (PMC11427684; doi:10.1038/s41467-024-52613-x)
Supplement: Supplementary file 8 — Source data 5 [file 41467_2024_52613_MOESM8_ESM.zip › optimized structure_QMMM/PcPAL-WT(CA)/C1_Fragment-optimized.xyz]

183165
-1 1 -808.5661972452091
N       -2.50664570   -31.80632400   -24.14843560
H       -1.85364580   -31.03832240   -24.08543590
H       -1.84964570   -32.56632230   -24.04443740
H       -3.24164580   -31.74032400   -23.45943640
C       -3.05764580   -31.66932300   -25.49843600
H       -3.45964570   -30.66732220   -25.64743610
H       -2.34764580   -31.87832260   -26.29943660
C       -4.07464600   -32.70932390   -25.78943630
O       -4.45764590   -33.26732250   -24.79143710
N       -4.66064600   -32.90132140   -27.01843640
H       -4.34964560   -32.35832210   -27.81443600
C       -6.01164580   -33.46732330   -27.07743640
H       -6.71964600   -32.81032180   -26.57143590
C       -6.49064590   -33.47132490   -28.55843730
H       -5.88364600   -34.06432340   -29.24243740
H       -7.50564580   -33.86532210   -28.51143650
C       -6.47164580   -32.06632230   -29.20043560
O       -5.68864580   -31.80832290   -30.09743690
N       -7.46164560   -31.24032400   -28.87143710
H       -7.48564580   -30.33532330   -29.32643700
H       -8.26764580   -31.53532220   -28.33343700
C       -6.14564560   -34.89932250   -26.49043660
O       -7.18064590   -35.22732160   -26.01543620
N       -5.01164580   -35.68732450   -26.50943570
H       -4.22864580   -35.28932190   -27.01443670
C       -4.90764570   -37.08532330   -25.94443700
H       -5.62964580   -37.64432140   -26.53943630
H       -3.94164590   -37.55832290   -26.11843680
C       -5.11264560   -37.10832210   -24.41243550
O       -5.87964580   -37.89832310   -23.88443570
N       -4.43164590   -36.11132430   -23.70543670
H       -3.95064570   -35.35332490   -24.17443660
C       -4.60464570   -35.93432240   -22.17943570
H       -4.62264590   -36.91032410   -21.69643590
C       -3.31664590   -35.28432460   -21.77043720
H       -2.50864580   -35.86732480   -22.21343610
H       -3.31164570   -34.27932360   -22.19243620
C       -3.00864580   -35.12932210   -20.26643560
H       -3.78664590   -34.52232360   -19.80343630
H       -3.05164580   -36.10032270   -19.77143670
S       -1.49164580   -34.23432160   -19.89643670
C       -1.85364580   -32.57132340   -20.54943660
H       -0.91864580   -32.00432210   -20.46343610
H       -2.21564580   -32.55932240   -21.58543590
H       -2.69364570   -32.13632200   -19.99343680
C       -5.92664580   -35.16532140   -21.90643690
O       -6.46564580   -35.30932240   -20.84843640
N       -6.39264580   -34.34532170   -22.82243730
H       -5.68464570   -34.07632450   -23.49443630
C       -7.51064590   -33.39232250   -22.55343630
H       -7.10064550   -32.75132370   -21.77243610
C       -7.75164560   -32.58932500   -23.79243660
H       -6.85564570   -32.19432450   -24.27143670
H       -8.22264580   -33.29032140   -24.48143580
C       -8.67364600   -31.39532280   -23.52343560
O       -8.43864540   -30.72132300   -22.50143620
O       -9.51664540   -31.03332330   -24.36843680
C       -8.79664610   -34.07932280   -22.14043620
O       -9.47164540   -33.68732450   -21.20143700
N       -9.05664540   -35.27032470   -22.67843630
H       -8.32264610   -35.65032200   -23.26543620
C      -10.13964560   -36.15432360   -22.36543660
H      -11.00064560   -35.50832370   -22.19343570
C      -10.57764530   -36.97732160   -23.57243730
H      -10.78464600   -36.38232420   -24.47043610
H       -9.72864530   -37.60232160   -23.87643620
C      -11.82164570   -37.76832200   -23.42443660
C      -13.02664570   -37.18232350   -22.87043570
H      -13.01864620   -36.13432310   -22.60643580
C      -14.17164610   -37.98332210   -22.66543580
H      -15.02264600   -37.55432130   -22.15643690
C      -14.09564590   -39.40532300   -22.92443660
H      -14.95864580   -40.01432420   -22.69543650
C      -12.95964620   -39.91332240   -23.58643720
H      -12.92764570   -40.97732160   -23.76743700
C      -11.84664540   -39.12832260   -23.73143580
H      -10.88664530   -39.51632310   -24.03843690
C       -9.92264560   -36.84732440   -20.96643640
O      -10.85664560   -36.69132230   -20.18743710
N       -8.69664570   -37.33632280   -20.66343690
H       -7.95864580   -37.19932170   -21.34443660
C       -8.18064590   -37.67032240   -19.32443620
H       -8.65364550   -38.62932210   -19.11443710
C       -6.70764590   -37.92232130   -19.42243580
H       -6.08064560   -37.03532410   -19.50843620
H       -6.41264580   -38.43632130   -18.50743680
S       -6.46764560   -39.00332260   -20.81543730
H       -6.73864560   -40.12232210   -20.13843730
C       -8.53264620   -36.62232210   -18.26843640
O       -9.18964580   -37.00032420   -17.32143590
N       -8.19664570   -35.33132170   -18.47943690
H       -7.90364600   -35.10932160   -19.42343710
C       -8.35664560   -34.27232360   -17.47143550
H       -8.02864550   -34.69532390   -16.52243610
C       -7.47164580   -33.07432170   -17.71443560
H       -7.53864570   -32.73132320   -18.74643710
H       -7.83564570   -32.27132420   -17.07343670
C       -5.97364570   -33.33432390   -17.45443730
H       -5.83264590   -33.53132250   -16.39143560
H       -5.65664580   -34.26432420   -17.92643740
S       -4.84664580   -31.97332380   -17.73043630
C       -5.35064550   -31.60832210   -19.41243550
H       -4.71564580   -30.86032300   -19.90243720
H       -5.18564560   -32.56332400   -19.92743680
H       -6.38464590   -31.27732280   -19.56943700
C       -9.85664560   -33.90732190   -17.25943570
O      -10.33064560   -34.03232190   -16.13643650
N      -10.66964530   -33.63532260   -18.28643610
H      -10.29164600   -33.75232320   -19.21943660
C      -12.13864610   -33.48432160   -18.09543610
H      -12.21864600   -32.72132490   -17.32143590
C      -12.84364600   -32.95432280   -19.37643620
H      -13.88564590   -32.80732350   -19.09443660
H      -12.40564540   -31.98732380   -19.62643620
C      -12.82364560   -33.90532300   -20.62043570
H      -11.86064620   -34.39832310   -20.75243570
H      -13.62364580   -34.62632370   -20.44943620
C      -13.13364600   -33.07932280   -21.87543680
H      -13.41464610   -33.84632490   -22.59743690
H      -13.90264610   -32.34432220   -21.64143560
C      -11.96264550   -32.34332280   -22.49643710
H      -11.67364600   -31.61332320   -21.74043660
H      -11.16564560   -33.03932190   -22.75843620
N      -12.35764600   -31.56332400   -23.72643660
H      -11.57764530   -30.95832250   -23.94043730
H      -12.77764610   -32.13832470   -24.44343570
H      -13.17664620   -31.00732230   -23.52443700
C      -12.86364560   -34.69932170   -17.40043640
O      -13.73064610   -34.52332310   -16.58043670
N      -12.39664550   -35.88632200   -17.72743610
H      -11.69464590   -35.88532260   -18.45743560
C      -12.82164570   -37.15932460   -17.15243720
H      -13.89964580   -37.20732500   -17.30043600
C      -12.27264600   -38.46432500   -17.83543590
H      -11.20764540   -38.50132370   -17.60443690
C      -12.94264600   -39.65432360   -17.20843700
H      -12.69664570   -39.79132460   -16.14843560
H      -14.02664570   -39.50232320   -17.26843640
H      -12.62364580   -40.60032270   -17.66243550
O      -12.56764600   -38.48632430   -19.18443680
H      -12.03564550   -37.75432210   -19.50643730
C      -12.53764530   -37.25432210   -15.66543670
O      -13.52364540   -37.55732350   -14.98143670
N      -11.31464580   -36.91632460   -15.19143680
H      -10.50764560   -36.90432360   -15.80343630
C      -11.06064610   -36.94532390   -13.76143650
H      -11.50864600   -37.88832470   -13.44643690
C       -9.53064540   -37.02032470   -13.64543630
H       -9.00264550   -37.61932370   -14.38843630
H       -9.06464580   -36.03532410   -13.65743640
C       -9.09464550   -37.46832280   -12.26643660
H       -8.11064620   -37.07432170   -12.01143650
H       -9.72164540   -37.02032470   -11.49643610
C       -8.96064570   -38.92932130   -12.09943680
O       -7.86664580   -39.39432140   -11.63843630
O       -9.83164600   -39.75332260   -12.45343690
C      -11.70464610   -35.78632350   -12.98843670
O      -12.38564590   -35.99232480   -12.01743600
N      -11.55864620   -34.55332180   -13.42343620
H      -10.90664580   -34.45332340   -14.19243620
C      -12.21364590   -33.40332410   -12.84643650
H      -13.23764610   -33.66532140   -12.58143620
C      -11.47164540   -32.93332290   -11.54343610
H      -11.39364620   -33.80132290   -10.88843630
H      -10.47164540   -32.63932420   -11.85943600
C      -12.22964570   -31.80932240   -10.86043640
O      -13.41464610   -31.56332400   -11.20143600
O      -11.58064560   -31.30332370    -9.96443650
C      -12.26664540   -32.15532300   -13.77943610
O      -11.27264600   -31.57632260   -14.01343630
N      -13.46964550   -31.75632290   -14.32343670
C      -14.80164620   -32.39132310   -14.09143640
H      -15.23864560   -31.94132230   -13.19143680
H      -14.70064540   -33.47532270   -13.95543670
C      -15.66464610   -31.99032400   -15.25143620
H      -16.73564530   -32.14832310   -15.07443620
H      -15.38664530   -32.56232450   -16.14543720
C      -15.21264550   -30.53932380   -15.37943650
H      -15.72964570   -29.96532250   -14.60143660
H      -15.48364540   -30.06332400   -16.33043670
C      -13.67464540   -30.60332300   -15.21843620
H      -13.19964600   -30.80932240   -16.17843630
C      -13.16664600   -29.29332350   -14.68343640
O      -12.84964560   -28.47332380   -15.49243640
N      -13.22864530   -29.19532390   -13.31843660
H      -13.49264620   -30.06532290   -12.87243650
C      -12.87764550   -27.92432400   -12.54343610
H      -12.75564580   -27.08232310   -13.22443680
C      -13.82864570   -27.72332380   -11.33143620
H      -13.80464550   -28.62132260   -10.71343610
H      -13.57864570   -26.85532380   -10.72243690
C      -15.28964610   -27.42832370   -11.79743670
H      -15.71864600   -28.31432340   -12.26543620
C      -16.27364540   -27.08632280   -10.67843630
H      -16.03664590   -26.11432270   -10.22943690
H      -17.25364490   -27.01232340   -11.16543670
H      -16.23164560   -27.88632390    -9.92943670
C      -15.20964620   -26.27532390   -12.80843640
H      -14.70164590   -26.66032220   -13.70143600
H      -16.23164560   -25.94832230   -13.03343680
H      -14.65464590   -25.36332320   -12.55443670
C      -11.40364550   -28.00032230   -12.08243660
O      -10.91564560   -27.29132270   -11.24343680
N      -10.60964580   -28.98332210   -12.64343640
H      -11.13264560   -29.62832260   -13.22343640
C       -9.16464610   -29.19232370   -12.52043630
H       -9.02664570   -30.08832360   -13.12643620
C       -8.50464530   -27.98432350   -13.23743630
H       -9.02964590   -27.71332360   -14.16243650
H       -8.46764560   -27.16032220   -12.51443670
C       -7.11164570   -28.28632350   -13.77743630
C       -6.84464600   -29.42332270   -14.56643680
H       -7.63564590   -30.14532280   -14.70843600
C       -5.51664590   -29.66632270   -14.88743690
H       -5.28764580   -30.55932240   -15.44943620
C       -4.46264600   -28.78432270   -14.57343670
O       -3.21164580   -28.88832280   -15.09143640
H       -2.62464570   -28.13732340   -14.98343660
C       -4.78064580   -27.67832370   -13.74543670
H       -3.98064590   -27.00132370   -13.48343660
C       -6.11564590   -27.40132330   -13.34743690
H       -6.36264560   -26.54432300   -12.73943610
C       -8.61664580   -29.45032310   -11.08043670
O       -7.49364570   -30.00032230   -10.90043640
N       -9.33264540   -29.19432260    -9.95643620
H      -10.23764610   -28.75132370   -10.05843640
C       -8.91464610   -29.51432230    -8.50143620
H       -8.16864590   -28.81932260    -8.11743640
C      -10.14964580   -29.29332350    -7.59043650
H      -10.90564540   -30.08232310    -7.69343660
H       -9.77164550   -29.42832370    -6.56943660
C      -10.83464620   -28.02632330    -7.55843640
C      -12.08264540   -27.78732300    -8.00743680
H      -12.71364590   -28.52032280    -8.48943610
N      -12.50764560   -26.55332370    -7.70643660
H      -13.44864560   -26.22532270    -7.87143660
C      -11.49464610   -25.90332220    -6.93143650
C      -11.44864560   -24.65132330    -6.30543660
H      -12.25964550   -23.98632240    -6.56343650
C      -10.29964540   -24.30432320    -5.57343630
H      -10.26564600   -23.29932400    -5.18043660
C       -9.17364600   -25.19532390    -5.52243660
H       -8.30764580   -24.88032340    -4.95943640
C       -9.21664620   -26.48432350    -6.06043620
H       -8.33264540   -27.10232350    -6.09143640
C      -10.39864540   -26.81932260    -6.83543630
C       -8.47464560   -30.97732350    -8.29343610
O       -7.54764560   -31.24332240    -7.55843640
N       -9.16964530   -31.92832370    -8.87943650
H      -10.02964590   -31.62932400    -9.32343670
C       -8.77764610   -33.38632200    -8.81943610
H       -8.89364620   -33.72432330    -7.78943630
H       -9.34864620   -33.92032240    -9.57843690
C       -7.29164600   -33.62732320    -9.13643650
O       -6.73164560   -34.54132460    -8.57543660
N       -6.74564600   -32.83332440   -10.05443670
H       -7.26264570   -32.01132200   -10.34043690
C       -5.45064590   -32.95432280   -10.66543670
H       -5.12164590   -33.98832320   -10.55543610
C       -5.58364580   -32.59632490   -12.12843610
H       -5.94964600   -31.57132340   -12.19443610
C       -4.21564580   -32.60932160   -12.83943650
H       -3.64364580   -33.54532240   -12.82443620
H       -4.28564600   -32.25632480   -13.87643620
H       -3.53564570   -31.87232400   -12.39543630
C       -6.57564590   -33.50932310   -12.93743610
H       -6.23364590   -33.55232240   -13.97143650
H       -6.71264600   -34.51232150   -12.53243640
C       -7.88164570   -32.77532200   -12.91143610
H       -7.79464580   -31.85932350   -13.50743680
H       -8.58964540   -33.37632370   -13.49543670
H       -8.23564620   -32.59232330   -11.88843630
C       -4.46264600   -32.04432300   -10.09343620
O       -3.33464570   -32.44132230    -9.88343620
N       -4.85264590   -30.79132270    -9.78043650
H       -5.83264590   -30.58432390    -9.93043610
C       -3.96764590   -29.94032290    -8.90743640
H       -3.05564570   -29.72532270    -9.46343610
C       -4.66964580   -28.63932230    -8.68643670
H       -4.08064560   -27.88132290    -8.15443610
H       -4.95864580   -28.13832280    -9.61743640
H       -5.54264590   -28.79532240    -8.04043670
C       -3.68364570   -30.68332290    -7.51643660
O       -2.62264590   -30.53232380    -6.94743630
N       -4.68264580   -31.33932300    -6.87543630
H       -5.64364580   -31.26532360    -7.18543620
C       -4.51664590   -32.07032390    -5.55343630
H       -4.30664590   -31.37032320    -4.74443630
C       -5.89164590   -32.52232360    -5.05643650
H       -6.49264570   -33.17532350    -5.70043660
H       -5.78364560   -33.15032200    -4.16343640
H       -6.47064590   -31.62432290    -4.80743650
C       -3.52564570   -33.23132320    -5.67043640
O       -2.88764570   -33.60432430    -4.64543630
N       -3.23664570   -33.75032420    -6.84743640
H       -3.77864580   -33.43432240    -7.64343640
C       -2.27064590   -34.80332180    -7.01043650
H       -2.24064590   -35.46532440    -6.14443640
C       -2.55164580   -35.60832210    -8.19843670
H       -2.71764590   -34.95432280    -9.05543610
H       -1.71364580   -36.29932400    -8.28943630
C       -3.88664580   -36.32432170    -8.04243660
H       -4.24464560   -36.45532230    -7.02143670
H       -4.71364590   -35.75832370    -8.46943660
C       -3.78564570   -37.70832440    -8.76743600
O       -3.05364580   -38.60332490    -8.30343630
O       -4.42464590   -37.81632230    -9.82343670
C       -0.87864580   -34.28032300    -7.02843670
O        0.03235420   -34.93232350    -6.47843650
N       -0.70764580   -33.07032390    -7.55343630
H       -1.46464570   -32.46332170    -7.84543660
C        0.52135420   -32.32032390    -7.32743640
H        1.38635420   -32.88732150    -7.67143630
C        0.59335420   -31.05832290    -8.08243660
H       -0.09364580   -30.25632290    -7.78443670
H        1.59635420   -30.61432270    -8.06343650
H        0.28635420   -31.16532330    -9.13043690
C        0.71835420   -31.97732350    -5.81643630
O        1.85535420   -31.82132340    -5.33943650
N       -0.39464580   -31.77832220    -5.12843660
H       -1.28764580   -31.90432360    -5.58943650
C       -0.29764580   -31.45132260    -3.66843650
H        0.56635420   -30.81132320    -3.49043660
C       -1.60664580   -30.77632330    -3.30343650
H       -1.70964570   -29.89532280    -3.93743660
H       -2.43964580   -31.43232350    -3.55643650
C       -1.75564580   -30.40032390    -1.83343650
H       -1.70664570   -31.34532360    -1.29143640
H       -0.95664580   -29.71832280    -1.54243650
S       -3.38664580   -29.84032250    -1.47643650
C       -3.17264580   -29.12632370     0.19556350
H       -2.45564580   -29.60532380     0.87356350
H       -2.93164590   -28.06132320     0.09156350
H       -4.12364580   -29.27532390     0.72056350
C       -0.00764580   -32.76932140    -2.92643640
O        0.44435420   -32.72032170    -1.80343650
N       -0.23964580   -33.91732410    -3.45243640
H       -0.64964580   -33.96132280    -4.37743660
C        0.08335420   -35.20432280    -2.84543660
H       -0.01864580   -35.17932130    -1.76043640
C       -0.89864580   -36.31332400    -3.47543640
H       -0.68464580   -36.26232150    -4.54343650
C       -0.79864580   -37.68632130    -2.90543650
H       -1.39864580   -38.39732360    -3.48643640
H        0.19535420   -38.14932250    -2.94143650
H       -1.06264580   -37.76232150    -1.84343650
O       -2.22564580   -35.89432140    -3.22443650
H       -2.37064580   -35.07432170    -3.70043640
C        1.56635430   -35.67632290    -3.14943650
O        2.14635420   -35.31432340    -4.11343670
N        2.05935430   -36.46932220    -2.29043650
H        1.46235420   -36.81832120    -1.54943650
C        3.48035430   -36.96632390    -2.28743650
H        3.56035420   -37.89332200    -1.71843650
H        3.93535420   -37.20432280    -3.24843650
C        4.41435430   -36.00932310    -1.53643640
O        4.05935430   -34.84732440    -1.40143640
N        5.64035420   -36.43632130    -1.21543650
H        5.90135430   -37.38932420    -1.43843650
C        6.59135440   -35.68232350    -0.34843650
H        6.01835440   -35.32632450     0.50856350
C        7.77835420   -36.49832150     0.12556350
H        7.49235440   -37.04832460     1.02256360
H        8.02835460   -37.22632220    -0.64543650
O        8.98035430   -35.69132230     0.36556350
H        8.85135460   -35.09332280     1.10556350
C        7.12635420   -34.46232220    -1.07843650
O        7.31735420   -34.47832490    -2.32843640
N        7.25935410   -33.37532420    -0.31243650
H        7.05335430   -33.56532290     0.66156350
C        7.74035410   -32.10532380    -0.85143650
H        7.28135440   -31.80732350    -1.79343650
C        7.30835440   -31.07732390     0.18256350
H        6.22035410   -31.09632300     0.32256350
H        7.65435410   -31.38332370     1.17756350
C        7.76435420   -29.71932220    -0.20943650
N        7.00435400   -28.85332300    -1.01943650
C        7.77235410   -27.73732380    -1.09743640
H        7.44535400   -26.84832380    -1.61743650
N        8.96835420   -27.89032360    -0.49443650
H        9.70135400   -27.19832230    -0.42843650
C        8.99535470   -29.13532260     0.11056350
H        9.79235460   -29.51432230     0.73256360
C        9.24135400   -32.06932450    -1.11243640
O        9.66235450   -31.73632240    -2.21843650
N       10.05835440   -32.63932420    -0.17843650
H        9.70135400   -33.10132220     0.64956360
C       11.42435460   -32.84732440    -0.58443650
H       11.86035440   -31.92432400    -0.96643640
C       12.21035390   -33.35932160     0.61656360
H       12.06535430   -32.64832310     1.42956350
H       11.81135460   -34.35732270     0.79556350
C       13.72135450   -33.56532290     0.43656350
H       13.92835430   -34.33332440    -0.30943650
C       14.29735470   -32.19932170     0.20156350
H       14.05535410   -31.83832360    -0.80643650
H       14.10135460   -31.43732260     0.96556350
H       15.39035420   -32.28432460     0.15856350
C       14.23035430   -34.03532410     1.76856350
H       13.95835400   -33.32332230     2.55656360
H       13.80435470   -34.99132160     2.09856340
H       15.31735420   -34.19032290     1.77756360
C       11.58035470   -33.81732180    -1.83743640
O       12.53735450   -33.62332150    -2.56643650
N       10.69135380   -34.83932500    -1.96743640
H        9.87235450   -34.92932130    -1.37843640
C       10.77135470   -35.76332470    -3.13843660
H       11.72535420   -36.29032140    -3.16143660
C        9.67035390   -36.88332370    -3.05343650
H        9.76235390   -37.27932360    -2.04243640
H        8.65535450   -36.52532200    -3.23043660
C        9.97935390   -38.05932240    -3.95343640
O       11.18635460   -38.40332410    -4.11843630
O        8.99535470   -38.77532200    -4.35143660
C       10.43535420   -35.04932400    -4.41643670
O       10.88435460   -35.33832170    -5.52543640
N        9.55635450   -34.02532200    -4.48943660
H        9.08935450   -33.70432280    -3.65043640
C        9.21635440   -33.19432450    -5.59543660
H        9.13135430   -33.67532350    -6.57043650
C        7.93135400   -32.48332210    -5.09443660
H        7.17535400   -33.22032170    -4.82243630
H        8.21335410   -31.85532380    -4.24843650
C        7.33435440   -31.50732230    -6.18243650
H        6.49635410   -31.00332260    -5.70043660
H        8.09135440   -30.74932290    -6.38343670
C        6.73635440   -32.18132400    -7.42843630
O        6.83835410   -31.53132250    -8.47443680
O        6.11535410   -33.24632260    -7.28943630
C       10.35335450   -32.18832400    -5.82343630
O       10.78135400   -32.14232250    -6.95643660
N       10.96035390   -31.57732390    -4.80043650
H       10.46235470   -31.61632350    -3.92043640
C       12.24335380   -30.83432390    -4.91243650
H       12.13535400   -29.98432350    -5.58643630
C       12.65935420   -30.31032370    -3.51943640
H       12.59735390   -31.17032240    -2.85343650
C       14.09735390   -29.74632260    -3.47243640
H       14.89135460   -30.49532320    -3.58443640
H       14.15635400   -29.01132390    -4.28543660
H       14.18035410   -29.34732250    -2.45443650
C       11.77935410   -29.15132330    -3.07443640
H       10.72935390   -29.46832280    -3.08443640
H       12.00035380   -28.96632390    -2.01643660
H       11.93535420   -28.26532360    -3.70243640
C       13.32535460   -31.67232320    -5.57343630
O       13.91435430   -31.23332210    -6.53943630
N       13.58435440   -32.89032360    -5.00143620
H       13.23735430   -32.96932220    -4.05343630
C       14.59235380   -33.87332150    -5.30943630
H       15.62735460   -33.53432460    -5.26843640
C       14.46835420   -35.13832470    -4.37343650
H       14.80935380   -34.86732480    -3.37443640
H       13.40535450   -35.36932370    -4.43543620
C       15.24335380   -36.45932390    -4.64943650
H       16.26135440   -36.19332120    -4.93543620
H       15.14535430   -36.99932480    -3.70843650
C       14.67335410   -37.30032350    -5.82743640
H       13.62835410   -37.59432220    -5.73443650
H       14.70335390   -36.72232440    -6.75143620
C       15.59235380   -38.50432210    -5.90643640
H       16.60835460   -38.37132260    -6.27943660
H       15.57135390   -38.94032290    -4.90843630
N       15.10035420   -39.57232280    -6.90543650
H       14.53035450   -40.29932400    -6.49843650
H       14.62235450   -39.13432310    -7.68043660
H       15.85235400   -40.08632280    -7.34243630
C       14.47935390   -34.21732330    -6.80443670
O       15.45435430   -34.35332490    -7.46343660
N       13.28735450   -34.17932130    -7.35843660
H       12.53735450   -34.01832200    -6.69643640
C       12.95735450   -34.34932330    -8.78843690
H       13.56635380   -35.19032290    -9.12043670
C       11.46635440   -34.84832380    -8.86543660
H       11.23435400   -35.65932460    -8.17543600
H       10.85135460   -34.00632480    -8.54843620
C       11.03835390   -35.31432340   -10.25043680
H       11.42735390   -34.70632170   -11.06643680
H       11.43835450   -36.30532460   -10.46243670
C        9.51235390   -35.31732180   -10.27643680
H        9.14535430   -35.69432450    -9.32143690
H        9.23335460   -34.26332470   -10.29443650
C        8.85335450   -35.96832280   -11.52343650
H        9.20335390   -35.48232270   -12.43443680
H        9.24235440   -36.98632430   -11.55743690
N        7.36235430   -35.83132170   -11.33243660
H        6.93135400   -36.41632460   -12.03443620
H        7.15235420   -36.23832320   -10.43243690
H        6.96535440   -34.90932460   -11.44243620
C       13.21435450   -33.08732220    -9.62043670
O       13.94735430   -33.08032230   -10.62143610
N       12.74635410   -31.95932390    -9.12443640
H       12.17635440   -32.08032230    -8.29643630
C       12.83635430   -30.62332340    -9.83743670
H       12.32235430   -30.65332220   -10.79843620
C       12.12635420   -29.54432300    -8.95943640
H       11.23135380   -29.27532390    -9.52043630
H       11.86835380   -29.97332380    -7.99043660
C       12.76035400   -28.17132380    -8.72943690
H       13.69135380   -28.29132270    -8.17543600
H       13.07435420   -27.82732390    -9.71543690
S       11.62935450   -26.83132360    -8.17243670
C       11.56835460   -27.20832250    -6.42443660
H       11.05735400   -26.42332270    -5.85343650
H       11.21535400   -28.23832320    -6.29343650
H       12.60835460   -27.04532240    -6.11443660
C       14.38435460   -30.39232250   -10.05543610
O       14.78135400   -29.82632260   -11.05643650
N       15.20435430   -30.81632230    -9.02943610
H       14.76435380   -31.24632260    -8.22443680
C       16.64835360   -30.54332350    -8.87343690
H       16.70235440   -29.46832280    -9.04143620
C       17.13735390   -30.92032240    -7.46143630
H       16.47135350   -31.64232250    -6.98843670
C       18.62335400   -31.33432390    -7.53943630
H       19.18035510   -31.38932230    -6.59543660
H       18.60135460   -32.37832260    -7.87443640
H       19.27535440   -30.89232250    -8.30243680
C       17.16435430   -29.69932370    -6.54943660
H       16.24035450   -29.11132240    -6.60743670
H       17.32835390   -30.02932360    -5.51643660
H       17.99435420   -29.04332350    -6.83843660
C       17.42935370   -31.20832250   -10.10043620
O       18.34235380   -30.59932330   -10.61743640
N       17.01235390   -32.44732280   -10.37643620
H       16.21435360   -32.75232320    -9.83143620
C       17.59935380   -33.28032300   -11.43443680
H       18.68635370   -33.20632170   -11.45743660
C       17.20635410   -34.74832150   -11.28043650
H       17.87335400   -35.30532460   -11.95043660
H       17.52135470   -35.04932400   -10.27443600
H       16.13335420   -34.87232210   -11.47643660
C       17.21135330   -32.80532460   -12.84143640
O       17.98835370   -32.83832170   -13.79443650
N       15.89535430   -32.46032330   -13.06143670
H       15.25535390   -32.45132450   -12.27643680
C       15.44535450   -32.02932360   -14.43243690
H       15.76635460   -32.77432250   -15.16043660
C       13.93835450   -32.04532240   -14.44443610
H       13.65635400   -31.27032280   -13.73143670
H       13.72035410   -31.69232370   -15.45243640
C       13.16835400   -33.35632320   -14.05343630
H       13.57135390   -33.59332280   -13.06943610
H       12.10735420   -33.12932210   -13.94243620
C       13.33435440   -34.49132160   -15.10343650
O       14.29435440   -35.29332350   -15.01943680
O       12.57235430   -34.50032420   -16.05743600
C       16.20735360   -30.75132370   -14.88443660
O       16.49335480   -30.53032300   -16.02543640
N       16.48835370   -29.95032310   -13.86843680
H       16.13935470   -30.03432270   -12.92143630
C       17.17435460   -28.62832260   -14.10743620
H       16.54935460   -28.05432320   -14.79143620
C       17.43035510   -27.87332340   -12.71343610
H       16.45635410   -27.63132290   -12.27043630
H       17.92935370   -28.61232380   -12.07443620
C       18.21335410   -26.57532310   -12.78043650
C       19.57235340   -26.68132400   -12.60643670
H       20.08035470   -27.61532400   -12.41543670
C       20.38135340   -25.54432300   -12.65743640
H       21.46035390   -25.59432220   -12.67243670
C       19.71335410   -24.27532390   -12.68643670
O       20.44935420   -23.12132260   -12.75243660
H       19.94635390   -22.30632400   -12.69243620
C       18.31735420   -24.15732380   -12.81843660
H       17.79935460   -23.20932390   -12.82243630
C       17.55735400   -25.31632230   -12.97343640
H       16.48735430   -25.27432250   -13.11043640
C       18.54535480   -28.75032230   -14.78443620
O       18.87335400   -27.95932390   -15.59843640
N       19.27535440   -29.85232350   -14.53243640
H       18.86635400   -30.52732280   -13.89643670
C       20.56535340   -30.26132390   -15.11943630
H       21.13835330   -29.34332280   -15.24643610
C       21.15935520   -31.20632360   -14.12943650
H       20.56435390   -32.08332440   -13.87443640
H       22.12035370   -31.52432250   -14.53343680
C       21.44835470   -30.40232280   -12.83943650
H       22.18935390   -29.64632230   -13.09643650
H       20.60135460   -29.83332250   -12.45643620
C       21.81135370   -31.28832240   -11.62743660
H       20.94535450   -31.82732390   -11.24143600
H       22.41635510   -32.13032150   -11.96543690
N       22.50835420   -30.59032250   -10.53943630
H       22.24135400   -29.62332340   -10.42343620
C       23.15835380   -31.11332320    -9.55643650
N       23.36235430   -32.42432400    -9.35943600
H       23.00835420   -33.13632200    -9.98243620
H       24.15135380   -32.73732380    -8.81243610
N       23.65435410   -30.22732350    -8.71743680
H       23.34635350   -29.26632310    -8.76143650
H       24.40235330   -30.45132260    -8.07643600
C       20.57235340   -30.84732250   -16.56643680
O       21.59635350   -30.83032230   -17.16543580
N       19.40135380   -31.26032260   -17.04443740
H       18.61735340   -30.94332310   -16.48543740
C       19.16435430   -31.81632230   -18.36843680
H       19.85035510   -32.63032150   -18.60343550
C       17.66035460   -32.34632490   -18.48943710
H       17.01735500   -31.54732320   -18.12343600
H       17.54935460   -32.55832290   -19.55343630
C       17.18635370   -33.65732190   -17.79243660
H       17.73135380   -34.45432280   -18.29943660
H       17.48535350   -33.69332120   -16.74543570
C       15.72035410   -33.95332340   -17.99943730
H       15.16935440   -33.48332210   -17.18543620
H       15.45335390   -33.53132250   -18.96843720
C       15.38235380   -35.45232390   -17.92043690
H       15.95335390   -36.03432460   -18.64443590
H       15.54735470   -35.81332400   -16.90443610
N       13.93935390   -35.55132290   -18.27743720
H       13.37935450   -35.38632200   -17.45343590
H       13.70835400   -34.87432480   -18.99143600
H       13.55535410   -36.42532350   -18.60943600
C       19.37235450   -30.67732240   -19.49743650
O       18.84335330   -29.60232350   -19.39543720
N       20.32935330   -30.81432340   -20.47143550
C       21.21735380   -32.02132420   -20.54943660
H       20.61535450   -32.93832400   -20.52443700
H       21.94535450   -32.01632310   -19.72843550
C       21.92135430   -31.87732320   -21.88343620
H       21.35935400   -32.21532440   -22.76243590
H       22.94135480   -32.28332140   -21.89243700
C       22.19435500   -30.33632280   -21.93143650
H       22.53735350   -29.94832230   -22.89843560
H       23.05835340   -30.30532260   -21.25543590
C       20.89735410   -29.70532230   -21.35443690
H       21.18835450   -28.91032220   -20.66743660
C       20.04635430   -29.28432270   -22.61843680
O       20.45935440   -28.51632310   -23.47843550
N       18.84035490   -29.80532260   -22.83643720
H       18.61835480   -30.48332210   -22.11643600
C       17.82935330   -29.41032220   -23.83443640
H       18.02635380   -28.35332300   -24.01843640
C       17.83235360   -30.34832380   -25.09543610
H       18.80435370   -30.22832300   -25.57343670
C       17.86335370   -31.82632260   -24.75643730
H       17.02935410   -32.22932430   -24.16943740
H       17.84035490   -32.33132170   -25.73043630
H       18.81835370   -32.06632230   -24.27343560
C       16.85335350   -30.06432340   -26.23343660
H       17.31335450   -30.50732230   -27.12543680
H       15.83735470   -30.45632360   -26.09643550
H       16.77035330   -28.97432330   -26.32343670
C       16.36135480   -29.41432380   -23.33543590
O       15.96535400   -30.20632360   -22.49343680
N       15.57335380   -28.37632370   -23.71843720
H       15.99235440   -27.65432360   -24.29243660
C       14.15735440   -28.26932330   -23.36643600
H       13.87335400   -29.05832290   -22.67043690
C       13.87235450   -27.13532260   -22.41843610
H       14.36835380   -26.28232380   -22.88243680
C       12.42435460   -26.76732250   -22.23943710
H       11.83335400   -27.62732320   -21.90143590
H       12.32135390   -25.96732330   -21.49543570
H       12.05035400   -26.48632240   -23.23143580
C       14.46735380   -27.35032270   -21.00343700
H       14.32235430   -26.41932300   -20.44143680
H       14.03435420   -28.22132300   -20.49643710
H       15.54035380   -27.47832300   -21.19543650
C       13.34535410   -28.27132230   -24.64843560
O       13.48035430   -27.35632320   -25.43243600
N       12.71235470   -29.39532280   -25.01143650
H       12.88735390   -30.20432280   -24.42743680
C       11.66735460   -29.34132390   -26.00643730
H       12.04935460   -28.81232260   -26.87943650
C       11.39735410   -30.77532390   -26.42543600
H       12.26135440   -31.24332240   -26.89543720
H       11.12135410   -31.45232390   -25.61643600
C       10.27935410   -31.03432270   -27.47243690
H        9.28635410   -30.90632250   -27.04043580
H       10.36235430   -30.18232350   -28.14643670
C       10.20735450   -32.31732180   -28.30043600
H       11.15935420   -32.41932300   -28.82143590
H       10.03035450   -33.18832400   -27.66943740
C        9.12035470   -32.17332460   -29.32843590
H        8.24735450   -31.91132350   -28.73143580
H        9.41135410   -31.45032310   -30.09043690
N        8.89135460   -33.46432500   -30.01843640
H        8.20035460   -33.41532140   -30.75343700
H        9.70835400   -33.86832430   -30.45343590
H        8.61135390   -34.14532470   -29.32743640
C       10.41335390   -28.69032290   -25.46243670
O        9.93635460   -29.00432400   -24.33443640
N        9.82035450   -27.70732310   -26.12043570
H       10.28535460   -27.41632270   -26.97243690
C        8.50135420   -27.16732220   -25.88843730
H        8.17635440   -27.38832280   -24.87243650
C        8.51735400   -25.60532380   -26.09143640
H        8.64435390   -25.38332370   -27.15043640
H        7.52835420   -25.19532390   -25.88443570
C        9.53835390   -24.67432400   -25.34643550
H       10.57635400   -24.82432370   -25.64043620
C        9.16235450   -23.27132230   -25.54143710
H        9.12735460   -23.01732250   -26.60843660
H        8.16535380   -23.06832310   -25.13043590
H        9.81935410   -22.57032390   -25.01243590
C        9.42435460   -24.92132380   -23.88143730
H        8.38835430   -24.90932270   -23.52343560
H        9.71835420   -25.95432280   -23.65743640
H       10.15035440   -24.28632350   -23.35843660
C        7.43135400   -27.80232240   -26.82343670
O        7.77335410   -28.40032390   -27.82243730
N        6.15435410   -27.86532400   -26.36643600
H        6.03635410   -27.67932320   -25.37743570
C        5.11435410   -28.51132390   -27.08343700
H        5.07835440   -28.16232300   -28.11543660
H        5.27335410   -29.58832360   -27.13943670
C        3.65035410   -28.21832280   -26.61343570
O        2.73735430   -28.55032350   -27.29643630
N        3.42135430   -27.38032340   -25.55743600
H        4.19035430   -27.06632230   -24.97743610
C        2.10835430   -27.35232350   -24.87443730
H        1.44235420   -26.63732340   -25.35643580
H        1.54835430   -28.28632350   -24.91343690
C        2.23835420   -27.04432300   -23.36043740
O        2.88335420   -26.06232260   -22.98243710
N        1.54335430   -27.88232230   -22.56443600
H        1.07235420   -28.68932340   -22.95543670
C        1.37235430   -27.77632330   -21.11143680
H        1.13235430   -26.72532270   -20.95043560
C        0.10635420   -28.57632260   -20.75543590
H        0.34035420   -29.63532260   -20.86243630
H       -0.04064580   -28.36832240   -19.69543650
C       -1.23564580   -28.27132230   -21.38443570
H       -2.02264570   -28.57032390   -20.69143680
H       -1.35264580   -27.18732260   -21.37343600
C       -1.47664580   -28.95332340   -22.77043720
O       -0.54864580   -29.70232390   -23.21143720
O       -2.43664570   -28.62032320   -23.53243640
C        2.63335420   -28.20432280   -20.34143640
O        2.48835420   -28.38032340   -19.15443610
N        3.64735410   -28.72732350   -20.96043590
H        3.64635420   -28.62432290   -21.96743580
C        4.74135400   -29.53132250   -20.30043600
H        4.36635400   -30.15032390   -19.48443600
C        5.46035430   -30.34332280   -21.34643550
H        6.36835430   -30.82432370   -20.98243710
C        4.60635420   -31.54632380   -21.66543580
H        4.06435440   -31.97732350   -20.81543730
H        3.84035420   -31.20232390   -22.37143710
H        5.33735420   -32.25032420   -22.08243560
O        5.66035410   -29.51532360   -22.51643560
H        6.48435400   -29.04232220   -22.37643620
C        5.86235430   -28.70032310   -19.62543680
O        6.69835420   -29.24032400   -18.93743710
N        5.85535430   -27.40432360   -19.89943700
H        5.10835410   -27.08432390   -20.50443650
C        6.85935400   -26.46832280   -19.32543560
H        7.82935430   -26.91232300   -19.55043600
C        6.56935410   -25.07232280   -19.97543720
H        6.48235420   -25.23132320   -21.05043600
H        5.63935420   -24.71632390   -19.53143690
C        7.73635440   -24.14432330   -19.63443570
H        7.90335420   -24.21132280   -18.55943680
C        9.03735450   -24.54032330   -20.33243560
H        9.81735420   -23.84932330   -19.98843570
H        9.40235420   -25.53532220   -20.04943660
H        8.83935450   -24.45532230   -21.40843580
C        7.37835410   -22.71332360   -20.06343650
H        8.01535420   -21.95432280   -19.59343720
H        7.45835400   -22.58732220   -21.15043640
H        6.36035440   -22.41432380   -19.78543660
C        6.65335420   -26.47532270   -17.81943700
O        5.54935410   -26.50532340   -17.24843600
N        7.75135420   -26.39532280   -17.07743640
H        8.62535380   -26.63232230   -17.53043560
C        7.69435410   -26.26332280   -15.64443680
H        6.71635440   -26.17932320   -15.16943650
C        8.42935470   -27.50832370   -15.01743600
H        8.51535420   -27.27132230   -13.95743660
C        7.68035410   -28.80332370   -15.24143600
H        8.20635410   -29.68232350   -14.85043620
H        6.72335430   -28.67432400   -14.72143650
H        7.50235410   -28.86632350   -16.32143590
O        9.72135450   -27.55632400   -15.54443650
H       10.03235440   -28.43332290   -15.30543610
C        8.48335460   -25.03332330   -15.19743630
O        9.11535450   -24.33732220   -15.96243670
N        8.36235430   -24.66332240   -13.84843640
H        7.75635430   -25.22332380   -13.26143650
C        9.29535390   -23.68332290   -13.24343680
H        9.38135430   -22.88632390   -13.98243620
C        8.89135460   -23.10532380   -11.88743690
H        9.62535380   -22.33032230   -11.66743660
C        7.52335410   -22.43832400   -12.16943650
H        7.50735430   -21.92632290   -13.13943670
H        6.72135400   -23.18132400   -12.25343610
H        7.25035430   -21.76132390   -11.35043620
C        8.72535420   -23.95632360   -10.60043620
H        8.16135410   -23.32832340    -9.91143610
H        8.20235440   -24.85732270   -10.92143630
C        9.98235420   -24.36832240    -9.86243630
H       10.69735430   -23.55632400    -9.67943670
H        9.74835400   -24.91332240    -8.94043640
H       10.52035430   -25.08132360   -10.49943640
C       10.80735400   -24.10232350   -13.28743650
O       11.61235430   -23.19532390   -13.34343620
N       11.16035460   -25.39532280   -13.15943620
H       10.47435380   -26.10632320   -13.38443660
C       12.55035400   -25.80332370   -13.22043610
H       13.17135430   -25.07732390   -12.69643690
C       12.68535420   -27.23732380   -12.65143680
H       13.73935410   -27.43432240   -12.45843600
H       12.10735420   -27.22132300   -11.72743610
O       12.04435440   -28.25332260   -13.46043680
H       11.23635390   -28.40032390   -12.96243670
C       13.09635450   -25.79132270   -14.68743610
O       14.19835380   -25.38632390   -14.93743610
N       12.26935390   -26.04132270   -15.71543690
H       11.35335450   -26.45732310   -15.59743690
C       12.63235380   -25.80332370   -17.11143680
H       13.56435390   -26.31432340   -17.35343550
C       11.54935460   -26.39132310   -17.93043710
H       10.58735470   -26.30732350   -17.42343710
H       11.62035470   -25.89532280   -18.89843560
C       11.71635440   -27.93632320   -18.18043710
H       12.62735460   -28.09632300   -18.75643730
H       11.95035460   -28.51532360   -17.28743550
C       10.42735390   -28.50132370   -18.85943600
O       10.38035390   -28.40132330   -20.05343630
N        9.60735420   -29.22532270   -18.08143620
H        8.76935390   -29.60132220   -18.51143650
H        9.66435430   -29.13932230   -17.07443620
C       12.78335380   -24.24732400   -17.39643670
O       13.78435420   -23.89332390   -17.93343730
N       11.83435440   -23.40932270   -16.92343710
H       11.13635440   -23.83232310   -16.32243730
C       12.01835440   -21.98432350   -16.99743650
H       12.23235420   -21.73532300   -18.03643610
C       10.75335410   -21.08832360   -16.62343600
H       10.44735430   -21.34132390   -15.60843660
C       11.06235410   -19.59932330   -16.74443630
H       11.81735420   -19.18332290   -16.06643680
H       11.45235440   -19.38132290   -17.74543570
H       10.10935400   -19.05832290   -16.69343570
C        9.54635430   -21.33732220   -17.58343700
H        8.61935420   -20.87432290   -17.22243690
H        9.75935460   -20.96032330   -18.59143640
H        9.22135450   -22.38432310   -17.62243650
C       13.33135410   -21.50832370   -16.26743700
O       13.98335460   -20.52732280   -16.71443560
N       13.72435380   -22.09832380   -15.12043670
H       13.25335410   -22.93732260   -14.80343630
C       14.83235450   -21.71032330   -14.30343630
H       14.92835430   -20.62832260   -14.20543670
C       14.79035380   -22.22432330   -12.88443660
H       14.82135390   -23.31632230   -12.78743650
H       15.65135380   -21.83732220   -12.32543660
H       13.99435420   -21.89932250   -12.20243640
C       16.19135480   -22.14232250   -14.98043630
O       17.03135490   -21.25032230   -15.11743640
N       16.30035400   -23.35432240   -15.52943610
H       15.45235440   -23.90432360   -15.45143600
C       17.46535490   -23.84832380   -16.33143620
H       18.30135350   -24.02632330   -15.65543650
C       17.06435390   -25.14532280   -16.90643690
H       16.39135360   -24.95532230   -17.75143620
H       17.91735460   -25.73232270   -17.26843640
H       16.63235470   -25.85332300   -16.18843650
C       17.96235470   -22.87132260   -17.43843650
O       19.19935420   -22.66732220   -17.66743660
N       16.97035410   -22.34432220   -18.14743610
H       16.06835370   -22.79332350   -18.04143710
C       17.09235380   -21.38832280   -19.26043700
H       17.81335450   -21.84832380   -19.93643570
C       15.72735400   -21.35632320   -20.10343550
H       14.90835380   -21.51732250   -19.40243720
C       15.60135460   -19.92932320   -20.75943570
H       14.70135400   -19.83032230   -21.37843700
H       15.41335390   -19.19332310   -19.96843720
H       16.44135480   -19.60432240   -21.38643650
C       15.60035420   -22.41332240   -21.21643640
H       14.85135460   -22.09332280   -21.94143680
H       16.50035480   -22.39032360   -21.83043670
C       15.20435430   -23.84332280   -20.83643720
H       15.63935380   -24.20532230   -19.89643670
H       14.10935400   -23.79732320   -20.78643610
H       15.39935400   -24.50732230   -21.68743710
C       17.51435470   -20.02332310   -18.69443700
O       18.36935420   -19.39632230   -19.23443600
N       17.15235330   -19.60932350   -17.45143700
H       16.42935370   -20.17732240   -17.02743720
C       17.34435460   -18.24632260   -16.95143700
H       17.18835450   -17.55232240   -17.77743720
C       16.54235460   -18.01732250   -15.65543650
H       16.35335350   -16.95932390   -15.46943660
H       15.57635400   -18.51932330   -15.71543690
O       17.26835440   -18.62632370   -14.57743640
H       17.17335510   -19.55832290   -14.78643610
C       18.86135480   -18.02932360   -16.70243640
O       19.42935370   -16.93732260   -16.80743600
N       19.67335510   -19.10232350   -16.52143670
H       19.26135440   -19.99732400   -16.75643730
C       21.09835430   -19.13532260   -16.30543710
H       21.30535510   -18.53932380   -15.41743660
C       21.52335360   -20.55732350   -15.97643660
H       22.56735420   -20.69232370   -15.66743660
H       20.89435390   -20.94032290   -15.16243650
H       21.42535400   -21.17032240   -16.88043590
C       21.78835490   -18.50232320   -17.46143720
O       21.79035380   -19.00732230   -18.58643720
N       22.54035380   -17.42332270   -17.25343700
H       22.53235440   -17.10632320   -16.29143710
C       23.14735410   -16.57632260   -18.25443650
H       22.56035420   -16.54232220   -19.17243580
C       23.18935390   -15.19932270   -17.59443660
H       22.38635440   -15.08832260   -16.86543660
H       24.12235450   -15.03232290   -17.05743600
C       23.03235440   -14.01832290   -18.59043690
H       22.04335400   -14.00432300   -19.04743580
H       22.98535350   -13.12232300   -17.97143550
C       24.09935380   -13.82232280   -19.68343730
H       25.08235360   -13.91732310   -19.22143550
H       24.04635430   -14.55532260   -20.48843570
N       24.08435440   -12.56232360   -20.37643620
H       24.30335430   -11.72432330   -19.85643580
C       23.67235370   -12.26732350   -21.64143560
N       23.37535480   -13.16132350   -22.58343700
H       23.56035420   -14.12132260   -22.33143620
H       23.00835420   -12.86332320   -23.47543720
N       23.25135420   -11.05732350   -21.83943560
H       23.57735440   -10.23832320   -21.34543610
H       22.74135400   -10.87032320   -22.69043730
C       24.50635340   -17.06232260   -18.79043580
O       25.06735420   -16.53032300   -19.73643680
N       25.11935420   -18.14432330   -18.25243570
H       24.66635510   -18.56432340   -17.44943620
C       26.42935370   -18.68132400   -18.65743640
H       27.08435440   -17.81432340   -18.74343680
C       26.97335430   -19.64932250   -17.59443660
H       26.27135470   -20.48132320   -17.54443740
H       27.93935390   -20.03732300   -17.91843610
C       27.23035430   -19.10632320   -16.21843720
O       27.05835340   -19.82932280   -15.26443670
O       27.73335460   -17.91732220   -16.00843620
C       26.45435330   -19.41332240   -19.96943660
O       25.56635480   -20.18032260   -20.28243640
N       27.44235420   -19.02132230   -20.80143740
H       28.03135490   -18.25332260   -20.50443650
C       27.71135330   -19.59132390   -22.12743570
H       28.64335440   -19.27532390   -22.59543610
H       27.96035390   -20.62832260   -21.89943700
C       26.68035510   -19.46832280   -23.17243580
O       26.16835400   -18.39132310   -23.40943720
N       26.40835380   -20.59232330   -23.85943600
H       26.99735450   -21.41332240   -23.78443720
C       25.30035400   -20.70032310   -24.79943660
H       25.09135440   -19.81032370   -25.39243700
C       25.57435420   -21.82432370   -25.82943730
H       24.79535480   -21.88332370   -26.58943560
H       26.50035480   -21.55832290   -26.33943560
O       25.62035370   -23.08032230   -25.20543670
H       26.11835480   -23.62232400   -25.82143590
C       23.96335410   -21.01632310   -24.01043700
O       22.83535390   -20.93032260   -24.53743550
N       24.04235460   -21.38432310   -22.65843580
H       24.87735370   -21.27932360   -22.09343720
C       22.86235430   -21.88232230   -21.91043660
H       22.98935510   -21.90132330   -20.82743640
H       22.04835510   -21.16632270   -22.02543640
C       22.24635510   -23.21132280   -22.27543640
O       22.87735370   -24.09032250   -22.84943580
N       21.00435450   -23.38932230   -21.96343610
H       20.50935360   -22.60732270   -21.55243680
C       20.24535370   -24.62232400   -22.27643590
H       20.95635410   -25.44832230   -22.29643630
C       19.17435460   -25.01432230   -21.24543570
H       18.61035350   -24.11032300   -21.01843640
C       18.38535500   -26.25332260   -21.61743740
H       17.86535450   -26.06432340   -22.56543730
H       19.10835460   -27.06532290   -21.76043700
H       17.62235450   -26.52232360   -20.87643620
C       19.82835390   -25.27132230   -19.89643670
H       20.68535420   -24.60232350   -19.75043680
H       19.12435340   -25.08632280   -19.07643700
H       20.17435460   -26.28532220   -19.65943720
C       19.60635380   -24.56632230   -23.75643730
O       18.96035390   -23.63132290   -24.07443620
N       19.65435410   -25.65932270   -24.53243640
H       19.90435410   -26.54332350   -24.10543630
C       19.12435340   -25.65832330   -25.92443660
H       19.43335340   -24.73332210   -26.41243550
C       19.70935440   -26.82232280   -26.67243580
H       19.81135370   -27.64932250   -25.97043610
C       19.03535460   -27.09132390   -28.00243570
H       19.49835400   -27.95032310   -28.50343700
H       17.96335410   -27.32032390   -27.96443560
H       19.20535470   -26.21732330   -28.64443590
O       21.01535420   -26.55432320   -27.09043690
H       21.55835340   -26.86632350   -26.36343570
C       17.60135460   -25.72232250   -25.92943570
O       17.05535510   -26.59132390   -25.27443700
N       16.90435410   -24.91132350   -26.74943730
H       17.41435430   -24.26432230   -27.33843610
C       15.44235420   -24.87332340   -26.85843660
H       15.05135440   -25.65132330   -26.20343590
C       14.83035470   -23.54332350   -26.37643620
H       15.34635450   -22.67832370   -26.79243660
C       13.34035400   -23.31632230   -26.63143730
H       12.82335380   -22.57632260   -26.00743680
H       13.25035380   -22.92232320   -27.65143590
H       12.79935460   -24.26732250   -26.70643620
C       14.93935390   -23.54732320   -24.83143620
H       14.20935440   -24.19532390   -24.33143620
H       15.94135380   -23.85432240   -24.50843620
H       14.79235460   -22.51432230   -24.49043660
C       15.10235400   -25.20732310   -28.27843670
O       15.61935420   -24.69032290   -29.24643710
N       14.21235470   -26.16632270   -28.38143730
H       13.73435400   -26.42432400   -27.52643590
C       13.55035400   -26.71432300   -29.58243560
H       13.70435430   -26.22732350   -30.54543690
C       13.93135450   -28.20732310   -29.71643640
H       13.72735400   -28.65132330   -28.74243740
H       13.34535410   -28.68332290   -30.50243570
C       15.46235470   -28.42332270   -29.95443730
H       16.10335350   -27.75932310   -29.37443730
H       15.65135380   -29.47932240   -29.75743680
C       15.78835390   -28.14132310   -31.40943720
O       16.37635420   -29.00032230   -32.15743640
O       15.54035380   -27.04232220   -31.93343730
C       12.03635410   -26.70532230   -29.34543610
O       11.46535400   -26.64932250   -28.24643710
N       11.35135460   -26.58732220   -30.51943590
H       11.82535460   -26.62032320   -31.41443630
C        9.87335400   -26.36232380   -30.61543660
H        9.44535450   -26.29432300   -29.61543660
C        9.52135470   -25.10432240   -31.45743560
H        9.62535380   -25.18932340   -32.53843690
H        8.44335460   -25.00832370   -31.33243560
C       10.10935400   -23.78832240   -30.91143610
H       11.17435460   -23.89632230   -31.11743740
C        9.64235400   -22.59932330   -31.68243600
H        9.78135400   -22.67132380   -32.76843640
H        8.56535430   -22.55332370   -31.47943690
H       10.13335420   -21.67232320   -31.36043740
C        9.87435440   -23.59432220   -29.43743710
H        8.81035420   -23.59532360   -29.16643710
H       10.35935400   -24.28732300   -28.73843570
H       10.29735470   -22.61732290   -29.17543600
C        9.21535400   -27.54832270   -31.25443650
O        9.63635440   -28.03732300   -32.28443530
N        8.06135460   -27.96732330   -30.68043710
H        7.73035430   -27.37932400   -29.92543600
C        7.17435410   -28.99832340   -31.32143590
H        7.69435410   -29.95532230   -31.37143710
C        5.96735430   -29.16532330   -30.41943740
H        6.34335420   -29.61732290   -29.50143620
H        5.47035410   -28.21132280   -30.24343680
O        5.01135440   -30.08732220   -31.01043700
H        4.35035420   -30.18132400   -30.32043650
C        6.84035440   -28.68832400   -32.75443650
O        6.15735440   -27.71432300   -33.03643800
N        7.27935410   -29.53032300   -33.69043730
H        7.84435420   -30.28732300   -33.32443620
C        6.86935420   -29.62732320   -35.08243560
H        7.06035420   -28.65332220   -35.53343580
C        7.77335410   -30.59532360   -35.83243560
H        8.81335450   -30.36532400   -35.60443500
H        7.64535430   -31.62832260   -35.50843810
C        7.58435440   -30.64532280   -37.33743670
H        8.34335420   -31.33332250   -37.70843510
H        6.65235420   -31.14732360   -37.59843830
C        7.87135410   -29.28632350   -37.98643490
O        8.70935440   -28.45132260   -37.52543640
O        7.20035410   -28.93132400   -39.01743700
C        5.35335450   -29.89532280   -35.22743610
O        4.72835450   -29.44632340   -36.19343570
N        4.76435420   -30.66332240   -34.30543520
H        5.40635440   -30.99832340   -33.59643550
C        3.35435410   -31.03032300   -34.19743730
H        2.84635420   -31.32032390   -35.11743550
C        3.13835430   -32.13132480   -33.15743640
H        3.92735430   -32.88932420   -33.23143770
H        3.19135430   -31.63332370   -32.18143460
H        2.11835430   -32.52932360   -33.23043820
C        2.53435420   -29.78832240   -33.85843660
O        1.42635420   -29.70132260   -34.31343460
N        3.09135410   -28.83632280   -33.06843570
H        4.00635430   -28.98832320   -32.66243740
C        2.38435410   -27.54732320   -32.74643710
H        1.37335420   -27.77032280   -32.40843580
C        3.19435430   -26.89432330   -31.59643550
H        2.69335410   -25.94432260   -31.37143710
H        3.23535420   -27.49732400   -30.68043710
H        4.23035430   -26.77132230   -31.93543620
C        2.27335430   -26.65932270   -34.00243760
O        1.34335420   -25.89732360   -34.04343800
N        3.18235420   -26.75032230   -34.98543550
H        3.74635410   -27.58932300   -35.04043580
C        3.35435410   -25.88632390   -36.17343520
H        3.66535430   -24.87232400   -35.92343520
C        4.44935420   -26.41432380   -37.14043810
H        5.37735410   -26.59732250   -36.59943770
H        4.06535430   -27.36732290   -37.50643540
C        4.64435430   -25.52932360   -38.34343720
H        3.73435430   -25.48032380   -38.94043730
H        4.56535430   -24.51132390   -37.96243670
C        5.73535440   -25.87132260   -39.35543820
H        5.46635440   -26.68832400   -40.02443700
H        5.90435410   -25.04232220   -40.04243470
N        7.08335400   -26.13532260   -38.83543780
H        7.29435440   -27.06832310   -38.51043700
C        8.16235450   -25.35232350   -38.80443570
N        8.08135410   -24.14432330   -39.21843720
H        7.22335430   -23.80432320   -39.62943650
H        8.79635430   -23.43432240   -39.15043640
N        9.31935410   -25.82932280   -38.42543790
H        9.37035470   -26.71832280   -37.94843670
H       10.10635380   -25.19632340   -38.38843540
C        2.01135420   -25.61232380   -36.91043470
O        1.56235420   -24.49232290   -36.99243550
N        1.29835430   -26.70932390   -37.28943630
H        1.72235420   -27.62932400   -37.26143650
C       -0.03164580   -26.60632320   -37.84043500
H       -0.00264580   -25.95932390   -38.71643830
C       -0.41864580   -28.02232360   -38.26043700
H        0.41535420   -28.50332260   -38.78543470
H       -0.61864580   -28.62032320   -37.36343770
H       -1.34864580   -27.95532230   -38.84043500
C       -1.00364580   -25.87732320   -36.92143630
O       -1.67864570   -24.97132300   -37.39743800
N       -1.19764580   -26.37632370   -35.68543620
H       -0.51564580   -27.02132230   -35.30443570
C       -2.28864570   -25.88632390   -34.80443570
H       -3.19164590   -25.99932290   -35.40543750
H       -2.35964580   -26.49332240   -33.90243530
C       -2.14364580   -24.40732380   -34.43243790
O       -3.15264580   -23.71332360   -34.27643590
N       -0.86164580   -24.06332400   -34.34143830
H       -0.10464580   -24.73532300   -34.31443790
C       -0.51464580   -22.56832310   -34.20743560
H       -1.01964580   -22.09632300   -33.36443710
C        0.99635420   -22.35332300   -33.94743730
H        1.54635420   -22.90232280   -34.71243670
C        1.38035420   -20.85232350   -34.18543620
H        1.59635420   -20.68332290   -35.24743650
H        0.55135420   -20.14932250   -34.03643800
H        2.13535430   -20.56632230   -33.44143680
C        1.32735420   -22.97432330   -32.57043460
H        0.56535420   -23.73132320   -32.34543610
H        2.30035420   -23.48232270   -32.56943510
H        1.29235420   -22.20132260   -31.79343610
C       -0.95264580   -21.77932360   -35.51143650
O       -1.81464580   -20.90932270   -35.41143800
N       -0.43964580   -22.11732290   -36.66043470
H        0.36935420   -22.72532270   -36.72443770
C       -0.78564580   -21.53732300   -37.96943660
H       -0.52664580   -20.48432350   -37.86243820
C        0.13335420   -22.07932280   -39.05443570
H        1.14635420   -22.18432240   -38.66643520
H       -0.26264580   -23.05332370   -39.34143830
C        0.11935420   -21.28032300   -40.33643720
H       -0.85564580   -21.24732400   -40.82143780
H        0.42635420   -20.24932290   -40.16143800
C        0.98535420   -21.99732400   -41.37343600
H        2.02235410   -21.88932230   -41.05743790
H        0.73435420   -23.05732350   -41.40043640
C        0.84635420   -21.33332250   -42.77143480
H        1.13435420   -20.30332370   -42.56043620
H        1.50735430   -21.77332310   -43.51843640
N       -0.47864580   -21.29232220   -43.31643680
H       -0.91664580   -22.19532390   -43.43343730
H       -0.98964580   -20.58732220   -42.80443570
H       -0.49964580   -20.89432330   -44.24443820
C       -2.26064590   -21.62832260   -38.32543560
O       -2.82264570   -20.75232320   -38.90443800
N       -3.01264570   -22.53832240   -37.73643490
H       -2.56664590   -23.23932270   -37.15743640
C       -4.53864570   -22.55332370   -37.89843750
H       -4.73164560   -22.60432240   -38.97043610
C       -5.04264590   -23.75232320   -37.16443630
H       -6.12464570   -23.70232390   -36.99543760
H       -4.79064560   -24.67032240   -37.71043780
H       -4.54264590   -23.88332370   -36.19643780
C       -5.26964570   -21.35632320   -37.36743550
O       -6.11864570   -20.83232310   -38.08243560
N       -4.72164580   -20.80932240   -36.24943540
H       -4.12064600   -21.42532350   -35.71643830
C       -5.14764600   -19.48532300   -35.80143740
H       -6.23464580   -19.49532320   -35.88943480
C       -4.66164590   -19.30932240   -34.36743550
H       -5.22864580   -18.46332360   -33.98043820
H       -4.74164580   -20.23332210   -33.79343800
O       -3.29964570   -18.99232290   -34.24743650
H       -2.73064590   -19.75832370   -34.35043720
C       -4.70464560   -18.34832380   -36.68343730
O       -5.49364570   -17.45732310   -36.92143630
N       -3.57164570   -18.37832260   -37.30543520
H       -2.96864580   -19.12432290   -36.98143770
C       -2.94664570   -17.37232400   -38.13443760
H       -3.00964570   -16.38832280   -37.66943740
C       -1.47064580   -17.69832230   -38.33443830
H       -0.79964580   -17.44232370   -37.51443480
H       -1.41564570   -18.76832390   -38.53643800
O       -0.98864580   -17.02832220   -39.46443560
H       -1.12064580   -16.12532230   -39.16443630
C       -3.84064580   -17.24832340   -39.46243670
O       -4.39364580   -16.21532250   -39.78843690
N       -4.00764560   -18.40632250   -40.15643690
H       -3.56464580   -19.21632390   -39.73743820
C       -4.94664570   -18.60832210   -41.28643800
H       -4.56964590   -17.92932320   -42.05143740
C       -4.89464570   -20.11332320   -41.69543460
H       -5.03064580   -20.62332340   -40.74243550
H       -5.68464570   -20.32132340   -42.41743470
C       -3.62564590   -20.64932250   -42.33443830
O       -2.67464570   -19.87232400   -42.40443800
O       -3.50964570   -21.73332210   -42.94243620
C       -6.33464570   -18.16132350   -41.00143810
O       -7.01864580   -17.71132280   -41.88443760
N       -6.76264570   -18.27032280   -39.78643800
H       -6.21564580   -18.63432310   -39.01543810
C       -8.14164540   -17.72932240   -39.50843810
H       -8.75464530   -17.94232370   -40.38443760
C       -8.66164590   -18.34532360   -38.18043520
H       -8.52064610   -19.43332290   -38.16343690
H       -7.99464560   -18.01732250   -37.37343600
C      -10.04964540   -18.10632320   -37.78343580
C      -11.07764530   -18.90232280   -38.14343640
H      -10.94164560   -19.89932250   -38.53743740
N      -12.24364570   -18.39332390   -37.72543720
H      -13.09164620   -18.86132240   -38.01143650
C      -12.05364610   -17.22332380   -37.06043620
C      -12.97864530   -16.28432270   -36.52643590
H      -14.03164580   -16.48732380   -36.65243530
C      -12.40664580   -15.01632310   -36.08043670
H      -13.06064610   -14.21032330   -35.78043750
C      -11.02464580   -14.76832290   -36.14543530
H      -10.68864540   -13.80432320   -35.79443740
C      -10.14564610   -15.78432270   -36.57543560
H       -9.09164620   -15.57332320   -36.46843720
C      -10.67164610   -17.01432230   -37.02843480
C       -8.17164610   -16.16132350   -39.51643750
O       -9.16064550   -15.61532310   -40.01343540
N       -7.15764570   -15.55132290   -39.04743580
H       -6.41764590   -16.03532220   -38.55443570
C       -7.07464600   -14.03532310   -39.09943770
H       -8.00764560   -13.70332340   -38.64443590
C       -5.85764600   -13.56932350   -38.27343750
H       -4.91364570   -13.96332260   -38.64743800
C       -5.54464580   -12.05832290   -38.43843460
H       -5.15964560   -11.76232340   -39.42143630
H       -6.40664580   -11.47832300   -38.08543780
H       -4.79164600   -11.82732300   -37.67543790
C       -6.10264590   -13.75032330   -36.78343580
H       -7.05364560   -13.25032330   -36.56243520
H       -5.96364590   -14.76132300   -36.38143540
H       -5.28264570   -13.29332350   -36.21643830
C       -7.06964590   -13.37432290   -40.51243590
O       -7.76564600   -12.40132330   -40.64443590
N       -6.37864590   -13.99132350   -41.51643750
H       -5.79864600   -14.74632260   -41.17143630
C       -6.33664560   -13.65432260   -42.91743470
H       -6.25264600   -12.57432270   -43.03843690
C       -5.00964590   -14.14832310   -43.52743530
H       -4.80864570   -15.08432290   -43.00643540
H       -5.13964560   -14.22932340   -44.60643770
C       -3.80264570   -13.22132300   -43.27143480
H       -3.01664570   -13.46132280   -43.98843770
H       -4.20164590   -12.22832300   -43.48243710
S       -2.96464590   -13.29032330   -41.69043730
C       -2.02164580   -14.84332280   -41.94443510
H       -2.80764580   -15.60132310   -42.05643460
H       -1.52364580   -14.79532340   -42.92043690
H       -1.26764580   -15.06232360   -41.17843630
C       -7.55964570   -13.97032360   -43.74043660
O       -7.80864570   -13.23132320   -44.64543530
N       -8.28864570   -15.10132310   -43.43643570
H       -7.92664580   -15.72032360   -42.72143550
C       -9.62364580   -15.40932270   -43.89743800
H       -9.76464560   -15.15632340   -44.94843670
C       -9.90064620   -16.93632320   -43.65343480
H       -9.23664570   -17.34132390   -44.41743470
H       -9.61264610   -17.09532360   -42.61443710
C      -11.38264560   -17.34932330   -43.88743590
O      -12.31364540   -17.15632250   -43.06443790
O      -11.65864560   -17.94332310   -44.92543790
C      -10.69764610   -14.51432320   -43.19643780
O      -11.53264620   -13.97132300   -43.91043470
N      -10.57664590   -14.23132320   -41.90843580
H       -9.81164550   -14.64732270   -41.38943480
C      -11.40964600   -13.23932270   -41.16343690
H      -12.45864580   -13.45332340   -41.36643600
C      -11.21964550   -13.38832280   -39.63643650
H      -10.14664550   -13.21332260   -39.55443570
H      -11.84264560   -12.69632340   -39.07043460
O      -11.61964610   -14.69032290   -39.29343800
H      -10.81364540   -15.20432280   -39.20143510
C      -11.13564590   -11.77032280   -41.69943620
O      -12.05564590   -10.96632290   -41.76243590
N       -9.90364550   -11.47932340   -42.23343660
H       -9.10864540   -12.04932310   -41.97043610
C       -9.62864590   -10.28732300   -42.98943710
H      -10.15764620    -9.42732330   -42.57743840
C       -8.12064550   -10.06332300   -42.89243700
H       -7.77764560   -10.07432270   -41.85743710
H       -7.64064600   -10.91332340   -43.37843700
C       -7.66964580    -8.73332310   -43.57643510
H       -7.67264560    -8.74132350   -44.66643520
H       -8.46364590    -8.04232310   -43.29543690
S       -6.02064560    -8.12532330   -43.03543470
C       -4.86864570    -9.13932320   -44.03343580
H       -3.87964580    -8.77032280   -43.73543550
H       -4.97164580   -10.22932340   -43.96343610
H       -4.96264600    -8.82532310   -45.08043670
C      -10.09964560   -10.37732320   -44.45243840
O      -10.37064550    -9.34232330   -45.02243800
N      -10.33464620   -11.63732340   -45.02343750
H      -10.21164610   -12.45532320   -44.43943790
C      -11.02164550   -11.84832290   -46.32343670
H      -10.59464550   -11.10432340   -46.99543760
C      -10.81764600   -13.23732280   -46.99743650
H       -9.74364570   -13.35732270   -47.13843540
H      -11.11164570   -14.11232280   -46.41843800
C      -11.35664560   -13.39332290   -48.42843630
O      -11.08664610   -12.54832270   -49.26843640
N      -12.02564620   -14.43332290   -48.76443480
H      -12.27164550   -14.43432330   -49.74743650
H      -12.12964530   -15.16332340   -48.07043460
C      -12.51264570   -11.38432310   -46.26443480
O      -12.87464620   -10.65232280   -47.16843800
N      -13.23264600   -11.87232300   -45.25443650
H      -12.77764610   -12.50432300   -44.60643770
C      -14.64064600   -11.55532260   -45.03743740
H      -15.10064600   -11.90732290   -45.96143720
C      -15.07464600   -12.53332330   -43.94343570
H      -14.27964590   -12.70232300   -43.21643830
H      -15.98764610   -12.10732270   -43.52643590
C      -15.53564550   -13.85532280   -44.56143570
H      -16.58664510   -13.67432310   -44.79043580
H      -14.97964570   -14.18632320   -45.43843460
C      -15.40864560   -14.96232320   -43.54943470
H      -14.38264560   -14.98332310   -43.18143460
H      -16.11364560   -14.87332340   -42.72243500
C      -15.83864590   -16.31332400   -44.16143800
H      -16.91664510   -16.47532270   -44.16043470
H      -15.51364610   -16.25532340   -45.20043560
N      -15.10064600   -17.42632290   -43.60743710
H      -14.13264560   -17.21132280   -43.41343690
H      -15.47364620   -17.66432380   -42.69943620
H      -15.17364600   -18.27232360   -44.15443800
C      -14.82164570   -10.06332300   -44.63443760
O      -15.87864590    -9.51332280   -44.77643590
N      -13.76164530    -9.45032310   -44.02943800
H      -12.98364540    -9.96132280   -43.63043590
C      -13.69764610    -7.99732300   -43.64343640
H      -12.66364570    -7.65532300   -43.59943770
H      -14.19364550    -7.26332330   -44.27843480
C      -14.32664590    -7.96332310   -42.19043730
O      -14.91264530    -6.92532300   -41.87543490
N      -14.24164580    -9.03532310   -41.39743800
H      -13.66264530    -9.83032320   -41.63843540
C      -14.93464570    -8.96832280   -40.07943730
H      -15.95964620    -8.61832330   -40.20443730
C      -15.00464530   -10.35432340   -39.47943500
H      -14.00564580   -10.79132270   -39.48443600
C      -15.60664560   -10.46732330   -38.06543730
H      -16.57564540    -9.96532340   -37.95643620
H      -15.74164580   -11.52732280   -37.81643680
H      -14.96364590   -10.01232340   -37.30143740
O      -15.75964550   -11.21732330   -40.30443570
H      -15.74164580   -12.11932280   -39.97543720
C      -14.27664570    -7.93632320   -39.16343690
O      -13.05764580    -7.81332300   -39.15643690
N      -15.08864590    -7.19932320   -38.36543660
H      -16.08764650    -7.27532290   -38.51743700
C      -14.59164620    -6.29232310   -37.41043470
H      -13.63764570    -5.89432290   -37.75543590
C      -15.56764600    -5.17032290   -37.32143780
H      -15.74064540    -4.82332320   -38.34043500
H      -16.45264630    -5.61832330   -36.86943820
C      -15.19864560    -3.96932320   -36.35443500
O      -14.49664590    -3.03732300   -36.79843520
O      -15.65064620    -3.96032310   -35.20243840
C      -14.17364600    -7.00032330   -36.09543610
O      -14.94764610    -7.87732320   -35.70143510
N      -13.00564580    -6.68732310   -35.50543590
H      -12.52264600    -5.88832330   -35.89943700
C      -12.51564600    -7.20432330   -34.27043530
H      -13.36364560    -7.24032310   -33.58643720
C      -12.04964540    -8.66932300   -34.52443700
H      -12.68264580    -9.24832340   -35.19743730
H      -11.02664570    -8.60732270   -34.89543530
O      -11.94764610    -9.43432330   -33.31643680
H      -12.84764580    -9.63732340   -33.04943470
C      -11.34864620    -6.47432330   -33.64943700
O      -10.49564550    -5.80432320   -34.25943760
N      -11.20740259    -6.68238245   -32.33668025
H      -11.86588538    -7.30778127   -31.88412037
C      -10.11152764    -6.12836422   -31.53859876
H      -10.14843377    -5.05974533   -31.65211065
C      -10.33702850    -6.41938068   -30.04846835
H      -11.40543555    -6.18461955   -29.85625093
H      -10.19949436    -7.50297359   -29.89029619
C       -9.45969305    -5.59945223   -29.11302693
C       -8.33240127    -6.15062888   -28.46844517
H       -8.08910239    -7.21083755   -28.61377141
C       -7.52447346    -5.38534201   -27.60949581
H       -6.66187058    -5.84824003   -27.11146248
C       -7.84181765    -4.03063618   -27.37799099
O       -7.08508183    -3.21145944   -26.57200728
H       -6.50480049    -3.75789856   -25.99143934
C       -8.97574562    -3.46848019   -27.99606107
H       -9.21665976    -2.41972161   -27.78117062
C       -9.76718947    -4.24352821   -28.85259777
H      -10.64950814    -3.78883811   -29.32587035
C       -8.72002668    -6.55556967   -32.04332526
O       -8.43257010    -7.73950907   -32.15203768
N       -7.86164570    -5.57832290   -32.38543700
H       -8.14564610    -4.61332320   -32.27343750
C       -6.50164560    -5.88532300   -32.85043720
H       -5.92764570    -4.97832300   -32.66043470
H       -5.96164560    -6.61132290   -32.24143600
C       -6.38464590    -6.26332330   -34.33543780
O       -5.30364560    -6.66432330   -34.75143810
N       -7.51264570    -6.08132310   -35.07243730
H       -8.32964610    -5.71832320   -34.59643550
C       -7.55764580    -6.26732300   -36.53543470
H       -6.55964570    -6.47332290   -36.92143630
C       -8.45864580    -7.44932320   -36.99143600
H       -9.52264600    -7.22832300   -36.91643520
C       -8.24364570    -7.65732290   -38.43243790
H       -8.68264580    -6.85032320   -39.03243640
H       -7.21164560    -7.87932300   -38.72843550
H       -8.80564590    -8.54232310   -38.75543590
C       -8.01064590    -8.79232310   -36.25243760
H       -7.02064560    -9.13932320   -36.57043460
H       -8.08764550    -8.67632290   -35.16443630
H       -8.80364610    -9.52632330   -36.44643780
C       -7.98864560    -4.98532300   -37.16043470
O       -7.17364600    -4.47832300   -37.92443470
N       -9.13164620    -4.51932290   -36.72343830
H       -9.62564560    -5.04832320   -36.01343540
C       -9.73764610    -3.27632310   -37.22943500
H       -9.26464560    -2.87432310   -38.12643810
C      -11.27464580    -3.43332310   -37.68643570
H      -11.68364620    -2.47432300   -38.00443650
C      -11.36064620    -4.47132300   -38.79443740
H      -12.41664600    -4.60332300   -39.06043620
H      -10.87464620    -4.11132290   -39.70943830
H      -10.89764600    -5.41832300   -38.49243550
O      -12.06864550    -3.95432310   -36.67343520
H      -12.90964600    -3.49232320   -36.69443510
C       -9.80964570    -2.20432310   -36.12543490
O       -9.50064560    -1.07732310   -36.41543580
N      -10.14564610    -2.59432320   -34.88243480
H      -10.27864550    -3.56632300   -34.63043590
C      -10.29264550    -1.59432300   -33.88143540
H      -10.70664600    -0.70732310   -34.36043550
C      -11.22164540    -1.95732310   -32.74243550
H      -11.38664530    -1.02632310   -32.19943620
C      -12.55864620    -2.43532300   -33.32643510
H      -13.34264560    -2.13132310   -32.62143710
H      -12.67564580    -2.02432300   -34.33643720
H      -12.55964570    -3.51132320   -33.54143520
O      -10.77364540    -2.92132310   -31.84743690
H       -9.86664580    -2.69332310   -31.62843700
C       -8.92264560    -1.15132310   -33.34243770
O       -7.98264600    -1.92132310   -33.31943510
N       -8.90364550     0.09467690   -32.78043750
H       -9.65764620     0.75567690   -32.92443470
C       -7.81864600     0.46967690   -31.93143650
H       -6.86864570     0.37467690   -32.45743560
H       -7.96364590     1.50667690   -31.62743570
C       -7.70164590    -0.35032310   -30.70743560
O       -8.35164550    -1.40732310   -30.45143700
N       -6.83053911     0.12695573   -29.81781799
H       -6.34522380     0.98505820   -30.04047091
C       -6.54882150    -0.48592812   -28.51077908
H       -6.96533656    -1.49184948   -28.49041706
C       -5.02939465    -0.61618739   -28.33853796
H       -4.59508114     0.38265830   -28.19783665
H       -4.81766250    -1.17707641   -27.41918777
C       -4.34185844    -1.30447876   -29.50476793
C       -4.44721195    -2.69963558   -29.65891051
H       -5.00093415    -3.28309755   -28.93640419
C       -3.84707623    -3.33419549   -30.76133281
H       -3.93002144    -4.40389669   -30.88040277
C       -3.13751060    -2.57759954   -31.70936623
H       -2.66346972    -3.06843465   -32.54799975
C       -3.03493529    -1.18337262   -31.56169223
H       -2.48696883    -0.60438218   -32.29278162
C       -3.64385677    -0.54640940   -30.46572145
H       -3.58189631     0.52769174   -30.36788104
C       -7.19322623     0.30925976   -27.36408396
O       -7.46311372     1.48660020   -27.53005538
N       -7.42332663    -0.30484537   -26.19850292
H       -7.23324816    -1.30295457   -26.13690057
C       -8.01107780     0.36567738   -25.02316071
H       -8.09841254    -0.34279205   -24.19924409
H       -7.34788909     1.16996428   -24.70500572
C       -9.39977760     0.96123223   -25.29831940
O      -10.11014956     0.48360405   -26.17858819
N       -9.80564590     2.02067690   -24.58243560
H       -9.30064580     2.29467700   -23.74743650
C      -11.05664540     2.57067680   -24.82643700
H      -11.92964550     1.91767690   -24.81143570
C      -11.32764530     3.52267690   -23.56743620
H      -11.32164570     2.88267680   -22.67743680
H      -10.55264570     4.29967690   -23.57443620
H      -12.31364540     3.98267700   -23.70443730
C      -11.18064590     3.30967690   -26.16143610
O      -12.20564560     3.23267700   -26.83043670
N      -10.08664610     3.83267690   -26.68343730
H       -9.29264550     3.94967700   -26.06443600
C       -9.83364580     4.20467710   -28.09243580
H      -10.57064530     4.97967670   -28.30543710
C       -8.41464610     4.68167690   -28.27743720
H       -8.03864570     4.51167680   -29.28543660
C       -8.15864560     6.17067670   -27.90143590
H       -8.72864530     6.75667670   -28.63343620
H       -8.57464600     6.55467700   -26.96143720
H       -7.10864590     6.48067710   -27.96443560
O       -7.47164580     4.05967710   -27.42443660
H       -7.54064560     3.10867690   -27.54143710
C       -9.99464610     3.08167700   -29.15343670
O       -9.79064560     3.29967690   -30.32643700
N      -10.42364600     1.84567690   -28.77243610
H      -10.48364540     1.63567690   -27.78243640
C      -11.07364560     0.88367690   -29.71043590
H      -10.41264530     0.81367690   -30.57443620
C      -11.25964550    -0.51732310   -29.07143590
H      -11.64664550    -1.23432310   -29.79443740
H      -10.25264550    -0.85332310   -28.82343670
O      -12.01264570    -0.55632310   -27.88643650
H      -11.49664590    -0.14732310   -27.18743710
C      -12.39564610     1.35667690   -30.30043600
O      -12.81464580     0.62367690   -31.20943640
N      -13.03864570     2.45667700   -29.93843650
H      -12.73064610     2.97167680   -29.12243650
C      -14.06364540     3.07167700   -30.90843580
H      -14.85164550     2.34567690   -31.11243630
C      -14.81264590     4.18867680   -30.21843720
H      -15.66864590     4.56067710   -30.79443740
H      -15.25664620     3.76667690   -29.30843730
C      -13.91064550     5.19067670   -29.67943570
N      -12.94764610     5.98367690   -30.26843640
C      -12.51964570     6.77567670   -29.29143710
H      -11.69564530     7.46767710   -29.38743590
N      -13.17964550     6.56367680   -28.09843640
H      -12.96964550     7.11467700   -27.27843670
C      -14.08164600     5.59067680   -28.27843670
H      -14.73364540     5.08567670   -27.58043670
C      -13.49364570     3.59267690   -32.24143600
O      -14.24364570     3.92867680   -33.16443630
N      -12.15964600     3.68767690   -32.39943700
H      -11.65964600     3.23767690   -31.64143560
C      -11.39964580     3.87867690   -33.60943600
H      -11.96464540     4.68067690   -34.08343510
C      -10.05664540     4.50767710   -33.29643630
H       -9.41764550     3.79867700   -32.76943590
H       -9.62164590     4.84667680   -34.23643490
C      -10.16164590     5.83067700   -32.49543760
H      -10.89764600     6.51667690   -32.91443630
H      -10.48664570     5.64367680   -31.47143550
C       -8.74164580     6.34367700   -32.42843630
H       -8.12264540     5.52267690   -32.06643680
H       -8.48164560     6.59667680   -33.45643620
N       -8.56364540     7.48467680   -31.53443720
H       -9.39464570     8.05667690   -31.57343670
C       -7.51364560     7.94467690   -30.92243580
N       -6.33364580     7.52567670   -31.14343640
H       -6.03164580     6.93667700   -31.90643690
H       -5.56564570     8.11867710   -30.86343570
N       -7.61264560     8.92267700   -30.09843640
H       -8.51264570     9.35567670   -29.94643590
H       -6.76264570     9.20867730   -29.63343620
C      -11.26664540     2.55967690   -34.44643780
O      -11.13164620     1.49067690   -33.86843490
N      -11.39764600     2.64067700   -35.78543470
H      -11.35464570     3.56467700   -36.19843670
C      -11.27564620     1.47967700   -36.67443470
H      -10.58264540     0.82567690   -36.14443590
C      -12.63664530     0.72067690   -36.84143830
H      -12.57464600     0.06467690   -37.70943830
H      -12.66164590     0.11767690   -35.93343730
C      -13.96264550     1.50467690   -36.88443760
H      -13.95764540     2.12367700   -35.98743820
H      -13.79164600     2.20267700   -37.70443730
C      -15.21164610     0.70767690   -36.93843460
H      -16.10764500     1.32067690   -37.03343580
H      -15.33464620     0.14167690   -37.86243820
N      -15.24764540    -0.33132310   -35.82643510
H      -15.07264610    -1.24932310   -36.20843510
C      -15.51564600    -0.17932310   -34.59743500
N      -15.78464600     0.95467690   -34.01443480
H      -15.69764610     1.82967690   -34.51243590
H      -16.05064580     0.98567690   -33.04043580
N      -15.58564570    -1.26632310   -33.85443500
H      -15.58464620    -2.15932300   -34.32643510
H      -16.11564640    -1.08832310   -33.01343540
C      -10.68864540     1.76967690   -38.00143810
O      -11.12064550     2.67767690   -38.68543620
N       -9.78164580     0.91367690   -38.45243840
H       -9.50864600     0.16467690   -37.82743840
C       -9.12164590     1.03667690   -39.76243590
H       -9.69964600     1.74767680   -40.35143660
C       -7.71264600     1.61667690   -39.68143460
H       -7.72864580     2.49967690   -39.04243470
C       -6.75764560     0.69767690   -39.05643460
H       -7.06364580     0.29667690   -38.08143620
H       -6.62164590    -0.22132310   -39.63943480
H       -5.84464600     1.28867690   -38.91743470
O       -7.21064570     1.95867690   -40.92043690
H       -7.42264560     2.87967680   -41.08943560
C       -9.08564570    -0.29932310   -40.62143710
O       -9.02264600    -1.36332310   -40.11343770
N       -8.92564580    -0.14732310   -41.97343830
H       -9.03264620     0.74867690   -42.43443680
C       -8.57164570    -1.24332310   -42.83343510
H       -9.15464590    -2.13932300   -42.61843490
C       -9.07464600    -0.75532310   -44.21743770
H       -8.74664590     0.27467690   -44.35543820
H       -8.59864620    -1.34532310   -45.00043490
C      -10.56064610    -0.90232310   -44.39343640
H      -10.99264620    -0.20632310   -43.67343520
H      -10.79964540    -0.53232310   -45.39043810
C      -11.10264590    -2.30332300   -44.21843720
H      -10.51164530    -2.99632310   -44.81743620
H      -11.11964610    -2.48032310   -43.14343640
C      -12.54264550    -2.43532300   -44.71943660
H      -13.24264620    -1.68432310   -44.35243610
H      -12.52964590    -2.41632320   -45.80843730
N      -13.20964620    -3.69932320   -44.27443700
H      -12.73864560    -4.54932310   -44.55143740
H      -13.50164600    -3.72632310   -43.30843730
H      -14.03464600    -3.85632300   -44.83543780
C       -7.07564590    -1.50032310   -42.79143520
O       -6.63964560    -2.56332300   -43.15643690
N       -6.25964590    -0.51732310   -42.38943480
H       -6.70664600     0.31067690   -42.01443480
C       -4.77464580    -0.60732310   -42.22743610
H       -4.32664590    -1.12732320   -43.07443620
C       -4.18164590     0.81667690   -42.16143800
H       -4.68364570     1.30067690   -41.32443620
H       -3.15364580     0.71667690   -41.81343460
C       -4.28864570     1.60967700   -43.48543550
H       -5.31464580     1.53667690   -43.84543610
H       -3.92664580     2.58467700   -43.15943530
C       -3.28864570     1.10367690   -44.59243770
O       -3.44364570     0.12467690   -45.29443740
N       -2.08964590     1.64667690   -44.61043550
H       -1.45564580     1.36467700   -45.34843830
H       -1.76664580     2.31067680   -43.91643520
C       -4.37964580    -1.47332310   -40.99043660
O       -3.67064570    -1.12432310   -40.07843780
N       -4.91964580    -2.67432310   -40.85243610
H       -5.47564550    -3.04832320   -41.61243820
C       -4.77264600    -3.49232320   -39.65343480
H       -5.24864580    -2.96132300   -38.82843780
H       -5.30064580    -4.43132310   -39.81643680
C       -3.37664580    -3.95032310   -39.30943680
O       -3.05064580    -4.14232300   -38.14143750
N       -2.54864570    -4.10332300   -40.37443540
H       -2.96964570    -3.97532320   -41.28743740
C       -1.11664580    -4.28332330   -40.32543560
H       -0.89064580    -5.16932300   -39.73343660
H       -0.81764580    -4.39332290   -41.36843490
C       -0.41564580    -3.08232310   -39.70843510
O        0.58735420    -3.22432300   -39.03343580
N       -0.94664580    -1.86832310   -39.86243820
H       -1.75464580    -1.77932310   -40.46643830
C       -0.33964580    -0.64032310   -39.40943530
H        0.72935420    -0.53732310   -39.59843830
C       -1.05764580     0.55167690   -40.18643570
H       -2.14164570     0.59267690   -40.02343750
H       -0.69664580     1.53567700   -39.86243820
H       -0.80064580     0.42367690   -41.24543760
C       -0.62764580    -0.33032310   -37.90643690
O        0.26735420     0.16367690   -37.18843460
N       -1.75164580    -0.83232310   -37.37543490
H       -2.46564580    -1.26032300   -37.95343780
C       -1.87964580    -0.96232310   -35.94543460
H       -1.87264570     0.01767690   -35.46943660
C       -3.19164590    -1.71032310   -35.71543500
H       -3.22464590    -2.47532320   -36.49143600
H       -3.11464570    -2.20132300   -34.74543760
C       -4.52264600    -1.01132310   -35.83643720
H       -4.43164590    -0.50632310   -36.79743580
C       -5.65864560    -2.12632300   -35.79843520
H       -5.87264590    -2.44332310   -34.77043530
H       -6.57864570    -1.64932310   -36.15943530
H       -5.46364590    -2.96932320   -36.47343830
C       -4.62664560    -0.01432310   -34.65043640
H       -4.82864570    -0.47932310   -33.67743680
H       -3.70464590     0.57767690   -34.60143660
H       -5.49764590     0.59367690   -34.92443470
C       -0.83364580    -1.90932310   -35.34843830
O       -0.40864580    -1.71032310   -34.24143600
N       -0.30264580    -2.86532310   -36.09143830
H       -0.68964580    -3.20132300   -36.96543500
C        0.70635420    -3.67532300   -35.33943560
H        0.31135420    -3.97032310   -34.36743550
C        1.10035420    -5.06132320   -36.00443650
H        1.89935420    -5.00432300   -36.74443820
H        1.51035430    -5.65532300   -35.18743520
C       -0.20264580    -5.74632310   -36.50043490
H       -0.56864580    -5.19532300   -37.36743550
H        0.11535420    -6.75232320   -36.77543640
C       -1.32564580    -5.89632320   -35.43043520
O       -1.14964580    -6.51432320   -34.37943650
N       -2.55564570    -5.55432320   -35.74243550
H       -3.21664570    -5.72432330   -34.99343490
H       -2.76764580    -4.94032290   -36.51943590
C        2.01935410    -2.90932300   -35.03643800
O        2.60235430    -2.94332310   -33.98843770
N        2.59035420    -2.25032310   -36.04643630
H        2.22335430    -2.34632300   -36.98543550
C        3.72935410    -1.33832310   -36.01343540
H        4.57035400    -1.85332310   -35.55043790
C        4.05635400    -0.95632310   -37.47743610
H        4.37535430    -1.89932310   -37.92143630
H        3.14435410    -0.58532310   -37.94543460
C        5.25935410    -0.00232310   -37.77243800
H        4.88535400     0.99467690   -37.53843690
H        6.13935420    -0.36332310   -37.23943710
C        5.52335410     0.06167690   -39.26843640
H        4.65735440     0.22167690   -39.91143800
H        6.22835450     0.87067690   -39.45943830
C        6.08635430    -1.32432310   -39.63243480
H        6.88635440    -1.61632310   -38.95243840
H        5.33035420    -2.10732320   -39.69243620
N        6.75035430    -1.37632310   -40.93943790
H        7.68835400    -1.00332310   -40.90043640
H        6.75435400    -2.31832310   -41.30343630
H        6.25535440    -0.82432310   -41.62543490
C        3.46335410    -0.14232310   -35.02743530
O        4.32135440     0.21467690   -34.24843600
N        2.25035430     0.33967690   -34.98343660
H        1.51035430     0.11667690   -35.63743590
C        1.89735420     1.43667690   -34.08643720
H        2.65635420     2.21667700   -34.13743590
C        0.59835420     2.03867700   -34.53743740
H        0.81735420     2.49667690   -35.50143810
H       -0.13064580     1.25967690   -34.76543810
C       -0.23364580     3.01667690   -33.59043500
H       -1.22564580     3.16767690   -34.01843640
H       -0.33864580     2.42267680   -32.68343730
C        0.51635420     4.31767700   -33.43743520
O        0.16035420     5.08067700   -32.49343490
O        1.49635420     4.65067670   -34.16543580
C        1.78435420     1.01067690   -32.61843490
O        2.26035430     1.75967690   -31.76643560
N        1.22142076    -0.17175154   -32.35092811
H        0.83507763    -0.71330611   -33.12290878
C        1.19585225    -0.77972059   -31.02336678
H        0.56405126    -0.18785934   -30.36764394
C        0.59800984    -2.19137487   -31.16711016
H       -0.41891074    -2.10037234   -31.54118978
H        1.17480456    -2.73468931   -31.91327032
C        0.58092009    -3.04120750   -29.88810143
H        1.59766089    -3.17016129   -29.51946730
C       -0.27885409    -2.41828075   -28.79497582
H       -1.28893971    -2.20105743   -29.16421122
H       -0.36180942    -3.10733924   -27.95094310
H        0.17498291    -1.48867711   -28.43256789
C        0.01555775    -4.42338883   -30.20115437
H        0.09389078    -5.07752372   -29.32511238
H       -1.03699940    -4.36038594   -30.50242867
H        0.58315301    -4.88065807   -31.01602866
C        2.59943889    -0.80990445   -30.41480769
O        2.77228175    -0.55886599   -29.23473675
N        3.61635420    -1.06932310   -31.23943710
H        3.47635410    -1.22032310   -32.23143770
C        4.99435420    -1.15932310   -30.80643650
H        4.96035430    -1.66632310   -29.84243580
C        5.80335430    -2.08232310   -31.70043560
H        5.88435410    -1.49832310   -32.61743550
C        7.21535440    -2.23832320   -31.03343580
H        7.58835410    -1.23232310   -30.80743600
H        7.16835400    -2.80632310   -30.09543610
H        7.96635440    -2.79132320   -31.61143680
C        5.14235400    -3.46832300   -31.86043740
H        5.26435420    -4.10332300   -30.98243710
H        4.07035400    -3.35732320   -32.02043530
C        5.93035410    -4.15332320   -33.04743580
H        5.87535430    -5.23032330   -32.84443660
H        5.48135420    -4.01932290   -34.03943630
H        6.98135420    -3.85832310   -33.15943530
C        5.65635440     0.24167690   -30.60143660
O        6.30835440     0.48267690   -29.65843580
N        5.30935430     1.24567690   -31.41143610
H        4.66135410     0.98767690   -32.14643480
C        5.62435440     2.67367700   -31.22743610
H        6.70535420     2.75367690   -31.34743690
C        5.02635430     3.52767680   -32.36743550
H        4.91535430     2.99067690   -33.30943680
H        4.00035430     3.75767680   -32.07743840
C        5.77035430     4.90567680   -32.57543560
H        5.84635400     5.37967680   -31.59643550
H        6.77735420     4.69967700   -32.93743520
C        4.92135430     5.75467680   -33.52043530
H        5.45935440     6.69367690   -33.65143590
H        4.82735440     5.31467680   -34.51343540
N        3.55935430     6.03167680   -32.98643490
H        2.89135430     5.33867690   -33.29143520
C        3.01435420     7.14667700   -32.60843660
N        3.57935430     8.28667740   -32.53743740
H        4.53335430     8.53167720   -32.76143650
H        2.93235420     9.04567720   -32.37743760
N        1.74035420     7.15767670   -32.18143460
H        1.15935420     6.33467670   -32.11543660
H        1.27735420     8.01367660   -31.91043660
C        5.19035430     3.29267690   -29.91043660
O        5.95635410     3.87067700   -29.26243590
N        3.93338083     3.08811922   -29.49444865
H        3.29472991     2.57714400   -30.10148039
C        3.45622703     3.61748966   -28.20599183
H        3.97400998     4.56356267   -28.03746974
C        1.96554930     3.99149556   -28.25530360
H        1.76579710     4.65886623   -27.40776853
H        1.78650004     4.60531206   -29.14857548
C        0.93616118     2.87731779   -28.19564470
C        0.19693964     2.54615794   -29.34531930
H        0.41472129     3.03124550   -30.28780217
C       -0.84473928     1.60530901   -29.26901605
H       -1.40390349     1.35769534   -30.15921249
C       -1.14032847     0.97515168   -28.04750575
H       -1.92723468     0.23513180   -27.99657681
C       -0.39742732     1.29453030   -26.89765259
H       -0.61710036     0.80572272   -25.95927905
C        0.63252304     2.24977042   -26.97030679
H        1.18802396     2.50246720   -26.08016376
C        3.82749054     2.74507104   -26.99449565
O        3.92880086     3.27845422   -25.90207878
N        4.06077121     1.43270540   -27.15740985
H        3.88033723     1.00838189   -28.06475005
C        4.54370621     0.57368999   -26.06278154
H        4.09791298     0.92548253   -25.13337868
C        4.10907785    -0.88416944   -26.26678744
H        4.40170777    -1.19853491   -27.26896345
H        4.65750433    -1.49445688   -25.55081366
C        2.61532659    -1.17719104   -26.04949845
H        2.00489393    -0.57659530   -26.72101715
C        2.38732720    -2.65873089   -26.34208599
H        1.33879303    -2.92996837   -26.18833812
H        2.64305653    -2.87455405   -27.38613580
H        3.00857690    -3.29188046   -25.69594298
C        2.17223479    -0.91828586   -24.60603654
H        2.81366432    -1.45935938   -23.90096693
H        2.21291620     0.15059262   -24.36988280
H        1.13830123    -1.24851101   -24.45473731
C        6.06046912     0.64204254   -25.81887479
O        6.46611716     0.39683081   -24.69560160
N        6.88735440     1.03867690   -26.79843710
H        6.45835400     1.23967700   -27.69443700
C        8.27935410     1.41967690   -26.53343580
H        8.76235390     0.65367690   -25.92643740
C        9.07135390     1.43267690   -27.79943660
H        8.87735460     2.32667680   -28.39243700
H       10.10935400     1.65867690   -27.55143740
C        9.10835460     0.21267690   -28.67643740
O        9.62535380     0.20267690   -29.82143590
N        8.73035430    -0.97332310   -28.20043560
H        8.52635380    -1.62632310   -28.94743730
H        8.20535470    -1.06332310   -27.33943560
C        8.44935420     2.67767690   -25.60243610
O        9.28035450     3.53867700   -25.85843660
N        7.66735410     2.94467690   -24.56543730
H        6.94835420     2.26867700   -24.33943560
C        7.71535440     4.13967700   -23.68643570
H        8.09435460     4.99967670   -24.23843570
C        6.29135420     4.54467680   -23.32743640
H        6.22735400     5.32567690   -22.55943680
H        5.76735400     4.84567690   -24.24343680
H        5.61335420     3.75667690   -22.97543720
C        8.48435400     4.03767680   -22.39443590
O        8.25735380     4.79567670   -21.48943710
N        9.45335390     3.06767700   -22.26143650
H        9.55835440     2.62367700   -23.16543580
C       10.42935470     2.84867690   -21.20243640
H       10.08535390     2.88767700   -20.16943740
H       10.72935390     1.80467690   -21.28043560
C       11.64635470     3.73367690   -21.39443590
O       12.16635420     3.92267680   -22.47043610
N       12.31235410     4.05867670   -20.25543590
H       11.89335440     3.84267690   -19.35943600
C       13.55235390     4.91667700   -20.10343550
H       13.86735440     5.24867680   -21.09343720
C       13.34935380     6.08167700   -19.17943570
H       13.17735390     5.62367680   -18.20543670
C       14.61935420     6.91367670   -19.18843650
H       14.99835400     7.21967700   -20.17043690
H       14.46435450     7.93467710   -18.81843570
H       15.37735460     6.52967690   -18.49343680
C       12.11635400     6.97367670   -19.66443630
H       12.53535460     7.67367700   -20.38743590
H       11.33735470     6.30767680   -20.03743550
C       11.57135390     7.79767700   -18.48043630
H       10.66435430     8.33567710   -18.78243640
H       11.27735420     7.09867670   -17.68743710
H       12.25635430     8.56767650   -18.10343550
C       14.66035460     4.03967710   -19.59743690
O       14.42735390     3.17567680   -18.77043720
N       15.91135410     4.25867700   -20.04843710
H       16.22135350     4.97067690   -20.69843670
C       16.98435400     3.23667690   -19.83843610
H       16.66135410     2.39967680   -19.21943660
C       17.52735330     2.60167690   -21.13443570
H       17.70335390     3.38267680   -21.88443570
H       18.52635380     2.15667700   -21.04043580
C       16.55935480     1.54867680   -21.66843610
C       15.39135460     1.98267690   -22.36843680
H       15.24535470     3.03967690   -22.53543660
C       14.42335410     1.08367690   -22.76443670
H       13.53935430     1.51767690   -23.20543670
C       14.52435400    -0.23732310   -22.41143610
H       13.78135400    -0.91832310   -22.79743580
C       15.74335380    -0.71932310   -21.80243680
H       15.73235420    -1.78732310   -21.64443590
C       16.76235390     0.16867690   -21.39443590
H       17.69535450    -0.20332310   -20.99643710
C       18.08635330     3.91567680   -18.96643640
O       18.64235500     3.26367690   -18.06543730
N       18.43235400     5.18867680   -19.25843620
H       17.84835430     5.68967680   -19.91743660
C       19.50235370     5.95467710   -18.58843610
H       19.52135470     6.96467690   -18.99943730
H       19.37135510     5.95067690   -17.50643730
C       20.96135330     5.40967700   -18.70843700
O       21.18935390     4.32967710   -19.25043680
N       21.97635460     6.08567670   -18.19243620
H       21.72435380     6.98267700   -17.79543690
C       23.35235400     5.62567710   -18.27743720
H       23.66035460     5.43467710   -19.30543710
C       24.16735460     6.71967700   -17.63543700
H       23.61935420     7.12667700   -16.78543660
H       25.12135510     6.29067710   -17.32943730
C       24.48635480     7.90167710   -18.56743620
O       25.43235400     7.89167690   -19.30443570
N       23.68935390     8.93867680   -18.59543610
H       23.75635340     9.49067690   -19.44143680
H       22.94835470     9.03067680   -17.91043660
C       23.59535410     4.24367710   -17.56143570
O       24.46435360     3.51467680   -17.93643570
N       22.98335460     4.03267670   -16.40043640
H       22.41735460     4.79367690   -16.04643630
C       23.34635350     2.98767690   -15.45443630
H       24.36135480     2.64167690   -15.64543630
H       23.11335370     3.40067700   -14.47243690
C       22.50635340     1.65667690   -15.51943680
O       21.63035390     1.64067690   -16.34743690
N       22.71035390     0.75367690   -14.59643650
H       23.58235360     0.84067690   -14.08843610
C       21.85135460    -0.47232310   -14.46443650
H       21.60035510    -0.87132310   -15.44743630
C       22.69035340    -1.55832310   -13.77543640
H       22.10335350    -2.47632310   -13.79243660
H       23.59735490    -1.80432310   -14.32743640
O       23.00235370    -1.34432300   -12.39043620
H       23.68335340    -1.99532310   -12.20243640
C       20.54835510    -0.12232310   -13.72343640
O       19.62635420    -0.93832310   -13.60343650
N       20.41535380     1.12467690   -13.17943670
H       21.16135410     1.73167690   -13.49543670
C       19.34635350     1.84167700   -12.42943670
H       19.37935450     1.55867700   -11.37743660
C       19.60435490     3.38267680   -12.49543670
H       19.56235500     3.70767690   -13.53543660
H       18.80435370     3.87267680   -11.94043640
C       20.98835370     3.84767700   -11.87743660
O       21.67835430     4.77267690   -12.40943620
O       21.27635380     3.40567680   -10.71643640
C       17.90335460     1.61767690   -12.88943670
O       16.98835370     1.58067690   -12.09243680
N       17.74935340     1.40567700   -14.18343640
H       18.62235450     1.19267690   -14.65243630
C       16.47335430     0.99967690   -14.76143650
H       15.94535450     0.74067690   -13.84343620
C       15.80235390     2.20167680   -15.48243620
H       16.23235510     3.18767690   -15.30443670
H       16.08035470     2.00067690   -16.51743700
C       14.25835420     2.19567680   -15.14843650
O       13.84635450     2.17367700   -14.04043670
N       13.39135460     2.23467680   -16.16543580
H       12.41535380     2.28967690   -15.90043640
H       13.59635450     2.43167690   -17.13743590
C       16.48035430    -0.21532310   -15.71443650
O       15.45235440    -0.49732310   -16.36343570
N       17.54435350    -1.04132310   -15.70043660
H       18.32935330    -0.84132310   -15.09343620
C       17.57335470    -2.30532310   -16.54343610
H       16.90835380    -2.16632320   -17.39643670
C       19.01935390    -2.43632320   -17.09843640
H       19.13835330    -3.25632310   -17.80643650
C       19.49435420    -1.20432310   -17.90043640
H       18.83435440    -0.84232310   -18.69743730
H       19.70535470    -0.38432310   -17.20243640
H       20.54035380    -1.32632320   -18.20743560
O       19.90335460    -2.78232310   -16.02843670
H       19.67935370    -3.61832310   -15.61443610
C       17.09735490    -3.58932300   -15.81843660
O       17.43135450    -3.80132320   -14.66343690
N       16.30735400    -4.42932320   -16.52343560
H       15.99535470    -4.12732320   -17.43843650
C       15.82235430    -5.79932310   -16.05143740
H       15.37435440    -5.69032290   -15.06343650
C       14.74935440    -6.36332320   -17.08043670
H       14.30135440    -5.56132320   -17.66643710
H       15.20935440    -7.01132300   -17.82743640
C       13.74835400    -7.26032300   -16.36643600
H       14.22135450    -8.03132340   -15.75743680
C       12.71835420    -6.58832310   -15.47043610
H       12.27235410    -5.72532320   -15.98043630
H       11.87935450    -7.27032330   -15.28543660
H       13.17235470    -6.26832290   -14.52443600
C       12.97735400    -8.10532280   -17.25943570
H       12.47935390    -8.86632350   -16.64443590
H       12.25735380    -7.62932300   -17.93643570
H       13.64535430    -8.78232290   -17.80543710
C       17.04435350    -6.73332310   -15.99943640
O       17.76535420    -6.68332290   -16.99543570
N       17.18335340    -7.65332320   -15.02043630
C       16.48535350    -7.62132310   -13.75643630
H       15.43835450    -7.87332300   -13.96543690
H       16.52335360    -6.64932300   -13.24943640
C       17.24135400    -8.59832290   -12.88843630
H       16.56235500    -9.05032350   -12.15543650
H       18.06435390    -8.09032340   -12.37143610
C       17.77435490    -9.66932300   -13.90443610
H       16.95035360   -10.38232330   -14.02843670
H       18.61435510   -10.23732280   -13.48643680
C       18.08635330    -8.80632310   -15.11643600
H       19.09135440    -8.43732360   -14.90943620
C       18.03635410    -9.42632290   -16.52543640
O       16.87035370    -9.78932290   -16.88143730
N       19.15935520    -9.73032280   -17.28943630
H       20.05935480    -9.44732280   -16.92143630
C       19.11335370   -10.59932330   -18.50843620
H       18.32535360   -10.15732290   -19.11843680
C       20.44735340   -10.69932270   -19.17843630
H       21.12135510   -10.95632270   -18.35243610
H       20.49435420   -11.64632320   -19.73143580
C       20.78235440    -9.40732290   -19.81743620
N       20.20435330    -8.82332320   -20.91543580
C       20.82735440    -7.64932300   -21.08343700
H       20.51435470    -7.05032300   -21.92643740
N       21.67135430    -7.43132310   -20.02243610
H       22.23935510    -6.59832290   -19.95843700
C       21.71335410    -8.52232270   -19.22243690
H       22.42935370    -8.74932290   -18.44543650
C       18.59435460   -11.98432350   -18.23143580
O       18.04935460   -12.62032320   -19.12143710
N       18.75535390   -12.52332310   -17.02043720
H       19.31035420   -12.00232320   -16.35143660
C       18.21435360   -13.86832330   -16.60443690
H       18.46235470   -14.58932300   -17.38243680
C       18.74935340   -14.35932350   -15.22643660
H       18.17535400   -15.24832340   -14.96843620
H       19.79335400   -14.66932300   -15.27143670
O       18.55535510   -13.42032340   -14.23043630
H       19.03435520   -13.74232290   -13.46343610
C       16.67835430   -13.84532360   -16.59543610
O       16.00835420   -14.73132320   -17.19243620
N       16.08135410   -12.77832320   -16.05943680
H       16.67035480   -12.09832290   -15.59443660
C       14.59835430   -12.51032350   -16.06143570
H       14.03035450   -13.35532280   -15.67143630
C       14.38135430   -11.29132270   -15.15143680
H       14.92435460   -10.41732310   -15.53043650
H       13.36135390   -10.89732270   -15.23443600
H       14.70935440   -11.47032360   -14.11943630
C       14.14835450   -12.35132310   -17.50843620
O       13.27135470   -13.09232330   -17.88443570
N       14.85235400   -11.53432270   -18.35643580
H       15.50035380   -10.95532320   -17.83443640
C       14.68135450   -11.54632280   -19.82343670
H       13.74635410   -11.03232290   -20.04743580
C       15.68735410   -10.64332290   -20.42543600
H       16.64435390   -11.15832330   -20.49643710
C       15.29535390   -10.08732320   -21.90043640
H       14.67635440   -10.81132320   -22.44543650
H       14.67935470    -9.18032260   -21.85943600
H       16.16935350    -9.93432330   -22.54543690
O       15.98435400    -9.50832270   -19.68943600
H       16.29735370    -9.82532310   -18.83943560
C       14.74935440   -12.91532330   -20.50643730
O       13.76535420   -13.21632290   -21.18943600
N       15.75135420   -13.82632350   -20.24043660
H       16.41735460   -13.65532300   -19.49643710
C       15.71635440   -15.19832320   -20.89443590
H       15.70235440   -15.29832270   -21.97943690
C       16.95135500   -16.06532290   -20.37743570
H       17.03635410   -16.05932240   -19.29043580
H       16.79635430   -17.10332300   -20.67343710
C       18.36135480   -15.58732320   -20.92343710
H       18.26535420   -15.32332320   -21.97643660
H       18.56535340   -14.68932340   -20.34143640
C       19.65935520   -16.39032360   -20.68743710
H       20.37235450   -15.87432290   -21.33043670
H       20.12735370   -16.20132260   -19.72143550
N       19.68335340   -17.79932400   -21.12443730
H       19.40635490   -18.43432240   -20.38943670
C       19.59335330   -18.40032390   -22.30943680
N       19.83535390   -17.88932230   -23.44143680
H       20.06935500   -16.90732380   -23.47543720
H       19.65635490   -18.29832270   -24.34643550
N       19.45735360   -19.66532330   -22.41343690
H       19.60435490   -20.22532270   -21.58643720
H       19.71835330   -20.12532230   -23.27443700
C       14.46635440   -16.00532340   -20.44743730
O       13.88435460   -16.68732260   -21.25143620
N       14.06435390   -15.90332320   -19.19043730
H       14.54735470   -15.27932260   -18.55543710
C       12.97935390   -16.73732380   -18.64043620
H       13.09635450   -17.79632380   -18.87343600
C       13.06435390   -16.63632390   -17.11143680
H       12.11935420   -17.02732280   -16.71343610
H       13.93435380   -17.23532300   -16.81543730
H       13.08735470   -15.59732340   -16.75943570
C       11.61335470   -16.20832250   -19.11143680
O       10.80935380   -17.09532360   -19.35443690
N       11.38235380   -14.92132280   -19.13743590
H       12.19235420   -14.34932330   -18.93043710
C       10.36735440   -14.14132310   -19.82943730
H        9.40235420   -14.32232280   -19.35543630
C       10.73335460   -12.64832310   -19.66743660
H        9.98235420   -12.06432340   -20.21443560
H       10.73035430   -12.46332260   -18.58643720
H       11.71935460   -12.41832350   -20.08943560
C       10.14635470   -14.49732300   -21.35443690
O        9.00335410   -14.64432330   -21.76743700
N       11.18435380   -14.73232270   -22.16643710
H       12.13135430   -14.56932350   -21.84543610
C       11.07135390   -15.06432340   -23.54943660
H       10.46935460   -14.36032300   -24.12543680
C       12.50935460   -15.05432320   -24.19443700
H       13.14635470   -15.69632340   -23.58543590
H       12.47135450   -15.51532270   -25.18143650
C       13.02935410   -13.62432290   -24.45143700
H       12.69635390   -13.27332310   -25.42843630
H       12.56635380   -12.89832310   -23.78243640
S       14.82735440   -13.36032300   -24.32943730
C       15.42535400   -14.27832320   -25.76143650
H       16.49335480   -14.15132330   -25.98043630
H       15.19635390   -15.35032270   -25.78643610
H       15.00335410   -13.84332280   -26.67543600
C       10.53035450   -16.53832240   -23.72143550
O        9.86035440   -16.81832310   -24.65343670
N       10.88735390   -17.45132260   -22.82243730
H       11.53935430   -17.13632390   -22.11443710
C       10.46035390   -18.85432240   -22.78043560
H       10.65535450   -19.19632340   -23.79643630
C       11.22635460   -19.64532280   -21.79143710
H       12.30735400   -19.51632310   -21.73643680
H       10.74435420   -19.45232390   -20.83343700
C       11.13335420   -21.12232400   -22.16543580
H       10.10635380   -21.44632340   -22.33143620
C       11.86035440   -21.42832370   -23.51543620
H       11.26335430   -21.11132240   -24.37943650
H       12.88335420   -21.03732300   -23.59043690
H       11.95335390   -22.51832390   -23.59643550
C       11.67735390   -22.07432370   -21.06943700
H       11.44935420   -23.10432240   -21.36943630
H       12.76735400   -21.95732310   -21.02043720
H       11.26035400   -21.89332390   -20.07143590
C        8.92535400   -18.97732350   -22.52543640
O        8.26235390   -19.72332380   -23.21643640
N        8.40835380   -18.19932370   -21.60543630
H        8.98835470   -17.55932240   -21.07643700
C        6.94535400   -18.07532310   -21.29743580
H        6.49835440   -19.04732320   -21.08743670
C        6.70335440   -17.14832310   -20.07543560
H        7.01735400   -16.12032320   -20.25943570
C        5.22135400   -17.11832240   -19.70343590
H        4.63835430   -16.58332250   -20.46343610
H        4.82435420   -18.14132310   -19.70743560
H        4.92735430   -16.53132250   -18.82343670
C        7.42335410   -17.65032390   -18.78843690
H        6.91235400   -18.55332370   -18.43143650
H        8.46935460   -17.92832370   -18.97043610
H        7.23835420   -16.86232380   -18.04943660
C        6.35135410   -17.42932320   -22.58143620
O        5.37235400   -17.98332210   -23.03043560
N        6.89876929   -16.36156892   -23.19166502
H        7.72162014   -15.93277952   -22.76864237
C        6.27957545   -15.70849296   -24.37401309
H        5.26154444   -15.42644692   -24.09839541
C        7.05456274   -14.42176166   -24.72162403
H        7.03445273   -13.76494284   -23.85043337
H        8.09805114   -14.67910044   -24.90831622
C        6.53916293   -13.62568974   -25.94335530
H        7.06843546   -12.67193940   -25.96960686
H        6.80781563   -14.16717632   -26.85149627
C        5.02765578   -13.33675860   -25.99851994
H        4.83698174   -12.64561316   -26.81921805
H        4.48710885   -14.25643253   -26.22116732
N        4.50658661   -12.76756382   -24.74541408
H        5.16288314   -12.58280062   -24.01056103
C        3.23123488   -12.56398226   -24.47164212
N        2.27701734   -12.66726178   -25.34714028
H        2.46542896   -12.81525346   -26.33297882
H        1.34075241   -12.41006552   -25.05744662
N        2.86659225   -12.23338593   -23.27199554
H        3.52013882   -12.02819314   -22.54697820
H        1.86863165   -12.15817592   -23.09958299
C        6.11433370   -16.63648644   -25.58984724
O        5.08389874   -16.58668909   -26.22851382
N        7.06335400   -17.52732280   -25.86943630
H        7.86135440   -17.57632260   -25.24743650
C        6.86135440   -18.65232280   -26.79643630
H        6.44235420   -18.31032370   -27.74343680
C        8.26535420   -19.30832290   -26.95443730
H        8.69035430   -19.56032370   -25.98343660
C        8.22235390   -20.62432290   -27.66843610
H        7.57335420   -21.26932330   -27.06343650
H        7.84935430   -20.49732400   -28.69243620
H        9.21635440   -21.08732220   -27.66243550
C        9.25935460   -18.43532370   -27.64743610
H        9.16935440   -18.30232240   -28.72543720
H        9.20935440   -17.42332270   -27.24643710
C       10.69035430   -18.83632280   -27.43643570
H       11.25935460   -18.07732390   -27.98643680
H       10.97735400   -18.51032260   -26.42843630
H       11.05835440   -19.83632280   -27.69643590
C        5.79635430   -19.67932320   -26.29543690
O        4.80735450   -19.81532290   -26.99943730
N        5.92835430   -20.18132400   -25.06843570
H        6.56835410   -19.67132380   -24.47043610
C        4.98735430   -21.17832370   -24.49943730
H        5.12435440   -22.08932300   -25.08143620
C        5.38735440   -21.64632230   -23.06743620
H        6.47035410   -21.69532390   -22.95143700
H        4.91835400   -20.97232250   -22.35243610
C        4.81735420   -23.06932260   -22.80143740
O        5.10535430   -23.98432350   -23.54743580
N        3.97335430   -23.24332240   -21.82143590
H        3.66935420   -24.11832240   -21.41143610
H        3.74835420   -22.45632360   -21.22343640
C        3.54435420   -20.68932340   -24.62543680
O        2.66035410   -21.47932240   -24.88643650
N        3.31235430   -19.42032240   -24.51143650
H        4.08235410   -18.82432370   -24.23243710
C        2.02435420   -18.73132320   -24.69243620
H        1.39235420   -19.04532240   -23.86143680
C        2.18335410   -17.20732310   -24.45343590
H        2.74935410   -16.74532320   -25.26143650
C        0.85935420   -16.40832330   -24.52343560
H        0.17735420   -16.63132290   -23.69343570
H        1.02635420   -15.33232310   -24.39543720
H        0.37735420   -16.58732220   -25.49243740
O        2.79635430   -16.83332250   -23.26543620
H        3.57935430   -17.37832260   -23.15943720
C        1.31835420   -18.96332360   -26.06743620
O        0.18035420   -19.38332370   -26.13443570
N        2.06935430   -18.82632260   -27.13543700
H        3.06035420   -18.79532240   -26.93043710
C        1.77535430   -18.80432320   -28.56143570
H        0.84035420   -18.24832340   -28.64143560
C        2.83535430   -17.94932370   -29.29843710
H        3.77735420   -18.49232290   -29.23043630
H        2.52935430   -17.98432350   -30.34443660
C        3.00335430   -16.40432360   -28.86143680
H        3.06835410   -16.24232290   -27.78543660
C        4.30135440   -15.84932330   -29.54643630
H        5.14635420   -16.33132360   -29.04043580
H        4.22935440   -15.95032310   -30.63643650
H        4.32735440   -14.77632330   -29.32043650
C        1.79335430   -15.56332300   -29.14343640
H        1.18335430   -15.43432330   -28.24043660
H        2.21035430   -14.61332320   -29.49943730
H        1.13035420   -15.92132280   -29.94043730
C        1.54535420   -20.23932270   -28.90343670
O        0.64435420   -20.58132360   -29.55343630
N        2.46535420   -21.09632300   -28.55043600
H        3.22635410   -20.66932300   -28.03643610
C        2.63035420   -22.46532250   -28.94943620
H        2.79935430   -22.47332380   -30.02643590
C        3.95935420   -22.98032380   -28.33143620
H        4.70635410   -22.18732260   -28.38743590
H        3.69335410   -23.09732250   -27.28143690
C        4.54035430   -24.31632230   -28.88143730
H        3.90935420   -25.20532230   -28.88243680
C        5.14535430   -24.06232260   -30.30943680
H        4.42635440   -23.68332290   -31.04643630
H        5.97235440   -23.35232350   -30.18943600
H        5.52535440   -24.97532270   -30.78543660
C        5.72935440   -24.61132240   -28.04343610
H        6.21535440   -25.50032230   -28.46443560
H        6.36935420   -23.72932240   -27.91243550
H        5.48235420   -24.88532260   -27.01043700
C        1.44635430   -23.40232280   -28.64343640
O        1.44335420   -24.44032290   -29.28843690
N        0.51535420   -23.02132230   -27.75843620
H        0.54035430   -22.17632290   -27.20043560
C       -0.75564580   -23.80632400   -27.50243570
H       -0.47264580   -24.85432240   -27.40143590
C       -1.49764570   -23.28432270   -26.20043560
H       -2.02564570   -22.34232330   -26.35143660
H       -2.20264580   -24.04532240   -25.86743740
C       -0.55464580   -22.90132330   -25.03443720
H        0.17835420   -22.20932390   -25.44743730
H       -1.11164580   -22.42132380   -24.23043630
C        0.18435420   -24.07732390   -24.48043630
O       -0.22164580   -25.20832250   -24.31543730
N        1.45135430   -23.90532300   -24.24643710
H        1.98235420   -24.64932250   -23.81043620
H        1.97335420   -23.06432340   -24.46343610
C       -1.75364580   -23.70432280   -28.68843650
O       -2.64564590   -24.50432400   -28.79743580
N       -1.62664580   -22.69632340   -29.53143690
H       -0.82664580   -22.07832340   -29.46643640
C       -2.42864580   -22.53932380   -30.76943590
H       -1.77864580   -22.09932330   -31.52543640
H       -2.67264580   -23.52232360   -31.17243580
C       -3.64864590   -21.65632250   -30.81343650
O       -4.59264560   -21.91232300   -31.52543640
N       -3.75464580   -20.61532400   -29.96743580
H       -3.01164580   -20.55332370   -29.28143690
C       -4.95964570   -19.77032280   -29.73643680
H       -5.66564560   -20.13432310   -30.48343660
C       -5.62364580   -20.11132240   -28.38043590
H       -4.87164590   -20.03332330   -27.58543590
H       -6.42564580   -19.36932370   -28.28343580
C       -6.15264560   -21.51732250   -28.39443590
C       -7.51164580   -21.74732400   -28.72243690
H       -8.18864540   -20.93532370   -28.94343570
C       -7.94464590   -23.05232240   -28.78443720
H       -8.93864540   -23.26632310   -29.15043640
C       -7.08964590   -24.16032220   -28.61743740
O       -7.41964580   -25.47932240   -28.76643560
H       -6.61064580   -25.99332240   -28.71543690
C       -5.76064590   -23.93732260   -28.18343730
H       -5.10964580   -24.71232220   -27.80543710
C       -5.31864600   -22.63832280   -28.00443650
H       -4.28064580   -22.52832220   -27.72943690
C       -4.56464580   -18.25232320   -29.90843580
O       -5.39464570   -17.41232300   -29.76343730
N       -3.34264590   -17.86232380   -30.27143670
H       -2.64364580   -18.59132390   -30.18743710
C       -2.79864570   -16.50032230   -30.20643620
H       -3.40664580   -15.87832360   -29.55043600
C       -1.36064580   -16.47432330   -29.72143550
H       -0.73964580   -16.92132380   -30.49643710
H       -0.97264580   -15.46732330   -29.57043650
O       -1.34564580   -17.20032310   -28.51143650
H       -1.38664580   -16.53432270   -27.82143590
C       -2.83564570   -15.79532340   -31.56343650
O       -2.56864570   -14.60432340   -31.53943630
N       -3.22564580   -16.35532380   -32.67943570
H       -3.52564570   -17.32032390   -32.59943770
C       -3.30164580   -15.69132330   -33.98643490
H       -3.60164570   -16.32532310   -34.82043460
H       -4.10764600   -14.96032330   -33.93843460
C       -1.95064580   -15.09732340   -34.38243480
O       -1.79564580   -13.91232300   -34.29643630
N       -1.00964580   -15.98032280   -34.62943650
H       -1.28664580   -16.95332340   -34.57143780
C        0.41035420   -15.74332330   -34.99143600
H        0.28435420   -14.86032300   -35.61843490
C        1.30635420   -15.54532340   -33.74743650
H        0.74035420   -14.84332280   -33.13343810
C        1.66035430   -16.75632290   -32.87043760
H        2.38835430   -17.33432390   -33.45243840
H        2.07435420   -16.50932310   -31.88443570
H        0.71035420   -17.30332370   -32.81943510
C        2.58535430   -14.82632350   -34.33043670
H        3.31835410   -15.43132310   -34.86443710
H        2.20435430   -14.05132290   -34.99543760
C        3.33635430   -14.10832310   -33.19243620
H        4.13435410   -14.81832310   -32.94243620
H        3.75435420   -13.14832310   -33.52143480
H        2.65535430   -13.95032310   -32.34743500
C        1.03435420   -16.82432370   -35.88243480
O        0.70135420   -17.95332340   -35.60143660
N        1.98435430   -16.44532390   -36.76443480
H        2.24235420   -15.46532340   -36.75643540
C        2.91335420   -17.30632400   -37.43943790
H        2.38835430   -18.10632320   -37.96143720
C        3.65435430   -16.42832370   -38.44243620
H        4.00935410   -15.55132290   -37.90043640
H        4.54535440   -16.92532350   -38.82543560
C        2.74135420   -16.04432300   -39.60443500
H        2.37035420   -16.94532390   -40.09243770
H        1.98035420   -15.47132300   -39.07443620
C        3.54135420   -15.22132300   -40.59943770
H        4.45135400   -15.79032330   -40.79043580
H        2.94735430   -15.21532340   -41.51243590
N        3.80035420   -13.86732290   -40.03943630
H        3.41535430   -13.53632350   -39.16643520
C        4.54735420   -12.91132350   -40.61743550
N        5.21935420   -13.12432290   -41.69543460
H        4.99835440   -13.99532320   -42.15643690
H        5.69435410   -12.36632350   -42.16343690
N        4.64435430   -11.73032280   -40.13343810
H        3.99435420   -11.53532310   -39.38543700
H        5.10935400   -11.02732280   -40.69043730
C        3.88935420   -18.10732270   -36.54143520
O        4.60735420   -17.48132320   -35.75943760
N        4.12935400   -19.36832240   -36.76443480
H        3.73735430   -19.82032390   -37.58143620
C        5.05035400   -20.20232390   -36.00443650
H        4.76035400   -20.18532370   -34.95443730
C        4.85035420   -21.64332390   -36.45443730
H        3.77435420   -21.85432240   -36.42443470
H        5.13735440   -21.64232250   -37.51343540
C        5.56535430   -22.75432400   -35.75243760
C        6.83135410   -23.24232290   -36.12843700
H        7.41235400   -22.75232320   -36.89643480
C        7.50635430   -24.18532370   -35.31243520
H        8.42235470   -24.65632250   -35.63843540
C        6.85735420   -24.70932390   -34.16643520
H        7.26935430   -25.53632350   -33.60643770
C        5.56935410   -24.18032260   -33.81843570
H        5.00535440   -24.60932350   -33.00343700
C        4.90835430   -23.25732230   -34.66343690
H        3.92435430   -22.96232220   -34.33043670
C        6.56735420   -19.77832220   -36.15343480
O        7.44535400   -20.05132290   -35.38943480
N        6.88035440   -19.13232230   -37.30343630
H        6.16835400   -18.93832400   -37.99743650
C        8.13435460   -18.55332370   -37.74943540
H        8.82135390   -19.39632230   -37.81543730
C        7.93235450   -18.01932330   -39.18043520
H        7.04535440   -17.38732340   -39.22043610
H        8.77535440   -17.34232330   -39.32443620
C        7.74835440   -18.92032240   -40.37243650
H        8.20535470   -18.46232220   -41.24943540
H        8.13935380   -19.88532260   -40.04943470
C        6.28635410   -19.20832250   -40.56343460
O        5.71335410   -19.07932280   -41.65043640
O        5.74235440   -19.89932250   -39.70943830
C        8.65435410   -17.47132300   -36.88143540
O        9.83235450   -17.34432220   -36.64543530
N        7.78835440   -16.66032220   -36.31643680
H        6.81635430   -16.94132230   -36.35343550
C        8.12835410   -15.75332360   -35.24943540
H        9.00835420   -15.18932340   -35.55943680
C        7.00035430   -14.72032360   -34.94943620
H        6.09635400   -15.19932270   -34.57243730
C        7.51435420   -13.74132350   -33.86443710
H        8.56635380   -13.47732350   -34.02843480
H        6.94335410   -12.80432320   -33.85643770
H        7.37535430   -14.17932320   -32.86843490
C        6.69635440   -13.93532280   -36.18643570
H        7.64635420   -13.52932260   -36.53443530
H        6.40435410   -14.63332270   -36.97043610
C        5.61735440   -12.89532280   -36.25043490
H        4.64335440   -13.13932320   -35.80843730
H        5.83335400   -12.03232290   -35.60843660
H        5.29135420   -12.56732270   -37.24443820
C        8.60135460   -16.60032270   -33.98743820
O        9.39535430   -16.21932220   -33.15943530
N        8.15035440   -17.80632400   -33.73543550
H        7.61635400   -18.25332260   -34.47043610
C        8.56835460   -18.66332240   -32.60243610
H        8.48835470   -17.99232290   -31.74743650
C        7.59735440   -19.81232260   -32.26743700
H        7.73935410   -20.56632230   -33.04143520
H        8.00235460   -20.25232320   -31.35543630
C        6.10635420   -19.50532340   -32.23243710
H        5.91435430   -19.33032230   -33.29043580
C        5.33635430   -20.80332370   -31.86943630
H        4.24535420   -20.73132320   -31.95643620
H        5.51835440   -21.61132240   -32.59043500
H        5.58435440   -21.24032400   -30.89443590
C        5.65735440   -18.29232220   -31.43843650
H        4.56735420   -18.40632250   -31.47643660
H        6.04035430   -18.27432250   -30.41043660
H        5.81435440   -17.31532290   -31.91243550
C        9.89935400   -19.21232220   -32.84443660
O       10.72335430   -19.08632280   -31.93943600
N       10.11635400   -19.65032390   -34.07943730
H        9.32935430   -19.64032360   -34.71743770
C       11.48735430   -20.09332280   -34.52343750
H       11.76535420   -20.97332380   -33.94343570
C       11.39935400   -20.47932240   -35.99143600
H       10.93535420   -19.63032340   -36.49343490
H       12.37535380   -20.66032220   -36.44243620
C       10.45335390   -21.71432300   -36.32043460
H        9.69435410   -21.81632230   -35.54443740
H        9.91935440   -21.43632320   -37.22843550
C       11.26235390   -23.05632400   -36.43643570
O       11.08935450   -23.85632320   -37.38843540
O       12.13835430   -23.31532290   -35.59343720
C       12.57235430   -19.01132390   -34.37243650
O       13.63835430   -19.33132360   -34.03143690
N       12.11135390   -17.70532230   -34.47543720
H       11.19735430   -17.46632390   -34.84343720
C       12.98035430   -16.45632360   -34.44243620
H       13.91535380   -16.72732350   -34.93243790
C       12.38735390   -15.29132270   -35.25743480
H       12.81735420   -14.30632310   -35.03743740
H       12.58535390   -15.46332260   -36.32243730
H       11.33335400   -15.13632300   -34.99343490
C       13.31735420   -16.03232380   -33.08643720
O       14.52835460   -15.87732320   -32.78543470
N       12.30535410   -16.03832240   -32.21043780
H       11.37735460   -16.39332390   -32.40343480
C       12.58235450   -15.72332290   -30.78143690
H       13.10935400   -14.76932330   -30.77243610
C       11.30235390   -15.60832310   -29.99843600
H       10.78735450   -16.56832310   -29.96543690
C       11.60735420   -15.24132350   -28.55243680
H       12.38635440   -15.91732310   -28.17943570
H       12.09535410   -14.26732350   -28.42243580
H       10.67035390   -15.24732300   -27.98243710
C       10.28235440   -14.52232270   -30.51043700
H       10.70635410   -13.52432350   -30.40543560
H       10.16135410   -14.73232270   -31.57343670
C        8.90735440   -14.46432300   -29.82343670
H        8.99035450   -14.04132270   -28.81443600
H        8.24835400   -13.89632320   -30.49243740
H        8.43635460   -15.45432280   -29.85643580
C       13.50535390   -16.80132290   -30.12643620
O       14.44335460   -16.57232280   -29.33243560
N       13.31235410   -18.01532360   -30.59243580
H       12.62435440   -18.13832280   -31.32443620
C       14.11235430   -19.22032360   -30.18143650
H       14.19335460   -19.22532270   -29.09443660
C       13.44735430   -20.50332260   -30.68643570
H       13.36635400   -20.53332330   -31.77343560
C       14.13435460   -21.77432250   -30.30043600
H       13.44035430   -22.61932370   -30.21343610
H       14.72135450   -21.86332320   -31.22243690
H       14.79535390   -21.66132350   -29.43143650
O       12.27735420   -20.60332300   -30.04543690
H       11.67435460   -20.03632350   -30.53243640
C       15.53935430   -19.20032310   -30.71743580
O       16.48035430   -19.52732280   -30.06043620
N       15.76735400   -18.82832340   -32.00443650
H       14.95835400   -18.56732370   -32.55443570
C       17.13835330   -18.71232220   -32.56643680
H       17.76435470   -19.54932400   -32.25543590
C       17.22435380   -18.64432330   -34.08743670
H       16.44835470   -17.92432400   -34.34843830
H       18.17735480   -18.30832290   -34.49643710
C       17.00735470   -20.00232320   -34.82243730
H       17.85535430   -20.66632270   -34.65443800
H       16.14835360   -20.48532300   -34.35643770
C       16.77435490   -19.91232300   -36.29543690
H       15.84835430   -19.34732250   -36.39643480
H       17.61035350   -19.42232320   -36.79643630
C       16.55135350   -21.30232240   -36.96743770
H       17.38635440   -21.99932290   -37.04243470
H       15.74035450   -21.79432300   -36.43043520
N       15.95335390   -21.18632320   -38.31943510
H       15.18535420   -20.53232380   -38.25843810
H       16.64735410   -20.85332300   -38.97343830
H       15.54035380   -22.06132320   -38.61043550
C       17.87135510   -17.47332380   -31.88643650
O       19.04135510   -17.55132290   -31.62843700
N       17.17035480   -16.36732290   -31.56043620
H       16.18935390   -16.29732320   -31.80343630
C       17.76435470   -15.44532300   -30.49343680
H       18.59735490   -14.91932300   -30.96043590
C       16.82435420   -14.28532310   -30.03443720
H       16.04935460   -14.75332360   -29.41543580
H       17.31635480   -13.55132290   -29.38343620
C       16.21435360   -13.43432330   -31.19343570
C       14.98135380   -12.92232320   -30.83943560
H       14.46235470   -13.09632300   -29.90843580
C       14.32535460   -12.12332340   -31.79243660
H       13.34835430   -11.75732330   -31.51443670
C       14.94835380   -11.84332280   -33.03643800
H       14.43835450   -11.22332290   -33.75943760
C       16.22535510   -12.38032340   -33.36643600
H       16.67235370   -12.16632270   -34.32643510
C       16.84435460   -13.21532340   -32.43843460
H       17.82635500   -13.61432270   -32.64643480
C       18.30635450   -16.16332240   -29.20043560
O       19.47035410   -15.99932290   -28.76443670
N       17.41335490   -16.82032390   -28.48343660
H       16.49435420   -16.86632350   -28.90943720
C       17.70535470   -17.31532290   -27.11443710
H       17.95735360   -16.48032380   -26.46143720
C       16.53935430   -18.07432370   -26.57743640
H       15.60235400   -17.58932300   -26.85043720
H       16.57235340   -19.02532390   -27.10843660
C       16.65335460   -18.41832350   -25.04343610
H       17.60435490   -18.91332240   -24.84543610
C       16.34835430   -17.18532370   -24.13643650
H       15.26535420   -17.02132230   -24.07943730
H       16.72335430   -17.25532340   -23.10843660
H       16.72635460   -16.21932220   -24.49343680
C       15.51935390   -19.42432400   -24.74143600
H       15.73535440   -20.40732380   -25.17843630
H       15.37235450   -19.48232270   -23.65643690
H       14.61635400   -18.95332340   -25.14743610
C       18.91735460   -18.36332320   -27.14943700
O       19.70335390   -18.36832240   -26.22743610
N       19.01935390   -19.19032290   -28.15443610
H       18.19835470   -19.30532260   -28.73543740
C       19.98035430   -20.27532390   -28.39143560
H       20.11035350   -20.94432260   -27.54043580
C       19.41635510   -21.12832260   -29.60843660
H       19.02435490   -20.43832400   -30.35643580
H       20.22635460   -21.68432240   -30.07943730
C       18.39635470   -22.14632230   -29.21843720
O       18.02235410   -22.34932330   -28.04643630
N       17.93335340   -22.99632260   -30.10243610
H       17.32335470   -23.73732380   -29.77943610
H       18.17735480   -22.81032370   -31.06743620
C       21.34735490   -19.67532350   -28.78443720
O       22.34835430   -20.36532400   -28.64643670
N       21.42435460   -18.41632270   -29.30943680
H       20.59635350   -17.85732270   -29.48143580
C       22.72335430   -17.70232390   -29.34543610
H       23.48935510   -18.46932220   -29.45443730
C       22.68735500   -16.83332250   -30.61443710
H       21.75535390   -16.28032300   -30.73243710
H       23.47235490   -16.07732390   -30.60743710
C       22.89535330   -17.69632340   -31.86943630
H       22.19935420   -18.53032300   -31.95843700
H       22.70835490   -17.05932240   -32.73343660
C       24.30735400   -18.26432230   -31.99543570
O       25.17735480   -17.93832400   -31.24843600
N       24.63635440   -19.07732390   -32.90643690
H       25.57935330   -19.44632340   -32.93943790
H       23.92635350   -19.34932330   -33.57543560
C       22.97335430   -16.82232280   -28.02943610
O       23.92135430   -16.02232360   -27.93643570
N       22.08035470   -16.97332380   -27.02943610
H       21.23335460   -17.50832370   -27.18243600
C       22.07835390   -16.18032260   -25.77243610
H       21.18035510   -16.45732310   -25.22143550
C       23.33935360   -16.66432380   -24.87043570
H       23.40735440   -17.75032230   -24.81243710
H       24.24935340   -16.26932330   -25.32143590
C       23.05535510   -16.26432230   -23.41543580
O       21.96635440   -15.97432330   -22.96843720
N       24.03735350   -16.47432330   -22.57143590
H       23.83535390   -16.54432300   -21.58043670
H       24.86835480   -16.94032290   -22.91643710
C       22.08835410   -14.62632270   -26.04543690
O       22.70335390   -13.81632330   -25.29243660
N       21.27235410   -14.19032290   -26.96943660
H       20.83535390   -14.89732270   -27.54843710
C       20.98035430   -12.81532290   -27.38243680
H       21.80835340   -12.18632320   -27.05243680
C       20.75735470   -12.76532270   -28.92943570
H       19.95535470   -13.43132310   -29.24843600
C       20.39235500   -11.38632300   -29.32343670
H       19.49735450   -11.06632330   -28.77643590
H       21.18735500   -10.67832280   -29.05743600
H       20.20435330   -11.32332320   -30.40243720
C       22.01135440   -13.22032360   -29.68343730
H       22.76535420   -12.43432330   -29.63743590
H       22.34835430   -14.17032340   -29.26743700
C       21.86135480   -13.49432280   -31.18643570
H       20.94135480   -14.02332310   -31.46743580
H       21.88135340   -12.51232340   -31.67543600
H       22.66335490   -14.02932260   -31.70843700
C       19.78735350   -12.35532280   -26.52543640
O       18.70835490   -12.98332310   -26.53443720
N       19.98135380   -11.27332310   -25.74343680
H       20.91135410   -10.87032320   -25.73443600
C       19.06735420   -10.92032340   -24.66043660
H       18.11635400   -11.45132350   -24.69543650
C       19.65835380   -11.14832310   -23.24243740
H       19.08835410   -10.62032320   -22.47843550
C       19.99035450   -12.57432270   -22.94243620
H       19.10335350   -13.20032310   -23.09443660
H       20.84735490   -12.89932350   -23.54543690
H       20.31735420   -12.60032270   -21.89643670
O       20.93335340   -10.54132270   -23.21543690
H       20.72835350    -9.62732320   -23.00543590
C       18.70635410    -9.38532350   -24.88343620
O       19.47035410    -8.50732330   -24.60343550
N       17.55035400    -9.16732310   -25.52343560
C       16.56735420   -10.13632300   -25.97943690
H       16.29735370   -10.88132290   -25.22143550
H       17.02035330   -10.53532310   -26.89543720
C       15.30635450    -9.29532340   -26.28443720
H       14.66235450    -9.25032330   -25.39743610
H       14.72335430    -9.85832310   -27.02443700
C       15.73335460    -7.80532310   -26.66143610
H       14.97035410    -7.07432320   -26.36643600
H       15.93935390    -7.72232290   -27.73543740
C       17.13635440    -7.76832290   -25.82943730
H       17.89135360    -7.26832290   -26.43443680
C       16.98535350    -7.01632310   -24.51443670
O       16.51935390    -7.58632330   -23.55343630
N       17.29935460    -5.71632290   -24.45143700
H       17.53935430    -5.31932310   -25.35143660
C       17.29435350    -4.88332320   -23.24143600
H       17.76335330    -5.40232320   -22.40543560
C       18.24435420    -3.70332310   -23.50543590
H       17.70935440    -3.19132300   -24.30543710
H       18.28035350    -3.04332300   -22.63943670
S       19.87635420    -4.07632300   -24.19743730
H       20.24335480    -4.48632290   -22.98043630
C       15.80935380    -4.47332290   -22.84843640
O       15.15135380    -3.78432300   -23.59143640
N       15.31035420    -5.06632330   -21.77343560
H       15.94435410    -5.69332310   -21.29143710
C       14.02735420    -4.81532290   -21.14643670
H       13.49535470    -4.28532310   -21.93643570
C       13.32635400    -6.12032320   -20.69943620
H       13.94635390    -6.92832330   -20.30943680
H       12.60935400    -5.74732300   -19.96843720
C       12.51935390    -6.59032300   -21.90543560
H       11.83035470    -5.76432320   -22.07943730
C       13.23635390    -6.88632300   -23.24043660
H       14.05335430    -7.60432290   -23.09243580
H       12.54535390    -7.12932300   -24.05643650
H       13.71835420    -5.94332310   -23.52643590
C       11.84235380    -7.89732310   -21.47243690
H       11.25835420    -7.67532300   -20.57043650
H       11.29935460    -8.40032290   -22.28243640
H       12.58535390    -8.64832310   -21.17543600
C       14.13735390    -3.78732300   -20.00543590
O       15.10735420    -3.81632300   -19.28443720
N       13.16135410    -2.89932300   -19.85443690
C       12.05335430    -2.51732300   -20.74843600
H       11.48835470    -3.45032310   -20.87043570
H       12.26035400    -2.09532310   -21.73943710
C       11.30235390    -1.39632310   -20.07343670
H       10.37835410    -1.74032310   -19.59143640
H       10.93535420    -0.56332310   -20.68543620
C       12.32135390    -0.80232310   -19.06943700
H       11.96335410    -0.23432310   -18.20143700
H       13.04435440    -0.12632310   -19.54443740
C       13.09735390    -1.99832310   -18.61743740
H       14.16135410    -1.77132310   -18.54843710
C       12.60035420    -2.72932310   -17.37443730
O       11.64935400    -3.51832320   -17.34243580
N       13.26335430    -2.39432310   -16.24143600
H       14.03635410    -1.75232320   -16.37143710
C       13.06335450    -2.93832300   -14.90343670
H       13.17635440    -4.01732300   -15.00443650
C       14.24335380    -2.25932310   -14.08943650
H       15.24235440    -2.40232300   -14.49943640
H       14.10135460    -1.18532310   -14.20143600
C       14.28835390    -2.59932300   -12.52843670
H       13.39835450    -2.21732310   -12.02743630
C       14.56135460    -4.15332320   -12.39743610
H       13.75935460    -4.84432320   -12.68643670
H       15.35235400    -4.42932320   -13.10543630
H       14.94935420    -4.35332300   -11.39143660
C       15.54535390    -1.86032310   -11.97843650
H       15.58635430    -1.96832310   -10.88743690
H       16.51735500    -2.20332310   -12.35343650
H       15.49635410    -0.77532310   -12.13343620
C       11.68635460    -2.53632310   -14.25743680
O       11.06035420    -3.24932310   -13.53843690
N       11.17435460    -1.32332310   -14.56043620
H       11.69835380    -0.77532310   -15.23143670
C        9.83635430    -0.74332310   -14.28643610
H        9.11835380    -1.51732310   -14.01543620
C        9.97835450     0.28467690   -13.09843640
H        8.97335430     0.68167690   -12.95143600
H       10.27035430    -0.26932310   -12.20743660
C       11.00235460     1.36767690   -13.33943650
H       11.95235440     0.90867690   -13.61343670
H       10.77135470     2.09967680   -14.11243630
C       11.12335400     2.18967700   -12.03943630
H       11.78735450     3.02867700   -12.24543670
H       10.15435410     2.54867700   -11.69343660
N       11.74635410     1.49767680   -10.90943620
H       11.16935440     1.28767690   -10.10843660
C       13.01635460     1.41967690   -10.49643610
N       14.01635460     1.54267690   -11.26843640
H       13.84435460     1.74167690   -12.24343680
H       14.93535420     1.61067690   -10.85543630
N       13.31435390     1.18567690    -9.25243660
H       12.61835380     1.06167690    -8.53143690
H       14.28135400     1.05367700    -8.99043660
C        9.25135420    -0.07032310   -15.51143650
O        9.97735400     0.59367690   -16.21843720
N        7.93835400    -0.14032310   -15.64943600
H        7.36635400    -0.58932310   -14.94443610
C        7.24135400     0.54967690   -16.75043680
H        6.79435440     1.48567690   -16.41543580
H        7.81235410     0.61667690   -17.67643740
C        5.92035440    -0.07732310   -17.23043630
O        5.25735430     0.46467690   -18.10743710
N        5.44622274    -1.16750132   -16.60851860
H        5.97285329    -1.55073322   -15.83695436
C        4.07957698    -1.71528903   -16.79099632
H        3.47250145    -0.98195702   -17.31948204
C        4.07677363    -2.99944375   -17.63772476
H        4.48827187    -2.77937514   -18.62050816
C        4.87202148    -4.13523640   -16.99324824
H        5.84676316    -3.77947507   -16.64530757
H        4.34325502    -4.56779236   -16.13362248
H        5.06404852    -4.93208578   -17.71386513
O        2.74534498    -3.44066972   -17.78380339
H        2.71756185    -4.30295060   -18.22069640
C        3.38938192    -1.98689524   -15.45241196
O        4.04856730    -2.35138713   -14.49418632
N        2.05609137    -1.85117858   -15.40434341
H        1.58599900    -1.57697169   -16.25834868
C        1.20486033    -2.27261655   -14.27256233
H        1.77134774    -2.09939929   -13.36227044
C       -0.07345310    -1.39945458   -14.16239896
H       -0.70825811    -1.83336806   -13.38976230
C        0.29562718     0.01184274   -13.67563637
H        0.92080939     0.53687844   -14.40955707
H       -0.60849620     0.61303500   -13.50758334
H        0.83605038    -0.03305089   -12.72247317
C       -0.92647553    -1.25024301   -15.44283369
H       -1.82118792    -0.67777855   -15.19477923
H       -0.37500561    -0.68068827   -16.18748598
C       -1.37953599    -2.56354358   -16.08259494
H       -2.11516035    -2.36693564   -16.87190745
H       -0.53149846    -3.08207791   -16.54395131
H       -1.84369288    -3.22317580   -15.33978070
C        0.89770796    -3.78823365   -14.24697640
O        0.13449237    -4.23758223   -13.40559586
N        1.49664715    -4.56586127   -15.15969917
H        2.12017036    -4.11021935   -15.81488163
C        1.27849411    -6.01502982   -15.34531466
H        1.75771998    -6.29845781   -16.27787007
C        1.98874620    -6.84407110   -14.25337246
H        1.56390014    -6.58702648   -13.28395797
C        1.90399526    -8.36102962   -14.44265165
H        2.56817411    -8.87621588   -13.73760879
H        0.89039154    -8.72103900   -14.26732565
H        2.18874680    -8.65004539   -15.46084232
O        3.37168009    -6.56190007   -14.22544093
H        3.76031405    -6.98809113   -15.02866319
C       -0.21225960    -6.33953206   -15.50663808
O       -0.80945846    -6.97093003   -14.63378566
N       -0.81918567    -5.84224793   -16.60761600
H       -0.14909321    -5.52138811   -17.31839135
C       -2.09719001    -6.49036462   -17.05078850
C       -3.31084046    -5.83564049   -16.37484188
H       -3.22082314    -5.91133296   -15.27515249
H       -4.25052663    -6.33181892   -16.68304968
H       -3.36876600    -4.76972255   -16.66090138
H       -2.08023362    -7.57116643   -16.76856410
C       -2.14507023    -6.41247859   -18.54808081
N       -3.04346874    -5.81134647   -19.33212771
C       -2.68689466    -6.04782766   -20.65765104
C       -3.56428323    -5.68076048   -21.81832561
H       -3.98327199    -4.66380972   -21.69071398
H       -2.93717610    -5.67193956   -22.73049117
N       -4.63782007    -6.70208840   -22.02086493
H       -5.38893433    -6.32806859   -22.61466371
H       -5.08641197    -6.90357417   -21.11553874
C       -1.49123266    -6.81691804   -20.71049564
O       -0.74264639    -7.26523876   -21.64985854
N       -1.18834253    -7.05522071   -19.33951937
C       -0.06205793    -7.85888245   -18.94913243
H        0.09364246    -8.60886449   -19.74611909
H       -0.22057955    -8.36402637   -17.98070335
C        1.24260831    -7.05023440   -18.87960057
O        1.27319913    -5.85062660   -18.65265059
N        2.37159614    -7.70978644   -19.13840829
H        2.30950761    -8.68962032   -19.41046646
C        3.70936523    -7.09600078   -19.14484851
H        3.70041562    -6.33933690   -18.36738637
C        4.77293953    -8.12604856   -18.73431820
H        4.69431852    -8.99266222   -19.39115856
H        5.76154232    -7.68290420   -18.85876541
C        4.66766515    -8.57538703   -17.27473844
O        4.33630636    -7.72718225   -16.41163800
O        4.97920965    -9.76264816   -17.02038890
C        4.04261113    -6.34310720   -20.45583406
O        5.16715947    -6.35140124   -20.93125997
N        3.04185140    -5.67618805   -21.03987350
H        2.13599520    -5.74933935   -20.58582486
C        3.06437665    -5.12465747   -22.39987282
H        3.26457828    -5.96706368   -23.06119448
C        1.66702137    -4.59179418   -22.80405418
H        1.78668839    -3.84112991   -23.58491603
H        1.13866244    -5.43191391   -23.25855351
C        0.73358477    -4.03369297   -21.70629026
H        0.52415824    -4.81341339   -20.97841020
C        1.29601227    -2.81762845   -20.97250044
H        2.18346105    -3.08575239   -20.39626522
H        1.53777497    -2.01484174   -21.67740265
H        0.55403141    -2.43915464   -20.25759916
C       -0.59020665    -3.59961427   -22.32642009
H       -1.03476091    -4.43502997   -22.87834700
H       -1.30255574    -3.30503428   -21.54550101
H       -0.45255743    -2.75824242   -23.01435902
C        4.20291013    -4.13416197   -22.71447392
O        4.88551610    -4.32622208   -23.70375331
N        4.44627354    -3.10115963   -21.89448930
H        3.84232929    -2.98154326   -21.09409779
C        5.52022054    -2.10703219   -22.14016992
H        5.36242870    -1.69990800   -23.13996929
C        5.43426515    -0.90580551   -21.17018746
H        5.25075414    -1.27426326   -20.16407049
C        6.70341023    -0.04226202   -21.14275445
H        6.96776746     0.29932343   -22.15061364
H        6.55072119     0.84463804   -20.51376198
H        7.55401986    -0.59487021   -20.72766177
C        4.26213522     0.00409583   -21.55254075
H        4.40882222     0.43367612   -22.55169063
H        3.31600517    -0.54502195   -21.54227815
H        4.17181328     0.83100017   -20.83527711
C        6.91875628    -2.75700201   -22.19649661
O        7.56839012    -2.60628897   -23.21690778
N        7.37435440    -3.54432320   -21.19743730
C        6.78835440    -3.67632320   -19.86643600
H        5.88435410    -4.28932330   -19.96643640
H        6.64435430    -2.70032310   -19.38843730
C        7.76735400    -4.49032310   -19.01343730
H        7.33835410    -5.20532320   -18.30043600
H        8.30235390    -3.72032310   -18.44443700
C        8.67935470    -5.20832300   -20.09243580
H        8.24835400    -6.21532300   -20.15343670
H        9.68835450    -5.26232290   -19.66543580
C        8.51635460    -4.42332320   -21.36343570
H        9.38635440    -3.77832320   -21.48643680
C        8.50735380    -5.42632290   -22.52143670
O        9.47435380    -5.40532300   -23.30043600
N        7.46180776    -6.23309443   -22.72721341
H        6.66148324    -6.19084519   -22.09364555
C        7.44131485    -7.21542641   -23.82357402
H        8.33269959    -7.83613121   -23.74057576
C        6.20344911    -8.11423448   -23.68500907
H        5.32157305    -7.47610518   -23.60343372
H        6.10805182    -8.71301949   -24.59060451
C        6.25406933    -9.07456892   -22.48348256
H        6.55919631    -8.54153773   -21.58536255
C        4.87454615    -9.67809056   -22.24914370
H        4.50445159   -10.15058599   -23.16322048
H        4.88846839   -10.39586234   -21.42326309
H        4.16425710    -8.88721590   -21.97462326
C        7.22529906   -10.23232754   -22.73374842
H        8.25202426    -9.85950846   -22.81925033
H        7.20362310   -10.94356533   -21.90083356
H        6.96907241   -10.76367675   -23.65813099
C        7.51085601    -6.57199140   -25.22251592
O        7.89674482    -7.22745644   -26.17696096
N        7.21535440    -5.27432300   -25.33343700
H        6.85335450    -4.82032300   -24.50443650
C        7.31735420    -4.52132320   -26.56243710
H        6.66235400    -5.07932330   -27.23243710
C        6.67535400    -3.19932320   -26.33443640
H        6.15035440    -2.81732320   -27.20943640
H        5.87735410    -3.41132310   -25.62243650
O        7.57535410    -2.15532300   -25.85943600
H        7.39835410    -2.17532300   -24.91643710
C        8.74735450    -4.31032320   -27.04243660
O        8.92835430    -4.24532320   -28.26243590
N        9.73835470    -4.54832320   -26.13543700
H        9.62035470    -4.60432290   -25.13143730
C       11.10435390    -4.63932320   -26.65243720
H       11.25735380    -3.86632300   -27.40443610
C       12.04935460    -4.16732310   -25.56343650
H       11.89335440    -4.76532320   -24.65643690
H       13.10035420    -4.27532290   -25.85643580
C       11.86135390    -2.65732310   -25.20643620
C       12.67635440    -1.78132310   -25.92343710
H       13.45435430    -2.15832300   -26.57043650
C       12.50835420    -0.41632310   -25.89043620
H       13.13235380     0.24567690   -26.47143550
C       11.51835440     0.10767690   -25.10243610
O       11.44135380     1.45367690   -24.95043560
H       11.71035390     2.03267690   -25.66743660
C       10.71535400    -0.74132310   -24.30343630
H       10.11035440    -0.33332310   -23.50743680
C       10.87735460    -2.12732320   -24.30043600
H       10.52035430    -2.91232300   -23.65043640
C       11.46035390    -6.07032300   -27.21943660
O       12.32035450    -6.13032290   -28.10343550
N       10.68935390    -7.18732310   -26.95843700
H       10.02035430    -7.11732290   -26.20243640
C       10.79235460    -8.40232280   -27.79943660
H       11.85235400    -8.61432270   -27.94343570
C       10.12435440    -9.63932320   -27.10243610
H        9.04235460    -9.51632310   -27.05443570
C       10.47235390   -10.86932280   -27.90443610
H       11.53335380   -11.14532280   -27.86043740
H        9.79635430   -11.68632320   -27.62143710
H       10.20035460   -10.76432320   -28.96243670
C       10.56335450    -9.77732280   -25.64743610
H       11.64035420    -9.89432330   -25.52743720
H       10.24235440    -8.91032310   -25.07043650
C       10.21735380   -11.08032320   -24.94343570
H        9.13335420   -11.18232350   -24.80443570
H       10.68835450   -11.98932270   -25.33643720
H       10.57335380   -11.01132300   -23.90843580
C       10.28635410    -8.11832330   -29.22743610
O       10.99635410    -8.33332350   -30.19843670
N        9.16835400    -7.44332310   -29.35143660
H        8.67835430    -7.29432300   -28.47743610
C        8.58735470    -7.09332320   -30.63743590
H        8.61535450    -7.96432300   -31.29243660
C        7.16435430    -6.57832290   -30.30643650
H        6.66635420    -6.48532300   -31.27843670
H        6.68035410    -7.32932330   -29.66943740
H        7.18135400    -5.68232300   -29.67343710
C        9.39035420    -6.09232330   -31.45643620
O        9.43935390    -6.22932290   -32.67643740
N       10.10035420    -5.15132330   -30.78043560
H       10.02435400    -5.21532300   -29.77243610
C       11.02635380    -4.20132300   -31.36343570
H       10.58335400    -3.35332300   -31.88543700
H       11.58435440    -3.81432320   -30.51043700
C       12.11335470    -4.85832310   -32.29443740
O       12.25735380    -4.55832290   -33.47343830
N       12.63935380    -5.89232300   -31.74743650
H       12.39635470    -6.06632330   -30.77943610
C       13.66635420    -6.65332320   -32.42943570
H       14.40435410    -5.91432330   -32.74243550
C       14.35935400    -7.59432320   -31.39543720
H       14.71935460    -6.96432300   -30.58243560
H       13.51335430    -8.22232340   -31.11643600
C       15.51235390    -8.44932270   -31.96443560
H       15.26135440    -9.03032300   -32.85143660
C       16.69835470    -7.59732290   -32.45343780
H       17.48835370    -8.25432300   -32.83943560
H       16.35535430    -6.84532310   -33.17443470
H       17.10035510    -6.91932300   -31.69143680
C       15.94735430    -9.38632300   -30.85243610
H       16.44135480    -8.89232350   -30.00643730
H       15.03535460    -9.88132290   -30.49643710
H       16.66835400   -10.14132310   -31.18943600
C       13.08035470    -7.51032300   -33.57243730
O       13.54335400    -7.39232300   -34.70643620
N       12.05535410    -8.29332350   -33.38943480
H       11.54135420    -8.18832300   -32.52343750
C       11.43635460    -9.12232300   -34.47243500
H       12.20035460    -9.85032270   -34.74543760
C       10.25235460    -9.92732330   -33.82943730
H        9.52735420    -9.18532280   -33.49543760
H        9.78835390   -10.57332320   -34.57443620
C       10.60035420   -10.81032280   -32.64443590
H       11.26335430   -10.25632290   -31.97943690
C        9.33435440   -11.12532330   -31.86043740
H        8.89935400   -10.27132320   -31.32743640
H        8.58735470   -11.57632350   -32.52443700
H        9.64035420   -11.79532340   -31.04743580
C       11.25535390   -12.18532280   -33.04143520
H       12.12835410   -11.97432330   -33.67143630
H       11.55835440   -12.83332350   -32.20943830
H       10.64835450   -12.70532320   -33.79243470
C       10.93435380    -8.32332320   -35.68343730
O       10.81435390    -8.84432320   -36.78243640
N       10.69535450    -7.05732300   -35.42143630
H       11.10135460    -6.65132330   -34.58743670
C       10.18235400    -6.15632300   -36.47743610
H        9.85935400    -6.76032300   -37.32543560
C        8.99535470    -5.35032320   -36.03043750
H        8.64235400    -4.77032330   -36.88243480
C        7.79235410    -6.16432330   -35.55943680
H        7.36735440    -6.88632300   -36.26843640
H        7.92135430    -6.70932290   -34.61643600
H        7.00435400    -5.41332290   -35.42243580
O        9.26635460    -4.50332310   -34.95143510
H        9.25635430    -5.09432320   -34.19543460
C       11.34035400    -5.17432310   -36.97543720
O       11.11135390    -4.38132290   -37.86043550
N       12.47035410    -5.22032310   -36.33843610
H       12.58635430    -5.95132300   -35.64743800
C       13.65835380    -4.47832300   -36.58343510
H       14.27935410    -4.86532310   -35.77543640
H       14.07135390    -4.89732310   -37.50143810
C       13.51335430    -2.95932320   -36.46143720
O       13.60635380    -2.32132320   -37.50443650
N       13.03335380    -2.48832320   -35.31743620
H       12.89535430    -3.17432310   -34.58543780
C       12.93935390    -1.07332310   -35.03343580
H       12.45435430    -0.61632310   -35.89643480
C       11.92135430    -0.94932310   -33.92943570
H       12.29735470    -1.39232310   -33.00743480
H       11.88035390     0.11967690   -33.71843720
C       10.49535470    -1.53232310   -34.36743550
H       10.27335450    -1.19432310   -35.37943650
H       10.60635380    -2.61332320   -34.27743530
C        9.45635410    -1.15132310   -33.34643550
H        8.52035430    -1.61832310   -33.65443800
H        9.74535470    -1.43832310   -32.33543780
N        9.23035430     0.26667690   -33.42543790
H        9.84535410     0.87767690   -32.90743640
C        8.25435450     0.90067690   -34.17843630
N        7.37035420     0.38667690   -34.98543550
H        7.40035440    -0.58732310   -35.25143810
H        6.66735410     1.02767690   -35.32443620
N        8.19935420     2.18867680   -34.12643810
H        8.86435410     2.68667700   -33.55343630
H        7.40335420     2.69567680   -34.48743820
C       14.26635460    -0.32632310   -34.67643740
O       15.13435460    -0.84932310   -34.02243800
N       14.45935440     0.97567690   -34.99343490
C       13.56635380     1.81367700   -35.85543820
H       12.55535410     1.94467690   -35.44943620
H       13.49135400     1.26767690   -36.80343630
C       14.24135400     3.23267700   -36.06843570
H       13.69835380     3.91267680   -35.40143590
H       14.08235450     3.50067690   -37.11943820
C       15.76635460     2.94567680   -35.74143600
H       16.17435460     3.81167700   -35.20643620
H       16.26035500     2.84867690   -36.71543500
C       15.76635460     1.65367690   -34.89443590
H       16.39635470     0.99667690   -35.49543760
C       16.31735420     1.78867690   -33.46043780
O       17.51335330     1.77867690   -33.23943710
N       15.42735390     1.88867690   -32.47843550
H       14.48335460     2.10767700   -32.77443700
C       15.68235400     1.87367690   -31.02143670
H       16.52135470     2.55667690   -30.89043620
C       14.42335410     2.39067700   -30.32443620
H       14.51835440     2.35967680   -29.23943710
H       14.08435440     3.36367680   -30.68043710
C       13.13635440     1.49967690   -30.61743740
O       12.81535430     1.17867700   -31.71943660
N       12.39535430     1.27067690   -29.61343570
H       11.51535420     0.78467690   -29.73143580
H       12.56435390     1.77967690   -28.75443650
C       16.02235410     0.50767690   -30.39443590
O       16.44435500     0.56867690   -29.23843570
N       15.78935430    -0.60632310   -31.09443660
H       15.53235440    -0.45932310   -32.06343460
C       15.91435430    -1.95632310   -30.56143570
H       15.33435440    -1.98532310   -29.63943670
C       15.33935450    -2.96432300   -31.57143590
H       14.27335450    -2.74232320   -31.52443700
H       15.79535390    -2.87132310   -32.55643460
O       15.59235380    -4.33032320   -31.26843640
H       15.41035460    -4.46832320   -30.33643720
C       17.37135510    -2.23432300   -30.17943570
O       18.19835470    -1.68632300   -30.86843680
N       17.57135390    -3.03732300   -29.07143590
H       16.72735400    -3.26332310   -28.55843730
C       18.87435340    -3.36432310   -28.54543690
H       19.49035450    -3.44332310   -29.44143680
C       19.38235470    -2.12932300   -27.77943610
H       19.37335400    -1.29132310   -28.47543720
H       18.86635400    -2.05732300   -26.82243730
C       20.87335400    -2.28332300   -27.32343670
H       20.90935520    -3.07432320   -26.57443620
H       21.55035400    -2.48232320   -28.15443610
C       21.42935370    -1.05932310   -26.60843660
H       22.51735500    -1.12732320   -26.63543700
H       21.24335480    -0.21432310   -27.27043720
C       20.82135390    -0.86432310   -25.23143580
H       19.75035480    -1.02532320   -25.35443690
H       21.23035430    -1.65932310   -24.60843660
N       20.94135480     0.46967690   -24.65543560
H       20.45835490     1.17267690   -25.19643590
H       20.57335470     0.56767690   -23.72043610
H       21.91735460     0.71767690   -24.58843610
C       18.95735360    -4.65932320   -27.76643560
O       18.03535460    -5.05232290   -27.07043650
N       20.02435490    -5.40932320   -28.01943590
H       20.61135480    -5.14232300   -28.79943660
C       20.39635470    -6.65932320   -27.26443670
H       19.90235330    -6.76432320   -26.29943660
C       19.97035410    -7.82032300   -28.15543560
H       20.39335440    -7.79332300   -29.16743660
H       19.98435400    -8.84032340   -27.75243570
H       18.89035420    -7.70032310   -28.30643650
C       21.91035460    -6.78132300   -26.91243550
O       22.65135380    -5.97632310   -27.46743580
N       22.26535420    -7.69332310   -26.03043560
H       21.51035500    -8.10432340   -25.49443630
C       23.66335490    -8.06932350   -25.60043720
H       24.38535500    -7.49432330   -26.18043710
C       23.74635510    -7.52532290   -24.19343570
H       22.90535350    -7.96232320   -23.65543560
C       25.16035460    -7.82932330   -23.62743570
H       25.44235420    -8.88132290   -23.76043700
H       25.91735460    -7.32132290   -24.23843570
H       25.30435370    -7.55632310   -22.57443620
C       23.58035470    -6.03432320   -24.07743640
H       23.87635420    -5.63632300   -23.09843640
H       24.37135510    -5.57232330   -24.68143650
H       22.57335470    -5.64732310   -24.27743720
C       23.82635500    -9.53832340   -25.80143740
O       22.92535400   -10.30632310   -25.54843710
N       24.97735400    -9.94832320   -26.24443630
H       25.64735410    -9.21232320   -26.43543620
C       25.36135480   -11.35132310   -26.35343550
H       24.49535370   -11.98132320   -26.14743610
H       25.78135490   -11.56132320   -27.33743670
C       26.39235500   -11.80032350   -25.34343720
O       26.80835340   -11.07432270   -24.46143720
N       26.74035450   -13.08232310   -25.44943620
C       26.32435420   -14.14632320   -26.41643710
H       26.41335490   -13.82432270   -27.46143720
H       25.29935460   -14.43832300   -26.15843580
C       27.23835370   -15.28132340   -26.15143590
H       28.21635440   -15.21932320   -26.64443590
H       26.83235360   -16.27432250   -26.37843700
C       27.49835400   -15.18932340   -24.65043640
H       28.40235330   -15.70332340   -24.29843710
H       26.59335330   -15.50732330   -24.11843680
C       27.53635410   -13.70632270   -24.43543620
H       27.19135480   -13.51432320   -23.42043690
C       28.99035450   -13.23132320   -24.33843610
O       29.50935360   -13.48532300   -23.26143650
N       29.65235330   -12.44932270   -25.22643660
H       29.14435390   -12.20032310   -26.06743620
C       30.93235400   -11.74732300   -24.87943650
H       31.60435490   -12.39432330   -24.31543730
C       31.59335330   -11.35032270   -26.19543650
H       32.45235440   -10.70632270   -26.01043700
C       32.00135420   -12.54432300   -27.06443600
H       32.54635240   -12.23032280   -27.96343610
H       32.69435500   -13.19532300   -26.51943590
H       31.15935520   -13.23032280   -27.21743580
O       30.62035370   -10.59232330   -26.80443570
H       30.87235450   -10.44432350   -27.71943660
C       30.72235490   -10.52332310   -24.04143710
O       31.58535390    -9.73332310   -23.73543740
N       29.49935340   -10.19532300   -23.63743590
H       28.71335410   -10.75832270   -23.93843650
C       29.11035350    -9.12632270   -22.73043630
H       28.17535400    -9.17632290   -22.17143630
H       29.83735470    -9.03532310   -21.92343710
C       29.05935480    -7.73232320   -23.47743610
O       29.30435370    -6.69532300   -22.88943670
N       28.67735480    -7.72832300   -24.80643650
H       28.51335330    -8.65132330   -25.18943600
C       28.73835370    -6.59832290   -25.82843590
H       28.92235370    -5.63632300   -25.35043720
C       29.93535420    -6.77632330   -26.83543590
H       29.80235480    -7.70732310   -27.38743590
C       30.02035330    -5.80632310   -27.98043630
H       29.29735370    -6.06232310   -28.76443670
H       29.90135380    -4.72632310   -27.82443620
H       30.98435400    -6.00732330   -28.46443560
C       31.25535390    -6.91132310   -26.01843640
H       31.28235440    -7.81132320   -25.39243700
H       32.13935470    -6.81532290   -26.66143610
H       31.34635350    -6.10232310   -25.28443720
C       27.46335410    -6.54932310   -26.63643650
O       26.71835330    -7.53132300   -26.79943660
N       27.13235470    -5.34732290   -27.10043720
H       27.71335410    -4.63032290   -26.68043710
C       25.86735340    -4.97632310   -27.71143720
H       25.08335490    -5.46032290   -27.12843700
C       25.58235360    -3.44232320   -27.54843710
H       26.35935400    -2.82932310   -28.00343700
C       24.21335410    -3.12832310   -28.23843570
H       24.13335420    -3.29132320   -29.31943700
H       23.39635470    -3.72032310   -27.80843730
H       23.95035360    -2.09432320   -27.98243710
C       25.41235350    -3.00832320   -26.03243640
H       24.42435460    -3.39332320   -25.77943610
H       26.18735500    -3.61032320   -25.55943680
C       25.76535420    -1.53832300   -25.70043560
H       25.97035410    -1.38432310   -24.63443570
H       26.68035510    -1.19132300   -26.19643590
H       24.94335370    -0.82632310   -25.84643550
C       25.76735500    -5.51232290   -29.18143650
O       26.72635460    -5.46532300   -29.89643670
N       24.64635470    -5.98732330   -29.69243620
H       23.83335490    -6.01632310   -29.08943560
C       24.44335370    -6.42732290   -31.07843590
H       25.36835480    -6.47332290   -31.65243720
C       24.00635340    -7.87932300   -31.17743680
H       23.21135330    -8.03432270   -30.44743730
H       23.68035510    -8.07332320   -32.19943620
C       25.18235400    -8.80932330   -30.72943690
H       25.56935500    -8.58132270   -29.73643680
C       24.52535440   -10.19732280   -30.61843680
H       25.27135470   -10.95532320   -30.35043720
H       23.72135350   -10.25732330   -29.87343600
H       24.10035510   -10.56332300   -31.56043620
C       26.33335490    -8.90632340   -31.68843650
H       26.76935390    -7.91132310   -31.83643720
H       27.07035450    -9.59732340   -31.26243590
H       25.98535350    -9.26332280   -32.66643520
C       23.42135430    -5.53632310   -31.69643590
O       22.44735340    -5.12132310   -31.10243610
N       23.59035490    -5.28032300   -32.99543760
H       24.49535370    -5.57032300   -33.34543610
C       22.67035480    -4.42332320   -33.78343580
H       22.31935500    -3.57932310   -33.19043730
C       23.39635470    -3.88632320   -35.04943470
H       24.35035510    -3.44832300   -34.75843810
H       23.51335330    -4.66932300   -35.79843520
O       22.68135450    -2.86932300   -35.60943600
H       23.26235390    -2.38232300   -36.19843670
C       21.46035390    -5.23232320   -34.19243620
O       21.62535480    -6.48332310   -34.28443530
N       20.24435420    -4.68932290   -34.40043640
C       19.79535480    -3.38232300   -33.87943650
H       20.18835450    -2.53532310   -34.45643620
H       20.05235480    -3.26032300   -32.82043460
C       18.29235460    -3.47932310   -33.94843670
H       17.94435500    -2.51332310   -34.33543780
H       17.79135510    -3.52432300   -32.97443770
C       17.96035390    -4.64532330   -34.88143540
H       17.69735340    -4.28132300   -35.88243480
H       17.09935380    -5.20732310   -34.49743650
C       19.19335370    -5.59732290   -34.86043550
H       19.11435510    -6.34832290   -34.07443620
C       19.37535480    -6.45832300   -36.14043810
O       19.02035330    -7.61132290   -36.05843730
N       19.91635510    -5.83532290   -37.22743610
H       19.92535400    -4.82232330   -37.22743610
C       20.39135360    -6.52432300   -38.43443680
H       19.53635410    -7.10632320   -38.77843480
C       20.84335330    -5.46532300   -39.47443770
H       20.94035340    -5.81532290   -40.50243760
H       20.06935500    -4.70532320   -39.57643510
C       22.11335370    -4.76932290   -39.11043550
H       22.04835510    -4.56932310   -38.04043580
H       22.91435430    -5.46132330   -39.36943820
C       22.35635380    -3.47132300   -39.81843570
O       23.36535450    -3.24532320   -40.43643570
O       21.53935430    -2.54032300   -39.66843800
C       21.43935390    -7.66832300   -38.22143550
O       21.61335370    -8.57332320   -38.98543550
N       22.19135480    -7.47532320   -37.13643650
H       21.75335500    -6.80632310   -36.51443480
C       23.26635360    -8.39132310   -36.72343830
H       23.75835420    -8.84332280   -37.58343510
C       24.32635500    -7.53732300   -35.96943660
H       23.87035370    -6.85632320   -35.25043490
H       25.02735330    -8.19032290   -35.45043560
C       25.17535400    -6.66132310   -36.95343780
H       24.59035490    -5.84332320   -37.37443540
H       26.04735370    -6.28832290   -36.41543580
C       25.84435460    -7.38632300   -38.16443630
O       26.72235490    -8.24132350   -37.92843630
O       25.58535390    -6.99132300   -39.30943680
C       22.73035430    -9.43032260   -35.80943680
O       23.17735480   -10.50432300   -35.98943710
N       21.82535360    -9.20832350   -34.91243740
H       21.56135370    -8.23432350   -34.82143780
C       21.31835370   -10.28932290   -34.03743740
H       22.14435390   -10.78932290   -33.53143690
C       20.40835380    -9.65432260   -32.94643780
H       19.80835340   -10.47832300   -32.53943630
H       21.04535480    -9.24432280   -32.15243530
H       19.76435470    -8.89432330   -33.40643690
C       20.41135410   -11.30132290   -34.76743700
O       20.41935350   -12.50732330   -34.44143680
N       19.76135440   -10.84532360   -35.86543660
H       19.73335460    -9.83732320   -35.96543500
C       19.20735360   -11.71232320   -36.93543620
H       18.41035460   -12.29832270   -36.47843550
C       18.39835360   -10.91532330   -37.94143680
H       18.93735500    -9.97132300   -38.08343510
H       18.52235410   -11.51732350   -38.84943770
C       16.92335510   -10.79432300   -37.61343770
C       15.97335430   -11.35632320   -38.48043820
H       16.30235480   -11.86732290   -39.37343600
C       14.59935380   -11.19532300   -38.12543490
H       13.78635410   -11.63232330   -38.68643570
C       14.17835430   -10.43032260   -36.99843600
H       13.13735390   -10.46932320   -36.71543500
C       15.14635470    -9.83032320   -36.20043560
H       14.84135440    -9.29932310   -35.31143570
C       16.47435380    -9.97332290   -36.56443790
H       17.20735360    -9.57432270   -35.87943650
C       20.28935430   -12.63432310   -37.58643720
O       20.06535340   -13.85132310   -37.72643660
N       21.43135450   -11.99532320   -38.04943470
H       21.55735400   -11.06532290   -37.66843800
C       22.48935510   -12.72132300   -38.78643800
H       22.03735350   -13.26532270   -39.61443710
C       23.39035420   -11.59332280   -39.41243740
H       22.69235420   -10.96432300   -39.96443560
H       23.88135340   -11.11432270   -38.56543730
C       24.46235470   -12.12932300   -40.35043720
H       25.16735460   -12.75032330   -39.79843520
H       23.87035370   -12.62032320   -41.12243650
C       25.43235400   -11.07532310   -40.95843510
H       25.88835330   -11.47232340   -41.86543660
H       24.81935500   -10.19832320   -41.16443630
C       26.45535470   -10.56132320   -39.94743730
H       26.05835340   -10.25632290   -38.97943500
H       27.24835400   -11.26132300   -39.68343730
N       27.20835490    -9.38432310   -40.50943760
H       27.55535510    -9.52332310   -41.44743730
H       26.58735470    -8.59332280   -40.60343550
H       27.97235490    -9.14032270   -39.89543530
C       23.28635410   -13.65832330   -37.86943820
O       23.49935340   -14.77632330   -38.33443830
N       23.56235500   -13.30232330   -36.62243650
H       23.47035410   -12.33332350   -36.34143830
C       24.18735500   -14.26232340   -35.65843580
H       24.97935490   -14.85032270   -36.12043760
C       24.74835400   -13.46832280   -34.41643520
H       25.57335470   -12.86532310   -34.79543690
H       23.96635440   -12.85632320   -33.96843720
C       25.31335450   -14.26632310   -33.24643710
H       24.48635480   -14.71932320   -32.70043560
C       26.42435460   -15.26632310   -33.58743670
H       27.03335380   -14.81832310   -34.38243480
H       27.01635360   -15.37132260   -32.67043690
H       25.97335430   -16.24532320   -33.78743740
C       26.00035480   -13.15732290   -32.42943570
H       26.83735470   -12.74532320   -33.00743480
H       25.36235430   -12.31732270   -32.13043590
H       26.45435330   -13.59332280   -31.53143690
C       23.31635480   -15.39532280   -35.25943760
O       23.72335430   -16.56832310   -35.06043620
N       21.97435380   -15.11032300   -35.12343600
H       21.63835330   -14.15532300   -35.12643810
C       21.00435450   -16.14032360   -35.13443760
H       21.17535400   -16.98232270   -34.46343610
C       19.72635460   -15.47832300   -34.61743550
H       19.76235390   -15.03832340   -33.61243820
H       19.38235470   -14.60932350   -35.19243620
H       18.89435390   -16.18432240   -34.73343660
C       20.66435430   -16.87532230   -36.49643710
O       19.82235340   -17.74332240   -36.49643710
N       21.21435360   -16.37732320   -37.60743710
H       21.79135510   -15.54932310   -37.52243800
C       20.87635420   -16.95932390   -38.96943660
H       21.33635330   -16.33432390   -39.73443600
H       21.29035380   -17.94832230   -39.16943740
C       19.40735440   -16.94032290   -39.33143620
O       18.98435400   -17.79232220   -40.12543490
N       18.62435340   -15.99232290   -38.78143690
H       19.05535510   -15.27432350   -38.21143720
C       17.14735410   -15.87032320   -39.19743730
H       16.77335360   -16.88832280   -39.30443570
C       16.25735470   -15.21032330   -38.16943740
H       16.67635350   -14.22132300   -37.98043820
C       14.80635450   -15.15032290   -38.68043520
H       14.30935380   -14.64832310   -37.84043500
H       14.69335460   -14.45132350   -39.51743700
H       14.47235390   -16.16832350   -38.91743470
C       16.25335500   -16.12732320   -36.92243580
H       17.25535390   -16.40432360   -36.57243730
H       15.70635410   -15.67032340   -36.08843610
H       15.77135470   -17.05832290   -37.24643710
C       17.09535410   -15.27832320   -40.61443710
O       17.70335390   -14.30932330   -40.94543460
N       16.45835490   -15.97432330   -41.57043460
H       15.89335440   -16.73432350   -41.21043780
C       16.27035330   -15.59632300   -42.98243710
H       17.18535420   -15.15432260   -43.37643810
C       16.05135350   -16.94632340   -43.76443480
H       16.16535380   -16.63932230   -44.80443570
H       16.74635510   -17.74332240   -43.49843600
C       14.60135460   -17.56632230   -43.60843660
H       13.80635450   -16.85032270   -43.81743620
H       14.43035410   -18.35532380   -44.34143830
C       14.20635410   -17.98732380   -42.20343780
O       15.05135440   -18.32032390   -41.33543780
O       12.97635460   -17.98932270   -41.86443710
C       15.09035400   -14.65632340   -43.21943660
O       14.21035390   -14.61532310   -42.39643480
N       15.08135410   -14.04932310   -44.44343570
H       15.82235430   -14.23932270   -45.10843660
C       13.93435380   -13.29332350   -44.96343610
H       13.91435430   -13.38232330   -46.04943470
H       13.02635380   -13.78232290   -44.61143490
C       13.98535440   -11.85432340   -44.42743680
O       12.98735430   -11.09832290   -44.59143830
N       15.02935410   -11.41932300   -43.72743610
H       15.76735400   -12.10732270   -43.63143540
C       15.10135460   -10.16632270   -43.01843640
H       16.04635430   -10.15232280   -42.47743610
H       14.88435460    -9.37932300   -43.74143600
C       14.04635430    -9.99032310   -41.92343520
O       13.56335450   -11.04732320   -41.47643660
N       13.79335400    -8.82332320   -41.38743590
H       14.35235400    -8.05732350   -41.74243550
C       12.87635420    -8.58432290   -40.35443500
H       13.20035460    -9.13132290   -39.46943660
C       12.91435430    -7.08632330   -39.92643740
H       12.58735470    -6.53032300   -40.81443790
H       12.18535420    -7.03932330   -39.10743710
C       14.29835410    -6.52132320   -39.45643620
C       14.98835470    -7.06032320   -38.37443540
H       14.59435460    -7.89032320   -37.80543520
C       16.31235500    -6.64132310   -38.07743840
H       16.97635460    -7.06132320   -37.33743670
C       16.76135440    -5.44032290   -38.67243580
H       17.63935470    -4.90932320   -38.33343510
C       16.11535450    -4.90232320   -39.77543640
H       16.60235400    -4.07732300   -40.27343750
C       14.89735410    -5.52332310   -40.26243590
H       14.35935400    -5.14032320   -41.11743550
C       11.41135410    -8.91132350   -40.65343480
O       11.04035380    -8.82932280   -41.80843730
N       10.58835410    -9.31232360   -39.60743710
H       10.92635440    -9.35532280   -38.65343480
C        9.20135400    -9.52032280   -39.92443470
H        9.15635400   -10.13832280   -40.82043460
C        8.41135410   -10.27532290   -38.81543730
H        8.31735420    -9.67232320   -37.90343480
H        7.38335420   -10.50932310   -39.12043760
C        8.99135400   -11.64932350   -38.56043620
C        9.91435430   -11.89832310   -37.52343750
H       10.08535390   -11.12732320   -36.78543470
C       10.40735440   -13.12632270   -37.30643460
H       10.96635440   -13.42632290   -36.43243790
C       10.06435390   -14.17632290   -38.21743770
H       10.46535400   -15.16532330   -38.05543520
C        9.16935440   -13.90332320   -39.24043660
H        8.98235420   -14.64632320   -40.00143810
C        8.58835410   -12.66532330   -39.44843670
H        7.77935410   -12.52732280   -40.14943700
C        8.50435450    -8.19032290   -40.12643810
O        8.73935410    -7.23132320   -39.37343600
N        7.71935420    -8.05432320   -41.17843630
H        7.75235410    -8.81632330   -41.84543610
C        6.61535410    -7.13932320   -41.26943590
H        6.81835410    -6.30932330   -40.59243770
C        6.40735440    -6.78932330   -42.71343610
H        7.35335450    -6.30532310   -42.95943830
H        6.29535440    -7.72032310   -43.26843640
C        5.12035420    -5.91332290   -42.96443560
H        5.11635400    -5.63532300   -44.01843640
H        4.31335400    -6.53532310   -42.57843780
C        5.09935430    -4.65232320   -42.09643550
O        6.04435440    -3.84332300   -42.15543750
O        4.25935410    -4.50432300   -41.18843460
C        5.39335440    -8.04932310   -40.74543760
O        5.14935450    -9.14032270   -41.33643720
N        4.64235400    -7.62132310   -39.73143770
H        4.83635430    -6.67332320   -39.43243790
C        3.53535410    -8.37432290   -39.12543490
H        3.87235430    -9.39932350   -38.97043610
C        3.30835410    -7.99232290   -37.66743470
H        2.86235430    -7.00432300   -37.55343630
H        2.65435430    -8.75732330   -37.25043490
C        4.60535430    -7.94232320   -36.81443790
H        5.35535430    -7.23132320   -37.16043470
C        4.18435430    -7.44732330   -35.49243550
H        3.83835410    -6.40832330   -35.44143680
H        3.47735430    -8.14432330   -35.02643590
H        4.96935420    -7.41032310   -34.72743610
C        5.26635410    -9.27732280   -36.65443800
H        4.60435440   -10.11832330   -36.41243740
H        5.90835430    -9.63432310   -37.46943660
H        6.00435400    -9.18732360   -35.84743500
C        2.23135420    -8.45232300   -39.94743730
O        1.72035420    -7.48032330   -40.46743770
N        1.52035430    -9.60432340   -39.86743550
H        1.94835420   -10.29532340   -39.26243590
C        0.12435420    -9.75932310   -40.09443660
H       -0.10064580    -9.20632270   -41.00743480
C       -0.22764580   -11.26532270   -40.25543590
H        0.04235420   -11.86732290   -39.38743590
H       -1.30764580   -11.38732340   -40.33543780
C        0.42735420   -11.87732320   -41.51143650
H        1.49635420   -11.93532280   -41.30843730
H        0.12535420   -12.92432310   -41.53943630
C       -0.04864580   -11.31832310   -42.81243520
O       -0.97764580   -10.54032330   -42.89743800
N        0.32435420   -11.75232320   -43.93543620
H       -0.05664580   -11.27532290   -44.74343490
H        0.89935420   -12.58432290   -43.98443600
C       -0.64764580    -9.08232310   -38.90843580
O        0.03635420    -8.78132340   -37.92543790
N       -1.97264580    -8.86032300   -38.98643490
C       -2.79564570    -8.80132290   -40.23143770
H       -3.55464580    -9.58532330   -40.34043500
H       -2.19664570    -8.68632320   -41.14243700
C       -3.63764570    -7.52932310   -40.03143690
H       -4.56864600    -7.43932290   -40.60443500
H       -3.05064580    -6.60632320   -39.94843670
C       -4.08264590    -7.81832310   -38.61343770
H       -4.87664560    -8.56132320   -38.47043610
H       -4.37764600    -6.87432290   -38.13943480
C       -2.74464580    -8.23632340   -37.91943740
H       -2.22164580    -7.36132290   -37.53343580
C       -3.01664570    -9.16232300   -36.73643490
O       -2.72764590   -10.36932280   -36.74243550
N       -3.42622741    -8.63370393   -35.57923212
H       -3.71267011    -7.65782917   -35.57937255
C       -3.41573606    -9.33142646   -34.26276578
H       -3.75791028    -8.60465515   -33.52615953
C       -4.46424132   -10.47170730   -34.29717909
H       -5.28427036   -10.15428662   -34.94422167
H       -4.02366551   -11.35824470   -34.75564521
C       -5.11533069   -10.88456533   -32.96680990
H       -5.54019786   -10.00515030   -32.48014656
H       -5.94069921   -11.55340666   -33.21763621
C       -4.19042048   -11.61396976   -31.98151356
H       -3.51099414   -12.27578986   -32.52183967
H       -3.61757817   -10.88383841   -31.41503940
C       -5.03395598   -12.43814883   -31.00955802
H       -5.81787105   -11.80578454   -30.58880192
H       -5.52161839   -13.24811554   -31.55779951
N       -4.23139884   -13.00461739   -29.90588198
H       -4.79776471   -13.63003339   -29.33058104
H       -3.43904081   -13.54107099   -30.25015756
H       -3.86796651   -12.28793635   -29.29125501
C       -2.01812664    -9.78778389   -33.76904420
O       -1.77854020    -9.74121615   -32.57707867
N       -1.07164570   -10.14032270   -34.64843750
H       -1.40164580   -10.17932320   -35.60543820
C        0.32635420   -10.57132340   -34.28843690
H        0.14735420   -11.54032330   -33.82343670
C        1.26835420   -10.77832320   -35.49043660
H        1.33335420    -9.81332300   -35.99343490
H        2.26935410   -11.07832340   -35.18243790
C        0.84635420   -11.71432300   -36.59443660
H        0.38335420   -12.57032300   -36.10343550
H        0.10735420   -11.12332340   -37.13643650
C        2.00635430   -12.26232340   -37.49143600
O        2.11135410   -13.44332310   -37.61543660
O        2.81435420   -11.46432300   -38.08543780
C        0.99135420    -9.64132310   -33.34043500
O        1.74735430   -10.15732290   -32.59243770
N        0.83435420    -8.34332280   -33.39943700
H        0.03335420    -7.99532320   -33.91243740
C        1.44535420    -7.43932290   -32.32543560
H        2.51835420    -7.56632330   -32.46643830
H        1.20935430    -6.39132310   -32.51143650
C        0.95335420    -7.74232290   -30.92343710
O        1.71035420    -7.71432300   -29.97043610
N       -0.34785525    -8.01001269   -30.75148171
H       -0.94209807    -8.09436628   -31.57185177
C       -0.89599073    -8.39644926   -29.44228236
H       -0.56172336    -7.68401474   -28.68901819
C       -2.43628495    -8.42144998   -29.45937091
H       -2.76590620    -9.05014132   -30.28380707
H       -2.77922892    -8.89266226   -28.53653700
C       -3.12514682    -7.05233375   -29.57350830
H       -2.74831546    -6.52132522   -30.44761438
C       -4.63292312    -7.25388062   -29.72981522
H       -5.15086357    -6.29333376   -29.83608547
H       -4.85077631    -7.86596326   -30.61297253
H       -5.04477646    -7.76950783   -28.85219749
C       -2.90647360    -6.20049583   -28.32220669
H       -3.25920943    -6.73396879   -27.43051269
H       -1.84769691    -5.95763120   -28.18736949
H       -3.45466932    -5.25429826   -28.39546468
C       -0.36012202    -9.76674720   -29.02115892
O       -0.05918964    -9.96661616   -27.85843720
N       -0.15064580   -10.66732310   -29.98443600
H       -0.19764580   -10.33032320   -30.93843650
C        0.37435420   -11.96432300   -29.73043630
H       -0.11664580   -12.59432320   -28.98743630
C        0.35935420   -12.67132280   -31.08643720
H        1.11735430   -12.28232290   -31.77743720
H        0.53135420   -13.75332360   -31.02343560
H       -0.64164580   -12.56032280   -31.51943590
C        1.78235420   -11.87432290   -29.13443570
O        2.13235430   -12.50232320   -28.17443660
N        2.64635420   -10.97732350   -29.63243680
H        2.27935430   -10.35332300   -30.34143640
C        4.06035420   -10.76232340   -29.15143590
H        4.48135420   -11.73732280   -28.90343670
C        4.77035430   -10.15932270   -30.34243580
H        4.30235430    -9.20432280   -30.58143620
H        5.80335430    -9.93432330   -30.07743640
C        4.90435410   -11.15332320   -31.52243610
H        3.92735430   -11.51832290   -31.83943560
C        5.43535420   -10.39932350   -32.73443600
H        4.76135440    -9.54232310   -32.85443500
H        6.47035410   -10.06632330   -32.58643720
H        5.37035420   -10.98332310   -33.66043470
C        5.77235410   -12.32232280   -31.17743680
H        5.39435430   -12.78532310   -30.25643730
H        5.80035400   -13.13032340   -31.91843610
H        6.77335410   -12.01032350   -30.85543630
C        4.20535420    -9.95532320   -27.76443670
O        5.24835440   -10.16032310   -27.17143630
N        3.21685439    -9.15453200   -27.34596335
H        2.41232415    -9.04416384   -27.95610540
C        3.35027400    -8.25383129   -26.18090704
H        4.31524871    -8.44565392   -25.72295670
C        3.36495449    -6.76460079   -26.59570051
H        3.73677747    -6.18875878   -25.74755705
C        4.31644004    -6.49722148   -27.76798542
H        4.42769861    -5.41850828   -27.93037170
H        5.30540665    -6.92312211   -27.55859054
H        3.93803402    -6.94001105   -28.69756003
C        1.97161460    -6.21982857   -26.93982197
H        1.44390637    -6.89033271   -27.62431462
H        1.36402474    -6.10475432   -26.03380634
H        2.04402883    -5.23791736   -27.41962103
C        2.32211728    -8.46971980   -25.06961825
O        2.60485611    -8.13995083   -23.93542124
N        1.12932053    -8.98742130   -25.36560423
H        0.93697358    -9.30467232   -26.31301533
C        0.02865391    -9.01747561   -24.40187111
H        0.04820445    -8.08812164   -23.82778627
C       -1.29099680    -9.07507963   -25.17894435
H       -1.23462671    -8.28083859   -25.95433580
H       -1.33093855   -10.02723716   -25.73205984
C       -2.64587403    -8.88859233   -24.48556240
O       -3.65087464    -9.27471285   -25.13462952
N       -2.69954240    -8.27729955   -23.30011140
H       -3.61408450    -7.96145397   -22.87220310
H       -1.84508235    -7.92608675   -22.80625004
C        0.15548477   -10.19422894   -23.42300264
O        0.30776390   -11.33209462   -23.84085114
N        0.07149473    -9.93321549   -22.11890574
H       -0.04486727    -8.95592175   -21.84353819
C       -0.01742658   -10.95495011   -21.07191918
H       -0.85891038   -10.69385705   -20.43553501
H       -0.24809341   -11.92022618   -21.51769876
C        1.20408088   -11.11097611   -20.15382129
O        2.18531136   -10.39491510   -20.23158163
N        1.08812900   -12.05369286   -19.22379068
H        0.32081549   -12.70681843   -19.32775979
C        1.80546423   -12.18544542   -17.93833796
H        1.85098860   -11.20775359   -17.45868037
C        0.97049300   -13.12675922   -17.05426359
H        1.49533399   -13.33963234   -16.12960455
C       -0.39528472   -12.54250370   -16.70907308
H       -1.04876572   -12.51558896   -17.58845786
H       -0.88256574   -13.15688771   -15.94434081
H       -0.29205970   -11.52357353   -16.31756131
O        0.73593888   -14.33088996   -17.74178321
H        0.30104930   -14.93655934   -17.09242902
C        3.25116631   -12.70851120   -17.99282354
O        3.83129497   -13.03439769   -16.96529401
N        3.84335420   -12.83932300   -19.18143650
H        3.31535410   -12.57932280   -20.00643730
C        5.09435420   -13.55432320   -19.39543720
H        5.04835410   -14.55432320   -18.96343610
C        5.42135430   -13.61032300   -20.88143730
H        6.37935400   -14.09832290   -21.09943580
H        4.53135440   -13.88632300   -21.46143720
H        5.57635400   -12.58932300   -21.25343700
C        6.31435440   -13.11332320   -18.60443690
O        7.03135440   -13.99632260   -18.12643620
N        6.54635430   -11.84432320   -18.16243550
H        5.79535440   -11.16532330   -18.19643590
C        7.87035420   -11.46432300   -17.52343560
H        8.66835400   -12.12832360   -17.85443690
C        8.28335380   -10.03132340   -17.79043580
H        7.84335420    -9.46532340   -16.96943660
C        9.77335450    -9.80832290   -17.67543600
H       10.36035440   -10.30232330   -16.89143560
H       10.33235450   -10.09732340   -18.57343670
H       10.08335400    -8.76032350   -17.58343700
C        7.90635440    -9.69332310   -19.23443600
H        6.84735440    -9.80032350   -19.49943730
H        8.13835430    -8.63932320   -19.43143650
H        8.51535420   -10.27732280   -19.93443680
C        7.86535410   -11.77732280   -16.06443600
O        8.71935460   -12.46932320   -15.55343630
N        6.80135440   -11.34832290   -15.44243620
H        6.15035440   -10.87032320   -16.05343630
C        6.53935430   -11.51832290   -14.00343610
H        7.31935410   -11.09832290   -13.36743640
H        5.58435440   -11.05732350   -13.75243660
C        6.40135430   -12.98332310   -13.57643600
O        6.93735410   -13.48232270   -12.54943660
N        5.64735410   -13.73932270   -14.42943670
H        5.35135410   -13.27032280   -15.27643680
C        5.54535440   -15.17532350   -14.32243630
H        5.42235420   -15.49832340   -13.28943630
C        4.32735440   -15.69032290   -15.16543670
H        4.23035430   -16.76532360   -15.01143650
H        3.34935430   -15.27832320   -14.91743660
O        4.50835420   -15.61032300   -16.57743640
H        4.33235410   -14.68432330   -16.75943570
C        6.85335450   -15.87432290   -14.63643650
O        7.26735400   -16.69932370   -13.80543610
N        7.57735440   -15.50232320   -15.66743660
H        7.12635420   -14.94632340   -16.38443570
C        8.93035410   -16.05032350   -15.99043660
H        8.92035390   -17.12732320   -16.15743640
H        9.37635420   -15.57732300   -16.86543660
C        9.97835450   -15.79632280   -14.87843610
O       10.50835420   -16.73232270   -14.39743610
N       10.10235400   -14.59032340   -14.35243610
H        9.51735400   -13.88132290   -14.77843670
C       10.91235450   -14.22432330   -13.17943670
H       11.97535420   -14.34532360   -13.38543610
C       10.75935460   -12.68632320   -13.09443660
H       10.98235420   -12.30032350   -14.08943650
H        9.75735380   -12.32832340   -12.86043640
C       11.74435420   -12.06732270   -12.08743670
H       11.41935440   -12.48832320   -11.13543610
H       12.76035400   -12.45032310   -12.18543620
S       11.78335380   -10.24132350   -11.99243640
C       13.51435380    -9.99232290   -11.62743660
H       13.62735460    -9.69732280   -10.57643600
H       14.13935380   -10.88732340   -11.73243620
H       13.86935420    -9.12232300   -12.19343660
C       10.48935410   -14.87932300   -11.89843650
O       11.36435410   -15.41032310   -11.21343610
N        9.20435430   -15.00332360   -11.71343610
H        8.56335450   -14.49532320   -12.31143670
C        8.67435460   -15.73832320   -10.53743650
H        9.25635430   -15.40232280    -9.67943670
C        7.10235400   -15.61032300   -10.30543610
H        6.79135420   -15.97532270    -9.31943610
H        6.75935410   -14.57132340   -10.37943650
H        6.64335440   -16.24632260   -11.07343670
C        9.00835420   -17.25732230   -10.59843640
O        9.48035430   -17.76432230    -9.67943670
N        8.93835450   -17.87032320   -11.74743650
H        8.56735420   -17.33532330   -12.52343650
C        9.40135380   -19.28432270   -11.99143600
H        8.71935460   -20.02832220   -11.58043670
C        9.40335460   -19.53532220   -13.48343660
H       10.12235450   -18.85832210   -13.94443610
H        9.66435430   -20.58132360   -13.64443680
O        8.16435430   -19.26032260   -14.09743690
H        7.84835430   -18.39532280   -13.82543660
C       10.77835460   -19.52432250   -11.41643620
O       10.96335410   -20.36932370   -10.54143620
N       11.78435420   -18.68132400   -11.79543690
H       11.67535400   -18.07732390   -12.60143660
C       13.17835430   -18.92532350   -11.26243690
H       13.36235430   -19.99732400   -11.20143600
C       14.31035420   -18.34932330   -12.12243650
H       15.30835440   -18.53332330   -11.72443680
H       14.34935380   -18.88532260   -13.07043650
C       13.96135430   -16.87732320   -12.41843610
H       13.00035380   -16.86032300   -12.93243690
H       13.84335420   -16.39532280   -11.44843670
S       15.34135440   -16.01932330   -13.23643680
C       15.32835390   -14.29932310   -12.61543660
H       16.30035400   -14.01032350   -12.19843670
H       14.94835380   -13.63432310   -13.40143680
H       14.57035450   -14.23732280   -11.82443620
C       13.30435470   -18.54832270    -9.71643640
O       14.21935460   -19.08232310    -9.05643650
N       12.56435390   -17.59732250    -9.27943610
H       11.95535470   -17.05632400    -9.88143630
C       12.55035400   -17.18032260    -7.84243630
H       13.56635380   -17.13632390    -7.45143650
C       11.92235470   -15.83532330    -7.66643670
H       10.93135450   -15.76432320    -8.11343670
C       11.73135380   -15.43632320    -6.18843650
H       11.01735400   -14.60532280    -6.14143660
H       11.27735420   -16.20932390    -5.55643650
H       12.68035410   -15.14932350    -5.71943660
C       12.79535390   -14.78932290    -8.35843660
H       13.77135470   -14.66932300    -7.87243650
H       13.01135440   -14.98232270    -9.41643620
H       12.23235420   -13.84732340    -8.37143610
C       11.91035460   -18.21832280    -6.93843650
O       12.42335410   -18.51032260    -5.84143640
N       10.92135430   -19.02432250    -7.44943670
H       10.67935470   -18.77032280    -8.40043640
C       10.15335460   -20.03832240    -6.78843640
H       10.00135420   -19.55332370    -5.82443670
C        8.85235400   -20.38732340    -7.42943670
H        9.01535420   -20.40932270    -8.50743680
H        8.54435440   -21.37032320    -7.07643650
C        7.74435420   -19.37632370    -7.09443660
H        8.28835390   -18.44032290    -6.96743630
C        6.62235400   -19.26232340    -8.07943630
H        5.96135430   -20.13732340    -8.05543610
H        6.09035440   -18.33432390    -7.83643630
H        7.01335430   -19.22232250    -9.10443690
C        7.24335430   -19.78632350    -5.63743640
H        7.15135430   -20.84832380    -5.37843660
H        7.76735400   -19.33632280    -4.78543660
H        6.23735430   -19.40132330    -5.43243650
C       11.09035400   -21.24032400    -6.63443660
O       11.16935440   -21.86232380    -5.58643630
N       11.76035400   -21.52132230    -7.77343650
H       11.70035460   -21.02332310    -8.65343670
C       12.78335380   -22.58932300    -7.75843670
H       12.28635410   -23.53632350    -7.54443650
C       13.41835400   -22.68032260    -9.19543650
H       12.57535460   -22.95332340    -9.84143640
H       13.68235400   -21.65432360    -9.48043630
C       14.53635410   -23.70632360    -9.37243650
C       15.85335450   -23.34932330    -9.03543660
H       16.11035350   -22.38432310    -8.62343690
C       16.84335330   -24.31232260    -9.26943680
H       17.87135510   -24.19532390    -8.95843600
C       16.55435370   -25.58432390    -9.83243660
H       17.28935430   -26.36432270    -9.96543690
C       15.24135400   -25.95232390   -10.12343690
H       14.99735450   -26.91732220   -10.54043670
C       14.25435450   -25.04432300    -9.80743690
H       13.21335410   -25.29732320    -9.94843670
C       13.89035420   -22.41432380    -6.67143630
O       14.22935390   -23.45232390    -6.15643640
N       14.36235430   -21.20032310    -6.31743670
H       14.07535460   -20.43432240    -6.91543630
C       15.42935470   -20.92632290    -5.37843660
H       16.18635370   -21.69732280    -5.51743650
C       16.06235500   -19.63432310    -5.82743640
H       15.29735470   -18.88632390    -6.03643660
H       16.68535420   -19.23532300    -5.02743630
C       16.90435410   -19.74432370    -7.05743650
H       16.24335480   -20.16932300    -7.81243660
H       17.18935390   -18.77732280    -7.47143650
C       18.15735440   -20.61132240    -6.79743620
O       18.37435340   -21.52632330    -7.56643630
O       18.96535490   -20.33332250    -5.86243630
C       14.94035430   -20.83532330    -3.98243640
O       15.56635380   -21.32232280    -3.05043650
N       13.72435380   -20.34332280    -3.88743640
H       13.36335470   -20.12532230    -4.80843640
C       12.98435400   -20.16432380    -2.64343640
H       13.60535430   -19.54732320    -1.99543640
C       11.66135410   -19.44732280    -3.02243640
H       11.01635460   -19.45632360    -2.13443640
H       11.91635420   -18.42732240    -3.33643650
H       11.07035450   -19.86432270    -3.84743640
C       12.68035410   -21.52932360    -1.93043650
O       12.86335470   -21.69532390    -0.75543650
N       12.32935430   -22.57132340    -2.67343640
H       11.96435450   -22.35832210    -3.59443640
C       12.26935390   -23.96632390    -2.20143650
H       11.50835420   -24.07732390    -1.42843650
C       11.84335420   -24.85332300    -3.39543650
H       12.37535380   -24.59332280    -4.31043620
H       12.15335460   -25.88532260    -3.23143650
C       10.31235410   -24.92432400    -3.64343640
O        9.63735390   -25.71232220    -3.06543640
N        9.83535390   -24.16032220    -4.57943630
H        8.86135390   -24.17932320    -4.85643630
H       10.43835450   -23.45532230    -4.98743630
C       13.65535450   -24.43532370    -1.76443650
O       13.79535390   -25.10932350    -0.77643640
N       14.74035450   -24.20932390    -2.60543660
H       14.62135410   -23.62632370    -3.42543650
C       16.10135460   -24.60432240    -2.23543640
H       16.13535500   -25.67232320    -2.01643660
C       17.17135430   -24.32832340    -3.36943650
H       17.03335380   -23.32532310    -3.77543640
C       18.72335430   -24.50432400    -2.91743640
H       19.04735370   -23.57432370    -2.43443660
H       18.93235400   -25.43632320    -2.37743640
H       19.34735490   -24.61932370    -3.81243660
C       16.92735480   -25.29932400    -4.54443650
H       17.21135330   -26.31332400    -4.26443620
H       15.87935450   -25.31632230    -4.84343620
C       17.60935400   -24.97632220    -5.94343660
H       17.08935360   -24.05332370    -6.22843650
H       18.66135410   -24.66832350    -5.97243640
H       17.44735340   -25.81032370    -6.63743640
C       16.50835420   -23.98732380    -0.90643640
O       16.99735450   -24.65832330    -0.03843650
N       16.27835460   -22.62932400    -0.74643650
H       15.96635440   -22.07632260    -1.53543650
C       16.41035460   -22.00532340     0.59756350
H       17.39335440   -22.24832340     1.00056350
C       16.30935480   -20.43532370     0.49256350
H       15.35435390   -20.13432310     0.06056350
H       16.36535450   -19.96332360     1.47356360
C       17.32935330   -19.77932360    -0.52643640
H       17.22135350   -20.25832370    -1.49943650
C       16.97335430   -18.28832240    -0.48743650
H       15.89135460   -18.11332320    -0.51543650
H       17.38335420   -17.76832390     0.38756350
H       17.43235400   -17.80132290    -1.35643650
C       18.79435350   -19.95732310    -0.05143650
H       19.16135410   -20.93732260    -0.37943650
H       19.45335390   -19.23632240    -0.55143650
H       18.91135410   -19.94432260     1.03956350
C       15.47435380   -22.58932300     1.72956350
O       15.90535450   -22.69132230     2.84256360
N       14.19635390   -22.89432330     1.49656360
H       13.94335460   -22.82332230     0.51756350
C       13.27035430   -23.61632350     2.39356350
H       13.30035400   -23.01932330     3.30456350
C       11.87635420   -23.51632310     1.81856360
H       11.16035460   -24.10532380     2.40456340
H       11.54135420   -22.47132300     1.82556350
H       11.76735400   -23.95432280     0.81856350
C       13.73035430   -25.06632230     2.83456350
O       13.76535420   -25.36632350     4.05356360
N       14.24335380   -25.92432400     1.90456350
H       14.23935410   -25.58532330     0.94956350
C       15.09535410   -27.10632320     2.21956350
H       14.57735440   -27.87532230     2.79356360
C       15.50335410   -27.85132220     0.92256360
H       16.00735470   -27.12232400     0.28856350
C       16.37135510   -29.08832360     1.10356350
H       16.02835460   -29.77432250     1.88756360
H       16.52835460   -29.67232320     0.18856350
H       17.35735510   -28.67432400     1.34856360
C       14.28535460   -28.37632370     0.20256350
H       13.91535380   -27.60832210    -0.48743650
H       14.49035450   -29.30432320    -0.34443650
H       13.39335440   -28.47532270     0.83356350
C       16.35435490   -26.74732400     2.97456360
O       16.61835480   -27.34532360     3.98156360
N       17.20535470   -25.79632380     2.47856350
H       16.93835450   -25.32332230     1.62356350
C       18.45435330   -25.58932300     3.23556350
H       18.93535420   -26.56632230     3.21156360
C       19.26235390   -24.66532330     2.29356360
H       19.33535390   -25.19532390     1.34356360
H       18.70235440   -23.77532390     2.00556350
C       20.70935440   -24.34732250     2.66456340
H       20.67935370   -23.97832300     3.68956350
C       21.67335510   -25.52432250     2.50956340
H       21.32435420   -26.37832260     3.10356350
H       21.89035420   -25.77332310     1.46356360
H       22.67335510   -25.25532340     2.86956360
C       21.19935420   -23.22832300     1.69956350
H       22.15035440   -22.83532330     2.08056350
H       21.30235480   -23.52932360     0.64956360
H       20.47435380   -22.40532300     1.71756350
C       18.23335460   -25.01932330     4.68356370
O       19.01335330   -25.30632400     5.65656380
N       17.16835400   -24.26032260     4.92156360
H       16.50735470   -24.04032330     4.18656350
C       16.70635410   -23.76232340     6.21956350
H       17.57635500   -23.32132340     6.70656350
C       15.53735450   -22.79932400     5.99256370
H       15.91935440   -21.98732380     5.36256360
H       14.60635380   -23.13132290     5.51656340
H       15.19135380   -22.39632230     6.95256380
C       16.25035480   -24.93032260     7.16456370
O       16.53435520   -24.76532360     8.36956310
N       15.56235410   -25.92332270     6.60356330
H       15.41735460   -25.90832330     5.60156350
C       15.18135450   -27.16432380     7.43156340
H       14.71535400   -26.95232390     8.39356330
C       14.16835400   -28.05232240     6.70056340
H       14.53835390   -28.21032330     5.68756340
H       14.08335400   -28.99232290     7.24656340
C       12.69135380   -27.57832340     6.60656360
H       12.25235460   -27.62232400     7.60256340
H       12.69735430   -26.53332330     6.29356340
C       11.85035420   -28.41832350     5.56756350
O       10.60735420   -28.51032260     5.74756340
O       12.44535450   -28.89132310     4.55856370
C       16.42735480   -28.06732370     7.76456360
O       16.60935400   -28.50632290     8.89456370
N       17.26735500   -28.21332360     6.76356360
H       17.13035390   -27.65432360     5.93056340
C       18.59335330   -28.90132330     7.00356340
H       18.35935400   -29.88932230     7.39856340
C       19.41635510   -29.03732300     5.69956350
H       19.38335420   -28.08032230     5.17956350
C       20.84435460   -29.54532240     6.06356330
H       21.54735370   -28.76232340     6.37356380
H       20.94935420   -30.27432250     6.87556360
H       21.25335500   -30.00632290     5.15556340
C       18.65835380   -30.10232350     4.85156350
H       17.72835350   -29.73332210     4.40056370
H       19.30435370   -30.34532360     3.99856350
H       18.41935350   -31.01132390     5.41756340
C       19.45735360   -28.11132240     8.00656320
O       19.97135350   -28.68432240     8.90256310
N       19.61935420   -26.75632290     7.91056350
H       19.26535420   -26.31632230     7.07056330
C       20.28735350   -26.00032230     8.96856310
H       21.24935340   -26.44732280     9.21956350
C       20.60935400   -24.67732240     8.35556320
H       19.69435500   -24.20932390     7.99156330
H       20.87235450   -23.98032380     9.15156360
C       21.64035420   -24.80532260     7.20656350
H       22.52735330   -25.33732220     7.55156370
H       21.20935440   -25.44632340     6.43756340
S       22.21635440   -23.24932290     6.34256360
C       20.62635420   -22.48632240     6.01056340
H       20.12235450   -22.18432240     6.93756340
H       20.80435370   -21.57032390     5.43256330
H       20.01235390   -23.12832260     5.36756370
C       19.49335480   -25.98632240    10.24656390
O       20.18635370   -25.87532230    11.23656370
N       18.19135480   -26.08832360    10.33856390
H       17.61135480   -26.22632220     9.51856330
C       17.52235410   -26.22832300    11.62656310
H       17.93335340   -25.45532230    12.27556320
C       16.07635500   -26.13432310    11.42956350
H       15.71135430   -26.91832350    10.76556400
H       15.61835380   -26.34232330    12.39656350
O       15.64935400   -24.77732280    11.14256380
H       15.72435380   -24.67432400    10.19056320
C       17.88235470   -27.56532290    12.34656330
O       18.03235440   -27.58932300    13.56256390
N       18.13935470   -28.60332300    11.56256390
H       17.79835510   -28.51632310    10.61256310
C       18.59435460   -29.92232320    12.01956370
H       18.03635410   -30.09032250    12.94056320
C       18.23135380   -30.95132260    10.98256400
H       17.16435430   -30.93232350    10.72956370
H       18.80635450   -30.71432300    10.07956310
H       18.36435510   -31.98032380    11.34056380
C       20.15935520   -29.88732340    12.35956380
O       20.58235360   -30.52632330    13.29756360
N       20.99135400   -29.21732330    11.53256320
H       20.65135380   -28.82932280    10.66156390
C       22.39635470   -28.98732380    11.79556370
H       22.70935440   -29.98832320    12.09356310
C       23.24535370   -28.53632350    10.58756350
H       22.80835340   -27.59032250    10.26856330
C       24.69135480   -28.12032320    10.92956350
H       25.24335480   -29.01232340    11.24956320
H       25.30135350   -27.69432260    10.12356380
H       24.82335470   -27.43632320    11.77756310
C       23.19935420   -29.62732320     9.47756390
H       23.63535500   -30.54232220     9.87956330
H       22.13935470   -29.77332310     9.27056310
C       23.84935380   -29.02232360     8.18956380
H       23.83435440   -29.83932300     7.45756340
H       23.45335390   -28.09832380     7.74856380
H       24.91135410   -28.83432390     8.38956360
C       22.61835480   -28.00032230    12.99056340
O       23.20335390   -28.43432240    13.91456320
N       22.06935500   -26.77832220    13.03756330
H       21.55935480   -26.44232370    12.22956370
C       21.86435510   -26.01432230    14.31256390
H       22.76035500   -25.48632240    14.63756370
C       20.69335370   -25.01032260    14.10056400
H       20.98235510   -24.33332250    13.28656390
H       19.83635330   -25.52432250    13.64856340
C       20.31735420   -24.14632230    15.35056400
C       18.97235490   -24.05432320    15.79156400
H       18.21835330   -24.57132340    15.21756360
C       18.60335350   -23.38532260    16.96856310
H       17.59335330   -23.24432370    17.32556340
C       19.59035490   -22.68132400    17.63356400
H       19.32235340   -22.06232260    18.47656440
C       20.91635510   -22.60832210    17.11956410
H       21.70835490   -22.12232400    17.67056270
C       21.27035330   -23.36932370    15.96156310
H       22.29335400   -23.29032330    15.62556360
C       21.55135350   -26.86032300    15.54256340
O       22.28035350   -27.02632330    16.49056430
N       20.47635460   -27.61932370    15.46156310
H       19.77235410   -27.44032290    14.75556370
C       20.07135390   -28.60232350    16.46556280
H       20.03735350   -27.99232290    17.36856270
C       18.70235440   -29.11732290    16.14356420
H       18.63535500   -29.65532300    15.18956380
H       18.35635380   -29.81632230    16.91456410
H       17.97535510   -28.29832270    16.08656310
C       21.21235470   -29.61832240    16.81256290
O       21.51535420   -29.83932300    17.99356270
N       21.84535410   -30.34132390    15.84956360
H       21.62035370   -30.05532260    14.90456390
C       23.06235500   -31.19332310    16.13456340
H       22.80735400   -31.92432400    16.90256310
C       23.49835400   -32.00232320    14.91156390
H       23.10935400   -33.02032470    14.88356400
H       23.05135350   -31.55832290    14.02156350
C       24.96635440   -32.20632170    14.72556400
H       25.45235440   -31.23732380    14.60856340
H       25.37035370   -32.53132250    15.68456360
C       25.49535370   -33.22332380    13.72356320
O       26.05435370   -32.85932160    12.66356370
O       25.48835370   -34.44232180    14.02456380
C       24.16835400   -30.36132240    16.79056360
O       24.57335470   -30.78432270    17.89556310
N       24.56235500   -29.19532390    16.29156300
H       24.14935490   -28.87532230    15.42356400
C       25.56035420   -28.39032360    16.97056390
H       26.32535360   -29.14432330    17.15556340
C       26.29435350   -27.34032250    16.11056330
H       27.18635370   -26.98832320    16.62756350
C       26.80035400   -28.11732290    14.84756370
H       26.05435370   -28.64732360    14.24356370
H       27.26435470   -27.32332230    14.24956320
H       27.54135510   -28.87232400    15.14056400
C       25.42335510   -26.15032390    15.60856340
H       25.98535350   -25.38232230    15.06356330
H       24.67235370   -26.58332250    14.93656350
H       24.99035450   -25.67332270    16.49656300
C       25.18435480   -27.89532280    18.35256390
O       26.07035450   -27.64732360    19.13356400
N       23.94035340   -27.83732220    18.69156270
H       23.36035350   -28.11832240    17.90956310
C       23.42935370   -27.48832320    20.01656340
H       24.16835400   -26.83532330    20.48156360
C       22.10335350   -26.71532250    19.82856370
H       21.23535350   -27.17832370    19.35856440
H       21.83635330   -26.52732280    20.86856270
C       22.35335350   -25.34932330    19.15056420
H       22.91235350   -25.56932260    18.24056430
H       21.42835430   -24.97632220    18.71156310
S       23.26135440   -24.05332370    20.03756330
C       21.95735360   -23.74032400    21.30956270
H       20.95535470   -23.93832400    20.90956310
H       22.04435350   -24.47432330    22.11956410
H       21.97835350   -22.68132400    21.59456440
C       23.29735370   -28.66332240    21.01256370
O       22.90035440   -28.29932400    22.09656330
N       23.64435390   -29.89632230    20.56856350
H       23.72635460   -29.98132320    19.56256290
C       23.41435430   -31.04532240    21.35256390
H       23.84735490   -31.89232250    20.82056430
C       24.22835350   -30.95532230    22.69756320
H       23.69935420   -30.26032260    23.34856410
H       24.07335470   -31.95532230    23.10256390
C       25.68335340   -30.45332340    22.60656360
H       26.00735470   -30.76532360    21.61356350
H       25.62235450   -29.36832240    22.68656350
C       26.50335500   -30.99232290    23.76856420
O       27.08035470   -30.27132230    24.54656410
N       26.75035480   -32.25532150    23.95756340
H       27.43735500   -32.55332180    24.63956260
H       26.31935500   -32.99232480    23.41056440
C       21.83335490   -31.34732250    21.55656430
O       21.50035480   -32.29932400    22.31656270
N       20.95035360   -30.79332350    20.81756400
H       21.34835430   -30.31432340    20.01856420
C       19.52735330   -30.67632290    21.03056340
H       19.49435420   -30.28632350    22.04756360
H       19.17735480   -29.90032390    20.34956360
C       18.88935470   -32.03732300    20.73256300
O       18.73535350   -32.47032170    19.58456420
N       18.35935400   -32.66832350    21.80156330
H       18.35535430   -32.11732480    22.65156360
C       17.73235510   -33.99332430    21.72956280
H       18.32235340   -34.70532230    21.15256310
C       17.59635350   -34.69332120    23.05356410
H       16.95635410   -34.12232210    23.72556300
H       17.23535350   -35.70832440    22.88556290
C       18.83435440   -35.00832370    23.99256320
H       19.26935390   -35.93932340    23.63056370
H       19.61035350   -34.24732210    23.90956310
C       18.45935440   -35.27532200    25.46556280
H       18.07635500   -34.38932420    25.97056390
H       17.83235360   -36.16332240    25.54656410
C       19.72435380   -35.59432220    26.20756340
H       20.02635380   -36.57932280    25.84956360
H       20.49935340   -34.85032270    26.02056310
N       19.54135510   -35.61832430    27.63956260
H       19.13735390   -34.71232220    27.83056260
H       18.74235340   -36.21432500    27.80156330
H       20.39335440   -35.88332370    28.11456300
C       16.35935400   -34.01732250    20.97456360
O       15.63435460   -33.05432130    21.03656390
N       16.05835340   -35.10032270    20.18456270
C       16.88035390   -36.30132290    20.01956370
H       17.05635450   -36.72932430    21.01456260
H       17.82235340   -36.07132340    19.50756260
C       16.12935450   -37.28532410    19.17456440
H       15.48735430   -37.88732150    19.83056260
H       16.83435440   -37.87032320    18.57156370
C       15.24135400   -36.33032230    18.25556370
H       14.41335390   -36.83132170    17.74056430
H       15.82335380   -35.99332430    17.38856320
C       14.91035460   -35.15832140    19.21956440
H       14.88535400   -34.28132250    18.57256320
C       13.53535460   -35.19232180    19.95556260
O       12.53335380   -35.59832380    19.35556410
N       13.46535400   -34.73332210    21.16656300
H       14.39135460   -34.50132370    21.50556370
C       12.49535470   -34.45532230    22.14056400
H       11.77435400   -35.27232360    22.11956410
C       13.09435460   -34.22132490    23.51256370
H       13.64335440   -33.27932360    23.51456260
H       12.30835440   -34.19032290    24.26756290
C       14.01935390   -35.34932330    24.05056380
H       14.88135430   -35.57332230    23.42256360
H       14.39835450   -35.09432220    25.04056360
C       13.17035390   -36.64132310    24.10656360
O       12.07935430   -36.60932160    24.76156430
O       13.63635440   -37.64532470    23.53056340
C       11.50535390   -33.32032390    21.69256400
O       10.59235380   -32.92132190    22.42356300
N       11.66235450   -32.82332230    20.40456390
H       12.48635390   -33.24132160    19.98956300
C       10.86235430   -31.90732380    19.62656400
H        9.98635390   -31.59432220    20.19456290
C       11.64635470   -30.55832290    19.43456270
H       10.89135460   -29.82832340    19.11656380
H       12.00035380   -30.13732340    20.38356400
C       12.71435450   -30.41732220    18.35156440
C       13.89035420   -31.10132220    18.57056430
H       14.00235460   -31.68232350    19.47456360
C       14.91635420   -30.96832280    17.64256290
H       15.84735390   -31.39532280    17.98356440
C       14.74235440   -30.20532230    16.52256390
H       15.59535410   -30.06032370    15.87456320
C       13.50335410   -29.49932290    16.26856420
H       13.44035430   -28.86932370    15.39356330
C       12.46835420   -29.61132240    17.20356370
H       11.55135440   -29.05232240    17.08956340
C       10.40935420   -32.50932310    18.28056340
O        9.66435430   -31.83932300    17.54456330
N       10.92035390   -33.60832210    17.78556440
H       11.71335410   -34.11432270    18.16256330
C       10.60635380   -34.26032260    16.45856290
H       10.00635430   -33.60932160    15.82256320
C       11.88135430   -34.39032360    15.61456390
H       11.66835400   -34.84232330    14.64556310
C       12.53235440   -33.04232410    15.49456310
H       11.85935400   -32.45532230    14.85756400
H       12.84035400   -32.55932240    16.42956350
H       13.48535440   -33.09432220    14.95256330
O       12.76635460   -35.19732280    16.21156310
H       12.28735450   -35.98432160    16.48256300
C        9.75235460   -35.55632400    16.52556420
O        9.58735470   -36.17232130    15.51656340
N        9.08035470   -35.91432190    17.62156300
H        9.21635440   -35.26032260    18.38256260
C        8.24535470   -37.17132190    17.74856380
H        8.95335390   -37.99032210    17.62256430
C        7.70435430   -37.33632280    19.21356390
H        8.53935430   -37.67032240    19.83056260
H        7.29935410   -36.39932250    19.59656330
C        6.64035420   -38.40032200    19.22656440
O        5.50735430   -37.98932270    19.55156330
O        6.98835420   -39.57132340    18.88256260
C        7.08335400   -37.16432190    16.73656270
O        6.37935400   -36.18932340    16.64856340
N        6.86335420   -38.26532360    16.03956410
H        7.59135440   -38.96432500    16.11956410
C        5.92235420   -38.36232380    14.87456320
H        6.17835430   -37.49732210    14.26256370
C        6.28735400   -39.69032290    14.10956380
H        7.30235430   -39.57132340    13.71056370
H        6.33135410   -40.58832170    14.73756310
C        5.41535430   -39.99632260    12.96356390
N        4.58835410   -41.06032180    12.74356370
C        4.26535420   -40.98932270    11.49856380
H        3.61835430   -41.65132140    10.94156360
N        4.68435430   -39.84732440    10.89556310
H        4.45535420   -39.50932310     9.97156330
C        5.45335440   -39.20532230    11.80156330
H        6.01235440   -38.28832240    11.69156360
C        4.46935420   -38.41732410    15.30856320
O        3.71335410   -37.81432340    14.63456340
N        4.13435410   -38.97732160    16.48056410
H        4.90435410   -39.46932220    16.91756440
C        2.79435420   -38.77232360    17.12756350
H        1.99835420   -39.16532140    16.49456410
C        2.73735430   -39.65632250    18.36856270
H        2.82235430   -40.69632340    18.05156330
H        3.54935430   -39.35332490    19.02956390
C        1.35935430   -39.52132420    19.16656300
H        1.41335430   -38.56232450    19.68156430
C        0.10735420   -39.84432220    18.24656300
H       -0.19164580   -38.97232440    17.65056420
H        0.44035420   -40.69832230    17.64456370
H       -0.73364580   -40.06932450    18.91356280
C        1.38335420   -40.69832230    20.13656430
H        0.41835420   -40.95032120    20.59256360
H        1.78235420   -41.63432310    19.72756390
H        2.01935410   -40.48432160    21.00456430
C        2.57335420   -37.33432390    17.49156380
O        1.47935430   -36.83632280    17.25056270
N        3.60035420   -36.65432360    17.91756440
H        4.49335430   -37.12432480    18.00956340
C        3.50635430   -35.25232320    18.40556340
H        2.57035420   -35.24232480    18.96456340
C        4.67035440   -35.04732130    19.37756350
H        5.61635400   -35.19332120    18.85656360
C        4.69835420   -33.58832170    19.95256420
H        5.33735420   -33.42532350    20.82856370
H        5.09635400   -32.93032460    19.16956330
H        3.74035430   -33.18532180    20.30256270
O        4.49135400   -35.88132480    20.44756320
H        4.59235430   -36.75532150    20.06356430
C        3.45535420   -34.24832150    17.31756400
O        2.90535430   -33.18932340    17.51856420
N        3.90835430   -34.59332280    16.09756280
H        4.37935400   -35.48432160    15.99756340
C        3.70435430   -33.78332140    14.90156360
H        3.45035430   -32.76832200    15.20756340
C        4.88135430   -33.76732250    13.99256320
H        5.25335410   -34.77232360    13.75756360
H        4.59235430   -33.32732390    13.03056340
C        5.99235440   -32.99332430    14.59156320
N        6.01035400   -31.64032360    14.48656370
C        7.02635430   -31.21432300    15.25256350
H        7.18635420   -30.16132350    15.43156340
N        7.70235440   -32.32232280    15.77356340
H        8.55035400   -32.19132230    16.30556300
C        6.96035430   -33.45132450    15.48156360
H        7.25335410   -34.45732500    15.74556350
C        2.46135430   -34.20332340    14.09956360
O        1.91635420   -33.32432170    13.45756340
N        1.91435420   -35.46532440    14.10756400
H        2.41135430   -36.21232220    14.57756330
C        0.61635420   -35.88032150    13.58556370
H        0.51035420   -35.38332370    12.62156390
C        0.50835420   -37.40932460    13.45256330
H        1.27935420   -37.67132190    12.72856330
H        0.61035420   -37.87532420    14.43256380
C       -0.79164580   -37.89032360    12.85156350
H       -0.67064580   -38.97332380    12.83556370
H       -1.44264580   -37.70432280    13.70556350
C       -1.35264580   -37.19032290    11.54156400
H       -1.45564580   -36.11532210    11.68556310
H       -0.66364580   -37.45432280    10.73856350
C       -2.70764590   -37.70532230    11.09056380
H       -2.97964570   -37.27132420    10.12856390
H       -2.77164580   -38.77732470    10.90356350
N       -3.80464580   -37.25532150    11.99856380
H       -3.60164570   -36.33632280    12.36456390
H       -4.71864560   -37.26732250    11.56856350
H       -3.93464590   -37.92432400    12.74356370
C       -0.53364570   -35.40032200    14.40956310
O       -1.57664570   -35.04732130    13.88456340
N       -0.30464580   -35.11432270    15.65956310
H        0.57635420   -35.44832230    16.03156280
C       -1.24264570   -34.33732220    16.52756310
H       -2.26164580   -34.67432400    16.33456420
C       -0.89964580   -34.67132190    17.97356410
H        0.16435420   -34.55932240    18.18156430
H       -1.39664580   -33.95432280    18.62656400
C       -1.28864570   -36.12132260    18.38356400
H       -0.92564580   -36.83932500    17.64856340
C       -0.72364580   -36.51832200    19.71456340
H       -0.76264580   -37.58532330    19.96756360
H        0.32935420   -36.24132160    19.84756280
H       -1.18864570   -35.82532120    20.42556380
C       -2.80064580   -36.29332350    18.47556300
H       -3.36764570   -35.51232150    18.99756430
H       -3.10864570   -36.38732150    17.42656330
H       -3.06064580   -37.22932430    18.98456380
C       -1.26864580   -32.82232280    16.24256320
O       -1.74864580   -32.06832120    17.09056280
N       -0.76264580   -32.36232380    15.09056380
H       -0.21864580   -33.03632350    14.56556320
C       -1.15464580   -31.10132220    14.45656390
H       -1.94964580   -30.62732320    15.03256320
C       -0.00764580   -30.12732320    14.49856380
H        0.95835420   -30.63232230    14.51456360
H        0.08535420   -29.61532400    13.54056360
C        0.17135420   -29.13932230    15.62056350
H       -0.37064580   -29.42632290    16.52156450
H        1.22235420   -29.07532310    15.90056320
C       -0.31564580   -27.69832230    15.33656310
H        0.22135420   -27.29832270    14.47556400
H       -1.36564580   -27.75632290    15.04956340
C       -0.03664580   -26.88232230    16.57756420
H       -0.56564580   -27.36632350    17.39856340
H        1.01935420   -26.91932300    16.84456440
N       -0.40164580   -25.47632220    16.49256320
H       -1.00964580   -25.22332380    15.72656350
H       -0.87564580   -25.16732220    17.32856370
H        0.40535420   -24.90732380    16.27756310
C       -1.60664580   -31.29932400    12.96056370
O       -2.03664590   -30.29032330    12.39956380
N       -1.67064580   -32.46232220    12.38956360
H       -1.34364580   -33.25432210    12.93056390
C       -2.32664590   -32.75232320    11.09956360
H       -2.00564580   -33.77032470    10.87956330
C       -3.89464570   -32.68732450    11.10356330
H       -4.13064580   -31.61632350    11.06656360
H       -4.23264600   -33.08932500    10.14056400
C       -4.57764580   -33.32532120    12.28156380
N       -4.73964600   -34.62632370    12.58056350
C       -5.28464560   -34.70232390    13.79356380
H       -5.46564580   -35.59832380    14.36856370
N       -5.40164570   -33.50832370    14.38456340
H       -5.56864600   -33.23932270    15.34356310
C       -4.96664570   -32.60232160    13.44056320
H       -4.84664580   -31.55632400    13.67756370
C       -1.78064570   -32.03832240     9.90156360
O       -1.98464570   -32.56232450     8.83956340
N       -1.00264570   -30.94132230     9.98956390
H       -0.88664580   -30.56032370    10.92056370
C       -0.39164580   -30.14532280     8.92956350
H       -1.08864580   -29.71532250     8.20956330
C        0.10835420   -28.84132390     9.53956320
H        0.93235420   -29.03432270    10.23756310
H        0.43735420   -28.24432370     8.68056390
C       -0.91264580   -28.02832220    10.32356360
N       -2.09964590   -27.54932400     9.81356330
C       -2.52064590   -26.69232370    10.77656360
H       -3.47864580   -26.19232370    10.79456330
N       -1.65464580   -26.57432370    11.82956310
H       -1.93564580   -25.99532320    12.60756400
C       -0.60364580   -27.41532330    11.60556320
H        0.24635420   -27.49332240    12.26756380
C        0.84135430   -30.77632330     8.17156310
O        1.88835420   -30.92032240     8.73556330
N        0.75735420   -31.16232300     6.86756370
C       -0.34764580   -30.99732400     5.89156340
H       -0.68564580   -29.95432280     5.91956330
H       -1.22164580   -31.59832380     6.17356350
C        0.27235420   -31.26332280     4.51356360
H        0.79135420   -30.32032390     4.30356360
H       -0.44564580   -31.44332310     3.70356350
C        1.20335420   -32.40832140     4.89356370
H        1.98335420   -32.57132340     4.13956360
H        0.69035420   -33.37332150     4.98956350
C        1.83735420   -31.89232250     6.18556360
H        1.97435430   -32.74532320     6.85056350
C        3.21035430   -31.29132270     6.00456330
O        4.22035410   -31.94432260     5.98256350
N        3.24235420   -29.95832250     6.02356340
H        2.36735420   -29.44832230     5.98856350
C        4.49435420   -29.14832310     5.95656350
H        5.12335440   -29.53532220     5.15456340
H        4.24135400   -28.12432290     5.68056340
C        5.28235440   -29.25532340     7.33156350
O        6.52035430   -29.18932340     7.34556340
N        4.52535440   -29.38832280     8.35956380
H        3.52335430   -29.53532220     8.33256340
C        5.18035410   -29.48632240     9.71556380
H        6.07935430   -28.87332340     9.78656390
C        4.16835400   -29.03732300    10.84556390
H        4.30235430   -27.96432300    10.98156360
H        3.17735430   -29.31632230    10.48756310
C        4.42035440   -29.64232250    12.23156360
H        4.38835430   -30.72232250    12.08956340
H        5.40735440   -29.39532280    12.62256340
C        3.51335430   -29.18332290    13.35056400
O        2.54335430   -28.43832400    13.27956390
N        3.81035420   -29.59032250    14.55356310
H        3.14935420   -29.33932300    15.27856350
H        4.63835430   -30.12732320    14.78056340
C        5.79935410   -30.90232280     9.88856320
O        6.82935430   -31.02232360    10.49956320
N        5.08335400   -31.84832380     9.32856370
H        4.13535400   -31.62732320     9.04656310
C        5.32835440   -33.25832370     9.47756390
H        5.59635400   -33.39832310    10.52456380
C        4.11735440   -34.16932300     9.20356370
H        3.73835420   -33.98332210     8.19856360
C        4.53935430   -35.61832430     9.45356370
H        3.77435420   -36.40332410     9.43056390
H        5.40835430   -35.87232210     8.83356380
H        4.89235400   -35.65032200    10.49256320
C        3.10435410   -33.82232280    10.24256320
H        3.55435420   -34.00032420    11.21956350
H        2.83635430   -32.77232360    10.12456320
C        1.68835430   -34.44332120    10.18756390
H        1.24735430   -34.41432190     9.18356320
H        1.76435420   -35.47732160    10.54756360
H        1.03035430   -33.87432480    10.85656360
C        6.61635400   -33.58032230     8.75556370
O        7.54235410   -34.12532420     9.38356400
N        6.69635440   -33.15732190     7.50256350
H        5.85235400   -32.90032200     7.00656370
C        7.95635410   -33.31032180     6.73356340
H        8.28335380   -34.34732440     6.65156360
C        7.53635410   -32.99732210     5.32456350
H        6.74535420   -33.68532180     5.02156350
H        7.22435430   -31.96532250     5.16756340
C        8.67835430   -33.28332140     4.33956340
H        9.26835440   -32.36632160     4.31556370
H        9.28235440   -34.11332320     4.70656350
C        8.15835380   -33.65732190     2.94356350
O        9.00235460   -34.06732180     2.14356350
O        6.93835400   -33.73332210     2.61556360
C        9.11735440   -32.59132390     7.23256350
O       10.24435420   -33.08032230     7.10056350
N        8.91535380   -31.47332380     7.94756360
H        7.94135430   -31.23532300     8.09156320
C        9.96435450   -30.67332270     8.61856370
H       10.74935440   -30.48732380     7.88556340
C        9.34835430   -29.34132390     9.08156390
H       10.14435390   -28.71732330     9.50856400
H        9.04035380   -28.79632380     8.18056390
H        8.42035390   -29.50032230     9.64356330
C       10.60635380   -31.49832340     9.66156390
O       11.84335420   -31.62032320     9.66156390
N        9.84835430   -32.03632350    10.61056330
H        8.85435390   -31.88632390    10.48556330
C       10.27035430   -32.84632490    11.69556330
H       11.02735420   -32.28732300    12.24656390
C        9.10235400   -33.13732150    12.68056390
H        8.56335450   -32.20332340    12.88456340
H        8.40935420   -33.91432190    12.33656310
H        9.47835450   -33.59632490    13.60256390
C       11.00335410   -34.09432220    11.26056390
O       11.95135400   -34.48432160    11.94456390
N       10.63835430   -34.70132450    10.09756370
H        9.93235400   -34.23232270     9.54456330
C       11.23635390   -35.95432280     9.63756370
H       11.21735380   -36.72532270    10.40756320
C       10.41335390   -36.52932360     8.34956360
H       10.37235450   -35.72532270     7.60356330
H       10.84235380   -37.45132450     7.93856330
H        9.41835400   -36.79932400     8.72356320
C       12.71835420   -35.83332440     9.24956320
O       13.52135470   -36.71532440     9.59856320
N       13.15635400   -34.78032300     8.61656380
H       12.52535440   -34.01332470     8.41556360
C       14.61835380   -34.56132130     8.29656310
H       15.06035420   -35.50332260     7.96956350
C       14.89035420   -33.52132420     7.14756350
H       14.54935460   -33.98732380     6.22356370
C       13.95735450   -32.32732390     7.27756360
H       13.98035430   -31.81532290     8.24756340
H       14.16335390   -31.61432270     6.46956350
H       12.98935410   -32.72032170     6.94456340
C       16.31835370   -33.11532210     6.90656380
H       16.28035350   -32.34332280     6.13756370
H       16.73735430   -32.63432310     7.79056360
C       17.29435350   -34.25432210     6.45656350
H       18.25735470   -33.78632350     6.21656370
H       17.41735460   -34.96932220     7.27956340
H       16.78635410   -34.75232320     5.62156340
C       15.46735380   -34.15132140     9.53656390
O       16.66635510   -34.45632170     9.68256380
N       14.85335450   -33.50232320    10.52956390
H       13.91135410   -33.15232470    10.40256310
C       15.45035460   -33.16632460    11.88056370
H       16.38435360   -32.73332210    11.52056310
C       14.66735460   -32.06632230    12.56456380
H       13.66935440   -32.45532230    12.76656340
H       15.08035470   -31.85932350    13.55256370
C       14.46535400   -30.84832380    11.68656350
H       15.43035410   -30.50232320    11.31756310
H       13.96135430   -31.03632350    10.73856350
S       13.69935420   -29.42232320    12.51056390
C       13.38635440   -28.57432370    10.95956330
H       12.61635400   -29.10332300    10.38456340
H       13.00135420   -27.56032370    11.12656310
H       14.32235430   -28.54232220    10.38956360
C       15.75435450   -34.41232300    12.70156380
O       16.85435490   -34.48932270    13.23856350
N       14.77035430   -35.33232500    12.64256380
H       13.93235400   -35.15332410    12.10256390
C       14.90535450   -36.61232380    13.31156350
H       15.15135380   -36.41132350    14.35456370
C       13.52435400   -37.25032420    13.34056380
H       12.79435440   -36.53832240    13.72656350
H       13.22135450   -37.58332440    12.34856320
C       13.49135400   -38.51232150    14.22356320
H       14.23035430   -39.18232350    13.78456310
H       13.72835450   -38.26032260    15.25656320
C       12.15235420   -39.26132200    14.18056390
O       11.68335440   -39.67132190    15.24956320
O       11.61735440   -39.49532320    13.06556320
C       16.02335360   -37.39832310    12.71556380
O       16.85235400   -37.89532470    13.45556350
N       16.30135350   -37.41932300    11.38056370
H       15.68635460   -36.92532350    10.74656390
C       17.44035340   -38.15532300    10.80256370
H       17.31335450   -39.22732160    10.95056340
C       17.33135410   -38.03932190     9.26056390
H       16.52635380   -38.69632340     8.91056350
H       16.98435400   -37.02832410     9.01156330
C       18.59435460   -38.43432240     8.53356360
N       19.20135500   -39.61932370     8.36756320
C       20.36435510   -39.39832310     7.70256380
H       21.17835430   -40.10632320     7.66856340
N       20.49035450   -38.05932240     7.55856370
H       21.34935380   -37.63732150     7.23556380
C       19.40835380   -37.41532140     8.08356380
H       19.29535480   -36.35032270     8.22256370
C       18.80335430   -37.72432330    11.29856400
O       19.52535440   -38.53332140    11.90956310
N       19.10235400   -36.44632340    11.30156330
H       18.34235380   -35.82332230    11.05556390
C       20.38535500   -35.91632460    11.81156350
H       21.20635410   -36.39132310    11.27456380
C       20.67735480   -34.41332240    11.42056370
H       19.98435400   -33.68432240    11.84056380
C       21.99235340   -33.79132460    11.90556340
H       22.88335420   -34.14632420    11.37156390
H       21.87735370   -32.71032330    11.76156330
H       22.14135360   -33.87632370    12.98856350
C       20.62835500   -34.37032320     9.91556360
H       21.28935430   -35.13232420     9.50156310
H       19.57635500   -34.53132250     9.68056390
C       21.11635400   -32.99332430     9.30956360
H       20.56335450   -32.11132430     9.65556340
H       22.16735460   -32.75832370     9.51656340
H       21.01835440   -33.12132260     8.22456360
C       20.54635430   -36.18232350    13.30756380
O       21.59535410   -36.67432400    13.68856330
N       19.53435520   -35.97232440    14.10856340
H       18.67835430   -35.74832150    13.61456390
C       19.62635420   -36.01932140    15.53156380
H       20.62035370   -35.64632420    15.77656360
C       18.53235440   -35.11632160    16.11456300
H       17.63735390   -35.64732360    15.79056360
H       18.41035460   -35.15032200    17.19756320
C       18.48635480   -33.67132190    15.65856360
H       18.51835440   -33.52432250    14.57956310
C       17.23135380   -32.96132280    16.15656280
H       16.96735380   -33.25232320    17.18056300
H       17.28635410   -31.86732290    16.09656330
H       16.35935400   -33.26732250    15.56456380
C       19.70635410   -32.99832150    16.22556300
H       19.72835350   -31.97832300    15.82456400
H       19.62635420   -32.93632130    17.31756400
H       20.69435500   -33.40632250    15.97656350
C       19.40935520   -37.41332240    16.11856270
O       19.92635350   -37.62332150    17.15656280
N       18.96935460   -38.41032410    15.26356320
H       18.40435410   -38.13932420    14.46656320
C       19.08835410   -39.82232280    15.65756320
H       18.79035380   -39.88632200    16.70456310
C       18.17235370   -40.64932250    14.77856350
H       17.20635410   -40.18332290    14.58556370
H       18.63035390   -40.68132400    13.79056360
C       17.93535420   -42.10732270    15.23256400
O       17.57535360   -42.38232420    16.41856380
O       18.02435490   -43.09032440    14.38556390
C       20.63035390   -40.25932310    15.56656360
O       21.03135490   -41.11632160    16.36256410
N       21.39735410   -39.77132420    14.61856370
H       20.96935460   -39.23632430    13.87256340
C       22.81535340   -40.11732480    14.50156310
H       23.15035440   -41.11732480    14.77456380
H       23.11835480   -40.03332140    13.45756340
C       23.82135390   -39.22332380    15.28256320
O       24.97835350   -39.71332170    15.48156360
N       23.41335490   -38.05432130    15.78056340
H       22.54035380   -37.68232350    15.42656330
C       24.32635500   -37.06332400    16.31156350
H       25.09135440   -36.75432210    15.59956360
C       23.57735440   -35.69232180    16.63156320
H       23.03235440   -35.38832470    15.73756310
H       22.88835330   -35.77932360    17.47156330
O       24.40335460   -34.65332410    17.06856350
H       25.15035440   -34.51132200    16.48256300
C       25.08035470   -37.60432430    17.54756360
O       24.44135480   -37.72132490    18.62656400
N       26.36535450   -37.77132420    17.44956400
H       26.79335400   -37.65232470    16.53856280
C       27.20435330   -37.90632250    18.69956400
H       27.06535340   -38.89532470    19.13656430
C       28.61735340   -37.90432360    18.16156390
H       28.72335430   -37.05232240    17.47956280
H       29.41035460   -37.83332440    18.91656300
H       28.72535510   -38.88732150    17.68656350
C       26.98635480   -36.82232280    19.73156360
O       26.86135480   -37.03032300    20.90056420
N       26.99435420   -35.56832120    19.31356430
H       27.22435380   -35.38432310    18.34356310
C       26.87535480   -34.38132480    20.26356320
H       27.66535380   -34.34932330    21.01456260
C       27.14035420   -33.08532330    19.51956370
H       26.11535450   -32.83432390    19.22156330
H       27.39035420   -32.27732470    20.21856310
C       28.16335490   -33.02432250    18.34356310
C       29.34635350   -33.82232280    18.44156270
H       29.58735470   -34.55032350    19.20256420
C       30.33135410   -33.61232380    17.49456410
H       31.32335470   -33.97632220    17.71756360
C       30.09235380   -32.78832240    16.38156320
O       31.06335450   -32.54532240    15.51956370
H       31.84435460   -33.03632350    15.78356360
C       28.87535480   -32.04932400    16.26056290
H       28.65435410   -31.38732340    15.43656350
C       27.87835500   -32.23732380    17.17856410
H       26.92635350   -31.73632240    17.09156420
C       25.58835410   -34.37532420    21.08456420
O       25.57935330   -34.08432390    22.26456260
N       24.52935410   -35.03232190    20.52056310
H       24.60635380   -35.24332430    19.53256420
C       23.30135350   -35.33432390    21.30856320
H       22.95035360   -34.36532210    21.66256330
C       22.09035490   -35.78232190    20.32556340
H       22.49635510   -36.49432370    19.60556410
C       20.85635380   -36.36932370    20.96956440
H       19.99935340   -36.42732240    20.28856280
H       21.02835460   -37.38832470    21.33756450
H       20.42535400   -35.63432310    21.66056440
C       21.68735500   -34.54732130    19.54056360
H       21.20635410   -33.80032350    20.18456270
H       22.51635360   -34.04632190    19.02656360
H       20.95635410   -34.75432210    18.74956320
C       23.48535350   -36.44032290    22.38456340
O       22.98735430   -36.32132340    23.46856310
N       24.21135330   -37.54532240    22.03556440
H       24.54735370   -37.49432370    21.08156390
C       24.42635350   -38.68432240    22.94756320
H       23.48035430   -38.85932160    23.45956420
C       24.69635390   -39.95932390    22.22856330
H       25.58635330   -39.83032230    21.61256410
H       24.92535400   -40.69832230    22.99656300
C       23.39535330   -40.38232420    21.48156360
H       22.61335370   -40.31332400    22.23656270
H       23.27935410   -39.79932400    20.56856350
C       23.51235390   -41.88132480    21.14456370
H       24.45635410   -42.26232150    20.75256350
H       23.41635510   -42.45232390    22.06756400
C       22.39735410   -42.23532490    20.21556280
H       22.35935400   -43.32432170    20.18356320
H       21.38335420   -42.06632230    20.57656290
N       22.49335480   -41.79532240    18.83856390
H       22.10535430   -40.89632420    18.59056280
H       23.43435480   -41.77832410    18.47256280
H       21.95835490   -42.41832350    18.25156400
C       25.38635440   -38.41832350    24.11656380
O       25.28035350   -39.04332350    25.14256290
N       26.34235380   -37.48832320    23.82656290
H       26.39635470   -37.07432170    22.90356450
C       27.21935460   -36.91132350    24.89656450
H       27.46735380   -37.71232220    25.59356310
C       28.51435470   -36.60832210    24.26356320
H       28.43935390   -35.75632480    23.57656290
H       29.30635450   -36.37732320    24.98756410
H       28.88335420   -37.50532150    23.75156400
C       26.59935380   -35.81332400    25.70656390
O       27.26335330   -35.12732320    26.51556400
N       25.31635480   -35.48732380    25.49156380
H       24.69935420   -35.97632220    24.85356330
C       24.74135400   -34.43032460    26.22556300
H       25.27035330   -33.52732470    25.92056270
C       23.29735370   -34.28432460    25.76856420
H       23.35935400   -34.21132280    24.67556380
H       22.62735370   -35.13132480    25.96356390
H       22.98735430   -33.33632280    26.22356410
C       24.63835330   -34.62932210    27.75156400
O       24.46735380   -33.63332370    28.46256450
N       24.72035410   -35.84632490    28.31856350
H       24.52535440   -36.66532140    27.75556370
C       24.67135430   -36.05732350    29.77256390
H       23.81935500   -35.48532490    30.14056400
C       24.57935330   -37.56532290    30.17556380
H       23.61035350   -37.89932250    29.80456350
H       25.36135480   -38.03032300    29.57456400
C       24.79535480   -38.00132370    31.64556310
H       24.64235500   -39.07832340    31.72156330
H       25.78635410   -37.65832140    31.94256400
C       23.72235490   -37.28432460    32.44256210
O       22.64535330   -36.92032240    31.98756410
N       23.87035370   -37.16632460    33.71156310
H       23.22435380   -36.58332440    34.23056410
H       24.63835330   -37.62032320    34.19156270
C       25.86435510   -35.34032440    30.45456310
O       25.83735470   -35.18232350    31.62056350
N       26.98535350   -35.09232330    29.81856350
H       26.96735380   -35.32532120    28.83256340
C       28.01435470   -34.18932340    30.34556390
H       28.30235480   -34.74832150    31.23656270
C       29.23035430   -34.16532140    29.42756270
H       28.77635380   -34.00232320    28.44956400
H       29.79635430   -33.24932480    29.60056300
C       30.17935370   -35.34732440    29.70156290
H       30.34935380   -35.40032200    30.77656360
H       29.70135500   -36.23032380    29.27856450
C       31.54635430   -35.23532490    28.94856260
H       31.87835500   -34.21032330    29.11356350
H       32.25435260   -35.96632390    29.33756450
C       31.57035450   -35.40832140    27.44556430
H       30.91835400   -34.62932210    27.05056380
H       32.62135310   -35.28432460    27.18456270
N       31.17935370   -36.65232470    26.75656320
H       31.23335460   -36.41832350    25.77556420
H       31.88635440   -37.35132220    26.93756290
H       30.26535420   -36.99432370    27.01656340
C       27.57635500   -32.70232390    30.80856320
O       28.23435400   -32.06632230    31.66056440
N       26.54235460   -32.18732450    30.12856290
H       26.27535440   -32.74832150    29.32856370
C       25.89435390   -30.90632250    30.44956400
H       26.67335510   -30.14632230    30.51256370
C       24.88835330   -30.55732350    29.33556370
H       24.04535480   -31.24432370    29.40456390
H       24.50235370   -29.55732350    29.52956390
C       25.42035480   -30.50432400    27.87656400
H       26.03235440   -31.36432270    27.60356330
C       24.38535500   -30.25032230    26.84156420
H       23.80235480   -29.33332250    26.99256320
H       24.81835370   -30.12732320    25.84156420
H       23.63635440   -31.04732320    26.76356320
C       26.39335440   -29.32832340    27.69356350
H       26.31235500   -28.88032340    26.69556430
H       26.18535420   -28.45532230    28.32456400
H       27.40135380   -29.69132230    27.92956350
C       25.21835330   -30.86232380    31.84656330
O       25.41535380   -29.93532370    32.54856490
N       24.57835390   -31.89332390    32.25856400
H       24.61135480   -32.68832400    31.63156320
C       23.96735380   -32.11732480    33.56356430
H       23.82635500   -31.15132330    34.04856490
C       22.58335490   -32.66332240    33.42956540
H       22.55535510   -33.68132400    33.02256390
H       22.19235420   -32.77332310    34.44856260
C       21.72135350   -31.87432290    32.42356490
N       21.23335460   -30.60732270    32.48256300
C       20.67135430   -30.35632320    31.25856400
H       20.24835400   -29.44232370    30.86756320
N       20.70035360   -31.45032310    30.52156450
H       20.48035430   -31.52432250    29.53856280
C       21.40435410   -32.42632290    31.19056320
H       21.66635510   -33.39732360    30.79756360
C       24.60935400   -33.02432250    34.66256330
O       24.09235380   -33.10532380    35.75856400
N       25.64835360   -33.75732420    34.38956450
H       25.93435480   -33.82432170    33.42056270
C       26.34435460   -34.71732330    35.28956220
H       25.62135510   -35.49932480    35.52156450
C       27.47535510   -35.43032460    34.54656220
H       26.97635460   -35.72632220    33.62356190
H       28.26235390   -34.68532180    34.43056490
C       28.18535420   -36.65532300    35.24756240
H       29.05735400   -36.82232280    34.61456300
H       28.51735500   -36.47832490    36.27156450
C       27.38835330   -37.96032330    35.25356290
O       26.12535480   -38.01432420    34.94056320
O       28.01135440   -38.94832230    35.75356290
C       26.85535430   -34.21932220    36.58356480
O       26.77835460   -34.90132140    37.56856540
N       27.26635360   -32.90232470    36.71156310
H       27.30535510   -32.37432480    35.84856410
C       27.80035400   -32.20532230    37.90156170
H       27.68935390   -32.85632320    38.76856230
C       29.28735350   -31.85232350    37.69656370
H       29.61535450   -31.68032260    36.67156220
H       29.53235440   -30.97532270    38.29556270
C       30.03135490   -33.13032150    38.04956440
H       29.82635500   -33.33432390    39.10056300
H       29.80635450   -33.99332430    37.42256160
S       31.85735510   -33.08332440    38.06856540
C       32.33435440   -32.85532380    36.29756160
H       31.94635390   -33.67232130    35.67656330
H       32.15435410   -31.85632320    35.88256450
H       33.41935350   -32.97332380    36.18756480
C       27.04635430   -30.92232320    38.24456410
O       27.17135430   -30.39832310    39.31556320
N       26.34835430   -30.26932330    37.27856450
H       26.28835490   -30.71932220    36.37356190
C       25.50235370   -29.09032250    37.54756160
H       25.21435360   -29.02932360    38.59656520
C       26.30735400   -27.84232330    37.35656360
H       27.13835330   -27.99732400    38.04456330
H       26.54335400   -27.59632300    36.32156370
C       25.64335440   -26.64332390    37.93856430
O       25.81035420   -25.53332330    37.47556300
O       24.75735470   -26.79032330    38.80256270
C       24.18935390   -29.26432230    36.78156280
O       24.09435460   -28.62832260    35.74556350
N       23.23035430   -30.05532260    37.30156330
C       23.39635470   -31.01632310    38.39856340
H       23.59635350   -30.48732380    39.33856200
H       24.16535380   -31.77832220    38.22256470
C       22.06235500   -31.76632310    38.58756260
H       21.44335370   -31.36232380    39.39856340
H       22.33435440   -32.78732300    38.88256450
C       21.41935350   -31.58332250    37.20856480
H       20.34435460   -31.76632310    37.32556530
H       21.71535490   -32.39332200    36.53156280
C       21.91235350   -30.20532230    36.71056370
H       21.99335480   -30.24032400    35.62356190
C       20.83135410   -29.10832210    37.04056170
O       20.39435390   -28.47632220    36.09856410
N       20.51235390   -28.78932380    38.34056470
H       21.14935490   -29.03132250    39.08956530
C       19.29735370   -28.12432290    38.77156450
H       18.51835440   -28.47232250    38.09356310
C       19.01235390   -28.44332310    40.25156400
H       19.76935390   -27.93932340    40.85256200
H       18.06435390   -28.01032260    40.56956480
C       19.00035480   -29.94232370    40.72356410
H       19.99535370   -30.38132290    40.65856170
C       18.62035370   -30.05132290    42.24256520
H       19.47135350   -29.69932370    42.83856200
H       17.75835420   -29.41632270    42.48056410
H       18.40235330   -31.08432390    42.54256440
C       17.92535400   -30.77932360    39.85356520
H       16.89935490   -30.39032360    39.87256240
H       18.31435390   -30.88132290    38.83356480
H       17.85635380   -31.82132340    40.19156270
C       19.17435460   -26.63932230    38.43456270
O       18.03235440   -26.08832360    38.46656420
N       20.28835490   -26.02332310    38.06056210
H       21.09835430   -26.63132290    38.09256360
C       20.33935360   -24.61832240    37.65656280
H       19.80435370   -23.98332210    38.36156460
C       21.86435510   -24.16932300    37.64656450
H       22.38735390   -24.38432310    38.57856370
H       22.39935490   -24.55032350    36.77656170
C       22.05835340   -22.60132220    37.50256350
H       23.13535500   -22.47532270    37.61056520
H       21.71335410   -22.22732350    36.53856280
C       21.33935360   -21.62832260    38.51856230
O       20.81535340   -22.00932310    39.56356430
N       21.26035500   -20.33732220    38.26256180
H       20.86435510   -19.76832390    39.00156400
H       21.84035490   -19.95632360    37.52456280
C       19.86335370   -24.23732380    36.18356320
O       19.77235410   -23.08032230    35.86856460
N       19.71535490   -25.23332210    35.29256440
H       20.04535480   -26.15232280    35.56056210
C       19.40235330   -25.06232260    33.84156420
H       19.84435460   -24.12832260    33.49556350
C       20.18135450   -26.14532280    33.02156450
H       19.95135500   -27.14432330    33.38956450
H       19.81535340   -26.21132280    31.99656300
C       21.70235440   -26.08332250    32.93756480
H       21.96635440   -25.33732220    32.18756480
H       22.15935520   -25.88732340    33.90756230
C       22.30935480   -27.40232280    32.49256520
H       22.19735340   -28.11732290    33.30756380
H       21.86835480   -27.59432220    31.51556400
C       23.84535410   -27.34632300    32.19256210
H       23.98235510   -28.36732290    31.83656310
H       24.09735490   -26.61032300    31.42956350
N       24.64635470   -27.16132350    33.37356190
H       24.62635420   -27.98632240    33.95456310
H       25.62235450   -26.97432330    33.18956380
H       24.43835450   -26.36332320    33.95656200
C       17.85635380   -25.07732390    33.53956220
O       17.14435390   -25.61632350    34.34056470
N       17.31035420   -24.54432300    32.42856220
C       18.08935360   -23.81232260    31.45956420
H       18.90835380   -24.48132320    31.16656300
H       18.42835430   -22.82032390    31.78256420
C       17.21835330   -23.54732320    30.27956390
H       17.21435360   -24.39832310    29.58756450
H       17.55235480   -22.61132240    29.81456380
C       15.82435420   -23.52732280    30.91556360
H       15.04635430   -23.81932260    30.19956400
H       15.63835430   -22.48332210    31.19856260
C       15.92235470   -24.51132390    32.03656390
H       15.43535420   -24.30132290    32.98856350
C       15.38935380   -25.95232390    31.62956430
O       16.14935490   -26.74332240    31.09756280
N       14.09035400   -26.22932240    31.83456420
H       13.47735400   -25.51732250    32.21156310
C       13.46835420   -27.62332340    31.65056420
H       14.30635450   -28.31632230    31.72456360
C       12.41735460   -27.70132260    32.84156420
H       13.00535390   -27.50732230    33.73756410
H       11.73435400   -26.86732290    32.68056490
C       11.73835470   -29.07332230    32.89656450
H       10.96235470   -29.15232280    33.65856170
H       11.15335460   -29.15232280    31.97956280
C       12.73635390   -30.28132250    33.02856450
H       12.25135420   -31.24532320    32.87856290
H       13.53935430   -30.24732400    32.29256440
C       13.42335410   -30.18032260    34.39056400
H       14.00635430   -29.25932310    34.40056230
H       12.67735390   -29.91332240    35.13956450
N       14.23835470   -31.33732220    34.79256440
H       14.56335450   -31.18732260    35.73656460
H       13.72035410   -32.20332340    34.74556350
H       15.09635450   -31.48132320    34.27956390
C       12.79735470   -27.78932380    30.30956270
O       12.33035470   -28.86532400    29.91356280
N       12.75135420   -26.67832370    29.56556320
H       13.33135410   -25.89232250    29.83156390
C       12.47235390   -26.67532350    28.11856270
H       12.52635380   -27.68632320    27.71456340
C       10.97735400   -26.20032310    27.85856440
H       10.91535380   -25.23432350    28.36056330
H       10.81135460   -26.05332370    26.79156300
C        9.97435380   -27.16932300    28.55356410
H       10.25535390   -28.21732330    28.45156290
H       10.00735380   -27.03532220    29.63556290
C        8.51835440   -27.11232380    28.10556410
O        7.97135400   -26.13532260    27.62256430
N        7.76735400   -28.20032310    28.35556410
H        6.86935420   -28.32232280    27.90256310
H        8.20635410   -29.06932260    28.63256260
C       13.49035450   -25.85432240    27.30556300
O       14.11835380   -24.94432260    27.81356430
N       13.59835430   -26.19032290    26.05656430
H       13.07235430   -26.98632240    25.71356390
C       14.50335410   -25.53032300    25.06156350
H       15.40635400   -25.11132240    25.50656320
C       14.95935440   -26.58132360    24.02556420
H       14.13235380   -27.22932240    23.73756410
H       15.25035380   -26.12032320    23.08156390
C       16.13735390   -27.33032230    24.67456440
O       17.04635430   -26.60132220    25.14756390
O       16.14735410   -28.58632280    24.83856390
C       13.79535390   -24.37432290    24.31756400
O       12.58135410   -24.20132260    24.31056400
N       14.59535410   -23.39832310    23.90556340
H       15.59235380   -23.50632290    24.04656410
C       14.06535430   -22.16732220    23.27856450
H       13.29235460   -21.69532390    23.88456340
C       15.09935380   -21.05932240    23.31856350
H       16.10435490   -21.43932340    23.13556290
H       14.87435440   -20.41032220    22.47156330
C       15.10835460   -20.25132370    24.62556270
H       14.23435400   -19.60032270    24.66256330
H       14.92135430   -20.97432330    25.41956330
C       16.47535510   -19.66332240    24.92756270
H       16.28335380   -18.96832280    25.74456410
H       17.26035500   -20.32332230    25.29656410
N       16.98235510   -18.95632360    23.73856350
H       17.46035390   -19.49232290    23.02756310
C       17.26835440   -17.68532370    23.58256340
N       16.90635490   -16.68832400    24.36056330
H       16.59035490   -16.84232330    25.30756380
H       16.94535450   -15.75732330    23.97156330
N       17.82535360   -17.32632260    22.46056370
H       18.25435450   -18.02632330    21.87156300
H       17.97835350   -16.33332250    22.35756300
C       13.30335430   -22.41932300    21.95556260
O       13.58535390   -23.31432340    21.19556430
N       12.29235460   -21.61932370    21.59356310
H       12.09535410   -20.85732270    22.23156360
C       11.41535380   -21.66232300    20.38556290
H       10.94235420   -22.62732320    20.57256320
C       10.30935380   -20.68732260    20.33356290
H       10.70135400   -19.70432280    20.04356380
H        9.59035400   -20.98032380    19.55856320
C        9.51135440   -20.55532260    21.56456380
C        9.53835390   -21.44632340    22.70756340
H       10.25135420   -22.25532340    22.74756430
C        8.68435380   -21.23032380    23.80556300
H        8.60235400   -21.98032380    24.57856370
C        7.75335410   -20.15532300    23.75456430
O        6.85935400   -19.93232350    24.75456430
H        6.44235420   -19.06832310    24.79356380
C        7.71635440   -19.36532400    22.61856270
H        7.02635430   -18.54032330    22.52456280
C        8.64535430   -19.49132350    21.61256410
H        8.75435450   -18.75332260    20.83056260
C       11.96335410   -21.74832340    18.95756340
O       11.38835430   -22.38932230    18.13556290
N       13.02735420   -21.11032300    18.63856320
H       13.35235400   -20.38932230    19.27256390
C       13.74035450   -21.17032240    17.39356420
H       13.00735380   -21.06132320    16.59356310
C       14.64135460   -19.93332290    17.28356360
H       14.11235430   -19.06132320    17.68856430
H       15.54135420   -20.05332370    17.89856340
H       14.86835380   -19.74732400    16.22656440
C       14.53435420   -22.45932390    17.10656360
O       14.85035420   -22.78532220    15.96256350
N       14.79535390   -23.26632310    18.12956430
H       14.60535430   -22.82232280    19.01956370
C       15.01635460   -24.64632230    18.04156300
H       15.57435420   -24.86732290    17.13156320
C       15.89035420   -25.14432330    19.21856310
H       16.72835350   -24.45332340    19.31156350
H       15.41235450   -25.08132360    20.19656370
C       16.41235350   -26.58732220    19.01256370
H       16.03235440   -27.05232240    18.10256390
C       17.88535500   -26.69032290    18.92556380
H       18.16035460   -27.74832340    18.83556370
H       18.32335470   -26.22732350    18.03256420
H       18.42935370   -26.28532220    19.78856280
C       16.01035500   -27.40232280    20.23556330
H       14.93735410   -27.62232400    20.29156300
H       16.62235450   -28.31232260    20.19056320
H       16.31035420   -26.94532390    21.18656350
C       13.59135440   -25.35732270    17.97456360
O       13.14735410   -25.87932400    16.97256280
N       12.93635460   -25.38832280    19.14456370
H       13.30435470   -24.81032370    19.89056400
C       11.90135380   -26.37932400    19.51356320
H       12.38435460   -27.32932280    19.28256420
C       11.65635400   -26.29932400    21.01256370
H       12.66535380   -26.50732230    21.37056350
H       11.34735390   -25.29132270    21.29056360
C       10.67635440   -27.31932260    21.56956290
H        9.64835450   -27.09832380    21.28056340
H       10.97635460   -28.27832220    21.14756390
C       10.80135440   -27.47132300    23.04256440
H       10.03135400   -28.18432240    23.33656310
H       11.83035470   -27.76632310    23.25056270
N       10.57535460   -26.17732240    23.63456340
H       11.37035470   -25.55332370    23.62656400
C        9.64435390   -25.83232310    24.53956410
N        8.76335430   -26.65332220    24.87456320
H        8.63635440   -27.55032350    24.42956350
H        7.97835450   -26.32032390    25.41756440
N        9.63135430   -24.66832350    25.05956270
H       10.52835460   -24.20632360    25.01556400
H        8.89035420   -24.41532330    25.69756320
C       10.65735440   -26.29132270    18.63456340
O       10.17635440   -27.30132290    18.13856320
N       10.29835410   -25.05832290    18.38956260
H       10.80635450   -24.23632240    18.69356350
C        9.24835400   -24.78532220    17.38456340
H        8.57235430   -25.64032360    17.41356280
C        8.26535420   -23.60932350    17.83856390
H        7.37635420   -23.85532380    17.25856400
C        7.98735430   -23.39732360    19.34356310
H        7.34435420   -22.51032260    19.39456370
H        7.39335440   -24.22432330    19.75156400
H        8.83635430   -23.26532360    20.02556420
O        8.84035400   -22.41432380    17.29956440
H        9.74735450   -22.31832310    17.59956360
C        9.65735440   -24.66032220    15.89056400
O        8.71735380   -24.23632240    15.17156310
N       10.83635430   -25.02632330    15.40956310
H       11.51835440   -25.38032340    16.06956290
C       11.15235420   -24.95132260    13.97656350
H       11.02235410   -23.90132330    13.71256350
C       12.63635440   -25.20932390    13.78156380
H       13.31135460   -24.53932380    14.31356330
H       12.77835460   -26.24332240    14.09756370
O       12.90235420   -25.09732250    12.43656350
H       13.82735440   -24.86232380    12.33356380
C       10.18235400   -25.66532330    13.06756310
O        9.70835400   -24.97432330    12.17956350
N        9.78635410   -26.93332290    13.24856380
C       10.38035390   -27.97632220    14.12756350
H        9.81735420   -27.94532390    15.06856350
H       11.46735380   -28.00232320    14.27456380
C        9.91235450   -29.30832290    13.61956310
H        9.79335400   -30.01832390    14.44756320
H       10.57835390   -29.74732400    12.86756320
C        8.58435440   -29.03232380    12.92256360
H        7.69935420   -29.06932260    13.56956390
H        8.51435380   -29.65232280    12.01956370
C        8.70835400   -27.55432320    12.41556360
H        9.06335450   -27.45432280    11.38956360
C        7.31335400   -26.83932300    12.29656310
O        6.68735410   -27.05632400    11.26856330
N        6.95135400   -26.06932260    13.27856350
H        7.58535430   -26.16432380    14.06256390
C        5.70135400   -25.31932260    13.40256310
H        4.89335440   -25.88232230    12.93556310
C        5.34035440   -25.12432290    14.86256310
H        6.18935440   -24.62832260    15.33056350
H        4.46535440   -24.48232270    14.96556380
C        4.88735440   -26.39432330    15.59156320
H        4.13535400   -26.09032250    16.31956290
H        4.29135420   -27.02232360    14.93056390
C        6.00735430   -27.30232240    16.08356290
O        7.12935400   -27.04732320    15.83756350
N        5.75135420   -28.26532360    16.88856320
H        6.55435420   -28.79332350    17.20856290
H        4.85735420   -28.57632260    17.24756430
C        5.93335440   -24.00032230    12.75056360
O        4.98935410   -23.46432300    12.26156330
N        7.13535400   -23.42832370    12.87956330
H        7.77235410   -23.89032360    13.51656340
C        7.49135400   -22.19332310    12.19556330
H        6.76035400   -21.38432310    12.21156310
C        8.77635380   -21.70332340    12.76756380
H        8.84935380   -21.85332300    13.85256390
H        9.58535390   -22.31332400    12.34756370
C        8.95235440   -20.25532340    12.42256360
C        9.57235430   -19.83432390    11.28056340
H       10.07435420   -20.49832340    10.59256360
N        9.55435470   -18.48032380    11.29456330
H       10.11435410   -17.91432380    10.67356400
C        8.85135460   -17.93832400    12.28956320
C        8.54835410   -16.64132310    12.61556340
H        9.00935460   -15.85532280    12.03456310
C        7.57235430   -16.37832260    13.61956310
H        7.06635430   -15.44532300    13.82056330
C        7.02035430   -17.50832370    14.30656340
H        6.25735430   -17.23332210    15.01956370
C        7.51335430   -18.78732300    14.03156380
H        7.19235420   -19.64932250    14.59856320
C        8.38535400   -19.06732370    12.99156380
C        7.53835440   -22.44532390    10.68356320
O        6.91035410   -21.77632330     9.88656330
N        8.41035460   -23.30432320    10.24156380
H        9.00535390   -23.81732370    10.88156320
C        8.55735400   -23.67532350     8.89256380
H        8.86135390   -22.80332370     8.31456380
C        9.71835420   -24.70832250     8.77956390
H        9.48535440   -25.65332220     9.27056310
H        9.94835380   -24.90032390     7.73156360
C       11.05035400   -24.21532250     9.38056370
H       10.82735440   -23.98032380    10.42156310
C       12.15335460   -25.24832340     9.33656310
H       12.31235410   -25.37832260     8.25956340
H       13.11235430   -24.87032320     9.71456340
H       11.84835430   -26.20832250     9.77156350
C       11.44035430   -22.94232370     8.66456320
H       11.44635390   -23.08432390     7.57656340
H       10.82435420   -22.06932260     8.91156390
H       12.44235420   -22.67932320     9.02656360
C        7.25835420   -24.40432360     8.28756330
O        6.98735430   -24.12532230     7.11056380
N        6.53235440   -25.21832280     9.08256340
H        6.75835420   -25.29632380    10.06756310
C        5.51635410   -26.10132220     8.50456330
H        5.90135430   -26.87232400     7.83656360
H        5.02335410   -26.62032320     9.32656380
C        4.43235450   -25.36532400     7.63856360
O        4.29035430   -25.75432400     6.51256370
N        3.79935430   -24.27532390     8.08256340
C        3.59135410   -24.04232220     9.51956370
H        4.44935420   -23.50132370     9.93856330
H        3.47935410   -24.95932390    10.11156370
C        2.30835410   -23.17632290     9.57856370
H        2.31335430   -22.50732230    10.44756320
H        1.40235420   -23.79332350     9.52956390
C        2.48935410   -22.31432340     8.33956340
H        3.31835410   -21.62432290     8.53856370
H        1.61735430   -21.72232250     8.03356360
C        2.93435430   -23.34632300     7.33956340
H        2.04135420   -23.93032260     7.11756370
C        3.58235430   -22.69932370     6.05756330
O        2.90035410   -22.46032330     5.07656340
N        4.90235420   -22.48332210     6.11156370
H        5.36335420   -22.65832330     6.99656340
C        5.70135400   -21.82232280     4.96356340
H        5.16535430   -20.91732220     4.68056340
C        7.06135420   -21.36032300     5.49656340
H        7.63735440   -22.28232380     5.57356360
H        7.49735400   -20.86132240     4.63056370
C        7.07235430   -20.61732290     6.83356330
H        7.42135430   -21.24532320     7.65456340
H        7.78735400   -19.80732350     6.69656370
C        5.85235400   -19.82932280     7.26356360
O        5.21735430   -19.06232260     6.55456350
N        5.48535440   -19.95532230     8.50456330
H        4.71135430   -19.43832400     8.90256310
H        6.06535430   -20.55232240     9.08256340
C        5.88035440   -22.65832330     3.77656360
O        5.78635410   -22.20932390     2.63256360
N        6.06935410   -23.91432380     3.99856350
H        6.10335450   -24.20832250     4.96756360
C        6.21035430   -24.96532250     2.98356340
H        6.91835400   -24.60532380     2.23756360
C        6.73635440   -26.28132250     3.56256340
H        6.26635410   -26.56832310     4.50356340
C        6.41735410   -27.41432380     2.59256360
H        6.87435440   -28.36032300     2.90956350
H        5.33535430   -27.53932380     2.46556350
H        6.77635430   -27.27832220     1.56456350
C        8.28135400   -26.33832360     3.77856350
H        8.63935380   -27.36132240     3.89256360
H        8.83935450   -25.79432300     3.01656340
C        8.62635420   -25.75132370     5.12856340
H        8.24135400   -26.31932260     5.98456340
H        9.71735380   -25.84432220     5.18556360
H        8.39835450   -24.67932320     5.08956340
C        4.94635440   -25.05632400     2.14956360
O        5.04635430   -25.25032230     0.96256350
N        3.77535410   -25.04332350     2.74156360
H        3.70635410   -24.99732400     3.75156350
C        2.52435420   -25.37732320     1.99456360
H        2.66635420   -26.31032370     1.44856360
C        1.42135420   -25.65032390     3.01556350
H        1.05535420   -24.83032230     3.63356350
H        0.53735420   -26.04432300     2.51456360
C        1.77935420   -26.84732250     3.85556360
H        2.02135420   -27.72532270     3.25556350
H        2.65535430   -26.59332280     4.45156340
C        0.66635420   -27.13132290     4.87756350
O       -0.45264580   -26.57832340     4.79056360
O        0.93835420   -27.92732240     5.83456370
C        2.23135420   -24.20832250     1.10556350
O        1.93735420   -24.29232220    -0.06243650
N        2.33035420   -23.01032260     1.68356350
H        2.70635410   -23.01232340     2.62456350
C        2.29135420   -21.71532250     0.89756350
H        1.35035420   -21.62732320     0.35356350
C        2.51135420   -20.47332380     1.80556360
H        3.28535410   -20.83132360     2.48356340
C        2.91335420   -19.09132390     1.20056350
H        3.02735420   -18.30932240     1.96056350
H        3.87635420   -19.16432380     0.68056350
H        2.12835430   -18.68332290     0.55156350
C        1.27735420   -20.19532390     2.68656350
H        0.38835420   -20.08832360     2.05356360
H        1.23135420   -21.04232220     3.38156340
H        1.42235420   -19.25432400     3.23156360
C        3.28435420   -21.75632290    -0.26643650
O        2.90435430   -21.48732380    -1.39443650
N        4.52335410   -22.16832350    -0.01943650
H        4.70035410   -22.45132260     0.93756350
C        5.60035420   -22.21032330    -1.02143650
H        5.58635430   -21.22732350    -1.49143650
C        7.02535440   -22.44532390    -0.30943650
H        7.02635430   -23.12632370     0.54156350
C        8.07135390   -22.89632230    -1.35243640
H        9.09935380   -22.75632290    -0.99343650
H        7.92635440   -23.89132310    -1.78943650
H        8.05135440   -22.17732240    -2.18043640
C        7.47135400   -21.07032390     0.22456350
H        7.54935410   -20.47632220    -0.68543650
H        6.68935440   -20.57432370     0.79956350
C        8.74235440   -20.97532270     1.04556360
H        9.62735460   -21.20832250     0.44056350
H        8.83435440   -19.88632390     1.13556350
H        8.86635400   -21.65932270     1.89456360
C        5.38035440   -23.24332240    -2.11343650
O        5.36335420   -22.88632390    -3.28343650
N        4.92935420   -24.46532250    -1.69443640
H        4.82135440   -24.53432270    -0.68943650
C        4.46435400   -25.54032330    -2.61443640
H        5.33635430   -25.82432370    -3.20343640
C        4.07235430   -26.77332310    -1.76243650
H        4.84335420   -27.05432320    -1.04443650
H        3.34235430   -26.42332270    -1.03343640
C        3.77235410   -28.06232260    -2.57943650
H        3.11535430   -27.89032360    -3.43243650
H        4.74735400   -28.33432390    -2.98443650
C        3.38135430   -29.21832280    -1.80343650
H        4.11335420   -29.33432390    -1.00443650
H        2.48135420   -28.84632300    -1.31443640
N        3.12935420   -30.41432380    -2.67443660
H        2.98235420   -30.25932310    -3.66143660
C        3.35935430   -31.68932340    -2.31943660
N        3.78635430   -32.03532410    -1.18543650
H        3.88935420   -31.38032340    -0.42343650
H        3.89935420   -33.01432420    -0.96443650
N        3.25635430   -32.66132350    -3.18343640
H        2.70735430   -32.49432370    -4.01543660
H        3.46535420   -33.60732270    -2.89943650
C        3.40135430   -25.03532220    -3.53943660
O        3.58435420   -25.13932230    -4.77843670
N        2.36935420   -24.43032260    -2.95843650
H        2.35535430   -24.20432280    -1.97043650
C        1.09335420   -24.14432330    -3.72643640
H        0.98935420   -24.92132380    -4.48443650
C       -0.09464580   -23.94932370    -2.76643660
H       -0.99064580   -23.58432390    -3.26843640
H       -0.23764580   -24.86232380    -2.18943640
O        0.16935420   -23.02332310    -1.72243640
H        0.67635420   -23.45532230    -1.03143640
C        1.31935420   -22.94432260    -4.71443650
O        0.79635420   -22.89132310    -5.84843640
N        2.22735430   -22.01532360    -4.34443660
H        2.65335420   -22.05632400    -3.42643640
C        2.67035410   -20.93432240    -5.22943640
H        1.84735420   -20.39932250    -5.70143650
C        3.50535420   -20.04032330    -4.39043660
H        4.35635420   -20.63032340    -4.05043650
H        3.84535430   -19.18532370    -4.97443630
O        2.78835420   -19.58432390    -3.19643640
H        2.77935430   -20.33132360    -2.59443640
C        3.57235430   -21.47832300    -6.28343630
O        3.50135420   -20.98732380    -7.36743640
N        4.48135420   -22.46732330    -5.99143650
H        4.59235430   -22.69032290    -5.00943660
C        5.37935400   -23.09132390    -6.99443630
H        5.98935410   -22.24932290    -7.32043650
C        6.23935410   -24.26032260    -6.38943620
H        5.57235430   -25.04632380    -6.03543660
C        7.14935450   -25.05332370    -7.30843640
H        7.92635440   -25.56432340    -6.72743650
H        6.60735420   -25.81932260    -7.87743660
H        7.66635420   -24.32132340    -7.94143630
O        7.06035420   -23.67032240    -5.38443660
H        6.58135410   -23.61332320    -4.55443670
C        4.53535410   -23.71032330    -8.18343640
O        4.88835430   -23.47432330    -9.32543660
N        3.55235430   -24.41932300    -7.83843660
H        3.41135430   -24.73032380    -6.88443660
C        2.55235430   -24.90832330    -8.83043670
H        3.05735420   -25.24132350    -9.73743630
C        1.75735430   -26.05032350    -8.32443620
H        1.19735420   -25.75232320    -7.43743660
H        0.92235420   -26.25532340    -8.99443630
C        2.71435430   -27.21632390    -8.00543690
H        3.17035410   -26.79532240    -7.10943650
H        2.05735420   -28.07032390    -7.83943650
C        3.77035430   -27.65432360    -9.06243610
H        3.28435420   -27.73432350   -10.03443620
H        4.65035440   -27.01132390    -9.07243630
C        4.15835430   -29.13932230    -8.75543690
H        4.29935410   -29.13932230    -7.67443660
H        3.25935410   -29.73232270    -8.92843630
N        5.20335440   -29.50632290    -9.72943690
H        5.87135410   -28.75032230    -9.69443610
H        5.74535420   -30.33132360    -9.51343630
H        4.99135400   -29.41732220   -10.71243670
C        1.62235430   -23.79232220    -9.36243630
O        1.18135420   -23.94232370   -10.47843650
N        1.32835420   -22.72532270    -8.68443680
H        1.53135420   -22.68632320    -7.69243670
C        0.43435420   -21.68132400    -9.20943640
H       -0.39764580   -22.27732280    -9.58443640
C       -0.07064580   -20.69632340    -8.18843650
H       -0.81764580   -21.14632230    -7.53543660
H        0.78435420   -20.41432380    -7.57443670
C       -0.78064580   -19.45932390    -8.73843670
H       -0.03464580   -18.74232290    -9.08343600
H       -1.27164580   -19.71432300    -9.67743680
S       -2.02564570   -18.64432330    -7.69443660
C       -0.97364580   -17.58932300    -6.69643640
H       -0.14664580   -17.12832260    -7.25043630
H       -1.68764580   -16.81732370    -6.38243630
H       -0.60064580   -18.14132310    -5.82443670
C        1.13735430   -20.92132380   -10.35543630
O        0.53035420   -20.62432290   -11.37143610
N        2.47535420   -20.70532230   -10.31343650
H        2.93035410   -21.04732320    -9.47543620
C        3.23935410   -20.18532370   -11.48143670
H        2.57635430   -19.45832250   -11.95143600
C        4.52435450   -19.52132230   -10.97243690
H        5.02235410   -20.16832350   -10.24943640
C        5.51035400   -19.24632260   -12.09343620
H        6.40535400   -18.67532350   -11.81843660
H        5.76535420   -20.19432260   -12.58143620
H        4.97335430   -18.70332340   -12.88143630
C        4.11035440   -18.21632390   -10.26643660
H        3.36835430   -18.39332390    -9.48843670
H        5.00435400   -17.84632300    -9.76543620
C        3.54935430   -17.06732370   -11.10243610
H        2.67935420   -17.43132400   -11.66343690
H        3.31035420   -16.17432400   -10.51143650
H        4.26535420   -16.79732320   -11.88843630
C        3.48135420   -21.28832240   -12.49043660
O        3.31235430   -21.06332400   -13.70743660
N        3.75935410   -22.57832340   -12.12543680
H        3.98135420   -22.81532290   -11.16643620
C        3.84835430   -23.74032400   -13.01143650
H        4.60935400   -23.53732300   -13.76443670
C        4.30735450   -24.95832250   -12.21843620
H        4.98835420   -24.64932250   -11.42543600
H        3.41335420   -25.37332340   -11.75343610
C        5.06835410   -25.88932230   -13.02143670
H        4.55435420   -26.12132260   -13.95443630
H        6.00635430   -25.43232350   -13.33543680
C        5.44335410   -27.17032240   -12.19243620
O        4.58735420   -28.08332250   -12.14743610
O        6.56235410   -27.30032350   -11.68743610
C        2.55635430   -23.95732310   -13.82143690
O        2.58635430   -24.55332370   -14.89643670
N        1.43235420   -23.50632290   -13.27343650
H        1.59835420   -23.01932330   -12.40143680
C        0.13735420   -23.30432320   -13.91543670
H       -0.00564580   -24.24932290   -14.44043640
C       -0.95464580   -23.19632340   -12.89743610
H       -0.64964580   -22.52532390   -12.09443660
H       -1.79064570   -22.71032330   -13.39943600
C       -1.30664580   -24.62732320   -12.31843660
H       -2.08764580   -25.05632400   -12.94443610
H       -0.44064580   -25.27632330   -12.45043660
C       -1.71464570   -24.69332310   -10.88843630
H       -2.36664580   -25.54132270   -10.68243690
H       -0.86464580   -24.63332370   -10.20743660
N       -2.59064580   -23.55632400   -10.53543660
H       -2.71164580   -22.90832330   -11.30043600
C       -3.41264580   -23.44232370    -9.53143690
N       -3.64564590   -24.30432320    -8.67043690
H       -3.00664570   -25.06032370    -8.47443680
H       -4.40764570   -24.09732250    -8.03943630
N       -4.11064580   -22.33532330    -9.47743610
H       -3.83864570   -21.59732250   -10.11043640
H       -4.94064570   -22.30432320    -8.90243630
C        0.21135420   -22.18432240   -14.84043690
O       -0.10264580   -22.43932340   -15.99743650
N        0.59635420   -20.99132350   -14.40243630
H        0.60135420   -20.88932230   -13.39443680
C        0.55035420   -19.68832400   -15.07343670
H       -0.44364580   -19.39932250   -15.41643620
C        1.17835430   -18.60532380   -14.16443630
H        0.68235420   -18.60232350   -13.19443610
H        2.22835420   -18.80232240   -13.94943620
C        1.12435420   -17.15132330   -14.71643640
H        1.51735420   -16.45632360   -13.97443680
H        1.69935420   -17.22232250   -15.63943670
C       -0.29564580   -16.74932290   -15.20243640
O       -0.43464580   -15.78332330   -15.96743680
O       -1.30164580   -17.24932290   -14.69943620
C        1.38235430   -19.76432230   -16.42343710
O        0.85335420   -19.34932330   -17.41843610
N        2.61735420   -20.29532240   -16.35643580
H        2.99135420   -20.59532360   -15.46443650
C        3.54935430   -20.38632390   -17.52743720
H        3.56435420   -19.40232280   -17.99743650
C        5.00335410   -20.70732310   -17.07543560
H        5.63035440   -20.53532220   -17.95043560
C        5.55435420   -19.68632320   -16.11243630
H        4.98935410   -19.70132260   -15.17243670
H        6.61835430   -19.86932370   -15.92043690
H        5.31935410   -18.71532250   -16.56643680
C        5.14535430   -22.20432280   -16.64443590
H        4.50935410   -22.26732250   -15.76143650
H        4.68035410   -22.89632230   -17.34643550
C        6.56035420   -22.61132240   -16.34643550
H        7.13635440   -22.64032360   -17.27943610
H        7.10535430   -21.92132380   -15.68943690
H        6.52935410   -23.61632350   -15.90943620
C        3.16235420   -21.26632310   -18.74243740
O        3.82235430   -21.18632320   -19.76143650
N        2.11435410   -22.13432310   -18.59643550
H        1.68035420   -22.17932320   -17.68243600
C        1.36135420   -22.88432310   -19.67843630
H        2.03935430   -23.07232280   -20.51143650
C        1.13835420   -24.25332260   -19.04843710
H        0.70935420   -24.09832380   -18.05843730
H        0.31735420   -24.77632330   -19.53843690
C        2.42735430   -25.02732280   -18.96343610
O        2.99735430   -25.43932340   -19.94243620
N        3.12935420   -25.10432240   -17.88243680
H        3.98335430   -25.64932250   -17.88443570
H        2.60735420   -24.77932360   -17.07643700
C        0.12635420   -22.20532230   -20.28443720
O       -0.60064580   -22.72732350   -21.08543590
N       -0.10164580   -20.97932240   -19.81543730
H        0.44335420   -20.54932400   -19.07843590
C       -1.25564580   -20.13932230   -20.19543650
H       -2.09864570   -20.82532310   -20.28243640
C       -1.61564580   -19.15332220   -19.13443570
H       -2.57364580   -18.68132400   -19.35743710
H       -1.67164580   -19.60932350   -18.14643670
O       -0.73564580   -18.06232260   -19.13243680
H       -0.09264580   -18.15432360   -18.42543600
C       -1.16864570   -19.52132230   -21.59843640
O       -0.08464580   -19.16632270   -22.02143670
N       -2.35064580   -19.29832270   -22.19043730
H       -3.22564580   -19.61532400   -21.79043580
C       -2.54164580   -18.38732340   -23.32043650
H       -1.60264580   -18.29032330   -23.86443710
C       -3.61864570   -18.80232240   -24.35443690
H       -4.51764580   -18.85632320   -23.74143600
C       -3.69664570   -17.78232380   -25.49243740
H       -3.76964570   -16.74132350   -25.15343670
H       -2.79964570   -17.79732320   -26.12343600
H       -4.58964590   -18.05532260   -26.06943700
C       -3.25664570   -20.14832310   -24.98143580
H       -2.96964570   -20.81632230   -24.15943720
H       -4.02364590   -20.54632380   -25.65643690
H       -2.33764580   -20.10432240   -25.57843590
C       -2.96964570   -17.11132240   -22.60043720
O       -4.13664580   -16.79032330   -22.35343550
N       -1.96044140   -16.32120208   -22.22753460
H       -1.01814283   -16.66146881   -22.38457659
C       -2.11887573   -15.01269753   -21.58449150
H       -3.04102751   -15.03317169   -21.00964112
C       -0.98889139   -14.79017684   -20.55934168
H       -1.07497356   -13.78992073   -20.14188710
H       -1.11398380   -15.49184682   -19.73595900
C        0.40231333   -14.96841293   -21.13650671
O        1.00453674   -14.04326196   -21.63684665
N        0.91709039   -16.17470590   -21.12086324
H        1.75284079   -16.33351672   -21.67724419
H        0.43623709   -16.94099363   -20.65801289
C       -2.30458906   -13.82751320   -22.55971255
O       -2.77353593   -12.79245106   -22.11844354
N       -2.02161948   -13.95613808   -23.86231973
H       -1.68407165   -14.84487719   -24.21539743
C       -2.33099753   -12.91152830   -24.86045799
H       -2.14424924   -11.93891986   -24.40499915
C       -1.38856880   -13.03404015   -26.07084656
H       -1.43003258   -12.10674015   -26.64178890
H       -0.36483581   -13.16421423   -25.72310386
C       -1.74940996   -14.18723389   -26.99876147
O       -2.34185812   -13.91547316   -28.06607281
O       -1.50116043   -15.35786764   -26.64854500
C       -3.81615487   -12.92924021   -25.29348651
O       -4.54266589   -13.86582621   -24.98775079
N       -4.28719761   -11.89674323   -26.00359196
H       -3.68671095   -11.08862294   -26.15808890
C       -5.69045112   -11.75622154   -26.42379475
H       -6.09665245   -12.76144099   -26.54367469
C       -6.50144978   -11.07309613   -25.30231633
H       -7.35462528   -11.73946899   -25.08128276
H       -5.84618739   -11.04759217   -24.41271886
C       -7.12544320    -9.67004357   -25.48474078
O       -8.35230832    -9.57038401   -25.72427251
N       -6.31458029    -8.61511087   -25.28881136
H       -6.74973923    -7.69203104   -25.12117319
H       -5.30037770    -8.76662546   -25.10073580
C       -5.87175369   -11.04807152   -27.78373668
O       -4.91774850   -10.49522182   -28.31278497
N       -7.08012670   -11.07670444   -28.38199062
C       -7.52266764   -10.08209639   -29.36153287
H       -7.25234461   -10.41060136   -30.37263703
H       -7.07342741    -9.10218773   -29.16222830
C       -9.05034362   -10.03659582   -29.20799957
H       -9.55497092    -9.65501196   -30.10139517
H       -9.33642497    -9.42877071   -28.33968151
C       -9.36056020   -11.51924973   -28.95259201
H       -9.36311514   -12.05010714   -29.91170003
H      -10.32469754   -11.67535845   -28.45526879
C       -8.18582944   -12.00269342   -28.09741593
H       -8.47186490   -11.93567205   -27.04866493
C       -7.82277602   -13.45008137   -28.45407996
O       -7.09772728   -13.67506703   -29.40956634
N       -8.32133715   -14.42558266   -27.69356089
H       -9.05092339   -14.19253924   -27.02507978
C       -8.03768036   -15.84354870   -27.94519049
H       -6.98194610   -15.95360413   -28.20008074
C       -8.32009588   -16.69380305   -26.69002710
H       -9.34458869   -16.53126238   -26.35720754
H       -8.23641957   -17.73797930   -26.99431255
C       -7.34688581   -16.45831829   -25.51445956
H       -6.34509550   -16.28188273   -25.90249953
C       -7.75069037   -15.28566994   -24.61474780
H       -7.06962214   -15.21013892   -23.75772251
H       -7.69055408   -14.33638040   -25.15526909
H       -8.77148894   -15.40833951   -24.23307128
C       -7.29582006   -17.70229919   -24.62386391
H       -6.97952730   -18.58020570   -25.20080503
H       -6.56943818   -17.55578784   -23.81653421
H       -8.27380428   -17.90841429   -24.17800107
C       -8.85062144   -16.33129752   -29.15349349
O      -10.00527071   -15.96457317   -29.30316513
N       -8.27664570   -17.16432380   -30.02543640
H       -7.29164600   -17.39932250   -30.01843640
C       -8.92664620   -17.58432390   -31.29743580
H       -9.85664560   -17.07732390   -31.55443570
C       -8.04964540   -17.25332260   -32.56043620
H       -7.06864600   -17.70032310   -32.39643480
C       -8.67064570   -17.87332340   -33.86843490
H       -8.04964540   -17.46432300   -34.67443470
H       -8.82264610   -18.95932390   -33.83543780
H       -9.64364620   -17.37332340   -33.94643780
C       -7.85164590   -15.73432350   -32.77243800
H       -8.67964550   -15.21332260   -33.25343700
H       -7.80264570   -15.25932310   -31.79243660
C       -6.57564590   -15.22832300   -33.46043780
H       -5.68764590   -15.34332280   -32.82743840
H       -6.34664580   -15.75832270   -34.39343640
H       -6.73964600   -14.16132350   -33.65943530
C       -9.50564580   -18.95632360   -31.27143670
O       -8.74464610   -19.95432280   -31.37843700
N      -10.84664540   -19.12032320   -31.21843720
H      -11.41964530   -18.28532220   -31.23043630
C      -11.51464560   -20.39732360   -31.34843640
H      -10.73764610   -21.13932230   -31.16543580
C      -12.67264560   -20.51432230   -30.28043560
H      -12.26664540   -20.38432310   -29.27743720
H      -13.41864590   -19.76232340   -30.53743550
C      -13.41064550   -21.82932280   -30.17443660
O      -13.32964610   -22.67932320   -31.08143620
O      -14.06264590   -22.02232360   -29.10043720
C      -11.94764610   -20.74932290   -32.78943630
O      -13.00464530   -20.34632300   -33.26843640
N      -11.05064580   -21.51632310   -33.43543620
H      -10.18464570   -21.80732350   -32.99843600
C      -11.26364610   -21.92032240   -34.82643510
H      -11.51964570   -21.05232240   -35.43343730
C       -9.96464540   -22.52332310   -35.46343610
H       -9.56964590   -23.35532380   -34.88143540
C      -10.15264610   -22.85432240   -36.93143460
H       -9.18764590   -23.14432330   -37.36443710
H      -10.75564580   -23.76732250   -37.00743480
H      -10.58164600   -22.09532360   -37.59643550
C       -8.84564590   -21.50932310   -35.48443600
H       -9.12464620   -20.57832340   -35.99243550
H       -8.36464600   -21.32032390   -34.51643750
H       -8.08464620   -21.87932400   -36.18343730
C      -12.49664590   -22.80832290   -35.02843480
O      -13.24864580   -22.70632360   -35.96143720
N      -12.72564600   -23.70132260   -34.02143480
H      -12.15064620   -23.63932230   -33.18943790
C      -13.88064580   -24.68732260   -34.06943510
H      -13.81564620   -25.32132340   -34.95343780
C      -13.79664610   -25.62032320   -32.84843830
H      -14.29764560   -26.56932260   -33.03643800
H      -12.76064590   -25.73932270   -32.53143690
O      -14.45164590   -25.03832240   -31.74543570
H      -14.02364540   -24.23432350   -31.44343570
C      -15.23564620   -23.97032360   -34.12443540
O      -16.14064600   -24.37832260   -34.78343580
N      -15.37764550   -22.88032340   -33.37643810
H      -14.61864570   -22.76232340   -32.71643830
C      -16.64964490   -22.11832240   -33.20043560
H      -17.45164490   -22.72532270   -33.62143710
C      -16.93764500   -21.89932250   -31.74143600
H      -16.02364540   -21.39432330   -31.42843630
H      -17.76264570   -21.21132280   -31.55943680
C      -17.17764660   -23.22832300   -31.05043600
H      -17.94364550   -23.83332250   -31.53443720
H      -16.28264620   -23.84132390   -30.94443700
C      -17.81564520   -23.04932400   -29.70543670
H      -18.61064530   -22.31132320   -29.81643680
H      -18.19564630   -23.98332210   -29.29143710
N      -16.77064510   -22.44532390   -28.85143660
H      -15.84564590   -22.35732270   -29.24743650
C      -16.81964490   -22.09132390   -27.61043740
N      -17.95564650   -22.01432230   -26.91743660
H      -18.82864570   -22.26632310   -27.35643580
H      -17.91264530   -21.69132230   -25.96143720
N      -15.74464610   -21.67632290   -26.99143600
H      -14.92164610   -21.82232280   -27.55843730
H      -15.78164580   -21.53632350   -25.99143600
C      -16.58064650   -20.74632260   -33.91843800
O      -17.42164610   -19.85232350   -33.79443740
N      -15.63764570   -20.62032320   -34.86043550
H      -14.95064540   -21.36032300   -34.92843630
C      -15.35364530   -19.56632230   -35.85843660
H      -14.33164600   -19.68032260   -36.22243500
C      -16.21464540   -19.95832250   -37.09143830
H      -16.19764520   -21.04432300   -37.18243790
H      -17.26564600   -19.67632290   -37.03343580
C      -15.68964580   -19.38032340   -38.37343600
O      -14.87864590   -18.52032280   -38.39543530
N      -16.20364570   -19.88432310   -39.46143720
H      -15.74964620   -19.68932340   -40.34643550
H      -16.90564540   -20.60332300   -39.33543780
C      -15.52564620   -18.13932230   -35.26343540
O      -16.37864490   -17.38632390   -35.74643710
N      -14.82864570   -17.85932350   -34.12743760
H      -14.20664600   -18.60532380   -33.83843610
C      -14.82864570   -16.56232260   -33.43343730
H      -14.84764580   -15.84032340   -34.24943540
C      -16.07364650   -16.41332240   -32.57043460
H      -16.09564590   -15.39632320   -32.17743680
H      -16.99664500   -16.45032310   -33.14743800
C      -16.21064570   -17.47332380   -31.43543620
H      -16.24864580   -18.47332380   -31.86643600
H      -15.31264590   -17.47932240   -30.81743620
C      -17.52564620   -17.12632370   -30.66943740
H      -17.37464520   -16.18032260   -30.15143590
H      -18.37364580   -17.04432300   -31.35043720
C      -17.72264670   -18.10932350   -29.52743720
H      -17.97664640   -19.06232260   -29.99143600
H      -16.79764560   -18.21332360   -28.95943640
N      -18.85464670   -17.76032260   -28.65643690
H      -19.74664500   -18.10832210   -28.97643660
H      -18.71364590   -18.16232300   -27.74043660
H      -18.87964630   -16.76332280   -28.49743650
C      -13.53764530   -16.26632310   -32.70143510
O      -12.78264620   -17.18832400   -32.34443660
N      -13.32364560   -14.99032310   -32.43743520
H      -13.97864530   -14.31932350   -32.82043460
C      -12.42164610   -14.60032270   -31.30543710
H      -11.67764570   -15.38032340   -31.14143560
C      -11.83564570   -13.29632280   -31.65143590
H      -11.27164550   -13.38432310   -32.58843610
H      -12.53964610   -12.53132340   -32.00243760
H      -11.07264610   -12.93832300   -30.94943620
C      -13.23964600   -14.63932320   -29.99143600
O      -14.40864560   -14.41232300   -29.98743630
N      -12.62964530   -14.89232350   -28.84743690
H      -11.62664600   -14.81832310   -28.96443560
C      -13.20464610   -14.87032320   -27.47243690
H      -14.14864540   -14.32332320   -27.47443580
C      -13.56964590   -16.33032230   -27.15843580
H      -14.15464590   -16.19632340   -26.24843600
C      -14.51464560   -17.12632370   -28.13343620
H      -14.96964550   -18.01032260   -27.66843610
H      -15.30864620   -16.46632390   -28.50443650
H      -13.88764570   -17.60832210   -28.89343640
C      -12.27364540   -17.13832280   -26.85143660
H      -11.63564590   -17.25332260   -27.72743610
H      -11.69164560   -16.57732390   -26.12043570
C      -12.48364540   -18.56932260   -26.53243640
H      -11.48264600   -18.99632260   -26.39143560
H      -13.17364600   -18.70732310   -25.69143680
H      -13.03864570   -19.06632230   -27.33643720
C      -12.24364570   -14.16032310   -26.43343730
O      -11.14064600   -13.81432340   -26.79643630
N      -12.73908047   -13.83850530   -25.22559575
H      -13.63196453   -14.24175794   -24.95187194
C      -12.29141442   -12.63950248   -24.47355999
H      -11.30631667   -12.34853780   -24.84401720
C      -13.23146687   -11.44841726   -24.76784284
H      -14.20445377   -11.63466475   -24.29478100
H      -12.82642051   -10.54359970   -24.29749237
C      -13.44496080   -11.14546309   -26.22928861
N      -12.54059080   -10.64177376   -27.12817753
C      -13.17195127   -10.62752153   -28.31823142
H      -12.71412992   -10.31501403   -29.24824700
N      -14.43964417   -11.06689802   -28.20671046
H      -15.09465272   -11.20130048   -28.97633354
C      -14.66606538   -11.40034837   -26.89450727
H      -15.57216246   -11.79569911   -26.46743413
C      -12.10041712   -12.84077506   -22.95443882
O      -12.25121075   -11.90997704   -22.18197721
N      -11.78924213   -14.05837943   -22.49758074
H      -11.71214536   -14.81583279   -23.16071558
C      -11.44395649   -14.31206274   -21.08820571
H      -12.22072337   -13.90089958   -20.44306415
H      -11.38245869   -15.38460130   -20.90696567
C      -10.10097907   -13.67045427   -20.72113633
O       -9.11672373   -13.91294636   -21.40102150
N      -10.05989990   -12.83864653   -19.67265280
H      -10.91723699   -12.72490553   -19.13218982
C       -8.97611106   -11.89600093   -19.33504169
H       -8.75690161   -11.29344684   -20.21548462
H       -9.34725436   -11.21828449   -18.56851119
C       -7.64929874   -12.48825461   -18.83097526
O       -7.11543133   -12.03538157   -17.83082025
N       -7.10568041   -13.50506784   -19.50573263
H       -7.61422855   -13.83067047   -20.32465060
C       -5.89578420   -14.24346894   -19.11755858
H       -6.05073713   -14.66333101   -18.12721806
C       -5.69413931   -15.41591015   -20.08878662
H       -5.71446519   -15.05009372   -21.11403691
H       -4.71993496   -15.86425862   -19.90936150
C       -6.70256756   -16.53541199   -19.95052784
O       -7.39912986   -16.65871824   -18.96550424
N       -6.73304578   -17.42458420   -20.90936198
H       -7.33018218   -18.23867825   -20.77605275
H       -6.05995725   -17.35037700   -21.66677271
C       -4.60963831   -13.40112523   -19.00854262
O       -3.65545603   -13.86506626   -18.40284971
N       -4.58861518   -12.17447242   -19.53647221
H       -5.40287231   -11.86786121   -20.05596099
C       -3.48167782   -11.22071378   -19.38654722
H       -2.55949458   -11.73169575   -19.65639261
C       -3.69331600   -10.05319059   -20.36450461
H       -2.88403431    -9.32359362   -20.23843390
H       -3.59445840   -10.42403383   -21.39204133
C       -5.02462634    -9.33867811   -20.22576036
C       -6.05605319    -9.58900101   -21.14962901
H       -5.89538544   -10.27052894   -21.97155250
C       -7.29258974    -8.93370697   -21.02510470
H       -8.07689946    -9.12611891   -21.74306259
C       -7.50384635    -8.02312904   -19.97695197
H       -8.45190511    -7.51012501   -19.88610208
C       -6.47412623    -7.76826385   -19.05536936
H       -6.63277875    -7.06262924   -18.25241553
C       -5.23566817    -8.41841789   -19.18200530
H       -4.44388979    -8.19850160   -18.48106411
C       -3.29426876   -10.68956322   -17.95145372
O       -2.26448024   -10.10705482   -17.65415310
N       -4.27823158   -10.87480655   -17.06421668
H       -5.13175191   -11.32591351   -17.38264305
C       -4.23040450   -10.40661603   -15.67726195
H       -3.92549126    -9.35854646   -15.69557097
C       -5.65556175   -10.47240084   -15.10544200
H       -6.31714306    -9.91404323   -15.76674987
H       -5.98057264   -11.51135790   -15.10755657
C       -5.80584271    -9.91795474   -13.68196723
H       -6.82079132   -10.10902199   -13.33215016
H       -5.12417292   -10.44443198   -13.01902706
C       -5.52707849    -8.41971219   -13.60475553
O       -4.40490517    -8.00195613   -13.40387541
N       -6.52924715    -7.58539980   -13.79423675
H       -6.34801928    -6.58301177   -13.76150833
H       -7.47170056    -7.91916332   -13.96867219
C       -3.20109908   -11.18716607   -14.82920140
O       -3.21771433   -12.41083719   -14.77706731
N       -2.31523788   -10.45175279   -14.14362761
H       -2.39727420    -9.44185523   -14.22391430
C       -1.13896867   -10.98265684   -13.42937062
H       -0.78365437   -11.87224874   -13.94784256
H       -0.34499736   -10.24280709   -13.46312236
C       -1.33893751   -11.36899951   -11.95940274
O       -0.37864047   -11.64565633   -11.26693276
N       -2.57764580   -11.39132310   -11.47543620
H       -3.31864570   -11.08232310   -12.09243680
C       -3.01264570   -11.70432280   -10.13443660
H       -2.65664580   -10.95632270    -9.42443660
C       -4.54064560   -11.69132330   -10.06143670
H       -5.04564570   -12.50532340   -10.58243660
C       -4.89964580   -11.66532330    -8.54643630
H       -4.54464580   -12.52132320    -7.95943640
H       -4.52064560   -10.78132340    -8.01843640
H       -5.99564600   -11.66032310    -8.49943640
O       -5.09664580   -10.43332290   -10.45143600
H       -5.54664560   -10.03532310    -9.70243640
C       -2.30064580   -12.95132350    -9.52843670
O       -1.74464580   -12.89132310    -8.43243690
N       -2.08664580   -14.07432270   -10.27843670
C       -2.82164570   -14.53132340   -11.45243640
H       -2.35964580   -14.11832330   -12.35743620
H       -3.86264590   -14.19632340   -11.36843680
C       -2.66764570   -16.09232330   -11.47343640
H       -2.85664580   -16.42232320   -12.50243660
H       -3.39164570   -16.54032330   -10.78043650
C       -1.26264570   -16.23132320   -10.87143610
H       -0.56964580   -16.02132230   -11.69543650
H       -1.19564580   -17.25032230   -10.47043610
C       -1.28964580   -15.17732330    -9.72643660
H       -1.74664580   -15.64332290    -8.85343650
C        0.09535420   -14.86932280    -9.29743670
O        0.68935420   -15.42732330    -8.41343690
N        0.75435420   -13.97232340   -10.02443600
H        0.19035420   -13.37832360   -10.62143610
C        2.10035420   -13.45332340    -9.77343650
H        2.70635410   -14.35432340    -9.67843630
C        2.63735410   -12.67332270   -10.96243670
H        2.06435420   -11.74732300   -10.99943640
C        3.99035430   -12.12832360   -10.62143610
H        4.74035410   -12.92832280   -10.60843660
H        4.32535410   -11.44432350   -11.41043660
H        4.15135430   -11.61932280    -9.66443630
C        2.79435420   -13.49432280   -12.28943630
H        3.72335430   -14.04132270   -12.44943620
H        1.96735420   -14.20132350   -12.34543610
C        2.62135410   -12.56232360   -13.50343610
H        2.64735410   -13.16032310   -14.42343620
H        1.71735420   -11.94232270   -13.55743690
H        3.49435420   -11.90732290   -13.61443610
C        2.11535430   -12.73132320    -8.48943610
O        2.71835420   -13.12432290    -7.55243640
N        1.39135420   -11.60932350    -8.35643670
H        0.81035420   -11.26932330    -9.11343670
C        1.33535420   -10.82332320    -7.14443640
H        2.37335420   -10.51832290    -7.00843670
H        0.63435420   -10.00132270    -7.28843640
C        0.97135420   -11.62032320    -5.88943620
O        1.61535420   -11.40932270    -4.93143650
N       -0.07464580   -12.44232270    -5.94843630
H       -0.46864580   -12.68232350    -6.85043670
C       -0.53464580   -13.27632330    -4.84243630
H       -0.64164580   -12.65432260    -3.95343640
C       -1.97264580   -13.73132320    -5.20243640
H       -1.93764580   -14.18932340    -6.19143630
C       -2.47764590   -14.76632310    -4.31843660
H       -3.33864570   -15.20232300    -4.83943650
H       -1.74764570   -15.56532290    -4.13643650
H       -2.79464580   -14.36632350    -3.34743640
C       -2.97364570   -12.51132300    -5.19843630
H       -2.63264580   -11.75732330    -5.91943650
H       -3.92964580   -12.89532280    -5.57543660
H       -3.12764570   -12.05132290    -4.21443650
C        0.46235420   -14.39332290    -4.54343650
O        0.80335420   -14.37232300    -3.37143640
N        1.08335420   -15.07832340    -5.50443650
H        0.76335420   -15.01932330    -6.46343660
C        2.19835420   -16.07332230    -5.19843630
H        1.77235420   -16.84632300    -4.55843640
C        2.71435430   -16.83732220    -6.43743660
H        3.62935420   -17.29032330    -6.05543660
H        2.00535420   -17.60132220    -6.75343660
O        3.11835430   -16.07132340    -7.54043630
H        2.34735420   -15.82132340    -8.05443670
C        3.32535430   -15.34432320    -4.43243650
O        3.91035410   -15.94232270    -3.55143640
N        3.72335430   -14.16932300    -4.97443630
H        3.29135420   -13.88232330    -5.84443660
C        4.96835420   -13.41332340    -4.65343670
H        5.64335440   -14.23032280    -4.40143630
C        5.41735410   -12.59832290    -5.82443670
H        4.60835410   -11.93732360    -6.13543650
H        6.31135420   -12.02232270    -5.58443640
C        5.86135440   -13.35832310    -7.15043640
H        5.12835410   -14.02832320    -7.59843640
H        6.01635410   -12.75732330    -8.04743670
S        7.54635430   -14.17532350    -6.96943660
C        7.14535430   -15.61932280    -5.99543670
H        7.07135440   -15.19832320    -4.98543640
H        6.15535400   -16.03032300    -6.23043630
H        8.00135420   -16.30332370    -5.94843630
C        4.88335420   -12.57632350    -3.35243650
O        5.79435440   -12.56432340    -2.55243640
N        3.74935410   -11.91532330    -3.00243640
H        2.97335430   -11.79332350    -3.64343640
C        3.48835420   -11.32032300    -1.66443650
H        4.40335420   -10.75032330    -1.50543640
C        2.23635410   -10.44632340    -1.70443640
H        1.43435420   -10.98932270    -2.20343640
H        2.00135420   -10.21032330    -0.66643650
C        2.45535420    -9.20332340    -2.52743650
O        3.61035420    -8.92932320    -2.92643640
O        1.48835420    -8.47132300    -2.77043650
C        3.41935420   -12.46032330    -0.56643650
O        4.00735430   -12.38132290     0.49856350
N        2.79735420   -13.65332320    -0.83943650
H        2.31735420   -13.73532300    -1.72843650
C        2.73635410   -14.69432350     0.14156350
H        2.56535410   -14.22732350     1.11156360
C        1.62235430   -15.71832280    -0.16043650
H        1.84235420   -16.17132380    -1.12743650
H        1.57735420   -16.48632240     0.61156350
C        0.19135420   -15.14132310    -0.21643650
O       -0.18764580   -14.30532260     0.62156360
N       -0.67764580   -15.64132310    -1.04243650
H       -1.61264570   -15.25532340    -0.98943640
H       -0.43064580   -16.24732400    -1.81543650
C        4.06335400   -15.41732310     0.30356350
O        4.53935430   -15.65232280     1.40856350
N        4.70535420   -15.73432350    -0.87443650
H        4.21335410   -15.75732330    -1.75843640
C        6.11535410   -16.25332260    -0.80743650
H        6.09335420   -17.23032380    -0.32343650
C        6.69035430   -16.47632220    -2.21243640
H        6.80235430   -15.55932330    -2.79043650
C        8.15335460   -16.93032260    -2.19343640
H        8.19535450   -17.76432230    -1.48243640
H        8.42735390   -17.29632380    -3.19043640
H        8.73535440   -16.07232280    -1.83643650
O        6.04835410   -17.44932370    -2.99443650
H        5.21535440   -17.05832290    -3.26743650
C        7.15235420   -15.27232270    -0.12843650
O        7.91935440   -15.73332310     0.67656350
N        7.00835420   -13.95532320    -0.34543650
H        6.28635410   -13.53732300    -0.91943650
C        7.93235450   -13.00532340     0.36656350
H        8.91235450   -13.48032280     0.33256350
C        7.94635440   -11.64632320    -0.32643650
H        7.79035430   -11.84432320    -1.38643650
H        7.09735440   -11.05032350     0.00956350
C        9.23335460   -10.79532340    -0.19543650
H        9.28535460   -10.42132280     0.82756350
H       10.09535410   -11.43932340    -0.37043650
C        9.20835400    -9.73832320    -1.29143640
H       10.10235400    -9.11832330    -1.23243640
H        9.15635400   -10.26432320    -2.24443650
N        8.01235390    -8.86232280    -1.16443650
H        8.14435390    -8.09732340    -0.51943650
C        6.90435410    -8.84132290    -1.82843650
N        6.64135410    -9.71132280    -2.78243640
H        7.18635420   -10.54032330    -2.97743650
H        5.74635410    -9.54932310    -3.22143650
N        5.98235420    -8.02432350    -1.58343650
H        5.96035430    -7.45932290    -0.74743650
H        5.18635420    -7.95032310    -2.20143650
C        7.73235420   -12.85832310     1.85756350
O        8.72435380   -12.68232350     2.55456350
N        6.51335430   -13.10032270     2.36556360
H        5.83135410   -13.00932310     1.62156360
C        6.20035410   -13.24932290     3.77656360
H        6.51935430   -12.39832310     4.37856340
C        4.69635440   -13.28032300     3.94056340
H        4.25935410   -12.38932320     3.49056360
H        4.29135420   -14.13532350     3.39856360
C        4.16235400   -13.50932310     5.42756370
H        4.51635410   -14.51732350     5.64156340
C        4.62035420   -12.59432320     6.60156350
H        3.92735430   -12.55332280     7.45056340
H        5.54535440   -13.02332310     7.00556370
H        4.74035410   -11.52532290     6.38656330
C        2.64835430   -13.51432320     5.45856330
H        2.25335430   -12.51632310     5.23456340
H        2.14335420   -14.21732330     4.78356360
H        2.31435420   -13.83532330     6.45256380
C        6.80335430   -14.53532310     4.33556370
O        7.31635430   -14.51432320     5.45356370
N        6.72535420   -15.66132350     3.55656360
H        6.26635410   -15.65532300     2.65356350
C        7.13535400   -17.04732320     3.97056340
H        6.78035400   -17.36532400     4.95056340
C        6.64435430   -18.10532380     2.96756360
H        6.89635420   -19.11832240     3.30456350
H        5.54735420   -18.11832240     2.97056340
H        6.98835420   -17.99432370     1.93156350
C        8.66635420   -16.90932270     4.09056330
O        9.25235460   -17.37432290     5.06456380
N        9.28135400   -16.35132220     3.01356360
H        8.75335410   -16.29432300     2.15056350
C       10.77935410   -16.22932240     2.91556360
H       11.17035390   -17.23732380     3.05456350
C       11.19135380   -15.82232280     1.47856350
H       10.43335440   -15.09332280     1.19156350
C       12.43935390   -14.93432330     1.34056350
H       12.28635410   -14.09032340     2.02656360
H       13.30535410   -15.42032340     1.80556360
H       12.63035390   -14.62532330     0.30556350
C       10.99935440   -16.97732350     0.43956350
H       10.04535390   -17.49632260     0.51856350
H       11.03535460   -16.55632400    -0.56543650
C       12.13235380   -18.00732230     0.55456350
H       12.44335460   -18.15032390     1.59656360
H       11.88735390   -18.95532230     0.05956350
H       12.94635390   -17.60832210    -0.06343650
C       11.33635430   -15.31032280     4.02656360
O       12.33235450   -15.55332280     4.63956360
N       10.66135410   -14.17432310     4.24756340
H        9.86335470   -13.84132290     3.72156360
C       11.04935460   -13.35632320     5.41056350
H       12.12735460   -13.19732280     5.39756350
C       10.43635460   -11.97432330     5.30256370
H       10.60835460   -11.61832330     4.27856350
H        9.38135430   -11.98032280     5.60456370
H       10.99935440   -11.29932310     5.95956370
C       10.84635450   -13.95832350     6.77956340
O       11.61535450   -13.59032340     7.62656350
N        9.85535430   -14.88532350     6.98456340
H        9.31735420   -14.97632310     6.13056370
C        9.57735440   -15.50332360     8.28356360
H        9.69335460   -14.76932330     9.08056350
C        8.13335420   -15.99432280     8.37256340
H        7.44135430   -15.27332310     7.92156360
H        8.08035470   -16.91832350     7.78456350
H        7.94335410   -16.27632330     9.41556360
C       10.61835380   -16.55532260     8.50556370
O       11.13135430   -16.69632340     9.58756350
N       11.01835440   -17.29532240     7.47456360
H       10.49735450   -17.24532320     6.60756350
C       12.20135400   -18.18232350     7.52556370
H       12.05535410   -18.88332370     8.34856320
C       12.28535460   -19.03032300     6.25756360
H       12.06835460   -18.29632380     5.48156360
C       13.65835380   -19.66832350     5.85256340
H       14.50435450   -18.97432330     5.93556360
H       13.88935380   -20.40232280     6.63456340
H       13.64135460   -20.20532230     4.89656350
C       11.16735460   -20.16032220     6.26356360
H       11.45235440   -20.89932250     7.01256370
H       10.16335390   -19.79032330     6.47256370
C       11.07435420   -21.00832370     5.02256350
H       11.97335430   -21.62332340     5.14856340
H       10.15435410   -21.60432240     5.03956370
H       11.10635380   -20.48532300     4.05856370
C       13.46435450   -17.39432330     7.83656360
O       14.25435450   -17.83432390     8.63656330
N       13.68935390   -16.22932240     7.21256350
H       12.99535470   -15.85232350     6.57856370
C       14.75935460   -15.31132320     7.54256340
H       15.68135450   -15.80832290     7.24056340
H       14.48135380   -14.45132350     6.93356370
C       14.78935430   -14.73932270     8.87856390
O       15.84135440   -14.64732270     9.43856330
N       13.62235450   -14.46632290     9.51556400
H       12.76135440   -14.58132270     8.99556350
C       13.54435440   -14.03432270    10.89956380
H       14.10835460   -13.13232330    11.13756370
C       12.02035430   -13.59432320    11.20456310
H       11.76635460   -12.72332290    10.60156350
H       11.33835410   -14.43632320    11.08356380
C       11.90835380   -13.19432350    12.71656320
H       12.18135450   -13.97432330    13.42856310
H       12.61635400   -12.41732310    13.00356390
C       10.53835390   -12.58432290    13.01756380
H        9.90435410   -13.29732320    12.48956390
H       10.38035390   -12.55832290    14.09556390
C       10.24935440   -11.27432350    12.34656330
H       10.62835410   -11.29532340    11.32456400
H        9.17835430   -11.08232310    12.27856350
N       10.93135450   -10.17832280    13.06956390
H       11.89735410   -10.38832280    13.27456380
H       10.84835430    -9.30232330    12.57456400
H       10.60135460    -9.97732350    14.00256350
C       14.03935430   -15.17932320    11.75056360
O       15.00135420   -14.97132300    12.48056320
N       13.43335440   -16.35132220    11.61456390
H       12.58735470   -16.36932370    11.05856320
C       13.95935440   -17.60032270    12.24056340
H       13.88935380   -17.50032230    13.32356360
C       13.19535450   -18.88532260    11.75856400
H       12.23635390   -18.86832240    12.27556320
H       13.01135440   -18.74732400    10.69356350
C       13.90335460   -20.21632390    11.96156310
H       14.76635460   -20.00632290    12.59256360
C       12.90235420   -21.17332270    12.64556310
H       12.52935410   -20.78932380    13.60256390
H       12.07235430   -21.37832260    11.95856380
H       13.34535410   -22.13832280    12.92156310
C       14.39735410   -20.84532360    10.63656330
H       15.33335400   -20.34132390    10.36556340
H       14.65035440   -21.91032220    10.70056340
H       13.66435430   -20.73632240     9.82756330
C       15.46435450   -17.73332210    11.99756340
O       16.17835430   -17.90532300    12.94156360
N       16.02635380   -17.59532360    10.81456380
H       15.44535450   -17.57532310     9.98556330
C       17.46135330   -17.71032330    10.53556350
H       17.69735340   -18.69732280    10.93256380
C       17.72035410   -17.72232250     8.97456360
H       16.99435420   -18.39232250     8.51356320
H       17.65335460   -16.67732240     8.67156310
C       19.17335510   -18.16532330     8.61056330
H       19.78535460   -17.34032250     8.97556400
H       19.49035450   -19.06132320     9.14356330
S       19.40035440   -18.27832220     6.79356340
C       18.42335510   -19.68832400     6.14456370
H       18.48035430   -19.85532380     5.06256340
H       18.82335470   -20.53732300     6.71256350
H       17.35735510   -19.68132400     6.40456340
C       18.44235420   -16.70732310    11.29256340
O       19.53735350   -17.05432320    11.71556380
N       17.89335440   -15.50232320    11.61556340
H       16.94335370   -15.22432330    11.40056320
C       18.50735470   -14.59032340    12.58656310
H       19.58035470   -14.54632280    12.40056320
C       17.92935370   -13.16532330    12.51456360
H       18.13335420   -12.76732350    11.51256370
H       16.84135440   -13.29632280    12.56456380
C       18.41235350   -12.11732290    13.49556350
C       17.34435460   -11.39132310    14.08456330
H       16.28835490   -11.44632340    13.86756320
C       17.69035340   -10.43532280    15.01456360
H       16.93835450    -9.83432290    15.50356390
C       18.99735450   -10.14432330    15.32156370
H       19.21235470    -9.29132270    15.94856360
C       20.01835440   -10.92532350    14.78156380
H       21.04935460   -10.66832350    14.97756390
C       19.73835370   -11.98432350    13.88956360
H       20.58435440   -12.55432320    13.53656390
C       18.43035510   -15.00032330    14.10756400
O       19.42535400   -15.01932330    14.81056310
N       17.21435360   -15.45332340    14.50856400
H       16.44735340   -15.48332310    13.84756370
C       17.06035420   -15.98932270    15.86656380
H       17.19435500   -15.20032310    16.60656360
C       15.57435420   -16.36332320    16.07856370
H       15.28535460   -17.17032240    15.39456370
H       15.53935430   -16.87132260    17.04956440
H       14.98935410   -15.43632320    16.02656360
C       18.10435490   -17.11932370    16.17356300
O       18.90035440   -17.06832310    17.10656360
N       18.17635350   -18.06132320    15.21756360
H       17.51735500   -18.14332390    14.45156380
C       18.99335480   -19.22832300    15.32256320
H       18.83935360   -19.73032380    16.27756310
C       18.69135480   -20.16332240    14.13456340
H       18.63335420   -19.51932330    13.25656320
H       19.53735350   -20.83332250    13.98256400
C       17.38635440   -20.92132380    14.21056370
H       17.40735440   -21.47132300    15.15156360
H       16.53235440   -20.24732400    14.14056400
C       17.17735480   -21.92532350    13.04256340
O       17.75935360   -21.88332370    11.96156310
N       16.23135380   -22.79832270    13.33756350
H       16.04935460   -23.47132300    12.60256390
H       15.93635460   -22.86132240    14.30456350
C       20.50135420   -18.76132390    15.29156400
O       21.18435480   -19.12932400    16.19656370
N       20.90335460   -17.89732360    14.35556320
H       20.39235500   -17.71732330    13.49956320
C       22.33835410   -17.46632390    14.33056350
H       22.98335460   -18.34432220    14.30256370
C       22.59135440   -16.64632230    13.02356340
H       22.35335350   -17.28632350    12.16456320
H       21.85935400   -15.83432290    12.93756390
C       23.96735380   -16.10432240    12.86456390
C       24.45235440   -14.94132330    13.63556390
H       23.77935410   -14.43732360    14.31356330
C       25.77735330   -14.49532320    13.49756340
H       26.16235350   -13.60832310    13.97756390
C       26.63835330   -15.16232300    12.59856320
H       27.62335400   -14.75032330    12.43856330
C       26.20135500   -16.34032250    11.87156390
H       26.90735440   -16.80532260    11.19956400
C       24.87235450   -16.81132320    12.07856370
H       24.51135440   -17.72732350    11.63656330
C       22.84035490   -16.55632400    15.47756390
O       23.79735370   -16.92332270    16.11456300
N       21.98535350   -15.61332320    15.95756340
H       21.11435510   -15.48932270    15.45556350
C       22.08635330   -14.87132260    17.23556330
H       23.08535390   -14.43732360    17.20356370
C       21.01435470   -13.75132270    17.17756270
H       21.16335490   -13.11832330    16.30256270
H       20.05035400   -14.24232290    17.04356380
O       21.01635360   -12.82032300    18.31556320
H       21.57335470   -12.07632350    18.07456400
C       21.92135430   -15.69232270    18.44556430
O       22.27235410   -15.22432330    19.49156380
N       21.35335350   -16.91632270    18.39956280
H       20.79835510   -17.19132230    17.59856410
C       21.46835330   -17.89632230    19.50356290
H       21.59635350   -17.41332240    20.47156330
C       20.17435460   -18.77032280    19.59456440
H       19.33635330   -18.09532360    19.77056310
H       19.99235340   -19.30432320    18.66156390
C       20.16235350   -19.72332380    20.75256350
H       20.91835400   -20.50932310    20.74956320
H       20.41935350   -19.18932340    21.66756440
C       18.83735470   -20.46232220    20.94256400
O       17.78935430   -19.82532310    20.76256370
O       18.87335400   -21.63232230    21.35656360
C       22.67335510   -18.80532260    19.36956410
O       23.29935460   -19.03732300    20.45256420
N       23.17535400   -19.30032350    18.19956400
H       22.67835430   -19.14432330    17.33056260
C       24.47235490   -20.04532240    18.05756380
H       24.29835510   -20.98232270    18.58556370
C       24.59035490   -20.26732250    16.56356430
H       23.65135380   -20.57532310    16.10456280
H       24.74135400   -19.27632330    16.13456340
C       25.64835360   -21.25232320    16.19956400
H       26.56635480   -21.08632280    16.76256370
C       25.16235350   -22.63932230    16.42456440
H       24.62035370   -22.91332240    15.51156330
H       26.08335490   -23.23532300    16.43956380
H       24.51335330   -22.70732310    17.30756380
C       26.19535450   -21.02332310    14.71356390
H       27.04735370   -21.68732260    14.52556320
H       25.45135500   -21.18032260    13.92256360
H       26.61835480   -20.01632310    14.60656360
C       25.67835430   -19.33732220    18.68556400
O       26.52335360   -19.98832320    19.29256440
N       25.78435520   -18.02432250    18.59156420
H       25.07935330   -17.60032270    18.00056270
C       26.88435360   -17.18132400    19.10956380
H       27.76835440   -17.75632290    18.83456420
C       27.14235500   -15.94832320    18.32556340
H       27.90035440   -15.36432270    18.84656330
C       27.65935520   -16.17732240    16.89056400
H       28.47635460   -16.90932270    16.89456370
H       26.88335420   -16.60532380    16.24256320
H       28.02435490   -15.23432350    16.46656420
C       25.85935400   -15.05932330    18.24256320
H       26.02635380   -14.11232280    17.71456340
H       25.01335330   -15.62532330    17.83656310
H       25.65235330   -14.75732330    19.27656360
C       26.77135470   -16.91932300    20.67156410
O       27.80535510   -16.52432250    21.28256420
N       25.60535430   -16.91332240    21.31556320
H       24.89435390   -17.33532330    20.73056410
C       25.22035410   -16.50932310    22.69956400
H       25.61935420   -15.51632310    22.90456390
C       23.74635510   -16.20432280    22.70056340
H       23.56235500   -15.47632310    21.91056440
H       23.23935510   -17.15432360    22.53356360
C       23.19135480   -15.59332280    23.99856380
O       23.80835340   -15.57332320    25.00656320
N       21.97035410   -15.06732270    23.89656450
H       21.57535360   -14.54032330    24.66556360
H       21.52735330   -15.01332280    22.98756410
C       25.57235340   -17.49232290    23.79756360
O       25.06435390   -18.57232280    23.91156390
N       26.50735470   -17.11932370    24.70856290
H       26.82335470   -16.15832330    24.67356300
C       27.11835480   -17.99632260    25.69056320
H       27.50535390   -18.90432360    25.22856330
C       28.35635380   -17.37932400    26.36856270
H       28.89935490   -18.00232320    27.07856370
H       29.06235500   -17.32532310    25.53956410
C       28.12135510   -15.96432300    27.00056270
O       27.19035340   -15.24032310    26.68356320
O       29.00235370   -15.51732350    27.73656270
C       26.05835340   -18.48932270    26.75656320
O       26.28335380   -19.45932390    27.45356370
N       24.88335420   -17.76132390    26.82856370
H       24.79535480   -17.01732250    26.14756390
C       23.77135470   -18.18432240    27.74856380
H       24.24935340   -18.31632230    28.71956440
C       22.71335410   -17.11232380    27.84956360
H       22.36435510   -16.86032300    26.84056280
H       21.85135460   -17.47232250    28.42456440
C       23.01135440   -15.73432350    28.52756310
C       22.24135400   -14.64232350    28.08956340
H       21.54735370   -14.84532360    27.28756330
C       22.51935390   -13.31532290    28.51856420
H       21.86235430   -12.53132340    28.17156410
C       23.53735350   -13.03932290    29.43156430
H       23.62335400   -12.02132320    29.77956390
C       24.20435330   -14.15132330    29.98156360
H       24.89135360   -13.91932300    30.78156280
C       24.00935360   -15.49032310    29.55856320
H       24.57035450   -16.27032280    30.05056380
C       23.00035480   -19.47032360    27.29456330
O       22.48135380   -20.11932370    28.18956380
N       22.82135390   -19.85632320    25.97456360
H       23.13735390   -19.30132290    25.18856430
C       22.02735330   -20.99432370    25.61656380
H       21.66135410   -21.61132240    26.43756290
C       20.78235440   -20.31432340    24.91556360
H       21.14435390   -19.77432250    24.03256420
H       20.05835340   -21.05632400    24.55556300
C       20.10835460   -19.24032400    25.71256450
C       19.52235410   -19.48832320    26.96756360
H       19.48935510   -20.44732280    27.46256450
C       19.08835410   -18.35832210    27.72356410
H       18.47135350   -18.53432270    28.59156420
C       19.13335420   -17.03732300    27.28856280
O       18.82235340   -15.95832350    28.14256290
H       18.20335390   -16.13732340    28.85456280
C       19.73335460   -16.78632350    26.06556320
H       19.96835330   -15.76732350    25.79656410
C       20.30135350   -17.90732380    25.31956290
H       20.80735400   -17.71232220    24.38456340
C       22.73935510   -21.85232350    24.56856350
O       22.22135350   -22.97132300    24.33056260
N       23.85735510   -21.49132350    23.96256450
H       24.18235400   -20.56332400    24.20556260
C       24.68235400   -22.29732320    22.97756390
H       23.99635510   -22.55532260    22.17056270
C       25.65135380   -21.38432310    22.23056410
H       25.80435370   -21.79432300    21.23256300
H       25.19435500   -20.40932270    22.06156350
C       26.98535350   -21.15332220    22.89556310
O       27.22535510   -21.59432220    24.00356290
N       27.75935360   -20.42332270    22.14156340
H       28.74535370   -20.39632230    22.37456320
H       27.35535430   -19.89332390    21.37856290
C       25.27035330   -23.59732250    23.41756440
O       25.87035370   -24.36232380    22.63756370
N       24.99435420   -24.03232380    24.64856340
H       24.43235400   -23.43532370    25.24256320
C       25.37935450   -25.42032240    25.12256430
H       25.15235330   -25.47632220    26.18656350
C       24.40435410   -26.46832280    24.50456430
H       24.31635480   -26.14532280    23.46756360
H       24.85635380   -27.45332340    24.61956410
C       23.04835510   -26.58132360    25.22156330
O       22.89835360   -25.99432370    26.28456310
N       22.10735510   -27.31932260    24.60256390
H       21.21535490   -27.40932270    25.07456400
H       22.24735450   -27.69032290    23.67056270
C       26.90335460   -25.69732280    24.83856390
O       27.28235440   -26.78732300    24.43956380
N       27.71735380   -24.74932290    25.20356370
H       27.35735510   -23.84932330    25.49856380
C       29.13335420   -24.92132380    25.65156360
H       29.31435390   -24.09132390    26.33556370
H       29.27635380   -25.91532330    26.07556340
C       30.08435440   -24.75032230    24.51356320
O       31.23435400   -24.96432300    24.79956440
N       29.60435490   -24.29832270    23.35356330
H       28.59935380   -24.36932370    23.25056270
C       30.36035350   -23.57432370    22.27856450
H       31.18535420   -24.19832230    21.93456270
C       29.54935460   -23.17932320    21.07656290
H       28.63135340   -22.66832350    21.36656380
H       30.17035480   -22.49132350    20.50256350
C       29.11735340   -24.32132340    20.21356390
H       28.79335400   -25.17132380    20.81556320
C       27.80535510   -24.11732290    19.41656300
H       27.99435420   -23.50932310    18.52256390
H       27.42835430   -25.10832210    19.13756370
H       27.00935360   -23.66532330    20.02056310
C       30.20535470   -24.82832340    19.32056430
H       29.83935360   -25.73832320    18.83056260
H       30.39135360   -24.05532260    18.56456380
H       31.10435490   -25.16732220    19.84956360
C       30.96635440   -22.25132370    22.83156390
O       30.19635390   -21.69132230    23.63756370
N       32.13935470   -21.76732250    22.45756340
C       33.25335310   -22.52832220    21.90356450
H       32.96735380   -22.85732270    20.89656450
H       33.44135280   -23.47132300    22.43256380
C       34.52835460   -21.59332280    21.94456290
H       35.13135530   -21.69532390    21.03356360
H       35.17635350   -21.83932300    22.79556270
C       33.95235440   -20.19732280    22.14356420
H       33.70335390   -19.84732250    21.13456340
H       34.55335240   -19.55032350    22.79556270
C       32.59635540   -20.44732280    22.83356290
H       32.84335330   -20.44432260    23.89556310
C       31.50135420   -19.27132230    22.70056340
O       30.64235500   -19.17032240    21.80756380
N       31.63035390   -18.24332240    23.56656270
H       32.31335450   -18.34332280    24.30856320
C       31.14835360   -16.89632230    23.28956410
H       30.06335450   -16.99732400    23.26956370
C       31.60835460   -15.99832340    24.41256330
H       31.09535410   -16.06932260    25.37156300
H       32.64035420   -16.22832300    24.67956350
O       31.53435520   -14.60432340    24.07456400
H       30.72635460   -14.16132350    24.34456440
C       31.65935520   -16.46632390    21.92156410
O       32.83335490   -16.67932320    21.56756400
N       30.75135420   -16.00932310    21.10856440
H       29.80135350   -15.96532340    21.45556260
C       30.96135330   -15.68832300    19.69456290
H       29.95835490   -15.71432300    19.26956370
C       31.39235500   -14.17432310    19.41756440
H       32.47835540   -14.11732290    19.49856380
H       31.23935510   -13.84832290    18.38856320
C       30.74635510   -13.14132310    20.23856350
O       29.65535350   -12.68932340    19.94156270
N       31.34835430   -12.88532350    21.37356380
H       30.72735400   -12.48432350    22.06756400
H       32.20535280   -13.32932280    21.68156430
C       31.73935510   -16.70432280    18.81356430
O       32.32535550   -16.23832320    17.84156420
N       31.77035330   -18.05032350    19.16056440
H       31.35035510   -18.29532240    20.04956440
C       32.59835430   -19.04432300    18.47056390
H       32.64435580   -19.92232320    19.11356350
C       31.89035420   -19.47032360    17.17456440
H       31.99435420   -18.69032290    16.41956330
H       32.51435470   -20.27632330    16.78956410
C       30.40035440   -19.86732290    17.29856300
H       29.81635480   -18.96332360    17.47356410
C       29.98835370   -20.55832290    16.00556370
H       30.16035460   -19.92732240    15.12556360
H       30.47835350   -21.53632350    15.92356400
H       28.91035460   -20.74932290    15.93956380
C       29.99135400   -20.82832340    18.35656360
H       29.00635340   -21.26932330    18.15656280
H       30.78035350   -21.57032390    18.52756310
H       29.84635350   -20.30532260    19.30956270
C       34.04735570   -18.62232400    18.18256380
O       34.50435260   -18.81832310    17.02956390
N       34.75935360   -18.01132390    19.13256260
H       34.28535460   -17.91932300    20.02356340
C       36.13735580   -17.54232220    19.02656360
H       36.39435580   -17.25132370    18.00756260
C       36.38435360   -16.30632400    19.97456360
H       36.22535320   -16.61132240    21.00956340
H       37.44635390   -16.05932240    19.97856330
O       35.63035580   -15.19832320    19.58756450
H       36.26035310   -14.58232310    19.20556260
C       37.15135570   -18.68632320    19.30256270
O       36.80035400   -19.81932260    19.65156360
N       38.41235350   -18.33632280    18.97556300
H       38.54135510   -17.38232230    18.66256330
C       39.48935320   -19.33632280    18.93356320
H       39.25535580   -20.23332210    19.50656320
H       39.60835270   -19.71332360    17.91856380
C       40.86635590   -18.89632230    19.46256450
O       41.68635560   -19.69032290    19.84456440
N       41.18835450   -17.58732220    19.34756280
H       40.43235400   -17.00432400    19.00956340
C       42.36935420   -16.87832260    19.83156390
H       43.26035310   -17.05132290    19.22656440
H       42.21735380   -15.80032350    19.77556420
C       42.82835390   -17.27432250    21.25156400
O       41.99935530   -17.43332290    22.11456300
N       44.14635470   -17.36432270    21.52356340
H       44.89735410   -17.29932400    20.84656330
C       44.58935550   -17.76532360    22.90256310
H       44.11635590   -18.70932390    23.17656330
C       46.08335490   -18.05332370    22.92956350
H       46.60635380   -17.19832230    22.50256350
H       46.31735610   -18.21932220    23.98156360
C       46.59235380   -19.29832270    22.20756340
H       46.19035340   -20.24732400    22.56356430
H       46.22335430   -19.24232290    21.18356320
C       48.11835480   -19.31732370    22.05456350
H       48.56735610   -19.16232300    23.03556440
H       48.51835250   -20.30132290    21.81056400
N       48.58635330   -18.28232380    21.16556360
H       47.86835480   -17.90932270    20.56156350
C       49.69435500   -17.56532290    21.16356280
N       50.62835310   -17.82332230    22.02956390
H       50.57135390   -18.70732310    22.51456260
H       51.31835560   -17.10332300    22.19256400
N       49.72535320   -16.54632380    20.45256420
H       48.91135410   -16.23832320    19.94056320
H       50.62035370   -16.09532360    20.32556340
C       44.17835240   -16.76932330    23.96556280
O       43.95335390   -17.19932370    25.08356290
N       44.08535390   -15.49332330    23.63156320
H       44.37135310   -15.19932270    22.70456310
C       43.44635390   -14.51332280    24.53856280
H       43.14735410   -14.94132330    25.49556350
C       44.43235400   -13.44932270    24.86356350
H       45.42135240   -13.85632320    25.07256320
H       44.61735530   -12.86132340    23.96456340
C       44.00635530   -12.46332260    25.97856330
O       43.07835390   -11.72332290    25.99656300
N       44.88435360   -12.43832300    26.96456340
H       44.77335360   -11.83732320    27.77256390
H       45.73035430   -12.99332330    26.92256360
C       42.12235260   -13.97932340    23.94956400
O       42.08635330   -13.29632280    22.93456270
N       40.95035550   -14.26232340    24.52956390
C       40.74135590   -15.45932290    25.29856300
H       41.01635360   -15.26132300    26.34256360
H       41.33335490   -16.32332230    24.97156330
C       39.26935580   -15.84232330    25.23956300
H       38.75735470   -16.19832230    26.14256290
H       39.26935580   -16.69432260    24.54756360
C       38.60235600   -14.52132320    24.91356280
H       38.45835490   -14.02032280    25.87856290
H       37.63735580   -14.74032310    24.44056320
C       39.68435290   -13.79532340    24.06356430
H       39.57935330   -14.05432320    23.01056290
C       39.50235370   -12.26432320    24.23456380
O       38.63035580   -11.76132300    23.59556390
N       40.37235260   -11.48032280    24.92456440
H       41.18835450   -11.86132340    25.38656430
C       40.21535490   -10.03932290    24.92756270
H       39.17835240    -9.70332340    24.96356390
C       41.06835560    -9.40632340    26.04356380
H       42.11635590    -9.68732360    25.94556430
H       41.11835480    -8.31732270    26.03356360
O       40.67335510    -9.80032350    27.27456280
H       41.28535460    -9.38132290    27.88456340
C       40.83735280    -9.46832280    23.59056280
O       40.81735610    -8.27332310    23.40356450
N       41.28835300   -10.29832270    22.63856320
H       41.43435290   -11.24532320    22.96956440
C       41.87135310   -10.00532340    21.26156430
H       41.53735350    -9.02732280    20.91456410
C       43.40935520   -10.08832260    21.33556370
H       43.66935350   -11.09932330    21.64756390
H       43.80435560    -9.89332290    20.33856390
C       44.05335240    -9.13532350    22.36756320
H       43.50535580    -9.22132300    23.30556300
C       45.44135280    -9.67432310    22.67856410
H       45.57635500   -10.58932300    23.26856420
H       45.96935270    -9.90932270    21.74656300
H       45.96935270    -8.86832330    23.20456310
C       44.12235260    -7.73632290    21.84656330
H       44.40435410    -7.03832290    22.64456370
H       44.87335590    -7.64632320    21.05156330
H       43.21135330    -7.29432300    21.42256360
C       41.24635310   -10.99532320    20.22256280
O       41.81935500   -11.23932270    19.17856410
N       40.10235600   -11.59232330    20.56056400
H       39.65635300   -11.46132280    21.46056370
C       39.28035350   -12.37432290    19.60456280
H       39.31335450   -11.95232300    18.60056300
C       39.66035460   -13.85832310    19.54156300
H       40.72535320   -13.92632290    19.31856350
H       39.44335560   -14.29732320    20.51456260
C       38.88835530   -14.67232320    18.50256350
O       39.36935420   -15.78632350    18.18156430
O       37.77835460   -14.25832270    18.07356260
C       37.74835590   -12.20532320    20.00656320
O       37.29335400   -12.57132340    21.05456350
N       36.91635510   -11.58632280    19.14456370
H       37.31235500   -11.22632310    18.28556440
C       35.42335510   -11.42732330    19.39056400
H       35.04035570   -11.99732300    20.23656270
C       35.13935470    -9.89732270    19.40456390
H       35.27235410    -9.42732330    18.42256360
H       34.06635280    -9.79932310    19.60956380
C       35.86935420    -9.17732330    20.56556320
C       35.31035230    -8.94932270    21.83556370
H       34.36135480    -9.39132310    22.09856410
C       36.13935470    -8.35732270    22.84556390
H       35.77435300    -8.22532270    23.85356330
C       37.47735600    -8.04832270    22.56256290
O       38.25435260    -7.45732310    23.49956320
H       39.18835450    -7.53632310    23.29156300
C       37.91735460    -8.21132280    21.22356410
H       38.92535400    -7.89332290    21.00156400
C       37.12035370    -8.72932340    20.20556260
H       37.53235240    -8.99232290    19.24256320
C       34.68935390   -12.14132310    18.25656320
O       33.45635600   -12.01932330    18.14556310
N       35.39335250   -12.98132320    17.56456380
H       36.37335590   -13.09532360    17.79556270
C       34.87935260   -13.93932340    16.60056300
H       35.63635250   -14.07232280    15.82756330
H       34.65035250   -14.89332290    17.07456400
C       33.81135560   -13.35232350    15.73656370
O       33.99835590   -12.31332300    15.14056400
N       32.62535480   -14.04032330    15.64756390
H       32.46635440   -14.85532280    16.22756390
C       31.57835390   -13.72732350    14.66756340
H       32.14435580   -13.44132330    13.78056340
C       30.82235340   -15.03132340    14.32056330
H       30.51835440   -15.58132270    15.21956350
H       29.86335370   -14.69832320    13.90756320
C       31.41335490   -15.98832320    13.40656380
C       30.70035360   -16.28532220    12.19156360
H       29.78935430   -15.72332290    12.04556370
C       31.06235500   -17.25632290    11.33956340
H       30.50735470   -17.43532370    10.43056390
C       32.21635440   -18.04332350    11.54956340
H       32.46635440   -18.81832310    10.84156320
C       32.96135330   -17.71132280    12.70056340
H       33.79535290   -18.32832340    13.00156310
C       32.58235550   -16.77232360    13.64156340
H       33.11835480   -16.66032220    14.57256320
C       30.59135440   -12.52632330    15.03056340
O       29.62935450   -12.26632310    14.32856370
N       30.88235470   -11.76132300    16.09356310
H       31.57635500   -12.07932280    16.75956340
C       30.07235340   -10.64432330    16.59956360
H       29.11435510   -11.03832340    16.93856430
C       30.90335460   -10.16332340    17.84456440
H       30.99435420   -10.92232320    18.62156300
H       31.88735390    -9.86832330    17.48056410
C       30.22435380    -8.94132330    18.48556330
H       30.18735500    -8.06932350    17.83256340
H       29.18435480    -9.25032330    18.59556390
C       30.88335420    -8.53032300    19.95956420
H       31.96635440    -8.48432350    19.83756450
H       30.51235390    -7.54432300    20.23756410
C       30.47035410    -9.57532310    20.99856380
H       30.80835340   -10.53432270    20.60656360
H       30.97835350    -9.36732290    21.94056320
N       29.00835420    -9.62232300    21.14756390
H       28.66235350   -10.26132300    21.84956360
H       28.74235340    -8.70032310    21.46456340
H       28.65335460    -9.93732360    20.25656320
C       29.66335490    -9.57332320    15.56156350
O       28.48435400    -9.34732340    15.50456330
N       30.56535340    -9.16432290    14.63556390
H       31.52435490    -9.48632340    14.60156350
C       30.11735340    -8.33132270    13.49956320
H       29.49735450    -7.53632310    13.91256330
H       30.98435400    -7.89032320    13.00656320
C       29.21335410    -9.10332300    12.47356320
O       28.35935400    -8.55732350    11.85756400
N       29.33235360   -10.44332310    12.30256370
H       29.98935510   -10.94532300    12.88656330
C       28.35335350   -11.25532340    11.47656350
H       28.06335450   -10.73732280    10.56256390
C       28.92135430   -12.60932350    11.04256340
H       29.78035350   -12.38732340    10.39756390
H       29.36435510   -13.15432260    11.88556390
H       28.24435420   -13.23132320    10.44356350
C       26.95935440   -11.35432340    12.09956360
O       26.03335380   -11.52832320    11.35256390
N       26.78135490   -11.06832310    13.42956350
H       27.58535390   -11.02732280    14.04356380
C       25.41835400   -10.84032340    14.00956340
H       24.74935340   -11.58432290    13.57556340
C       25.32335470   -11.20532320    15.46156310
H       25.95835490   -12.07532310    15.63256360
H       25.67535400   -10.34732340    16.03456310
C       23.92935370   -11.49032310    15.94156360
H       23.29035380   -10.82432270    15.36056330
H       23.67535400   -12.54832270    15.88556390
C       23.70235440   -11.22232340    17.40856360
O       22.55135350   -10.91432290    17.73556330
O       24.57035450   -11.46332260    18.24656300
C       24.85435490    -9.41332340    13.57356360
O       23.69335370    -9.38332270    13.13056370
N       25.66435430    -8.35432340    13.59956360
H       26.60835460    -8.36732290    13.96656320
C       25.14935490    -7.08132310    13.07656380
H       24.17235370    -7.03632310    13.55956360
C       26.16335490    -5.93332290    13.37356380
H       27.07735440    -6.30432320    12.90956310
C       25.61335370    -4.66532330    12.71656320
H       25.81735420    -3.72132300    13.23556330
H       26.00635340    -4.60032320    11.69356350
H       24.51635360    -4.69432310    12.70356370
C       26.68335340    -5.86332320    14.83556370
H       25.81935500    -5.88432310    15.49956320
H       27.19535450    -6.77332310    15.14856340
C       27.63435360    -4.60032320    15.10956380
H       28.50035480    -4.75032330    14.45356370
H       27.28135490    -3.63232300    14.73456380
H       28.00735470    -4.67832330    16.13756370
C       24.90635490    -7.15032290    11.51656340
O       23.92935370    -6.56632330    11.02156350
N       25.75435450    -7.75332310    10.73156360
H       26.55635450    -8.20632270    11.15456390
C       25.46535490    -8.12332340     9.41456320
H       25.40935520    -7.23832320     8.78156380
C       26.61035350    -9.02932260     8.88756370
H       27.55835340    -8.78832340     9.38256360
H       26.46235470   -10.11532310     8.94056320
H       26.63635440    -8.89132310     7.79956340
C       24.10235400    -8.82432270     9.25556370
O       23.20635410    -8.32632350     8.57356360
N       23.94935420    -9.97032360     9.95056340
H       24.72535510   -10.37032320    10.46556380
C       22.66135410   -10.69632340     9.88056370
H       22.39335440   -10.92232320     8.84756370
C       22.86435510   -11.97132300    10.64956380
H       23.85435490   -12.38632300    10.46056370
H       22.86035350   -11.77432350    11.72156330
C       21.88035390   -13.07232280    10.35156350
H       21.79635430   -13.78932290    11.16856380
H       20.92235370   -12.58532330    10.16756340
S       22.13835330   -13.88832280     8.76756380
C       21.80035400   -15.50532340     9.39456370
H       20.75635340   -15.56332300     9.72656350
H       21.93335340   -16.16232300     8.52756310
H       22.55035400   -15.75832270    10.15456390
C       21.44035340    -9.97032360    10.37856390
O       20.38235470   -10.27732280     9.86456390
N       21.58135410    -9.04632280    11.32356360
H       22.49335480    -8.94632340    11.75356390
C       20.48935510    -8.19932270    11.77356340
H       19.67435460    -8.84332280    12.10456370
C       21.00435450    -7.31632330    12.88256360
H       20.32735440    -6.51532320    13.20556350
H       21.26635360    -7.87732320    13.78856370
H       21.89935490    -6.91732310    12.38956360
C       20.02435490    -7.31932310    10.62256340
O       18.87235450    -7.13432310    10.38856320
N       20.91435430    -6.80132290     9.83756350
H       21.86835480    -7.13132290     9.92256360
C       20.58335490    -5.86932330     8.76256370
H       19.80535510    -5.18032310     9.09356310
C       21.93535420    -5.22032310     8.34256360
H       22.35935400    -4.81932310     9.26256370
H       22.65435410    -5.97132300     8.01456360
O       21.74435420    -4.22632310     7.40456340
H       21.25735470    -3.47532320     7.75156350
C       20.10935400    -6.62632320     7.54556370
O       19.17635350    -6.11032300     6.94156360
N       20.67835430    -7.83732320     7.22556350
H       21.50135420    -8.15832330     7.72056340
C       20.18835450    -8.68832300     6.17356350
H       20.27535440    -8.17532350     5.21556330
C       21.10435490    -9.92332270     6.04056360
H       20.91635510   -10.60032270     6.88256360
H       20.63235470   -10.39132310     5.16756340
C       22.57335470    -9.80932330     5.76856370
C       23.09835430    -8.69832320     5.10656360
H       22.36635400    -7.98332310     4.76256370
C       24.50135420    -8.58732320     4.76156330
H       24.89035420    -7.78032300     4.15856360
C       25.33235360    -9.68732360     5.07656340
O       26.66435430    -9.54832270     4.89256330
H       27.09635350    -9.97132300     5.63756370
C       24.85635380   -10.87132260     5.71456340
H       25.51035500   -11.69832320     5.94956350
C       23.40435410   -10.92732330     6.00056360
H       23.00435450   -11.83332350     6.43156340
C       18.71935460    -9.01232340     6.49956370
O       17.84135440    -8.66332340     5.69256350
N       18.42635350    -9.39032270     7.78556350
H       19.17635350    -9.72632310     8.37756350
C       17.12835500    -9.73032280     8.31456380
H       16.62235450   -10.35932350     7.58156350
C       17.24235340   -10.34132290     9.70356370
H       17.74135400   -11.29732320     9.53956320
H       17.80835340    -9.64532280    10.32256320
S       15.59435460   -10.71032330    10.34556390
H       15.25935460    -9.56732270    10.95056340
C       16.22035410    -8.54832270     8.23156360
O       15.15235420    -8.61232280     7.61656330
N       16.62635420    -7.37832310     8.70856380
H       17.57035450    -7.32132290     9.06956390
C       15.66035460    -6.24832300     8.85256390
H       14.67035390    -6.60332300     9.13756370
C       16.09735490    -5.27332310     9.94356350
H       17.07735440    -4.86732290     9.69456390
H       15.28535460    -4.55132290    10.03256320
O       16.20735360    -5.98332310    11.20256330
H       15.49835400    -6.62932300    11.25156310
C       15.40735440    -5.47232290     7.58656360
O       14.43435380    -4.71432300     7.58956340
N       16.21435360    -5.68632320     6.48656370
H       16.99035450    -6.32732300     6.59856370
C       15.90135380    -5.29132320     5.10256340
H       15.34035400    -4.35932300     5.03056340
C       17.12835500    -5.16532330     4.18456360
H       17.74135400    -4.34732290     4.56356330
H       17.65535350    -6.11632300     4.10556360
C       16.76035500    -4.85232310     2.69756360
H       16.42935370    -5.78332330     2.23656340
H       15.94735430    -4.12732320     2.65456340
C       17.89035420    -4.26532320     1.83756350
O       17.74935340    -3.78432300     0.69756350
O       19.13435360    -4.33632330     2.15056350
C       14.84235380    -6.29432300     4.57156370
O       13.90935420    -5.86332320     3.95456360
N       14.94935420    -7.57532310     4.89856340
H       15.66935440    -7.72932290     5.59356360
C       14.05735400    -8.71432300     4.47556350
H       13.93935390    -8.54132270     3.40556360
C       14.83135410   -10.07832340     4.58556370
H       15.64135460    -9.95732310     3.86656360
H       15.27935410   -10.27532290     5.55956360
C       14.00335410   -11.38532350     4.20156340
H       13.11635400   -11.46232320     4.83056350
C       13.41935440   -11.20632270     2.77956340
H       14.20335390   -11.39632320     2.03656360
H       12.57635400   -11.87832360     2.57456350
H       13.06335450   -10.18232350     2.61556360
C       14.75735380   -12.67332270     4.18856330
H       15.53835390   -12.61232280     3.42156360
H       15.30235390   -12.88332270     5.11756370
H       14.10535430   -13.54032330     4.02856350
C       12.67635440    -8.68532280     5.18556360
O       11.67835430    -8.95832350     4.55856370
N       12.52935410    -8.28532310     6.44856360
H       13.34635450    -8.02532290     6.98756360
C       11.20535470    -8.08232310     7.05556340
H       10.60235400    -8.96832280     6.85856340
C       11.29635430    -7.86232330     8.64556310
H       11.64735410    -6.86232330     8.89956380
H       10.25435450    -7.97732310     8.94656370
C       12.12035470    -8.87232300     9.39656350
H       13.18135450    -8.70232300     9.21256350
H       11.85235400    -8.87932300    10.45256330
C       11.85835460   -10.30332280     8.98756310
O       10.70235440   -10.75732330     9.08456330
N       12.73735430   -11.06032280     8.38056370
H       12.39135460   -11.92832280     7.98856350
H       13.70635410   -10.76932330     8.40956310
C       10.46735380    -6.92632290     6.38456340
O        9.28835390    -7.00332310     6.30756330
N       11.18735410    -5.81932310     6.08556370
H       12.17435460    -5.79032330     6.31156350
C       10.65335460    -4.71532300     5.35356330
H        9.72635460    -4.48732330     5.87956330
C       11.64035420    -3.49832320     5.31456380
H       11.48935410    -3.01432300     6.28656340
H       12.64935400    -3.92632320     5.34256360
C       11.55735400    -2.39332320     4.33556370
C       12.35835460    -2.52332310     3.12556360
H       13.09435460    -3.29032300     2.93856360
C       12.10735420    -1.63632310     2.05856350
H       12.66135410    -1.69732310     1.13356350
C       11.23035430    -0.58632310     2.20356350
H       11.13835430     0.09767690     1.37256350
C       10.55635450    -0.40732310     3.41556360
H        9.82935430     0.38967690     3.46856360
C       10.64535430    -1.36332310     4.45756340
H       10.00335410    -1.37532310     5.32456350
C       10.27835460    -4.98832320     3.87056350
O        9.38335420    -4.40932320     3.32156350
N       11.00835420    -5.96232320     3.19756360
H       11.77235410    -6.33932300     3.74456360
C       10.59135440    -6.41932300     1.85056350
H       10.42835430    -5.51332330     1.26756360
C       11.69835380    -7.23432300     1.22556350
H       11.92135430    -7.94232320     2.02456360
H       11.42235470    -7.81732320     0.34656350
C       12.99935440    -6.42632290     0.85656350
H       13.29335400    -5.83732320     1.72456350
C       14.15635400    -7.30832290     0.41056350
H       14.29035380    -8.10232350     1.15656350
H       13.97035410    -7.80932330    -0.54643650
H       15.09535410    -6.75732330     0.27256350
C       12.65435410    -5.47232290    -0.27843650
H       13.51235390    -4.89432290    -0.64543650
H       12.24835400    -5.97332290    -1.16643640
H       11.87135410    -4.80932330     0.11056350
C        9.19835380    -7.25132320     1.91756360
O        8.52935410    -7.36132290     0.93856350
N        8.87735460    -7.91532330     3.03556350
H        9.55135440    -8.03432270     3.78256340
C        7.64835410    -8.65132330     3.25456360
H        7.42735430    -9.36232280     2.45856360
C        7.74935440    -9.57332320     4.51956370
H        8.37635420    -9.06632330     5.26356360
H        6.78435420    -9.72332290     5.01956370
H        8.13035390   -10.55732350     4.21856360
C        6.38135430    -7.71832320     3.36656360
O        5.21635440    -8.11632350     3.36256360
N        6.59535410    -6.39832310     3.30256340
H        7.51435420    -5.97332290     3.34356360
C        5.48435400    -5.54032330     2.77256350
H        4.63735440    -5.76232290     3.42156360
C        5.79835410    -4.08732320     2.92356350
H        6.65135430    -3.90132310     2.27156350
H        4.94135430    -3.54332300     2.52656360
C        5.97835450    -3.67332320     4.35256340
O        5.08235410    -3.72732310     5.14156340
N        7.10235400    -3.16332320     4.76856370
H        7.19035430    -2.80432320     5.71156360
H        7.88035440    -3.15132310     4.11956360
C        5.03935430    -5.93632320     1.34356360
O        5.83935400    -6.17932320     0.49156350
N        3.76335430    -6.09732290     1.14056350
C        2.69035410    -5.81632330     2.09056350
H        2.67735430    -4.83332300     2.57656360
H        2.67435430    -6.56032320     2.89656350
C        1.37935420    -5.96232320     1.26156350
H        1.05635420    -4.99532320     0.85856350
H        0.55735420    -6.32932330     1.88956360
C        1.73735430    -6.95132300     0.19256350
H        1.07735420    -6.84332320    -0.67643650
H        1.67035420    -7.98832320     0.54456350
C        3.16435430    -6.55932330    -0.09543650
H        3.71135430    -7.38632300    -0.54743650
C        3.15935420    -5.54732320    -1.15143640
O        3.53835420    -4.40832330    -0.95143650
N        2.82735420    -6.01532320    -2.34743640
H        2.51835420    -6.97932290    -2.30943660
C        2.79635430    -5.17832330    -3.58543660
H        3.13335420    -4.16032310    -3.39043640
C        3.81935430    -5.70732310    -4.57843640
H        3.66135430    -6.77032330    -4.75943660
C        3.90735410    -4.90832330    -5.93343640
H        4.12235400    -3.87332320    -5.64343640
H        4.66635420    -5.37532330    -6.57343630
H        3.01335430    -5.03832290    -6.55543660
C        5.28235440    -5.53132300    -4.05443670
H        5.53135440    -4.50532290    -3.75743650
H        5.38735440    -6.02132320    -3.07843640
H        6.03135440    -6.05332330    -4.66243650
C        1.42335430    -5.09432320    -4.20443630
O        1.07735420    -4.06732320    -4.75943660
N        0.55335420    -6.14832310    -4.14643670
H        0.88535420    -6.95232300    -3.62743640
C       -0.66164580    -6.29932310    -5.02543640
H       -0.29964580    -6.14932300    -6.04243660
C       -1.29864570    -7.68332290    -5.01543660
H       -1.79764580    -7.83032320    -4.05743650
C       -2.30164580    -7.98632290    -6.14043660
H       -2.70564580    -9.00532340    -6.09343620
H       -3.23364570    -7.40832330    -6.17943670
H       -1.75064580    -7.96932320    -7.08943650
O       -0.31764580    -8.71432300    -5.01043650
H        0.13335420    -8.66332340    -4.16443630
C       -1.81764580    -5.32232330    -4.65743640
O       -2.70464590    -5.21232320    -5.42343660
N       -1.78064570    -4.71132330    -3.46243640
H       -0.87664580    -4.86932330    -3.03143640
C       -2.75164580    -3.75932310    -2.89143660
H       -3.73264580    -4.07032300    -3.25243640
C       -2.67864580    -3.89932300    -1.36643650
H       -3.31664590    -3.12532310    -0.94043650
H       -3.13764570    -4.85732320    -1.12243650
C       -1.33264580    -3.79632310    -0.64343650
O       -0.33964580    -4.21532300    -1.16443650
N       -1.25464580    -3.35432310     0.59856360
H       -0.32264580    -3.36932300     0.99456350
H       -2.05964590    -3.12832310     1.17056360
C       -2.62064580    -2.26132320    -3.34943650
O       -3.61764570    -1.60432310    -3.64643650
N       -1.39664580    -1.69032310    -3.42943640
H       -0.55264580    -2.24232320    -3.33543660
C       -1.17664580    -0.29232310    -3.66343640
H       -1.87364580     0.20367690    -2.98743650
C        0.25335420     0.18067690    -3.35643650
H        0.90635420     0.07367690    -4.23143630
H        0.15435420     1.22867690    -3.04843640
C        0.98435420    -0.48832310    -2.20143650
N        1.30735420     0.16467690    -1.02543650
C        2.02035430    -0.68932310    -0.32643650
H        2.38835430    -0.48632310     0.66856350
N        2.13535430    -1.85532310    -1.03343640
H        2.51435420    -2.71932320    -0.67043640
C        1.54435420    -1.75632310    -2.27243640
H        1.33035420    -2.49732300    -3.02943660
C       -1.62164580     0.25667690    -5.02843670
O       -1.82964580     1.43267690    -5.20343640
N       -1.63464580    -0.63732310    -6.02443650
H       -1.66764580    -1.62632310    -5.80743650
C       -1.48064580    -0.34832310    -7.45643660
H       -0.48864580     0.08267690    -7.59143640
C       -1.47164580    -1.54432310    -8.39243600
H       -2.49464580    -1.83132310    -8.63943670
C       -0.88264580    -1.25632310    -9.75143620
H       -1.05564580    -2.08032300   -10.45543670
H       -1.48964570    -0.47332310   -10.22143650
H        0.10935420    -0.80232310    -9.64643670
C       -0.81464580    -2.72332310    -7.81943660
H        0.07535420    -2.48832320    -7.22343640
H       -1.41064570    -3.24132300    -7.05843640
H       -0.44464580    -3.47132300    -8.53243640
C       -2.56464580     0.59567690    -7.92843630
O       -3.69464590     0.54667690    -7.47143650
N       -2.23664570     1.60167690    -8.73243620
H       -1.25564580     1.64267690    -8.98143670
C       -3.09564570     2.61367680    -9.27843670
H       -4.02364590     2.67167690    -8.70843600
C       -2.33964590     3.93167690    -9.18543620
H       -1.44264580     3.74467680    -9.77543640
H       -2.79064580     4.80167680    -9.66343690
C       -1.86664580     4.39367680    -7.83943650
H       -1.38264570     3.51967690    -7.40343670
H       -1.15964580     5.21467690    -7.96343660
C       -3.00764580     4.71667670    -6.93243650
O       -3.82264570     5.57267710    -7.27143670
N       -3.26264570     4.04467680    -5.83043670
H       -4.09264560     4.35567710    -5.33943650
H       -2.79964570     3.19667700    -5.52643630
C       -3.60664580     2.29267690   -10.67643640
O       -2.90264580     1.64667690   -11.41743660
N       -4.79864600     2.75067690   -10.98843670
H       -5.35864590     3.15767690   -10.24943640
C       -5.50964590     2.38167690   -12.22143650
H       -5.22764590     1.38567690   -12.56343650
C       -7.07464600     2.41467690   -12.04243660
H       -7.43264580     3.44367690   -11.99543670
H       -7.56364580     1.96567690   -12.90743640
O       -7.46464590     1.74267690   -10.85843660
H       -7.59064580     0.81267690   -11.06043620
C       -5.07364560     3.37667680   -13.30843640
O       -4.67464590     4.53067680   -12.98543640
N       -5.26564600     2.96967700   -14.61443610
H       -5.71164560     2.08067680   -14.81143670
C       -4.44164560     3.49067690   -15.64743610
H       -4.20464560     4.53367710   -15.43443680
C       -3.10464570     2.68667700   -15.67743680
H       -2.55564570     3.03167700   -16.56243710
H       -2.54664590     2.90367700   -14.75843620
H       -3.28064580     1.60767690   -15.76243690
C       -5.27664570     3.39867690   -16.95343590
O       -6.39964580     2.89167690   -17.01443670
N       -4.66718016     3.92669507   -18.01275348
H       -3.78444846     4.39753232   -17.85421670
C       -5.31138632     4.14357034   -19.30435020
H       -4.57795226     4.65181270   -19.92257161
C       -5.62593386     2.77444054   -19.96886413
H       -4.85065569     2.06776708   -19.66775349
H       -6.57381183     2.38938167   -19.59547291
C       -5.62916830     2.78984218   -21.50462496
H       -5.27858439     3.76173722   -21.83694814
H       -4.89745617     2.06029666   -21.85905777
C       -6.98018190     2.46932034   -22.16437482
O       -7.44011111     3.29556125   -22.98908535
O       -7.52737084     1.36161383   -21.96509886
C       -6.49911830     5.11443222   -19.15121665
O       -7.55704254     4.86190348   -19.69716116
N       -6.36364560     6.15867710   -18.31043620
H       -5.45064590     6.37067700   -17.92643740
C       -7.45264580     6.94767710   -17.76343730
H       -6.96264600     7.52967690   -16.98343660
C       -7.95264580     7.95267680   -18.81043620
H       -8.37464620     7.45567700   -19.68343730
H       -8.76564600     8.58867650   -18.46143720
C       -6.80864570     8.92467690   -19.25843620
H       -7.15864560     9.94067670   -19.07443620
H       -5.85664560     8.98167710   -18.73043630
C       -6.54964590     8.88367650   -20.76243590
O       -7.39064600     9.28167720   -21.56343650
N       -5.34564590     8.50567720   -21.13043590
H       -4.99264570     8.38767720   -22.07243730
H       -4.63064580     8.17967700   -20.49143600
C       -8.52864550     5.99167680   -17.13343620
O       -9.66764550     6.18167690   -17.54143710
N       -8.17464540     5.24567700   -16.09543610
H       -7.17464590     5.20167680   -15.93943690
C       -9.15164570     4.45367670   -15.35943600
H       -8.57664590     3.83267690   -14.67243670
C       -9.92264560     5.32667680   -14.33343600
H      -10.65664580     5.99167680   -14.80443670
H      -10.34964560     4.64667700   -13.58643630
C       -9.02964590     6.22567700   -13.59743690
N       -8.46064570     7.34267710   -14.05743690
C       -8.00064560     8.02667710   -12.93943690
H       -7.74364570     9.07367710   -12.86743640
N       -8.04164600     7.30667690   -11.85243610
H       -7.84464600     7.65467690   -10.92543600
C       -8.74764540     6.14667700   -12.19743630
H       -9.08464620     5.43567710   -11.45743660
C       -9.90164570     3.43767690   -16.21743580
O      -10.83064560     2.79567690   -15.71643640
N       -9.50763953     3.16447320   -17.46339339
H       -8.76559405     3.71719781   -17.88242605
C      -10.05912899     2.03943916   -18.22149912
H      -11.12265174     1.95405144   -17.99273534
C       -9.94135091     2.36399457   -19.71024099
H      -10.30697083     3.37281217   -19.90479274
H       -8.90014199     2.31198429   -20.01587978
C      -10.78307040     1.40814336   -20.52503447
O      -11.94830603     1.20551488   -20.26541857
N      -10.21538989     0.78277571   -21.52281200
H      -10.78543293     0.13369766   -22.05422060
H       -9.21902980     0.93678990   -21.70714187
C       -9.41043890     0.68774452   -17.83982958
O      -10.04334159    -0.35342733   -17.92010325
N       -8.16068289     0.70513721   -17.36721296
H       -7.67300829     1.59995009   -17.36006205
C       -7.47463571    -0.41336276   -16.70646582
H       -7.95393700    -1.35148167   -16.99067618
C       -6.00633369    -0.49409399   -17.16790830
H       -5.48478957     0.42912626   -16.91686841
H       -5.51971187    -1.31805034   -16.64348393
C       -5.90325880    -0.74481465   -18.68126434
H       -6.43562889    -1.66260071   -18.92139306
H       -6.38513932     0.06515152   -19.22476770
C       -4.47459657    -0.87309657   -19.20106603
O       -3.49512125    -0.68832455   -18.51196240
N       -4.31765632    -1.18967711   -20.46564830
H       -3.38103637    -1.33342101   -20.79054634
H       -5.14496813    -1.34554546   -21.04605205
C       -7.62411992    -0.27637860   -15.18118152
O       -6.71035456     0.12686396   -14.48046804
N       -8.84164620    -0.53032310   -14.69443610
H       -9.58064560    -0.68032310   -15.37143610
C       -9.24964620    -0.42132310   -13.26343630
H       -9.09564590     0.63767690   -13.05543610
C      -10.79364590    -0.70332310   -13.19643690
H      -11.17664620    -0.86632310   -12.18943690
H      -11.23264600     0.24367690   -13.51043610
C      -11.32464600    -1.77632310   -14.15843680
O      -10.92964550    -2.96232320   -14.00543690
O      -12.21864600    -1.58132310   -14.96643640
C       -8.49264620    -1.35632310   -12.26143650
O       -7.75564580    -0.83932310   -11.39443680
N       -8.58942896    -2.68520706   -12.41468893
H       -9.23924172    -3.03089595   -13.12555903
C       -7.87999014    -3.68371583   -11.58293055
H       -7.51398789    -3.16738277   -10.69594771
C       -8.82658693    -4.78420871   -11.05287741
H       -8.23986720    -5.43465839   -10.40662408
C       -9.94436279    -4.18238582   -10.19146328
H       -9.52614037    -3.54371030    -9.40375540
H      -10.62750994    -3.57789941   -10.80166734
H      -10.52608355    -4.97681750    -9.70866889
C       -9.47359234    -5.66123994   -12.13197911
H       -8.71515076    -6.16573791   -12.73840212
H      -10.09716872    -6.43777540   -11.67262654
H      -10.10640497    -5.06578842   -12.79941462
C       -6.63619596    -4.27395416   -12.27353207
O       -6.67277939    -4.69813910   -13.41602647
N       -5.51137559    -4.31408933   -11.55552635
H       -5.54078806    -3.95230720   -10.60907663
C       -4.16802862    -4.65034949   -12.05647520
H       -4.25637460    -5.43576336   -12.80966187
C       -3.55642608    -3.39952102   -12.72994869
H       -2.51200680    -3.59328585   -12.96865163
H       -4.08219566    -3.23693283   -13.67105077
C       -3.63620731    -2.09542352   -11.93486516
O       -3.99520832    -2.03881790   -10.77841629
N       -3.28741609    -0.99495989   -12.55824080
H       -3.28327711    -0.12394976   -12.02776613
H       -3.06200828    -1.01031877   -13.53607426
C       -3.27684163    -5.21017004   -10.92149238
O       -3.53119835    -4.92302462    -9.76291936
N       -2.25264570    -6.02932310   -11.22343640
H       -1.96964570    -6.15032290   -12.18843650
C       -1.54664580    -6.79432300   -10.21043680
H       -2.13364580    -6.82532310    -9.29243660
C       -1.38064580    -8.16232300   -10.84343620
H       -0.97764580    -8.85032270   -10.10143660
H       -2.31864570    -8.54032330   -11.25043680
O       -0.44264580    -8.07632350   -11.80843640
H       -0.80164580    -7.85832310   -12.67143630
C       -0.18564580    -6.23732330    -9.80543610
O        0.29335420    -6.71032290    -8.75843620
N        0.40235420    -5.41132310   -10.68543620
H       -0.15364580    -5.14032320   -11.48743630
C        1.78235420    -4.87832310   -10.68143650
H        1.95235420    -4.50932310   -11.69343660
C        1.84435430    -3.67532300    -9.78643610
H        1.10535420    -2.96632310   -10.15943620
H        1.67435420    -3.89932300    -8.73343660
C        3.14335420    -2.81732320    -9.78843690
H        4.05835440    -3.39332320    -9.65443610
C        3.26935410    -2.01632310   -11.11143680
H        2.44635420    -1.31432310   -11.29643630
H        4.14835410    -1.37732320   -10.95943640
H        3.47835420    -2.64032320   -11.98943610
C        3.10935430    -1.90932310    -8.56343650
H        3.31735420    -2.61032320    -7.74643660
H        3.93935420    -1.19932310    -8.45243640
H        2.15935420    -1.39332310    -8.37943650
C        2.81335430    -5.97132300   -10.41143610
O        3.85935430    -5.76932290    -9.79643630
N        2.46835420    -7.25732330   -10.80743690
H        1.56135430    -7.41532330   -11.22843650
C        3.25835420    -8.41832350   -10.43343640
H        3.12635420    -8.45832350    -9.35243610
H        2.85335420    -9.36632350   -10.78643610
C        4.73635440    -8.40732290   -10.83843610
O        5.52235410    -8.96732330   -10.08143620
N        5.14035420    -7.70832300   -11.91243650
H        4.52735420    -7.05432320   -12.38443660
C        6.58035420    -7.64832310   -12.23343660
H        6.93935440    -8.66932300   -12.36543660
C        6.73635440    -6.89632320   -13.50243660
H        6.16235400    -7.43632320   -14.25443650
H        6.26735400    -5.91832300   -13.39543630
C        8.07335380    -6.64932300   -14.19943620
H        8.62835410    -5.94932320   -13.57443620
C        8.74035450    -7.96432300   -14.43843650
H        8.04835410    -8.61732290   -14.98343660
H        9.60535430    -7.78032300   -15.08743670
H        9.12035470    -8.40632340   -13.50943660
C        7.91635420    -6.05332330   -15.67843630
H        7.46635440    -5.05632310   -15.59943680
H        8.88435460    -6.02332310   -16.19543650
H        7.20535420    -6.65532300   -16.25843620
C        7.47535420    -7.12932300   -11.13543610
O        8.63535400    -7.43532320   -11.08243660
N        6.87035420    -6.24632310   -10.33243660
H        5.86835430    -6.16532330   -10.45943640
C        7.57135440    -5.64232300    -9.16143610
H        8.60435390    -5.33532290    -9.32143690
C        6.80635400    -4.30632310    -8.73743630
H        5.76535420    -4.61932330    -8.65643690
C        7.31035420    -3.92032310    -7.31443640
H        8.40235420    -4.02132320    -7.30743650
H        6.90735440    -2.97732310    -6.92343660
H        6.86635400    -4.66332290    -6.64143660
C        6.98135420    -3.01832320    -9.67643640
H        6.16935440    -2.35032320    -9.38743690
H        7.95235440    -2.54232310    -9.54143620
C        6.74135400    -3.34732320   -11.16343690
H        7.61535410    -3.92132310   -11.49743650
H        5.88935420    -4.03832290   -11.20343690
H        6.64635420    -2.51032300   -11.86643600
C        7.55935430    -6.65132330    -8.01343630
O        8.57335380    -6.83432290    -7.34743640
N        6.52435450    -7.43332290    -7.79443650
H        5.79035430    -7.34032300    -8.48543640
C        6.39535430    -8.39232350    -6.69843630
H        6.78635410    -7.96332310    -5.77543640
C        4.96835420    -8.89832310    -6.36843630
H        4.34035440    -8.01432320    -6.25543640
H        4.71635440    -9.46532340    -7.26443620
O        5.01735400    -9.60632320    -5.18443630
H        4.32235430    -9.18032260    -4.67843630
C        7.36435410    -9.56832310    -6.91743660
O        7.98035430   -10.01932330    -5.96243670
N        7.53435420    -9.99332330    -8.20043660
H        7.00535440    -9.57732300    -8.95643620
C        8.62035470   -10.87732320    -8.56843660
H        8.45435430   -11.70532320    -7.87943650
C        8.43735410   -11.50932310    -9.98243620
H        9.17935470   -12.27532290   -10.21143630
H        7.41935440   -11.87232300   -10.11843680
O        8.68935390   -10.42332270   -10.91543670
H        9.42435460   -10.46832280   -11.53143690
C       10.08835410   -10.34332280    -8.41243650
O       10.93635460   -10.97532270    -7.75543640
N       10.32835390    -9.04932310    -8.70943640
H        9.51735400    -8.51732350    -9.00443650
C       11.52835460    -8.33732320    -8.43743610
H       12.41535380    -8.77232270    -8.89743610
C       11.48035430    -6.85932300    -8.97143650
H       10.46135430    -6.54232310    -8.74943640
H       12.19335460    -6.18732310    -8.49443630
C       11.66235450    -6.76932290   -10.45743660
H       12.71635440    -6.84832290   -10.72343640
H       11.16035460    -7.50432300   -11.08643630
C       11.20135400    -5.39532330   -11.00043680
H       11.38435460    -5.39932300   -12.07543660
H       10.11335470    -5.31932310   -11.00843620
N       11.91235450    -4.25232320   -10.32543660
H       12.80535410    -4.46932320    -9.90643690
C       11.33735470    -3.12632300    -9.97543620
N       10.23335460    -2.75132300   -10.59543610
H        9.98035430    -3.26332310   -11.42843630
H        9.89635470    -1.82732310   -10.36743640
N       11.81435390    -2.30032300    -9.10443690
H       12.63035390    -2.47032310    -8.53343680
H       11.27235410    -1.45532310    -8.99843690
C       11.97735400    -8.33832260    -6.98243670
O       13.01635460    -8.87832360    -6.63543650
N       11.17635440    -7.83632330    -6.04743620
H       10.37835410    -7.33432290    -6.41543630
C       11.49335380    -7.84932330    -4.59043650
H       12.55335430    -7.65932320    -4.42443660
C       10.74335380    -6.73932310    -3.88143660
H        9.68335440    -6.88132290    -4.09143640
H       10.81235410    -6.79032330    -2.79543640
C       11.21635440    -5.34732290    -4.40343670
H       10.92635440    -5.17732290    -5.44043640
H       10.79235460    -4.62932300    -3.70043640
C       12.80535410    -5.07932330    -4.39443640
H       13.14635470    -5.17432310    -3.36343650
H       13.33735470    -5.78632310    -5.03243640
C       13.09635450    -3.64232300    -4.86243630
H       12.77635380    -3.59332300    -5.90243630
H       12.53235440    -2.97232320    -4.21243670
N       14.54635430    -3.37532310    -4.94143630
H       14.70035460    -3.11532310    -5.90543650
H       14.72135450    -2.57832310    -4.34543660
H       15.13135430    -4.15132330    -4.66743660
C       11.37235450    -9.25932310    -3.88043640
O       12.10535430    -9.49932290    -2.91843650
N       10.67435460   -10.26032350    -4.48543640
H        9.99635410   -10.09032340    -5.21843620
C       10.83235450   -11.61132340    -4.04343650
H       10.83735470   -11.53132340    -2.95643640
C        9.67735390   -12.55332280    -4.37943650
H        9.64035420   -12.86232280    -5.42443660
C        9.70535470   -13.86732290    -3.51243640
H        9.61035440   -13.57632350    -2.45943640
H        8.79035380   -14.44032290    -3.71043660
H       10.61835380   -14.46032330    -3.64843650
O        8.49835400   -11.92932320    -4.10743670
H        8.26835440   -11.42632290    -4.89243650
C       12.19835380   -12.21232320    -4.48943660
O       12.91035460   -12.79232310    -3.74143650
N       12.59735390   -11.95632270    -5.76043650
H       12.00735380   -11.51432320    -6.45443630
C       13.99135400   -12.21032330    -6.15643640
H       14.13035390   -13.29132270    -6.14143660
C       14.15535450   -11.85732270    -7.64943650
H       13.23635390   -12.20832350    -8.11943630
H       14.27635380   -10.79132270    -7.84043650
O       15.29735470   -12.57732300    -8.18443680
H       15.71035390   -11.92332270    -8.75243660
C       15.15435410   -11.54232310    -5.32443670
O       16.19135480   -12.15232280    -5.19743630
N       14.99135400   -10.25932310    -4.97243640
H       14.24135400    -9.74132350    -5.41443630
C       15.80235390    -9.65332320    -3.87543650
H       16.83235360    -9.71832280    -4.22643660
C       15.48435400    -8.18232350    -3.83143640
H       15.66435430    -7.82132290    -4.84443660
H       14.48035430    -7.95532320    -3.47343640
C       16.36935420    -7.40632300    -2.89643650
H       15.78035450    -7.23132320    -1.99543640
H       17.24135400    -8.01332280    -2.65543650
C       16.94335370    -6.09932330    -3.46543650
O       18.15935520    -5.82032300    -3.28843640
O       16.12635420    -5.34332320    -4.11943630
C       15.73735430   -10.35032270    -2.52243640
O       16.76835440   -10.59832290    -1.95043650
N       14.55735400   -10.69632340    -2.05443640
H       13.71535400   -10.29532340    -2.45043640
C       14.36035440   -11.48332310    -0.89143650
H       14.88235380   -10.92932320    -0.11043650
C       12.83935450   -11.66332340    -0.63643650
H       12.34335420   -12.18132310    -1.46743640
H       12.59235380   -12.24032310     0.26356350
H       12.44735430   -10.63932320    -0.60443650
C       15.01035400   -12.83032320    -0.86443640
O       15.64535430   -13.19432350     0.16656350
N       15.04635430   -13.49832340    -2.02843640
H       14.42935470   -13.14732270    -2.75143650
C       15.75935460   -14.75732330    -2.19143650
H       15.59235380   -15.49332330    -1.40443650
C       15.13735390   -15.46732330    -3.34443640
H       14.94335460   -14.80032350    -4.18443630
C       15.82135390   -16.69832230    -3.80343650
H       15.92235470   -17.55432320    -3.12543650
H       15.30535410   -17.08532330    -4.69143630
H       16.82235340   -16.44832230    -4.17643640
C       13.68235400   -15.89332290    -2.92843650
H       13.59735390   -16.70732310    -2.19843650
H       13.15935420   -15.01632310    -2.52643660
H       13.13335420   -16.33332250    -3.76943640
C       17.29735370   -14.58832260    -2.39443640
O       18.08335490   -15.42332270    -1.95543650
N       17.77235410   -13.47232340    -2.95743660
H       17.15835380   -12.84532360    -3.46443650
C       19.17135430   -13.04532340    -2.90143660
H       19.78435520   -13.88332270    -3.23443650
C       19.49335480   -11.88732340    -3.90143660
H       19.40235330   -12.25832270    -4.92243620
H       18.73435400   -11.12532330    -3.72343640
C       20.90835380   -11.27232270    -3.78743650
H       20.95335390   -10.70032310    -2.86043640
H       21.68235400   -12.03832340    -3.74343660
C       21.22335430   -10.28032300    -4.97743650
O       20.32735440   -10.04732320    -5.82143640
O       22.26935390    -9.54632280    -4.85443640
C       19.61135480   -12.68732360    -1.43043650
O       20.58535390   -13.29132270    -0.94443650
N       18.85335350   -11.94932270    -0.66243650
H       17.99435420   -11.56532290    -1.03843640
C       19.08135410   -11.72432330     0.79256360
H       20.12135510   -11.41932300     0.90856360
C       18.17035480   -10.58632280     1.24756350
H       17.14635470   -10.76632310     0.91956350
C       18.19935420   -10.42732330     2.77856350
H       19.22235490   -10.39132310     3.17356350
H       17.78735350    -9.45932290     3.08756350
H       17.63835330   -11.24332330     3.25256350
C       18.56335450    -9.27932260     0.62356350
H       19.39535330    -8.85732270     1.18656350
H       18.94035340    -9.48232270    -0.37943650
C       17.35935400    -8.28532310     0.56856350
H       16.71835330    -8.68132310    -0.22843650
H       16.81035420    -8.40532300     1.51056350
H       17.77235410    -7.27332310     0.46656350
C       19.03935430   -12.93732360     1.62056350
O       19.90535350   -13.16932300     2.44956350
N       18.10435490   -13.84732340     1.45656350
H       17.36735340   -13.60532280     0.80556350
C       17.97635460   -15.10532280     2.12656350
H       18.13335420   -14.92232320     3.18956350
C       16.58835410   -15.72732350     1.95856360
H       15.85135460   -15.03332330     2.36556360
H       16.39335440   -15.97432330     0.91556350
C       16.39235500   -16.93932340     2.92556360
H       17.11235430   -17.72932240     2.71056340
C       16.27335360   -16.55832290     4.39256330
H       15.81935410   -17.31432340     5.04456330
H       17.30335430   -16.37932400     4.72456360
H       15.58535390   -15.70532320     4.44656370
C       14.99335380   -17.65832330     2.68256350
H       14.73335460   -17.74432370     1.62056350
H       15.03635410   -18.71032330     2.98956350
H       14.18735410   -17.05132290     3.11156340
C       19.15635490   -16.06032370     1.75856350
O       19.44735340   -16.91932300     2.58356360
N       19.88935470   -15.80332280     0.67556350
H       19.41635510   -15.21132280     0.00356350
C       21.14035420   -16.44932370     0.25156350
H       21.09735490   -17.48832320     0.57656350
C       21.10635380   -16.38232230    -1.30843650
H       20.14235500   -16.79732320    -1.60043640
H       21.22735400   -15.34832290    -1.63443650
C       22.24235340   -17.29532240    -1.87643650
H       23.22235490   -16.90432360    -1.60343650
H       22.05635450   -18.31732370    -1.54643640
C       22.19135480   -17.32332230    -3.42843650
H       21.86035350   -16.35732270    -3.80943660
H       23.08335490   -17.70432280    -3.92443660
C       21.01235390   -18.27732280    -3.78743650
H       21.21135330   -19.31732370    -3.52643660
H       20.13535500   -18.01932330    -3.19443660
N       20.75435450   -18.27032280    -5.26543660
H       20.30235480   -17.39532280    -5.49143650
H       21.57335470   -18.39332390    -5.84243630
H       20.11435510   -19.03632350    -5.41843650
C       22.34635350   -15.78632350     0.93556350
O       23.38635440   -16.39432330     1.19756350
N       22.27635380   -14.49932290     1.29456350
H       21.44435500   -13.94932270     1.11856350
C       23.24935340   -13.80032350     2.17556360
H       24.27435490   -13.88032340     1.81156350
C       23.01735500   -12.24532320     2.33656360
H       22.08635330   -12.14532280     2.89456340
H       23.78635410   -11.70832350     2.89256360
C       22.97035410   -11.39732270     1.02256360
H       22.16735460   -11.78432270     0.39556350
C       22.52735330    -9.97532270     1.33556350
H       21.67735480    -9.96232320     2.02856350
H       23.36335370    -9.50632290     1.86756350
H       22.28435520    -9.50332360     0.37456350
C       24.31835370   -11.32032300     0.27956350
H       24.24835400   -10.60832310    -0.55143650
H       25.15635490   -11.03332330     0.92656350
H       24.61835480   -12.26532270    -0.18943650
C       23.16435430   -14.41532330     3.54256340
O       24.16335490   -14.81932350     4.03156380
N       21.97135350   -14.59232330     4.06056360
H       21.16535380   -14.22332290     3.56956360
C       21.72535510   -15.10432340     5.37156340
H       22.28435520   -14.51832290     6.09956360
C       20.26335330   -14.91532330     5.80056330
H       19.55235480   -15.41932300     5.14556360
H       20.16635510   -15.38832280     6.77856350
C       20.02335360   -13.43032260     5.81056360
H       20.42535400   -12.91332340     6.68156340
H       20.45235440   -12.95532320     4.92756370
S       18.28735350   -12.99732300     5.74056340
C       17.92835430   -13.57132340     7.37556360
H       17.72535510   -14.64032270     7.23556380
H       18.76035500   -13.47732350     8.08556370
H       17.06935500   -13.07032300     7.83956340
C       22.16235350   -16.57632260     5.37756350
O       22.88235470   -16.96632390     6.25856350
N       21.79435350   -17.41432380     4.35956340
H       21.04235460   -17.14932250     3.73556350
C       22.12235450   -18.84332280     4.29756360
H       21.74935340   -19.41632270     5.14656350
C       21.55835340   -19.53332330     3.05456350
H       21.98435400   -19.06932260     2.16456340
H       21.88035390   -20.57032390     3.15156360
O       20.08435440   -19.43132400     3.08156350
H       19.80635450   -18.53232380     3.27156350
C       23.65535350   -19.03432270     4.20156340
O       24.25835420   -19.90732380     4.86656330
N       24.35535430   -18.11432270     3.54356360
H       23.92235370   -17.41332240     2.95356350
C       25.80935480   -18.13732340     3.50856350
H       26.31335450   -19.05332370     3.20156360
C       26.30235480   -17.00232320     2.56156350
H       25.71535490   -16.09032250     2.66456340
C       27.79535480   -16.66632270     2.67256360
H       27.95535470   -15.80632310     2.01156350
H       28.02135470   -16.30032350     3.68156360
H       28.50935360   -17.48632240     2.52156350
O       26.09935380   -17.33732220     1.24756350
H       25.16335490   -17.19732280     1.08456350
C       26.43135450   -17.79532240     4.87156340
O       27.24435420   -18.47332380     5.37456370
N       25.81935500   -16.79832270     5.55856370
H       25.03935430   -16.33932300     5.10456370
C       26.32335470   -16.31232260     6.86556340
H       27.38435360   -16.08432390     6.75956340
C       25.53035350   -15.01132300     7.23256350
H       24.46835330   -15.24732300     7.16456370
C       25.82935330   -14.40432260     8.53556350
H       25.59235380   -15.06132320     9.38156320
H       26.90335460   -14.18132310     8.57256320
H       25.19635390   -13.52332310     8.69456390
O       25.93735500   -14.04632280     6.26556350
H       25.65835380   -14.29932310     5.38256360
C       26.08235360   -17.31932260     8.01056390
O       26.95835490   -17.57832340     8.77456380
N       24.97535510   -18.09732250     7.92956350
H       24.30135350   -17.84532360     7.21556330
C       24.52435490   -19.17232320     8.82456400
H       24.72235490   -18.89932250     9.86056330
C       23.03935430   -19.45232390     8.58156390
H       22.33035470   -18.61932370     8.49656390
H       22.97035410   -19.94932370     7.60556360
C       22.33935360   -20.27232360     9.69156360
C       21.21935460   -21.03432270     9.35856340
H       20.84035490   -21.03532220     8.34656330
C       20.47335430   -21.67832370    10.32756330
H       19.61535450   -22.26432230    10.03256320
C       20.88535500   -21.66732220    11.64756390
H       20.34135440   -22.29232220    12.34156320
C       22.02935410   -20.97032360    11.99756340
H       22.29935460   -20.95432280    13.04256340
C       22.75835420   -20.24632260    11.06456380
H       23.66835400   -19.79132270    11.42856310
C       25.34235380   -20.44732280     8.77456380
O       25.93335340   -20.93932340     9.75756360
N       25.55335430   -20.97632220     7.54056360
H       25.25435450   -20.37732320     6.77956340
C       26.29735370   -22.24332240     7.28656340
H       25.82835390   -22.91832350     8.00356390
C       25.98035430   -22.71132280     5.89956330
H       24.89335440   -22.67532350     5.83056350
H       26.37535480   -21.94532390     5.23256350
C       26.54535480   -24.09432220     5.55056330
H       27.62435340   -23.98732380     5.43856330
C       26.38035390   -25.22432330     6.63856360
H       26.67535400   -26.18832400     6.20756340
H       26.99135400   -24.97732350     7.51556350
H       25.32035450   -25.38432310     6.87156340
C       25.97835350   -24.65132330     4.21756360
H       24.90435410   -24.83432390     4.34956360
H       25.98735430   -24.03032300     3.31356360
H       26.43435480   -25.63432310     4.04356340
C       27.75435450   -22.09532360     7.64156340
O       28.30935480   -23.02632330     8.19256310
N       28.34635350   -20.88832280     7.35156350
H       27.97635460   -20.27732280     6.63356350
C       29.76835440   -20.64832310     7.76956370
H       30.39035420   -21.45032310     7.37256340
C       30.21935460   -19.30432320     7.20656350
H       29.59735490   -18.45432280     7.48856350
C       31.62135510   -19.01832390     7.79356340
H       31.55735400   -18.80632400     8.86756320
H       32.30035400   -19.87832260     7.74056340
H       32.16935350   -18.21232220     7.28956370
C       30.44835470   -19.41432380     5.69656370
H       30.95435330   -18.49132350     5.38756370
H       31.00435450   -20.31232260     5.40256360
H       29.55535510   -19.31432340     5.06756350
C       29.91135410   -20.66232300     9.33956340
O       30.75835420   -21.40532300     9.81756310
N       29.01235390   -19.97632220    10.07856370
H       28.28035350   -19.45232390     9.61456390
C       28.89035420   -20.13132290    11.55656340
H       29.79535480   -19.72532270    12.00856400
H       28.07235340   -19.52932360    11.95156380
C       28.67735480   -21.59032250    11.91956330
O       29.35835460   -22.00732230    12.80056380
N       27.72235490   -22.33932300    11.32856370
H       27.13735390   -21.86132240    10.65456390
C       27.39135360   -23.75532340    11.72256370
H       27.28635410   -23.73932270    12.80656340
C       26.07935330   -24.28732300    11.02356340
H       26.22335430   -24.33432390     9.94456390
H       25.98635480   -25.36532400    11.15656380
C       24.77235410   -23.57832340    11.38856320
H       24.98135380   -22.51332280    11.49056340
C       23.79335400   -23.76932330    10.24756340
H       22.80235480   -23.40632250    10.54456330
H       24.07335470   -23.23832320     9.32956310
H       23.63135340   -24.84032250    10.07256320
C       24.17835430   -24.17532350    12.64356330
H       23.28235440   -23.62132260    12.94956400
H       24.00135420   -25.25732230    12.65556340
H       24.86635400   -24.06232260    13.49056340
C       28.62735370   -24.69232370    11.43656350
O       28.88235470   -25.54432300    12.28256320
N       29.40435410   -24.41032220    10.46656320
H       29.22935490   -23.63732340     9.83556370
C       30.64635470   -25.11732290    10.22956370
H       30.40435410   -26.18032260    10.24856380
C       31.28035350   -24.70332340     8.87656310
H       31.32735440   -23.61532400     8.82456400
H       32.27535250   -25.14332390     8.81056310
S       30.21035390   -25.41832350     7.58956340
H       29.17635350   -24.60632320     7.82456350
C       31.59735490   -24.88532260    11.42256360
O       32.13235470   -25.89032360    11.88356400
N       31.81035420   -23.59432220    11.71256350
H       31.41535380   -22.92032240    11.06756310
C       32.75035480   -23.19432260    12.74356370
H       33.75835420   -23.50332260    12.46956350
C       32.58535390   -21.65832330    12.88756370
H       32.82835390   -21.27232360    11.89756390
H       31.59535410   -21.35232350    13.22456360
C       33.48535540   -20.95432280    14.00456330
H       32.99435420   -20.07832340    14.42956350
H       33.47335430   -21.56932260    14.90556340
C       34.95835490   -20.71032330    13.71256350
O       35.42535400   -21.05432320    12.67456340
N       35.61835480   -20.06132320    14.56856350
H       36.50435260   -19.65832330    14.28856370
H       35.32535550   -19.99132350    15.53656390
C       32.44035340   -23.86832240    14.09656330
O       33.33135600   -24.34532360    14.80056380
N       31.18535420   -23.98632240    14.47956370
H       30.50135420   -23.48232270    13.92756370
C       30.66135410   -24.85532380    15.58756350
H       31.03535460   -24.61432270    16.58356290
C       29.14035420   -24.69732280    15.62356380
H       28.57635500   -25.07132340    14.76056390
H       28.73835370   -25.18132400    16.52156450
H       28.93635370   -23.63232230    15.78856370
C       31.07335470   -26.36432270    15.49756340
O       31.49735450   -26.92432400    16.51656340
N       30.87835500   -27.00732230    14.32356360
H       30.40235330   -26.47332380    13.60656360
C       31.27235410   -28.43332290    14.07056330
H       30.76135440   -29.08932300    14.77656360
C       31.00935360   -28.98432350    12.61356350
H       31.39535330   -28.21332360    11.94756320
C       31.72935490   -30.30532260    12.23156360
H       32.80935290   -30.30832290    12.42356400
H       31.41435430   -31.06032370    12.96256350
H       31.47735400   -30.70132260    11.24056340
C       29.49235340   -29.05732350    12.49356370
H       29.09535410   -29.98032380    12.91656400
H       29.04235460   -28.12232400    12.82656380
C       29.08635330   -28.98332210    11.01856330
H       28.00435450   -28.81132320    10.95856380
H       29.53335380   -28.02932360    10.71156310
H       29.36535450   -29.88832280    10.46656320
C       32.75135420   -28.61132240    14.42356400
O       33.13135530   -29.54732320    15.04356380
N       33.57735440   -27.62432290    14.05256370
H       33.22635270   -26.80732350    13.56656360
C       34.96635440   -27.65032390    14.43156340
H       35.17835240   -28.66932300    14.11056330
C       35.77735520   -26.69232370    13.52556320
H       35.43135450   -25.66232300    13.61056330
H       36.81035230   -26.82232280    13.84756370
C       35.77335360   -26.93632320    12.00456330
O       36.25935360   -28.01732250    11.55056380
O       35.31835560   -26.02332310    11.35456370
C       35.26535420   -27.40832330    15.88656330
O       36.27635570   -27.98532300    16.33656310
N       34.39135360   -26.69932370    16.66156390
H       33.58435440   -26.28832240    16.20656390
C       34.52435300   -26.61432270    18.09856410
H       35.59535600   -26.59832380    18.29956440
C       33.85635380   -25.25932310    18.59856410
H       32.92235570   -25.12632370    18.05356410
H       33.74035260   -25.25432400    19.68256380
C       34.69635390   -24.05432320    18.19156270
H       35.27835460   -24.30932240    17.30656430
C       33.96135330   -22.77432250    17.89056400
H       33.42735290   -22.88932230    16.93956380
H       33.30835340   -22.48232270    18.72256280
H       34.72435380   -21.99132350    17.79656410
C       35.72135540   -23.81032370    19.30156330
H       36.34335330   -24.71332360    19.30156330
H       36.38235470   -22.93932340    19.21556280
H       35.23335270   -23.78132250    20.28356360
C       33.93135450   -27.85032270    18.81156350
O       34.33635330   -28.20232390    19.89856340
N       32.94835280   -28.53132250    18.23956300
H       32.51635360   -28.14132310    17.41056440
C       32.44235610   -29.80032350    18.72456360
H       32.34435270   -29.62032320    19.79456330
C       31.01735500   -30.12232400    18.21756360
H       31.11635400   -30.29132270    17.14556310
H       30.78635410   -31.13032340    18.56056400
C       29.85935400   -29.19032290    18.59056280
H       30.12435340   -28.13332370    18.58756450
H       29.07635500   -29.38532260    17.85756300
C       29.35435490   -29.66132350    19.97756390
H       28.90835380   -30.63732340    19.78756330
H       30.18435480   -29.69932370    20.68356320
N       28.33235360   -28.65532300    20.34356310
H       27.71035390   -28.36432270    19.60256390
C       28.08535390   -28.07032390    21.51656340
N       28.68435480   -28.38432310    22.62956430
H       29.40535350   -29.08532330    22.73356440
H       28.29935460   -27.86332320    23.40456390
N       27.15735440   -27.18432240    21.53356360
H       26.54135510   -27.02732280    20.74856380
H       26.82835390   -26.83332250    22.42156410
C       33.34635540   -31.07132340    18.44956400
O       33.08735280   -32.16332240    18.98156360
N       34.49735260   -30.91732220    17.67956350
H       34.54835510   -29.97632220    17.30856320
C       35.57935330   -31.84432220    17.31456380
H       35.17535400   -32.52732470    16.56756400
C       36.82535550   -31.13832280    16.68756290
H       36.43435290   -30.44432260    15.93256380
H       37.31435390   -30.56632230    17.48656270
C       37.80735400   -32.03932190    15.98756310
N       38.62635420   -32.90232470    16.62056350
C       39.28635410   -33.62832260    15.64456370
H       39.90635300   -34.48732380    15.85556320
N       38.89535520   -33.18032460    14.41956330
H       39.28435520   -33.53232190    13.55656340
C       37.93735500   -32.21532440    14.57956310
H       37.38535310   -31.67232320    13.82656380
C       36.05835340   -32.61632160    18.59556390
O       36.23435590   -33.80832290    18.46356390
N       36.13235470   -32.03032300    19.79056360
H       35.91235350   -31.04232220    19.83856390
C       36.53335570   -32.61332320    21.06356430
H       37.46435550   -33.17932130    21.02056310
C       36.87235260   -31.50432400    22.16456410
H       36.06635280   -30.77032280    22.17856410
H       36.91035460   -31.92332270    23.17056270
C       38.21335600   -30.73032380    22.05256270
H       38.19135280   -30.04532240    22.89956280
C       39.50835420   -31.54732320    22.11856270
H       39.46635440   -32.32632450    22.89056400
H       39.78835300   -31.99332240    21.15656280
H       40.30235290   -30.83132360    22.36256410
C       38.13235470   -29.83232310    20.81656270
H       37.28335570   -29.14232250    20.74356270
H       39.02235410   -29.19232370    20.84956360
H       38.11635590   -30.49732400    19.94456290
C       35.49335480   -33.66532140    21.66856380
O       35.80935290   -34.41932300    22.55956270
N       34.31935500   -33.79732130    21.04656410
H       34.11335370   -33.11332320    20.32756420
C       33.38035580   -34.84032440    21.33656310
H       33.71935270   -35.37632370    22.22256280
C       32.01935580   -34.26532360    21.53956410
H       32.09035490   -33.39932250    22.19756320
H       31.62735370   -33.90132140    20.58956340
C       30.98735430   -35.27232360    22.08656310
H       29.99635510   -34.81932450    22.06456380
H       31.08035470   -36.10732270    21.39156340
C       31.36135480   -35.61232380    23.52456280
O       31.22935490   -34.76632310    24.42256360
O       31.53735350   -36.82332230    23.79356380
C       33.47935490   -35.91132350    20.22656440
O       33.99835590   -36.98932270    20.42956350
N       33.32635500   -35.47532270    18.95956420
H       33.02235410   -34.53732300    18.72556300
C       33.54335400   -36.35832210    17.78756330
H       34.50935360   -36.86332320    17.77656360
C       32.44135280   -37.34632490    17.71156310
H       32.34935380   -37.88532260    18.65456390
H       31.59935380   -36.70932390    17.43856430
C       32.37035370   -38.34532170    16.55956270
H       31.48635480   -38.96632390    16.70456310
H       32.30535510   -37.90632250    15.56456380
C       33.61135480   -39.21732330    16.65756420
O       34.78735350   -38.75632480    16.36656380
O       33.44235610   -40.29532240    17.26856420
C       33.66035460   -35.54732130    16.50956340
O       33.15635300   -34.43532180    16.47156330
N       34.12735370   -36.18632130    15.42256360
H       34.47635270   -37.12732320    15.56156350
C       33.98235320   -35.60532380    14.02556320
H       33.19735340   -34.84932330    14.05156330
C       35.23835370   -34.90932460    13.57256320
H       35.59735490   -34.32432170    14.41956330
C       36.36135480   -36.03032300    13.28556350
H       36.49935530   -36.61632160    14.20256330
H       36.06335450   -36.70732500    12.47556400
H       37.31035230   -35.54432300    13.02656360
C       35.21635440   -33.88132480    12.42556380
H       36.19635390   -33.40432360    12.39756390
H       35.05435560   -34.32032390    11.44156360
C       34.07435610   -32.91732410    12.55056380
H       34.15835570   -32.27032470    11.66856380
H       33.09335330   -33.40632250    12.50756360
H       34.12035370   -32.36532210    13.49756340
C       33.51935580   -36.64132310    13.05756380
O       33.62635420   -37.87432480    13.31556320
N       33.01235580   -36.23532490    11.88056370
H       32.99335480   -35.22432330    11.82956310
C       32.55835340   -37.10332490    10.76556400
H       32.06135560   -36.42932130    10.06756310
C       33.74835590   -37.72732160     9.97056390
H       34.37535480   -36.92032240     9.59056380
H       34.36035540   -38.35832210    10.61456390
C       33.37535480   -38.63632200     8.75456330
H       32.89435580   -39.56532290     9.06256390
H       32.60535430   -38.11532210     8.18556310
C       34.61735530   -38.96732330     7.95656350
O       34.42935560   -39.66832350     6.93756340
O       35.79335400   -38.88232420     8.45156380
C       31.34435460   -38.05732350    10.95756340
O       30.65935520   -38.46732330    10.03756330
N       31.24635510   -38.58732220    12.17656330
H       32.04835510   -38.47032170    12.78456310
C       29.99235340   -39.25432210    12.69156360
H       29.47035410   -39.74432370    11.86956310
C       30.25235370   -40.24532320    13.89056400
H       30.29035380   -39.74732210    14.85856340
H       29.41235350   -40.93932340    13.89956380
C       31.54035380   -41.10532380    13.70156380
H       32.37535480   -40.43832400    13.91656400
H       31.50835420   -41.86832430    14.47956370
C       31.74235340   -41.82832340    12.36656380
O       32.90735240   -42.05432130    12.03656390
O       30.75835420   -42.21532440    11.71456340
C       28.98935510   -38.21632390    13.09856320
O       27.95935440   -38.61532210    13.58756350
N       29.26135440   -36.92932130    12.99956320
H       30.18335340   -36.76032260    12.61756320
C       28.35235400   -35.75632480    12.99256320
H       27.61635400   -36.07432170    13.73156360
C       29.08935360   -34.43532180    13.42056370
H       28.35935400   -33.63932420    13.56756310
H       29.49935340   -34.61132430    14.41556360
S       30.32835390   -33.84432220    12.18956380
H       29.55535510   -33.27232360    11.26256370
C       27.60235400   -35.73232270    11.61956310
O       28.19835470   -35.79132460    10.54756360
N       26.22035410   -35.69632340    11.61456390
H       25.76535420   -35.22932430    12.38956360
C       25.42435460   -35.98932270    10.43356320
H       26.07035450   -36.70532230     9.92656330
C       23.98335460   -36.56432340    10.87456320
H       23.68935390   -36.19232180    11.85656360
H       23.27635380   -36.12932210    10.16856380
C       23.99935340   -38.08132170    10.86156370
H       24.56735420   -38.37732320     9.97956370
H       24.44435500   -38.34532170    11.82156370
C       22.60335350   -38.67632290    10.90556340
H       22.09335330   -38.69232180    11.86856370
H       21.88135340   -38.21532440    10.23056320
N       22.61435510   -40.05732350    10.39956380
H       23.31435390   -40.33232500     9.72556400
C       21.76235390   -41.01432420    10.73956390
N       20.82135390   -40.88632200    11.64656350
H       20.49635510   -39.93232350    11.70056340
H       20.18935390   -41.67232130    11.58356380
N       21.84435460   -42.20032120    10.26256370
H       22.41735460   -42.49232480     9.48356340
H       21.35635380   -42.91932300    10.77756310
C       25.43135450   -34.84532170     9.41056350
O       25.02535440   -35.03732300     8.24256320
N       25.89935490   -33.71032330     9.78156380
H       26.17635350   -33.69232180    10.75656320
C       26.24035450   -32.50232320     9.01556400
H       25.37635420   -32.24632260     8.40256310
C       26.64635470   -31.37032320     9.99556350
H       27.09335330   -30.50232320     9.50956340
H       25.84335330   -31.05532260    10.66256330
O       27.67735480   -31.89032360    10.76156330
H       27.12335400   -32.15032200    11.50056360
C       27.39935490   -32.70432280     7.98556380
O       27.60135460   -31.85332300     7.18156340
N       28.26335330   -33.75232320     8.07556340
H       28.15535350   -34.31732180     8.90956310
C       29.58835410   -33.87932210     7.51656340
H       30.06435390   -32.96532440     7.87256340
C       30.33635330   -35.03832240     8.08156390
H       30.54535480   -34.76032260     9.12156390
H       29.73135380   -35.95332340     8.06756310
C       31.60035510   -35.32032390     7.33256340
C       31.67035480   -36.19532390     6.24256370
H       30.76435470   -36.60132220     5.81656360
C       32.88735580   -36.29732130     5.59256360
H       32.88035580   -36.92332460     4.71256350
C       34.08235550   -35.78432460     6.19256350
O       35.31635280   -35.94832230     5.63156370
H       35.28235240   -36.55732350     4.88956360
C       33.99435420   -35.10732270     7.41556360
H       34.83735280   -34.55832290     7.80956360
C       32.75535580   -34.87532420     8.01456360
H       32.72635270   -34.20532230     8.86156370
C       29.57635500   -33.68232350     6.00756360
O       30.52035330   -33.08932500     5.52756360
N       28.58635330   -34.11432270     5.21956350
C       27.59935380   -35.16632460     5.46656370
H       26.66335490   -34.66832350     5.74856380
H       28.00135420   -35.91132350     6.16356370
C       27.46235470   -35.83832170     4.11256360
H       26.55535510   -36.43032460     3.93856360
H       28.33335490   -36.48832320     3.96256350
C       27.64935490   -34.70832440     3.11956360
H       26.72035410   -34.13832470     3.00156350
H       27.93635370   -35.06632230     2.12356350
C       28.70835490   -33.85632320     3.81456350
H       29.65535350   -34.23332210     3.42956350
C       28.54535480   -32.35832210     3.33856340
O       29.30135350   -31.97932240     2.46956350
N       27.65235330   -31.56332400     3.98756360
H       26.98735430   -31.98932270     4.62156340
C       27.76635360   -30.11932370     3.89156340
H       27.74135400   -29.74632260     2.86756350
C       26.56535340   -29.41132350     4.39056350
H       26.45835490   -29.80332370     5.40156360
H       26.70035360   -28.35332300     4.61456350
C       25.27535440   -29.56032370     3.57056360
H       25.08435440   -30.60032270     3.30256340
C       24.07735440   -29.02432250     4.39856340
H       24.19635390   -28.01132390     4.80156370
H       23.13535500   -28.99132350     3.83756350
H       23.97335430   -29.61632350     5.31656360
C       25.31435390   -28.78232380     2.25756360
H       24.35935400   -28.67732240     1.72756350
H       25.58535390   -27.72032360     2.28956340
H       26.06335450   -29.20632360     1.57756350
C       29.14435390   -29.56432340     4.42256360
O       29.83135410   -28.90232280     3.69556360
N       29.47635460   -29.90332220     5.64856340
H       28.84335330   -30.45332340     6.21756360
C       30.66635510   -29.41832350     6.32256360
H       30.71035390   -28.33832360     6.46256350
C       30.59435460   -30.04332350     7.70856330
H       29.85235400   -29.45032310     8.25656320
H       30.16435430   -31.04932400     7.63056370
C       31.87335400   -30.06932260     8.42556380
C       32.76335530   -31.07132340     8.15756320
H       32.53535460   -31.72432330     7.32756380
C       34.00735470   -31.26932330     8.78656390
H       34.55435560   -32.15732190     8.50656320
C       34.41535570   -30.18832400     9.58756350
O       35.61535260   -30.26832390    10.21356390
H       35.92135240   -29.49332240    10.68956380
C       33.54735570   -29.08532330     9.83856390
H       33.89435580   -28.32132340    10.51956370
C       32.20535280   -29.02632330     9.31756310
H       31.56435390   -28.16332240     9.41656400
C       31.99035450   -29.66732220     5.57956360
O       32.87635420   -28.83032230     5.64456370
N       32.15835570   -30.83932300     4.85056350
H       31.48035430   -31.59032250     4.89956330
C       33.44835280   -31.16432380     4.12856340
H       34.31835560   -30.93732260     4.74456360
C       33.54635240   -32.66632460     3.80656360
H       33.37235260   -33.32332230     4.65856360
H       32.76035310   -32.77032470     3.05856350
C       35.00035480   -33.23832320     3.25856350
H       35.41535570   -32.45732500     2.62156340
H       35.75235370   -33.49132160     4.00656370
C       34.77635570   -34.48032380     2.37056350
H       35.66735460   -35.07832340     2.18256350
H       33.96935270   -35.04632190     2.83556340
C       34.27435300   -34.10332490     0.94556360
H       33.46035390   -33.38732150     1.06556360
H       35.06235500   -33.65232470     0.34156350
N       33.63635250   -35.24232480     0.15956350
H       34.13335420   -35.65432360    -0.61743650
H       33.48835370   -36.04132460     0.75956350
H       32.76735310   -35.01932140    -0.30343650
C       33.59635540   -30.36932370     2.80556340
O       34.67335510   -30.10132220     2.33356360
N       32.51135250   -29.86332320     2.27556350
H       31.63535500   -29.97132300     2.77356360
C       32.51235580   -29.15132330     1.00556350
H       33.24635310   -29.59232330     0.33156350
C       31.20335390   -29.29632380     0.23856350
H       31.23735430   -30.31732370    -0.16043650
H       30.33835410   -29.10532380     0.88556360
C       31.07035450   -28.30832290    -0.88443650
C       29.97035410   -27.45832250    -0.93143650
[truncated: 8,758,301 more chars]
