# Supplementary material for: Direct asymmetric synthesis of β-branched aromatic α-amino acids using engineered phenylalanine ammonia lyases
Source: Nat Commun. 2024 Sep 26;15:8264. doi: 10.1038/s41467-024-52613-x (PMC11427684; doi:10.1038/s41467-024-52613-x)
Supplement: Supplementary file 8 — Source data 5 [file 41467_2024_52613_MOESM8_ESM.zip › optimized structure_QMMM/PcPAL-WT(CA)/C2_Fragment-optimized.xyz]

183165
-1 1 -809.2522256884058
N       -3.04877760   -32.85813900   -26.28671840
H       -2.69577770   -33.29214100   -25.44571690
H       -3.69877770   -32.11613850   -26.06871800
H       -2.29977750   -32.45914080   -26.83371730
C       -3.79077770   -33.78313830   -27.10871700
H       -4.03377770   -33.34114070   -28.07571790
H       -3.12877750   -34.58913800   -27.42771720
C       -4.99677750   -34.30014040   -26.36871720
O       -5.05677750   -34.32513810   -25.13071820
N       -6.00377750   -34.72813800   -27.16871830
H       -5.89977740   -34.47713850   -28.14471820
C       -7.29577780   -35.26313780   -26.64471820
H       -7.59177780   -34.41413880   -26.02871700
C       -8.25277810   -35.56013870   -27.74571800
H       -7.80877780   -36.41613770   -28.25371740
H       -9.17577740   -35.97713850   -27.34371760
C       -8.60077760   -34.48114010   -28.72471810
O       -8.77877810   -33.37313840   -28.29571720
N       -8.78077790   -34.74213790   -30.00471690
H       -8.92977710   -33.92813870   -30.58871840
H       -8.57577800   -35.63813780   -30.43171690
C       -7.09577750   -36.37614060   -25.69171710
O       -7.66277740   -36.41913990   -24.61571690
N       -6.25777770   -37.36214070   -25.91171840
H       -5.73977760   -37.43914030   -26.77971840
C       -6.02777770   -38.50814060   -25.04071810
H       -6.93177750   -39.10614010   -25.15371700
H       -5.16077760   -39.10313800   -25.32871820
C       -5.67977760   -38.15113830   -23.58271790
O       -5.98777770   -38.93713760   -22.67271800
N       -5.07377770   -37.01713940   -23.37971690
H       -4.84477760   -36.50513840   -24.22271730
C       -4.72677760   -36.48413850   -22.08071710
H       -4.48477750   -37.30313870   -21.40371700
C       -3.46177770   -35.48614120   -22.20371820
H       -2.65077760   -36.06013870   -22.65371700
H       -3.64777760   -34.59313960   -22.80071830
C       -2.91077760   -34.95314030   -20.87471770
H       -3.67877770   -34.39213940   -20.34171870
H       -2.61777760   -35.74113850   -20.18071750
S       -1.54477760   -33.74314120   -20.96071820
C       -2.56577750   -32.17514040   -20.79771800
H       -3.26477770   -32.12113950   -19.95371820
H       -2.00877760   -31.23213960   -20.73171810
H       -3.20177770   -32.05113980   -21.68371770
C       -5.82377770   -35.64614110   -21.57571790
O       -6.18177750   -35.74314120   -20.41571810
N       -6.56577780   -34.88013840   -22.44971850
H       -6.19077780   -34.87014010   -23.39071850
C       -7.72077750   -34.06713870   -21.97771840
H       -7.32377770   -33.37313840   -21.23671720
C       -8.36877730   -33.32413860   -23.18971820
H       -7.57377770   -32.72513960   -23.63271710
H       -8.75077720   -33.98513790   -23.96771810
C       -9.49277780   -32.33013920   -22.85271840
O       -9.46377750   -31.73713870   -21.77971840
O      -10.37877750   -32.12213900   -23.67571830
C       -8.83177760   -34.96614070   -21.45671840
O       -9.55177780   -34.68613820   -20.51371770
N       -8.90677740   -36.20113750   -21.94871710
H       -8.36977770   -36.36814120   -22.79171750
C       -9.88377760   -37.27114110   -21.55771830
H      -10.86877730   -36.80714040   -21.50271800
C       -9.71377750   -38.42713930   -22.55171780
H       -9.71777730   -37.88314060   -23.50471690
H       -8.73377800   -38.87514110   -22.34271810
C      -10.81477740   -39.48614120   -22.49071690
C      -12.15077780   -39.14513780   -22.37371830
H      -12.42077730   -38.10414120   -22.26971820
C      -13.12977790   -40.17813870   -22.33171840
H      -14.12977790   -39.93914030   -21.99971770
C      -12.80177780   -41.53213880   -22.63071820
H      -13.55677800   -42.29713820   -22.73771860
C      -11.50877760   -41.78013990   -22.99471860
H      -11.21577740   -42.79513930   -23.22171780
C      -10.53577800   -40.75413890   -22.88771820
H       -9.48377800   -40.96514130   -23.01471710
C       -9.60177800   -37.70013810   -20.11771770
O      -10.62077810   -37.86814120   -19.38871770
N       -8.33577730   -38.01013950   -19.77471730
H       -7.55477760   -37.88113780   -20.40671730
C       -7.97577760   -38.45113750   -18.40671730
H       -8.82277770   -39.07413860   -18.11771770
C       -6.62277750   -39.23313900   -18.27071760
H       -6.52977750   -39.61114120   -17.25271800
H       -6.50777770   -40.00114060   -19.03571700
S       -5.31777760   -37.97013850   -18.54271700
H       -5.82777740   -37.47713850   -19.67571830
C       -8.19277760   -37.23513790   -17.51371770
O       -8.70877740   -37.38314060   -16.45371820
N       -7.98577740   -36.01013950   -17.97371860
H       -7.67577740   -35.89614110   -18.93071750
C       -8.07677750   -34.74414060   -17.24171830
H       -7.48877760   -34.79713820   -16.32671740
C       -7.49377780   -33.47613910   -17.92971800
H       -7.89177750   -33.27013780   -18.92271800
H       -7.82877780   -32.66714100   -17.27971840
C       -6.00777770   -33.35113910   -17.92671780
H       -5.60977750   -34.15314100   -18.54771800
H       -5.77477740   -32.40213780   -18.40971760
S       -5.07577750   -33.47713850   -16.40571780
C       -3.49877760   -32.71514130   -16.98571780
H       -2.98177770   -33.30313870   -17.75371740
H       -3.73177770   -31.68614010   -17.28371810
H       -2.82277750   -32.58514020   -16.13171770
C       -9.57577800   -34.58414080   -16.84271810
O       -9.89177800   -34.57513810   -15.63571740
N      -10.45477770   -34.53213880   -17.80371860
H      -10.12777810   -34.68313980   -18.75071720
C      -11.91577720   -34.39614110   -17.44571690
H      -11.98577790   -33.47613910   -16.86471750
C      -12.79177760   -34.12614060   -18.68871690
H      -13.81277750   -34.01414110   -18.32171820
H      -12.53777790   -33.18914030   -19.18471720
C      -12.77677730   -35.21913910   -19.78571700
H      -11.78177740   -35.65113830   -19.89071850
H      -13.38577750   -36.04314040   -19.41571810
C      -13.31877800   -34.87014010   -21.18071750
H      -13.25177760   -35.74414060   -21.82771680
H      -14.38477800   -34.64413830   -21.13571740
C      -12.56577780   -33.74613950   -21.79771800
H      -12.82477760   -32.80614090   -21.30971720
H      -11.51477720   -33.96413800   -21.60971830
N      -12.73977760   -33.57213970   -23.23071860
H      -12.39677720   -34.35913850   -23.76271820
H      -13.67277720   -33.33314130   -23.53271870
H      -12.16977790   -32.77713780   -23.48271750
C      -12.44477750   -35.62514110   -16.66871830
O      -13.45177750   -35.41814040   -16.02571870
N      -11.81277750   -36.79914090   -16.83871840
H      -11.01777740   -36.86513900   -17.46271710
C      -12.31577780   -37.98814010   -16.14571760
H      -13.40477750   -37.95914080   -16.13971710
C      -11.82077790   -39.33514020   -16.71771810
H      -10.74877740   -39.24013900   -16.89071850
C      -12.07277770   -40.60514070   -15.84371760
H      -13.10477730   -40.63813780   -15.47371770
H      -11.82377720   -41.52914050   -16.37971690
H      -11.38677790   -40.54013820   -14.99071790
O      -12.36577800   -39.59313960   -18.02771760
H      -11.84077740   -39.09413910   -18.65871810
C      -11.90677740   -37.94313810   -14.69371800
O      -12.72577760   -38.29713820   -13.84071730
N      -10.76177790   -37.29513930   -14.34671780
H      -10.13777730   -37.02314000   -15.09771730
C      -10.52477740   -36.90913770   -12.95871730
H      -10.84677790   -37.76614000   -12.36671730
C       -9.03077790   -36.70214080   -12.68771740
H       -8.54077720   -37.67514040   -12.72871780
H       -8.54477790   -36.14714050   -13.49071790
C       -8.56977750   -36.15314100   -11.36271760
H       -7.48677780   -36.26913830   -11.35071750
H       -8.90077780   -35.11613850   -11.29471780
C       -9.22177790   -36.85013960   -10.15871810
O       -9.28777790   -38.08813860   -10.08271790
O       -9.66177750   -36.14114000    -9.24571800
C      -11.35077760   -35.72214130   -12.60371780
O      -12.21077730   -35.85013960   -11.76371770
N      -11.09477810   -34.48313900   -13.16571810
H      -10.41577720   -34.42414090   -13.91571810
C      -11.90177730   -33.27814100   -12.82171820
H      -12.93877790   -33.60813900   -12.76371770
C      -11.45477770   -32.78413770   -11.43071750
H      -11.58877750   -33.50014110   -10.61971760
H      -10.38777730   -32.60614010   -11.56471730
C      -12.13077740   -31.47713850   -10.97171780
O      -13.01177790   -30.91514020   -11.59471800
O      -11.97577760   -31.16113850    -9.78571800
C      -11.91277790   -32.21113970   -13.85471820
O      -10.79977800   -31.64613910   -14.09371760
N      -13.03777790   -31.76713940   -14.40571780
C      -14.38577750   -32.33613970   -14.25371740
H      -14.75077720   -32.31113820   -13.21971800
H      -14.30777740   -33.38914110   -14.55171780
C      -15.27077770   -31.48814010   -15.21871760
H      -15.51477720   -30.54913900   -14.70671750
H      -16.17977710   -32.03413770   -15.50071810
C      -14.26577760   -31.03813930   -16.35271840
H      -14.50677780   -30.15013890   -16.94871710
H      -14.12477780   -31.86513900   -17.05971720
C      -13.04177760   -30.78413960   -15.51371770
H      -12.18177800   -30.91913990   -16.17071720
C      -12.84777740   -29.32213970   -14.96371750
O      -12.46477790   -28.43013950   -15.73271750
N      -13.07177730   -29.07514000   -13.63971810
H      -13.22177790   -29.87714000   -13.03871820
C      -12.73377800   -27.80813980   -12.93671800
H      -12.88977720   -26.97613910   -13.62371730
C      -13.65777780   -27.59813880   -11.79071810
H      -13.36177730   -28.25214000   -10.97071740
H      -13.34377770   -26.70314030   -11.25371740
C      -15.15777780   -27.56313900   -12.10171790
H      -15.31277750   -28.45513920   -12.70971780
C      -15.96277710   -27.55313870   -10.77871800
H      -15.63577750   -28.41313930   -10.17971800
H      -15.97477720   -26.60213850   -10.23171810
H      -17.00677680   -27.66013910   -11.09671780
C      -15.55277730   -26.26313970   -12.78671740
H      -15.05977730   -26.13014030   -13.75771810
H      -16.62177850   -26.31613920   -13.02571770
H      -15.36277770   -25.46113970   -12.06371780
C      -11.18477730   -27.74514010   -12.51671790
O      -10.80077740   -26.77513890   -11.92471790
N      -10.46177770   -28.84013940   -12.74671750
H      -10.92177770   -29.64114000   -13.16271780
C       -9.03577800   -29.01113890   -12.26371770
H       -8.80377770   -30.00413890   -12.64971730
C       -8.18677810   -27.99713900   -13.04171750
H       -8.61777780   -27.92713930   -14.04871750
H       -8.22577760   -26.99713900   -12.59371760
C       -6.67377760   -28.34013940   -13.14971730
C       -6.21077780   -29.23213960   -14.14571760
H       -6.95377780   -29.69213870   -14.77971740
C       -4.85877750   -29.30513950   -14.48771760
H       -4.59577750   -29.84013940   -15.38771820
C       -3.94677760   -28.89713860   -13.48471740
O       -2.64277770   -29.12213900   -13.72871780
H       -2.43877770   -29.45213890   -14.60671810
C       -4.35577770   -28.13613890   -12.44771770
H       -3.63577770   -27.70613860   -11.76671790
C       -5.71677780   -27.82713890   -12.31871800
H       -6.03277780   -27.08214000   -11.60371780
C       -8.65477750   -29.14814000   -10.72671790
O       -7.61777780   -29.70714000   -10.45471760
N       -9.59277730   -28.83613970    -9.82971760
H      -10.45177750   -28.46613880   -10.21871760
C       -9.55177780   -29.10213850    -8.31471730
H       -8.88477800   -28.34613990    -7.89971780
C      -10.89977740   -28.84013940    -7.57571790
H      -11.73377800   -29.28813930    -8.12871740
H      -10.70377730   -29.27713970    -6.58871790
C      -11.31977750   -27.41013910    -7.54171750
C      -12.48977760   -26.97414020    -8.06971740
H      -13.22877790   -27.55513950    -8.59971810
N      -12.73377800   -25.68513870    -7.56471780
H      -13.65077780   -25.29113960    -7.72071790
C      -11.70677760   -25.25013920    -6.76971770
C      -11.40277770   -24.04213910    -6.18171790
H      -12.15377810   -23.27213860    -6.27571770
C      -10.27077770   -23.95113950    -5.37271790
H      -10.04577730   -22.99013900    -4.93571760
C       -9.45477770   -25.06913950    -5.19371800
H       -8.49777790   -25.04513930    -4.69371800
C       -9.79777720   -26.30913930    -5.75871750
H       -9.20177750   -27.20213890    -5.64471770
C      -10.85477730   -26.36913870    -6.67471790
C       -9.11977770   -30.49913980    -7.99171780
O       -8.46277710   -30.73414040    -6.98071770
N       -9.47577760   -31.52213860    -8.78571800
H      -10.20777800   -31.28513910    -9.44471740
C       -8.98977760   -32.91714100    -8.61971760
H       -8.97477720   -33.01614000    -7.53371760
H       -9.64377780   -33.65213780    -9.08771800
C       -7.54977750   -33.20713810    -9.15871810
O       -6.82377770   -33.87714000    -8.44871810
N       -7.17577740   -32.64714050   -10.27371790
H       -7.56777760   -31.77413940   -10.60671810
C       -5.81277750   -32.87614060   -10.71671770
H       -5.51577760   -33.90013890   -10.48871800
C       -5.63877770   -32.66213990   -12.19471740
H       -5.79277750   -31.61314010   -12.44671820
C       -4.22277780   -33.03514100   -12.68771740
H       -4.17077780   -32.94313810   -13.77971740
H       -3.44977760   -32.39814000   -12.24071790
H       -4.04077770   -34.10013960   -12.49771790
C       -6.58077760   -33.52314000   -13.01871780
H       -6.23177770   -33.87213900   -13.99071790
H       -6.72977780   -34.43313980   -12.43771740
C       -7.84477760   -32.70113750   -13.39471820
H       -8.40877720   -32.41014100   -12.50071810
H       -7.57577750   -31.73814010   -13.84771730
H       -8.40877720   -33.25714110   -14.15371800
C       -4.86277770   -32.00214000    -9.91371820
O       -3.71877770   -32.29613880    -9.74671750
N       -5.25577780   -30.89114000    -9.34371760
H       -6.18077750   -30.54113960    -9.56171800
C       -4.37077760   -30.05113980    -8.45771790
H       -3.43477750   -29.81513980    -8.96271800
C       -5.08277750   -28.75813870    -8.11771770
H       -5.91177750   -28.81313900    -7.40271760
H       -4.38277770   -28.01513860    -7.71571780
H       -5.60277750   -28.47613910    -9.04171750
C       -4.03077750   -30.84613990    -7.21271750
O       -3.04177760   -30.52314000    -6.53071780
N       -4.92677780   -31.81313900    -6.84671780
H       -5.75577780   -31.98414040    -7.40271760
C       -4.69777770   -32.68214040    -5.67971750
H       -4.38277770   -32.04813770    -4.85071750
C       -6.02977750   -33.29914090    -5.36871770
H       -6.26877780   -34.13113780    -6.04171750
H       -6.08977750   -33.59014130    -4.31271790
H       -6.87077760   -32.61613850    -5.54371790
C       -3.58177760   -33.66714100    -5.94271760
O       -2.77877760   -33.84714130    -5.09271760
N       -3.57677770   -34.18814090    -7.17371800
H       -4.26177740   -33.74713900    -7.77671770
C       -2.57177760   -35.14014050    -7.64371780
H       -2.70877770   -36.08213810    -7.11371760
C       -2.78277750   -35.55513760    -9.13171770
H       -2.63977770   -34.57513810    -9.58571820
H       -1.88677760   -35.99913790    -9.56471730
C       -4.15477750   -36.10514070    -9.60571770
H       -4.86177780   -35.64413830    -8.91771790
H       -4.31377740   -35.78913880   -10.63771820
C       -4.27477740   -37.67113880    -9.44571780
O       -4.13777780   -38.17213820    -8.31371780
O       -4.23677780   -38.42213820   -10.47071740
C       -1.17577760   -34.47813800    -7.59671780
O       -0.22277760   -35.14213940    -7.14971780
N       -1.03677760   -33.19113920    -7.90271760
H       -1.82677760   -32.82213970    -8.41871740
C        0.14822240   -32.37714000    -7.67971750
H        1.00222240   -32.80213930    -8.20771790
C       -0.09477760   -31.04213910    -8.30871770
H       -0.75677760   -30.40313910    -7.71271750
H        0.87622240   -30.56814000    -8.50271800
H       -0.49177760   -31.21413990    -9.31671810
C        0.57822240   -32.19413760    -6.15171770
O        1.75222240   -32.35213850    -5.70871780
N       -0.36077760   -31.80813980    -5.30671790
H       -1.24777760   -31.45913890    -5.65171770
C       -0.15077760   -31.67013930    -3.79771780
H        0.76222240   -31.10313990    -3.61271790
C       -1.45477760   -30.81114010    -3.36471770
H       -1.53377760   -29.92214010    -3.98971770
H       -2.33577750   -31.42613980    -3.55171780
C       -1.50777760   -30.42713930    -1.88371780
H       -1.21477760   -31.28314020    -1.27571770
H       -0.80077760   -29.60513880    -1.77271770
S       -3.09077760   -29.90114020    -1.19371770
C       -2.37077760   -29.33013920     0.36628230
H       -1.81877760   -30.10013960     0.92028220
H       -1.64177760   -28.56513980     0.07328220
H       -3.09577750   -28.81814000     1.01128220
C        0.00422240   -32.91613770    -3.03271770
O        0.71422240   -32.91313930    -2.01371770
N       -0.57877760   -34.03514100    -3.47071770
H       -1.25577760   -33.97314070    -4.22171780
C       -0.17377760   -35.42514040    -3.03071780
H       -0.32477760   -35.53514100    -1.95671770
C       -1.04277770   -36.46313860    -3.74971770
H       -0.98677760   -36.19713970    -4.80571790
C       -0.43077760   -37.87413790    -3.55971770
H       -0.34577760   -38.18613820    -2.51171780
H       -1.09977760   -38.61214070    -4.01971770
H        0.56322240   -38.01614000    -4.00071760
O       -2.36777760   -36.56813810    -3.16571780
H       -2.93777750   -35.80813980    -3.30571770
C        1.33722230   -35.61814120    -3.23971770
O        1.96122240   -34.99013900    -4.11271760
N        1.96922240   -36.38513950    -2.36371780
H        1.44922240   -36.79013820    -1.59371770
C        3.38522240   -36.71413800    -2.36171770
H        3.50022240   -37.65513990    -1.82371770
H        3.64822240   -36.74013900    -3.41971780
C        4.25922250   -35.56414030    -1.68471780
O        3.90222240   -34.43013760    -1.56071770
N        5.35122250   -36.02513890    -1.09171770
H        5.51622250   -37.02214050    -1.17171780
C        6.31022260   -35.25313950    -0.24471770
H        5.83922240   -34.88813780     0.66828230
C        7.55122230   -36.11814120     0.07728220
H        7.34222220   -36.71014020     0.96928230
H        7.77422240   -36.80513760    -0.73971770
O        8.76322270   -35.45214080     0.20828220
H        8.76622200   -35.07114030     1.08928230
C        6.73922250   -33.92813870    -0.91671780
O        6.98522230   -33.79413990    -2.12971780
N        7.04222250   -32.90113830    -0.08171780
H        7.09222220   -33.07413860     0.91528220
C        7.65822220   -31.59413910    -0.58471780
H        7.14222240   -31.30813980    -1.50171780
C        7.45222230   -30.52013970     0.58128230
H        6.40622230   -30.51713940     0.91228220
H        8.00422190   -30.77813910     1.49328220
C        7.75422240   -29.10813900     0.12828220
N        6.78022240   -28.21213910    -0.23771770
C        7.45622250   -27.10914040    -0.67771770
H        7.09122230   -26.17813870    -1.08471780
N        8.75622270   -27.19713970    -0.33471780
H        9.43422220   -26.44813920    -0.34171770
C        9.02622220   -28.46813960     0.10028230
H        9.96622280   -28.77913860     0.53228220
C        9.22022250   -31.64913940    -0.96071770
O        9.70822240   -30.93813900    -1.85071780
N        9.89222240   -32.47013850    -0.18971780
H        9.40222260   -32.83213810     0.61928220
C       11.34022240   -32.72914120    -0.30171780
H       11.83322240   -31.78813930    -0.54471770
C       11.87522220   -33.29314040     1.03428220
H       11.54422280   -32.78614040     1.94128230
H       11.31122210   -34.21514130     1.17428220
C       13.41422270   -33.56414030     1.08428230
H       13.67422200   -34.25413890     0.28228230
C       14.16222290   -32.22414020     0.84928230
H       13.71022220   -31.40613940     1.42328230
H       15.24522210   -32.26813890     1.01428220
H       14.03522210   -31.86713980    -0.18071780
C       13.77522280   -34.11513900     2.36628220
H       13.24922280   -35.05113980     2.58828230
H       14.81922250   -34.39814000     2.55028220
H       13.45022200   -33.38513950     3.11928220
C       11.55722240   -33.59513850    -1.56871770
O       12.45122240   -33.38314060    -2.32571770
N       10.62322240   -34.49414060    -1.90271770
H        9.87422280   -34.64714050    -1.23771770
C       10.70822240   -35.25914000    -3.15271780
H       11.69822220   -35.67514040    -3.33471780
C        9.66022210   -36.40813830    -3.03971770
H        9.66322230   -36.92713930    -2.08071780
H        8.74222280   -35.82213970    -2.99071760
C        9.42922210   -37.36013790    -4.16671750
O       10.43022250   -37.95713810    -4.71471790
O        8.23222260   -37.79013820    -4.43571760
C       10.39922240   -34.46213910    -4.48171760
O       10.99422260   -34.63713840    -5.50471780
N        9.43222240   -33.52713780    -4.39271780
H        9.12822250   -33.29314040    -3.45471760
C        9.09322260   -32.50814060    -5.41971780
H        8.88722230   -33.03514100    -6.35071750
C        7.73222260   -31.84214020    -5.07771780
H        7.04722260   -32.68613820    -5.00071760
H        7.73822260   -31.42013930    -4.07271770
C        7.15822220   -30.86813930    -6.17071770
H        6.31422230   -30.36013980    -5.70371770
H        7.86522250   -30.05813980    -6.34571790
C        6.76622250   -31.62913890    -7.47571750
O        6.81022260   -31.07814030    -8.56571770
O        6.32022240   -32.80513760    -7.43871780
C       10.28222270   -31.53213880    -5.62371780
O       10.57222270   -31.16713910    -6.77771760
N       10.97822280   -31.14013860    -4.52571770
H       10.57822230   -31.44813920    -3.64771770
C       12.29722210   -30.42214010    -4.62671760
H       12.23122220   -29.57013890    -5.30371760
C       12.87022210   -29.72613910    -3.32471780
H       12.70022200   -30.40814020    -2.49171780
C       14.36422250   -29.37014010    -3.45871780
H       14.83022210   -28.75113870    -2.68171760
H       14.99022200   -30.26813890    -3.51971770
H       14.50622270   -28.82613950    -4.40071770
C       12.17622280   -28.45113950    -2.91771770
H       11.13522240   -28.71613880    -2.69671770
H       12.55522250   -28.05714040    -1.96571780
H       12.20122240   -27.65814020    -3.67571780
C       13.29222200   -31.35513880    -5.36271760
O       13.97322270   -30.84013940    -6.23771760
N       13.42822270   -32.59914020    -5.07171770
H       13.06822200   -32.90913770    -4.17771770
C       14.37522220   -33.47013850    -5.66771790
H       15.35122200   -32.98513790    -5.68771790
C       14.42422200   -34.79413990    -4.87871790
H       14.65922260   -34.58213810    -3.83471780
H       13.50322250   -35.37413790    -4.82371760
C       15.72522260   -35.61413960    -5.20671800
H       15.76722240   -35.80513760    -6.27871750
H       16.49822240   -34.94913860    -4.82171770
C       15.76222230   -36.96514130    -4.46071770
H       15.68222240   -36.85113910    -3.37971780
H       14.95622250   -37.60813900    -4.81571770
C       17.04822160   -37.74013900    -4.64771800
H       17.21222310   -38.03113940    -5.68471770
H       17.90022280   -37.09313960    -4.43971780
N       17.02822300   -38.97513960    -3.85171770
H       16.57822230   -39.73513790    -4.34271760
H       17.98722270   -39.28313830    -3.78371760
H       16.61722180   -38.79914090    -2.94671770
C       14.06122210   -33.79513930    -7.12071750
O       14.99922280   -34.01514050    -7.84871770
N       12.77222250   -33.69113920    -7.51471760
H       12.11622240   -33.49414060    -6.76771780
C       12.44122220   -33.61314010    -8.98671820
H       13.09622190   -34.25313950    -9.57771780
C       10.93322280   -33.93613820    -9.03271770
H       10.79122260   -34.85813900    -8.46871760
H       10.31322190   -33.11314010    -8.67671780
C       10.52422240   -34.21913910   -10.47771740
H       10.89122200   -33.50914000   -11.21871760
H       10.80922220   -35.21913910   -10.80571750
C        9.01622200   -34.23313900   -10.72671790
H        8.86922260   -34.57913970   -11.74871730
H        8.54822250   -34.92713930   -10.02871800
C        8.28522210   -32.91513820   -10.58471780
H        8.37922190   -32.67913820    -9.52471730
H        8.75822260   -32.14614110   -11.19571780
N        6.79122260   -32.82814030   -10.65271760
H        6.48922250   -32.70513920   -11.60771750
H        6.43622260   -33.68114090   -10.24371810
H        6.43822240   -32.07513810   -10.07971760
C       12.68022250   -32.19713970    -9.56771760
O       13.02622220   -32.18914030   -10.70571800
N       12.55422210   -31.08214000    -8.84071730
H       12.12522220   -31.10413930    -7.92371800
C       12.77022270   -29.73414040    -9.36171820
H       12.13522240   -29.61614040   -10.23971750
C       12.22422220   -28.73114010    -8.34971810
H       11.19822220   -29.03213880    -8.13671780
H       12.83822250   -28.88913920    -7.46371790
C       12.26822280   -27.19314000    -8.54171750
H       13.15322210   -26.81814000    -9.05571750
H       11.35922240   -26.96813960    -9.09871770
S       12.25822260   -26.28213880    -6.93171790
C       13.94222260   -26.61013980    -6.29971790
H       14.55922220   -26.01713940    -6.98571780
H       14.02722260   -26.29014020    -5.25371790
H       14.14422230   -27.68713950    -6.35071750
C       14.23822210   -29.56114010    -9.71171760
O       14.56622220   -28.97313880   -10.68371770
N       15.09622190   -30.07313920    -8.80171780
H       14.76822280   -30.53613850    -7.96271750
C       16.53522300   -30.26813890    -8.97671790
H       17.01222230   -29.30613900    -9.16371820
C       17.10622220   -30.74613950    -7.60371780
H       16.49322320   -31.55014040    -7.19771770
C       18.57822230   -31.31114010    -7.55971770
H       18.53822330   -32.31113820    -8.01071740
H       19.26322170   -30.65114020    -8.10571770
H       18.83822250   -31.33613970    -6.49371770
C       17.06222150   -29.53713990    -6.62471770
H       17.74822240   -28.77813910    -7.02071760
H       16.02422330   -29.20213890    -6.50171760
H       17.45622250   -29.84813880    -5.64871790
C       17.00722310   -31.12113950   -10.09871770
O       18.02122310   -30.78613850   -10.74371810
N       16.39022250   -32.22513960   -10.40171810
H       15.58122250   -32.45413970    -9.83771800
C       16.66622160   -32.96913910   -11.56871800
H       17.73222160   -33.19514080   -11.56971740
C       15.96022220   -34.23913960   -11.41671750
H       14.93122200   -34.12413790   -11.05371760
H       15.84122280   -34.65113830   -12.42571740
H       16.56322290   -34.90314100   -10.78371810
C       16.29622270   -32.30813980   -12.90471740
O       17.06022260   -32.28514100   -13.88071730
N       15.10422230   -31.69614030   -12.92871760
H       14.54222200   -31.59613990   -12.09071730
C       14.70722200   -30.86314010   -14.05471800
H       14.97322270   -31.47813990   -14.91471770
C       13.22122190   -30.47414020   -13.85871790
H       13.19322200   -30.05014040   -12.85471820
H       12.98922250   -29.59113880   -14.45371820
C       12.17722230   -31.54513930   -13.99271770
H       12.11322210   -32.20314030   -13.12571810
H       11.22822280   -31.01214030   -13.91871740
C       12.13022230   -32.26514050   -15.31371780
O       12.01722240   -33.48313900   -15.41471770
O       12.36322210   -31.54913900   -16.31271740
C       15.52022270   -29.58913990   -14.29471780
O       15.48122220   -28.94614030   -15.29571820
N       16.34822270   -29.15713880   -13.33871750
H       16.32422260   -29.54513930   -12.40271760
C       17.23422240   -28.02413940   -13.52471730
H       16.63322260   -27.24114040   -13.98871800
C       17.76522250   -27.53813930   -12.12371730
H       16.97422220   -27.24713900   -11.42071820
H       18.22422220   -28.39814000   -11.61971760
C       18.71222310   -26.37314030   -12.27671810
C       20.12222290   -26.54714010   -12.27671810
H       20.60722160   -27.48814010   -12.06371780
C       20.90522190   -25.38414000   -12.47471810
H       21.96222310   -25.55613900   -12.60871790
C       20.27822300   -24.09113880   -12.60771750
O       20.99222180   -22.98513980   -12.87371730
H       21.88722230   -23.23414040   -13.11471750
C       18.86922260   -23.97213940   -12.46171760
H       18.39222150   -23.00413890   -12.49571800
C       18.10022160   -25.13213920   -12.33871750
H       17.02022170   -25.13014030   -12.33571820
C       18.47922330   -28.42813870   -14.32571790
O       19.02722170   -27.57613950   -15.00471780
N       18.85622220   -29.70213890   -14.25271800
H       18.39322280   -30.31114010   -13.58771800
C       20.16822240   -30.13813970   -14.71071820
H       20.82822230   -29.27713970   -14.60071750
C       20.63922310   -31.26813890   -13.77971740
H       19.80422210   -31.83113860   -13.36271760
H       21.39122200   -31.79714010   -14.36471750
C       21.32022290   -30.81213950   -12.50471780
H       22.34522250   -30.49213980   -12.68671800
H       20.74922180   -29.99913980   -12.05671790
C       21.53322220   -31.85413930   -11.36271760
H       20.52522280   -31.95513920   -10.96071820
H       21.99022290   -32.78614040   -11.69671820
N       22.37322240   -31.28213880   -10.30371760
H       22.49522210   -30.28813930   -10.43871780
C       23.03222270   -31.86614040    -9.35271740
N       23.07422260   -33.10514070    -9.26371770
H       22.28622250   -33.59413910    -9.66371820
H       23.79522320   -33.53013990    -8.69871810
N       23.71922300   -31.13513950    -8.49471760
H       23.64822200   -30.13513950    -8.61571790
H       24.43122290   -31.47813990    -7.86571790
C       20.27222250   -30.51313970   -16.18471720
O       21.30722240   -30.46513940   -16.73171810
N       19.12222290   -30.82313920   -16.77471730
H       18.29622270   -30.90413860   -16.19371800
C       19.02122310   -31.41413880   -18.13171770
H       19.56722260   -32.34814070   -18.00671770
C       17.58422280   -31.91013910   -18.58471680
H       16.99422260   -31.01113890   -18.40671730
H       17.56222150   -32.18613820   -19.63871770
C       17.19422150   -33.08713910   -17.67771720
H       17.83122250   -33.91513820   -17.98771860
H       17.40522190   -32.90813830   -16.62371830
C       15.70122240   -33.39413830   -17.80871770
H       15.13322260   -32.49113850   -17.58571820
H       15.52722260   -33.79713820   -18.80671690
C       15.19622230   -34.44913860   -16.73071860
H       15.81822200   -35.31013870   -16.97571750
H       15.31322190   -34.05213930   -15.72271730
N       13.80422210   -34.91114040   -16.93671800
H       13.05522250   -34.27713780   -16.69771770
H       13.68522260   -35.12514110   -17.91771700
H       13.67922210   -35.81013870   -16.49271770
C       19.66622160   -30.62213900   -19.20871730
O       19.46522330   -29.45113950   -19.23771860
N       20.29022220   -31.19314000   -20.27471730
C       20.53722190   -32.64513780   -20.43171690
H       19.66522220   -33.26414110   -20.18771740
H       21.36422160   -32.82814030   -19.73571780
C       21.10322190   -32.90813830   -21.83471680
H       20.38422200   -32.97314070   -22.66071700
H       21.77722170   -33.77314000   -21.83771710
C       21.86322210   -31.55813980   -21.93871690
H       22.08222200   -31.29313850   -22.97971730
H       22.82122230   -31.60313990   -21.40671730
C       20.86722180   -30.42713930   -21.41771700
H       21.45822330   -29.60413930   -21.01671790
C       19.91622160   -29.88414000   -22.43971820
O       20.22922330   -28.87913890   -23.12971690
N       18.83222200   -30.64114000   -22.76971820
H       18.67522240   -31.49514010   -22.24771690
C       17.84822270   -30.32613950   -23.84871860
H       18.08222200   -29.38014030   -24.33771710
C       18.05922320   -31.33613970   -25.01871680
H       18.26722150   -32.32814030   -24.61971860
C       16.85422330   -31.56713870   -25.94571690
H       16.34222220   -30.64414020   -26.24371720
H       17.12122150   -32.11214070   -26.85971830
H       16.12622260   -32.21813960   -25.44571690
C       19.27322200   -30.95513920   -25.94771770
H       19.80822180   -31.83514020   -26.32671740
H       18.90522190   -30.33613970   -26.77571870
H       19.89722250   -30.26113890   -25.37071800
C       16.41722300   -30.44713970   -23.31771850
O       16.12422180   -31.40613940   -22.66571810
N       15.59222220   -29.44213870   -23.64171790
H       15.92422200   -28.77413940   -24.32671740
C       14.20222280   -29.28913880   -23.12271690
H       13.90122220   -30.22013850   -22.64371680
C       14.12222190   -28.10713960   -22.12771800
H       14.12722210   -27.16613960   -22.67671780
C       12.74922280   -28.13513950   -21.39571760
H       11.90722270   -28.06713870   -22.09571840
H       12.65622230   -29.03913880   -20.78171730
H       12.60022260   -27.33413890   -20.66071700
C       15.21022220   -28.08813860   -21.05471800
H       15.28622250   -29.12913890   -20.71671870
H       16.10222240   -27.70813940   -21.56871800
H       14.90622230   -27.42413900   -20.23671720
C       13.25222210   -29.03813930   -24.32271770
O       13.38922210   -28.09613990   -25.14571760
N       12.37722210   -29.94413950   -24.53871730
H       12.45922280   -30.77713970   -23.96871760
C       11.34022240   -30.00013920   -25.59371760
H       11.69722270   -29.47213940   -26.47771840
C       10.98222260   -31.47414020   -26.00871850
H       11.88022230   -32.07114030   -26.16971780
H       10.35122200   -31.95014000   -25.25871850
C       10.25822260   -31.59313960   -27.32971760
H        9.23922250   -31.25613980   -27.13771820
H       10.72622200   -31.00813870   -28.12071800
C       10.07122230   -33.02613830   -27.80571750
H        9.55122280   -32.98614120   -28.76271820
H       11.05222230   -33.48513790   -27.92971800
C        9.15222260   -33.94013980   -26.99771690
H        9.23322200   -34.89513780   -27.51771740
H        9.54722210   -34.02413940   -25.98571780
N        7.73922250   -33.48014070   -27.03771780
H        7.55722240   -32.71014020   -26.41071700
H        7.44422250   -33.31013870   -27.98871800
H        7.06822250   -34.16814040   -26.72571750
C       10.08322240   -29.25914000   -25.06271740
O        9.72322270   -29.15114020   -23.91771700
N        9.44122220   -28.57213970   -26.05171780
H        9.86122230   -28.57814030   -26.97271730
C        8.27822210   -27.77513890   -25.88971710
H        7.90522240   -27.88813970   -24.87171750
C        8.64422230   -26.28314020   -26.00771710
H        8.98322200   -26.04113960   -27.01571850
H        7.69122220   -25.76914020   -25.88671680
C        9.62222190   -25.81613920   -24.84171870
H       10.56622220   -26.35813900   -24.90571780
C        9.89922240   -24.32913970   -25.21971700
H       10.11522200   -24.17914010   -26.28471760
H        9.03122230   -23.68914030   -25.02071760
H       10.75322250   -23.94614030   -24.64871790
C        9.02422240   -25.91613960   -23.48371700
H        9.76922230   -25.55714040   -22.76271820
H        8.09522250   -25.33413890   -23.47771840
H        8.85622220   -26.98414040   -23.29471780
C        7.26122240   -28.19413950   -26.96771810
O        7.59022240   -28.32814030   -28.15171810
N        6.01122240   -28.39814000   -26.56071850
H        5.84922220   -28.27513890   -25.56871800
C        4.87722250   -28.81713870   -27.38271710
H        4.72122240   -28.13213920   -28.21671870
H        5.06522230   -29.85513880   -27.65671730
C        3.56622240   -28.96813960   -26.68371770
O        2.64222240   -29.58514020   -27.25171850
N        3.30622240   -28.45513920   -25.51371770
H        3.98622250   -27.85013960   -25.06971740
C        1.98722240   -28.33514020   -24.90571780
H        1.41022240   -27.67113880   -25.54871750
H        1.42822240   -29.27013970   -24.94871710
C        2.11322240   -27.91313930   -23.48971750
O        2.78122230   -26.96714020   -23.20771790
N        1.39122240   -28.52813910   -22.57171820
H        0.82322240   -29.35113910   -22.73571780
C        1.30722240   -28.05913930   -21.16271780
H        1.45522240   -26.97913930   -21.13271710
C       -0.11877760   -28.32514000   -20.75271800
H       -0.17277760   -29.37813950   -20.47571750
H       -0.32277760   -27.83013920   -19.80371860
C       -1.19877760   -28.00013920   -21.70971680
H       -2.07177760   -27.65713880   -21.15271760
H       -0.76777760   -27.24013900   -22.36071780
C       -1.67577760   -29.22113990   -22.44971850
O       -0.90177760   -30.05813980   -22.96271710
O       -2.89377760   -29.39713860   -22.58471680
C        2.49122240   -28.56013870   -20.25871850
O        2.33122230   -29.15013890   -19.21271710
N        3.73422240   -28.33514020   -20.80471800
H        3.82922240   -27.89713860   -21.71271710
C        4.97622250   -29.07713890   -20.26171680
H        4.66622260   -29.87714000   -19.58971790
C        5.70822240   -29.80113980   -21.38571740
H        6.40622230   -30.55613900   -21.02471730
C        4.71822260   -30.52713970   -22.27771760
H        5.24422220   -31.04513930   -23.08871840
H        4.22622250   -31.25413890   -21.61971860
H        4.06622220   -29.82514000   -22.81071850
O        6.29622220   -28.82514000   -22.14971730
H        7.20722250   -28.78113940   -21.85171700
C        6.01522250   -28.26813890   -19.47271730
O        6.86522250   -28.83713910   -18.80871770
N        6.00822260   -26.98613930   -19.48671720
H        5.20722250   -26.49913980   -19.87071800
C        7.00622220   -26.15513990   -18.82071690
H        8.00922200   -26.55014040   -18.98171810
C        6.88422250   -24.76113890   -19.38971710
H        6.77422240   -24.80014040   -20.47371860
H        5.96222260   -24.27013970   -19.07671740
C        8.09522250   -23.88113980   -19.05371860
H        8.09622190   -23.67914010   -17.98271750
C        9.45722200   -24.22414020   -19.68071750
H        9.72622200   -25.27813910   -19.53771780
H        9.59922220   -24.06814000   -20.75671770
H       10.16922280   -23.53513910   -19.20971680
C        7.77522230   -22.62714000   -19.73271750
H        8.41722200   -21.79913900   -19.40771870
H        7.92922260   -22.61513900   -20.81871800
H        6.74422220   -22.29413990   -19.56371690
C        6.94222260   -26.21714020   -17.27671810
O        5.83022260   -26.34513850   -16.74071690
N        8.09322260   -26.01013950   -16.64371680
H        8.88722230   -25.86413960   -17.25471690
C        8.23622230   -26.02413940   -15.18371770
H        7.29522230   -26.00113870   -14.63271810
C        8.82222270   -27.32413860   -14.64071750
H        8.86522200   -27.35614010   -13.55271820
C        8.02722260   -28.55414010   -14.96871760
H        7.90522240   -28.75914000   -16.03871730
H        8.61622240   -29.36113930   -14.51471810
H        7.03822230   -28.61413960   -14.49571800
O       10.11422250   -27.55313870   -15.11271760
H       10.55122280   -28.17514040   -14.52571770
C        9.07622240   -24.78113940   -14.65071770
O        9.99322220   -24.39414020   -15.33971790
N        8.79722210   -24.22013850   -13.41571810
H        8.01422210   -24.56414030   -12.87171750
C        9.72622200   -23.35113910   -12.63071730
H        9.74522210   -22.42413900   -13.20271780
C        9.13722230   -23.04113960   -11.25871750
H        9.86622240   -22.34214020   -10.84971810
C        7.74522260   -22.32213970   -11.31671810
H        7.87022260   -21.40313910   -11.90171810
H        6.93122240   -22.98313900   -11.63971810
H        7.46422240   -21.96613880   -10.31771760
C        9.11322210   -24.22013850   -10.23271750
H        8.11922260   -24.27314000    -9.78871820
H        9.37622260   -25.14814000   -10.74171730
C       10.22222230   -24.07713890    -9.18171790
H       10.10022260   -23.16913990    -8.57771780
H       10.12222190   -24.88513950    -8.44671820
H       11.23222260   -24.12213900    -9.60671810
C       11.19522290   -23.81814000   -12.46471790
O       12.02322200   -23.04014020   -12.10671810
N       11.52722260   -25.06814000   -12.79971790
H       10.75822260   -25.71714020   -12.91471770
C       12.85522270   -25.68113900   -12.89171790
H       13.50122260   -25.03213880   -12.30071740
C       12.75422190   -27.12113950   -12.31871800
H       13.64022250   -27.67813870   -12.62271790
H       12.67422200   -27.25113870   -11.23971750
O       11.71122260   -27.83214000   -12.93171790
H       11.26622200   -28.34013940   -12.24971770
C       13.40822220   -25.64613910   -14.32271770
O       14.55822280   -25.24514010   -14.48871800
N       12.66322230   -25.80714040   -15.38671780
H       11.70622250   -26.12513920   -15.28971770
C       13.11222270   -25.48713870   -16.76571850
H       14.07822230   -25.98114010   -16.86171720
C       12.08822250   -25.99413870   -17.81271740
H       11.08522220   -25.65213970   -17.55571750
H       12.33622260   -25.65313910   -18.81771850
C       12.09722230   -27.54513930   -17.86171720
H       13.01522250   -27.96613880   -18.26971820
H       12.07622240   -27.93013950   -16.84271810
C       10.81322190   -28.12413980   -18.45971680
O       10.12122250   -27.59113880   -19.32571790
N       10.39522270   -29.23213960   -17.91071700
H        9.46822260   -29.58514020   -18.11471750
H       10.97622200   -29.72913930   -17.24671750
C       13.33922200   -24.02413940   -17.17371750
O       14.27422240   -23.69213870   -17.89271740
N       12.42122270   -23.11013980   -16.63171770
H       11.66722200   -23.54613880   -16.11471750
C       12.63522240   -21.69013980   -16.60571860
H       12.90222260   -21.41213990   -17.62571720
C       11.47922230   -20.86813930   -16.05471800
H       11.29922200   -21.07713890   -15.00071810
C       11.87722210   -19.39414020   -16.24671750
H       12.60922240   -19.14613910   -15.46871760
H       12.32222270   -19.29513930   -17.24471860
H       11.01222230   -18.72913930   -16.12671850
C       10.16622260   -21.11913870   -16.78671840
H        9.85622220   -22.17113880   -16.78571700
H        9.35222240   -20.47513960   -16.43271830
H       10.32722280   -20.84413910   -17.83671760
C       13.99722190   -21.45113950   -15.94471740
O       14.88222220   -20.92413900   -16.55871770
N       14.24722190   -22.00613980   -14.72971820
H       13.54022220   -22.62513920   -14.35071750
C       15.43722250   -21.60113910   -13.96571730
H       15.39522270   -20.52213860   -13.81871800
C       15.44422250   -22.09313960   -12.52571770
H       15.66422270   -23.16713910   -12.48071770
H       16.22622300   -21.50313950   -12.03271770
H       14.45322230   -21.86113930   -12.11671730
C       16.79622270   -21.90313910   -14.70571800
O       17.59222220   -20.99013900   -14.91171740
N       16.97822190   -23.17514040   -15.17871760
H       16.29922290   -23.86713980   -14.88571740
C       18.02922250   -23.71413990   -16.06171800
H       18.99722290   -23.78613850   -15.56671810
C       17.55322270   -25.12613870   -16.35471730
H       16.71722220   -25.18214040   -17.06271740
H       18.47422220   -25.64713860   -16.64271740
H       17.25922200   -25.64913940   -15.43671800
C       18.20222280   -22.91813850   -17.31971740
O       19.34822270   -22.56613920   -17.59771730
N       17.13322260   -22.64013860   -18.04871750
H       16.20922280   -22.93013950   -17.75171850
C       17.19422150   -21.75713920   -19.25471690
H       18.07122230   -22.15313910   -19.76571850
C       15.91922280   -21.97013850   -20.20171740
H       15.00522230   -21.78113940   -19.63871770
C       15.93122200   -20.96014020   -21.35571860
H       15.28622250   -21.34413910   -22.15571780
H       15.74522210   -19.94113920   -20.99471860
H       16.88422200   -20.95913890   -21.89971730
C       15.89122200   -23.47414020   -20.61371800
H       16.73422240   -23.69813920   -21.26771740
H       16.09922220   -24.16813850   -19.79971690
C       14.67822270   -24.04413990   -21.35971830
H       14.54422280   -23.40513990   -22.24171830
H       14.72422220   -25.12714000   -21.52871700
H       13.85122200   -23.93614010   -20.64671710
C       17.56022260   -20.24013900   -18.97171780
O       18.13322260   -19.53713990   -19.80171780
N       17.29822160   -19.85614010   -17.73171810
H       16.87522320   -20.52513890   -17.09971810
C       17.35222240   -18.39114000   -17.40371700
H       16.90022280   -17.92214010   -18.27771760
C       16.46122170   -17.89414020   -16.34771730
H       16.47922330   -16.80813980   -16.25171850
H       15.43922230   -18.24114040   -16.49771690
O       16.92822270   -18.33214000   -15.11971760
H       16.99522210   -19.29014020   -15.12871740
C       18.81422230   -17.89414020   -17.36871720
O       19.00422290   -16.74213980   -17.77071760
N       19.79322240   -18.73513980   -16.88271710
H       19.48122220   -19.66313930   -16.62171750
C       21.23922160   -18.48713870   -16.78771780
H       21.38622280   -17.55213930   -16.24871830
C       21.92522240   -19.58013920   -15.99871730
H       21.36322210   -19.84513850   -15.09471800
H       21.93622210   -20.52713970   -16.55171780
H       22.95822330   -19.29213910   -15.76371770
C       21.88122180   -18.25214000   -18.15871810
O       21.70822330   -19.12513920   -19.06871800
N       22.62322240   -17.21513940   -18.37271690
H       22.80122180   -16.56114010   -17.61971860
C       23.06922150   -16.71613880   -19.67971800
H       22.28522300   -16.87413980   -20.41971780
C       23.32522200   -15.19213960   -19.69071770
H       22.74322320   -14.74313930   -18.88471790
H       24.35022160   -15.03313920   -19.35471730
C       23.13122180   -14.41013910   -21.00571820
H       23.89622310   -14.65613940   -21.74171830
H       22.17222210   -14.69113920   -21.44171710
C       23.01022150   -12.87513920   -20.75571820
H       22.30622290   -12.62113950   -19.96271710
H       23.99122240   -12.47713950   -20.49871830
N       22.62822150   -12.20713900   -21.92471690
H       21.78822330   -11.64613910   -21.92671780
C       23.21522330   -12.32613950   -23.11471750
N       24.48122220   -12.54913900   -23.29271700
H       25.15722270   -12.42213920   -22.55271720
H       24.76322170   -12.37113950   -24.24571800
N       22.61122320   -12.04413990   -24.23971750
H       21.73822210   -11.53613950   -24.26071740
H       22.97322270   -12.26513960   -25.15571780
C       24.37922290   -17.42813870   -20.12271690
O       25.14922330   -16.94314000   -20.87271690
N       24.66322330   -18.60313990   -19.60671810
H       24.00422290   -19.00613980   -18.95171740
C       25.99622150   -19.20213890   -19.80171780
H       26.69922260   -18.39513970   -19.59671780
C       26.25222210   -20.23213960   -18.66571810
H       25.48022270   -20.99913980   -18.71871760
H       27.21422200   -20.74413870   -18.70571710
C       26.11722180   -19.71313860   -17.23071860
O       26.18722150   -20.53813930   -16.27771760
O       25.86322210   -18.50914000   -16.95871730
C       26.27522280   -19.82213970   -21.16771700
O       25.81822200   -20.92413900   -21.42971800
N       27.16822240   -19.25214000   -21.92771720
H       27.60522270   -18.41613960   -21.55671690
C       27.57422260   -19.71813960   -23.22571750
H       28.25222210   -18.93113900   -23.55771830
H       28.01022150   -20.71014020   -23.10371780
C       26.36422160   -19.64913940   -24.17371750
O       26.01822280   -18.53513910   -24.64971730
N       25.70722200   -20.80414010   -24.44871710
H       26.03322220   -21.69413950   -24.08971790
C       24.40522190   -20.95413970   -25.22971730
H       24.30022240   -19.96813960   -25.68371770
C       24.66222190   -21.97813990   -26.33371730
H       23.67922210   -22.25313950   -26.71571730
H       25.15322300   -21.44013980   -27.14471820
O       25.49122240   -23.07913970   -25.97471810
H       24.96822170   -23.87413980   -25.84871860
C       23.19622230   -21.18813900   -24.35271840
O       22.09122280   -21.08613970   -24.86271860
N       23.40322300   -21.46413990   -23.04071810
H       24.34922220   -21.37813950   -22.68971820
C       22.42022320   -21.97813990   -22.13871770
H       22.78722190   -21.86913870   -21.11771770
H       21.46722220   -21.44913860   -22.15571780
C       22.03122330   -23.39313890   -22.35571860
O       22.40522190   -23.96014020   -23.34371760
N       21.05722240   -23.90114020   -21.56771850
H       20.70922280   -23.33613970   -20.80171780
C       20.26222230   -25.08813860   -21.84171870
H       20.86022190   -25.99413870   -21.94071770
C       19.22222330   -25.21113970   -20.74771690
H       18.77122310   -24.25313950   -20.48971750
C       18.13522150   -26.21313860   -21.04671860
H       18.61022190   -27.17514040   -21.27771760
H       17.59222220   -26.45513920   -20.12471770
H       17.48322300   -25.94513890   -21.88671680
C       19.90622330   -25.59713940   -19.42571830
H       20.52522280   -26.49514010   -19.53871730
H       20.52522280   -24.75914000   -19.08071710
H       19.20922280   -25.86513900   -18.62171750
C       19.60622220   -24.89613910   -23.22571750
O       19.03122330   -23.89613910   -23.56171800
N       19.75022320   -25.90413860   -24.10471730
H       20.46522330   -26.58514020   -23.87971690
C       19.16822240   -25.87314030   -25.41671750
H       19.32922170   -24.89814000   -25.87571720
C       19.78722190   -27.04014020   -26.21971700
H       19.69622230   -27.97813990   -25.67171860
C       19.07422260   -27.10013960   -27.62571720
H       18.11722180   -27.63613890   -27.60271840
H       18.79322240   -26.12314030   -28.03971860
H       19.67622180   -27.54413990   -28.42771720
O       21.18022160   -26.82713890   -26.57871820
H       21.67822270   -26.97213940   -25.77071760
C       17.61822320   -26.08813860   -25.26371770
O       17.13922310   -26.99013900   -24.55571750
N       16.84622190   -25.20913890   -25.91971780
H       17.24622150   -24.35413930   -26.28671840
C       15.37522220   -25.37413980   -26.13371850
H       14.99722190   -25.89814000   -25.25571820
C       14.75422190   -23.98814010   -26.23271750
H       15.33022210   -23.26914020   -26.81471820
C       13.26222230   -23.95613860   -26.67971800
H       12.60922240   -24.59214020   -26.06871800
H       12.88522240   -22.93513870   -26.54871750
H       13.11822220   -24.32213970   -27.70371820
C       14.68722250   -23.43013950   -24.83271790
H       15.66722200   -23.47013850   -24.33971790
H       14.54222200   -22.34713940   -24.93171690
H       13.90322210   -23.89713860   -24.22371860
C       15.21822260   -26.19513890   -27.41871830
O       15.94122220   -25.98313900   -28.39971730
N       14.18322280   -27.08313940   -27.53871730
H       13.58222200   -27.19314000   -26.73171810
C       13.63522240   -27.58514020   -28.75771710
H       14.23022270   -27.18614010   -29.57871820
C       13.67122270   -29.16013910   -28.87671850
H       13.25422190   -29.66514020   -28.00471690
H       13.14022250   -29.50013920   -29.76571850
C       15.14422230   -29.69614030   -28.88471790
H       15.68622210   -29.17914010   -28.09271810
H       15.10922240   -30.76713940   -28.68571850
C       16.00722310   -29.49213980   -30.17171860
O       15.60422230   -28.80014040   -31.14171790
O       17.19322200   -30.00214000   -30.23971750
C       12.19122220   -27.16813850   -28.96371840
O       11.49422260   -27.00914000   -27.96071820
N       11.65522190   -27.19813920   -30.20171740
H       12.31922250   -27.26113890   -30.96471790
C       10.22222230   -27.19713970   -30.58371730
H        9.66522220   -27.07313920   -29.65571780
C        9.81422230   -26.05014040   -31.56271740
H       10.14422230   -26.21813960   -32.58771900
H        8.72922230   -25.94713970   -31.57671740
C       10.23822210   -24.60113910   -31.17371750
H       11.31622220   -24.52013970   -31.31271740
C        9.57422260   -23.58913990   -32.18771740
H        9.69822220   -22.61113930   -31.70571710
H       10.02422240   -23.63213920   -33.18671800
H        8.49522210   -23.77713970   -32.25671770
C        9.93722250   -24.19614030   -29.70871730
H       10.62122250   -24.70014000   -29.01471710
H       10.08322240   -23.13213920   -29.48871800
H        8.87122250   -24.37613870   -29.52571870
C        9.76922230   -28.50214000   -31.17771720
O       10.42722230   -29.03413960   -32.00971600
N        8.62522220   -28.99013900   -30.70571710
H        8.14522270   -28.58913990   -29.90871810
C        8.01822280   -30.17613980   -31.30171780
H        8.70922280   -31.00313950   -31.46771810
C        6.90822220   -30.76513860   -30.36871720
H        7.41522220   -31.18614010   -29.49971770
H        6.24022250   -29.92313960   -30.18771740
O        6.06522230   -31.73414040   -31.01271820
H        6.49622250   -32.59114070   -31.05771830
C        7.39822240   -29.80014040   -32.70171740
O        6.43622260   -28.95413970   -32.79671860
N        7.93522260   -30.33514020   -33.81271740
H        8.74022200   -30.94413950   -33.72671890
C        7.43622260   -30.09214020   -35.15971760
H        7.61922220   -29.04014020   -35.37971880
C        8.11922260   -31.14513970   -36.06571960
H        9.19422250   -30.96813960   -36.09271620
H        7.88622240   -32.19813920   -35.91171650
C        7.70522260   -30.92013930   -37.55271910
H        8.31422230   -31.61913870   -38.12471770
H        6.70422220   -31.32814030   -37.69071960
C        7.77222250   -29.50113870   -38.19571690
O        8.70322230   -28.84013940   -37.85371780
O        6.89322230   -29.10614010   -39.05071640
C        5.91922240   -30.35513880   -35.27871700
O        5.29022220   -29.67214010   -36.06071850
N        5.30922220   -31.21213910   -34.49671940
H        5.78322220   -31.58214000   -33.68171690
C        3.87022230   -31.58214000   -34.51771930
H        3.53522230   -31.67613980   -35.55071640
C        3.59722230   -32.85913850   -33.64671710
H        2.54022240   -32.82313920   -33.35471730
H        3.61022230   -33.78913880   -34.22671890
H        4.17022230   -32.89913940   -32.71171950
C        2.96522240   -30.38313870   -34.05271910
O        1.77822240   -30.44913860   -34.31271740
N        3.47722240   -29.31414030   -33.34971620
H        4.46422240   -29.30913930   -33.12171940
C        2.65222240   -28.12413980   -33.09471890
H        1.62422240   -28.47813990   -33.02271650
C        3.13022230   -27.53613850   -31.76471710
H        2.67722250   -28.12813950   -30.95971680
H        4.22722240   -27.52513890   -31.73671720
H        2.73322250   -26.51313970   -31.76571850
C        2.61222240   -27.12513920   -34.28071590
O        1.84622240   -26.16514020   -34.18571850
N        3.33822250   -27.32613950   -35.37871930
H        4.06922250   -28.02413940   -35.45271680
C        3.22422240   -26.37213900   -36.52271650
H        3.49622250   -25.41213990   -36.08371730
C        4.30722240   -26.70113950   -37.58871840
H        5.20022250   -27.00813870   -37.04371640
H        4.01822230   -27.64013860   -38.06071850
C        4.57722230   -25.56013870   -38.61271670
H        3.65622230   -25.40213970   -39.17271800
H        4.81322240   -24.64013860   -38.07871630
C        5.63722230   -25.84613990   -39.75871660
H        5.22322230   -26.64513970   -40.37371830
H        5.74022250   -24.96613880   -40.39371870
N        6.87022260   -26.31713870   -39.20171740
H        6.91022250   -27.31713870   -39.06271740
C        7.93622260   -25.61913870   -38.92271800
N        8.05222230   -24.40513990   -39.22171780
H        7.21922250   -23.90913960   -39.50371930
H        8.83722210   -23.87314030   -38.87471770
N        8.96722220   -26.15213970   -38.38771820
H        8.89022250   -27.10614010   -38.06471630
H        9.60422230   -25.52113910   -37.92171860
C        1.79922240   -26.26113890   -36.96571730
O        1.28722240   -25.16113850   -37.10071950
N        1.11122240   -27.38513950   -37.12871930
H        1.66022240   -28.23513980   -37.17771910
C       -0.32177760   -27.41913990   -37.50971600
H       -0.51377760   -27.05714040   -38.51971820
C       -0.75277760   -28.92214010   -37.52071760
H       -0.17577760   -29.44513890   -38.29271700
H       -0.52577760   -29.40313910   -36.56171800
H       -1.80577770   -29.05613900   -37.79971690
C       -1.22677760   -26.58813860   -36.50571820
O       -2.00877760   -25.77713970   -36.98771670
N       -1.04777770   -26.77513890   -35.18071750
H       -0.28477760   -27.36113930   -34.86371610
C       -1.96477760   -26.11113930   -34.25671770
H       -3.02877760   -26.29513930   -34.40471650
H       -1.57777760   -26.50514030   -33.31671910
C       -1.78577760   -24.68614010   -34.07671740
O       -2.76777770   -24.03413960   -33.69971850
N       -0.63477760   -24.07413860   -34.38471600
H        0.15222240   -24.67514040   -34.59471890
C       -0.39277760   -22.60213850   -34.25671770
H       -1.04377760   -22.07713890   -33.55671690
C        1.09022240   -22.32814030   -33.79471590
H        1.80522240   -22.75013920   -34.50171660
C        1.28322240   -20.80613900   -33.88471600
H        2.32522250   -20.51113890   -33.70571900
H        1.06322240   -20.37913890   -34.87071610
H        0.63522240   -20.29714010   -33.16071700
C        1.40922240   -22.86813930   -32.38871770
H        1.41122230   -23.96513940   -32.39771650
H        2.40822240   -22.56513980   -32.05171590
H        0.70522240   -22.33013920   -31.74171830
C       -0.81277760   -21.92313960   -35.51771930
O       -1.48177770   -20.90613940   -35.53671650
N       -0.42377760   -22.43914030   -36.67671590
H        0.11122240   -23.29913900   -36.69671630
C       -0.83777760   -22.04413990   -38.05371860
H       -0.50177760   -21.04014020   -38.31471630
C       -0.22177760   -23.03113940   -39.07271960
H        0.81322240   -23.26914020   -38.82871630
H       -0.63877760   -24.03713990   -39.03071590
C       -0.30177760   -22.54213910   -40.45571900
H       -1.04577760   -21.74613950   -40.49171830
H        0.70522240   -22.16913990   -40.64171600
C       -0.70977760   -23.68914030   -41.40371700
H       -0.19777760   -24.61113930   -41.12771610
H       -1.78377760   -23.86413960   -41.34071730
C       -0.40477760   -23.36813930   -42.84371950
H        0.65822240   -23.19913860   -43.01171880
H       -0.61977760   -24.21313860   -43.49771880
N       -1.07977760   -22.11413960   -43.32571790
H       -0.79377760   -21.86413960   -44.26171880
H       -2.08777760   -22.16313930   -43.36671830
H       -0.87177760   -21.23613930   -42.87271880
C       -2.30377770   -22.08613970   -38.28871920
O       -2.86077760   -21.10413930   -38.78071590
N       -3.03377770   -23.02513890   -37.71771620
H       -2.56877760   -23.68513870   -37.10571670
C       -4.46677780   -22.89613910   -37.75971600
H       -4.68277740   -22.89513970   -38.82771680
C       -5.04977750   -24.14414020   -37.10271840
H       -4.48477750   -24.45413970   -36.21571730
H       -6.09777780   -23.94813920   -36.84471890
H       -4.98277760   -25.05513950   -37.70971680
C       -5.03177740   -21.63613890   -37.15971760
O       -5.97277780   -21.07313920   -37.68471910
N       -4.46177770   -21.14913940   -36.03571700
H       -3.54477760   -21.52213860   -35.81671910
C       -4.76977780   -19.87113950   -35.43771740
H       -5.85877750   -19.85013960   -35.46671680
C       -4.41077760   -19.86113930   -33.96171950
H       -4.90677740   -19.03413960   -33.45371630
H       -4.69677780   -20.84613990   -33.59071730
O       -3.00477770   -19.56513980   -33.71071620
H       -2.50177760   -20.14013860   -34.29271700
C       -4.39277740   -18.57413860   -36.22071840
O       -5.07477760   -17.59113880   -36.19171910
N       -3.29277750   -18.64013860   -36.95171740
H       -2.67977760   -19.43713950   -36.83371730
C       -2.77377770   -17.68013950   -37.77971650
H       -2.70677760   -16.71613880   -37.27571870
C       -1.35677770   -18.23313900   -38.13971710
H       -0.79177760   -18.32913970   -37.21271900
H       -1.54777770   -19.20113950   -38.60471730
O       -0.75477760   -17.35914040   -39.09171680
H       -0.19577760   -16.70413970   -38.66771700
C       -3.64377760   -17.60113910   -39.04071810
O       -4.04077770   -16.52813910   -39.57371900
N       -4.06077770   -18.75113870   -39.46371840
H       -3.76177760   -19.61614040   -39.03071590
C       -4.83977750   -18.86413960   -40.76871870
H       -4.31777760   -18.36614040   -41.58571620
C       -4.90977760   -20.33113860   -41.19471740
H       -4.90777780   -20.95413970   -40.30071640
H       -5.82877780   -20.60513880   -41.71271900
C       -3.73777770   -20.78513910   -42.09471890
O       -2.70277760   -20.10614010   -42.20971680
O       -3.87177750   -21.87213900   -42.73771670
C       -6.30177780   -18.43614010   -40.66771700
O       -6.96977760   -18.09914020   -41.59971620
N       -6.78177740   -18.46513940   -39.39771650
H       -6.21477750   -18.92313960   -38.69371800
C       -8.01877780   -17.84413910   -39.04771800
H       -8.72777750   -18.20813940   -39.79071810
C       -8.55177780   -18.35713960   -37.66771700
H       -8.60477730   -19.45314030   -37.65671920
H       -7.81077770   -18.17413900   -36.88071820
C       -9.84077740   -17.76614000   -37.00871660
C      -11.17277720   -18.22713850   -37.24871830
H      -11.35077760   -19.14013860   -37.79871750
N      -12.04877760   -17.41913990   -36.55871960
H      -13.04677770   -17.57514000   -36.55671690
C      -11.39377780   -16.46113970   -35.79971690
C      -11.77077770   -15.49113940   -34.95471950
H      -12.81277750   -15.45913980   -34.67271800
C      -10.84977720   -14.64813900   -34.36771770
H      -11.28977780   -13.88113980   -33.74771880
C       -9.52577780   -14.70213990   -34.76571660
H       -8.79577730   -14.10313990   -34.24071880
C       -9.07977770   -15.66813950   -35.60271840
H       -8.01577760   -15.80613900   -35.72771840
C       -9.96877770   -16.60313990   -36.15571590
C       -7.97677760   -16.30414010   -38.91771700
O       -8.91977790   -15.68113900   -39.34671780
N       -6.85577770   -15.67813970   -38.48271940
H       -6.02277760   -16.20213890   -38.24271770
C       -6.66177750   -14.20013900   -38.75571820
H       -7.49377780   -13.61713980   -38.36171720
C       -5.49977780   -13.62613960   -37.94971850
H       -4.56577780   -14.00113960   -38.36771770
C       -5.46777770   -12.16513920   -37.99171830
H       -6.31877760   -11.57513900   -37.62771610
H       -4.69577740   -11.78513910   -37.31071850
H       -5.26877780   -11.87913990   -39.03171920
C       -5.50377750   -13.99213980   -36.47671890
H       -4.55877780   -13.71613980   -35.99271770
H       -6.22877740   -13.41013910   -35.89371870
H       -5.61477760   -15.05813980   -36.24371720
C       -6.49177740   -13.88513950   -40.24471660
O       -7.07377770   -12.90313910   -40.67671590
N       -5.74677750   -14.65813920   -41.05671690
H       -5.19677780   -15.39313980   -40.62871930
C       -5.80177780   -14.39213940   -42.49171830
H       -5.44577740   -13.39113900   -42.73471830
C       -4.86577750   -15.29513930   -43.31371690
H       -3.91277770   -15.28313920   -42.78571700
H       -5.20377780   -16.33113860   -43.29171750
C       -4.72677760   -14.89213940   -44.83471680
H       -4.08977750   -15.62313940   -45.33271790
H       -5.62877750   -14.97813990   -45.44171910
S       -4.15777780   -13.22213940   -45.11271670
C       -2.54477760   -13.33313940   -44.33971790
H       -1.87077760   -12.53313920   -44.66771700
H       -2.51077770   -13.34513950   -43.24271770
H       -2.13977770   -14.26413920   -44.75471880
C       -7.20477770   -14.43613910   -43.11071780
O       -7.64277740   -13.45713900   -43.69771960
N       -7.91677760   -15.51113990   -42.76371770
H       -7.52277760   -16.31713870   -42.29271700
C       -9.39477730   -15.70613960   -43.13071820
H       -9.50677780   -15.83513930   -44.20671840
C       -9.83677770   -17.08413890   -42.57171630
H       -9.08477780   -17.80414010   -42.89271930
H       -9.94977760   -17.10113910   -41.48771670
C      -11.11477760   -17.61713980   -43.23371890
O      -11.99477770   -18.19813920   -42.51071930
O      -11.32677750   -17.46213910   -44.48471830
C      -10.33077720   -14.57213970   -42.57271960
O      -11.27477740   -14.32713990   -43.22971730
N      -10.07177730   -14.07313920   -41.36071780
H       -9.23377800   -14.43413930   -40.92171860
C      -10.87077810   -13.01213930   -40.67771910
H      -11.92377760   -13.19013980   -40.89571760
C      -10.74177740   -13.13513950   -39.17671590
H       -9.69177720   -13.02713970   -38.90371700
H      -11.18577770   -12.33313940   -38.58671950
O      -11.06977750   -14.32713990   -38.54971690
H      -10.44977760   -15.05613900   -38.63271710
C      -10.59177780   -11.57313920   -41.08671950
O      -11.51877780   -10.75813960   -41.29671860
N       -9.33177760   -11.34213920   -41.47771840
H       -8.68177800   -12.07513900   -41.21871950
C       -8.87977790   -10.27013970   -42.38871770
H       -9.11777780    -9.32513900   -41.89971920
C       -7.37777760   -10.29913900   -42.37071610
H       -7.00777770   -10.27713970   -41.34571840
H       -6.96477750   -11.24313930   -42.72671890
C       -6.78977780    -9.15613940   -43.20971680
H       -7.57777740    -8.62413980   -43.74271770
H       -6.40177770    -8.41813950   -42.50771710
S       -5.45977780    -9.70913980   -44.32671740
C       -6.51677750   -10.33013920   -45.61771770
H       -5.91477780   -10.62213900   -46.48771670
H       -7.26777740   -11.09113980   -45.37271880
H       -7.05977770    -9.38913920   -45.76771930
C       -9.46277710   -10.26013950   -43.74471660
O      -10.04077720    -9.27313900   -44.18071750
N       -9.41977790   -11.36313920   -44.46471790
H       -8.94777770   -12.14813900   -44.03071590
C       -9.82177730   -11.51413920   -45.85871890
H       -9.44377800   -10.70113950   -46.47871780
C       -9.32977770   -12.80013940   -46.50771710
H       -8.29277800   -12.99213980   -46.23371890
H       -9.98177720   -13.55213930   -46.06371690
C       -9.63377760   -12.88813970   -47.98971940
O       -9.30277730   -12.00213910   -48.70571900
N      -10.22577760   -13.87013910   -48.54071810
H      -10.27377800   -14.03213980   -49.53971860
H      -10.44777770   -14.69213960   -47.99171830
C      -11.38377760   -11.44413950   -46.10071950
O      -11.79277800   -10.93313980   -47.10171890
N      -12.21277710   -11.83713910   -45.09471890
H      -11.78577800   -12.39713950   -44.36671830
C      -13.69877720   -11.67513940   -44.90971760
H      -14.16077800   -11.67813970   -45.89671710
C      -14.19377800   -12.78613950   -43.93871690
H      -13.57577800   -12.70313930   -43.04571910
H      -15.18777750   -12.54313950   -43.56471630
C      -14.09877780   -14.22213940   -44.49071880
H      -14.82977770   -14.47913930   -45.25771710
H      -13.16077800   -14.34213920   -45.03271870
C      -14.26577760   -15.29813960   -43.38371660
H      -13.29877760   -15.29413990   -42.88271710
H      -15.04277800   -14.92113970   -42.71871950
C      -14.60177800   -16.60513880   -44.08871840
H      -15.49977780   -16.48013880   -44.69371800
H      -13.80477710   -16.83113860   -44.79671860
N      -14.59977720   -17.70113950   -43.15171810
H      -14.68977740   -18.52513890   -43.72871780
H      -13.69077780   -17.78013990   -42.71771620
H      -15.31677720   -17.50813870   -42.46671680
C      -14.09277730   -10.35413930   -44.39471820
O      -15.18877790    -9.92013930   -44.75171660
N      -13.30477710    -9.61013980   -43.56871800
H      -12.39877800    -9.93413930   -43.25271610
C      -13.73477750    -8.26613900   -43.03371810
H      -12.91077800    -7.56713960   -42.89171600
H      -14.39777760    -7.79813960   -43.76171880
C      -14.31077770    -8.21913910   -41.59171680
O      -14.91777800    -7.25413940   -41.25471880
N      -14.18877790    -9.31813910   -40.81771850
H      -13.55677800   -10.04513930   -41.13071820
C      -14.59577750    -9.33313940   -39.43671800
H      -15.66877750    -9.15013980   -39.38971710
C      -14.43377780   -10.75813960   -38.81871800
H      -13.36277770   -10.90813920   -38.67871860
C      -14.92777730   -10.84613990   -37.39271930
H      -14.29577730   -10.26013950   -36.71471790
H      -15.94877720   -10.45813940   -37.29571910
H      -14.98777770   -11.90813920   -37.12171940
O      -14.95877740   -11.72413920   -39.65471650
H      -14.50377750   -12.54413990   -39.44971850
C      -13.83977790    -8.27613930   -38.69271850
O      -12.64477730    -8.23913960   -38.65771870
N      -14.56677720    -7.44513940   -37.96471790
H      -15.57177730    -7.56513930   -37.92171860
C      -14.09777740    -6.39213940   -37.12071610
H      -13.19977760    -5.99013950   -37.58971790
C      -15.10877800    -5.22313930   -37.14171600
H      -15.20877740    -4.90213970   -38.17871860
H      -15.99777790    -5.58713960   -36.62671660
C      -14.66277790    -3.88913940   -36.59171680
O      -13.93277740    -3.14613940   -37.21871950
O      -14.86277770    -3.56013940   -35.40771870
C      -13.89577770    -6.88513950   -35.72371670
O      -14.87077810    -7.41813950   -35.15771870
N      -12.66777800    -6.68113950   -35.17271800
H      -11.95677760    -6.08413930   -35.57871630
C      -12.17977710    -7.30113940   -33.92971800
H      -12.92377760    -7.08113960   -33.16371920
C      -11.97677800    -8.79213910   -34.26071930
H      -12.86477760    -9.21513940   -34.73071670
H      -11.11377720    -8.80413910   -34.92671590
O      -11.66077800    -9.48213960   -33.08971790
H      -10.72277740    -9.62213900   -32.94171910
C      -10.90577790    -6.58013960   -33.40671920
O      -10.12977790    -6.04913950   -34.14771650
N      -10.65411834    -6.72705896   -32.10545665
H      -11.32226784    -7.27166170   -31.56213609
C       -9.52679014    -6.12949787   -31.38482327
H       -9.64581275    -5.05212050   -31.44644088
C       -9.62393381    -6.51671700   -29.90515957
H      -10.70821449    -6.53104340   -29.66506647
H       -9.25082314    -7.55180461   -29.80106081
C       -8.92183476    -5.56553271   -28.94877677
C       -7.75677817    -5.93220978   -28.24132152
H       -7.31164039    -6.92464298   -28.39753631
C       -7.16664123    -5.07017381   -27.30183035
H       -6.29254329    -5.39969902   -26.72516505
C       -7.74949950    -3.81155316   -27.04453602
O       -7.24679946    -2.92933911   -26.12039251
H       -6.61747622    -3.37367841   -25.50602302
C       -8.90054663    -3.41703413   -27.75678114
H       -9.33866005    -2.43277271   -27.54472241
C       -9.47053424    -4.28414244   -28.69808908
H      -10.36191491    -3.96212231   -29.25527937
C       -8.13236376    -6.46977505   -31.95677308
O       -7.79077887    -7.61242047   -32.20344948
N       -7.30677750    -5.45013950   -32.18771740
H       -7.61277770    -4.49013950   -32.08671950
C       -5.93077750    -5.48113970   -32.70871730
H       -5.35877750    -4.55913930   -32.60771940
H       -5.45777750    -6.28613950   -32.14671710
C       -5.72177740    -5.80813930   -34.20471950
O       -4.58677770    -6.09113930   -34.57071690
N       -6.90477750    -6.10113950   -34.87671660
H       -7.75977750    -5.97013950   -34.34871670
C       -7.02877760    -6.56013970   -36.35171890
H       -6.03377770    -6.60013960   -36.79471590
C       -7.64177750    -7.96213960   -36.51271820
H       -8.63377760    -7.98713920   -36.06271740
C       -7.80577750    -8.60713960   -37.91771700
H       -8.53977780    -8.09913920   -38.55471800
H       -6.85677770    -8.59713940   -38.46771620
H       -8.12177750    -9.65513900   -37.84971620
C       -6.82977770    -8.92913910   -35.66971590
H       -5.79577780    -8.94013980   -36.03771590
H       -6.89177750    -8.76213930   -34.58671950
H       -7.26877780    -9.92613980   -35.79771800
C       -7.78077750    -5.46113970   -37.19271850
O       -7.40777780    -5.28813930   -38.35271840
N       -8.72177790    -4.76713940   -36.61171720
H       -9.08777710    -4.96413950   -35.68871690
C       -9.28477760    -3.48613950   -37.22671890
H       -8.62677760    -3.18613930   -38.04271700
C      -10.62377740    -3.65213940   -37.90471650
H      -10.92277720    -2.69813940   -38.33971790
C      -10.65777780    -4.78713940   -39.04171750
H       -9.81377790    -4.62513920   -39.72271730
H      -10.52277760    -5.79113960   -38.61971660
H      -11.58777710    -4.79613920   -39.62371830
O      -11.52877810    -4.23213960   -36.87471770
H      -12.30777740    -3.67113950   -36.90371700
C       -9.36677740    -2.38913940   -36.19071960
O       -9.06677720    -1.28313950   -36.54371640
N       -9.59277730    -2.67213940   -34.93571850
H       -9.77677730    -3.64213940   -34.70771790
C       -9.80377770    -1.66413940   -33.91971590
H      -10.28477760    -0.78213940   -34.34071730
C      -10.88577750    -2.04113940   -32.87971880
H      -11.15877720    -1.06713940   -32.47271730
C      -12.14977740    -2.67713950   -33.37071610
H      -12.93777750    -2.59713940   -32.61171720
H      -12.54777720    -2.17313930   -34.25971600
H      -11.84877780    -3.65713950   -33.76171880
O      -10.34377770    -2.82113930   -31.80371860
H       -9.61477760    -2.29613950   -31.46671870
C       -8.58977790    -1.08913950   -33.18371960
O       -7.59877780    -1.74513950   -33.04771800
N       -8.70577720     0.13686060   -32.63871770
H       -9.60877800     0.57486060   -32.77571870
C       -7.75677780     0.72586050   -31.70171740
H       -6.79677770     0.59086050   -32.20071790
H       -8.00977800     1.76686060   -31.50271800
C       -7.66977740    -0.09813940   -30.38371850
O       -8.36377720    -1.07813940   -30.26671790
N       -6.79211343     0.32047587   -29.47709888
H       -6.23948800     1.13634747   -29.70130419
C       -6.55504914    -0.30987411   -28.17445254
H       -7.02365856    -1.29343088   -28.16595362
C       -5.04168354    -0.50381432   -27.98291035
H       -4.57313948     0.47237903   -27.79870116
H       -4.86448665    -1.10374800   -27.08041888
C       -4.35646195    -1.16817002   -29.16594710
C       -4.43378603    -2.56400263   -29.33422091
H       -4.95249783    -3.16977989   -28.60450388
C       -3.85495053    -3.17102428   -30.46364125
H       -3.91342939    -4.24172968   -30.59031774
C       -3.20477458    -2.38500907   -31.43173101
H       -2.76053062    -2.84885623   -32.30254725
C       -3.12288649    -0.99190264   -31.26531541
H       -2.62123196    -0.39061116   -32.01177150
C       -3.69798808    -0.38380809   -30.13503029
H       -3.64703307     0.69031517   -30.02351466
C       -7.17989831     0.52628069   -27.04727938
O       -7.49980560     1.68309438   -27.26833288
N       -7.35034865    -0.03588581   -25.84707409
H       -7.14099986    -1.02608492   -25.75090576
C       -7.92474287     0.66339991   -24.68584053
H       -7.99771815    -0.02267593   -23.84315570
H       -7.26112731     1.47896389   -24.40118285
C       -9.32035324     1.23655237   -24.96677785
O      -10.02988717     0.74004537   -25.81776261
N       -9.71977810     2.31286050   -24.29771800
H       -9.10977750     2.61686060   -23.54871750
C      -10.98777770     3.02686050   -24.59571840
H      -11.84977720     2.36286040   -24.53171730
C      -11.19877720     4.02886060   -23.42471690
H      -11.96177770     4.80286070   -23.57871820
H      -11.57477760     3.52886060   -22.52371790
H      -10.25077720     4.52486040   -23.18371770
C      -11.01677800     3.74886060   -25.95771790
O      -12.04477790     3.81586050   -26.51971820
N       -9.84677790     4.08386040   -26.53671840
H       -8.98677730     4.04586080   -26.00271800
C       -9.75777720     4.38086030   -27.97671700
H      -10.50677780     5.14786050   -28.17671780
C       -8.34077740     4.95686050   -28.12871740
H       -7.95377780     4.69186070   -29.11271860
C       -8.13777730     6.42486050   -27.74371720
H       -8.35177800     6.71386050   -26.70771790
H       -7.12177750     6.83186050   -27.80371860
H       -8.79877760     7.09086040   -28.31371690
O       -7.39577770     4.27186060   -27.31671710
H       -7.54477740     3.34986070   -27.53771780
C      -10.01477720     3.35086060   -28.96771810
O       -9.88877770     3.52586050   -30.16571810
N      -10.48477750     2.20586060   -28.54771800
H      -10.60077760     2.18186040   -27.54171750
C      -10.95177750     1.11786060   -29.38271710
H      -10.23077770     1.14286050   -30.19971850
C      -10.86577800    -0.21613940   -28.69471740
H      -11.21377750    -0.95113950   -29.42071720
H       -9.81277750    -0.40613940   -28.49071690
O      -11.65777780    -0.17713940   -27.49771690
H      -11.04777720     0.16786060   -26.84171870
C      -12.25177760     1.32086050   -30.05671690
O      -12.73677730     0.39886050   -30.62071800
N      -12.88277720     2.50586060   -29.94971850
H      -12.31277750     3.14686060   -29.41071700
C      -13.78177740     3.17786050   -30.82271770
H      -14.56177810     2.44186070   -31.01271820
C      -14.48877720     4.37586070   -30.15971760
H      -15.38677790     4.40486050   -30.78971860
H      -14.71877770     4.19886060   -29.10171700
C      -13.75577740     5.71586040   -30.17271800
N      -12.53877740     5.95386080   -29.51571850
C      -12.21777730     7.22886040   -29.69171710
H      -11.29477790     7.68586060   -29.36771770
N      -13.13577750     7.86486050   -30.49771690
H      -13.13277720     8.83086010   -30.79171750
C      -14.12577720     6.94186070   -30.81071850
H      -14.99477770     7.22886040   -31.38471790
C      -13.15877720     3.55386070   -32.16071700
O      -13.84477810     3.68786050   -33.14371870
N      -11.81277750     3.57486060   -32.34271620
H      -11.24877740     3.40886040   -31.51771740
C      -10.98777770     3.74986050   -33.56971740
H      -11.54577730     4.43786050   -34.20471950
C       -9.58877750     4.35486080   -33.23371890
H       -8.92977710     3.63086060   -32.75371930
H       -9.03677750     4.51586060   -34.15971760
C       -9.65477750     5.73086070   -32.50771710
H      -10.03577800     6.48786070   -33.19271850
H      -10.31577780     5.62986040   -31.64671710
C       -8.20577720     6.08686070   -32.15671920
H       -7.83777760     5.32386060   -31.47071840
H       -7.57077740     6.12586070   -33.04171750
N       -8.07777790     7.30086040   -31.43871690
H       -8.97377780     7.74886040   -31.31271740
C       -7.02077770     8.02686020   -31.18271830
N       -5.85377740     7.56286050   -31.24271770
H       -5.63177780     6.88286070   -31.95671840
H       -5.06977750     8.05586050   -30.83971790
N       -7.16577770     9.13486100   -30.60071750
H       -8.08577730     9.50586030   -30.40771870
H       -6.31677770     9.58486080   -30.29071810
C      -10.81377790     2.49886060   -34.35471730
O      -10.83677770     1.46286060   -33.69671630
N      -10.77677730     2.59186050   -35.74071880
H      -10.86777780     3.49586060   -36.18871690
C      -10.55777740     1.40586050   -36.61971660
H       -9.82877730     0.78086050   -36.10371780
C      -11.82177730     0.69286050   -36.80171590
H      -11.68877790    -0.19413940   -37.42071910
H      -12.01377770     0.29386060   -35.80471800
C      -13.12577720     1.49986050   -37.29571910
H      -13.44177720     2.11386060   -36.45171740
H      -12.79777720     2.02686050   -38.19071960
C      -14.29877760     0.59786060   -37.63371660
H      -15.20777800     1.17186060   -37.81471630
H      -14.09577750     0.03686060   -38.54571910
N      -14.61177730    -0.34013940   -36.49971770
H      -14.33177760    -1.31013940   -36.54171750
C      -15.18377780    -0.06513940   -35.37371830
N      -15.59977720     1.12586060   -35.12571720
H      -15.54877760     1.85986050   -35.81771850
H      -15.93477730     1.35986050   -34.20171740
N      -15.22577760    -0.94713940   -34.41571810
H      -14.82177730    -1.86213950   -34.55671690
H      -15.60177800    -0.79913940   -33.48971940
C       -9.89577770     1.84586060   -37.97171780
O      -10.10977750     2.90286060   -38.52471920
N       -9.17077730     0.91886060   -38.59071730
H       -8.96977810    -0.01213940   -38.24571610
C       -8.56477740     1.05486060   -39.90971760
H       -9.25377750     1.67986060   -40.47771840
C       -7.30377770     1.81986060   -39.94971850
H       -7.35877750     2.85286050   -39.60571670
C       -6.18777750     1.11686050   -39.27871700
H       -5.91377780     0.11086060   -39.62171940
H       -5.26077750     1.68486060   -39.13271710
H       -6.54077770     0.94386050   -38.25471880
O       -6.81777760     1.96086060   -41.26371770
H       -6.79777770     2.89786050   -41.46871950
C       -8.35977750    -0.34913950   -40.54071810
O       -8.14277740    -1.26013950   -39.74971770
N       -8.44377800    -0.44813940   -41.83571620
H       -8.79177760     0.40986060   -42.24771880
C       -8.28277780    -1.72613940   -42.57071690
H       -8.77977750    -2.54713940   -42.05571750
C       -8.66277790    -1.76713940   -44.03371810
H       -7.99477770    -1.08713950   -44.56271740
H       -8.50277810    -2.77013950   -44.42871860
C      -10.12877750    -1.33213950   -44.32971950
H      -10.78177740    -2.15413950   -44.03671650
H      -10.39377780    -0.39713940   -43.83571620
C      -10.35877800    -1.05013940   -45.83871840
H       -9.64077760    -0.32513940   -46.22071840
H      -10.25477790    -2.03913950   -46.28471760
C      -11.81577780    -0.53813950   -45.95571900
H      -12.52877810    -1.10513950   -45.35571670
H      -12.04977800     0.49786060   -45.71171950
N      -12.17877770    -0.67713950   -47.42471690
H      -11.43277740    -0.21413940   -47.92471690
H      -12.31277750    -1.66013940   -47.61371610
H      -13.06677720    -0.28113940   -47.69871900
C       -6.83777760    -2.13313940   -42.39371870
O       -6.53177740    -3.32213950   -42.59271620
N       -5.88277770    -1.22413950   -42.15171810
H       -6.21477750    -0.28513940   -41.96671680
C       -4.44277760    -1.63113940   -42.11671830
H       -4.24077750    -2.26713940   -42.97871780
C       -3.66077760    -0.32613950   -42.19971850
H       -3.84977770     0.29586060   -41.32571790
H       -2.61777760    -0.62513940   -42.09371950
C       -3.84477760     0.31886060   -43.57571790
H       -3.40077760    -0.37413940   -44.28971860
H       -4.86877780     0.57586060   -43.84671780
C       -2.96777770     1.57986060   -43.62971880
O       -1.84977760     1.59986050   -43.08471680
N       -3.39177750     2.50186060   -44.39371870
H       -2.70277760     3.23286060   -44.52071760
H       -4.29177760     2.41986060   -44.85271840
C       -4.08477780    -2.42913940   -40.81971740
O       -3.24177770    -2.01613950   -40.09471890
N       -4.71977760    -3.53213950   -40.53471760
H       -5.56177760    -3.77013950   -41.04571910
C       -4.32277770    -4.38213920   -39.35771940
H       -4.61777780    -3.90613940   -38.42271800
H       -4.78177740    -5.37113950   -39.39971920
C       -2.79877760    -4.61813930   -39.17471690
O       -2.41777750    -4.66613960   -38.04171750
N       -1.94777760    -4.60813950   -40.15471650
H       -2.28077770    -4.60313940   -41.11171720
C       -0.55377760    -4.79813960   -40.00271610
H       -0.30977760    -5.55613950   -39.25871660
H       -0.16377760    -5.07413960   -40.98271940
C        0.14122240    -3.47713950   -39.63571930
O        1.02422240    -3.58013940   -38.82771680
N       -0.27777760    -2.25813940   -40.06971740
H       -0.97777760    -2.21213940   -40.80071640
C        0.23822240    -0.96413950   -39.58771900
H        1.32722230    -0.95813940   -39.62471770
C       -0.35977760     0.12486060   -40.50871660
H       -0.28277760    -0.15813940   -41.56571960
H       -1.41777770     0.24386060   -40.24271770
H        0.02922240     1.11686050   -40.24971770
C       -0.17077760    -0.73613940   -38.15771870
O        0.67822240    -0.32513940   -37.34771730
N       -1.37377760    -1.19113950   -37.70171740
H       -1.95477760    -1.72913940   -38.33371730
C       -1.73477760    -1.29913950   -36.26171880
H       -1.81577770    -0.27113940   -35.90871810
C       -3.10277770    -1.94513940   -36.16671750
H       -3.23577760    -2.72513940   -36.91571810
H       -3.29677770    -2.53613950   -35.27171710
C       -4.29777770    -0.91813950   -36.28771590
H       -4.02777770    -0.16313940   -37.02671810
C       -5.59377770    -1.59013940   -36.74471660
H       -6.28777740    -0.81013940   -37.08071900
H       -5.43777750    -2.22813940   -37.62271880
H       -6.06877760    -2.11913940   -35.90971760
C       -4.50877760    -0.24913940   -34.89471820
H       -5.24877740     0.55286060   -35.00371930
H       -4.65377760    -0.89013950   -34.01571660
H       -3.58477760     0.31986050   -34.73171620
C       -0.79177760    -2.11613940   -35.39571760
O       -0.65577760    -1.78213940   -34.22971730
N       -0.03577760    -3.05613950   -35.92871860
H       -0.13677760    -3.18013950   -36.92871860
C        0.94922240    -3.79613950   -35.10571670
H        0.48622240    -4.01213930   -34.14271930
C        1.45622240    -5.18813940   -35.62671660
H        2.08122230    -5.03613950   -36.50671770
H        2.13122250    -5.61313960   -34.88371660
C        0.35122240    -6.10613970   -35.96871950
H        0.06522240    -5.81713960   -36.97971730
H        0.66122240    -7.15113930   -36.00771710
C       -0.88177760    -6.11913970   -35.07971950
O       -0.75177760    -6.52613930   -33.93671800
N       -2.06277750    -5.69313960   -35.44371800
H       -2.77877760    -5.72713950   -34.72771840
H       -2.25977750    -5.39413930   -36.39071660
C        2.23222230    -2.88413950   -34.95471950
O        2.80822230    -2.88213940   -33.86571880
N        2.71622230    -2.23213930   -36.01871870
H        2.21322250    -2.46713950   -36.86671830
C        3.90622230    -1.38913940   -36.05571750
H        4.72822240    -2.00013950   -35.68271640
C        4.25222250    -1.02513950   -37.48771670
H        4.29622220    -1.95313940   -38.05771640
H        3.53222230    -0.50313940   -38.11771770
C        5.63322260    -0.38013940   -37.60671620
H        5.75722220     0.51786050   -37.00171660
H        6.41622260    -0.99813940   -37.16671750
C        6.09422250    -0.19113940   -39.01871870
H        5.41722250     0.46386060   -39.56671910
H        7.00422240     0.40786050   -38.97671890
C        6.18022250    -1.49213950   -39.73771670
H        6.81722260    -2.18213940   -39.18571850
H        5.27322240    -2.08013940   -39.87271880
N        6.85922240    -1.36713950   -41.08271790
H        7.79822250    -1.02713940   -40.92871860
H        6.87122250    -2.21713950   -41.62771610
H        6.47722240    -0.69513950   -41.73371890
C        3.70222230    -0.19413940   -35.12671660
O        4.64922240     0.23086060   -34.46771620
N        2.46922230     0.28386060   -35.02371600
H        1.78722240    -0.21313940   -35.58471680
C        2.11022230     1.34286060   -34.10271840
H        2.83022240     2.16086050   -34.08471680
C        0.71722240     1.87886060   -34.54071810
H        0.71722240     2.30786060   -35.54271700
H        0.05622240     1.01186060   -34.52471920
C        0.00322240     2.88986060   -33.62771610
H       -0.80277760     3.31386070   -34.22771840
H       -0.34477760     2.41286060   -32.71171950
C        0.87922240     4.02086070   -33.23771670
O        0.49222240     4.67786070   -32.28671650
O        2.00522230     4.19386050   -33.77171710
C        2.06322240     0.86286060   -32.60971830
O        2.45222230     1.60686050   -31.72971730
N        1.49894918    -0.33005401   -32.37705691
H        1.09957202    -0.83680405   -33.16157320
C        1.37717702    -0.94316213   -31.05282760
H        0.82091108    -0.27704390   -30.39866685
C        0.60301277    -2.26719992   -31.19827585
H       -0.41229065    -2.03987978   -31.51905901
H        1.07319795    -2.85459442   -31.98493280
C        0.54405700    -3.14765518   -29.93693714
H        1.55500639    -3.38167464   -29.60511753
C       -0.21752347    -2.48239096   -28.79116559
H        0.31400577    -1.58552781   -28.45068931
H       -1.22630657    -2.19139796   -29.10922537
H       -0.30470765    -3.16629792   -27.93907168
C       -0.14845618    -4.46535588   -30.27604490
H       -1.19603032    -4.29751519   -30.54902267
H        0.35115161    -4.95593287   -31.11883153
H       -0.11324529    -5.14508700   -29.41850851
C        2.75678817    -1.14432165   -30.42999379
O        2.94586957    -0.92199224   -29.25001733
N        3.74622250    -1.49713950   -31.24871830
H        3.57322240    -1.61413940   -32.23971940
C        5.14122250    -1.47013940   -30.84471700
H        5.27922250    -2.04113940   -29.92671780
C        5.91022250    -2.36813950   -31.84571840
H        5.83722260    -1.92213940   -32.83771900
C        7.41422220    -2.42513940   -31.39571760
H        7.76722240    -1.39113940   -31.48971750
H        7.59022240    -2.61913940   -30.33071710
H        8.08722210    -3.04613950   -31.99971770
C        5.50822260    -3.85713930   -31.93171690
H        5.93122240    -4.38313960   -31.07571790
H        4.42622230    -3.87313940   -32.06771850
C        6.13122220    -4.52813960   -33.19571690
H        7.22522260    -4.57713940   -33.26471710
H        5.77222250    -5.54213950   -33.41171650
H        5.68922230    -4.01713940   -34.06071850
C        5.70922230    -0.08713940   -30.70971680
O        6.26222230     0.22886060   -29.66571810
N        5.42422250     0.82986060   -31.62471770
H        4.81322240     0.47886060   -32.35271840
C        5.89722250     2.22886060   -31.52371790
H        6.98522230     2.28486060   -31.48571780
C        5.37822250     3.23786040   -32.57371900
H        5.47522260     2.74986050   -33.54371640
H        4.31422230     3.39186050   -32.39371870
C        6.14222240     4.56386040   -32.54571910
H        6.21522240     4.88486050   -31.50671770
H        7.15922260     4.35786060   -32.88071820
C        5.50422240     5.69286060   -33.44471740
H        6.03922220     6.63386060   -33.31471630
H        5.59122230     5.34186080   -34.47271730
N        4.10022260     5.89286040   -33.03071590
H        3.39722230     5.30186030   -33.45071790
C        3.54622240     6.86086030   -32.41571810
N        4.14722250     8.04186060   -32.17271800
H        5.03922220     8.27986050   -32.58171840
H        3.61522250     8.82986070   -31.83371730
N        2.36722230     6.68886040   -31.98771860
H        1.81822240     5.85786060   -32.15471650
H        1.89822240     7.56786060   -31.82271770
C        5.46022220     2.86586050   -30.21571730
O        6.35022260     3.31786060   -29.49671750
N        4.18553755     2.84880599   -29.80736970
H        3.47961035     2.42859291   -30.41194672
C        3.77404936     3.49949448   -28.54978211
H        4.32868559     4.43711735   -28.48834924
C        2.28942882     3.90758415   -28.59207609
H        2.13544920     4.68494339   -27.83202120
H        2.08726343     4.40493906   -29.55062731
C        1.24313128     2.82978747   -28.35424922
C        0.44704531     2.37295326   -29.41964615
H        0.61728591     2.74918147   -30.41813357
C       -0.60016919     1.46371050   -29.18686387
H       -1.20838921     1.12719926   -30.01401331
C       -0.84517915     0.98681015   -27.88807201
H       -1.63978947     0.27398644   -27.71512693
C       -0.04616828     1.43085612   -26.82061254
H       -0.22106622     1.05914937   -25.82294925
C        0.98585120     2.35737801   -27.05219019
H        1.58147081     2.70693695   -26.22481872
C        4.15269753     2.73045292   -27.26509372
O        4.14726194     3.32473761   -26.19731657
N        4.49691171     1.43526067   -27.34145168
H        4.45446269     0.97683453   -28.24788729
C        4.93620141     0.63742208   -26.18264981
H        4.51174928     1.08389791   -25.28525239
C        4.39333050    -0.79943241   -26.27824441
H        4.68201862    -1.21916149   -27.24278238
H        4.86775777    -1.39737405   -25.50087767
C        2.86905282    -0.93521516   -26.09492098
H        2.34282439    -0.34797105   -26.84378932
C        2.48517093    -2.40531267   -26.25224924
H        2.75051770    -2.74938092   -27.25894463
H        3.00971686    -3.03530230   -25.52367003
H        1.40519280    -2.53997097   -26.12654295
C        2.40173048    -0.47741073   -24.71025340
H        1.35075425    -0.74633658   -24.54865719
H        3.00904910    -0.93729206   -23.92313044
H        2.47807379     0.60984791   -24.62411132
C        6.45508866     0.65061747   -25.92492294
O        6.86422086     0.28111482   -24.83807067
N        7.29222250     1.13686060   -26.84971810
H        6.90922260     1.29686060   -27.77371790
C        8.69922260     1.43286060   -26.62471770
H        9.19522290     0.60886060   -26.11171720
C        9.37322240     1.46486060   -28.04771800
H        8.97622200     2.32186060   -28.59271810
H       10.42522240     1.73686050   -27.97171780
C        9.42622280     0.26986060   -29.01671790
O        9.78722290     0.44486050   -30.18971820
N        9.21422200    -0.94613950   -28.48571780
H        9.46922210    -1.81113950   -28.94571690
H        9.13922210    -0.99913940   -27.47671700
C        8.88922210     2.63386060   -25.76471710
O        9.57522200     3.63886050   -26.11271860
N        8.34622190     2.61986060   -24.51871680
H        7.75022220     1.82186060   -24.33671760
C        8.39222240     3.69886060   -23.49871830
H        8.88622280     4.55986070   -23.94871710
C        6.97822240     4.02886060   -22.97871780
H        6.30622240     3.98786040   -23.84571840
H        6.57122230     3.32786060   -22.23971750
H        6.89722250     4.97186040   -22.42371750
C        9.35922240     3.40886040   -22.28771780
O        9.23022270     4.00686070   -21.21471790
N       10.30422210     2.47086050   -22.45071790
H       10.48622230     2.06786060   -23.36271860
C       11.31222250     2.06986050   -21.51871680
H       10.95822240     1.85186050   -20.51071740
H       11.76522250     1.14786050   -21.88471790
C       12.47822280     3.09786060   -21.36271860
O       12.85022260     3.73886060   -22.34271810
N       13.16322230     3.10986070   -20.22471810
H       13.00222210     2.32686070   -19.60271840
C       14.36722280     3.96486040   -19.96671870
H       14.60722260     4.37086060   -20.94971850
C       14.05822280     5.22586060   -19.00471690
H       13.86722280     4.91686060   -17.97671700
C       15.25122260     6.13386060   -18.77271840
H       16.14922330     5.59286070   -18.45071790
H       15.44822220     6.70186040   -19.69071770
H       15.10922240     6.91786050   -18.01871680
C       12.88622280     6.06286050   -19.65171810
H       13.05222230     6.43486070   -20.66271780
H       11.99322220     5.46986060   -19.84771730
C       12.48122220     7.31286050   -18.83371730
H       11.70522210     7.82186080   -19.41871830
H       12.00822260     6.97986080   -17.90171810
H       13.33222200     7.98086070   -18.65271760
C       15.58222200     3.20886060   -19.44371800
O       15.48122220     2.33086060   -18.58871840
N       16.81622310     3.50286050   -19.88971710
H       16.96922300     4.24086050   -20.56671710
C       18.07822230     2.66886070   -19.66771700
H       17.78722190     1.95586060   -18.89671710
C       18.32922170     1.92686060   -20.92671780
H       18.49822240     2.74786070   -21.63371850
H       19.29322240     1.40586050   -20.87071800
C       17.21122170     1.06486060   -21.46771810
C       16.20122150     1.60886060   -22.28271870
H       16.08222200     2.67186050   -22.42971800
C       15.20922280     0.81086060   -22.94271850
H       14.51122280     1.25386060   -23.63771820
C       15.23922250    -0.52313940   -22.70371820
H       14.50322250    -1.10713950   -23.23571780
C       16.23822210    -1.07313940   -21.80371860
H       16.21722220    -2.12513950   -21.56071850
C       17.26322170    -0.32213940   -21.26371770
H       18.04522320    -0.82013950   -20.70971680
C       19.25222210     3.49486060   -19.16071700
O       20.06622310     2.96886060   -18.38971710
N       19.30922320     4.76386070   -19.58171840
H       18.58922200     4.91386030   -20.27871700
C       20.27322200     5.79486040   -19.22471810
H       19.93422320     6.75286050   -19.61871720
H       20.23922160     5.95386080   -18.14671710
C       21.71522330     5.45786050   -19.74871830
O       21.90022280     5.02386050   -20.88171770
N       22.68322180     5.75486040   -18.91871830
H       22.42122270     6.06686070   -17.99171830
C       24.06322290     5.30086040   -19.14471820
H       24.02822300     4.61186080   -19.98871800
C       24.97422220     6.47686050   -19.43771740
H       24.88022230     7.26086040   -18.68671800
H       26.00122260     6.11886070   -19.50771710
C       24.69422150     7.10186050   -20.75971790
O       24.45222280     6.48786070   -21.76171680
N       24.83722310     8.39786050   -20.78771780
H       24.61122320     8.86686040   -21.65671730
H       25.09822270     8.82586100   -19.90671730
C       24.61022190     4.34986070   -18.12371830
O       25.83422280     4.26486060   -17.97171780
N       23.77122310     3.61786060   -17.36971860
H       22.77122310     3.77786060   -17.39471820
C       24.25522230     2.66886070   -16.37071800
H       25.15722270     2.24886060   -16.81571770
H       24.54222300     3.19286060   -15.45871730
C       23.20722200     1.55786060   -16.08071710
O       22.28122330     1.40286050   -16.86171720
N       23.39822200     0.79886050   -14.99471760
H       24.10922240     0.98686060   -14.29771800
C       22.55122180    -0.38513940   -14.74771790
H       22.23822210    -0.80513940   -15.70471760
C       23.49722290    -1.49413940   -14.21771810
H       22.89622310    -2.39713950   -14.31471730
H       24.42822270    -1.66913940   -14.75671770
O       23.77722170    -1.24713950   -12.85871790
H       24.27422330    -0.42713940   -12.83171750
C       21.37122150    -0.18213940   -13.84671780
O       20.62322240    -1.05513940   -13.51571750
N       21.12022210     1.05086050   -13.37271790
H       21.79022220     1.74086060   -13.68871780
C       20.21922300     1.56286060   -12.21971800
H       20.41722300     0.87286060   -11.39971730
C       20.61122320     3.02286050   -11.79271790
H       20.10722160     3.69186070   -12.49071790
H       20.22522160     3.25286050   -10.79971790
C       22.15322300     3.25086050   -11.79971790
O       22.49822240     4.43686060   -11.76871780
O       22.99122240     2.29486060   -11.78371810
C       18.69022180     1.41586050   -12.49471760
O       17.89422230     1.19186060   -11.58171750
N       18.24922180     1.45086050   -13.75871750
H       18.95022200     1.59486060   -14.47571750
C       16.83622170     1.18086050   -14.14371780
H       16.25122260     0.85686060   -13.28271770
C       16.21422200     2.52986050   -14.68971730
H       16.48422240     3.45286060   -14.17771820
H       16.63722230     2.73886060   -15.67271800
C       14.72722240     2.44786050   -14.77671810
O       14.09322260     2.28086070   -13.76871780
N       14.12422280     2.57486060   -15.91871740
H       13.13122270     2.77386050   -15.90571780
H       14.67322250     2.60886050   -16.76971820
C       16.76922230     0.05286060   -15.21971800
O       15.75722220    -0.01313940   -15.94571780
N       17.72222330    -0.92213950   -15.30271820
H       18.48422240    -0.76213940   -14.65471740
C       17.78122330    -1.97313940   -16.31671710
H       16.90722270    -1.89413940   -16.96371840
C       18.90822220    -1.83313940   -17.30371860
H       18.66722300    -2.60513950   -18.03371810
C       18.87322240    -0.52413950   -17.98071860
H       19.59122280    -0.48313950   -18.80871770
H       17.83622170    -0.40513940   -18.31771850
H       19.09322170     0.22386060   -17.20871730
O       20.08422280    -2.09613940   -16.68971820
H       20.23322300    -3.03213950   -16.83871840
C       17.58522220    -3.35913940   -15.67971800
O       17.95522310    -3.70213940   -14.58471780
N       16.87022210    -4.20713950   -16.40971760
H       16.78422160    -3.82413940   -17.34371760
C       16.38222310    -5.55713940   -16.04371830
H       15.93622210    -5.53213930   -15.04971790
C       15.14322280    -5.93613960   -16.94771770
H       14.49222280    -5.07713940   -17.11171720
H       15.50122260    -6.23813960   -17.93271830
C       14.24422260    -7.05913930   -16.45171740
H       14.82322220    -7.86113930   -15.99271770
C       13.23322200    -6.51213930   -15.37371730
H       12.37722210    -7.15913960   -15.14571760
H       13.73022270    -6.21213960   -14.44371800
H       12.73722270    -5.66013960   -15.85571770
C       13.42622280    -7.75913950   -17.52871700
H       12.84522250    -7.17113920   -18.24971770
H       14.12122250    -8.43213940   -18.04571720
H       12.72522260    -8.47013950   -17.07471850
C       17.44522290    -6.64513920   -16.28871730
O       18.26622200    -6.61413960   -17.19071770
N       17.58922200    -7.70813940   -15.43771740
C       17.33322330    -7.57413960   -14.07271770
H       16.30622290    -7.19813970   -13.98271750
H       17.99922180    -6.80513950   -13.66071800
C       17.52222250    -8.91413970   -13.40671730
H       16.58822250    -9.32013990   -12.99971770
H       18.18122290    -8.73213960   -12.54871750
C       18.13422200    -9.82213970   -14.50371740
H       17.39822200   -10.53213980   -14.89971730
H       19.02722170   -10.37313940   -14.18171790
C       18.42822270    -8.85413930   -15.63971810
H       19.47622300    -8.62013910   -15.45171740
C       18.22822190    -9.31913950   -17.04971690
O       17.12422180    -9.51413920   -17.42371750
N       19.25222210    -9.59913920   -17.78571700
H       20.16922190    -9.31713960   -17.45971680
C       19.29422190   -10.27113910   -19.12171750
H       18.57722280    -9.79113960   -19.78671840
C       20.72122190   -10.20513920   -19.72771840
H       21.40922160   -10.81613920   -19.12971690
H       20.61822320   -10.54813960   -20.76471710
C       21.19822310    -8.77613930   -19.84171870
N       20.71022220    -7.83613970   -20.66371730
C       21.46822170    -6.73613930   -20.41271780
H       21.32222180    -5.75713920   -20.84471700
N       22.41522220    -6.96813960   -19.50071720
H       23.27122310    -6.44613930   -19.37771800
C       22.27122310    -8.28913970   -19.09471700
H       22.91322330    -8.75213910   -18.36071780
C       18.78922270   -11.71313950   -19.10871700
O       18.32722280   -12.21913910   -20.09971810
N       19.04822160   -12.42413900   -18.03371810
H       19.57022290   -11.93013950   -17.31871800
C       18.60922240   -13.78913970   -17.60171700
H       18.91422270   -14.55313970   -18.31671710
C       19.28322220   -14.09113980   -16.23371700
H       19.05922320   -15.09513950   -15.87271790
H       20.36522290   -14.00613980   -16.33871840
O       18.86322210   -13.10813900   -15.25871750
H       19.51222230   -13.13113980   -14.55171780
C       17.05622290   -13.93113900   -17.34171870
O       16.46522330   -14.90213970   -17.80271720
N       16.43722150   -12.93513970   -16.72971730
H       17.01022150   -12.34713940   -16.13671680
C       14.97322270   -12.75513940   -16.65871810
H       14.46422200   -13.65313910   -16.30671690
C       14.68322280   -11.59913920   -15.72871780
H       13.59522250   -11.48813920   -15.64271740
H       15.08722210   -11.88113980   -14.74871730
H       15.06422230   -10.60213950   -15.98371790
C       14.47822280   -12.44213960   -18.11971860
O       13.47622200   -13.00213910   -18.47471810
N       15.23422240   -11.73213960   -18.97571750
H       16.00322150   -11.17613980   -18.62271690
C       14.73622230   -11.59413910   -20.38071820
H       13.75122260   -11.12713910   -20.37371830
C       15.59222220   -10.53513910   -21.17571830
H       16.66222190   -10.74413970   -21.17171860
C       15.05722240   -10.38113980   -22.57571790
H       14.99222280   -11.36913970   -23.04771800
H       14.12222190    -9.81213950   -22.65771870
H       15.84022240    -9.81613920   -23.09671780
O       15.49022200    -9.23413940   -20.57371710
H       16.26522250    -8.67713930   -20.68071750
C       14.72122190   -13.00913910   -21.01871680
O       13.80122280   -13.40213970   -21.72071840
N       15.76522250   -13.87713910   -20.82271770
H       16.53922270   -13.51413920   -20.27971840
C       15.70322230   -15.34613990   -21.22071840
H       15.54522230   -15.36113930   -22.29871750
C       17.04122160   -16.03013990   -20.84271810
H       17.28622250   -15.75613980   -19.81671710
H       16.85522270   -17.10413930   -20.85071750
C       18.23222160   -15.63513950   -21.76071740
H       18.10622220   -16.00914000   -22.77671810
H       18.38922310   -14.55613900   -21.78571700
C       19.58722310   -16.27213860   -21.36571690
H       20.30922320   -15.80113980   -22.03271870
H       19.96322250   -16.01413920   -20.37571720
N       19.61022190   -17.74213980   -21.47071840
H       19.17722320   -18.22713850   -20.69771770
C       19.88322260   -18.55913930   -22.46571730
N       20.54722210   -18.22213940   -23.49571800
H       21.04322240   -17.34313960   -23.47971730
H       20.49722290   -18.68713950   -24.39171790
N       19.56722260   -19.83113860   -22.38771820
H       19.22422220   -20.20213890   -21.51271820
H       19.69722180   -20.44513890   -23.17871860
C       14.43222240   -16.03813930   -20.70371820
O       13.74222280   -16.79113960   -21.43271830
N       14.10122200   -15.83713910   -19.42571830
H       14.73822210   -15.32013990   -18.83171840
C       12.88922210   -16.50914000   -18.93371770
H       13.00822260   -17.53713990   -19.27671810
C       12.82522200   -16.56613920   -17.38971710
H       13.62722210   -17.22013850   -17.02571870
H       12.92722230   -15.61213970   -16.85871700
H       11.86322210   -16.99613950   -17.08271790
C       11.56822200   -16.05813980   -19.51171680
O       10.72822280   -16.83313940   -19.96971700
N       11.31922250   -14.71313950   -19.56571770
H       12.04022220   -14.05813980   -19.28771780
C       10.17522240   -14.12513920   -20.30071830
H        9.26422210   -14.39913940   -19.76971820
C       10.28322220   -12.60613920   -20.21971700
H       11.10022260   -12.32113930   -20.89371680
H        9.33622260   -12.19913960   -20.59471700
H       10.49422260   -12.23913960   -19.20771790
C       10.10622220   -14.73113920   -21.72271730
O        9.04522230   -15.14113900   -22.15671730
N       11.24922280   -14.76613900   -22.46471790
H       12.03822230   -14.24413970   -22.10271840
C       11.29222200   -15.32013990   -23.79571720
H       10.59622190   -14.75113960   -24.41171840
C       12.73022270   -15.19913960   -24.35671810
H       13.33622260   -15.60513970   -23.54771800
H       12.69722270   -15.82713990   -25.24671750
C       13.09122280   -13.70713900   -24.69671820
H       12.34622190   -13.26213930   -25.35671810
H       12.94422250   -13.07613950   -23.82071690
S       14.79122260   -13.31513980   -25.34471700
C       15.01922230   -14.48313900   -26.76471710
H       14.77522280   -15.54013920   -26.59971810
H       14.33322240   -14.18613910   -27.56671710
H       16.05222320   -14.37313940   -27.11571690
C       10.85422230   -16.74514010   -23.82271770
O       10.14322280   -17.04714010   -24.78971860
N       11.21022220   -17.55613900   -22.88271710
H       11.77822210   -17.16213990   -22.14271740
C       10.90722270   -19.01813890   -22.80571750
H       11.12122250   -19.42514040   -23.79371830
C       11.66222290   -19.79813960   -21.64071850
H       12.71622280   -19.55414010   -21.76971820
H       11.23022270   -19.45113950   -20.70171740
C       11.47322270   -21.32713890   -21.77071760
H       10.42822270   -21.63414000   -21.81771850
C       12.08622260   -21.87813950   -23.01271820
H       11.57822230   -21.58713910   -23.94071770
H       13.15922260   -21.66813850   -23.10571860
H       11.95022200   -22.96313860   -22.92071720
C       12.04322240   -21.96313860   -20.50771710
H       13.12722210   -21.82514000   -20.41771700
H       11.51222230   -21.63113980   -19.60771750
H       12.00422190   -23.05913930   -20.53671840
C        9.40422250   -19.25113870   -22.59871860
O        8.67222210   -19.83113860   -23.43271830
N        8.83722210   -18.47913930   -21.67871860
H        9.44322200   -17.88014030   -21.13271710
C        7.38422250   -18.38014030   -21.46571730
H        7.10022260   -19.41413880   -21.27271840
C        7.08222250   -17.59813880   -20.19671820
H        7.41822240   -16.58313940   -20.41371730
C        5.59922220   -17.24913980   -19.84771730
H        5.27622220   -16.45613860   -20.53371810
H        4.99622250   -18.13213920   -20.09271810
H        5.44922260   -16.80014040   -18.85771750
C        7.83422230   -18.12314030   -18.97171780
H        7.40722230   -17.65613940   -18.07571790
H        7.67622230   -19.19614030   -18.80871770
H        8.91422270   -17.94213870   -19.03971860
C        6.60722260   -17.75313950   -22.60871700
O        5.52822260   -18.13714030   -22.91471860
N        7.18366266   -16.81086724   -23.36027105
H        8.09763165   -16.45548563   -23.07870368
C        6.52488947   -16.24425218   -24.54962733
H        5.49185518   -16.04396914   -24.27191026
C        7.18487187   -14.90593059   -24.91942943
H        7.21037450   -14.28314999   -24.02346758
H        8.21701591   -15.08406551   -25.22469041
C        6.47802783   -14.09811447   -26.02384806
H        6.87697573   -13.08276559   -26.00326546
H        6.74417435   -14.53060294   -26.98937965
C        4.94173068   -14.01417290   -25.96279871
H        4.63444803   -13.26714688   -26.69401918
H        4.51810822   -14.96656637   -26.27812713
N        4.39106645   -13.68517370   -24.63039765
H        4.82639196   -14.09941101   -23.82630089
C        3.31587687   -12.95111096   -24.40210349
N        2.69061658   -12.30089287   -25.33027436
H        2.91788258   -12.44398853   -26.30532916
H        1.86292999   -11.77391520   -25.08194059
N        2.78233410   -12.86291751   -23.22362689
H        2.90593078   -13.58513508   -22.53368089
H        1.93571105   -12.30970976   -23.16667286
C        6.41685097   -17.25340386   -25.69987425
O        5.40422992   -17.24422594   -26.37439638
N        7.35022260   -18.19913860   -25.85471730
H        8.19222260   -18.21113970   -25.29171750
C        7.16222240   -19.39414020   -26.69171710
H        6.79622220   -19.02713970   -27.65071870
C        8.42822270   -20.26214030   -26.93471720
H        8.94822220   -20.31213950   -25.97771840
C        8.19722270   -21.73713870   -27.20471760
H        7.74422220   -21.96213910   -28.17771720
H        9.11722280   -22.33214000   -27.27171710
H        7.63422250   -22.26914020   -26.42771720
C        9.44122220   -19.53813930   -27.85971830
H        9.28722290   -19.82913970   -28.89871790
H        9.42722230   -18.45213890   -27.76171680
C       10.87722210   -19.96413990   -27.53771780
H       11.60422230   -19.36913870   -28.10471730
H       11.01022240   -19.69213870   -26.48371700
H       11.14022250   -21.02913860   -27.51871680
C        5.99422220   -20.22913930   -26.19071770
O        5.06922250   -20.46413990   -26.92771720
N        6.04822250   -20.62314030   -24.98971750
H        6.91522220   -20.44314000   -24.49871830
C        5.05222230   -21.54014020   -24.39971730
H        4.99922230   -22.50013920   -24.91371730
C        5.57022240   -21.95714000   -22.96871760
H        6.64422230   -22.11213870   -23.07271770
H        5.53222230   -21.17514040   -22.21071820
C        5.15322260   -23.35413930   -22.46371840
O        5.37222240   -24.37314030   -23.09071730
N        4.56422230   -23.40713880   -21.31771850
H        4.30022240   -24.31313900   -20.94871710
H        4.36022230   -22.53314020   -20.84771730
C        3.61122250   -21.02713970   -24.30671690
O        2.71822240   -21.83413890   -24.50671770
N        3.40522240   -19.73814010   -24.20671840
H        4.27622220   -19.23313900   -24.09571840
C        2.12522240   -19.05014040   -24.37371830
H        1.40622230   -19.35713960   -23.61471750
C        2.39222240   -17.55313870   -24.24771690
H        3.13222240   -17.32114030   -25.01371770
C        1.10722240   -16.80613900   -24.50571820
H        1.17222240   -15.76013950   -24.18371770
H        1.03622230   -16.58214000   -25.57671740
H        0.24522240   -17.44013980   -24.26271820
O        2.93822240   -17.13414000   -23.02171710
H        3.72422240   -17.64913940   -22.82671740
C        1.52922240   -19.46714020   -25.75171850
O        0.36322240   -19.91313930   -25.84671780
N        2.26622250   -19.13613890   -26.84071730
H        3.16322230   -18.68614010   -26.70371820
C        1.82222240   -19.05213930   -28.20571710
H        0.86022240   -18.54513930   -28.14171790
C        2.80922250   -18.08713910   -28.93371770
H        3.80022240   -18.54113960   -28.94871710
H        2.41022230   -18.06613920   -29.94771770
C        2.79822230   -16.67514040   -28.32571790
H        2.89122250   -16.68914030   -27.23971750
C        3.88922240   -15.76813980   -28.92771720
H        3.91522240   -14.72713950   -28.58071710
H        4.86922220   -16.22713850   -28.75171850
H        3.70622230   -15.71713920   -30.00871850
C        1.46022240   -15.96113970   -28.51871680
H        1.58922240   -14.98513980   -28.03571700
H        1.12322240   -15.89813900   -29.56071850
H        0.73222240   -16.43313980   -27.84771730
C        1.74622240   -20.45613860   -28.93371770
O        0.93322240   -20.75914000   -29.80271720
N        2.50622250   -21.41313930   -28.37571720
H        3.17422250   -21.13813970   -27.66571810
C        2.62522240   -22.77013970   -28.82871820
H        2.57522250   -22.70413970   -29.91571810
C        4.06522230   -23.29014020   -28.42771720
H        4.84922220   -22.53713990   -28.50571820
H        4.07022240   -23.43313980   -27.34671780
C        4.52722220   -24.60313990   -29.11171720
H        3.88422250   -25.46213910   -28.91971780
C        4.86122230   -24.39913940   -30.60971830
H        5.39722250   -23.45213890   -30.75071720
H        5.48122220   -25.21313860   -31.00671770
H        4.01622250   -24.30913930   -31.30371860
C        5.92522240   -25.04913900   -28.61171720
H        6.62022260   -24.20513920   -28.70471760
H        5.87322240   -25.44913860   -27.59171870
H        6.32022240   -25.91113850   -29.16271780
C        1.42822240   -23.64913940   -28.39071850
O        1.23722240   -24.69513890   -28.99671750
N        0.60522240   -23.24213980   -27.40771870
H        0.79122240   -22.34113880   -26.98471830
C       -0.71477760   -23.73613930   -27.10271840
H       -0.51677760   -24.80613900   -27.03571700
C       -1.26177760   -23.17313960   -25.85671810
H       -1.62677760   -22.15613940   -25.99471860
H       -2.04077770   -23.85614010   -25.51671790
C       -0.25277760   -23.07114030   -24.66671750
H        0.41422240   -22.23313900   -24.86971860
H       -0.82877760   -22.80813980   -23.77971840
C        0.45822240   -24.40013890   -24.22971730
O       -0.08577760   -25.41413880   -24.03771780
N        1.75622240   -24.44614030   -24.07271770
H        2.22422240   -25.26113890   -23.69271850
H        2.27622250   -23.62813950   -24.36571690
C       -1.65577760   -23.58113860   -28.33071710
O       -2.68177770   -24.22113990   -28.42971800
N       -1.44477760   -22.68013950   -29.27771760
H       -0.71377760   -22.00313950   -29.10071750
C       -2.23877760   -22.70613860   -30.58271790
H       -1.65477760   -22.24213980   -31.37771800
H       -2.42177770   -23.74613950   -30.85371780
C       -3.56377770   -21.99514010   -30.52771760
O       -4.43677760   -22.26713940   -31.29471780
N       -3.68977760   -21.01614000   -29.71371840
H       -2.88177750   -20.89613910   -29.11471750
C       -4.87477780   -20.18013950   -29.49171830
H       -5.59377770   -20.41213990   -30.27771760
C       -5.61477760   -20.52713970   -28.16371730
H       -4.91077760   -20.33713910   -27.34371760
H       -6.48977760   -19.86513900   -28.14671710
C       -5.99677750   -21.95113950   -28.04771800
C       -7.09777780   -22.40313910   -28.77571870
H       -7.56177760   -21.71714020   -29.46771810
C       -7.51977780   -23.72013850   -28.59971810
H       -8.38177780   -24.14213940   -29.09371760
C       -6.76377770   -24.56513980   -27.72471810
O       -7.16977740   -25.77113910   -27.41471860
H       -6.69277760   -26.09413910   -26.64771840
C       -5.50177760   -24.11813930   -27.23871800
H       -4.89577770   -24.80014040   -26.66071700
C       -5.16177750   -22.78913880   -27.31371690
H       -4.28777740   -22.42813870   -26.79271700
C       -4.62177750   -18.64613910   -29.60171700
O       -5.51177740   -17.86413960   -29.50971790
N       -3.43177770   -18.22713850   -30.01071740
H       -2.82177760   -19.02713970   -30.12171750
C       -2.92777750   -16.88113980   -30.00671770
H       -3.48177770   -16.26513860   -29.29771800
C       -1.54077760   -16.91514020   -29.51171680
H       -0.98277760   -17.55313870   -30.19671820
H       -1.10477760   -15.92013930   -29.59771730
O       -1.46377770   -17.24114040   -28.14871790
H       -1.65877760   -16.44813920   -27.64471820
C       -2.86377760   -16.12813950   -31.34371760
O       -2.73277760   -14.87513920   -31.29471780
N       -2.84977770   -16.74814030   -32.54071810
H       -2.94177770   -17.75613980   -32.55471800
C       -2.99977760   -16.04313850   -33.83271790
H       -3.33277750   -16.84113880   -34.49571610
H       -3.77977750   -15.28613950   -33.76071930
C       -1.71177760   -15.47213940   -34.24371720
O       -1.63777760   -14.25913910   -34.54571910
N       -0.66077760   -16.33913990   -34.49271770
H       -0.68877760   -17.34113880   -34.34571840
C        0.69922240   -15.83713910   -34.79171750
H        0.53922240   -14.99513910   -35.46571730
C        1.48622240   -15.44413950   -33.53771590
H        0.90322240   -14.62813950   -33.10971830
C        1.61522230   -16.69013980   -32.59371950
H        1.98322240   -17.61913870   -33.04771800
H        2.42322230   -16.47713850   -31.88371850
H        0.65622240   -16.78213880   -32.06971740
C        2.92322230   -14.94613930   -33.83771900
H        3.68122240   -15.73013970   -33.81671910
H        2.98722240   -14.47313980   -34.81671910
C        3.20822240   -13.63913920   -32.97171780
H        3.24622250   -13.90813920   -31.90871810
H        4.21122220   -13.28213980   -33.23571780
H        2.47622230   -12.83613970   -33.11971660
C        1.44922240   -16.91713910   -35.60571670
O        1.12022230   -18.10413930   -35.49871830
N        2.29422240   -16.51413920   -36.57071690
H        2.46622230   -15.52113910   -36.67171860
C        3.08422230   -17.39713860   -37.39471820
H        2.49522230   -18.17013930   -37.88871770
C        3.87722230   -16.59914020   -38.46671680
H        4.45822240   -15.83913900   -37.94371800
H        4.60322240   -17.27913860   -38.91171650
C        3.05222250   -16.12714000   -39.68171690
H        2.69422250   -16.99413870   -40.23771670
H        2.18322230   -15.55013940   -39.36371610
C        4.00922250   -15.32213970   -40.49771880
H        4.91022250   -15.92713930   -40.60371780
H        3.50022240   -15.16713910   -41.44871900
N        4.22822240   -14.05013940   -39.90571590
H        3.66022230   -13.83913900   -39.09771730
C        4.76622250   -13.02213950   -40.54571910
N        5.44122220   -13.10013960   -41.61071780
H        5.47422220   -13.93513970   -42.17871860
H        6.00122260   -12.30413910   -41.88071820
N        4.64322230   -11.89413930   -40.01471710
H        4.17622230   -11.72513960   -39.13471600
H        5.01322220   -11.09013940   -40.50071720
C        4.05822230   -18.14814000   -36.53571700
O        4.81322240   -17.55513950   -35.84971620
N        4.05222230   -19.45813940   -36.68171690
H        3.46122240   -19.81613920   -37.42271800
C        5.02522230   -20.31414030   -36.00971600
H        4.92822220   -20.18013950   -34.93271640
C        4.62022260   -21.77213860   -36.19471740
H        3.66722250   -21.89814000   -35.66671750
H        4.42622230   -21.82114030   -37.27371600
C        5.46822260   -22.89814000   -35.61071780
C        6.67722230   -23.25713920   -36.12571720
H        7.23522230   -22.59813880   -36.77371600
C        7.42522240   -24.30414010   -35.52371600
H        8.38722230   -24.55113980   -35.94771960
C        6.92222260   -25.07613950   -34.46571730
H        7.51522250   -25.90313910   -34.10271840
C        5.69622230   -24.64114000   -33.96171950
H        5.33622220   -25.32013890   -33.20171740
C        4.88922260   -23.58514020   -34.53871920
H        3.89022230   -23.38313870   -34.17971800
C        6.52722220   -19.98713870   -36.33371730
O        7.35222240   -20.27314000   -35.51571660
N        6.79022220   -19.24814030   -37.36371610
H        6.03522250   -19.02913860   -38.00171660
C        8.11222270   -18.88913920   -37.90071870
H        8.80622200   -19.72813990   -37.96771620
C        7.86622240   -18.10614010   -39.22671890
H        6.97622250   -17.48213960   -39.14071660
H        8.75722220   -17.51214030   -39.43371960
C        7.87422230   -19.07514000   -40.40771870
H        8.03622250   -18.54413990   -41.34571840
H        8.65822220   -19.81313900   -40.23971940
C        6.56822250   -19.76813890   -40.62871930
O        6.57322220   -20.73313900   -41.42571640
O        5.51822230   -19.50113870   -39.99171830
C        8.77622220   -17.89613910   -36.93871690
O        9.97222230   -17.98313900   -36.78371810
N        8.03722290   -17.00113870   -36.32171630
H        7.03322220   -17.02314000   -36.45171740
C        8.55022240   -16.08313940   -35.26771930
H        9.41222290   -15.55313970   -35.67271800
C        7.50522230   -14.98813920   -34.93771740
H        6.60622220   -15.56613920   -34.72571950
C        7.74722240   -14.21913910   -33.58471680
H        6.78422260   -13.82313920   -33.23771670
H        7.97822240   -14.96113970   -32.80971910
H        8.40822220   -13.34713940   -33.66271590
C        7.27822260   -14.03913970   -36.09571840
H        8.03322220   -13.25313950   -36.10671620
H        7.39122250   -14.53513910   -37.05971910
C        5.85422230   -13.41413970   -36.15471650
H        5.69322250   -12.76213930   -37.02171710
H        5.14822240   -14.24913980   -36.23971940
H        5.62522220   -12.87713910   -35.22671890
C        8.95722200   -16.97813990   -34.05171590
O        9.89822200   -16.57713890   -33.35371780
N        8.24522210   -18.11813930   -33.77271650
H        7.54022220   -18.51013950   -34.38571930
C        8.55822280   -18.84413910   -32.56371690
H        8.72922230   -18.15613940   -31.73571780
C        7.39322230   -19.75214000   -32.26371770
H        7.33822250   -20.61013980   -32.93271640
H        7.63322260   -20.15313910   -31.27871700
C        6.04022220   -19.02913860   -32.12871930
H        5.75322250   -18.74013900   -33.13971710
C        4.89022250   -20.03314020   -31.83371730
H        3.92222240   -19.52113910   -31.89771840
H        4.84722230   -20.84914020   -32.56571960
H        4.91522220   -20.44413950   -30.81671710
C        5.91022250   -17.84914020   -31.14171790
H        6.47222230   -16.99413870   -31.53771780
H        4.84822230   -17.60713960   -31.01471710
H        6.28122230   -18.22414020   -30.17971800
C        9.90722270   -19.55014040   -32.68671800
O       10.71222210   -19.68313980   -31.76471710
N       10.21022220   -19.95014000   -33.94371800
H        9.54322240   -19.86413960   -34.70071790
C       11.57922270   -20.52314000   -34.28771590
H       11.84622190   -21.30913930   -33.58071900
C       11.60422230   -21.16113850   -35.62771610
H       11.54922200   -20.39213940   -36.39771650
H       12.58922200   -21.61113930   -35.75371930
C       10.60722260   -22.21213910   -36.03071590
H       10.36222270   -22.78713990   -35.13771820
H        9.61322210   -21.85813900   -36.30171590
C       11.12022210   -23.18513870   -37.04271700
O       12.02022270   -22.90013890   -37.84971620
O       10.39122200   -24.18013950   -37.23171620
C       12.61522200   -19.41514020   -34.12871930
O       13.59722230   -19.73013880   -33.54371640
N       12.27622220   -18.17214010   -34.44571690
H       11.45322230   -17.99114040   -35.00771710
C       13.19422250   -17.09313960   -34.33871840
H       14.14222240   -17.35914040   -34.80671690
C       12.59722230   -15.88813970   -35.03271870
H       11.62422280   -15.58713910   -34.62271880
H       13.23822210   -15.00313950   -35.12471770
H       12.44322200   -16.14414020   -36.08771900
C       13.53222270   -16.81613920   -32.81171800
O       14.64522270   -16.82413860   -32.45271680
N       12.52722260   -16.73913960   -31.88371850
H       11.63022230   -16.69413950   -32.35171890
C       12.66022210   -16.61314010   -30.38571740
H       13.21022220   -15.67613980   -30.30471800
C       11.32122230   -16.41013910   -29.70571710
H       10.83722210   -17.35313990   -29.96171760
C       11.46522240   -16.31513980   -28.14371680
H       12.35222240   -16.87513920   -27.82271770
H       11.63522240   -15.27713970   -27.83071710
H       10.60422230   -16.73613930   -27.60971830
C       10.54822250   -15.22113990   -30.13171770
H       11.04422280   -14.29413990   -29.84371760
H       10.59522250   -15.20613960   -31.22071840
C        9.08322240   -15.20113950   -29.69471740
H        8.57822230   -16.02314000   -30.21571730
H        8.93122200   -15.29713920   -28.61271860
H        8.64022250   -14.23713970   -29.97171780
C       13.50322250   -17.82713890   -29.82771680
O       14.41522220   -17.60313990   -29.00071720
N       13.35222240   -19.06814000   -30.39271740
H       12.56222250   -19.17713930   -31.01771740
C       14.17122270   -20.27314000   -30.08771710
H       14.24122240   -20.45413970   -29.01571850
C       13.59722230   -21.55813980   -30.70971680
H       13.38722230   -21.40413860   -31.76771740
C       14.49122240   -22.80313870   -30.44771770
H       13.97522260   -23.71213910   -30.77971840
H       15.47422220   -22.63613890   -30.90671730
H       14.52022270   -22.83613970   -29.35171700
O       12.29622270   -21.70213890   -30.10971830
H       11.76322270   -20.96913910   -30.42571830
C       15.62122250   -20.09713940   -30.53271870
O       16.51522250   -20.18914030   -29.73771860
N       15.82522200   -19.73313900   -31.74371720
H       15.06722260   -19.82913970   -32.40871810
C       17.10222240   -19.46113970   -32.37071610
H       17.69522290   -20.36813930   -32.25171660
C       16.89022250   -19.35013960   -33.87871930
H       16.03622250   -18.68614010   -34.01671600
H       17.66722300   -18.75313950   -34.35571670
C       16.76722150   -20.63513950   -34.61571880
H       16.31622310   -21.40114020   -33.98471830
H       16.03922270   -20.39513970   -35.39071660
C       18.01022150   -21.10713960   -35.35371780
H       18.23022270   -20.35914040   -36.11571880
H       18.86322210   -21.16514020   -34.67671590
C       17.75722310   -22.44113920   -36.07571790
H       17.34822270   -22.97113990   -35.21471790
H       17.05022240   -22.45213890   -36.90571590
N       19.03322220   -23.05313870   -36.47771840
H       19.44222260   -22.62014010   -37.29371640
H       19.69922260   -22.80414010   -35.75971600
H       18.94822310   -24.05014040   -36.61471940
C       17.88022230   -18.28713990   -31.75971790
O       19.01622200   -18.47713850   -31.39871790
N       17.28422160   -17.14414020   -31.51971820
H       16.34422300   -16.97414020   -31.85871700
C       17.89722250   -16.06013870   -30.75971790
H       18.84722330   -15.80913930   -31.23171810
C       16.94022180   -14.84913920   -30.88371850
H       15.94022270   -15.17813970   -31.19271850
H       16.74422260   -14.33113960   -29.93671800
C       17.34022330   -13.81713960   -31.94571690
C       17.13122180   -14.02813910   -33.31271740
H       16.55922320   -14.87313940   -33.66571810
C       17.59322170   -13.12013910   -34.28471760
H       17.39422230   -13.20713900   -35.34271620
C       18.19922260   -11.95713900   -33.89571760
H       18.53422160   -11.27113910   -34.65971760
C       18.48522190   -11.68613910   -32.57471850
H       18.84422300   -10.70513920   -32.29871750
C       17.99022290   -12.59513950   -31.55371860
H       18.12122150   -12.34213920   -30.51171680
C       18.22022250   -16.46413990   -29.31571770
O       19.31122210   -16.20213890   -28.83571820
N       17.30722240   -17.15013890   -28.57471850
H       16.47822190   -17.43813900   -29.08071710
C       17.57022290   -17.67713930   -27.17071720
H       17.83122250   -16.86314010   -26.49371720
C       16.25822260   -18.28713990   -26.62771800
H       15.48822210   -17.51813890   -26.70171740
H       15.99422260   -19.08613970   -27.32071690
C       16.25622180   -18.74613950   -25.18671800
H       17.10422330   -19.41013910   -25.01671790
C       16.60522270   -17.57913970   -24.31871800
H       16.11722180   -16.63014030   -24.57171820
H       16.40022280   -17.77614020   -23.25871850
H       17.67822270   -17.35914040   -24.37071800
C       14.96722220   -19.42313960   -24.76571850
H       15.06522270   -19.89114000   -23.77871700
H       14.11022280   -18.74114040   -24.70071790
H       14.67122270   -20.06114010   -25.60771750
C       18.70022200   -18.71113970   -27.11071780
O       19.59922220   -18.48013880   -26.37571720
N       18.76622200   -19.74313930   -28.01271820
H       18.07022290   -19.84513850   -28.74171830
C       19.84722330   -20.72414020   -28.08471680
H       20.15622330   -21.01313970   -27.08071710
C       19.22722240   -21.87413980   -28.97171780
H       18.86922260   -21.48814010   -29.92571830
H       20.00322150   -22.57013890   -29.29071810
C       18.18622210   -22.74913980   -28.33571820
O       18.05522160   -22.87714000   -27.12271690
N       17.42222210   -23.41813850   -29.12371830
H       16.76422310   -24.07814030   -28.72671700
H       17.60522270   -23.25514030   -30.10671810
C       21.07522200   -20.20113950   -28.77971840
O       22.06822200   -20.90814020   -28.55071830
N       21.02322200   -19.02513890   -29.45471760
H       20.14322280   -18.55613900   -29.63071820
C       22.23722270   -18.29413990   -29.83971790
H       23.05922320   -19.00914000   -29.83771710
C       22.15422250   -17.76113890   -31.30171780
H       21.31822200   -17.06513980   -31.23571780
H       23.10222240   -17.31913950   -31.60971830
C       21.86222270   -18.77314000   -32.43871690
H       21.18122290   -19.56313900   -32.12171940
H       21.48622320   -18.19213870   -33.28071590
C       23.13222310   -19.50013920   -32.74871830
O       24.10422330   -18.92413900   -33.27971650
N       23.24822240   -20.77813910   -32.61871720
H       23.98822210   -21.26513860   -33.11071780
H       22.50222210   -21.27314000   -32.14371870
C       22.73622320   -17.26013950   -28.77171710
O       23.85722160   -16.78013990   -28.83671760
N       21.90922160   -17.10914040   -27.72671700
H       21.03122330   -17.59713940   -27.59571840
C       22.25522230   -16.17713930   -26.58271790
H       21.29022220   -16.11213870   -26.07971760
C       23.32422260   -16.84914020   -25.76571850
H       23.13422200   -17.92013930   -25.69871710
H       24.32622150   -16.76614000   -26.18571850
C       23.29222300   -16.39213940   -24.35371780
O       22.29522320   -15.84613990   -23.86471750
N       24.37122150   -16.60213850   -23.62771800
H       24.36122320   -16.48814010   -22.62071800
H       25.13922310   -17.15013890   -23.99571800
C       22.53922270   -14.72713950   -27.06871800
O       23.51322170   -14.04613970   -26.74171830
N       21.60722160   -14.27913950   -27.95671840
H       20.87322240   -14.88113980   -28.30871770
C       21.48622320   -12.81213950   -28.40771870
H       22.22222330   -12.20913980   -27.87571720
C       21.81822200   -12.68013950   -29.92071720
H       20.98722270   -13.14113900   -30.45271680
C       21.89422230   -11.23913960   -30.41471860
H       22.65122220   -10.74613950   -29.79371830
H       22.11222270   -11.20913980   -31.48971750
H       20.96622280   -10.66813950   -30.28971860
C       23.17522240   -13.28013900   -30.43371770
H       23.95822330   -12.56413940   -30.68371770
H       23.58322330   -13.98113920   -29.70571710
C       22.83822250   -14.15213970   -31.65171810
H       23.71822170   -14.49413970   -32.20971680
H       22.26822280   -15.02313900   -31.30771830
H       22.27122310   -13.56613920   -32.38571930
C       20.10022160   -12.32213970   -28.01371770
O       19.12422180   -12.90313910   -28.45071790
N       20.00422290   -11.39513970   -27.04871750
H       20.87422180   -10.93113900   -26.81871800
C       18.78522300   -11.16913990   -26.29671860
H       17.99522210   -11.70813940   -26.82071690
C       18.82422260   -11.70713900   -24.89771840
H       17.88922310   -11.45013900   -24.39871790
C       18.88022230   -13.15613940   -24.70371820
H       18.63622280   -13.43813990   -23.67171860
H       18.13422200   -13.71513940   -25.28171730
H       19.87522320   -13.54613970   -24.94971850
O       19.79922290   -11.17613980   -24.12571720
H       19.43022160   -10.45813940   -23.60771750
C       18.66622160    -9.62313940   -26.17271800
O       19.58522220    -8.83413980   -26.23171810
N       17.41622160    -9.09613990   -26.06571770
C       16.11422160    -9.82513900   -26.25171850
H       16.07622150   -10.59413910   -25.46971700
H       16.04022220   -10.24713900   -27.26071740
C       15.00222210    -8.81313990   -25.96671870
H       14.67922210    -8.83313940   -24.91871830
H       14.11422250    -9.01513960   -26.57771680
C       15.64922240    -7.41213940   -26.37071800
H       15.19522290    -6.50913950   -25.94571690
H       15.54822250    -7.28113940   -27.45471760
C       17.12522320    -7.63013940   -25.95371820
H       17.78922270    -7.06213950   -26.60471730
C       17.42522240    -7.02113960   -24.52871700
O       17.06822200    -7.69113920   -23.53471760
N       17.89922330    -5.79013970   -24.51171680
H       18.05122180    -5.25613930   -25.35971830
C       18.09622190    -5.06913950   -23.23171810
H       18.36622240    -5.78313920   -22.45371820
C       19.12322240    -3.91513940   -23.42571830
H       18.77622220    -3.22313950   -24.19271850
H       19.16322330    -3.33113930   -22.50671770
S       20.77322200    -4.51113940   -23.99571800
H       21.31722260    -4.26713940   -22.80071830
C       16.71422200    -4.58813950   -22.77171710
O       16.02922250    -3.86713930   -23.49071690
N       16.25422290    -4.98613930   -21.60871700
H       16.87822150    -5.46313950   -20.96771810
C       14.85722260    -4.70713950   -21.14671710
H       14.37222190    -4.19713930   -21.97971730
C       14.05922220    -5.95813940   -20.68771740
H       14.74522210    -6.78013940   -20.48771860
H       13.55622200    -5.64013960   -19.77471730
C       13.04722210    -6.39313940   -21.75971790
H       12.34422210    -5.57513950   -21.92071720
C       13.70722200    -6.68813940   -23.08571820
H       13.01022240    -7.13113930   -23.80671690
H       14.05322270    -5.72913930   -23.48871800
H       14.58822250    -7.33813950   -23.00871850
C       12.25622270    -7.65113930   -21.40371700
H       11.66822240    -8.08713910   -22.22071840
H       12.89622210    -8.44713970   -21.00171850
H       11.60722260    -7.47913930   -20.53671840
C       14.87222190    -3.66113950   -19.98771860
O       15.89422230    -3.67413950   -19.23871800
N       13.86322210    -2.76013950   -19.82271770
C       12.77022270    -2.61713930   -20.70171740
H       12.06622220    -3.45813940   -20.68171690
H       13.15522190    -2.37213950   -21.69871710
C       11.95422270    -1.42813940   -20.30271720
H       11.05122280    -1.87713940   -19.87271690
H       11.75022220    -0.83313940   -21.20071790
C       12.78922270    -0.74313940   -19.26071740
H       12.27222250    -0.23213940   -18.43971820
H       13.43122200     0.03486060   -19.69271850
C       13.70922280    -1.85313940   -18.75171850
H       14.63322260    -1.32913950   -18.50671770
C       13.16722200    -2.53413940   -17.48171810
O       12.34722230    -3.41213940   -17.44471740
N       13.65722270    -2.08013940   -16.32171820
H       14.38522240    -1.37913940   -16.25571820
C       13.33322240    -2.70913930   -14.97771740
H       13.58522220    -3.76613950   -15.07171820
C       14.34522250    -1.98513950   -14.05771730
H       15.36122230    -2.16813950   -14.40571780
H       14.17922210    -0.90813950   -14.06571770
C       14.31622220    -2.48213930   -12.56571770
H       13.32022290    -2.43813940   -12.12571810
C       14.93822190    -3.92013960   -12.44871810
H       16.03322220    -3.85813950   -12.47771740
H       14.61422250    -4.33713960   -11.48671820
H       14.36022280    -4.51913930   -13.16271780
C       15.23022270    -1.61713950   -11.67771820
H       16.26122280    -1.70313940   -12.04071810
H       14.93622210    -0.56013940   -11.69471740
H       15.23722270    -1.84313940   -10.60371780
C       11.90822220    -2.53613950   -14.47171780
O       11.40422250    -3.27713940   -13.70371820
N       11.27222250    -1.49913940   -15.02971740
H       11.77322200    -1.16913940   -15.84571740
C        9.92622280    -0.96213940   -14.70171740
H        9.20922280    -1.73413940   -14.42071820
C        9.98322200    -0.00313940   -13.48571780
H        9.04322240     0.50886050   -13.28071780
H       10.08122250    -0.67213950   -12.63071730
C       11.18222240     0.97286060   -13.37971780
H       12.08122250     0.36286060   -13.47271730
H       11.25022220     1.67386050   -14.21271800
C       11.16822240     1.80986060   -12.16571810
H       11.74422260     2.71986060   -12.33171750
H       10.17522240     2.25386050   -12.09271810
N       11.56022260     1.29686060   -10.87571810
H       10.83422280     0.87686060   -10.31271740
C       12.80622200     1.26186060   -10.42471790
N       13.90722270     1.59786060   -11.09971810
H       13.82122230     2.05186060   -11.99771790
H       14.80922220     1.47886060   -10.66171740
N       13.09122280     0.83786060    -9.27971740
H       12.34922220     0.53086050    -8.66571810
H       13.97822280     1.10486050    -8.87571810
C        9.26422210    -0.42613940   -16.00971790
O        9.86522200    -0.56413940   -17.02471730
N        8.05222230     0.10786060   -15.92271800
H        7.56022260     0.16586060   -15.03971770
C        7.34422250     0.57386060   -17.12871740
H        7.23022220     1.65586050   -17.06171800
H        7.92322250     0.62186060   -18.05171780
C        5.94422250    -0.02813940   -17.39771840
O        5.32922220     0.40486060   -18.29471780
N        5.46475791    -1.00016258   -16.61487271
H        5.99828878    -1.29655259   -15.80887114
C        4.14245796    -1.62106542   -16.81944168
H        3.50571986    -0.89098688   -17.31374390
C        4.22553890    -2.84588839   -17.74549944
H        4.67020952    -2.54651618   -18.69506376
C        5.03796572    -3.99718733   -17.14835700
H        5.28603812    -4.73579166   -17.91605183
H        5.98620185    -3.63493015   -16.73582276
H        4.49074995    -4.50547123   -16.34293354
O        2.91197764    -3.30454836   -17.97031469
H        2.92217530    -4.13482610   -18.46250301
C        3.44006909    -1.98315388   -15.51360054
O        4.07723233    -2.35250810   -14.54288297
N        2.10813616    -1.88163922   -15.51223069
H        1.66717244    -1.57981701   -16.37263727
C        1.21872652    -2.29784759   -14.41652127
H        1.68106076    -1.98125098   -13.48797154
C       -0.14194769    -1.56681414   -14.48845105
H       -0.60959185    -1.71715980   -13.51386225
C        0.05981520    -0.04919927   -14.62070569
H        0.44363613     0.23494165   -15.60801225
H       -0.89182931     0.46358240   -14.46615451
H        0.76018495     0.31778173   -13.85994021
C       -1.15630654    -2.11250234   -15.52487977
H       -1.40796657    -3.14143709   -15.26955709
H       -2.07683520    -1.53387082   -15.44029332
C       -0.72475499    -2.08406578   -16.99583512
H       -1.53343604    -2.47107446   -17.62823463
H       -0.50689743    -1.06075393   -17.31958574
H        0.15594379    -2.71313676   -17.16806906
C        1.02899889    -3.82161212   -14.31345637
O        0.31825253    -4.27346927   -13.42895483
N        1.62922981    -4.59395655   -15.22919707
H        2.22157450    -4.13444187   -15.90952799
C        1.34422612    -6.02362828   -15.44702420
H        1.80385925    -6.31395594   -16.38825286
C        1.99236457    -6.91507980   -14.36355402
H        1.54985993    -6.67490875   -13.39865981
C        1.84854622    -8.41902017   -14.61881364
H        0.80216649    -8.72987497   -14.58794691
H        2.24500834    -8.69434718   -15.60279850
H        2.39084726    -8.98992385   -13.85543877
O        3.38205526    -6.68777218   -14.26806600
H        3.77564038    -7.03158113   -15.10885572
C       -0.16701057    -6.23514916   -15.60309195
O       -0.80282918    -6.82673347   -14.72992204
N       -0.75778956    -5.64640253   -16.66798531
H       -0.07828724    -5.36332823   -17.38721711
C       -2.06993761    -6.23812149   -17.10596038
C       -3.23907943    -5.49913735   -16.44161107
H       -3.13580125    -5.54061615   -15.34082952
H       -4.20515555    -5.96072686   -16.71798979
H       -3.24523807    -4.44014601   -16.76206690
H       -2.11158038    -7.30916113   -16.79300399
C       -2.11812028    -6.20557852   -18.60264173
N       -3.02698433    -5.64638569   -19.41227078
C       -2.68211722    -5.95744810   -20.72653088
C       -3.53284018    -5.61560364   -21.91454536
H       -3.98966308    -4.61500091   -21.77397124
H       -2.87408829    -5.55428642   -22.80548989
N       -4.54701401    -6.66493283   -22.19716315
H       -5.20101552    -6.37156084   -22.93747325
H       -5.11833601    -6.83888941   -21.35773872
C       -1.49324555    -6.74030590   -20.74025434
O       -0.75469846    -7.25164336   -21.64756050
N       -1.17682117    -6.89988644   -19.36551812
C       -0.01555125    -7.65533554   -18.96968430
H        0.13033949    -8.44854476   -19.72589653
H       -0.12624119    -8.10843367   -17.96964387
C        1.26445711    -6.79871415   -18.99680967
O        1.26425210    -5.59561595   -18.78947325
N        2.40298761    -7.42590977   -19.28750139
H        2.35334165    -8.41578255   -19.52782428
C        3.74551405    -6.82243554   -19.26129976
H        3.73640800    -6.10112098   -18.44908274
C        4.78527895    -7.88499887   -18.87357602
H        4.74376210    -8.70254535   -19.59333677
H        5.77730563    -7.43444616   -18.91306694
C        4.59348415    -8.43411880   -17.45705737
O        4.33330947    -7.62153841   -16.53729818
O        4.77248959    -9.66149118   -17.27372432
C        4.11742797    -6.01414039   -20.53156037
O        5.24738323    -6.03441853   -20.99428867
N        3.14714212    -5.25767608   -21.05945829
H        2.24313102    -5.34322261   -20.60323899
C        3.15287661    -4.57301063   -22.36389753
H        2.98221007    -5.31831423   -23.13616559
C        1.98011904    -3.56770964   -22.39342546
H        2.08465455    -2.89530273   -21.54068008
H        2.05342522    -2.96795859   -23.29813188
C        0.57560603    -4.19769553   -22.35529629
H        0.53636081    -4.94760734   -21.56906254
C       -0.46911452    -3.12704194   -22.04546925
H       -1.47231354    -3.56880614   -22.02408516
H       -0.28141591    -2.68239449   -21.06116108
H       -0.45938520    -2.33636695   -22.80483365
C        0.21546320    -4.83261789   -23.69742840
H        0.23072466    -4.09327924   -24.50616076
H        0.91955313    -5.63411178   -23.93707244
H       -0.78353560    -5.28013196   -23.65088669
C        4.46945802    -3.87252089   -22.74936301
O        5.06385773    -4.19211552   -23.76405539
N        4.92257022    -2.89556670   -21.95650669
H        4.38732047    -2.67503466   -21.12896601
C        6.10284296    -2.07129308   -22.28768520
H        5.97877583    -1.72580448   -23.31499228
C        6.13712259    -0.79580094   -21.41129031
H        5.91348398    -1.06789108   -20.38431239
C        7.48344000    -0.05939340   -21.42326257
H        7.77844121     0.20205806   -22.44549329
H        7.41766953     0.86706033   -20.83780054
H        8.27557803    -0.67381319   -20.97944131
C        5.03900306     0.18382419   -21.83890329
H        4.04913007    -0.28235126   -21.77771977
H        5.03163861     1.05555892   -21.17221171
H        5.19667537     0.53694076   -22.86390200
C        7.41893828    -2.88817173   -22.30506658
O        8.14693506    -2.76647287   -23.27333747
N        7.74622250    -3.75113940   -21.31771850
C        7.26022240    -3.55713940   -19.94971850
H        6.30922220    -4.10413930   -19.97571750
H        7.11022230    -2.51413940   -19.64371680
C        8.29522230    -4.20913930   -19.03271870
H        7.87422230    -4.68913940   -18.13971710
H        9.05222230    -3.47413950   -18.73371700
C        9.03622250    -5.13413950   -19.98571780
H        8.51222230    -6.09713940   -20.01071740
H       10.10222240    -5.32813930   -19.81671710
C        8.93222240    -4.54713960   -21.35871700
H        9.77622220    -3.88013940   -21.53771780
C        8.88722230    -5.66113950   -22.43571850
O        9.92522240    -5.99013950   -22.99571800
N        7.71097412    -6.23583353   -22.71500201
H        6.88454963    -5.98440480   -22.16990673
C        7.54619703    -7.17563188   -23.82590741
H        8.37378708    -7.88379394   -23.80809979
C        6.22974239    -7.95805147   -23.67275768
H        5.40958985    -7.24573963   -23.57032469
H        6.07131873    -8.53232409   -24.58351466
C        6.19176606    -8.94381886   -22.49060987
H        6.40963502    -8.41157596   -21.56759997
C        4.80766383    -9.58048976   -22.37154355
H        4.52728641   -10.09292521   -23.30031891
H        4.77200599   -10.29459643   -21.54200139
H        4.05645628    -8.80778957   -22.16619584
C        7.20274668   -10.08356046   -22.65762284
H        8.22862293    -9.70082411   -22.63985560
H        7.11068751   -10.80093759   -21.83533774
H        7.03752755   -10.61175881   -23.60519820
C        7.63700434    -6.46915396   -25.18691168
O        7.97442005    -7.11231442   -26.17101676
N        7.44622230    -5.13913970   -25.23971750
H        7.11722230    -4.68813940   -24.39371680
C        7.59822230    -4.40613940   -26.52171710
H        6.91822240    -4.82013940   -27.26571850
C        7.27122260    -2.99013950   -26.24171830
H        6.95722250    -2.49013950   -27.15771870
H        6.47422220    -2.97613950   -25.49871830
O        8.37022210    -2.24513940   -25.83771710
H        8.44722270    -2.30713940   -24.88271710
C        9.00322250    -4.56713960   -27.06671710
O        9.23222260    -4.48813960   -28.25971790
N       10.06822200    -4.78413960   -26.22171780
H        9.91822240    -4.90413950   -25.22671700
C       11.51422210    -4.88313960   -26.55571750
H       11.88022230    -4.21113970   -27.33171840
C       12.24622250    -4.46613930   -25.27271840
H       11.78622250    -4.95213940   -24.40371700
H       13.29622270    -4.77913950   -25.32471850
C       12.11322210    -2.93013950   -25.03871730
C       12.99222280    -2.05613950   -25.72671700
H       13.73322200    -2.47213940   -26.39271740
C       12.87622260    -0.67613940   -25.56571770
H       13.53122230    -0.08713940   -26.19071770
C       11.98322200    -0.08213940   -24.68671800
O       11.89822200     1.28786050   -24.74371720
H       12.38622280     1.50786050   -25.54071810
C       11.15222260    -0.98113940   -23.95671840
H       10.33322240    -0.55613950   -23.39471820
C       11.20622250    -2.37313940   -24.12171750
H       10.59122280    -2.99513940   -23.48771860
C       11.89822200    -6.33613970   -27.20471760
O       12.76422210    -6.40813920   -28.04471780
N       11.07222270    -7.37313940   -26.97771840
H       10.28422260    -7.19813970   -26.36671830
C       11.06822200    -8.62713910   -27.78571700
H       12.10322280    -8.94813920   -27.90371700
C       10.34422210    -9.72613910   -26.98971750
H        9.40622230    -9.26713940   -26.67771720
C       10.05922220   -11.02313900   -27.72071840
H       11.00622270   -11.54213910   -27.91371730
H        9.45522210   -11.68613910   -27.08871840
H        9.55122280   -10.86313920   -28.67871860
C       11.13022230    -9.95413970   -25.68371770
H       12.16322230   -10.10413930   -25.99871830
H       11.06222250    -9.01113990   -25.14171790
C       10.67722230   -11.10413930   -24.77571870
H       10.67922210   -12.02313900   -25.37471770
H       11.24522210   -11.17213920   -23.83871840
H        9.69822220   -10.90513900   -24.32171820
C       10.56522270    -8.48813920   -29.18671800
O       11.32922270    -8.89913940   -30.09971810
N        9.46322250    -7.74813940   -29.37771800
H        8.89922240    -7.50113960   -28.57371710
C        8.92022230    -7.48913960   -30.66071700
H        9.05022240    -8.39413930   -31.25271800
C        7.46522240    -7.11213920   -30.53071780
H        6.92522240    -7.80113940   -29.86971860
H        7.37322240    -6.12213950   -30.06671710
H        7.03822230    -7.11313960   -31.54171750
C        9.85222240    -6.48313950   -31.36971860
O       10.07722280    -6.57913920   -32.57771680
N       10.27322200    -5.38313960   -30.77471730
H        9.96522240    -5.31813960   -29.81171800
C       11.03122230    -4.29013970   -31.34071730
H       10.49922280    -3.72213940   -32.10471730
H       11.45122240    -3.58513950   -30.62271690
C       12.26722240    -4.85313940   -32.04771800
O       12.44022270    -4.53613950   -33.17971800
N       13.09022240    -5.66613960   -31.40371700
H       13.00922200    -5.90713930   -30.42371750
C       14.22822280    -6.38413950   -31.96271710
H       14.91622260    -5.64313940   -32.36771770
C       14.83922200    -7.20713950   -30.85071750
H       15.31722260    -6.55213930   -30.12271690
H       14.00122260    -7.63113930   -30.29771800
C       15.90522190    -8.30713940   -31.22571750
H       15.40322210    -9.15413950   -31.69371800
C       17.09022330    -7.73713920   -32.08571620
H       17.69222260    -8.62313940   -32.32371900
H       16.67722320    -7.32413960   -33.01471710
H       17.48222160    -6.94313960   -31.43771740
C       16.46122170    -8.73813920   -29.86671830
H       15.68522260    -9.09513950   -29.17771720
H       17.25722310    -9.46913910   -30.05371860
H       17.07622150    -7.99813940   -29.33971790
C       13.88322260    -7.29413940   -33.10971830
O       14.41622260    -7.04113960   -34.18571850
N       12.83322240    -8.12713910   -32.96371840
H       12.45922280    -8.31113910   -32.04071810
C       12.33322240    -8.94213960   -34.06571960
H       13.21822260    -9.47613910   -34.41071700
C       11.34222220   -10.11213970   -33.51671600
H       10.53922270    -9.74213980   -32.88071820
H       10.92522240   -10.56213950   -34.41871640
C       12.13122270   -11.20213990   -32.65671920
H       12.57522200   -10.69013980   -31.80271720
C       11.19522290   -12.20513920   -32.11471940
H       11.72622200   -12.99013900   -31.56071850
H       10.64522270   -11.76613900   -31.27271840
H       10.55422210   -12.74813940   -32.81871800
C       13.12522220   -12.05513950   -33.50871660
H       13.44022270   -13.00713920   -33.06471630
H       12.65522190   -12.35113910   -34.45471950
H       14.07422260   -11.52213950   -33.64471820
C       11.77622220    -8.21813960   -35.35371780
O       12.13622280    -8.54013920   -36.48471830
N       11.08722210    -7.12213950   -35.11171720
H       10.81522270    -6.91213940   -34.15871810
C       10.62222190    -6.26913930   -36.15971760
H       10.46022220    -6.81313940   -37.09071730
C        9.34122280    -5.57613950   -35.74671940
H        9.03122230    -4.84213920   -36.49071880
C        8.23322200    -6.58213950   -35.60271840
H        8.23422240    -7.21613930   -36.49771880
H        8.38322260    -7.14913940   -34.67671590
H        7.21522240    -6.17613940   -35.55071640
O        9.49122240    -4.81413940   -34.68371960
H        9.47522260    -5.46013930   -33.97371670
C       11.68722250    -5.23013930   -36.56571960
O       11.32622240    -4.39113950   -37.41171650
N       12.95622250    -5.19113920   -36.03671650
H       13.17022230    -5.57513950   -35.12471770
C       14.09422210    -4.47113940   -36.62471770
H       14.99422260    -5.01313920   -36.33571620
H       14.00122260    -4.50113960   -37.71071620
C       14.27022270    -3.03413940   -36.20471950
O       15.07222270    -2.37013940   -36.86671830
N       13.55622200    -2.59213950   -35.14971920
H       12.97422220    -3.25913950   -34.65671920
C       13.39422230    -1.14613940   -34.78171920
H       13.23222260    -0.60313950   -35.71371840
C       12.24922280    -0.92013940   -33.81271740
H       12.49922280    -1.52513950   -32.94071960
H       12.14822200     0.15586060   -33.66671750
C       10.88222220    -1.37413940   -34.29971690
H       10.65022280    -1.00313950   -35.29771800
H       10.81922250    -2.46113940   -34.35971830
C        9.86722280    -0.89413950   -33.25371930
H        9.06022260    -1.62413940   -33.31571960
H       10.20522210    -0.96513940   -32.21971890
N        9.57722280     0.52486060   -33.43471910
H       10.32222270     1.16986060   -33.21471790
C        8.50122260     0.97886060   -33.93571850
N        7.61822220     0.15486060   -34.47671890
H        7.71522240    -0.85013940   -34.43771740
H        6.81222250     0.67986050   -34.78471760
N        8.25722220     2.25486060   -33.96871950
H        8.94422250     2.88586040   -33.58071900
H        7.45522260     2.51286050   -34.52571870
C       14.74522210    -0.53713940   -34.26271820
O       15.30822280    -1.20813940   -33.37071610
N       15.27122210     0.58586060   -34.80571750
C       14.58222200     1.54186060   -35.71971890
H       13.50122260     1.63586060   -35.55671690
H       14.74822240     1.15886060   -36.73371890
C       15.30522250     2.88886050   -35.74871830
H       14.88822270     3.49086050   -34.93171690
H       15.26922230     3.48586060   -36.66871640
C       16.70422170     2.40486050   -35.43171690
H       17.37122150     3.16686060   -35.01171880
H       17.25422290     2.04486060   -36.31071850
C       16.57722280     1.18986060   -34.47771840
H       17.37422180     0.49886060   -34.75271610
C       16.77522280     1.61886060   -33.02771760
O       17.82522200     1.99986050   -32.62271880
N       15.71522240     1.61686050   -32.23271940
H       14.81422230     1.29886050   -32.56971740
C       15.78022190     1.83886050   -30.78871730
H       16.56022260     2.56786060   -30.56771850
C       14.44322200     2.54986050   -30.39771840
H       14.43322280     2.82686070   -29.34371760
H       14.38422200     3.45986060   -30.99371720
C       13.26022240     1.60786060   -30.60971830
O       13.21222210     0.70986060   -31.52371790
N       12.24622250     1.73586060   -29.79871750
H       11.42322250     1.19686060   -30.03971860
H       12.27522280     2.44286060   -29.07371710
C       16.15022280     0.55786060   -29.94271850
O       16.57222180     0.68986060   -28.80571750
N       15.79422280    -0.60613940   -30.50771710
H       15.27222250    -0.46213950   -31.36371800
C       15.92022230    -1.88913940   -29.86871720
H       15.43022250    -1.82313940   -28.89671710
C       15.07422260    -2.97813940   -30.53171730
H       15.42722230    -3.21013950   -31.53671840
H       15.08122250    -3.91613940   -29.97671700
O       13.76822280    -2.58113930   -30.75371740
H       13.79822250    -2.01413940   -31.52771760
C       17.42122270    -2.29413940   -29.84171870
O       17.94522290    -2.53813930   -30.90771870
N       17.91622160    -2.34613940   -28.59171870
H       17.23922160    -2.27513930   -27.84071730
C       19.34222220    -2.67413950   -28.27971840
H       19.99022290    -2.33013940   -29.08571820
C       19.78222270    -1.92713940   -27.05071830
H       19.34122280    -0.93313940   -27.13171770
H       19.36422160    -2.46913930   -26.20271680
C       21.26322170    -1.94013940   -26.77171710
H       21.73022270    -2.92313930   -26.83071710
H       21.83322330    -1.37213950   -27.50671770
C       21.65522190    -1.24813950   -25.49871830
H       21.09222220    -1.69113950   -24.67771720
H       22.72522160    -1.33713950   -25.30871770
C       21.34322170     0.24786060   -25.44871710
H       21.97922330     0.90686050   -26.03971860
H       20.36222270     0.44486050   -25.88071820
N       21.33422280     0.86386050   -24.09871860
H       20.63622280     0.34986050   -23.58171840
H       22.19822310     0.71486060   -23.59671780
H       21.21522330     1.86686050   -24.10271840
C       19.51022150    -4.15113930   -28.07371710
O       18.86922260    -4.61213920   -27.14671710
N       20.38822170    -4.84913920   -28.85271840
H       20.78122330    -4.38813920   -29.66571810
C       20.68122290    -6.26113940   -28.63571740
H       19.97022250    -6.63713930   -27.89971730
C       20.56022260    -7.05513950   -29.90471840
H       19.52522280    -7.08113960   -30.26871680
H       21.18922230    -6.64813950   -30.70571710
H       20.86722180    -8.10213950   -29.79571720
C       22.07522200    -6.52413940   -27.99571800
O       22.97822190    -5.79313950   -28.26171680
N       22.18922230    -7.53213930   -27.17971800
H       21.33422280    -8.01813980   -26.93671800
C       23.44222260    -7.86413960   -26.44671820
H       24.17022320    -7.16713950   -26.86471750
C       23.38322260    -7.47013950   -24.93571850
H       23.23522190    -6.39013960   -24.91771700
C       22.11022190    -7.94513940   -24.26671790
H       21.82922170    -8.96813960   -24.54871750
H       22.18022160    -8.05413910   -23.17671780
H       21.33522220    -7.31113960   -24.71371840
C       24.57722280    -7.65613940   -24.08471680
H       24.77622220    -8.71613980   -23.88171770
H       25.45922280    -7.33113960   -24.65071870
H       24.52922250    -7.13413950   -23.12171750
C       23.77522280    -9.27213950   -26.73671720
O       23.01122280   -10.22313980   -26.56571770
N       25.05022240    -9.42013930   -27.17571830
H       25.64222150    -8.60713960   -27.29671860
C       25.59522250   -10.70413970   -27.67771720
H       24.87822150   -11.13913920   -28.37371830
H       26.38422200   -10.49513910   -28.40071870
C       25.96022220   -11.69213960   -26.57271770
O       25.96122170   -11.26013950   -25.40471840
N       26.47422220   -12.85713960   -26.98471830
C       26.59622190   -13.29213910   -28.38471790
H       27.53022190   -12.95613960   -28.85271840
H       25.76822280   -12.96613980   -29.02571870
C       26.50522230   -14.76113990   -28.35571860
H       26.95122150   -15.15013980   -29.27871700
H       25.43222240   -14.95513920   -28.47771840
C       27.22322270   -15.20513920   -27.06871800
H       28.31822200   -15.23013970   -27.13071820
H       26.86722180   -16.16213990   -26.66771700
C       26.85822300   -14.02413940   -26.17671780
H       25.96522330   -14.26213930   -25.59871860
C       28.00122260   -13.71413900   -25.21171760
O       28.13822170   -14.39313980   -24.17871860
N       28.85322190   -12.72513960   -25.58771710
H       28.68122290   -12.28813930   -26.48471830
C       29.97522160   -12.16913990   -24.80171780
H       30.12122150   -12.96013930   -24.06571770
C       31.25122260   -12.08113960   -25.64271740
H       32.14722060   -11.94213960   -25.03771780
C       31.43522260   -13.33313940   -26.49471860
H       32.39122390   -13.44213960   -27.02171710
H       31.39222150   -14.20013900   -25.82371710
H       30.66322330   -13.49513910   -27.25771710
O       31.22022250   -10.94413950   -26.50771710
H       31.97622300   -11.05413910   -27.08771710
C       29.66922190   -10.77113910   -24.22371860
O       30.52522280   -10.07613950   -23.76971820
N       28.43822290   -10.20713900   -24.26571850
H       27.71322250   -10.58813950   -24.86171720
C       28.01822280    -8.95813940   -23.55371860
H       26.95022200    -9.03113940   -23.34871860
H       28.52522280    -8.82913970   -22.59671780
C       28.15022280    -7.67813920   -24.41471860
O       27.99922180    -6.59513950   -23.89071850
N       28.80522160    -7.75013920   -25.63571740
H       29.37622260    -8.57013990   -25.79671860
C       28.86022190    -6.62913940   -26.59471700
H       29.08222200    -5.79613920   -25.92671780
C       29.99022290    -6.65613940   -27.58171840
H       29.92622180    -7.57413960   -28.16571810
C       30.04222300    -5.47813940   -28.53871730
H       29.19822310    -5.30013940   -29.21571730
H       30.20222280    -4.58413930   -27.92371750
H       30.89622310    -5.60213950   -29.21771810
C       31.32122230    -6.69213960   -26.88271710
H       31.24922180    -7.17413950   -25.89971730
H       32.09922410    -7.23813960   -27.43071750
H       31.67122270    -5.67013930   -26.69371800
C       27.48522190    -6.24713950   -27.21271710
O       26.80522160    -7.14713950   -27.79071810
N       27.17422290    -4.94713930   -27.15971760
H       27.89222150    -4.30713940   -26.84471700
C       25.98422240    -4.29413940   -27.75771710
H       25.05322270    -4.74913930   -27.41771700
C       25.80422210    -2.85613940   -27.24271770
H       26.80922320    -2.43713950   -27.27371790
C       24.84722330    -2.03413940   -28.02671810
H       24.85922240    -2.07413940   -29.12371830
H       23.85022160    -2.34413930   -27.68871690
H       24.91622160    -0.96513940   -27.79071810
C       25.42722320    -2.78613950   -25.73971750
H       24.34822270    -2.91713950   -25.66371730
H       25.72722240    -3.68913940   -25.20771790
C       25.90922160    -1.60213950   -24.87671850
H       25.51722150    -1.82013940   -23.87571720
H       27.00522230    -1.63713940   -24.84471700
H       25.63822170    -0.58613940   -25.18771740
C       25.98222160    -4.48913960   -29.35971830
O       26.99822240    -4.27813960   -30.01271820
N       24.94522290    -4.97613950   -29.98571780
H       24.20522310    -5.15513940   -29.31771850
C       24.73522190    -5.27313950   -31.41471860
H       25.60822300    -4.86113930   -31.92071720
C       24.59822270    -6.80613950   -31.70871730
H       23.76822280    -7.09613940   -31.06471820
H       24.28422160    -6.99113940   -32.73571780
C       25.80822180    -7.70613960   -31.38571740
H       26.39922330    -7.43413930   -30.51171680
C       25.24422260    -9.09713940   -31.12571720
H       26.08822250    -9.79813960   -31.09471700
H       24.69822310    -9.20813940   -30.18071750
H       24.52022170    -9.46613980   -31.86271860
C       26.85622220    -7.60813950   -32.50571820
H       27.18522260    -6.57113930   -32.64671710
H       27.70922280    -8.27913950   -32.34971620
H       26.39322280    -8.11513900   -33.36171720
C       23.47922330    -4.43313930   -31.84471700
O       22.47822190    -4.50013920   -31.14871790
N       23.48822210    -3.92013960   -33.08371730
H       24.28722190    -4.07913920   -33.68671800
C       22.25122260    -3.48613950   -33.80171590
H       21.71422200    -2.83513950   -33.11171720
C       22.57522200    -2.51613950   -34.99171830
H       21.63222310    -2.10013940   -35.34571840
H       23.30022240    -1.78313950   -34.63671880
O       23.21722220    -3.29913950   -35.94571690
H       24.17222210    -3.31913950   -35.84971620
C       21.40822220    -4.64613960   -34.29671860
O       21.96222310    -5.71913960   -34.45771790
N       20.10422330    -4.54313950   -34.62871930
C       19.19922260    -3.38413950   -34.37271880
H       19.13622280    -2.64413950   -35.18071750
H       19.44822310    -2.91213940   -33.41371920
C       17.85022160    -4.12113950   -34.16471860
H       17.02522280    -3.39913940   -34.16671750
H       17.71222310    -4.68313930   -33.23271940
C       17.92122270    -5.17113920   -35.27571870
H       17.69522290    -4.64913940   -36.21371840
H       17.20322230    -5.99413970   -35.17671590
C       19.35922240    -5.67413950   -35.17371750
H       19.39622310    -6.30813930   -34.28771590
C       19.85822300    -6.35313940   -36.42671590
O       19.99422260    -7.53413960   -36.33971790
N       20.30222320    -5.67513940   -37.50571820
H       20.16322330    -4.67313960   -37.55671690
C       20.91022300    -6.31213950   -38.65171810
H       20.16022300    -7.03413960   -38.97371670
C       21.03822330    -5.31713960   -39.82271960
H       20.04322240    -5.02813960   -40.16071700
H       21.57622150    -4.48413940   -39.36971660
C       21.77822300    -5.89613960   -40.98771670
H       22.76922230    -6.21913960   -40.66771700
H       21.15022280    -6.67313960   -41.42371750
C       22.06622310    -4.86513950   -42.11871720
O       21.92822270    -3.65413950   -41.89471820
O       22.60722160    -5.20813940   -43.20971680
C       22.19322200    -7.09113930   -38.37271880
O       22.44722180    -8.16213990   -38.89671710
N       22.95822330    -6.66813950   -37.38871770
H       22.71922300    -5.82113930   -36.88871770
C       24.10822300    -7.47913930   -36.86471940
H       24.74322320    -7.94013930   -37.62071610
C       25.08122250    -6.56913950   -35.99071880
H       24.59922220    -5.89213940   -35.28571700
H       25.80822180    -7.15913960   -35.43271640
C       25.94122310    -5.70413920   -36.90871810
H       25.31822200    -4.96313950   -37.40971760
H       26.65522190    -5.02913950   -36.43671800
C       26.81622310    -6.51713940   -37.92171860
O       26.93322180    -6.06913950   -39.08971790
O       27.22322270    -7.66013960   -37.60671620
C       23.69022180    -8.59113980   -35.91471860
O       24.21822170    -9.71713920   -35.93871690
N       22.62822150    -8.40113930   -35.08871840
H       22.17322160    -7.49713950   -35.04471590
C       22.08522220    -9.45013900   -34.25671770
H       22.92522240    -9.80913930   -33.66171650
C       21.02522280    -8.71013930   -33.37671660
H       21.51122280    -7.88413950   -32.84271620
H       20.23122220    -8.22413920   -33.95771790
H       20.46222310    -9.25313950   -32.60771940
C       21.48222160   -10.56013970   -35.15071870
O       21.74822240   -11.69013980   -34.87171940
N       20.84022330   -10.30213930   -36.24771880
H       20.74122240    -9.32413960   -36.49371720
C       20.35422330   -11.29313950   -37.15771870
H       19.85722160   -12.08913900   -36.60271840
C       19.28422160   -10.65613940   -38.03171920
H       19.54822160    -9.66013910   -38.41071700
H       19.16222190   -11.30013940   -38.91071700
C       17.84522250   -10.68713950   -37.54271700
C       17.01422310   -11.71613980   -37.94571690
H       17.31422230   -12.42013930   -38.70671840
C       15.69822220   -11.83813950   -37.46871950
H       15.04222200   -12.63013940   -37.80071640
C       15.16222290   -10.87413980   -36.61571880
H       14.10722260   -10.84913920   -36.38471600
C       16.02122310    -9.85813900   -36.19371800
H       15.68822190    -9.03113940   -35.58471680
C       17.37422180    -9.77013970   -36.63471600
H       17.97422220    -8.94613930   -36.27671810
C       21.48522190   -11.97513960   -37.95771790
O       21.36422160   -13.17313960   -38.13971710
N       22.62522320   -11.27913950   -38.20171740
H       22.63322260   -10.31813910   -37.88071820
C       23.80522160   -11.94713970   -38.80171590
H       23.64322280   -12.52413940   -39.71171950
C       24.88222310   -10.92113970   -39.33871840
H       25.33922200   -10.23713970   -38.62371830
H       25.75122260   -11.50213910   -39.64871600
C       24.64122200   -10.04913900   -40.59771730
H       24.54422190   -10.66813950   -41.48871610
H       23.64122200    -9.64213940   -40.44571690
C       25.41222190    -8.76913930   -40.74171830
H       25.27022170    -8.28613950   -41.70871730
H       25.26722150    -8.04113960   -39.94371800
C       26.95722200    -9.11513900   -40.80771640
H       27.24022290    -9.43813990   -39.80671690
H       27.06922150    -9.86213970   -41.59271620
N       27.70322230    -7.81913950   -41.04571910
H       27.30422210    -7.33113960   -41.83471680
H       27.47722240    -7.26313920   -40.23271940
H       28.71122170    -7.85313940   -41.09571840
C       24.54022220   -12.88513950   -37.81671910
O       24.85622220   -13.98113920   -38.29271700
N       24.49822240   -12.55413910   -36.54571910
H       24.15522190   -11.64413930   -36.26371770
C       25.01522250   -13.38613990   -35.51071930
H       25.96322250   -13.71213910   -35.93871690
C       25.35922240   -12.58313940   -34.24171830
H       25.77822300   -11.59613990   -34.43371960
H       24.45322230   -12.28213980   -33.71671680
C       26.24122240   -13.40513900   -33.24571610
H       25.66822240   -14.26713940   -32.90271760
C       27.61722180   -14.01013950   -33.73971940
H       27.48122220   -14.61213970   -34.64671710
H       28.32422260   -13.20513920   -33.97271730
H       27.97722240   -14.65713980   -32.92971800
C       26.52922250   -12.48813920   -32.01971820
H       27.33122250   -11.78413960   -32.27371600
H       25.59422300   -11.97313980   -31.76571850
H       26.72122190   -13.21213910   -31.21871760
C       24.18022160   -14.69513990   -35.26771930
O       24.70722200   -15.77513980   -35.31571960
N       22.87222290   -14.44813920   -34.99071880
H       22.50122260   -13.50513940   -34.96071620
C       21.83922200   -15.54013920   -34.73271940
H       22.30922320   -16.23713870   -34.03871920
C       20.54422190   -14.93313980   -34.22271730
H       20.45922280   -14.50913910   -33.21471790
H       20.29322240   -14.04313950   -34.81271740
H       19.78622250   -15.72413920   -34.28171920
C       21.55222320   -16.42113880   -36.00571820
O       20.93122290   -17.48414040   -35.88371660
N       21.98022270   -15.98813920   -37.19671630
H       22.37222290   -15.07213970   -37.38271710
C       22.00522230   -16.82013890   -38.39571760
H       22.83722310   -16.50013920   -39.02371600
H       22.20922280   -17.83413890   -38.05171590
C       20.72022250   -16.83313940   -39.24771880
O       20.54322240   -17.76513860   -40.04771800
N       19.79222300   -15.98813920   -38.84971620
H       20.01222230   -15.27913950   -38.16071700
C       18.38122180   -16.13913920   -39.16871640
H       18.22522160   -17.20014000   -39.36371610
C       17.42722320   -15.63213920   -38.02571870
H       17.63422200   -14.58613970   -37.80171590
C       15.95522210   -15.66813950   -38.30371860
H       15.76222230   -16.68813900   -38.65671920
H       15.39122200   -15.60013960   -37.36471940
H       15.60722260   -14.94113920   -39.04771800
C       17.63022230   -16.46313860   -36.73971940
H       17.50522230   -17.52513890   -36.98471830
H       18.66322330   -16.29913900   -36.40771870
H       17.00622180   -16.19614030   -35.87871930
C       17.96922300   -15.53613950   -40.50671770
O       18.26422310   -14.42413900   -40.85571670
N       17.26622200   -16.33713910   -41.28471760
H       17.05422210   -17.23913960   -40.87471770
C       16.89922330   -16.14814000   -42.71871950
H       17.71222310   -15.59013940   -43.18471910
C       16.91822240   -17.49514010   -43.48471830
H       16.60122300   -17.28813930   -44.50671770
H       17.86222270   -18.03613850   -43.40971760
C       15.79822250   -18.47313880   -42.98571780
H       14.86822220   -18.08713910   -42.56771850
H       15.40122220   -19.03513910   -43.83171840
C       16.30422210   -19.43413930   -41.98471830
O       16.61322210   -18.93813900   -40.87171940
O       16.18522260   -20.69413950   -42.11671830
C       15.57222270   -15.40713980   -42.85171890
O       14.71622280   -15.51113990   -41.98371890
N       15.45522210   -14.57013990   -43.91271590
H       16.18422320   -14.45513920   -44.60571670
C       14.29722210   -13.66813950   -44.02071760
H       14.21622280   -13.43913940   -45.08271790
H       13.42322250   -14.18713950   -43.62671660
C       14.36422250   -12.33513930   -43.27771760
O       13.54722210   -11.46913910   -43.48471830
N       15.36422250   -12.14213940   -42.46271900
H       16.00522230   -12.92413900   -42.40071870
C       15.56022260   -10.91313930   -41.64471820
H       16.49922180   -11.09813980   -41.12271880
H       15.73622230   -10.10513970   -42.35471730
C       14.40722270   -10.47513960   -40.79371640
O       13.78122230   -11.30913930   -40.14771650
N       14.17922210    -9.14813900   -40.81371690
H       14.76522250    -8.68913940   -41.50071720
C       13.29122260    -8.48113920   -39.88571930
H       13.50522230    -8.78413960   -38.86071780
C       13.37722210    -6.93513970   -39.91171650
H       12.94722270    -6.59713940   -40.86271670
H       12.68322280    -6.57913920   -39.14071660
C       14.81322190    -6.37213950   -39.76471710
C       15.68722250    -7.05213930   -38.89271930
H       15.47522260    -7.94013930   -38.31471630
C       16.92622180    -6.46313950   -38.64371870
H       17.63322260    -6.91613960   -37.96371840
C       17.28522300    -5.30113940   -39.29971690
H       18.20422170    -4.75113960   -39.16471860
C       16.49122240    -4.70213940   -40.28571700
H       16.80122180    -3.82713940   -40.83771900
C       15.19322200    -5.29413940   -40.57471850
H       14.51722240    -4.81513930   -41.26771930
C       11.78122230    -8.87313940   -40.21871950
O       11.35422230    -8.82613950   -41.37671660
N       11.02022270    -9.26313970   -39.19371800
H       11.39022250    -9.06913950   -38.27071760
C        9.63522240    -9.68413930   -39.32071690
H        9.59522250   -10.35013960   -40.18371960
C        9.17822270   -10.46913910   -38.11671830
H        9.54822250   -10.07113930   -37.16371920
H        8.08222200   -10.50113960   -38.08971790
C        9.59622190   -11.91313930   -38.17771910
C       10.72622200   -12.34913920   -37.56571960
H       11.53322220   -11.79013920   -37.11371610
C       11.02622220   -13.68513970   -37.62471770
H       11.95822240   -13.94313910   -37.14471820
C       10.20922280   -14.66913990   -38.14071660
H       10.50622270   -15.70513920   -38.21271900
C        9.03922270   -14.23413940   -38.84371950
H        8.46222210   -15.00213910   -39.33571620
C        8.76422210   -12.85913940   -38.81971740
H        7.89822240   -12.47913930   -39.34171680
C        8.81422230    -8.51513960   -39.77471920
O        8.82122230    -7.42913960   -39.02871700
N        8.08622260    -8.55813980   -40.91371920
H        8.03722290    -9.44313910   -41.40371700
C        6.90022230    -7.67313960   -41.06971740
H        7.10022260    -6.83013960   -40.40771870
C        6.89222240    -7.23013930   -42.51371770
H        7.87122250    -6.88513950   -42.84671780
H        6.68622260    -8.12013910   -43.10871890
C        5.93022250    -6.09913920   -42.92571640
H        6.04822250    -5.88913970   -43.98871610
H        4.91422220    -6.47413920   -42.80371860
C        6.17422250    -4.88313960   -42.04771800
O        5.15022230    -4.63913970   -41.37071610
O        7.17622230    -4.17513940   -42.15571590
C        5.60222240    -8.31613920   -40.61071780
O        5.26922230    -9.36613940   -41.11471940
N        4.79622220    -7.74713950   -39.65771870
H        4.99922230    -6.77113960   -39.47771840
C        3.82922240    -8.56113910   -38.96171950
H        4.11522250    -9.60613920   -39.07671740
C        3.73222230    -8.14413930   -37.49671940
H        3.39922240    -7.10713960   -37.44971850
H        2.94422250    -8.66413970   -36.95171740
C        4.97022250    -8.28113940   -36.67071910
H        5.74922230    -7.79113960   -37.25571820
C        4.65522240    -7.66213940   -35.29171750
H        4.40022230    -6.59813930   -35.37071610
H        3.84022240    -8.14213940   -34.73571780
H        5.60622220    -7.79013970   -34.75871660
C        5.44722220    -9.75413990   -36.46071620
H        6.50022220    -9.70613960   -36.15571590
H        4.85122250   -10.23913960   -35.67771910
H        5.36222220   -10.25613980   -37.43171690
C        2.41222240    -8.54413990   -39.55671690
O        1.99822240    -7.55213930   -40.12271880
N        1.71322240    -9.66313930   -39.46871950
H        2.00122240   -10.43713950   -38.88271710
C        0.38422240    -9.81813910   -39.94471740
H        0.20322240    -9.28413960   -40.87771610
C        0.15722240   -11.29913900   -40.20571900
H        0.44122240   -11.79613970   -39.27771760
H       -0.92177760   -11.42413900   -40.29271700
C        0.91022240   -11.98313900   -41.34871670
H        1.95322240   -11.69613930   -41.21171950
H        0.84122240   -13.06813910   -41.26871870
C        0.39022240   -11.51813980   -42.76471710
O       -0.44277760   -10.63613990   -42.88071820
N        0.81122240   -12.14213940   -43.84071730
H        0.54122240   -11.81813910   -44.76171880
H        1.53422240   -12.82713990   -43.65671920
C       -0.52877760    -9.14913940   -38.86771770
O       -0.03577760    -8.92513940   -37.78871920
N       -1.82577760    -8.94313910   -39.10971830
C       -2.47477770    -8.96813960   -40.44471740
H       -2.63777760    -9.98313900   -40.82871630
H       -1.89777760    -8.24413970   -41.03271870
C       -3.84877750    -8.33213900   -40.18571850
H       -4.67677780    -8.76013950   -40.76271820
H       -3.71677760    -7.27213950   -40.43571850
C       -4.05777740    -8.40113930   -38.63571930
H       -4.54277750    -9.37813950   -38.51171880
H       -4.69777770    -7.61113930   -38.22271730
C       -2.67177770    -8.42113970   -37.99971770
H       -2.27377770    -7.43913940   -37.74371720
C       -2.66477750    -9.36913970   -36.73771670
O       -2.48577760   -10.56513980   -36.84071730
N       -2.89476735    -8.80751815   -35.53656782
H       -3.07108341    -7.80589543   -35.53692427
C       -2.84624590    -9.45312040   -34.18947477
H       -3.11263001    -8.66941232   -33.47989010
C       -3.91942719   -10.56418675   -34.06977449
H       -4.73262131   -10.33047538   -34.74809232
H       -3.50595158   -11.51503976   -34.41188522
C       -4.55280558   -10.73879697   -32.67142135
H       -4.52612966    -9.79368442   -32.12928975
H       -5.60277459   -10.99553890   -32.82325490
C       -3.93214365   -11.84991816   -31.80658774
H       -3.91292600   -12.77522094   -32.38367052
H       -2.91564676   -11.59603938   -31.51744722
C       -4.77078721   -12.05815962   -30.53938505
H       -4.77202595   -11.13989354   -29.94668177
H       -5.80245776   -12.26624683   -30.83786753
N       -4.27386136   -13.19085632   -29.72494837
H       -5.01234555   -13.57843725   -29.13650824
H       -3.93106626   -13.93729116   -30.31661699
H       -3.48530039   -12.95850175   -29.12018278
C       -1.47711983    -9.96362496   -33.70881499
O       -1.28201026   -10.11161398   -32.51539703
N       -0.50777760   -10.17713930   -34.59571840
H       -0.70877760    -9.91613960   -35.55371860
C        0.85522240   -10.76013950   -34.22971730
H        0.70822240   -11.66213990   -33.63471600
C        1.75622240   -11.03113940   -35.41271590
H        1.64222240   -10.18513970   -36.09071730
H        2.78622250   -11.06813910   -35.05871960
C        1.44822240   -12.20313930   -36.26671600
H        1.46022240   -13.07413960   -35.61071780
H        0.45422240   -12.09313960   -36.70171740
C        2.49122240   -12.47713950   -37.28971860
O        2.67222240   -13.70013900   -37.52171710
O        2.95422240   -11.57413960   -37.98871610
C        1.56522240    -9.86713980   -33.14471820
O        2.37422230   -10.32713990   -32.39271930
N        1.36622240    -8.55313970   -33.23671720
H        0.80522240    -8.29713920   -34.03971860
C        1.77722240    -7.54413940   -32.29171750
H        2.86322240    -7.45313930   -32.25971600
H        1.53322240    -6.54213950   -32.64571760
C        1.27722240    -7.75713920   -30.89771840
O        2.09822250    -7.73513940   -29.99071690
N       -0.02583806    -8.00968667   -30.70933444
H       -0.62308662    -8.05711949   -31.52806498
C       -0.58942406    -8.37476581   -29.40131975
H       -0.31258336    -7.61622236   -28.67309998
C       -2.12933870    -8.46675531   -29.45843623
H       -2.41473830    -9.05321755   -30.33202648
H       -2.48061147    -9.00678975   -28.57638772
C       -2.85627117    -7.10964665   -29.49943261
H       -2.44827053    -6.50106447   -30.30600374
C       -4.34619770    -7.32604536   -29.76294914
H       -4.88044237    -6.36982443   -29.80334111
H       -4.50039810    -7.84881815   -30.71300277
H       -4.79477915    -7.93053176   -28.96445453
C       -2.74172365    -6.34628778   -28.17585694
H       -3.15371799    -6.94230780   -27.35000553
H       -1.70050104    -6.10614915   -27.93949307
H       -3.29576187    -5.40157528   -28.22744187
C        0.01334408    -9.69111711   -28.90161415
O        0.45970699    -9.75893819   -27.77246439
N        0.11488027   -10.70538481   -29.76144717
H       -0.25932734   -10.58338058   -30.69875205
C        0.67956386   -12.00527078   -29.39712663
H        0.06564263   -12.43685957   -28.60568403
C        0.55968636   -12.90756999   -30.62557460
H        1.01859207   -12.43099244   -31.49439648
H        1.06083631   -13.86448262   -30.45556399
H       -0.49502729   -13.10645415   -30.85811121
C        2.12731463   -11.92914999   -28.84735478
O        2.50698871   -12.74288356   -28.02543534
N        2.92722250   -10.92613980   -29.22271730
H        2.54922250   -10.31013970   -29.93171690
C        4.22022250   -10.65913960   -28.62471770
H        4.63922260   -11.60213950   -28.27471730
C        5.27622220   -10.16713910   -29.74071690
H        4.77222250    -9.29013920   -30.14571760
H        6.24322220    -9.92413900   -29.29971690
C        5.53722240   -11.10713960   -30.87371830
H        4.71122220   -11.13813970   -31.58471680
C        6.69422250   -10.52813910   -31.72571750
H        7.60822250   -10.50713920   -31.11971860
H        6.91022250   -11.09013940   -32.64271930
H        6.45722250    -9.50013920   -32.02471920
C        5.94622230   -12.55313970   -30.52671810
H        6.27922250   -13.06613920   -31.43671800
H        6.80822230   -12.61013980   -29.84971810
H        5.09222220   -13.16113950   -30.20371820
C        4.22522260    -9.75813960   -27.34971810
O        4.94822220    -9.98813920   -26.42071720
N        3.41845830    -8.68642562   -27.32790722
H        2.83798631    -8.49466388   -28.14225624
C        3.45441119    -7.69073901   -26.22531997
H        4.44926462    -7.71495244   -25.78939149
C        3.27189662    -6.24018367   -26.71780372
H        3.52114350    -5.57898914   -25.88755077
C        4.24324754    -5.91026831   -27.85774911
H        5.25752052    -6.23050740   -27.59440349
H        3.95675675    -6.41728012   -28.78595308
H        4.25645603    -4.83010785   -28.04866421
C        1.83869461    -5.90836069   -27.14695461
H        1.78800212    -4.90581293   -27.58434660
H        1.48036496    -6.62175644   -27.88946743
H        1.15431918    -5.93385369   -26.29235336
C        2.49377064    -7.97953828   -25.06719061
O        2.73127704    -7.53251413   -23.96374142
N        1.39057701    -8.68594524   -25.30719036
H        1.25360272    -9.06112636   -26.24314430
C        0.27641154    -8.80767442   -24.36442458
H        0.23164921    -7.90445972   -23.75394423
C       -1.01054709    -8.90422317   -25.19234956
H       -0.96122316    -8.08370765   -25.93995247
H       -0.97811026    -9.83886055   -25.77682893
C       -2.41439950    -8.81579087   -24.58527355
O       -3.34793689    -9.16897353   -25.34846923
N       -2.57584621    -8.33435301   -23.35018967
H       -3.51093907    -8.01775617   -22.98289432
H       -1.76857257    -7.95964091   -22.79900669
C        0.42601421   -10.02089550   -23.43444639
O        0.68785363   -11.11829361   -23.89870966
N        0.22207929    -9.85784505   -22.12806684
H        0.01383528    -8.91356003   -21.80000397
C        0.17220671   -10.95758673   -21.15584370
H       -0.75594363   -10.86474049   -20.59729337
H        0.13226080   -11.91587973   -21.67199832
C        1.31852302   -11.00803563   -20.13864050
O        2.16976402   -10.14352839   -20.07205950
N        1.29385148   -12.03333538   -19.29384340
H        0.64637365   -12.79060293   -19.48767750
C        1.96156566   -12.12711645   -17.97967152
H        2.01159034   -11.13222166   -17.53609916
C        1.08797177   -13.02104914   -17.08370679
H        1.62692772   -13.24565809   -16.17319357
C       -0.24019330   -12.36277476   -16.71396361
H       -0.07257134   -11.37348595   -16.27099823
H       -0.87971666   -12.24476208   -17.59627350
H       -0.77660569   -12.97807617   -15.98278966
O        0.79125236   -14.22491834   -17.75234153
H        0.39263214   -14.83999936   -17.08829795
C        3.40518396   -12.66218564   -17.99562283
O        3.92644200   -13.09687422   -16.97561266
N        4.05675689   -12.69719273   -19.15989262
H        3.60765958   -12.26683366   -19.95746461
C        5.28117940   -13.47687069   -19.36514819
H        5.09676659   -14.48682727   -18.99757126
C        5.53723821   -13.57091672   -20.87491309
H        5.65803780   -12.57442898   -21.31569720
H        6.45127878   -14.14751708   -21.07232218
H        4.70187572   -14.07784296   -21.37238263
C        6.53099331   -12.96737150   -18.61231957
O        7.40392846   -13.76355580   -18.30987944
N        6.62922240   -11.67213920   -18.29171750
H        5.78022240   -11.12013910   -18.32071690
C        7.84022240   -11.09913920   -17.67671780
H        8.79422280   -11.59113980   -17.86771770
C        8.17222210    -9.65013980   -17.85071750
H        7.41522220    -9.08413980   -17.30671690
C        9.50122260    -9.17113970   -17.27571870
H       10.33022210    -9.61713980   -17.83871840
H        9.52422240    -8.07513900   -17.29771800
H        9.69722270    -9.54513930   -16.26271820
C        7.99922230    -9.26513960   -19.31171800
H        8.71122260    -9.77713970   -19.96971700
H        6.95822240    -9.51813980   -19.55071830
H        8.11422250    -8.18713950   -19.47771840
C        7.66222240   -11.36313920   -16.13571740
O        8.56422230   -11.91113950   -15.51171780
N        6.56222250   -10.96313950   -15.50571730
H        5.90822220   -10.37413980   -16.00671770
C        6.19322250   -11.20913980   -14.16871740
H        6.90622230   -10.59913920   -13.61471750
H        5.23022220   -10.72513960   -14.01071740
C        6.19622230   -12.68813990   -13.70271780
O        6.85222240   -13.03013900   -12.79371740
N        5.61722230   -13.57813930   -14.49571800
H        5.11422250   -13.20213990   -15.28971770
C        5.58122250   -14.97913930   -14.17071820
H        5.38722230   -15.14513970   -13.11071780
C        4.43422220   -15.57913970   -14.87671760
H        4.37822250   -16.60113910   -14.49971770
H        3.54722240   -15.05513950   -14.52171800
O        4.58822250   -15.64413930   -16.27071760
H        4.31122260   -14.81413940   -16.66471860
C        6.92722230   -15.71313950   -14.54371740
O        7.32322220   -16.58113860   -13.73771760
N        7.61922220   -15.38113980   -15.58571820
H        7.28022240   -14.63213920   -16.17671780
C        8.93422220   -15.95513920   -15.91471770
H        8.87122250   -17.04213910   -15.85271740
H        9.24222280   -15.57113930   -16.88671680
C       10.00722220   -15.39313980   -14.90771770
O       10.88622280   -16.12913890   -14.53371810
N        9.86822220   -14.15113930   -14.44371800
H        9.28322220   -13.46113970   -14.89871790
C       10.65522190   -13.65113930   -13.35571770
H       11.67922210   -13.81413940   -13.69271760
C       10.51122280   -12.11613940   -13.39871790
H       10.68322280   -11.82913970   -14.43671800
H        9.45322230   -11.97113990   -13.18271730
C       11.15722270   -11.21713920   -12.34871770
H       10.53422260   -10.32313920   -12.33571820
H       10.98922250   -11.68913940   -11.38071730
S       12.88322260   -10.75913910   -12.50771810
C       13.54522230   -12.04213910   -11.44371800
H       12.76822280   -12.64613910   -10.95871730
H       14.12422280   -12.69213960   -12.11271760
H       14.19022270   -11.53513910   -10.71671770
C       10.31122210   -14.31613920   -11.98371790
O       11.16622260   -14.32713990   -11.15471740
N        9.03822230   -14.63213920   -11.74071790
H        8.26022240   -14.32013990   -12.30971810
C        8.66822240   -15.36013980   -10.48871800
H        9.07322220   -14.86713980    -9.60571770
C        7.15622230   -15.35313990   -10.36671730
H        6.73022220   -14.34513950   -10.29371740
H        6.84222220   -15.80913930   -11.31371780
H        6.73622230   -15.99213980    -9.57971760
C        9.26622200   -16.79413990   -10.49071790
O        9.69822220   -17.31814000    -9.46971800
N        9.33422280   -17.46513940   -11.66371820
H        9.12022210   -17.05213930   -12.56271740
C        9.72622200   -18.90413860   -11.84171770
H        9.18522260   -19.50914000   -11.11371800
C        9.40622230   -19.41514020   -13.27071760
H        9.95322230   -18.87913890   -14.04671760
H        9.61422250   -20.48414040   -13.31571770
O        8.12722210   -19.29213910   -13.69571780
H        7.87322240   -18.36713980   -13.68971730
C       11.16922280   -19.16613960   -11.54971790
O       11.44622230   -20.01813890   -10.78971770
N       12.06222250   -18.32514000   -12.06671810
H       11.78722290   -17.55113980   -12.65871810
C       13.50122260   -18.32114030   -11.68271730
H       13.96522240   -19.28213880   -11.90371800
C       14.21222210   -17.34613990   -12.64371780
H       15.28622250   -17.38113980   -12.46271800
H       13.99522210   -17.81513980   -13.60371780
C       13.76422210   -15.82013990   -12.66971780
H       12.71622280   -15.87213900   -12.96571730
H       13.79822250   -15.33213900   -11.69571780
S       14.71022220   -14.79313950   -13.90171810
C       16.28322220   -14.53113940   -12.93571760
H       16.86922260   -13.83813950   -13.55171780
H       16.08622170   -14.10513970   -11.94471740
H       16.83422280   -15.47813990   -12.88071730
C       13.73922250   -17.93214040   -10.20071790
O       14.79622270   -18.25914000    -9.65571780
N       12.84522250   -17.33313940    -9.45271780
H       11.99622250   -17.02314000    -9.91071800
C       12.96022220   -16.93313980    -8.05271820
H       14.01322270   -16.73613930    -7.85171790
C       12.29522230   -15.60813900    -7.75971790
H       11.27422240   -15.60113910    -8.13971810
C       12.33122250   -15.07413960    -6.26771780
H       11.89822200   -14.06713960    -6.21471790
H       11.70522210   -15.67313960    -5.59471800
H       13.37822250   -14.95413970    -5.96571780
C       13.03422260   -14.52013970    -8.61271760
H       12.42322250   -13.61813930    -8.74471760
H       13.91422270   -14.16213990    -8.06571770
H       13.40622230   -14.77313900    -9.61271760
C       12.39222240   -18.03314020    -7.12571760
O       13.01422210   -18.41913990    -6.12871790
N       11.29522230   -18.64814000    -7.50271800
H       10.92122270   -18.37913890    -8.40471740
C       10.66822240   -19.76914020    -6.77071760
H       10.59422210   -19.44913860    -5.73171760
C        9.26222230   -20.08514020    -7.31471780
H        9.34422210   -20.18614010    -8.39671800
H        9.00722220   -21.05014040    -6.87671760
C        8.16822240   -19.11314010    -6.83871790
H        8.47822280   -18.08514020    -7.02771760
C        6.94522240   -19.38513950    -7.77171750
H        7.10922240   -18.93713950    -8.75971790
H        6.81722260   -20.47414020    -7.80571790
H        6.03122230   -18.91913990    -7.38271760
C        7.85022260   -19.39414020    -5.38871770
H        7.68322230   -20.45413970    -5.16071800
H        8.66922280   -19.12413980    -4.71071770
H        6.93622260   -18.87813950    -5.07071780
C       11.43922230   -21.08613970    -6.83271790
O       11.41022210   -21.85614010    -5.89971780
N       12.26222230   -21.28813930    -7.84771780
H       12.00222210   -20.78913880    -8.68971730
C       13.26822280   -22.30813980    -7.92671780
H       12.66322230   -23.20613860    -7.80571790
C       14.01322270   -22.40513990    -9.29371740
H       13.34322260   -22.79113960   -10.07271770
H       14.26922230   -21.42113880    -9.70571800
C       15.26822280   -23.22414020    -9.18971730
C       16.56722260   -22.68413930    -9.41671750
H       16.67622180   -21.61413960    -9.50671770
C       17.70622250   -23.51713940    -9.42771820
H       18.74922180   -23.23713870    -9.44871810
C       17.47822190   -24.89213940    -9.37871740
H       18.34222220   -25.53713990    -9.43871780
C       16.20022200   -25.48213960    -9.32571790
H       15.99922280   -26.54213910    -9.26271820
C       15.14022250   -24.59613990    -9.16571810
H       14.16422270   -25.04014020    -9.02871800
C       14.26222230   -22.24413870    -6.69771770
O       14.26122280   -23.14513970    -5.94071770
N       14.92622280   -21.12513920    -6.51871780
H       14.72422220   -20.31613920    -7.09371760
C       15.93822190   -20.92914010    -5.53171780
H       16.49522210   -21.85713960    -5.40971760
C       16.86222270   -19.75613980    -5.79971790
H       16.29422190   -18.87714000    -6.10471770
H       17.41222190   -19.50013920    -4.89371780
C       17.92822270   -20.02614020    -6.83471780
H       18.28122330   -21.05613900    -6.80471750
H       17.42522240   -19.96913910    -7.79971790
C       19.21622280   -19.15213970    -6.66771790
O       19.04822160   -17.98814010    -7.15671780
O       20.30322270   -19.68813900    -6.37571760
C       15.31122210   -20.79213910    -4.13371750
O       15.80722240   -21.44813920    -3.20871780
N       14.12922190   -20.14713860    -4.00971790
H       13.67822270   -19.69314000    -4.79471780
C       13.37322240   -20.03513910    -2.72071770
H       13.93522260   -19.38313870    -2.05371790
C       12.07322220   -19.36614040    -3.12271790
H       11.45622250   -19.38213920    -2.21571780
H       12.33422280   -18.36614040    -3.48971770
H       11.54022220   -19.95714000    -3.87871770
C       13.09222220   -21.36513900    -2.01671770
O       13.16322230   -21.38014030    -0.83071770
N       12.83622260   -22.42514040    -2.70271780
H       12.79522230   -22.23013880    -3.69571780
C       12.43722250   -23.72613910    -2.20271780
H       11.81222250   -23.52413940    -1.33371770
C       11.78222270   -24.52013970    -3.37571760
H       12.12122250   -24.35713960    -4.39871790
H       11.99822240   -25.58013920    -3.24271770
C       10.23422240   -24.45513920    -3.33571770
O        9.49322220   -25.16013910    -2.69171790
N        9.66522220   -23.59813880    -4.13571790
H        8.65422250   -23.55813980    -4.17371800
H       10.31722260   -23.08913990    -4.71971800
C       13.70522210   -24.46513940    -1.75571780
O       13.72422220   -25.13014030    -0.77271780
N       14.82922270   -24.19013980    -2.40971780
H       14.78322220   -23.44813920    -3.09771780
C       16.09022330   -24.91813850    -2.12771770
H       15.77422240   -25.94614030    -1.95371770
C       17.16422270   -24.79613880    -3.17571780
H       17.40022280   -23.74114040    -3.31071780
C       18.41222190   -25.61614040    -2.78871770
H       18.69022180   -25.22613910    -1.80171780
H       18.35822300   -26.71014020    -2.84871770
H       19.16622160   -25.20913890    -3.47371770
C       16.64522170   -25.32913970    -4.55071780
H       16.67522240   -26.41913990    -4.57671790
H       15.65622230   -24.89313890    -4.69271760
C       17.55522160   -24.97513960    -5.80171780
H       17.08122250   -25.30913930    -6.73271750
H       17.61522290   -23.90313910    -6.02771760
H       18.58022310   -25.36614040    -5.79771760
C       16.66622160   -24.32313920    -0.88571770
O       17.05822180   -25.11413960    -0.00371770
N       16.66322330   -22.97913930    -0.70771780
H       16.35322190   -22.36513900    -1.45171770
C       17.11122320   -22.22913930     0.44428230
H       18.11722180   -22.59013940     0.65428230
C       17.19622230   -20.74613950     0.16228230
H       16.18922230   -20.33313940     0.09328230
H       17.49922180   -20.37213900     1.14028230
C       18.19822310   -20.19713970    -0.94471780
H       17.86122320   -20.51013950    -1.93271780
C       18.14822200   -18.67113880    -0.99071780
H       17.17522240   -18.37513920    -1.40271770
H       18.26722150   -18.38313870     0.06128230
H       18.96622280   -18.17813870    -1.52971780
C       19.60722160   -20.76614000    -0.68771770
H       20.25522230   -20.34313960    -1.46471770
H       19.94322200   -20.64613910     0.35028230
H       19.56522180   -21.84013940    -0.90871780
C       16.28922270   -22.52513890     1.65228220
O       16.74222180   -22.40513990     2.78228240
N       14.99522210   -22.81114010     1.51028230
H       14.51522250   -22.80313870     0.61828230
C       14.18622210   -23.29413990     2.65528230
H       14.16522220   -22.60013960     3.49628230
C       12.72922230   -23.19513890     2.13028220
H       12.56822200   -22.18013950     1.74928220
H       12.44822220   -23.96113970     1.39628220
H       12.08022210   -23.33813860     3.00328230
C       14.44222260   -24.72213940     3.09028220
O       14.43522260   -24.97113990     4.30128240
N       14.71122260   -25.67214010     2.17028240
H       14.60922240   -25.39013860     1.20328220
C       15.09822270   -27.08113860     2.55828210
H       14.22922230   -27.39114000     3.13928220
C       15.37222190   -27.99814030     1.36428230
H       16.07422260   -27.49413870     0.69928220
C       16.15222170   -29.28813930     1.72728230
H       17.11922260   -29.03013990     2.17628220
H       15.52722260   -29.72513960     2.51628230
H       16.27922250   -30.00214000     0.90428230
C       14.17022230   -28.42113880     0.54928230
H       13.53022190   -29.11913870     1.10228230
H       13.53122230   -27.57713890     0.26228230
H       14.54022220   -28.95413970    -0.33571770
C       16.33022310   -27.14114000     3.43028240
O       16.38622280   -27.81613920     4.41528220
N       17.28722190   -26.32514000     2.97128220
H       17.18122290   -25.94813920     2.03728220
C       18.53822330   -25.87113950     3.70528220
H       19.10822300   -26.78713990     3.86328220
C       19.37622260   -24.94813920     2.78128220
H       19.41022300   -25.46213910     1.82128230
H       18.89222150   -23.99013900     2.59428220
C       20.88822170   -24.77813910     3.21528220
H       20.94222260   -24.64414020     4.29528240
C       21.65722270   -26.06513980     2.86228230
H       21.48122220   -26.32313920     1.81028220
H       22.74422260   -25.92514040     2.91728230
H       21.37522320   -26.79613880     3.63028220
C       21.68822290   -23.59413910     2.65428230
H       21.14822200   -22.69413950     2.97228220
H       22.64922330   -23.51614000     3.17828230
H       21.70122150   -23.63213920     1.55728220
C       18.22222330   -25.22213940     5.12128210
O       19.03922270   -25.28413960     5.97828250
N       17.12422180   -24.50313950     5.31028220
H       16.41322330   -24.50413890     4.58928200
C       16.75522230   -24.03613850     6.62828210
H       17.67722320   -23.62613870     7.04228210
C       15.75822260   -22.83913990     6.49628210
H       15.50322250   -22.47913930     7.50028230
H       16.12322240   -22.02113910     5.86228230
H       14.78722290   -23.08113860     6.04728220
C       16.25922200   -25.08514020     7.59928230
O       16.46922300   -25.04813960     8.78728200
N       15.56822200   -26.11813930     7.05228230
H       15.36822220   -26.16613960     6.06028220
C       15.22822280   -27.36413960     7.84528210
H       14.73122220   -27.12513920     8.78528210
C       14.11422250   -28.21313860     7.13428210
H       14.61322210   -28.64613910     6.26828240
H       13.93122200   -28.98913960     7.87828210
C       12.81422230   -27.48814010     6.67828230
H       12.11622240   -27.48613930     7.51528220
H       13.00622270   -26.46313860     6.36228230
C       12.27222250   -28.22713850     5.44828220
O       11.58422280   -29.16514020     5.79728220
O       12.31122210   -27.72713850     4.32028250
C       16.51922230   -28.19713970     8.18828200
O       16.73922160   -28.54413990     9.33628180
N       17.34022330   -28.43313980     7.24128250
H       17.02422330   -28.16713910     6.31628230
C       18.66822240   -29.04913900     7.30928230
H       18.57822230   -30.03013990     7.77528240
C       19.21122170   -29.26313970     5.88828230
H       19.08022310   -28.35713960     5.29728220
C       20.70222280   -29.55714040     5.81328250
H       20.94022180   -30.44813920     6.40628240
H       20.86922260   -29.77913860     4.75128220
H       21.37922290   -28.76413920     6.15728240
C       18.47022250   -30.39313890     5.21928220
H       17.41322330   -30.12714000     5.08828210
H       18.79722210   -30.54014020     4.18228240
H       18.63322260   -31.39613910     5.63228230
C       19.63922310   -28.30014040     8.25628190
O       20.23822210   -28.82213970     9.20328240
N       19.78022190   -27.00214000     8.11928270
H       19.42222210   -26.48013880     7.32928230
C       20.45522310   -26.20213890     9.18028260
H       21.47122190   -26.54313850     9.37828250
C       20.59122280   -24.72013850     8.71928220
H       19.61422160   -24.32313920     8.44628240
H       21.03822330   -24.23013880     9.58328250
C       21.64922330   -24.67813870     7.65628240
H       22.47622300   -25.27213860     8.04528240
H       21.17122270   -25.17214010     6.81028220
S       22.33022310   -23.05613900     7.20528220
C       20.93222240   -22.24814030     6.46528240
H       19.97522160   -22.43013950     6.97028210
H       21.00222210   -21.21413990     6.10528230
H       20.77122310   -22.81814000     5.54128220
C       19.71822170   -26.24814030    10.54228210
O       20.37322240   -26.37714000    11.53028200
N       18.35522270   -26.11913870    10.62828250
H       17.88322260   -25.74913980     9.81128220
C       17.60322190   -26.33913990    11.89028260
H       17.87322240   -25.52113910    12.55828190
C       16.09422300   -26.34813880    11.70028210
H       15.85422230   -27.11713980    10.96728230
H       15.61322210   -26.60313990    12.64428230
O       15.64622210   -25.04413990    11.30528260
H       15.73722270   -24.88714030    10.36228180
C       18.04922290   -27.68914030    12.57528210
O       18.31522180   -27.60914040    13.77628230
N       18.34122280   -28.74713900    11.85628220
H       18.25322150   -28.66213990    10.85128210
C       18.89922330   -29.94513890    12.46128180
H       18.30022240   -30.13913920    13.35028270
C       18.81122210   -31.12413980    11.49128250
H       17.83322330   -31.23814010    11.00628190
H       19.56522180   -31.05414010    10.69728180
H       19.03322220   -32.02814100    12.07128240
C       20.32822230   -29.74114040    12.91728210
O       20.71922300   -30.30513950    13.90828230
N       21.15822220   -29.04413990    12.14528180
H       20.89722250   -28.83913990    11.18828200
C       22.57022290   -28.98213960    12.43028260
H       22.91722300   -29.99114040    12.65328220
C       23.32522200   -28.54513930    11.10828210
H       22.77122310   -27.70913890    10.68128200
C       24.80222320   -28.26313970    11.47528270
H       24.96022220   -27.36413960    12.08428190
H       25.10822300   -28.99413870    12.23428250
H       25.56922150   -28.29714010    10.69228270
C       23.30822180   -29.58813860     9.99928190
H       23.88122180   -30.45413970    10.33028220
H       22.32122230   -30.02913860     9.85528180
C       24.09922220   -29.15213970     8.66228200
H       23.54622270   -29.63313870     7.84628250
H       23.98822210   -28.07013890     8.52228260
H       25.13222310   -29.52113910     8.67028240
C       22.81122210   -28.11614040    13.66128250
O       23.71922300   -28.34813880    14.50528240
N       21.91022300   -27.09313960    13.84028240
H       21.21522330   -26.89513970    13.12928200
C       21.76822280   -26.29014020    15.05728240
H       22.63522150   -25.66713910    15.27628230
C       20.66022300   -25.27513890    14.73328210
H       20.88022230   -24.82313920    13.75828270
H       19.78422160   -25.92013930    14.58628180
C       20.21822170   -24.40313910    15.85228250
C       18.97322270   -24.63714030    16.43528180
H       18.33222200   -25.42914010    16.07728200
C       18.40522190   -23.72913930    17.39328190
H       17.40622330   -23.81513980    17.79628180
C       19.17122270   -22.64814000    17.79028320
H       18.67622180   -21.95513920    18.45428280
C       20.44922260   -22.43413930    17.28428270
H       21.02022170   -21.63014030    17.72428130
C       20.90722270   -23.27213860    16.20028310
H       21.74822240   -23.01513860    15.57428260
C       21.40822220   -27.18713950    16.22428130
O       21.98322300   -27.11013980    17.25628280
N       20.50622180   -28.17514040    16.05728150
H       19.85722160   -28.10914040    15.28228190
C       20.17422290   -29.04014020    17.14828300
H       19.97722240   -28.38313870    17.99528310
C       18.87222290   -29.80414010    16.82328220
H       19.02222250   -30.22414020    15.82128240
H       18.64322280   -30.64013860    17.49628260
H       18.00322150   -29.14114000    16.73128320
C       21.34622190   -29.97513960    17.58428190
O       21.67522240   -30.04213910    18.75328250
N       22.15622330   -30.41514020    16.56228260
H       21.85622220   -30.36813930    15.59528260
C       23.36622240   -31.22613910    16.82428170
H       22.99022290   -32.11314010    17.33328250
C       24.07422260   -31.75613980    15.55328180
H       24.10722160   -30.94913860    14.82128240
H       25.05022240   -32.03514100    15.95128250
C       23.61122320   -33.13613890    14.92128180
H       22.93522260   -33.63513950    15.61428260
H       23.07722280   -32.78313830    14.03828240
C       24.89822200   -33.91513820    14.51828190
O       25.31422230   -33.93814090    13.28528210
O       25.55322270   -34.47013850    15.45028210
C       24.34122280   -30.40013890    17.72828290
O       24.62722210   -30.84113880    18.86328320
N       24.82122230   -29.22513960    17.28028300
H       24.53822330   -28.93513870    16.35228160
C       25.85122300   -28.58813860    18.12828250
H       26.62622260   -29.28613850    18.44628140
C       26.59822270   -27.54513930    17.31028180
H       27.37222290   -27.16713910    17.97728160
C       27.30722240   -28.11713980    16.13228230
H       26.54122160   -28.63913920    15.54628180
H       27.75322150   -27.26614000    15.60228250
H       28.12822150   -28.81013870    16.35728260
C       25.69922260   -26.35113910    16.91828160
H       26.33122250   -25.47414020    16.72728160
H       24.95122150   -26.60614010    16.15728190
H       25.12322240   -26.04113960    17.79828260
C       25.36322210   -27.83214000    19.39528270
O       26.03822330   -27.58913990    20.34428220
N       24.03022190   -27.59013940    19.34728240
H       23.57122230   -28.02614020    18.55728150
C       23.25022320   -27.22613910    20.53228190
H       23.79922290   -26.41713910    21.01428220
C       21.90722270   -26.58013920    20.26328280
H       21.38322260   -27.23414040    19.56628230
H       21.25322150   -26.54613880    21.13428310
C       21.99222180   -25.20213890    19.63928220
H       22.86122320   -25.32913970    18.99428180
H       21.07222180   -24.94314000    19.11428260
S       22.51122280   -23.81913950    20.71828270
C       20.78722190   -23.34113880    21.21228220
H       20.21322250   -24.04413990    21.82828140
H       20.90022280   -22.39613910    21.75828170
H       20.12222290   -23.21213910    20.35028270
C       23.03622250   -28.41613960    21.54528240
O       22.69322200   -28.11013980    22.74628260
N       23.30122180   -29.65713880    21.14228250
H       23.47522160   -29.86314010    20.16628270
C       23.17122270   -30.86013980    21.99428180
H       23.31822200   -31.74413870    21.37328150
C       24.30322270   -30.87513920    23.11528210
H       24.22722240   -29.97813990    23.72928240
H       24.21722220   -31.74514010    23.76628300
C       25.72822190   -31.04913900    22.53428270
H       25.70722200   -31.87714000    21.82628250
H       26.16722300   -30.14313890    22.11528210
C       26.67222210   -31.41813850    23.64728160
O       27.03822330   -30.50514030    24.36628150
N       26.99722290   -32.65013890    23.83828160
H       27.57722280   -32.93413930    24.61828230
H       26.67922210   -33.46714020    23.33028220
C       21.68922230   -31.04913900    22.51828190
O       21.42522240   -31.56213950    23.59228130
N       20.73422240   -30.65213970    21.68628310
H       21.04622270   -30.26513860    20.80328180
C       19.31422230   -30.72013850    21.98028180
H       19.17122270   -30.39114000    23.00928310
H       18.66622160   -30.01914020    21.45428280
C       18.68722150   -32.10414120    21.69228170
O       18.72822190   -32.58113860    20.53828240
N       18.06722260   -32.70814130    22.72328190
H       18.16222190   -32.15613940    23.56728170
C       17.40622330   -34.03614040    22.63928220
H       18.09922220   -34.73913960    22.17728230
C       17.04622270   -34.59114070    24.07828140
H       16.43322180   -33.83013920    24.56128310
H       16.51222230   -35.52114110    23.88528250
C       18.23922160   -34.94614030    25.04328160
H       18.69222260   -35.84313960    24.62028310
H       18.99522210   -34.16913990    25.15728190
C       17.68022160   -35.31113820    26.42428210
H       17.25522230   -34.38013840    26.79828260
H       16.98622320   -36.15113830    26.38828280
C       18.75222210   -35.79314040    27.37328150
H       19.11222270   -36.76913830    27.04828260
H       19.56522180   -35.07714080    27.25328250
N       18.36322210   -35.79214100    28.80128290
H       17.64622310   -36.49514010    28.91128160
H       19.20922280   -35.82814030    29.35228160
H       17.99322320   -34.89714050    29.08728220
C       16.22522160   -33.95914080    21.65728190
O       15.62622260   -32.89114000    21.66128160
N       15.90322210   -35.02214050    20.88128280
C       16.65322300   -36.28113940    20.87728310
H       16.67222210   -36.79314040    21.84728240
H       17.62122150   -36.04413990    20.41928290
C       15.90922260   -37.16613770    19.77728270
H       15.05622200   -37.64313890    20.27628140
H       16.47522160   -37.89913940    19.18728260
C       15.18622210   -36.16413880    18.87828250
H       14.31222250   -36.60614010    18.38328170
H       16.00122260   -35.82114030    18.22828290
C       14.90122220   -34.97914120    19.80428310
H       15.00822260   -34.05513760    19.23628230
C       13.43722250   -35.07814030    20.42128180
O       12.55722240   -35.47013850    19.75528140
N       13.20822240   -34.62014010    21.65328220
H       13.96422200   -34.20713810    22.18728260
C       11.78922270   -34.71113970    22.13628200
H       11.58722210   -35.76913830    21.96828270
C       11.71322250   -34.25313950    23.58028220
H       12.11122230   -33.24713900    23.71428300
H       10.67522240   -34.10213850    23.87828250
C       12.30122280   -35.16413880    24.66428180
H       13.38422200   -35.05313870    24.60128210
H       11.84422210   -34.73614120    25.55728150
C       12.05922220   -36.67913820    24.61428260
O       11.28822230   -37.23114010    23.84428220
O       12.49322220   -37.41714100    25.54428290
C       10.92522240   -33.74113850    21.26728250
O        9.71822260   -33.93413930    21.13928220
N       11.53222270   -32.79113770    20.62828250
H       12.54322240   -32.76113890    20.67128180
C       10.88222220   -31.78813930    19.78428270
H        9.93422220   -31.53413960    20.25828170
C       11.66722200   -30.50313950    19.78728290
H       11.10122200   -29.69614030    19.30728150
H       11.85222240   -30.13613890    20.80528260
C       12.95022200   -30.48414040    19.04028320
C       14.13022230   -30.98513980    19.53628160
H       14.12322240   -31.53013990    20.46928220
C       15.32122230   -30.93113900    18.72328190
H       16.18622210   -31.50013920    19.02828220
C       15.29822250   -30.35313990    17.41628270
H       16.13822170   -30.35413930    16.73628230
C       14.09822270   -29.80414010    16.96028140
H       14.07322220   -29.39213940    15.96228220
C       12.92122270   -29.86913870    17.78328130
H       11.94222260   -29.64013860    17.38728140
C       10.57722280   -32.25214000    18.34128190
O        9.86522200   -31.54913900    17.62428280
N       10.97822280   -33.49213790    18.00228310
H       11.40622230   -34.06813810    18.71728130
C       10.89722250   -34.08113860    16.67228320
H       10.37922190   -33.37213900    16.02528190
C       12.30122280   -34.36013790    16.05428310
H       12.18822190   -34.48814010    14.97828200
C       13.31922250   -33.19113920    16.22028160
H       12.88722230   -32.34613800    15.67028240
H       13.56322190   -33.00014110    17.27328300
H       14.23022270   -33.39114000    15.64428230
O       12.82622240   -35.44213870    16.72228240
H       12.44622230   -36.19614030    16.26628300
C       10.02222250   -35.35313800    16.55728150
O       10.19322200   -36.13513950    15.66928200
N        9.05922220   -35.55614090    17.44028280
H        8.92622280   -34.77613830    18.07228280
C        8.33922200   -36.86413960    17.63928220
H        9.13522240   -37.57114030    17.40728190
C        7.93322230   -36.93114090    19.16528320
H        8.84822270   -36.88813780    19.75628280
H        7.38922260   -35.99813840    19.31128310
C        7.10222240   -38.14014050    19.58728220
O        6.11522250   -37.89413830    20.29928210
O        7.49522260   -39.24213790    19.24228290
C        7.17222260   -37.01713940    16.70228200
O        6.24722240   -36.26013950    16.88928220
N        7.17622230   -37.97513960    15.78428270
H        7.94722220   -38.60113910    15.58428190
C        6.16822240   -37.91413880    14.71028230
H        6.38522240   -37.01013950    14.14028260
C        6.36722230   -39.16714100    13.80728240
H        7.34122230   -39.13813780    13.30428220
H        6.25722220   -40.09014130    14.39028260
C        5.22122240   -39.29613880    12.82928180
N        4.03322220   -39.97214130    13.00928210
C        3.50622250   -39.99113850    11.77128220
H        2.54122230   -40.37714000    11.47628210
N        4.22922230   -39.28913880    10.89528180
H        3.97022250   -39.09513850     9.93828200
C        5.32522250   -38.77914050    11.50528240
H        6.03622250   -38.06213760    11.12128260
C        4.71722220   -37.81613920    15.15728190
O        3.95522240   -37.03113940    14.59628200
N        4.35222240   -38.68613820    16.14628220
H        5.14022250   -39.17913820    16.55028150
C        3.05522230   -38.68413930    16.75728230
H        2.23622250   -38.99813840    16.11028290
C        3.09622240   -39.67514040    17.95628170
H        3.32022240   -40.69514080    17.64428140
H        3.89222240   -39.42213820    18.65628240
C        1.78022240   -39.50814060    18.88428310
H        1.71622240   -38.45214080    19.14828300
C        0.48622240   -39.86314010    18.13228230
H        0.22822240   -39.07114030    17.41928290
H        0.73322240   -40.75814060    17.54628180
H       -0.34177760   -40.06314090    18.82328220
C        1.89322230   -40.30913930    20.13228230
H        1.03022240   -40.13513950    20.78628160
H        1.88722240   -41.38813780    19.93628310
H        2.75422240   -40.09513850    20.77828220
C        2.70622230   -37.28113940    17.25628280
O        1.69722240   -36.75014110    16.94428250
N        3.61622240   -36.57213970    17.92328260
H        4.50922250   -37.02814100    18.06128310
C        3.50022240   -35.17913820    18.37328150
H        2.68022230   -35.16814040    19.09128190
C        4.70122240   -34.73913960    19.33128170
H        5.62722250   -34.73114010    18.75628280
C        4.57322220   -33.40813830    19.92328260
H        4.81122260   -32.68313980    19.13528250
H        3.56522250   -33.25914000    20.32828140
H        5.20722250   -33.23614120    20.80228230
O        4.83522220   -35.52314000    20.45428280
H        5.20822240   -36.35514070    20.15228270
C        3.24722240   -34.17113880    17.18728260
O        2.64122250   -33.16213990    17.42228320
N        3.71322250   -34.46413800    15.94028190
H        4.27922250   -35.30313870    15.91828250
C        3.48022250   -33.64814000    14.77628230
H        3.20222230   -32.64714050    15.10828210
C        4.72522260   -33.47914120    13.88328270
H        5.17822220   -34.44913860    13.64028260
H        4.34222220   -32.99213790    12.97828200
C        5.88622240   -32.80014040    14.51928230
N        5.91522220   -31.48013880    14.93028260
C        7.07822230   -31.32413860    15.56028270
H        7.43422220   -30.42514040    16.04128270
N        7.80122230   -32.45613860    15.54028220
H        8.70622250   -32.61214070    15.96028230
C        7.05622240   -33.43814090    14.87828250
H        7.25722220   -34.49813840    14.83328250
C        2.20822240   -34.01514050    14.03628250
O        1.54022240   -33.04713820    13.59528260
N        1.73222240   -35.28614040    14.01428220
H        2.38622240   -36.04013820    14.18828200
C        0.41922240   -35.59613800    13.65228270
H        0.18522240   -35.07014080    12.72628210
C        0.27922240   -37.16913990    13.52328210
H        1.13122240   -37.57913970    12.98128220
H        0.29322240   -37.58613970    14.53028200
C       -1.06977760   -37.59413910    12.89628220
H       -0.91177760   -38.64513780    12.65428260
H       -1.83177760   -37.50814060    13.67128180
C       -1.53877760   -36.91014100    11.56628230
H       -1.73377760   -35.86914060    11.82428260
H       -0.73077760   -36.94313810    10.83528230
C       -2.78377770   -37.55714040    10.97028260
H       -2.90877770   -37.06013870    10.00828270
H       -2.68177770   -38.63813780    10.86728190
N       -3.95477770   -37.10614010    11.71228220
H       -4.21277760   -37.74213790    12.45328240
H       -3.74677750   -36.15513990    11.97828200
H       -4.68377780   -37.01313780    11.01828190
C       -0.65277760   -34.99913790    14.66628270
O       -1.71077760   -34.71313860    14.16328240
N       -0.34377760   -34.72914120    15.91928200
H        0.54922240   -35.03113940    16.29028320
C       -1.29277770   -34.19413760    16.90628240
H       -2.25777770   -34.63113780    16.65228270
C       -0.96477760   -34.64913940    18.31728170
H        0.05922240   -34.45814130    18.63728140
H       -1.52777760   -34.01013950    18.99728200
C       -1.21877770   -36.15414050    18.43328290
H       -0.70477760   -36.57114030    17.56628230
C       -0.65277760   -36.69713970    19.77528190
H        0.37322240   -36.34914020    19.94828220
H       -1.30077760   -36.34714130    20.58728220
H       -0.62577760   -37.79214100    19.73328210
C       -2.65677760   -36.61814120    18.41228290
H       -2.85677770   -37.59214020    18.87528230
H       -3.32177760   -35.91513820    18.93028260
H       -3.04477760   -36.67514040    17.38828280
C       -1.43677760   -32.59914020    16.73528290
O       -2.07077770   -32.02214050    17.60628320
N       -0.89777760   -32.08414080    15.60028270
H       -0.30477760   -32.75613780    15.12828250
C       -1.09077760   -30.73313900    15.04228210
H       -1.94977760   -30.28613850    15.54228210
C        0.15322240   -29.81713870    15.19628240
H        0.97222240   -30.53013990    15.09928230
H        0.21422240   -29.06013870    14.41528220
C        0.24122240   -29.08313940    16.48728180
H       -0.20577760   -29.67813870    17.28328130
H        1.26922240   -29.15313910    16.84228130
C       -0.46877760   -27.72113990    16.51428220
H       -1.24777760   -27.83113860    15.75928210
H       -0.82377760   -27.56114010    17.53228190
C        0.36922240   -26.53013990    16.05128290
H        1.36222240   -26.54913900    16.50028230
H        0.55222240   -26.50313950    14.97628210
N       -0.17077760   -25.21213910    16.51628300
H       -0.54977760   -25.16613960    17.45128250
H        0.46422240   -24.43813900    16.38428310
H       -1.00777760   -25.01214030    15.98828220
C       -1.43477760   -30.87014010    13.50528240
O       -1.95177760   -29.89713860    13.04628180
N       -1.23577760   -32.02613830    12.90028190
H       -0.67577760   -32.67514040    13.44028190
C       -1.79277770   -32.37413790    11.57228180
H       -1.58277760   -33.43313980    11.42428210
C       -3.33577750   -32.11613850    11.53028200
H       -3.56677770   -31.04513930    11.58528230
H       -3.63577770   -32.43713760    10.52528190
C       -4.21477750   -32.86314010    12.44928260
N       -4.57177780   -34.16313930    12.22128200
C       -5.25877760   -34.47214130    13.38728240
H       -5.68877740   -35.44213870    13.58928200
N       -5.43277740   -33.39413830    14.24628260
H       -5.99277780   -33.36214070    15.08628180
C       -4.84077740   -32.31613920    13.63728240
H       -4.64577770   -31.37014010    14.12228200
C       -1.18477760   -31.65413860    10.30528260
O       -1.32577760   -32.10913850     9.21428200
N       -0.45377760   -30.51713940    10.40628240
H       -0.55277760   -29.94614030    11.23728180
C        0.14522240   -29.79613880     9.25228210
H       -0.65977760   -29.66514020     8.52928260
C        0.62922240   -28.37813950     9.64628220
H        1.54622240   -28.47613910    10.24028210
H        0.85722240   -27.76914020     8.76228240
C       -0.50377760   -27.78913880    10.47828200
N       -1.75377760   -27.40013890    10.06028270
C       -2.34677770   -27.01313970    11.17628190
H       -3.42077760   -27.07413860    11.26528260
N       -1.47477760   -26.78413960    12.16828250
H       -1.77477770   -26.58813860    13.11228180
C       -0.30477760   -27.36813930    11.82828240
H        0.56922240   -27.53713990    12.43928240
C        1.20922240   -30.66514020     8.52928260
O        2.26422240   -30.91514020     9.06628230
N        1.07622240   -31.06913950     7.23928210
C       -0.21677760   -30.96913910     6.42928220
H       -0.23277760   -29.97213940     5.97128250
H       -1.12477760   -31.07613950     7.03528210
C       -0.07377760   -32.08813860     5.33328250
H       -0.58377760   -31.86913870     4.38728240
H       -0.33677760   -33.12514110     5.57528210
C        1.48222240   -32.05714040     5.08728220
H        1.63422240   -31.18513870     4.43828250
H        1.83322240   -32.93513870     4.53128240
C        2.06422230   -31.91113850     6.55428220
H        2.11222240   -32.90113830     7.00828220
C        3.50222230   -31.35413930     6.42728230
O        4.44322250   -32.09214020     6.68428230
N        3.59822250   -30.03813930     6.16428230
H        2.73622250   -29.51713940     6.05828240
C        4.86022230   -29.33013920     6.20328240
H        5.47822240   -29.84214020     5.46628240
H        4.77622220   -28.31013870     5.82728240
C        5.57422260   -29.41213990     7.52328210
O        6.77822260   -29.58113860     7.48628230
N        4.90722230   -29.43914030     8.67728230
H        3.90222240   -29.34513850     8.58428190
C        5.49922230   -29.60213850    10.04228210
H        6.38822220   -28.98814010    10.18528270
C        4.41322230   -29.12613870    10.99028210
H        4.03722240   -28.12813950    10.76528260
H        3.64022230   -29.85813900    10.75428200
C        4.66922240   -29.26113890    12.48128220
H        5.36322260   -30.04413990    12.78628250
H        5.20922230   -28.35413930    12.75428200
C        3.34722230   -29.45014000    13.33528230
O        2.26322250   -29.14513970    12.96428200
N        3.42922230   -30.19013980    14.39428230
H        2.62322240   -30.41913990    14.96428200
H        4.35722260   -30.50214000    14.65328220
C        5.99222230   -31.04014020    10.22128200
O        7.08822250   -31.25713920    10.69828220
N        5.20022250   -32.03313830     9.69828220
H        4.38722230   -31.83013920     9.12828250
C        5.50222250   -33.51713940     9.87028220
H        5.58222250   -33.70613860    10.94128230
C        4.30522250   -34.33813860     9.37728210
H        4.07022240   -34.17013930     8.32628250
C        4.42722230   -35.85514070     9.39828210
H        3.64022230   -36.19614030     8.71328260
H        5.41422220   -36.26313780     9.14828210
H        4.29522230   -36.24813840    10.41428180
C        3.08622240   -34.02114110    10.30228230
H        3.33822250   -34.14014050    11.35528180
H        2.88422250   -32.96514130    10.12328240
C        1.77922240   -34.74913790    10.06928250
H        1.59122240   -34.61114120     8.99728200
H        1.95722230   -35.80513760    10.30828190
H        0.90422240   -34.36914060    10.61228180
C        6.76022240   -33.91114040     9.14728260
O        7.66122250   -34.56213760     9.62128260
N        6.88022230   -33.35213850     7.94328210
H        6.12322240   -32.75413890     7.63428210
C        8.00522230   -33.52114110     7.04428240
H        8.23622230   -34.58613970     7.07128240
C        7.44922260   -33.20814130     5.60828210
H        6.58722260   -33.79713820     5.29328200
H        7.23522230   -32.13914110     5.60828210
C        8.63322260   -33.47613910     4.63028240
H        9.35422230   -32.66814040     4.75128220
H        9.11622240   -34.41413880     4.90528200
C        8.18222240   -33.42013930     3.20128230
O        8.94022270   -34.00714110     2.33728220
O        7.08422230   -32.94113920     2.83828230
C        9.27622220   -32.80614090     7.49128250
O       10.31522270   -33.41114040     7.46528240
N        9.06822200   -31.58913990     8.02328210
H        8.20422270   -31.07413860     7.90728240
C       10.17922210   -30.82313920     8.64128210
H       11.01522250   -30.63014030     7.96828220
C        9.70622250   -29.40814020     9.02928260
H       10.47222230   -28.82413860     9.55428220
H        9.34222220   -28.85813900     8.15328220
H        8.82922270   -29.55913930     9.67028240
C       10.74922280   -31.57313920     9.79228210
O       11.97722240   -31.53713990     9.95628260
N        9.91222290   -32.15013890    10.65628240
H        8.92122270   -32.20314030    10.45428180
C       10.38422200   -32.89213940    11.77128220
H       11.12722210   -32.31613920    12.32228180
C        9.18422220   -33.15513990    12.57528210
H        9.55222230   -33.54513930    13.53228190
H        8.67322250   -32.21913910    12.83128260
H        8.46622280   -33.87113950    12.15628240
C       11.12722210   -34.13713840    11.29328250
O       12.12122250   -34.56113820    11.90528200
N       10.64722250   -34.79314040    10.16528220
H        9.82422260   -34.42813870     9.70128250
C       11.08222200   -36.11814120     9.73828220
H       10.98722270   -36.86914060    10.52228260
C       10.06922250   -36.50714110     8.62128260
H       10.36622240   -36.07613750     7.65728240
H       10.23222260   -37.59014130     8.55328180
H        9.01722240   -36.30413820     8.85628220
C       12.57322220   -36.14513780     9.28628250
O       13.26822280   -37.10213850     9.44528200
N       13.05022240   -35.01913830     8.81328200
H       12.35522270   -34.28113940     8.83228210
C       14.46722220   -34.70613860     8.71028230
H       14.96122260   -35.63414000     8.42028240
C       14.80822280   -33.77814100     7.56028220
H       14.46422200   -34.33013920     6.68628220
C       14.16622260   -32.41814040     7.48228220
H       14.55122280   -31.78913880     8.29428200
H       14.17122270   -31.85614010     6.54028220
H       13.07822230   -32.52413940     7.56828210
C       16.38522150   -33.54413990     7.34828230
H       16.69422150   -32.52513890     7.57928230
H       16.96922300   -34.25413890     7.93328240
C       16.70622250   -33.70914080     5.92928220
H       16.40622330   -34.71014020     5.59728240
H       16.29622270   -32.94213870     5.26028200
H       17.78622250   -33.53413770     5.84728240
C       15.25022220   -34.32014080     9.98428250
O       16.29122160   -34.96213910    10.32328220
N       14.77622220   -33.35414120    10.78828240
H       14.00222210   -32.78013990    10.47428230
C       15.35222240   -33.09714130    12.10128210
H       16.34722330   -32.74414060    11.83128260
C       14.60022260   -31.89713860    12.84128190
H       13.59822270   -32.19514080    13.15228270
H       15.22022250   -31.64213940    13.70028210
C       14.59222220   -30.64114000    11.99628260
H       15.63722230   -30.37913890    11.83228210
H       14.07422260   -30.79014020    11.04828260
S       13.84622190   -29.24514010    12.94228270
C       12.89922240   -28.59713940    11.57328220
H       13.59522250   -28.32713890    10.76928230
H       12.26022240   -29.41813850    11.22528270
H       12.27822210   -27.72813990    11.82228180
C       15.55222230   -34.33713910    12.95128250
O       16.57522200   -34.41114040    13.57728200
N       14.63722230   -35.32114030    12.86228180
H       13.84822270   -35.18313980    12.24128250
C       14.70022200   -36.53514100    13.71828270
H       14.91722200   -36.31314090    14.76328180
C       13.29922200   -37.20013810    13.70528220
H       12.58222200   -36.51713940    14.16128250
H       12.98122220   -37.25014110    12.66428180
C       13.19422250   -38.65513990    14.23428250
H       13.93222240   -39.32714080    13.79528240
H       13.22622200   -38.67713930    15.32328220
C       11.80322270   -39.18713760    13.84528260
O       10.89122200   -39.18814090    14.70828250
O       11.70422270   -39.48213960    12.63628200
C       15.85922240   -37.43914030    13.21328260
O       16.58322330   -37.90213780    14.11928270
N       16.05022240   -37.70513920    11.91228200
H       15.41322230   -37.20513920    11.30428220
C       16.92722320   -38.62913890    11.29928210
H       16.79822160   -39.60913850    11.75828270
C       16.81622310   -38.68713760     9.81628230
H       15.86922260   -39.14614110     9.50628190
H       16.72422220   -37.68613820     9.37728210
C       17.99522210   -39.49314120     9.19528200
N       18.30322270   -40.82313920     9.31928250
C       19.41522220   -40.96113970     8.63828180
H       19.96622280   -41.88113780     8.51128200
N       19.87222290   -39.84413910     8.08928200
H       20.71522330   -39.69514080     7.55328230
C       19.00322150   -38.84513850     8.42428210
H       19.09222220   -37.81314090     8.11928270
C       18.34922220   -38.08414080    11.64628220
O       19.15022280   -38.83813860    12.12128260
N       18.56422230   -36.77713780    11.50428200
H       17.84922220   -36.14614110    11.16128250
C       19.93922230   -36.24613950    11.81428240
H       20.61722180   -36.91913990    11.28928180
C       20.07022290   -34.86513900    11.13828180
H       19.13222310   -34.34814070    11.34328270
C       21.26022150   -34.04314040    11.62428190
H       22.23922160   -34.53713990    11.63728240
H       21.37922290   -33.07213970    11.12628270
H       21.02722170   -33.74314120    12.65328220
C       20.09822270   -35.01713940     9.56928250
H       20.83522220   -35.76514050     9.27728270
H       19.12122150   -35.46113970     9.37528230
C       20.46622280   -33.75014110     8.69928260
H       19.87822150   -32.93214040     9.13228230
H       21.52322200   -33.45613860     8.67128180
H       20.08422280   -33.92713930     7.68628220
C       20.28622250   -36.36314010    13.28728200
O       21.45822330   -36.43613820    13.48928260
N       19.38422200   -36.38314060    14.24628260
H       18.44622230   -36.35414120    13.86628250
C       19.65922160   -36.57913970    15.69528200
H       20.65822220   -36.18114090    15.87028220
C       18.69422150   -35.74613950    16.61628150
H       17.71722220   -36.22713850    16.58028220
H       19.02822300   -35.92313770    17.63928220
C       18.59622190   -34.27613830    16.17128180
H       18.52322200   -34.28813930    15.08428190
C       17.46622280   -33.56913760    16.90128140
H       17.68522260   -33.43114090    17.96728130
H       17.17522240   -32.62913890    16.41628270
H       16.57022290   -34.20314030    16.90928270
C       19.88222310   -33.49713900    16.55028150
H       20.77922250   -33.99414060    16.16228290
H       19.82622150   -32.43613820    16.27428250
H       20.00322150   -33.42913820    17.63828280
C       19.59722330   -38.06813810    16.10328290
O       20.32622150   -38.55413820    16.99528310
N       18.91922190   -38.98513790    15.42028240
H       18.38822170   -38.62714000    14.63528250
C       18.97722240   -40.45113750    15.58428190
H       18.86222270   -40.72513960    16.63328170
C       17.99822240   -41.11613850    14.61928270
H       16.94522290   -41.07814030    14.89828210
H       18.08122250   -40.75114060    13.59528260
C       18.17522240   -42.70413970    14.57528210
O       17.90422250   -43.30014040    15.65028190
O       18.85822300   -43.15314100    13.61728190
C       20.42122270   -40.96413800    15.27628230
O       20.88422200   -42.00714110    15.75028230
N       21.21622280   -40.19913860    14.49728200
H       20.79622270   -39.34814070    14.14228250
C       22.60722160   -40.39913940    14.16428180
H       22.91022300   -41.32513810    14.65428260
H       22.63022230   -40.59114070    13.09128190
C       23.55222320   -39.20613860    14.58328250
O       24.51822280   -38.89413830    13.89728260
N       23.25522230   -38.50313950    15.68628220
H       22.49022290   -38.87213900    16.23828320
C       24.18522260   -37.54713820    16.29128270
H       24.93822290   -37.21413800    15.57628250
C       23.34122280   -36.25513840    16.74728200
H       22.83422280   -35.80714040    15.89328190
H       22.59622190   -36.57913970    17.47428130
O       24.16522220   -35.31613920    17.42128180
H       24.79722210   -34.97214130    16.78528210
C       24.92722320   -38.05014040    17.54428290
O       24.30622290   -38.52314000    18.48328210
N       26.26222230   -37.94913860    17.45828250
H       26.77922250   -37.55614090    16.68128200
C       27.10622220   -38.31513980    18.65928270
H       26.76322170   -39.23014070    19.14328190
C       28.53822330   -38.55714040    18.16128160
H       28.88622280   -37.84814070    17.39928250
H       29.29622270   -38.62413790    18.95128250
H       28.51722150   -39.52613830    17.64728160
C       27.02522280   -37.21614070    19.75028230
O       27.01122280   -37.45713810    20.92728230
N       26.91622160   -35.91114040    19.39228250
H       26.99822240   -35.67613980    18.41028210
C       26.76522250   -34.80213930    20.29228210
H       27.56522180   -34.90613940    21.02528190
C       26.88522150   -33.40013890    19.65228270
H       25.92722320   -33.04113770    19.25828170
H       27.15722270   -32.66913990    20.42428210
C       28.01222230   -33.22113800    18.70728300
C       29.22222330   -33.96714020    18.84728240
H       29.33622170   -34.68613820    19.64528270
C       30.23922160   -33.65113830    17.93428230
H       31.23822210   -34.03113940    18.08928300
C       30.01222230   -32.88813780    16.78728290
O       31.01622200   -32.73913960    15.85928250
H       31.77122310   -33.31314090    16.01028250
C       28.80822180   -32.21714020    16.64528270
H       28.54222300   -31.61813930    15.78728200
C       27.83022310   -32.34014130    17.65528300
H       26.86222270   -31.89414020    17.48128320
C       25.56022260   -34.89213940    21.14528270
O       25.59922220   -34.57213970    22.35228160
N       24.39822200   -35.24213790    20.57628250
H       24.36622240   -35.56213760    19.61528210
C       23.14622310   -35.38613890    21.33528140
H       22.98722270   -34.45413970    21.87628170
C       21.86522290   -35.63914110    20.45428280
H       22.11522290   -36.49314120    19.82528310
C       20.58522220   -35.89614110    21.21128270
H       19.78122330   -35.94313810    20.46628190
H       20.64222150   -36.86013790    21.73128320
H       20.39122200   -35.08514020    21.92328260
C       21.72722240   -34.48313900    19.46428300
H       22.69722180   -34.03213880    19.22128300
H       21.27722170   -34.82213970    18.52328300
H       21.16622160   -33.67613980    19.95228200
C       23.19922260   -36.50413890    22.41628270
O       22.73322300   -36.24713900    23.51828190
N       23.73422240   -37.70214080    22.18328290
H       24.13622280   -37.79413990    21.25728230
C       24.06122210   -38.60113910    23.25828170
H       23.17822270   -39.00814060    23.75128170
C       24.63822170   -39.85514070    22.55328180
H       25.45722200   -39.45013810    21.95928190
H       25.08722310   -40.46014020    23.34128190
C       23.71222310   -40.76414110    21.68828200
H       22.88222310   -41.08314130    22.31828310
H       23.26722150   -40.21714020    20.85728260
C       24.40722270   -41.96014020    21.04328160
H       23.82122230   -42.29013820    20.18528180
H       25.38822170   -41.61413960    20.72028160
C       24.57822230   -43.11413960    22.10528180
H       25.45522310   -42.82714080    22.68428230
H       23.63822170   -43.13713840    22.65728190
N       24.75122260   -44.41814040    21.42728230
H       24.96022220   -45.22914120    21.99128150
H       23.92222210   -44.61613850    20.88528250
H       25.53922270   -44.29914090    20.80628200
C       25.13622280   -38.05014040    24.23028180
O       25.04322240   -38.32814030    25.39428140
N       26.12722210   -37.28813930    23.76728250
H       26.22022250   -37.14213940    22.76928140
C       27.11022190   -36.58813860    24.64828300
H       27.51222230   -37.39413830    25.26228140
C       28.25622180   -35.98913960    23.74328230
H       28.49422260   -36.68214040    22.92728230
H       27.94322200   -35.04513930    23.28028300
H       29.12422180   -35.75513840    24.37228200
C       26.50022320   -35.44013980    25.57928280
O       27.15922160   -35.03113940    26.50628280
N       25.24122240   -35.03113940    25.36328320
H       24.90022280   -35.32513810    24.45528220
C       24.67922210   -33.82213970    26.05028150
H       25.36622240   -33.05014040    25.70128250
C       23.24822240   -33.72013850    25.54628180
H       23.39122200   -33.79214100    24.46128270
H       22.65422250   -34.61214070    25.78028300
H       22.64822200   -32.84914020    25.83828160
C       24.64722250   -33.83514020    27.59328270
O       24.66422270   -32.80513760    28.27628140
N       24.63322260   -35.07413860    28.17728230
H       24.77822300   -35.84814070    27.53928180
C       24.61422160   -35.27914050    29.61128230
H       23.60722160   -35.11214070    29.99228290
C       24.81522180   -36.76213840    29.99928280
H       23.94222260   -37.31513980    29.65128140
H       25.72022250   -37.18214040    29.55828290
C       25.02222250   -37.04113770    31.50728230
H       24.98622320   -38.12714000    31.59528160
H       25.96122170   -36.63513950    31.88528250
C       23.96222310   -36.42113880    32.41528320
O       22.81622310   -36.16114040    31.96728130
N       24.29322240   -36.29513930    33.65828320
H       23.62022210   -35.87413790    34.28828050
H       25.19922260   -36.60013960    33.99228290
C       25.67822270   -34.37113950    30.30528260
O       25.31522180   -33.66213990    31.26628300
N       26.88722230   -34.27713780    29.67828180
H       27.05822180   -34.90314100    28.90028190
C       27.99622150   -33.49613950    30.10228160
H       28.32122230   -33.86613850    31.07428170
C       29.12522320   -33.61413960    29.07228280
H       28.59022330   -33.46014020    28.13428310
H       29.88722230   -32.84513850    29.19828220
C       29.74322320   -35.02314000    28.93628310
H       30.33322330   -35.17113880    29.84028240
H       28.95222280   -35.77314000    28.94828220
C       30.64022250   -35.17713930    27.68928150
H       29.99922180   -35.23913960    26.80928230
H       31.29022220   -34.30413820    27.76128200
C       31.55322270   -36.43013760    27.70028310
H       32.08022310   -36.56314090    28.64528270
H       30.88122180   -37.27914050    27.57428170
N       32.56422420   -36.35414120    26.61628150
H       32.29822160   -36.53514100    25.65928270
H       33.04122160   -35.46413800    26.63028140
H       33.38322070   -36.93214040    26.74528310
C       27.64522170   -32.01913830    30.42528150
O       28.36922260   -31.50113870    31.27128220
N       26.55722240   -31.33913990    29.85528180
H       25.90422250   -31.75013920    29.19928170
C       26.21522330   -29.95014000    30.35428240
H       27.10522270   -29.33713910    30.49928280
C       25.41422270   -29.33113860    29.14828300
H       24.44422150   -29.82313920    29.06228260
H       25.25022320   -28.29413990    29.44328310
C       26.12222290   -29.14213940    27.87328150
H       26.52622220   -30.05213930    27.42928310
C       25.08722310   -28.62314030    26.94328310
H       24.13022230   -29.14513970    26.82128140
H       24.87822150   -27.55414010    27.07628250
H       25.60122300   -28.61913870    25.97428130
C       27.25622180   -28.17214010    27.94828220
H       27.97922330   -28.48713870    28.71128270
H       27.79522320   -28.13913920    26.99428180
H       26.86722180   -27.19413950    28.25728230
C       25.38822170   -29.90513990    31.64328190
O       25.29122160   -28.88113980    32.34728240
N       24.72922330   -30.99814030    31.99028210
H       24.66622160   -31.73414040    31.29728320
C       23.82222180   -31.14013860    33.19728090
H       23.57522200   -30.19314000    33.67728040
C       22.45522310   -31.78513910    32.79228210
H       22.58822250   -32.87014010    32.70628360
H       21.74222180   -31.50613980    33.57828140
C       21.97322270   -31.28613850    31.36928180
N       21.51922230   -30.09413910    30.98428150
C       21.46422200   -30.08313940    29.62928200
H       21.28722190   -29.19413950    29.04328160
N       21.76422310   -31.27513890    29.11428260
H       21.68822290   -31.48114010    28.12828250
C       22.08922200   -32.08913800    30.18828200
H       22.24622150   -33.15613940    30.12728310
C       24.46322250   -32.10313800    34.25428390
O       24.15622330   -32.06913760    35.40728380
N       25.54022220   -32.79314040    33.93828200
H       25.70122150   -32.77613830    32.93828200
C       26.29722210   -33.76913830    34.75928120
H       25.72122190   -34.66313930    35.00028230
C       27.42122270   -34.23814010    33.81128310
H       27.01922230   -34.80313870    32.97028350
H       27.87322240   -33.34014130    33.38928220
C       28.50422290   -35.17813870    34.34028240
H       29.14822200   -35.55913930    33.54728320
H       29.14722250   -34.60713960    35.01028060
C       28.00322150   -36.42913820    35.06728360
O       26.92322160   -36.98313900    34.75928120
O       28.74422260   -36.89014050    35.90228270
C       26.92922210   -33.14213940    36.10428240
O       26.94922260   -33.84214020    37.12728120
N       27.19422150   -31.88414000    36.23928070
H       27.00722310   -31.30414010    35.43028260
C       27.60122300   -31.29813960    37.51528170
H       27.59722330   -32.10213850    38.25128170
C       29.04722210   -30.62113950    37.40328220
H       28.96722220   -29.71213910    36.80628200
H       29.43822290   -30.38513950    38.39328380
C       29.94022180   -31.69713970    36.70728300
H       29.68422320   -32.68814090    37.08128360
H       29.73022270   -31.80813980    35.64328380
S       31.67622180   -31.51513860    37.19728090
C       32.53022380   -32.50814060    35.80328370
H       32.60822300   -31.82514000    34.94928360
H       33.55522160   -32.63214110    36.17628100
H       32.00822070   -33.45013810    35.59528350
C       26.49922180   -30.34013940    38.06228260
O       26.57722280   -29.93614010    39.16328050
N       25.54622270   -29.94513890    37.26028060
H       25.47922330   -30.33613970    36.32828140
C       24.51122280   -28.89114000    37.58228300
H       24.21822170   -28.99114040    38.62728120
C       25.09722330   -27.52913860    37.36628340
H       25.90522190   -27.40613940    38.08628080
H       25.46722220   -27.40814020    36.34828190
C       24.20922280   -26.42214010    37.73328400
O       24.47522160   -25.28413960    37.40128330
O       23.13322260   -26.61913870    38.32328410
C       23.22622300   -29.25313950    36.76228330
O       23.07222180   -28.81013870    35.66228100
N       22.30422210   -30.05513950    37.34328080
C       22.59922220   -31.02413940    38.41428380
H       22.59922220   -30.51614000    39.38628390
H       23.55822180   -31.49013900    38.15528110
C       21.49822240   -32.07913970    38.51028060
H       20.90522190   -31.92313960    39.42028050
H       21.83922200   -33.11814120    38.58828350
C       20.62022210   -31.81213950    37.28828050
H       19.54922290   -31.81414030    37.52328110
H       20.76922230   -32.48114010    36.43128200
C       21.01122280   -30.42713930    36.73328400
H       21.18322180   -30.53013990    35.66228100
C       19.88722230   -29.48213960    36.99928280
O       19.13822170   -29.11713980    36.10228350
N       19.63522150   -29.17813870    38.24928280
H       20.32922170   -29.44913860    38.93528370
C       18.49322320   -28.45314030    38.84328080
H       17.60922240   -28.88213920    38.37128070
C       18.43322180   -28.79413990    40.35528180
H       19.31022260   -28.27614020    40.74428180
H       17.65122220   -28.25313950    40.88728330
C       18.37222290   -30.26013950    40.78028110
H       18.89022250   -30.89713860    40.06228260
C       19.11622240   -30.42514040    42.08628080
H       18.99722290   -31.38813970    42.59828190
H       20.17622180   -30.15013890    42.01128390
H       18.72822190   -29.64313890    42.75028230
C       16.92522240   -30.75113870    40.99128340
H       16.52922250   -30.45613860    41.97128300
H       16.30722240   -30.36314010    40.17128370
H       16.81722260   -31.84214020    41.02228160
C       18.45022200   -26.95014000    38.53828050
O       17.32922170   -26.40613940    38.55028150
N       19.59122280   -26.30414010    38.35328290
H       20.44422150   -26.65313910    38.77228160
C       19.50922200   -24.89213940    37.87828060
H       18.72622300   -24.39513970    38.45128250
C       20.80422210   -24.24613950    38.28728100
H       20.99322320   -24.43914030    39.34228130
H       21.64122200   -24.60413930    37.68828200
C       20.99122240   -22.74114040    38.13928220
H       22.03722190   -22.63613890    38.42628100
H       20.90022280   -22.34113880    37.12928390
C       20.16922190   -21.92413900    39.14228060
O       19.55022240   -22.50813870    39.99728390
N       20.16122250   -20.68214040    39.11128230
H       19.54522320   -20.15213970    39.71628190
H       20.66022300   -20.23013880    38.35428240
C       19.24622150   -24.64213940    36.36728290
O       18.91922190   -23.56913950    35.96728130
N       19.24022290   -25.69013980    35.55128100
H       19.43022160   -26.62513920    35.89228060
C       18.90522190   -25.76313970    34.11428070
H       19.52522280   -25.11314010    33.49728390
C       19.11422160   -27.24013900    33.50728230
H       18.47622300   -27.96213910    34.01628110
H       18.75722310   -27.23114010    32.47728350
C       20.51722150   -27.72713850    33.53528210
H       20.96022220   -27.34613990    34.45528410
H       20.61522290   -28.81114010    33.46528240
C       21.33322330   -27.03413960    32.35828400
H       20.86422160   -27.36213870    31.43028260
H       21.48322300   -25.95613860    32.41728210
C       22.76222230   -27.52813910    32.35228350
H       22.72522160   -28.60313990    32.17528150
H       23.25222210   -27.04113960    31.50928310
N       23.60422330   -27.22113990    33.51528170
H       23.28322220   -27.65513990    34.36828230
H       24.53622250   -27.53713990    33.29228210
H       23.62322240   -26.23213960    33.71828080
C       17.42422290   -25.38113980    33.87728120
O       16.68422320   -25.99013900    34.70128250
N       16.90922160   -24.51914020    32.98628230
C       17.61522290   -23.81013870    31.98728180
H       18.42022320   -24.38613890    31.51528170
H       18.01822280   -22.97313880    32.57128140
C       16.61222270   -23.34013940    30.93828200
H       16.53022190   -24.06313900    30.11728290
H       16.88422200   -22.34713940    30.55828290
C       15.30422210   -23.21813960    31.66728210
H       14.39622210   -23.24913980    31.05228230
H       15.31922250   -22.26013950    32.20228200
C       15.43422220   -24.43614010    32.68128200
H       14.90522190   -24.07713890    33.56528090
C       14.87322240   -25.77614020    32.07128140
O       15.53622250   -26.58913990    31.46228220
N       13.60622220   -25.96413990    32.38728330
H       13.02422240   -25.18413930    32.66828160
C       12.94622230   -27.22313880    32.19728090
H       13.70322230   -28.00613980    32.22128300
C       11.91622260   -27.46513940    33.33128360
H       12.46022220   -27.37014010    34.27028270
H       11.15522190   -26.68513870    33.29328160
C       11.15122220   -28.79014020    33.32728200
H       10.42422200   -28.90814020    34.13128280
H       10.49322220   -28.87113950    32.46128080
C       11.95222280   -30.07514000    33.42428210
H       11.32722280   -30.96714020    33.46828080
H       12.58822250   -30.19113920    32.54628370
C       12.86922260   -30.13714030    34.70928190
H       13.70222280   -29.45913890    34.52328110
H       12.25622270   -29.71513940    35.50628280
N       13.34922220   -31.44013980    35.07828140
H       13.73422240   -31.85513880    34.24128340
H       14.07122230   -31.39513970    35.78328320
H       12.62222190   -32.03913880    35.44228360
C       12.41522220   -27.46213910    30.75728230
O       12.03322220   -28.57814030    30.41028210
N       12.36422250   -26.42013930    29.91028210
H       12.71822260   -25.51313970    30.18928150
C       12.02722260   -26.57814030    28.44628140
H       12.16622260   -27.62613870    28.18128200
C       10.54022220   -26.32514000    28.15428160
H       10.41322230   -25.24313930    28.18028260
H       10.40722270   -26.59313960    27.10628320
C        9.53322220   -27.02913860    29.10528180
H        9.77422240   -28.09214020    29.09228130
H        9.53422260   -26.63014030    30.11928180
C        8.13522240   -26.81613920    28.58228300
O        7.69922260   -25.73913960    28.20128250
N        7.38122220   -27.85813900    28.47528270
H        6.49322220   -27.89213940    27.98828320
H        7.88622240   -28.71714020    28.65128140
C       12.92922210   -25.76214030    27.45928190
O       13.30022240   -24.58713910    27.77228160
N       13.37722210   -26.31513980    26.32928280
H       13.01022240   -27.23013880    26.09928130
C       14.21622280   -25.61213870    25.36228180
H       15.09622190   -25.36813930    25.95828250
C       14.69522290   -26.53713990    24.30228230
H       13.81622220   -26.90513990    23.77328300
H       15.29622270   -25.90114020    23.65328220
C       15.46122260   -27.83013920    24.82428170
O       16.09022330   -27.75313950    25.86928180
O       15.45522210   -28.91213990    24.20928190
C       13.51522250   -24.35813900    24.82528310
O       12.30522250   -24.33913990    24.62328150
N       14.25522230   -23.24814030    24.47028160
H       15.21322250   -23.22613910    24.79828260
C       13.74822240   -22.09313960    23.67328260
H       12.93422220   -21.64414020    24.24228290
C       14.93322280   -21.02213860    23.63728140
H       15.84122280   -21.59113880    23.43728260
H       14.79522230   -20.41313930    22.74328230
C       15.02322200   -20.14213940    24.87928200
H       14.29122260   -19.33613970    24.81728170
H       14.90622230   -20.81313900    25.73028180
C       16.34222220   -19.40114020    25.05928230
H       16.21022220   -18.82913970    25.97828290
H       17.09322170   -20.17113880    25.23928260
N       16.67822270   -18.53213880    23.92728230
H       16.91522220   -19.04413990    23.08928300
C       16.93622210   -17.27013970    23.80928230
N       16.62822150   -16.33713910    24.71928220
H       16.15722270   -16.53113940    25.59228130
H       16.53122330   -15.42413900    24.29928210
N       17.39822200   -16.78413960    22.70428280
H       17.70822330   -17.35713960    21.93328290
H       17.69622230   -15.82313920    22.61428260
C       13.11222270   -22.45213890    22.36028290
O       13.30222230   -23.53213880    21.79528240
N       12.30522250   -21.56713870    21.78828240
H       12.25022220   -20.69614030    22.30228230
C       11.38822270   -21.83613970    20.61328320
H       10.86822220   -22.79413990    20.58128170
C       10.41022210   -20.71513940    20.46628190
H       10.99722190   -19.81313900    20.25328250
H        9.83122250   -20.79213910    19.53828240
C        9.37422280   -20.37913890    21.46728130
C        9.06922250   -21.19813920    22.59828190
H        9.66622260   -22.06613920    22.83728220
C        8.06822200   -20.79813960    23.60328290
H        7.96322250   -21.27913860    24.56428150
C        7.31422230   -19.62513920    23.36728290
O        6.50922250   -19.24713900    24.38428310
H        6.03322220   -18.41913990    24.29128270
C        7.59422250   -18.86113930    22.22728160
H        7.07922220   -17.93113900    22.03428270
C        8.60922240   -19.24613950    21.30928230
H        8.85622220   -18.60413930    20.47628210
C       12.08222200   -21.86213870    19.24128150
O       11.49422260   -22.48414040    18.33428190
N       13.22922230   -21.21213910    19.03428270
H       13.66322230   -20.68113900    19.78028300
C       14.00522230   -21.29613880    17.76328280
H       13.34222220   -20.98814010    16.95528220
C       15.20222280   -20.34513850    17.71828270
H       14.88022230   -19.32413860    17.95628170
H       15.86922260   -20.60513880    18.54928210
H       15.83522220   -20.41514020    16.82428170
C       14.42922210   -22.71313860    17.49828150
O       14.33422280   -23.16514020    16.33128170
N       14.76322270   -23.38913920    18.59628300
H       14.83322240   -22.84813880    19.44928170
C       14.93822190   -24.84413910    18.64128300
H       15.39922240   -25.05113980    17.67528150
C       15.86922260   -25.35113910    19.79828260
H       16.76622200   -24.74013900    19.70728300
H       15.45422270   -25.17613980    20.79028320
C       16.30822180   -26.80113980    19.85428240
H       16.39922330   -27.04413990    18.79528240
C       17.67922210   -27.04113960    20.48128320
H       17.98922160   -28.07013890    20.26328280
H       18.30122180   -26.26914020    20.01228140
H       17.53322220   -26.92413900    21.56128310
C       15.33922200   -27.82413860    20.40028190
H       15.80122280   -28.71913910    20.83528140
H       14.64322280   -27.40513990    21.13828280
H       14.68222240   -28.19314000    19.60328290
C       13.58122250   -25.58113860    18.72728160
O       13.18422220   -26.13414000    17.65728190
N       12.85022260   -25.43914030    19.79528240
H       13.12322240   -24.79113960    20.52428250
C       11.73222260   -26.28913880    20.18628310
H       12.01122280   -27.33313940    20.04128270
C       11.50022220   -26.17313960    21.68128200
H       12.51522250   -26.36013980    22.03228190
H       11.12522220   -25.17514040    21.91228290
C       10.47322270   -27.17413900    22.25428200
H        9.47422220   -26.94713970    21.88128280
H       10.78722290   -28.13014030    21.83428190
C       10.48922250   -27.24514010    23.78028300
H        9.83322240   -28.04513930    24.12228200
H       11.50122260   -27.42914010    24.13928220
N       10.10122200   -25.96213910    24.39228250
H       10.84922220   -25.31313900    24.58928300
C        8.94522290   -25.58113860    24.93828200
N        8.02522280   -26.40313910    25.20328140
H        7.97922230   -27.36614040    24.90428160
H        7.22822240   -26.03413960    25.70228200
N        8.83822250   -24.38714030    25.37428280
H        9.65822220   -23.79813960    25.36728290
H        8.05822280   -24.06213950    25.92828180
C       10.41622260   -26.10713960    19.31128310
O        9.52222250   -26.97113990    19.41528320
N       10.36122230   -25.05913930    18.46028140
H       11.10222240   -24.38613890    18.30528260
C        9.19922260   -24.92613980    17.54228210
H        8.58122250   -25.81313900    17.68528180
C        8.21522240   -23.80414010    18.06228260
H        7.20322230   -24.00113870    17.71028140
C        8.07422260   -23.76413920    19.57228280
H        7.36122230   -22.97813990    19.84928130
H        7.68822240   -24.72013850    19.94728280
H        8.97022250   -23.46714020    20.13128280
O        8.67322250   -22.51614000    17.73728180
H        9.62522220   -22.41013910    17.80828290
C        9.48922250   -24.68313980    16.10128210
O        8.64022250   -24.29913900    15.33328250
N       10.69422250   -25.01214030    15.66128250
H       11.47722240   -25.17113880    16.28428270
C       11.08422280   -24.87613870    14.26328180
H       11.01722240   -23.80913930    14.05628200
C       12.58822250   -25.32814030    14.07128240
H       13.23222260   -24.61113930    14.57928180
H       12.67922210   -26.27314000    14.60628220
O       13.01622200   -25.54513930    12.75528240
H       13.87322240   -25.16013910    12.55528260
C       10.15322210   -25.64814000    13.36128230
O        9.67222210   -25.03513910    12.39428230
N        9.84622190   -26.97313880    13.54828260
C       10.39922240   -27.92214010    14.57928180
H        9.91722200   -27.72113990    15.54328250
H       11.49422260   -27.88113980    14.62928200
C       10.08322240   -29.31013870    14.00528240
H        9.97722240   -30.00113870    14.85128210
H       10.83122250   -29.72013850    13.31528190
C        8.77022270   -29.03913880    13.22028260
H        7.94422250   -29.00914000    13.94128230
H        8.56722260   -29.85614010    12.51628210
C        8.88322260   -27.66413880    12.65628240
H        9.35122200   -27.71014020    11.67328260
C        7.52222250   -26.92113880    12.57028200
O        7.06922250   -26.82313920    11.46028230
N        7.02222250   -26.41713910    13.69428250
H        7.56622220   -26.50214000    14.54428200
C        5.79322240   -25.73414040    13.69528200
H        5.07322220   -26.31613920    13.11828230
C        5.31722260   -25.68914030    15.15828230
H        6.06022260   -25.20213890    15.78928180
H        4.38922260   -25.11813930    15.11928270
C        5.06822250   -26.95613860    15.86728190
H        4.34722230   -26.64613910    16.62328150
H        4.47722240   -27.63313870    15.25028230
C        6.21522240   -27.70714000    16.46728130
O        7.34622240   -27.29113960    16.34628300
N        5.95622250   -28.78913880    17.22428130
H        6.73222260   -29.18413930    17.74128150
H        5.02222250   -29.16113850    17.35428240
C        5.77622220   -24.34513850    12.99928190
O        4.87322240   -24.03613850    12.25328250
N        6.87922240   -23.63213920    13.30128190
H        7.53422260   -24.05613900    13.94628240
C        7.09922220   -22.32713890    12.69228270
H        6.24022250   -21.68513870    12.88528250
C        8.29722210   -21.71413990    13.41428180
H        8.07622240   -21.62413980    14.48528190
H        9.16322230   -22.37014010    13.26128200
C        8.60522270   -20.31513980    12.89228250
C        9.50022220   -20.03513910    11.95528220
H       10.14322280   -20.72713850    11.43228240
N        9.44222260   -18.66413880    11.63728240
H       10.04322240   -18.15313910    11.00628190
C        8.48422240   -18.07013890    12.42028240
C        8.12822250   -16.72813990    12.57828240
H        8.57222270   -15.99713900    11.91928200
C        7.11922220   -16.37913890    13.58728220
H        6.78922220   -15.35913940    13.71928220
C        6.52322240   -17.41313930    14.30328180
H        5.70522260   -17.16413880    14.96328260
C        6.97022250   -18.74713900    14.12328240
H        6.56922250   -19.48913960    14.79828260
C        7.94022230   -19.06213950    13.20328240
C        7.32522250   -22.36913870    11.14228250
O        6.63022230   -21.64414020    10.45828250
N        8.14122200   -23.27314000    10.66128250
H        8.57922270   -23.87913890    11.34528260
C        8.41722200   -23.46813960     9.25728230
H        8.68822190   -22.53913880     8.75528240
C        9.64622210   -24.43513870     9.19228270
H        9.55822280   -25.40114020     9.68828200
H        9.72222230   -24.68813900     8.13428210
C       10.99522210   -23.79413990     9.57128240
H       10.78222270   -23.27314000    10.50528240
C       12.06822200   -24.81613920     9.83028220
H       12.35222240   -25.21113970     8.84728240
H       12.98522280   -24.42113880    10.28528210
H       11.63622280   -25.58913990    10.47728250
C       11.46822260   -22.84914020     8.49228190
H       10.66922280   -22.14713860     8.22028260
H       12.38022230   -22.28613850     8.72728250
H       11.69222260   -23.31613920     7.52528240
C        7.17022230   -24.15013890     8.55528260
O        6.99922230   -23.83113860     7.44128230
N        6.42322250   -25.04513930     9.20028210
H        6.78922220   -25.42813870    10.06428240
C        5.40722230   -25.93713950     8.45428180
H        5.90622230   -26.67013930     7.82028250
H        4.80622240   -26.46613880     9.19428250
C        4.42122220   -25.13613890     7.53628210
O        4.26122240   -25.44614030     6.36428210
N        3.86522250   -24.00613980     8.02428250
C        3.54122230   -23.77813910     9.45928190
H        4.24022250   -23.07213970     9.92528250
H        3.58722230   -24.70513920    10.04328250
C        2.18722250   -23.06114010     9.55628200
H        2.24022250   -22.41613960    10.44228270
H        1.26922240   -23.65313910     9.65528200
C        2.26322250   -22.19913860     8.24228190
H        2.88622240   -21.31513980     8.42628190
H        1.26722240   -21.87314030     7.92028240
C        3.01022240   -23.14414020     7.25228210
H        2.29422240   -23.72414020     6.66928240
C        3.73822240   -22.27113910     6.21028230
O        3.10722230   -21.75514030     5.34528210
N        5.02822260   -22.05613900     6.39228250
H        5.52622220   -22.38414000     7.21128230
C        5.84222220   -21.27113910     5.39328240
H        5.25422240   -20.38513950     5.15328220
C        7.21622230   -20.81313900     5.95128200
H        7.90822220   -21.63714030     5.77328210
H        7.69022230   -19.98913960     5.41928240
C        7.22822240   -20.49814030     7.43428230
H        6.80922220   -21.32713890     8.00528240
H        8.26222230   -20.21913910     7.63628240
C        6.27322240   -19.39713860     7.93528220
O        5.68122240   -18.67313960     7.17028240
N        6.08022260   -19.25713920     9.23728180
H        5.58322240   -18.41613960     9.50528240
H        6.49822240   -19.87813950     9.92128180
C        5.92622230   -22.12213900     4.11728240
O        5.49422220   -21.69913860     3.08428220
N        6.59022240   -23.31613920     4.30428220
H        7.03422260   -23.39414020     5.21128230
C        6.66922240   -24.46014020     3.37228230
H        7.42922260   -24.27413940     2.61428240
C        7.21322250   -25.67413900     4.15028240
H        6.62622260   -25.93313980     5.03228240
C        7.17822220   -27.05313870     3.34928230
H        6.12022260   -27.14814000     3.07328220
H        7.86822220   -27.10614010     2.49828220
H        7.38822220   -27.91113850     3.99928240
C        8.56322190   -25.27413940     4.75428250
H        9.22522260   -24.97613910     3.94128230
H        8.33122250   -24.46714020     5.44928220
C        9.27022270   -26.35313990     5.62928250
H        8.56022260   -27.06814000     6.06428240
H        9.95722200   -26.90513990     4.97628210
H        9.76322270   -26.01413920     6.54928210
C        5.38522240   -24.75613980     2.70528220
O        5.34622240   -24.73114010     1.45328220
N        4.25522230   -24.91913990     3.34128240
H        4.34022240   -24.96613880     4.35028220
C        2.98622250   -25.06713870     2.61428240
H        3.10522250   -25.88613890     1.90528230
C        1.89422240   -25.39713860     3.61228230
H        1.89522240   -24.67813870     4.43128200
H        0.90522240   -25.27913860     3.16828230
C        1.99722240   -26.88813970     3.99528220
H        1.82322240   -27.49713900     3.10828230
H        3.00322250   -27.15913960     4.31628230
C        0.92922240   -27.21513940     5.00628230
O       -0.26277760   -26.85013960     4.87028220
O        1.24522230   -27.76313970     6.09328220
C        2.50622250   -23.86413960     1.79528220
O        2.08822250   -24.09013940     0.66828230
N        2.66122250   -22.60413930     2.21928220
H        3.01022240   -22.48713870     3.16328220
C        2.53022240   -21.44513890     1.40228220
H        1.51022240   -21.48414040     1.01828230
C        2.57722230   -20.16213990     2.24228220
H        3.46522240   -20.09413910     2.87028220
C        2.66922240   -18.89814000     1.31228220
H        2.64922240   -17.97313880     1.90128230
H        3.57922240   -18.75713920     0.71528230
H        1.79322240   -18.89613910     0.65228220
C        1.35422240   -19.85413930     3.15928220
H        1.01522240   -20.77213860     3.65428230
H        1.51222240   -19.17013930     4.00128220
H        0.48222240   -19.57713890     2.55428220
C        3.46722250   -21.36913870     0.20728220
O        3.06222250   -20.94713970    -0.86871770
N        4.68722250   -21.86213870     0.44328220
H        5.07122230   -22.04014020     1.36328220
C        5.65122220   -21.94213870    -0.64671770
H        5.70322230   -21.00514030    -1.20171770
C        7.06322240   -22.28713990    -0.07671770
H        6.99422220   -23.04113960     0.70828220
C        8.01522250   -22.90913960    -1.12171770
H        8.13322260   -22.36213870    -2.06571770
H        8.97122190   -23.19614030    -0.66771780
H        7.66422220   -23.86913870    -1.51871780
C        7.57922220   -20.95213890     0.59828230
H        7.68922230   -20.13313870    -0.11271770
H        6.78722240   -20.56414030     1.23828220
C        8.76822280   -21.31114010     1.52828230
H        8.46522240   -22.09713940     2.23128220
H        9.59322260   -21.67113880     0.90128230
H        9.17022230   -20.54714010     2.20428230
C        5.13122220   -22.98613930    -1.72071780
O        5.16522220   -22.64713860    -2.95271780
N        4.62822250   -24.09613990    -1.23771770
H        4.52522230   -24.17113880    -0.23271780
C        4.12222240   -25.04014020    -2.26671770
H        4.86622240   -25.14513970    -3.05571770
C        3.89822240   -26.38913920    -1.61571780
H        4.66022250   -26.63414000    -0.87571780
H        2.99722240   -26.34413910    -1.00371780
C        3.56822230   -27.56313900    -2.55071780
H        2.59822250   -27.41613960    -3.02371760
H        4.44422250   -27.65313910    -3.19371770
C        3.49122240   -28.88913920    -1.68671770
H        4.39422230   -28.89114000    -1.07771780
H        2.60122230   -28.81814000    -1.06171770
N        3.42522240   -30.10313990    -2.55271770
H        2.97022250   -30.02413940    -3.45071770
C        3.70722250   -31.36013980    -2.25671770
N        4.11522250   -31.73213960    -1.10271780
H        3.93722250   -31.11614040    -0.32171770
H        4.28822230   -32.72613910    -1.04971780
N        3.67422250   -32.26313780    -3.18071770
H        3.27322240   -32.16213990    -4.10271790
H        4.10722260   -33.16613770    -3.05271770
C        2.90222240   -24.54413990    -3.01271770
O        2.83322240   -24.67813870    -4.21571780
N        1.91822240   -23.92214010    -2.33071780
H        2.08122230   -23.74013900    -1.34771780
C        0.68122240   -23.36113930    -3.03771780
H        0.25722240   -24.18313980    -3.61371780
C       -0.35777760   -22.93614010    -1.99671770
H       -1.16877760   -22.46813960    -2.55471780
H       -0.79977760   -23.79014020    -1.48371780
O        0.03922240   -21.90814020    -1.13071780
H       -0.28977760   -22.08913990    -0.24771780
C        1.01222240   -22.22414020    -3.94871780
O        0.55822240   -22.15913960    -5.07671790
N        2.03422240   -21.37413980    -3.65871760
H        2.42422250   -21.38014030    -2.72471790
C        2.59522250   -20.38913920    -4.60471770
H        1.80522240   -19.76813890    -5.02571770
C        3.55022240   -19.51614000    -3.81471780
H        4.23922250   -20.01214030    -3.12971780
H        4.10322240   -18.96113970    -4.57171770
O        2.79122230   -18.66613960    -2.97371770
H        2.65322230   -19.24114040    -2.21771760
C        3.25722240   -21.08514020    -5.82571790
O        2.93422250   -20.87613870    -6.97871780
N        4.08422230   -22.06613920    -5.65571780
H        4.30622240   -22.33713910    -4.70471760
C        4.93122240   -22.59313960    -6.68471770
H        5.47122240   -21.75713920    -7.12771800
C        5.92922260   -23.59813880    -6.07271770
H        5.46522240   -24.34214020    -5.42471790
C        6.84222220   -24.24413870    -7.17471790
H        6.98222260   -23.61013980    -8.05771730
H        7.79622220   -24.47713850    -6.68471770
H        6.48622230   -25.20913890    -7.55571790
O        6.79722260   -22.84413910    -5.25871750
H        6.25622220   -22.75113870    -4.47071790
C        4.12822250   -23.22513960    -7.83371780
O        4.36122230   -22.78913880    -8.98071770
N        3.14422250   -24.05014040    -7.44671770
H        3.06822230   -24.22113990    -6.45171790
C        2.24822240   -24.73114010    -8.48471740
H        2.80922250   -25.09214020    -9.34771730
C        1.63022240   -26.05613900    -7.97571750
H        1.06522240   -25.66013910    -7.13171770
H        0.86022240   -26.38014030    -8.67571740
C        2.58822250   -27.12314030    -7.55371760
H        3.12722230   -26.72913930    -6.69171760
H        2.08022240   -28.03713990    -7.24471760
C        3.51622250   -27.46313860    -8.73771760
H        2.89222240   -27.48613930    -9.63071730
H        4.28822230   -26.69413950    -8.77671810
C        4.16022250   -28.78813930    -8.45071790
H        4.18522260   -28.88213920    -7.36471800
H        3.53522230   -29.55313870    -8.91171740
N        5.50622220   -28.72313880    -9.04471780
H        6.15122220   -28.13714030    -8.53371810
H        5.89822240   -29.65313910    -9.07171820
H        5.51222230   -28.37714000    -9.99371810
C        1.22622240   -23.71714020    -8.98371790
O        0.69322240   -23.94413950   -10.05271820
N        0.90822240   -22.62613870    -8.21671770
H        1.35922240   -22.33913990    -7.35571770
C        0.13022240   -21.53713990    -8.86671730
H       -0.81077760   -21.93413930    -9.24571800
C       -0.37277760   -20.49114040    -7.82671790
H       -0.81577760   -20.95913890    -6.94771770
H        0.49122240   -19.91514020    -7.49571750
C       -1.44077770   -19.63014030    -8.50271800
H       -1.11577760   -19.30714040    -9.49171730
H       -2.33877750   -20.23414040    -8.63071730
S       -1.88777760   -18.11913870    -7.68271780
C       -2.94277760   -18.84813880    -6.45671800
H       -3.35277770   -18.04313850    -5.83371780
H       -3.76977750   -19.43413930    -6.87571760
H       -2.38877750   -19.56213950    -5.83471780
C        0.91222240   -20.89613910   -10.01571750
O        0.31222240   -20.58113860   -11.00971790
N        2.19522240   -20.64013860    -9.91971780
H        2.66022230   -20.96014020    -9.07871820
C        3.10322240   -20.09914020   -11.02671810
H        2.48422240   -19.33713910   -11.50071810
C        4.36922220   -19.42813870   -10.47071740
H        4.71122220   -20.01513860    -9.61871810
C        5.49422220   -19.23814010   -11.55571750
H        5.74922230   -20.17013930   -12.07671740
H        5.23522230   -18.45913890   -12.28271770
H        6.42722230   -18.91213990   -11.07971760
C        4.11122230   -18.11013980    -9.82971760
H        3.48822240   -18.33013920    -8.96271800
H        5.01522250   -17.79313850    -9.30871770
C        3.45422240   -16.94713970   -10.57171820
H        2.57222250   -17.30213930   -11.11771770
H        3.01222230   -16.25713920    -9.84271810
H        4.20722250   -16.46014020   -11.20271780
C        3.36222240   -21.18914030   -12.10471820
O        3.36822250   -20.80113980   -13.28271770
N        3.44022250   -22.46613880   -11.73871800
H        3.69922230   -22.71313860   -10.79171750
C        3.67122240   -23.52713970   -12.75671770
H        4.57022240   -23.32213970   -13.33871750
C        4.00422240   -24.90613940   -12.14071750
H        4.83922240   -24.71313860   -11.46671770
H        3.12722230   -25.15013890   -11.54071810
C        4.24822240   -26.10513880   -13.07471750
H        3.55922250   -26.18813900   -13.91471770
H        5.26122240   -26.03913880   -13.47271730
C        4.21822260   -27.41713910   -12.28771780
O        3.20322230   -28.05913930   -12.29971790
O        5.24022250   -27.73513980   -11.60171790
C        2.54322240   -23.56613920   -13.79671760
O        2.71122240   -24.01313970   -14.92771820
N        1.36222240   -23.06814000   -13.38771820
H        1.38622240   -22.66313930   -12.45971780
C        0.05222240   -23.09214020   -14.15071770
H       -0.08277760   -23.95014000   -14.80971810
C       -1.07977760   -23.06013870   -13.18171790
H       -0.86477760   -22.51413920   -12.26271820
H       -1.89677760   -22.56513980   -13.70771790
C       -1.36177770   -24.46913910   -12.71171760
H       -1.47677760   -25.07413860   -13.61171820
H       -0.46377760   -24.79714010   -12.18971730
C       -2.60277770   -24.58713910   -11.87771800
H       -3.48477770   -24.70613860   -12.50771810
H       -2.35177760   -25.54913900   -11.43171790
N       -2.92977760   -23.51813890   -10.99771790
H       -2.67277770   -22.57313920   -11.24271770
C       -3.56877760   -23.71813960    -9.85071750
N       -3.72877760   -24.86113930    -9.29671760
H       -3.13577770   -25.63313870    -9.56671810
H       -4.05677750   -24.77913860    -8.34471800
N       -4.03277780   -22.66313930    -9.28671740
H       -3.94477770   -21.77413940    -9.75771810
H       -4.61377760   -22.71613880    -8.46171760
C        0.17322240   -21.83214000   -15.03771780
O       -0.08677760   -21.77013970   -16.22171780
N        0.58522240   -20.70913890   -14.49071790
H        0.73922240   -20.70613860   -13.48971750
C        0.67522240   -19.36413960   -15.08471780
H       -0.28677760   -19.09914020   -15.52271750
C        1.13422240   -18.31114010   -13.97171780
H        0.57822240   -18.34113880   -13.03471760
H        2.18722250   -18.53314020   -13.79771800
C        1.12222240   -16.86413960   -14.42771820
H        1.52922240   -16.27013970   -13.60971740
H        1.81222240   -16.74313930   -15.26371770
C       -0.24477760   -16.43914030   -14.93271730
O       -0.32277760   -15.71113970   -15.93071750
O       -1.26077760   -16.72913930   -14.26271820
C        1.65922240   -19.28513910   -16.33871840
O        1.33122240   -18.63414000   -17.31071850
N        2.75522230   -20.00514030   -16.34271810
H        3.04222250   -20.39913940   -15.45471760
C        3.64422250   -20.15513990   -17.49671750
H        3.62322240   -19.18313980   -17.99071690
C        5.09122230   -20.45413970   -17.01071740
H        5.72422220   -20.49114040   -17.89671710
C        5.61722230   -19.37014010   -16.05971720
H        5.15122220   -19.57313920   -15.08671760
H        6.70422220   -19.48713870   -15.97271730
H        5.20922230   -18.40114020   -16.37371830
C        5.14422230   -21.92214010   -16.41771700
H        4.37022260   -22.05513950   -15.66071800
H        5.11422250   -22.69413950   -17.18571850
C        6.45022250   -22.33113860   -15.60671810
H        6.69922260   -21.63913920   -14.79371740
H        6.37122250   -23.32514000   -15.14871790
H        7.36422250   -22.36113930   -16.21171760
C        3.15822240   -21.19013980   -18.51471710
O        3.82222250   -21.25413890   -19.52971840
N        2.13822250   -22.01413920   -18.31971740
H        1.66922240   -21.98313900   -17.42271800
C        1.56222240   -22.83413890   -19.36571690
H        2.22722240   -22.81414030   -20.22971730
C        1.45122240   -24.24213980   -18.78971860
H        0.94122240   -24.39414020   -17.83771710
H        0.82522240   -24.78613850   -19.49671750
C        2.80922250   -24.94013980   -18.64571760
O        3.35222240   -25.38213920   -19.61671830
N        3.44122240   -24.82514000   -17.49071690
H        4.28622250   -25.35614010   -17.31671710
H        2.99622250   -24.46213910   -16.65571780
C        0.14122240   -22.31814000   -19.79471780
O       -0.59677760   -23.03813930   -20.46571730
N       -0.14577760   -21.07814030   -19.44271850
H        0.57622240   -20.53713990   -18.98171810
C       -1.35477760   -20.38813970   -19.84371760
H       -2.17077760   -21.10914040   -19.81071850
C       -1.76377760   -19.28413960   -18.90971760
H       -2.75777770   -18.87813950   -19.09571840
H       -1.88377760   -19.57413860   -17.86571690
O       -0.81877760   -18.23913960   -18.89671710
H       -0.06377760   -18.52213860   -18.37571720
C       -1.18077770   -19.70314030   -21.21471790
O       -0.12277760   -19.37613870   -21.66971780
N       -2.30877760   -19.54213910   -21.93771740
H       -3.16377760   -19.86813930   -21.50271800
C       -2.46577760   -18.53813930   -22.98471830
H       -1.51677760   -18.39613910   -23.50271800
C       -3.49677750   -18.98414040   -24.07071690
H       -4.46377750   -19.04313850   -23.57071690
C       -3.56177760   -17.97613910   -25.23471830
H       -3.68377760   -16.93313980   -24.91771700
H       -2.63577770   -18.05113980   -25.81771850
H       -4.37277750   -18.32413860   -25.88671680
C       -3.10277770   -20.33313940   -24.70971680
H       -3.59977770   -20.45014000   -25.68071750
H       -2.05977750   -20.45813940   -25.02771760
H       -3.30277750   -21.11513900   -23.96771810
C       -2.91377760   -17.20213890   -22.41171840
O       -4.07777740   -17.00713920   -22.18471720
N       -1.93114801   -16.32067485   -22.20668469
H       -0.99128603   -16.62990562   -22.42896964
C       -2.05057327   -15.03421685   -21.51771500
H       -3.00818887   -15.01925382   -21.00062974
C       -0.95470067   -14.94587615   -20.43284068
H       -0.98216422   -13.96259486   -19.96647072
H       -1.16332233   -15.67739777   -19.65290516
C        0.44565966   -15.19899464   -20.96825305
O        1.13590516   -14.30132085   -21.40289720
N        0.86770560   -16.44057481   -21.01927319
H        1.73753735   -16.63435343   -21.50510410
H        0.33944761   -17.18451601   -20.57212722
C       -2.08285370   -13.78797716   -22.43130170
O       -2.42676836   -12.72816382   -21.93587165
N       -1.80634850   -13.88004214   -23.73828478
H       -1.59140085   -14.78720262   -24.13842712
C       -2.15202257   -12.80755180   -24.69544611
H       -1.94430871   -11.84234935   -24.23179993
C       -1.28033224   -12.90332881   -25.96042305
H       -1.34986006   -11.96040676   -26.50315403
H       -0.23652651   -13.04929386   -25.67830750
C       -1.71601651   -14.03034122   -26.89036900
O       -2.24343756   -13.72818473   -27.98496518
O       -1.62874858   -15.21321884   -26.50333175
C       -3.66040943   -12.84532617   -25.04412280
O       -4.35238977   -13.78251559   -24.67244578
N       -4.19570000   -11.82833460   -25.72996436
H       -3.61943849   -11.02185514   -25.97035922
C       -5.62560161   -11.74041732   -26.06052997
H       -5.97602075   -12.76325730   -26.20314689
C       -6.40981108   -11.15004757   -24.86691361
H       -7.28469290   -11.79075309   -24.66074287
H       -5.73415592   -11.23022074   -23.99792343
C       -6.93205543    -9.70297144   -24.91825602
O       -8.16428779    -9.49408901   -24.81522272
N       -6.02819108    -8.71269272   -24.99584648
H       -6.36644962    -7.74842657   -24.87041627
H       -5.00223580    -8.89084505   -25.10169163
C       -5.91845165   -10.97375002   -27.37078677
O       -5.05056903   -10.27284691   -27.86828207
N       -7.13208639   -11.09427109   -27.94810346
C       -7.64532156   -10.18105414   -28.97194386
H       -7.33945734   -10.53634209   -29.96460419
H       -7.27566923    -9.16031244   -28.81656463
C       -9.17369092   -10.24231142   -28.82885241
H       -9.69757993    -9.95310611   -29.74847722
H       -9.50535172    -9.59768840   -28.00361506
C       -9.38808546   -11.72356676   -28.47136594
H       -9.41100075   -12.31665872   -29.39549967
H      -10.32327187   -11.89087434   -27.92101111
C       -8.15671149   -12.09741064   -27.63414339
H       -8.42163333   -12.03076310   -26.58100723
C       -7.68144512   -13.51799046   -27.97183184
O       -6.89794107   -13.68864101   -28.89174324
N       -8.14165983   -14.52422317   -27.22763884
H       -8.79976203   -14.30855530   -26.48603104
C       -7.86965624   -15.94082360   -27.51589711
H       -6.83688861   -16.04943040   -27.85141937
C       -8.05686277   -16.77960392   -26.24066206
H       -9.02384053   -16.54483625   -25.81224566
H       -8.06544299   -17.82695561   -26.54657993
C       -6.99246681   -16.61049931   -25.14025934
H       -6.00558587   -16.55969138   -25.59430104
C       -7.19858893   -15.38966731   -24.24391490
H       -7.10325659   -14.46250780   -24.81667314
H       -8.18437208   -15.41026208   -23.76438551
H       -6.43264240   -15.36026009   -23.45937435
C       -7.05293992   -17.82967058   -24.22121715
H       -6.78439423   -18.73134731   -24.77983762
H       -6.34489142   -17.72289592   -23.39376067
H       -8.05773960   -17.95802031   -23.80026122
C       -8.77779402   -16.44503343   -28.65694176
O       -9.91392379   -16.01358361   -28.75966953
N       -8.28477760   -17.35413930   -29.50871850
H       -7.32177780   -17.64713860   -29.39471820
C       -8.78477760   -17.57713890   -30.85271840
H       -9.76177790   -17.10413930   -30.95171740
C       -7.79077770   -17.05714040   -31.91971780
H       -6.89377780   -17.57013890   -31.57171820
C       -8.11377720   -17.66613960   -33.29671860
H       -7.47677760   -17.11013980   -33.99571610
H       -7.99477770   -18.74814030   -33.43671800
H       -9.13777730   -17.41514020   -33.59971620
C       -7.45377780   -15.50913910   -31.92371750
H       -8.35577770   -14.94213960   -32.15671920
H       -7.25377750   -15.18513970   -30.90171810
C       -6.29177760   -15.00413990   -32.74271770
H       -6.17477750   -13.92313960   -32.59471890
H       -5.32277770   -15.40213970   -32.41771700
H       -6.41777750   -15.33013920   -33.78271870
C       -9.09777740   -19.08413890   -30.81871800
O       -8.18777750   -19.91514020   -30.72771840
N      -10.35377790   -19.52513890   -31.01171680
H      -11.07577800   -18.81414030   -31.03071780
C      -10.87477780   -20.91713910   -31.00571820
H      -10.08477780   -21.61013980   -30.71471790
C      -12.08377740   -21.01313970   -29.96971700
H      -11.74477770   -20.83613970   -28.94871710
H      -12.84177780   -20.26013950   -30.18571850
C      -12.81177810   -22.39013860   -29.94771770
O      -12.43177800   -23.28413960   -30.67171860
O      -13.65477750   -22.55414010   -29.02871700
C      -11.38777730   -21.20014000   -32.34471890
O      -12.34577750   -20.61913870   -32.81371690
N      -10.80877780   -22.17813870   -33.08871840
H      -10.05377770   -22.73814010   -32.71171950
C      -11.17977710   -22.61813930   -34.46871950
H      -11.64777760   -21.78013990   -34.98571780
C       -9.91177750   -22.96613880   -35.29271700
H       -9.44777770   -23.88513950   -34.93571850
C      -10.25777720   -23.21313860   -36.79071810
H       -9.34177780   -23.64814000   -37.20871730
H      -11.03277780   -23.96813960   -36.96671680
H      -10.54077720   -22.28513910   -37.30471800
C       -8.88277720   -21.77013970   -35.18671800
H       -8.05577750   -21.86413960   -35.90171810
H       -9.49477770   -20.93914030   -35.55971910
H       -8.51677800   -21.62813950   -34.16271590
C      -12.14377780   -23.75013920   -34.47171780
O      -12.83177760   -23.91514020   -35.45071790
N      -12.37477780   -24.43513870   -33.38671880
H      -11.75077720   -24.20113950   -32.62371830
C      -13.43677810   -25.44213870   -33.25271610
H      -13.33377740   -26.14114000   -34.08271790
C      -13.40377810   -26.18214040   -31.91771700
H      -14.10577770   -27.00113870   -32.07571790
H      -12.39877800   -26.54014020   -31.69671820
O      -13.89077760   -25.54113960   -30.71971700
H      -13.20077800   -24.90213970   -30.52571870
C      -14.82677750   -24.71313860   -33.33271790
O      -15.73977760   -25.28813930   -33.95671840
N      -14.91077800   -23.51713940   -32.73471830
H      -14.14377780   -23.15114020   -32.18371960
C      -16.10777850   -22.69413950   -32.79371640
H      -16.97477720   -23.25813870   -33.13671880
C      -16.51577760   -22.30213930   -31.36571690
H      -15.66377740   -21.96313860   -30.77671810
H      -17.33077810   -21.59413910   -31.51371770
C      -17.12277790   -23.52813910   -30.65571780
H      -18.06877710   -23.69813920   -31.16871830
H      -16.51577760   -24.43013950   -30.73471830
C      -17.46177670   -23.31213950   -29.22771840
H      -18.29977800   -22.61713980   -29.17771720
H      -17.86377720   -24.27614020   -28.91571810
N      -16.31277850   -22.81713870   -28.37071800
H      -15.40777780   -22.80313870   -28.81771850
C      -16.33977700   -22.36213870   -27.12871740
N      -17.38077740   -22.24013900   -26.38471790
H      -18.28577800   -22.32413860   -26.82471850
H      -17.22577670   -21.72013850   -25.53271870
N      -15.18077750   -22.08913990   -26.58771710
H      -14.40277770   -22.21714020   -27.21871760
H      -15.13777730   -21.68013950   -25.66471860
C      -15.97477720   -21.42514040   -33.57971950
O      -16.96577840   -20.71413990   -33.75371930
N      -14.80677800   -21.13014030   -34.16971590
H      -13.98177720   -21.66913990   -33.93571850
C      -14.48077770   -20.17514040   -35.19871900
H      -13.39477730   -20.21913910   -35.28871920
C      -15.04377750   -20.66514020   -36.55071640
H      -14.90677740   -21.73313900   -36.71671680
H      -16.11577800   -20.46714020   -36.52671810
C      -14.48377800   -19.90413860   -37.68271640
O      -13.50077720   -20.19113920   -38.26471710
N      -15.01477720   -18.80714040   -38.07771680
H      -14.70077800   -18.28613850   -38.88771820
H      -15.79877760   -18.50914000   -37.50871660
C      -14.83277800   -18.69913860   -34.71971890
O      -15.34077740   -17.90013890   -35.43671800
N      -14.41477780   -18.44813920   -33.49071880
H      -13.93277740   -19.19513890   -33.00571820
C      -14.59177780   -17.26813890   -32.61571880
H      -14.55177780   -16.42013930   -33.29871750
C      -15.99677750   -17.28413960   -31.92271800
H      -16.24977680   -16.30213930   -31.52271840
H      -16.81477740   -17.44614030   -32.62471770
C      -16.04877850   -18.32413860   -30.74971770
H      -16.15277670   -19.32913970   -31.15871810
H      -15.18977740   -18.24013900   -30.08471680
C      -17.30277820   -18.09513850   -29.92571830
H      -17.34677700   -18.89913940   -29.19071770
H      -17.17077830   -17.15814020   -29.38471790
C      -18.71277810   -18.17613980   -30.52571870
H      -18.82277680   -17.44813920   -31.32871820
H      -18.78777690   -19.08913990   -31.11671830
N      -19.74477770   -18.01214030   -29.45771790
H      -20.67877770   -18.21913910   -29.78171730
H      -19.64677810   -18.61614040   -28.65471840
H      -19.75977710   -17.04813960   -29.15871810
C      -13.43477730   -16.93013950   -31.73571780
O      -12.72477720   -17.78713990   -31.24071690
N      -13.48777770   -15.68013950   -31.34271810
H      -14.10777760   -15.00213910   -31.76971820
C      -12.73977760   -15.10913940   -30.22971730
H      -11.74477770   -15.54213910   -30.12071800
C      -12.35077760   -13.61113930   -30.42271800
H      -11.47577760   -13.34613990   -29.81671710
H      -12.06177810   -13.41713910   -31.46271710
H      -13.07177730   -12.83913900   -30.12371830
C      -13.47577760   -15.48913960   -28.93671800
O      -14.68377780   -15.49013900   -28.90971760
N      -12.75177760   -15.82213970   -27.84271810
H      -11.74077800   -15.82013990   -27.90171810
C      -13.22177790   -15.92113970   -26.45771790
H      -14.28577800   -15.69213960   -26.40571780
C      -13.06377790   -17.34113880   -25.95971680
H      -13.43777750   -17.25013920   -24.93971820
C      -13.96877770   -18.28813930   -26.77371790
H      -13.50577740   -18.57713890   -27.72471810
H      -14.23877720   -19.21613880   -26.25471690
H      -14.95177750   -17.83713910   -26.95271680
C      -11.48377800   -17.63213920   -25.95871730
H      -11.02277760   -17.44113920   -26.92771720
H      -11.00277810   -17.02913860   -25.18871690
C      -11.22277740   -19.04313850   -25.51571850
H      -11.53877740   -19.75613980   -26.28671840
H      -10.14677720   -19.26013950   -25.51071740
H      -11.73777770   -19.28113940   -24.57671740
C      -12.59777740   -14.77913950   -25.66971780
O      -11.44577790   -14.41613960   -25.87171750
N      -13.37669059   -14.09957378   -24.81089922
H      -14.30547487   -14.45847470   -24.61488623
C      -13.07374987   -12.69783852   -24.43105155
H      -12.38395849   -12.28594768   -25.17153952
C      -14.32966591   -11.80911786   -24.49644890
H      -15.00959229   -12.09527117   -23.68444550
H      -14.04448622   -10.76656877   -24.30463062
C      -15.08424220   -11.84487847   -25.79735066
N      -14.58548783   -11.78362918   -27.07290969
C      -15.64824403   -11.92789256   -27.88732415
H      -15.58640600   -11.99764648   -28.96771119
N      -16.79451995   -12.01744161   -27.18496312
H      -17.70796646   -12.24036829   -27.58024689
C      -16.49158945   -11.94900431   -25.84776946
H      -17.17064555   -12.04594849   -25.01383702
C      -12.38909885   -12.48825439   -23.07432401
O      -11.89620473   -11.39968204   -22.83502071
N      -12.36360222   -13.47149810   -22.16987657
H      -12.75273953   -14.37698288   -22.41036334
C      -11.85344126   -13.25079005   -20.80607138
H      -12.40317031   -12.41964472   -20.36277757
H      -12.03847564   -14.12306174   -20.18237902
C      -10.35490637   -12.90913916   -20.77473491
O       -9.57556894   -13.43122925   -21.55857020
N       -9.96580158   -11.99608085   -19.88056917
H      -10.67058724   -11.61178606   -19.25261278
C       -8.63195905   -11.38475578   -19.87072305
H       -8.27456071   -11.29309692   -20.89734623
H       -8.70624558   -10.37952584   -19.46220911
C       -7.57965487   -12.15313929   -19.06794152
O       -7.23923326   -11.76288187   -17.96226547
N       -7.01051090   -13.21585035   -19.64627494
H       -7.32116432   -13.46937744   -20.58073639
C       -5.90989197   -13.98418234   -19.03922002
H       -6.22081703   -14.29830171   -18.04478369
C       -5.63238363   -15.24298440   -19.87464082
H       -5.61526274   -14.99230190   -20.93334269
H       -4.65304943   -15.64285120   -19.61961509
C       -6.62104504   -16.36540113   -19.66306272
O       -7.40269556   -16.38975245   -18.73057190
N       -6.53652360   -17.35206762   -20.51580786
H       -7.18880421   -18.12757069   -20.42079712
H       -5.83128221   -17.32342926   -21.24951866
C       -4.61068703   -13.18161889   -18.82795677
O       -3.76352616   -13.61102388   -18.06024979
N       -4.47735704   -12.01185978   -19.45607147
H       -5.17133515   -11.78933805   -20.16310138
C       -3.39423595   -11.04562215   -19.24853092
H       -2.44643005   -11.54929925   -19.43086318
C       -3.55608122    -9.91157701   -20.27379741
H       -2.75689460    -9.17735810   -20.12151795
H       -3.39022093   -10.31779001   -21.27955831
C       -4.89741755    -9.19310952   -20.24629293
C       -5.85308060    -9.44638306   -21.24885329
H       -5.63260014   -10.15044400   -22.03558452
C       -7.07876772    -8.75644670   -21.25641033
H       -7.79485266    -8.93530304   -22.04763439
C       -7.36773543    -7.82841368   -20.24179752
H       -8.30790153    -7.29337598   -20.24567662
C       -6.42480700    -7.58528480   -19.22885047
H       -6.64474782    -6.86979779   -18.44930388
C       -5.18738082    -8.25156701   -19.23997168
H       -4.45513553    -8.02605522   -18.47866661
C       -3.33375195   -10.46907841   -17.82198375
O       -2.33032360    -9.88705162   -17.44375218
N       -4.40291080   -10.61641676   -17.03210408
H       -5.22445572   -11.07362265   -17.41739132
C       -4.46849255   -10.14876623   -15.64998828
H       -4.17479257    -9.09768319   -15.64702892
C       -5.93384908   -10.23130098   -15.19197647
H       -6.54914236    -9.67691882   -15.90152931
H       -6.24898230   -11.27415975   -15.21927492
C       -6.19945608    -9.67848907   -13.78628418
H       -7.24567562    -9.84936506   -13.53068366
H       -5.59329481   -10.23010782   -13.07286641
C       -5.89156455    -8.18695572   -13.66218867
O       -4.77116186    -7.79746899   -13.40284210
N       -6.87335032    -7.32468206   -13.82915359
H       -6.67243171    -6.33040427   -13.73332257
H       -7.81910908    -7.63530760   -14.04474082
C       -3.48230559   -10.92281436   -14.74643231
O       -3.50860969   -12.14526703   -14.66482601
N       -2.59131613   -10.18282598   -14.07680630
H       -2.64712276    -9.17541060   -14.19014553
C       -1.40703389   -10.72503721   -13.39341354
H       -1.11799300   -11.65368690   -13.88378016
H       -0.58466940   -10.02410500   -13.50955871
C       -1.55511285   -11.02170240   -11.89678912
O       -0.58034954   -11.33285530   -11.23924721
N       -2.75577760   -10.92013930   -11.33271790
H       -3.54477760   -10.59013940   -11.87771800
C       -3.10777760   -11.13713930    -9.90471740
H       -2.69977760   -10.28413960    -9.36271760
C       -4.61877780   -11.11113930    -9.70871730
H       -5.05577750   -12.06713960    -9.99971770
C       -5.16177750   -10.65513900    -8.26971820
H       -6.05777740   -11.27013970    -8.12471770
H       -4.47577760   -11.00813960    -7.48971800
H       -5.42577740    -9.59413910    -8.18371770
O       -5.14877750   -10.18813990   -10.57571790
H       -5.56577780    -9.47013950   -10.09471800
C       -2.57277750   -12.44313910    -9.33471780
O       -2.04277750   -12.36913970    -8.28471760
N       -2.59377770   -13.66213990    -9.95971780
C       -3.41777750   -14.10613920   -11.09171770
H       -3.67577770   -13.37413980   -11.86671730
H       -4.33777760   -14.58913900   -10.73971750
C       -2.50277760   -15.16513920   -11.79371740
H       -1.64877760   -14.70013900   -12.30171780
H       -3.20977760   -15.74413970   -12.40071770
C       -2.08077760   -15.89713950   -10.53571800
H       -1.21377770   -16.55113980   -10.69671820
H       -2.89777760   -16.51413920   -10.14171790
C       -1.81577770   -14.80613900    -9.47471810
H       -2.17977760   -14.98713970    -8.46271800
C       -0.29577760   -14.59613990    -9.23571780
O        0.27122240   -15.25813960    -8.37471770
N        0.36122240   -13.63213920    -9.93671800
H       -0.08677760   -13.03513910   -10.62171750
C        1.71822240   -13.37313940    -9.66971780
H        2.30622240   -14.24313930    -9.37771800
C        2.42022230   -12.74213980   -10.90371800
H        2.00022240   -11.74113940   -11.00371740
C        3.94422250   -12.38713930   -10.75171760
H        4.12822250   -11.73413940    -9.88971810
H        4.62622260   -13.24613950   -10.77871800
H        4.20422220   -11.76613900   -11.61771770
C        2.22722240   -13.72313980   -12.07571790
H        3.15022230   -14.25113960   -12.31671810
H        1.55022240   -14.56013970   -11.90271760
C        1.84422240   -12.90713980   -13.30471800
H        0.78522240   -12.65513900   -13.17371750
H        2.46222230   -12.05313970   -13.60971740
H        1.78922240   -13.54913900   -14.19171810
C        1.87822230   -12.54013920    -8.51371770
O        2.73322250   -12.88713930    -7.76171780
N        1.04222240   -11.53313920    -8.34571740
H        0.24822240   -11.40413950    -8.96171760
C        1.19622240   -10.66013910    -7.21071770
H        2.24922230   -10.38213920    -7.17171760
H        0.48822240    -9.83513930    -7.28571800
C        0.78822240   -11.36213970    -5.88171770
O        1.52122240   -11.26513960    -4.93571760
N       -0.37677760   -12.00613980    -5.86771770
H       -0.96977760   -12.17913910    -6.67071770
C       -0.77777760   -12.79113960    -4.63771770
H       -0.67977760   -12.23513980    -3.70571780
C       -2.31277750   -13.23013970    -4.68271780
H       -2.60677770   -13.73713970    -5.60171790
C       -2.67377760   -14.08713910    -3.51371770
H       -3.73977760   -14.34313960    -3.54871770
H       -2.04977750   -14.98713970    -3.58471780
H       -2.44777750   -13.63213920    -2.54171780
C       -3.04177760   -11.89913940    -4.59171770
H       -4.12677760   -12.02113910    -4.49171780
H       -2.70577760   -11.30913930    -3.72971770
H       -2.92677760   -11.32213970    -5.51771780
C        0.13922240   -13.96713920    -4.31971790
O        0.31922240   -14.29113960    -3.12471770
N        0.68922240   -14.62013910    -5.32371760
H        0.47022240   -14.27713970    -6.25171760
C        1.61722240   -15.72313980    -5.08171800
H        1.32622240   -16.28314020    -4.19371800
C        1.97822240   -16.67613980    -6.25471780
H        2.70322230   -17.36413960    -5.81971790
H        1.09122240   -17.24713900    -6.52771760
O        2.57222250   -16.06613920    -7.34771780
H        1.80322240   -15.79913900    -7.85671760
C        2.90622230   -15.09213920    -4.50271800
O        3.51322250   -15.66413970    -3.59271760
N        3.35922240   -13.94013980    -5.07771780
H        2.95322230   -13.70413970    -5.97471760
C        4.66722250   -13.31213950    -4.70771790
H        5.26122240   -14.20913980    -4.53271770
C        5.28722240   -12.52513980    -5.83071760
H        4.47422220   -11.90213970    -6.20571760
H        6.16222240   -11.94613930    -5.53371760
C        5.69922260   -13.42613980    -7.02571770
H        4.91222240   -14.17013930    -7.14771800
H        5.71822260   -12.77913950    -7.90371750
S        7.31322240   -14.31013970    -6.92171760
C        6.87422230   -15.95813940    -6.27471780
H        7.58922240   -16.44013980    -5.59671780
H        5.90022230   -15.87013910    -5.77771760
H        6.79922250   -16.59513850    -7.16471770
C        4.66222240   -12.54013920    -3.34071780
O        5.61522250   -12.68413930    -2.59571770
N        3.54722240   -11.83313940    -3.05371790
H        2.91322230   -11.58313940    -3.80271770
C        3.34222250   -11.24213980    -1.68971780
H        4.23422240   -10.70013900    -1.37571780
C        2.24422240   -10.17113970    -1.74071780
H        1.28022240   -10.64613910    -1.92671780
H        2.13122250    -9.67713930    -0.77471770
C        2.48422240    -9.04413990    -2.72471790
O        3.66122250    -8.80713940    -3.08971790
O        1.52822240    -8.32413960    -3.10171770
C        3.16922240   -12.29913900    -0.53371780
O        3.56422230   -12.07813930     0.63928220
N        2.72322250   -13.51813980    -0.87271770
H        2.31822230   -13.69813920    -1.78371780
C        2.72922230   -14.68613910     0.00228230
H        2.47122240   -14.32213970     0.99728230
C        1.52522240   -15.60513970    -0.27871780
H        1.49222240   -15.78313920    -1.35371780
H        1.52722240   -16.48114010     0.37128220
C        0.29722240   -14.83613970     0.14328220
O        0.11822240   -14.42913910     1.27028230
N       -0.67977760   -14.53213980    -0.66771780
H       -1.28377760   -13.82913970    -0.25671770
H       -0.58077760   -14.79613970    -1.63971770
C        4.15422250   -15.31213950     0.11728220
O        4.68722250   -15.57713990     1.16428220
N        4.81422230   -15.42513940    -1.05871770
H        4.39522220   -15.08113960    -1.91471780
C        6.08222250   -16.09313960    -1.04571770
H        5.97622250   -16.98913960    -0.43371780
C        6.64122250   -16.38414000    -2.51471780
H        6.61122230   -15.45513920    -3.08371780
C        8.07822230   -16.88213920    -2.61171770
H        8.16922280   -17.80014040    -2.01871780
H        8.29722210   -17.07713890    -3.66871790
H        8.83822250   -16.18214040    -2.24371770
O        5.72222230   -17.24013900    -3.17671780
H        4.91422220   -16.72813990    -3.25171780
C        7.12722250   -15.25913910    -0.21571770
O        7.86722230   -15.86413960     0.51328220
N        7.06222250   -13.97213940    -0.37471770
H        6.50122260   -13.67913910    -1.16571770
C        7.88422250   -13.07613950     0.38628230
H        8.90522190   -13.45313930     0.32128220
C        7.73122220   -11.69513990    -0.28871770
H        7.59122230   -11.85913940    -1.35671770
H        6.77922250   -11.21913910    -0.05371770
C        8.85022260   -10.76713940    -0.00871770
H        8.82222270   -10.17513940     0.90628220
H        9.77522280   -11.33113960    -0.12471770
C        8.80622200    -9.77113910    -1.19571770
H        9.72822280    -9.18913940    -1.18671770
H        8.83122250   -10.35213950    -2.11771770
N        7.65022230    -8.87213900    -1.09671770
H        7.67122220    -8.22213940    -0.32371770
C        6.59622240    -8.80813980    -1.81971780
N        6.31122260    -9.66213990    -2.79971770
H        6.98222260   -10.36813930    -3.06771780
H        5.50422240    -9.42613980    -3.35871770
N        5.75422240    -7.79213950    -1.74871780
H        5.74622250    -7.15513940    -0.96471770
H        4.91922240    -8.08013920    -2.23871780
C        7.58722260   -13.07313920     1.87428220
O        8.49122240   -12.98513980     2.68528220
N        6.30622240   -13.13513950     2.32828240
H        5.57622240   -13.06913950     1.62828230
C        5.96522240   -13.29713920     3.69628210
H        6.39422230   -12.47713950     4.27228210
C        4.41522220   -13.09013940     3.87728210
H        4.46722220   -12.05313970     4.20928240
H        3.86222240   -13.10713960     2.93828230
C        3.79422240   -13.90213970     5.04428240
H        4.03722240   -14.94913960     4.86528210
C        4.27122260   -13.51013950     6.36628250
H        3.94422250   -14.14913940     7.19628240
H        5.36422250   -13.43213940     6.41328240
H        3.90222240   -12.50813960     6.61528210
C        2.31422230   -13.80613900     4.95628210
H        1.91822240   -12.78413960     4.98828220
H        2.08422230   -14.11813930     3.93028240
H        1.92422240   -14.50113960     5.71028230
C        6.60922240   -14.54913900     4.29428240
O        7.25922250   -14.45413970     5.29328200
N        6.51622250   -15.63313960     3.53828220
H        5.99922230   -15.54213910     2.67128230
C        6.98622230   -17.01813890     3.85328220
H        6.60022260   -17.29913900     4.83328250
C        6.45722250   -18.06814000     2.94228220
H        6.85322240   -19.07913970     3.10228230
H        5.38222220   -18.28413960     2.92828230
H        6.80122230   -17.83813860     1.92628230
C        8.58222200   -17.03314020     3.91628220
O        9.15922260   -17.66113850     4.80428220
N        9.18322280   -16.31213950     2.95028230
H        8.63322260   -15.97313980     2.17028240
C       10.64922240   -16.10213850     2.86828230
H       11.10722260   -17.07013890     3.06928230
C       11.07122230   -15.62513920     1.45428230
H       10.34522250   -14.88713930     1.11528230
C       12.41322230   -14.96813960     1.37428220
H       12.42222210   -14.00513940     1.89828230
H       13.20822240   -15.61413960     1.76628220
H       12.61322210   -14.67213920     0.33728220
C       11.10322280   -16.78513910     0.47928230
H       10.11322210   -17.19013980     0.27128230
H       11.32222270   -16.32613950    -0.48571770
C       11.98122220   -18.01813890     0.55728230
H       13.03122230   -17.70714000     0.62028220
H       11.65322210   -18.55014040     1.45828220
H       11.91622260   -18.67413900    -0.31971770
C       11.17322250   -15.24613950     4.06828210
O       12.15922260   -15.58813950     4.75328210
N       10.38922210   -14.29313950     4.54528240
H        9.43722250   -14.31613920     4.19728230
C       10.79322240   -13.48913960     5.70128200
H       11.86822220   -13.30613900     5.67928220
C       10.23222260   -12.14713950     5.66628220
H       10.32822230   -11.71813960     4.66128210
H        9.17822270   -12.19113920     5.96528240
H       10.76422210   -11.45113950     6.32728240
C       10.64922240   -14.19213960     7.03028200
O       11.44522290   -13.90413950     7.93628220
N        9.64922240   -15.08013920     7.17328210
H        8.87622260   -15.08713910     6.51828240
C        9.35322280   -15.83513930     8.38428210
H        9.34122280   -15.09513950     9.18428230
C        7.93422220   -16.20213890     8.22128200
H        7.85422230   -16.96813960     7.44028230
H        7.52522230   -16.75914000     9.07428260
H        7.27922250   -15.39313980     7.87628220
C       10.38222220   -16.95213890     8.62428190
O       10.77322200   -17.18013950     9.77428250
N       10.76222230   -17.58813860     7.56528230
H       10.22922230   -17.40913960     6.72128250
C       12.04422280   -18.43614010     7.53128240
H       11.96622280   -19.33713910     8.13928220
C       12.28422260   -18.97113990     6.15628240
H       12.15822220   -18.17013930     5.42828230
C       13.61822220   -19.75713920     6.14828210
H       13.57322220   -20.60413930     6.84428220
H       13.86122230   -20.11213870     5.13928220
H       14.45222280   -19.11813930     6.46328210
C       11.16022210   -19.99814030     5.79128220
H       11.30122280   -20.90013890     6.38728240
H       10.20822240   -19.67313960     6.21028230
C       10.99822240   -20.29913900     4.34028240
H       10.07522200   -20.85013960     4.12228200
H       10.99722190   -19.38414000     3.73628230
H       11.84722230   -20.92914010     4.04628230
C       13.28222270   -17.62714000     7.97728200
O       13.90522190   -18.08713910     8.91328240
N       13.54222200   -16.46413990     7.39028220
H       13.17422200   -16.15913960     6.49728200
C       14.57922270   -15.61513900     7.79828210
H       15.57522200   -16.03213880     7.65028240
H       14.50322250   -14.69713970     7.21528240
C       14.52222250   -15.22013950     9.25828270
O       15.55422210   -15.27413940     9.92128180
N       13.39122200   -14.76213930     9.76228240
H       12.56122210   -14.75513940     9.18128200
C       13.14322280   -14.43913940    11.14728260
H       13.81322190   -13.60913940    11.37528230
C       11.71122260   -13.95113950    11.42028240
H       11.50122260   -13.18813990    10.67028240
H       10.93022250   -14.70413970    11.31628230
C       11.51622200   -13.53113940    12.87328240
H       11.41422270   -14.38713930    13.54028220
H       12.24222280   -12.83013920    13.28428270
C       10.13722230   -12.84013940    13.04628180
H        9.43822190   -13.41313930    12.43628220
H        9.69122220   -12.95713900    14.03428270
C        9.93122200   -11.40613940    12.53528210
H       10.66422270   -11.33313940    11.73228260
H        8.93122200   -11.22213940    12.14228250
N       10.41522220   -10.36013980    13.53128240
H        9.75922200   -10.09613990    14.25328250
H       11.30822280   -10.57913970    13.94728180
H       10.54122260    -9.48913960    13.03528210
C       13.56222250   -15.59513950    12.13828180
O       14.27722260   -15.31313990    13.11128230
N       13.24722190   -16.83313940    11.81328200
H       12.51522250   -16.94913860    11.12328240
C       13.75622270   -18.09313960    12.46028230
H       13.62522220   -17.98513980    13.53628250
C       13.00222210   -19.32613950    11.96928220
H       11.97522260   -19.30014040    12.33328250
H       13.04822250   -19.39213940    10.88228230
C       13.59622190   -20.64713860    12.52128220
H       14.65622230   -20.78113940    12.30328180
C       13.43622210   -20.74313930    13.97228240
H       14.05122280   -20.09413910    14.60728260
H       12.39422230   -20.55414010    14.25628190
H       13.59722230   -21.78713990    14.26928230
C       12.83922200   -21.79413990    11.91428180
H       11.91822240   -22.00113870    12.47228240
H       12.71122260   -21.57013890    10.84828190
H       13.39122200   -22.73013880    12.07028200
C       15.22322270   -18.16514020    12.40628240
O       15.90522190   -18.42313960    13.35528180
N       15.76422210   -18.02413940    11.19528200
H       15.13522240   -18.01313970    10.40028190
C       17.21022220   -18.15114020    10.94328210
H       17.53622250   -19.15713880    11.20828250
C       17.55322270   -18.01113890     9.49228190
H       16.84922220   -18.63313870     8.93928240
H       17.48122220   -16.95714000     9.22628210
C       18.95822330   -18.49013900     9.25528240
H       19.53822330   -17.86113930     9.93028260
H       19.06422230   -19.50113870     9.64828210
S       19.54522320   -18.43013950     7.57828240
C       18.32222180   -19.62613870     6.68128200
H       17.24622150   -19.54513930     6.88328220
H       18.33522220   -19.57114030     5.58528230
H       18.49822240   -20.65213970     7.02528240
C       18.00122260   -17.11113930    11.79328250
O       18.99122240   -17.46714020    12.38328270
N       17.51522250   -15.84813980    11.87528230
H       16.80322270   -15.57613950    11.20928190
C       18.08022310   -14.84113980    12.79228210
H       19.15022280   -14.68813990    12.64928250
C       17.43122290   -13.46813960    12.42128180
H       17.72722240   -13.18213940    11.40428260
H       16.34322170   -13.58113960    12.34928230
C       17.76122280   -12.30213930    13.26528260
C       16.66922190   -11.47013950    13.61328220
H       15.63322260   -11.73313900    13.45728210
C       16.85822300   -10.30613900    14.35028270
H       16.02122310    -9.65613940    14.55928230
C       18.13422200   -10.01913930    14.87028220
H       18.22822190    -9.14313980    15.49428270
C       19.19822310   -10.86713980    14.65228270
H       20.06822200   -10.53213980    15.19828220
C       19.07122230   -11.92413900    13.71828270
H       19.84522250   -12.66113950    13.56828210
C       17.95922280   -15.30213930    14.27328210
O       18.93422320   -15.21513940    14.95528220
N       16.80222320   -15.78113940    14.69028190
H       16.07322310   -15.78113940    13.98628230
C       16.55322270   -16.42313960    16.02628140
H       16.61422160   -15.62813950    16.76928140
C       15.13522240   -16.86413960    16.14128300
H       14.51122280   -15.99713900    15.89028260
H       15.00722220   -17.69314000    15.43428230
H       14.84922220   -17.14313890    17.16228290
C       17.58222200   -17.50713920    16.35228160
O       18.04722210   -17.55813980    17.50628280
N       17.90022280   -18.42313960    15.38328270
H       17.71722220   -18.17214010    14.41928200
C       18.84122280   -19.57313920    15.56328200
H       18.53722190   -20.01313970    16.51328280
C       18.59522250   -20.57013890    14.42128180
H       18.52622220   -20.01313970    13.48728180
H       19.49022290   -21.19213870    14.41328240
C       17.42222210   -21.48414040    14.63828180
H       17.47322270   -21.97113990    15.61228180
H       16.47922330   -20.94713970    14.73428250
C       17.15522190   -22.50113870    13.53828240
O       17.84322170   -22.47613910    12.53228190
N       16.14722250   -23.34613990    13.67728230
H       16.16122250   -23.96113970    12.87228200
H       15.62122250   -23.47113990    14.53328230
C       20.26822280   -19.07814030    15.62428190
O       20.95322230   -19.44013980    16.60228160
N       20.69522290   -18.22213940    14.67928220
H       20.16822240   -17.92413900    13.86728190
C       22.10022160   -17.74114040    14.68828200
H       22.74722290   -18.60013960    14.86328220
C       22.32522200   -16.96513940    13.35228250
H       22.29622270   -17.67313960    12.51528260
H       21.45622250   -16.33813860    13.11728190
C       23.71222310   -16.31313900    13.30928230
C       23.84122280   -14.92213920    13.50528240
H       22.98422240   -14.31813910    13.76528260
C       25.10822300   -14.33413980    13.50728230
H       25.25622180   -13.30613900    13.80328180
C       26.23222160   -15.14613910    13.16828250
H       27.22822190   -14.77213950    13.35128210
C       26.13422200   -16.52113910    13.04828260
H       27.03322220   -17.11213870    12.95328240
C       24.84722330   -17.14513970    13.16428180
H       24.82422260   -18.22414020    13.11528210
C       22.45622250   -16.80613900    15.86328220
O       23.50122260   -17.03013990    16.42428210
N       21.57022290   -15.87513920    16.18528180
H       20.70522310   -15.87213900    15.65728190
C       21.64922330   -15.03913970    17.34028240
H       22.56622310   -14.45413970    17.26428220
C       20.41222190   -14.15713980    17.28428270
H       20.32622150   -13.69813920    16.29928210
H       19.54422190   -14.81313990    17.21528240
O       20.33622170   -13.13913920    18.32228280
H       21.10322190   -12.58113960    18.17428210
C       21.60422330   -15.80213930    18.67928310
O       22.21722220   -15.36013980    19.68728260
N       20.99622150   -17.01013950    18.75028230
H       20.50722310   -17.32514000    17.92128180
C       21.17822270   -17.96213910    19.85928150
H       21.00522230   -17.37113950    20.75828170
C       20.01422310   -18.94713970    19.87628170
H       19.11222270   -18.33613970    19.86828230
H       19.85822300   -19.66113850    19.06728170
C       20.09222220   -19.63313870    21.19228170
H       20.74722290   -20.48013880    20.98528290
H       20.53522300   -18.94213870    21.90828130
C       18.70822330   -20.01214030    21.77528190
O       17.65722270   -19.39213940    21.45928190
O       18.67222210   -20.90413860    22.69728280
C       22.51222230   -18.63613890    19.93628310
O       23.00522230   -18.96613880    20.98728180
N       23.16522220   -18.95513920    18.84028240
H       22.65422250   -18.83013920    17.97428130
C       24.44422150   -19.74013900    18.72228240
H       24.39622310   -20.59013940    19.40228270
C       24.52322200   -20.23613930    17.27628140
H       23.55922320   -20.62714000    16.95128250
H       24.66222190   -19.30014040    16.73528290
C       25.70822330   -21.09313960    16.78328130
H       26.66222190   -20.66514020    17.09028240
C       25.59922220   -22.42013930    17.47128300
H       25.49022290   -22.27614020    18.55328180
H       24.72322270   -22.97813990    17.11928180
H       26.58222200   -22.86314010    17.26928140
C       25.82722280   -21.43614010    15.27028180
H       26.71022220   -22.04113960    15.03228190
H       24.94222260   -22.03213880    15.01828190
H       25.90522190   -20.49814030    14.70728210
C       25.65222170   -18.89213940    19.14328190
O       26.62422180   -19.38913920    19.70928190
N       25.57922170   -17.52713970    18.93928150
H       24.75422290   -17.13913920    18.49828150
C       26.68722150   -16.57013890    19.31828310
H       27.60122300   -17.15814020    19.23628230
C       26.74322320   -15.24913980    18.50928310
H       27.54722210   -14.63113980    18.90828130
C       27.03322220   -15.50513940    17.07028200
H       26.16222190   -15.96413900    16.58728220
H       27.17822270   -14.53513910    16.57828140
H       27.84622190   -16.21213910    16.86528210
C       25.46222310   -14.40013980    18.62728310
H       24.56122210   -14.95213990    18.33328250
H       25.33722310   -14.20113950    19.69928170
H       25.51022150   -13.40413950    18.17128180
C       26.72122190   -16.29613880    20.82028200
O       27.75322150   -15.94713970    21.35728260
N       25.60922240   -16.42713930    21.54428290
H       24.72022250   -16.65213970    21.11228180
C       25.41322330   -15.82213970    22.93628310
H       26.12722210   -14.99913980    22.89828300
C       23.96422200   -15.24213980    23.02628140
H       23.92622180   -14.67413900    22.09728240
H       23.22422220   -16.04313850    23.04328160
C       23.74622150   -14.39613910    24.31028180
O       24.63222310   -14.21813960    25.08428190
N       22.61222270   -13.75713920    24.30728150
H       22.41122250   -13.07913970    25.03228190
H       22.02322200   -13.79813960    23.48428150
C       25.76822280   -16.82313920    24.05128290
O       24.98822210   -17.71613880    24.24228290
N       26.77622220   -16.60614010    24.87128260
H       27.49722290   -15.96513940    24.56228260
C       27.23922160   -17.52713970    25.96028140
H       27.49322320   -18.48814010    25.51328280
C       28.52522280   -16.92514040    26.46128270
H       28.93422320   -17.53913880    27.26328280
H       29.13722230   -16.82613950    25.56428150
C       28.49522210   -15.45513920    26.99528310
O       27.88322260   -15.23413940    28.09628300
O       28.94122310   -14.56013970    26.23228260
C       26.23922160   -17.79513930    27.10528180
O       26.33422280   -18.77713970    27.80328180
N       25.14722250   -17.04913900    27.23428150
H       25.11922260   -16.15313910    26.76228140
C       24.07922170   -17.35213850    28.14628220
H       24.34922220   -17.66213990    29.15628240
C       23.23522190   -16.10914040    28.35028270
H       22.52722170   -15.85613920    27.55228230
H       22.53022190   -16.49913980    29.09528160
C       23.80022240   -14.82013990    28.87828250
C       23.21422200   -13.56013970    28.52128220
H       22.58822250   -13.48813920    27.64428140
C       23.59022330   -12.39913940    29.13128280
H       23.13422200   -11.47013950    28.82228280
C       24.55022240   -12.42613980    30.18128200
H       24.80222320   -11.58313940    30.80628200
C       25.03122330   -13.67713930    30.59128190
H       25.55422210   -13.79913900    31.52728270
C       24.68522260   -14.84313960    29.97028160
H       24.98222160   -15.79013920    30.39628220
C       23.14522170   -18.48013880    27.66828160
O       22.50022320   -19.12813950    28.45128250
N       23.19022180   -18.73114010    26.41428180
H       23.69322200   -18.14114000    25.76128200
C       22.08822250   -19.51614000    25.73128320
H       21.55022240   -20.11213870    26.46828270
C       21.02322200   -18.64513970    24.94328310
H       21.48022270   -18.22013850    24.04128270
H       20.24322320   -19.22013850    24.42928310
C       20.40122220   -17.53513910    25.76428220
C       19.75122260   -17.82413860    26.96728130
H       19.97822190   -18.75914000    27.45728300
C       19.09522250   -16.77813910    27.70428280
H       18.70922280   -16.97713850    28.69228170
C       18.97222330   -15.45313930    27.09528160
O       18.44622230   -14.37413980    27.72828290
H       18.18522260   -13.75213910    27.04428290
C       19.59122280   -15.19713970    25.85728260
H       19.50822260   -14.19213960    25.46828270
C       20.29422190   -16.24413870    25.21028140
H       20.77222250   -16.13513950    24.24728200
C       22.63622280   -20.57713890    24.76328280
O       22.17322160   -21.68513870    24.74828150
N       23.74622150   -20.34613990    24.07528310
H       24.17022320   -19.42914010    24.14728160
C       24.39822200   -21.25413890    23.16828160
H       23.77122310   -21.41013910    22.29028320
C       25.47422220   -20.43013950    22.44428250
H       25.73622320   -20.96613880    21.53228190
H       24.92722320   -19.53413960    22.15028190
C       26.72622300   -20.07213970    23.19028280
O       26.83822250   -20.29113960    24.34928130
N       27.77222250   -19.62714000    22.42728230
H       28.59622190   -19.31013870    22.92528150
H       27.60522270   -19.57814030    21.42928310
C       25.07322310   -22.54014020    23.65328220
O       25.98922160   -23.09613990    23.08128170
N       24.56722260   -23.17214010    24.77328300
H       23.80422210   -22.68914030    25.23328210
C       24.84222220   -24.57613950    25.26428220
H       24.43822290   -24.64414020    26.27528190
C       23.96022220   -25.54313850    24.37228200
H       24.11822320   -25.41913990    23.30128290
H       24.19322200   -26.58113860    24.61128230
C       22.44522290   -25.52614020    24.68228150
O       22.00422290   -25.71113970    25.79228210
N       21.65422250   -25.14414020    23.76728250
H       20.69022180   -25.00914000    24.05028150
H       21.98822210   -24.65313910    22.94728280
C       26.31922150   -24.88913920    25.49228290
O       26.94122310   -25.91113850    25.12528230
N       27.00822260   -23.89713860    26.10028270
H       26.50022320   -23.08413890    26.42828180
C       28.42822270   -23.97713850    26.47128300
H       28.60222240   -23.08813860    27.07728200
H       28.63122180   -24.93113900    26.95828250
C       29.41322330   -23.82313920    25.31728170
O       30.59822270   -23.84413910    25.60428240
N       29.00122260   -23.61314010    24.07228280
H       28.01122280   -23.66913990    23.86728290
C       29.84722330   -23.04313850    22.99528310
H       30.62622260   -23.78413960    22.81928250
C       29.08822250   -22.91613960    21.71728130
H       28.19222260   -22.30913930    21.84528160
H       29.75122260   -22.39013860    21.03028300
C       28.69922260   -24.21413990    21.00628280
H       28.29122160   -24.89114000    21.75728230
C       27.59722330   -23.86513900    20.07828140
H       27.97022250   -23.05913930    19.43428230
H       27.24822240   -24.79113960    19.60428240
H       26.82722280   -23.32713890    20.64328190
C       29.79122160   -24.96313860    20.29328160
H       30.57522200   -25.22613910    21.01428220
H       29.37822150   -25.89913940    19.89828300
H       30.34422300   -24.40213970    19.53028300
C       30.52122310   -21.74114040    23.45628170
O       30.07622150   -20.96313860    24.31728170
N       31.74022290   -21.44614030    22.94128230
C       32.60922240   -22.35313990    22.17828180
H       32.30422210   -22.32114030    21.12528230
H       32.55222320   -23.39213940    22.52628140
C       34.00922390   -21.82413860    22.51128200
H       34.72222140   -22.07514000    21.71628190
H       34.42822270   -22.17013930    23.46428300
C       33.79522320   -20.26214030    22.65128140
H       33.78622060   -19.73114010    21.69128230
H       34.52222060   -19.78813930    23.32228280
C       32.40422060   -20.15613940    23.28028300
H       32.59222410   -20.07213970    24.35028270
C       31.61222270   -18.97414020    22.74728200
O       30.87722210   -19.02413940    21.76228140
N       31.68722150   -17.86614040    23.54028320
H       32.22922130   -17.93214040    24.39328190
C       31.01422310   -16.58013920    23.17928310
H       29.93322180   -16.70413970    23.24728200
C       31.45022200   -15.54313950    24.23128320
H       31.32722280   -15.96213910    25.23028180
H       32.50122070   -15.26813980    24.14428140
O       30.77622220   -14.36213970    24.08628270
H       30.17522240   -14.18313980    24.81328200
C       31.33722310   -16.08613970    21.80228230
O       32.54422380   -16.06613920    21.40128140
N       30.31822200   -15.83013920    20.97928240
H       29.39022250   -15.80013940    21.38628200
C       30.47922330   -15.38713930    19.62128260
H       29.53622250   -15.53813930    19.09628300
C       30.81722260   -13.87213900    19.59728240
H       31.89722250   -13.73813920    19.66428180
H       30.56822200   -13.56913950    18.58028220
C       30.09822270   -12.98613930    20.62428280
O       28.97322270   -12.64513970    20.44128230
N       30.73222160   -12.62713910    21.68628310
H       30.06022260   -12.34513950    22.39028170
H       31.64622310   -12.93513970    21.99828150
C       31.43122290   -16.33514020    18.80228230
O       31.98222160   -15.99413970    17.76728250
N       31.54022220   -17.66013910    19.18128200
H       31.10822300   -17.90814020    20.06428150
C       32.18822100   -18.75514030    18.52928160
H       32.04222110   -19.57114030    19.23728180
C       31.48622320   -19.18113900    17.23228260
H       31.69222260   -18.47513960    16.42828180
H       31.96022220   -20.14114000    17.02928160
C       29.95322230   -19.30014040    17.23628230
H       29.56922150   -18.34113880    17.58428190
C       29.41522220   -19.67813870    15.83228210
H       29.74522210   -20.68813900    15.55828190
H       28.32722280   -19.53913880    15.84128190
H       29.95322230   -19.08113860    15.08528230
C       29.58922200   -20.32413860    18.32128140
H       29.91822240   -20.03913880    19.32828140
H       28.49322320   -20.36413960    18.32528310
H       29.95622250   -21.31713870    18.03428270
C       33.70922090   -18.51713940    18.35928150
O       34.30522160   -18.91913990    17.39928250
N       34.34322360   -17.79613880    19.30228230
H       33.75622180   -17.68214040    20.12028310
C       35.80122380   -17.41013910    19.36628150
H       36.09822080   -17.06513980    18.37528230
C       35.94122310   -16.39013860    20.49828150
H       35.34322360   -16.65713880    21.37028310
H       36.99222180   -16.31313900    20.77528190
O       35.42922210   -15.11413960    20.19028280
H       35.93622210   -14.74113940    19.46528240
C       36.79222110   -18.55113980    19.62528230
O       36.58722310   -19.42313960    20.47128300
N       37.94122310   -18.51713940    18.86328320
H       37.94822310   -17.85713960    18.09428220
C       39.08822250   -19.42113880    19.06828310
H       38.76122280   -20.30113980    19.62328150
H       39.28322220   -19.80313870    18.06628230
C       40.39222340   -18.84013940    19.72428130
O       41.19422150   -19.62413980    20.27228160
N       40.64922330   -17.54113960    19.65728190
H       39.97022250   -16.89513970    19.27428250
C       41.92222210   -16.95413970    19.94228170
H       42.65422060   -17.59713940    19.45528220
H       41.97422410   -16.02513890    19.37328150
C       42.20322420   -16.83713910    21.47928240
O       41.32122420   -16.46113970    22.19428250
N       43.36522290   -17.20613860    21.90528300
H       44.01322170   -17.30913930    21.13428310
C       43.72222140   -17.63613890    23.29528240
H       43.15322110   -18.52513890    23.56728170
C       45.19222260   -18.13913920    23.35428240
H       45.83222200   -17.28713990    23.12328150
H       45.31622310   -18.51214030    24.37028310
C       45.51522060   -19.35013960    22.54828260
H       44.77622220   -20.13613890    22.70528220
H       45.43722150   -19.04213910    21.50628280
C       46.93022160   -19.92613980    22.67128180
H       47.05722430   -20.20213890    23.71828270
H       46.84322360   -20.84813880    22.09728240
N       48.00522230   -19.05913930    22.20928190
H       47.77522280   -18.46313860    21.42728230
C       49.22722240   -19.01813890    22.61328320
N       49.77622220   -19.62513920    23.65828130
H       49.24322130   -20.25613980    24.23928260
H       50.78522110   -19.65513990    23.68928150
N       50.05822370   -18.38313870    21.84528160
H       49.82122420   -17.96213910    20.95828250
H       50.98822400   -18.36013980    22.23928260
C       43.54122160   -16.54413990    24.30028150
O       43.38322070   -16.81613920    25.43728260
N       43.57522200   -15.27213950    23.86728290
H       43.67822270   -15.09913920    22.87428280
C       43.29722210   -14.02813910    24.59328270
H       43.34822080   -14.25013920    25.65928270
C       44.37122340   -12.99813940    24.25828170
H       45.35022350   -13.47813990    24.25828170
H       44.22322080   -12.53913970    23.28028300
C       44.28922270   -11.82213970    25.22428130
O       43.28222270   -11.59213920    25.92428210
N       45.31922150   -11.04713920    25.37228200
H       45.24222180   -10.24813940    25.99028210
H       46.11322400   -11.01213930    24.74328230
C       41.86522290   -13.50213910    24.36828230
O       41.54322050   -12.88113980    23.31828310
N       40.96722410   -13.66313930    25.37028310
C       41.02522280   -14.40813920    26.61028290
H       41.90922160   -14.14313980    27.20328140
H       40.90022280   -15.48213960    26.42328260
C       39.76922230   -14.09113980    27.48728180
H       39.90922160   -13.15313910    28.03828240
H       39.62222290   -14.89213940    28.22328190
C       38.71222310   -13.93513970    26.30628200
H       37.87322240   -13.26613900    26.53528210
H       38.23822400   -14.85913940    25.95228200
C       39.56722260   -13.39413930    25.14528270
H       39.22222140   -13.92213920    24.25528140
C       39.39122390   -11.93613910    24.89228250
O       38.57922360   -11.55413910    24.06428150
N       40.19422150   -11.04713920    25.45028310
H       40.93522260   -11.36313920    26.06428150
C       40.12022400    -9.64813900    25.22428130
H       39.05722430    -9.40613940    25.23928260
C       40.78522110    -8.76213930    26.36528210
H       41.85522080    -8.88213920    26.19528200
H       40.49622340    -7.72713950    26.18528180
O       40.40822220    -9.11813930    27.62228200
H       41.01022340    -8.71613980    28.25228310
C       40.50922390    -9.21313950    23.77128220
O       40.29222110    -8.08013920    23.39728160
N       41.00022130   -10.13313960    22.94828220
H       41.10122300   -11.09413910    23.25228310
C       41.36122130    -9.87813950    21.56428150
H       40.96722410    -8.92913910    21.20328140
C       42.89522170    -9.91813950    21.37028310
H       43.27522280   -10.91713910    21.58228300
H       43.12622070    -9.62313940    20.34628300
C       43.66122060    -8.89213940    22.32928280
H       43.34722140    -9.10613920    23.35028270
C       45.19222260    -9.06813910    22.19828220
H       45.69422150    -8.75713920    21.27328300
H       45.67722320    -8.63613990    23.08128170
H       45.45522310   -10.12113950    22.35628320
C       43.24622340    -7.53213930    21.88728140
H       43.93822100    -6.81813960    22.35128210
H       43.38322070    -7.37413930    20.81028180
H       42.25722120    -7.18913940    22.21428300
C       40.71122360   -10.97213940    20.74728200
O       41.19122310   -11.30913930    19.67128180
N       39.55022050   -11.55613900    21.08628270
H       39.19722370   -11.33713910    22.01028250
C       38.70222090   -12.25313950    20.05828290
H       38.77522280   -11.75113960    19.09428220
C       39.07822420   -13.79813960    19.95428280
H       40.13522340   -14.00613980    19.78628160
H       38.87522130   -14.20113950    20.94628140
C       38.29222110   -14.57013990    18.88728140
O       38.73722080   -15.69813920    18.51528170
O       37.27122120   -14.04713920    18.33828160
C       37.17422100   -12.08213900    20.35828210
O       36.59822080   -12.59213920    21.27628140
N       36.47922130   -11.33913900    19.48828320
H       36.96922300   -10.90113930    18.71728130
C       34.98722080   -11.19213960    19.49428180
H       34.65322110   -11.80013940    20.33428190
C       34.51122280    -9.73513980    19.84628300
H       34.57622150    -9.11913970    18.94128230
H       33.44522090    -9.67413900    20.10028270
C       35.23922350    -9.03813930    20.93328290
C       34.62122340    -8.81813910    22.20828250
H       33.59422300    -9.04113960    22.46028140
C       35.41122060    -8.26613900    23.22928240
H       34.99022290    -8.07513900    24.20528220
C       36.72222140    -7.84113930    22.99928280
O       37.45822140    -7.06713960    23.90528300
H       38.40622330    -7.10313940    23.75928310
C       37.35222240    -8.14013960    21.76828190
H       38.36122130    -7.82713940    21.54328160
C       36.60322190    -8.67913910    20.73928260
H       37.13622280    -8.85813900    19.81628230
C       34.22622300   -11.85913940    18.34728240
O       33.04622270   -11.56813910    18.13428310
N       34.86522290   -12.79213910    17.65528300
H       35.83622360   -12.96613980    17.88628200
C       34.40622330   -13.66613960    16.54528240
H       35.22422410   -13.79713920    15.83728220
H       34.09822080   -14.66113950    16.86628150
C       33.18022160   -13.15813920    15.73628230
O       33.36022190   -12.31013970    14.88128190
N       31.97322270   -13.79213910    15.83428190
H       31.88822170   -14.49713900    16.55728150
C       30.73422240   -13.51713940    15.08228210
H       31.07622150   -13.38013940    14.05628200
C       29.90922160   -14.81013970    15.22428230
H       29.74322320   -15.18813990    16.24028210
H       28.88222310   -14.61513900    14.89028260
C       30.33922200   -15.80513950    14.11428260
C       29.81322290   -15.88713930    12.86328220
H       29.03922270   -15.19713970    12.56328200
C       30.22622300   -16.84313960    11.88528250
H       29.71622280   -16.92514040    10.93628220
C       31.40422250   -17.53013990    12.12328240
H       31.86922260   -18.16113850    11.37928200
C       31.94522290   -17.52813910    13.40628240
H       32.85422130   -18.05714040    13.65228270
C       31.40822220   -16.65814020    14.42128180
H       31.84222220   -16.63213920    15.40928270
C       30.04622270   -12.31913950    15.49328230
O       28.95222280   -11.98913960    15.04628180
N       30.47322270   -11.53013900    16.49028210
H       31.45422170   -11.57113930    16.74228290
C       29.70122150   -10.39813900    17.06728170
H       28.71322250   -10.72813990    17.39028170
C       30.44422150    -9.88813970    18.28528210
H       30.49122240   -10.72813990    18.97828290
H       31.43322180    -9.69013980    17.87228200
C       29.97922330    -8.58313940    18.89728160
H       30.43022160    -7.75613930    18.34828190
H       28.88922310    -8.57113930    18.90128140
C       30.51022150    -8.23913960    20.33328250
H       31.60022160    -8.23113920    20.34328270
H       30.22222330    -7.23113970    20.63128280
C       30.07522200    -9.22513960    21.48128320
H       30.63722230   -10.11913970    21.21328160
H       30.39322280    -8.83913900    22.45028310
N       28.66622160    -9.62513920    21.53428270
H       28.09122280    -8.97213940    22.04628180
H       28.23922160    -9.73513980    20.62628170
H       28.71122170   -10.54713920    21.94528200
C       29.33122250    -9.33413980    15.98728180
O       28.25422290    -8.86413960    15.95328240
N       30.28122330    -9.04213910    15.05628200
H       31.10822300    -9.62213900    15.12328240
C       29.98122220    -8.18013950    13.90528200
H       29.51322170    -7.25013920    14.22928240
H       30.90222170    -7.91113950    13.38928220
C       29.10222240    -8.82513900    12.80728240
O       28.29322240    -8.19213960    12.13428210
N       29.02022170   -10.14713950    12.69528200
H       29.62722210   -10.58513930    13.37828250
C       28.20422170   -10.88313960    11.76828190
H       28.25222210   -10.42413900    10.78128240
C       28.74622150   -12.28113940    11.54728220
H       28.15422250   -12.77613930    10.76828190
H       29.77722170   -12.31113910    11.17428210
H       28.62622260   -12.95413970    12.40428260
C       26.75822260   -10.88113980    12.37228200
O       25.82822230   -10.82313920    11.62028220
N       26.56322290   -10.74413970    13.71228220
H       27.34122280   -10.71413900    14.36028190
C       25.20922280   -10.48613930    14.24228190
H       24.65122220   -11.26913930    13.72928240
C       25.14822200   -10.71813960    15.80228230
H       25.76922230   -11.56013970    16.10828210
H       25.60022160    -9.86813930    16.31328200
C       23.67122270   -10.89913940    16.23028180
H       23.23422240    -9.91913990    16.04328160
H       23.26122280   -11.72313980    15.64628220
C       23.45922280   -11.29413990    17.73428150
O       22.31422230   -11.69513990    18.00728230
O       24.33522220   -11.15413950    18.57428170
C       24.49422260    -9.22213940    13.75228210
O       23.43122290    -9.26113990    13.14228250
N       25.16722300    -8.12213900    13.93728260
H       26.03422160    -8.27313900    14.43828200
C       24.88522150    -6.81313940    13.39928250
H       23.95522310    -6.36713930    13.75328250
C       25.97822190    -5.78713940    13.73928260
H       26.90022280    -6.35513930    13.86528210
C       26.13922310    -4.60113950    12.70228200
H       26.38922310    -4.95013950    11.69328210
H       25.16522220    -4.17013930    12.44128230
H       26.84522250    -3.85513950    13.08828260
C       25.63722230    -5.18213940    15.16728210
H       24.81422230    -4.47613950    15.05628200
H       25.20522310    -5.97813940    15.77428250
C       26.76022150    -4.40413950    15.85328200
H       27.05522160    -3.51113940    15.28828240
H       26.55822180    -4.23913960    16.91928290
H       27.69322200    -4.98213960    15.86728190
C       24.62322240    -6.85713960    11.88228230
O       23.59822270    -6.39213940    11.43028260
N       25.39622310    -7.58013960    11.05828190
H       26.29722210    -7.88313960    11.40928270
C       25.08322330    -7.87413930     9.63328270
H       24.79222300    -6.92213960     9.18928240
C       26.39022250    -8.37813950     8.95628260
H       27.23022270    -7.83313940     9.40428260
H       26.54522320    -9.43813990     9.19428250
H       26.38022230    -8.23113920     7.86928220
C       23.83822250    -8.70313930     9.48328210
O       23.02122310    -8.44213960     8.63028240
N       23.68422320    -9.77313900    10.29028220
H       24.36322210   -10.05913930    10.98528190
C       22.56422230   -10.65313910    10.15828230
H       22.49222180   -10.97613910     9.11928270
C       22.77722170   -11.97513960    11.02028180
H       23.71622280   -12.47913930    10.79028220
H       22.87222290   -11.61313920    12.04328250
C       21.56222150   -12.95313930    10.95228200
H       21.72422220   -13.60613920    11.80928230
H       20.64422230   -12.39413930    11.13328270
S       21.37322240   -13.95213990     9.46528240
C       21.94222260   -15.61713980     9.96928220
H       23.00222210   -15.71813960     9.70828250
H       21.80922320   -15.81213950    11.04028220
H       21.31322290   -16.41514020     9.55528260
C       21.23022270    -9.93313980    10.53328230
O       20.20422170   -10.07413960     9.79528240
N       21.13522150    -9.16313930    11.60128210
H       21.97822190    -9.30713940    12.14428230
C       20.02122310    -8.38513950    12.05828190
H       19.18722150    -9.06013970    12.24828240
C       20.47922330    -7.63713930    13.27428250
H       20.84622190    -8.36713980    14.00628190
H       21.27622220    -6.92613940    13.02328210
H       19.68922230    -7.03413960    13.74028210
C       19.64622310    -7.53413960    10.89828210
O       18.43522260    -7.37413930    10.64028260
N       20.64822200    -6.90113930    10.25928210
H       21.55622290    -7.15813920    10.62828250
C       20.48522190    -5.99613950     9.13228230
H       19.85022160    -5.15213970     9.40028190
C       21.84222220    -5.43013950     8.68228240
H       22.17922210    -4.83313940     9.52928260
H       22.65722270    -6.13413950     8.51128200
O       21.69522290    -4.71313950     7.50728230
H       21.48222160    -3.83013940     7.81828210
C       19.80322270    -6.78513960     8.03728200
O       18.71722220    -6.37613960     7.59128240
N       20.35622220    -7.98713920     7.69028230
H       21.25822260    -8.22813990     8.08228210
C       19.85422330    -8.74613950     6.55328230
H       19.94922260    -8.14213940     5.65028240
C       20.62422180   -10.05813980     6.23928210
H       20.49422260   -10.69613930     7.12228200
H       20.21522330   -10.61313920     5.38628240
C       22.15322300    -9.99313930     6.02028230
C       22.65422250    -8.83113960     5.37928250
H       22.04322240    -7.99413970     5.07428220
C       24.03022190    -8.55813980     5.34128240
H       24.47522160    -7.65113930     4.95828250
C       24.92122270    -9.49413970     5.81328250
O       26.24422260    -9.32713990     5.78428220
H       26.66422270    -9.83413980     6.48228220
C       24.47122190   -10.70813940     6.45628210
H       25.07622150   -11.34813980     7.08128210
C       23.04722210   -10.91713910     6.58528230
H       22.51822280   -11.75013920     7.02328210
C       18.38022230    -9.09313960     6.77728220
O       17.47622300    -8.70713900     6.07228230
N       18.15722270    -9.56713960     7.94728230
H       18.84522250    -9.61013980     8.68928240
C       16.84022330   -10.02413940     8.34128190
H       16.42222210   -10.75913910     7.65428210
C       16.98922160   -10.70713900     9.71528240
H       17.73422240   -11.48913960     9.56228260
H       17.29822160    -9.96813960    10.45428180
S       15.39722250   -11.45313930    10.28128240
H       15.06622220   -10.45613960    11.10628220
C       15.82422260    -8.85313990     8.56428240
O       14.65022280    -8.89513970     8.32828240
N       16.32322310    -7.69513940     8.98528190
H       17.27822300    -7.66413930     9.32128240
C       15.42322250    -6.50513940     9.08528230
H       14.47822280    -6.68613960     9.59628200
C       16.06822200    -5.45613960     9.97128200
H       16.88222310    -4.98013930     9.42528250
H       15.39722250    -4.59813930     9.98628230
O       16.36222270    -5.89013960    11.31028270
H       17.06122210    -6.52013920    11.12028220
C       15.06322190    -5.80513950     7.72228240
O       13.94922260    -5.47213940     7.63628240
N       15.98422240    -5.65913960     6.76028200
H       16.91822240    -5.99713950     6.96028230
C       15.57622240    -5.21413950     5.38328220
H       14.98422240    -4.31213950     5.53828240
C       16.80422210    -4.76813940     4.58228210
H       17.13422200    -3.83113930     5.03028200
H       17.59422300    -5.51413970     4.66628220
C       16.44422150    -4.55613950     3.06428220
H       15.92522240    -5.43113950     2.67328210
H       15.63822270    -3.83113930     2.95128230
C       17.64322280    -4.05213930     2.16928220
O       17.45422170    -3.64513950     1.03128230
O       18.79222300    -4.01413970     2.61428240
C       14.69322200    -6.30313920     4.76828240
O       13.75922200    -5.92813920     4.05428220
N       14.94622230    -7.60313940     5.10728220
H       15.70222280    -7.77113960     5.76028200
C       13.97922230    -8.64713950     4.73128220
H       13.73722270    -8.56013970     3.67228220
C       14.63222220    -9.98213960     5.10428240
H       15.60422230   -10.06013970     4.61728240
H       14.91922280    -9.99713900     6.15528200
C       13.81522270   -11.26013950     4.81228210
H       12.85522270   -11.25113960     5.32928230
C       13.67222210   -11.42813970     3.24928240
H       12.89122200   -12.19013980     3.13928220
H       13.49522210   -10.47013950     2.74628230
H       14.65622230   -11.75413990     2.88928220
C       14.50222210   -12.52413940     5.27228210
H       15.54722210   -12.53913970     4.93928240
H       14.46322250   -12.61613940     6.36528210
H       14.09822270   -13.41313930     4.77228210
C       12.59822270    -8.49613950     5.37728210
O       11.57322220    -8.62913990     4.71028230
N       12.49222280    -8.22213940     6.68928240
H       13.34022240    -8.16213990     7.24028210
C       11.15822220    -8.00813960     7.30328230
H       10.55822280    -8.91213990     7.20428230
C       11.43022250    -7.83013960     8.78828240
H       11.87522220    -6.85713960     9.00028230
H       10.39422230    -7.80213930     9.12528230
C       11.87922190    -9.08913900     9.65028190
H       12.95022200    -8.97413920     9.81328200
H       11.49522210    -8.97113990    10.66328240
C       11.45122240   -10.47813990     9.23328210
O       10.38822270   -10.98713970     9.44028190
N       12.33722210   -11.26113990     8.62128260
H       12.02122210   -12.19713970     8.39828210
H       13.23022270   -10.85713960     8.36528210
C       10.44022270    -6.84113930     6.59828230
O        9.26822280    -6.90913960     6.32728240
N       11.16222290    -5.81513930     6.19028230
H       12.17022230    -5.87613960     6.27028230
C       10.59122280    -4.74013950     5.41128210
H        9.67922210    -4.47513960     5.94528250
C       11.53922270    -3.58513950     5.49928240
H       11.45822240    -3.09313940     6.47528220
H       12.52322200    -4.06413940     5.42428210
C       11.33522220    -2.48613950     4.46328210
C       12.31722260    -2.34313940     3.44128230
H       13.16222290    -3.01513930     3.46128230
C       12.11322210    -1.30713940     2.49128220
H       12.71222210    -1.27513950     1.59328220
C       11.11722280    -0.41313940     2.63228230
H       11.10422230     0.45486060     1.98928230
C       10.19022270    -0.51913950     3.67228220
H        9.37222190     0.17786060     3.78228240
C       10.25522230    -1.60213950     4.57928230
H        9.56922250    -1.74313940     5.40128230
C       10.22422220    -4.98713920     3.98928240
O        9.22622200    -4.56513930     3.55628230
N       10.96822260    -5.80813930     3.23528220
H       11.84522250    -6.12413930     3.63228230
C       10.56022260    -6.30313920     1.93228220
H       10.32522200    -5.45313930     1.29128230
C       11.74122240    -7.01813940     1.29328230
H       12.31722260    -7.66413930     1.95628230
H       11.44422250    -7.61013940     0.42728220
C       12.75022220    -6.03113940     0.61128220
H       12.90622230    -5.08113960     1.12228230
C       14.14822200    -6.72713950     0.65128230
H       14.87422280    -5.98913960     0.29028220
H       14.42922210    -6.94513940     1.68928230
H       14.32322220    -7.67713930     0.13028230
C       12.59022240    -5.85313940    -0.87871770
H       13.25022220    -5.15613940    -1.41171780
H       12.53722290    -6.79413940    -1.44071770
H       11.62022210    -5.34213920    -0.86871770
C        9.19722270    -7.09713940     1.96428230
O        8.59522250    -7.31113960     0.94628230
N        8.83822250    -7.73313950     3.10628220
H        9.34022240    -7.51113940     3.95728230
C        7.59222220    -8.53013900     3.25828220
H        7.55222230    -9.14713950     2.36028220
C        7.80422260    -9.47213940     4.46128230
H        7.66822240    -8.88813970     5.38028240
H        7.01022240   -10.22813990     4.51228240
H        8.80522250    -9.92013930     4.43328240
C        6.29222250    -7.71013930     3.32428220
O        5.27022220    -8.27813910     3.04328230
N        6.31822250    -6.35013960     3.46128230
H        7.19822220    -5.87413930     3.61928220
C        5.30322220    -5.44513940     2.88928220
H        4.41722250    -5.51313920     3.52128220
C        5.65922260    -3.92113950     2.66428230
H        6.51722240    -3.85213950     1.99528230
H        4.84422250    -3.33013940     2.24428220
C        5.93822240    -3.27313950     3.97928210
O        4.92722230    -3.09213950     4.64528230
N        7.13322260    -3.03513960     4.43528220
H        7.23922250    -2.53913950     5.31228210
H        7.89622260    -3.44313960     3.90728240
C        4.83322240    -5.93813940     1.51428220
O        5.68722250    -6.37513920     0.72728220
N        3.52022240    -5.81913950     1.24528230
C        2.45522240    -5.50613930     2.13628220
H        2.51722240    -4.48113970     2.52128220
H        2.41522240    -6.22013950     2.96828220
C        1.09422240    -5.73913960     1.43428230
H        0.87022240    -4.78813930     0.93528220
H        0.29722240    -6.14113950     2.07228230
C        1.57222240    -6.77713970     0.41428230
H        0.81622240    -6.87413930    -0.37471770
H        1.49022230    -7.75413940     0.90628220
C        3.00422240    -6.49313930     0.05828230
H        3.48022250    -7.43313930    -0.22071770
C        3.10422230    -5.49013950    -1.13771770
O        3.60622240    -4.44113920    -1.04171780
N        2.59622240    -5.82313970    -2.35171770
H        2.06022240    -6.67213960    -2.48471780
C        2.62022230    -4.96713920    -3.51771780
H        3.01822230    -3.97613950    -3.30071780
C        3.68522240    -5.52113960    -4.51471760
H        3.57122230    -6.59013940    -4.69471790
C        3.57722230    -4.88413950    -5.88471790
H        2.70422240    -5.21613930    -6.46071770
H        3.55522230    -3.79313950    -5.77471780
H        4.49722240    -5.15513940    -6.41771790
C        5.07422260    -5.11713930    -3.93671770
H        5.13022230    -4.02213950    -3.97271780
H        5.24222230    -5.51213930    -2.92671780
H        5.80522250    -5.44013930    -4.68771790
C        1.23322240    -4.85713960    -4.16471770
O        0.75122240    -3.83313940    -4.71871760
N        0.52922240    -6.00213960    -4.22871780
H        0.80122240    -6.78613950    -3.64771770
C       -0.64677760    -6.29713960    -5.02671770
H       -0.29577760    -6.15613940    -6.04871800
C       -1.09677760    -7.73813960    -4.77171750
H       -1.27877760    -7.68313930    -3.69771770
C       -2.32177760    -8.25313950    -5.51271770
H       -2.10077760    -8.31813910    -6.58571770
H       -2.54077770    -9.25913910    -5.13471790
H       -3.25377750    -7.68013950    -5.43571760
O       -0.06277760    -8.52013970    -5.12671760
H        0.59522240    -8.54813960    -4.42771770
C       -1.79777770    -5.30013940    -4.65171770
O       -2.66677760    -4.98713920    -5.45771790
N       -1.81477760    -4.83413930    -3.39171770
H       -1.05577770    -5.02213950    -2.74671770
C       -2.65677760    -3.77113940    -2.91171770
H       -3.69277760    -3.87313940    -3.23171780
C       -2.63377760    -4.01813940    -1.33471780
H       -3.38077760    -3.37613940    -0.86671780
H       -3.01677750    -5.01813940    -1.12871780
C       -1.26877760    -3.82013940    -0.71071770
O       -0.23777760    -4.13113930    -1.27071770
N       -1.15177760    -3.19713950     0.44928230
H       -0.24877760    -3.16213940     0.90728220
H       -1.98777760    -2.85913940     0.91028230
C       -2.28477760    -2.36613940    -3.43371770
O       -3.23977760    -1.68413950    -3.85571770
N       -1.00377760    -1.98113940    -3.52471780
H       -0.30777760    -2.61713930    -3.15371780
C       -0.53677760    -0.56813940    -3.80271770
H       -1.12777760     0.09886060    -3.17471770
C        0.90022240    -0.36913940    -3.47571780
H        1.38422240    -1.25513950    -3.90571780
H        1.21722230     0.58186050    -3.92171760
C        1.24722240    -0.30713950    -1.95971780
N        1.22522230     0.67386050    -1.05871770
C        1.67622240     0.07486060     0.08728230
H        1.72822240     0.58686050     1.03728220
N        2.09922240    -1.13613940    -0.06171770
H        2.16822240    -1.68913950     0.78128220
C        1.71322240    -1.46313940    -1.31571770
H        1.79622240    -2.40613940    -1.83471780
C       -0.90777760     0.01786060    -5.21071770
O       -0.83977760     1.21286060    -5.38771770
N       -1.48077760    -0.80513940    -6.06271790
H       -1.70277760    -1.75613940    -5.79471780
C       -1.49477760    -0.50213940    -7.46471790
H       -0.58377760     0.07286060    -7.62771800
C       -1.58877770    -1.73713950    -8.34771730
H       -2.63477750    -1.99513950    -8.51871780
C       -0.98477760    -1.44613950    -9.72771740
H       -1.23577760    -2.29613950   -10.37371730
H       -1.40777770    -0.62613950   -10.32071780
H        0.09422240    -1.26313950    -9.66171740
C       -0.72877760    -2.90413950    -7.74271770
H        0.29822240    -2.55713940    -7.57371760
H       -1.09677760    -3.17013960    -6.74371770
H       -0.67477760    -3.80213950    -8.36971760
C       -2.48077750     0.57786050    -7.80971770
O       -3.65877770     0.41786060    -7.53071780
N       -2.11277770     1.64586060    -8.53371810
H       -1.12577760     1.79586050    -8.70871730
C       -3.05277750     2.64886050    -9.02671810
H       -3.81077770     2.85386060    -8.27071760
C       -2.29177760     3.91286060    -9.26571750
H       -1.48277760     3.73686050    -9.97571750
H       -2.98777770     4.68086050    -9.60271740
C       -1.67077760     4.58486030    -8.06371780
H       -1.00977770     3.86486050    -7.58171800
H       -1.17077760     5.48086070    -8.43371770
C       -2.73977760     5.09286070    -7.10971780
O       -3.45177770     6.03286080    -7.42371800
N       -2.84177760     4.62886050    -5.92471790
H       -3.62477760     4.97486070    -5.38371750
H       -2.28477760     3.83986040    -5.62171790
C       -3.67177770     2.18886070   -10.40771770
O       -3.08277750     1.57586050   -11.28771780
N       -4.94277760     2.55286050   -10.65571780
H       -5.52977750     2.91886070    -9.91571810
C       -5.64577770     2.48086050   -11.93971730
H       -5.60677770     1.48186050   -12.37371730
C       -7.00777770     3.04686050   -11.86471750
H       -6.86177780     4.08686070   -11.57571790
H       -7.39477780     3.08486060   -12.88271810
O       -7.79377750     2.40886040   -10.92571740
H       -7.79577780     1.44986060   -10.89171790
C       -4.89077760     3.30286050   -12.93871780
O       -4.42077780     4.40286060   -12.61071780
N       -4.81263999     2.79493379   -14.17149135
H       -5.33643643     1.94040147   -14.35713568
C       -3.97332887     3.28754857   -15.26189877
H       -3.49675944     4.22020306   -14.96262607
C       -2.85351408     2.26773227   -15.48025394
H       -2.33668906     2.09183099   -14.53162076
H       -3.25251738     1.31188131   -15.84186651
H       -2.12164656     2.63372527   -16.21174461
C       -4.77577876     3.56331770   -16.54966817
O       -5.93650876     3.19174355   -16.66150430
N       -4.11399306     4.19677366   -17.52584157
H       -3.16886138     4.49215901   -17.32948073
C       -4.65367879     4.49264228   -18.85994955
H       -3.90425161     5.06882925   -19.40298756
C       -4.84171068     3.14725445   -19.62071374
H       -3.95115742     2.53462467   -19.46889143
H       -5.68299512     2.60596722   -19.18943407
C       -5.04848437     3.29219480   -21.13756831
H       -5.07807082     4.35562593   -21.37494065
H       -4.17560408     2.88123475   -21.64893950
C       -6.31493544     2.63306749   -21.71947630
O       -6.88309047     3.25993879   -22.64767770
O       -6.71688718     1.50684530   -21.33777957
C       -5.91856372     5.37846046   -18.79753105
O       -6.97007708     4.92042110   -19.22025673
N       -5.87177750     6.60986040   -18.23471830
H       -4.98677780     7.07886080   -18.08171840
C       -7.09677740     7.36586050   -18.01471710
H       -6.85077760     8.26186080   -17.44571690
C       -7.60877750     8.00386050   -19.30471800
H       -7.75777770     7.15486050   -19.97271730
H       -8.51577760     8.58586030   -19.14171790
C       -6.53077750     8.97386070   -19.82871820
H       -6.90377760     9.98286060   -19.65471840
H       -5.59777780     9.11786080   -19.28271870
C       -6.25277760     8.81886100   -21.32571790
O       -7.14977740     8.82886030   -22.14471820
N       -5.01577760     8.77586080   -21.74671750
H       -4.77877760     8.76086040   -22.73171810
H       -4.30377770     8.79686070   -21.02671810
C       -8.11377720     6.62386040   -17.12671850
O       -9.33177760     6.77786060   -17.41571810
N       -7.71177770     5.73386050   -16.13771820
H       -6.72577760     5.61286070   -15.94071770
C       -8.61677740     4.97586060   -15.26471810
H       -7.96777770     4.37386040   -14.62871740
C       -9.35877800     5.91586070   -14.38571740
H      -10.03777790     6.58686070   -14.92671780
H       -9.98977760     5.30986070   -13.72371770
C       -8.46777730     6.61286070   -13.42071820
N       -7.64977740     7.63086030   -13.64871790
C       -7.04477740     7.97086050   -12.48371790
H       -6.28577760     8.73086070   -12.36871810
N       -7.38777780     7.07886080   -11.55771730
H       -7.27577780     7.30486060   -10.57971760
C       -8.35477730     6.24686050   -12.05771730
H       -8.95377730     5.51686050   -11.53271770
C       -9.50277810     3.98886060   -16.02471730
O      -10.57477760     3.70986060   -15.60171790
N       -9.01077830     3.49936620   -17.16562302
H       -8.11377507     3.86295675   -17.48070484
C       -9.63913730     2.45843765   -17.97207933
H      -10.70973264     2.46310417   -17.77858751
C       -9.43122703     2.83020378   -19.44540429
H       -9.76736421     3.85283106   -19.61931124
H       -8.37054124     2.77545158   -19.68140043
C      -10.20707355     1.92752930   -20.37965074
O      -11.39310283     1.72083112   -20.24307541
N       -9.54760478     1.33751853   -21.34367226
H      -10.03559359     0.67169700   -21.93502818
H       -8.53446259     1.47974541   -21.41453146
C       -9.11449277     1.04800852   -17.62280865
O       -9.85595375     0.08471014   -17.72030318
N       -7.85689602     0.92209653   -17.18045012
H       -7.28548727     1.76468259   -17.12605778
C       -7.30693299    -0.29009523   -16.55228313
H       -7.85135419    -1.17349598   -16.88864966
C       -5.82473202    -0.44758250   -16.94147132
H       -5.27684447     0.43647495   -16.61625224
H       -5.41885362    -1.31329232   -16.41565955
C       -5.59165977    -0.63889443   -18.44815304
H       -6.16681969    -1.49556358   -18.79181884
H       -5.93735308     0.23815896   -18.99233681
C       -4.11356878    -0.84703771   -18.77375835
O       -3.24212571    -0.16101427   -18.28732866
N       -3.77003860    -1.80867239   -19.60181532
H       -2.78878533    -1.92327383   -19.78302435
H       -4.45690872    -2.47627352   -19.94473700
C       -7.46497796    -0.16392035   -15.02718560
O       -6.67596903     0.51954787   -14.39228627
N       -8.53477760    -0.72113940   -14.44471740
H       -9.17477800    -1.28713940   -14.98871800
C       -9.05877780    -0.18913940   -13.16071800
H       -8.72377780     0.84486060   -13.07471750
C      -10.64377780    -0.22313940   -13.19471740
H      -11.02677730    -0.25113940   -12.17471790
H      -11.09277730     0.73386060   -13.46171760
C      -11.27377800    -1.36513950   -14.01171780
O      -10.76577760    -2.51913950   -13.89971730
O      -12.14677720    -1.14213940   -14.90071770
C       -8.44477750    -1.06513940   -12.07071780
O       -7.77277760    -0.46813940   -11.18671800
N       -8.59728598    -2.39782727   -12.12498617
H       -9.21888364    -2.75016106   -12.85886923
C       -7.84441250    -3.39487300   -11.33625815
H       -7.42197978    -2.88605849   -10.47029380
C       -8.71969648    -4.55082552   -10.80048921
H       -8.06164446    -5.38225016   -10.55042169
C       -9.41372545    -4.14117542    -9.49948119
H       -8.67111340    -3.90653330    -8.72765472
H      -10.03717824    -3.25701498    -9.65814500
H      -10.04503790    -4.95608095    -9.12340458
C       -9.76689205    -5.07433495   -11.79119925
H      -10.54271391    -4.32261812   -11.98140417
H       -9.30084382    -5.33688221   -12.74898642
H      -10.25174044    -5.97513999   -11.39536114
C       -6.66466208    -3.97750406   -12.12316432
O       -6.79222107    -4.42799282   -13.24977131
N       -5.49906482    -3.99239524   -11.48200611
H       -5.46804056    -3.60244816   -10.54775834
C       -4.19825948    -4.35834585   -12.04424183
H       -4.33695898    -5.18340256   -12.74690306
C       -3.62613411    -3.15312175   -12.81903244
H       -2.59762015    -3.36282211   -13.10803967
H       -4.20721179    -3.03777279   -13.73430250
C       -3.65899350    -1.81364078   -12.08889598
O       -3.97139611    -1.68618938   -10.92312414
N       -3.32033894    -0.76033263   -12.78794493
H       -3.28644310     0.12495352   -12.28077581
H       -3.12249404    -0.82387427   -13.76904390
C       -3.25002546    -4.86480259   -10.93586538
O       -3.53247785    -4.69690406    -9.75903020
N       -2.16039207    -5.54709731   -11.31301758
H       -1.94863124    -5.60017782   -12.30314177
C       -1.43963773    -6.46328430   -10.40377310
H       -2.03190926    -6.60986981    -9.49958447
C       -1.32087071    -7.82782718   -11.08768521
H       -0.99670672    -8.55718219   -10.34358196
H       -2.29673031    -8.13232081   -11.46979855
O       -0.37217585    -7.81500775   -12.14344865
H       -0.74560715    -7.42026566   -12.95460996
C       -0.04634844    -6.01304593    -9.94053250
O        0.37696055    -6.36736092    -8.85576892
N        0.67922240    -5.27913950   -10.78771780
H        0.25022240    -5.03013940   -11.67071820
C        2.10122230    -4.87713960   -10.66971780
H        2.40422250    -4.48013930   -11.63871770
C        2.29722240    -3.64513950    -9.71071820
H        1.46422240    -2.94213940    -9.72371770
H        2.23822240    -3.93913940    -8.66271780
C        3.52722240    -2.77713940    -9.94971750
H        4.42022230    -3.38113950   -10.10771750
C        3.37722230    -1.76313950   -11.14671800
H        4.34222220    -1.28113950   -11.34671780
H        3.13022230    -2.32013940   -12.05871770
H        2.48522230    -1.12413940   -11.14071750
C        3.77522230    -2.03513960    -8.68271730
H        3.90322230    -2.61613940    -7.76071790
H        4.63522240    -1.36513950    -8.80171780
H        2.90822240    -1.42413950    -8.40471740
C        3.07022240    -6.05413960   -10.40671730
O        4.12822250    -5.90713930    -9.82471750
N        2.62322240    -7.25513940   -10.79871750
H        1.75622240    -7.29013970   -11.32171820
C        3.26722240    -8.52113910   -10.44871810
H        3.24322250    -8.57413960    -9.36071780
H        2.58022240    -9.29413990   -10.79271790
C        4.68422220    -8.67613980   -10.80971810
O        5.38322260    -9.57113930   -10.31971740
N        5.20122240    -7.86913970   -11.77171800
H        4.50422240    -7.35813950   -12.29971790
C        6.65022230    -7.60813950   -12.12571810
H        7.14322230    -8.55213930   -12.35671810
C        6.68022250    -6.71113970   -13.34671780
H        6.13922260    -7.20913930   -14.15071770
H        6.18222240    -5.77213950   -13.10771750
C        8.05122280    -6.43913940   -13.87971780
H        8.67722230    -6.10313940   -13.05271820
C        8.64522270    -7.75213960   -14.48471740
H        9.66822240    -7.61413960   -14.85371780
H        8.70022200    -8.59213920   -13.78171730
H        7.99522260    -7.99613950   -15.33371730
C        7.93422220    -5.41913940   -14.97771740
H        7.35022260    -4.54913950   -14.65271760
H        8.92422200    -5.08113960   -15.30571750
H        7.42322250    -5.80013940   -15.87071800
C        7.44822220    -7.02913950   -10.94071770
O        8.44622230    -7.60313940   -10.56071760
N        6.92822220    -6.03013940   -10.25671770
H        6.05622240    -5.57813930   -10.50271800
C        7.53322220    -5.38613940    -9.12371730
H        8.60522270    -5.25913950    -9.27571770
C        6.91822240    -4.01813940    -8.72571750
H        5.84022240    -4.11313960    -8.58971790
C        7.48122220    -3.65313940    -7.27971790
H        6.94622230    -4.28613950    -6.56071760
H        8.56922250    -3.75113940    -7.18271780
H        7.22022250    -2.60413930    -7.09571790
C        7.31222250    -2.90913940    -9.70971780
H        6.81222250    -2.01913950    -9.32871820
H        8.37422280    -2.67413950    -9.63871770
C        7.06022260    -3.15413950   -11.18171790
H        6.03422260    -3.52613950   -11.28871820
H        7.13722230    -2.16013960   -11.64071750
H        7.68322230    -3.90013930   -11.69071770
C        7.46922250    -6.37813950    -7.95671800
O        8.48722270    -6.63113930    -7.25671770
N        6.29722260    -7.08213950    -7.71471790
H        5.53222230    -6.92913960    -8.36171820
C        6.21222260    -8.18413930    -6.75971790
H        6.37922240    -7.85113950    -5.73571780
C        4.79522230    -8.72713950    -6.68871780
H        4.08422230    -7.90213970    -6.62771800
H        4.57022240    -9.50713920    -7.41671750
O        4.81722260    -9.42813970    -5.47371770
H        4.28922220    -9.03213980    -4.77671770
C        7.29922250    -9.27713970    -6.95871780
O        7.93022250    -9.58113960    -5.97471760
N        7.60622220    -9.73513980    -8.18171790
H        7.13322260    -9.34213920    -8.98671820
C        8.61722280   -10.74413970    -8.42571740
H        8.54522230   -11.54013920    -7.68471770
C        8.48222260   -11.51713940    -9.83171750
H        9.32522200   -12.20113950    -9.92271800
H        7.59722230   -12.15313910    -9.79671760
O        8.37222190   -10.68413930   -10.90771770
H        7.61822220   -10.97413920   -11.42671780
C       10.02022270   -10.21213910    -8.33671760
O       10.93122200   -10.90913960    -7.82871770
N       10.28822230    -8.93813990    -8.74171730
H        9.57322220    -8.47413920    -9.28971770
C       11.55522250    -8.21513940    -8.49571800
H       12.38622280    -8.72213940    -8.98571780
C       11.40022280    -6.81713960    -9.11571790
H       10.43722250    -6.38613940    -8.84071730
H       12.01222230    -6.16413930    -8.49271770
C       11.81922250    -6.75213960   -10.64871790
H       12.88922210    -6.91013960   -10.78271770
H       11.35722260    -7.61413960   -11.12871740
C       11.36222270    -5.43213940   -11.26671790
H       11.64722250    -5.51313920   -12.31571770
H       10.28722290    -5.27013920   -11.19271760
N       12.08222200    -4.32713940   -10.53671740
H       12.97722240    -4.51913930   -10.11071780
C       11.65222260    -3.15813950   -10.14471820
N       10.60522270    -2.55613950   -10.70071790
H       10.28922270    -2.97213940   -11.56471730
H       10.38122270    -1.59413950   -10.48771760
N       12.28522210    -2.54513960    -9.21371750
H       13.06522270    -2.96013950    -8.72471810
H       11.81622220    -1.71113940    -8.88871770
C       11.80922220    -8.08113960    -6.94971750
O       12.91322230    -8.37213900    -6.49571750
N       10.87622260    -7.58113960    -6.06871800
H       10.00022220    -7.32413960    -6.50871750
C       11.17522240    -7.45113950    -4.63871770
H       12.18122200    -7.07113930    -4.45871780
C       10.08522220    -6.57813930    -3.98371770
H        9.10322280    -7.00813960    -4.18471770
H       10.24622250    -6.49313930    -2.90971780
C       10.13322260    -5.17213960    -4.51371770
H       10.13022230    -5.18013950    -5.60371780
H        9.21722220    -4.60213950    -4.35871790
C       11.44222260    -4.50713920    -4.15071770
H       11.40622230    -3.58013940    -3.57971760
H       11.96022220    -5.20513960    -3.49371770
C       12.17122270    -4.17413950    -5.47571750
H       12.23122220    -5.10013960    -6.04871800
H       11.54722210    -3.49913950    -6.06071760
N       13.51822280    -3.62913940    -5.21271750
H       13.44422250    -2.87413950    -4.54671760
H       14.02222250    -4.30213930    -4.65371750
H       13.98322200    -3.33613940    -6.05971770
C       11.26522250    -8.85213950    -3.96071770
O       12.15822220    -9.18813990    -3.14571790
N       10.39922240    -9.77713970    -4.37071750
H        9.60922240    -9.52413940    -4.95171790
C       10.54122260   -11.20513920    -3.99871780
H       10.49422260   -11.10613920    -2.91371770
C        9.39122200   -12.12013910    -4.47771790
H        9.46722220   -12.06613920    -5.56371780
C        9.38822270   -13.49713900    -3.79071780
H       10.03722290   -14.25813960    -4.24171780
H        9.80022240   -13.36113930    -2.78271770
H        8.43822190   -14.04513930    -3.79871770
O        8.17322250   -11.47213940    -4.18671750
H        7.92822220   -10.96613980    -4.96471790
C       11.95922280   -11.68513970    -4.41371770
O       12.50122260   -12.49713900    -3.61371780
N       12.59822270   -11.20613960    -5.52171750
H       12.11622240   -10.62213900    -6.19371800
C       13.96422200   -11.64713950    -5.89971780
H       14.06622220   -12.73213960    -5.87571760
C       14.25622270   -11.16013910    -7.34171770
H       13.46722220   -11.59413910    -7.95671800
H       14.03022190   -10.10413930    -7.48971800
O       15.53422260   -11.64413930    -7.82771780
H       15.86722280   -11.03413960    -8.48971750
C       15.05022240   -11.08713910    -4.99971770
O       16.07922170   -11.75113960    -4.80171780
N       14.82122230    -9.85113910    -4.50471780
H       13.94822220    -9.42913910    -4.79971790
C       15.80322270    -9.26413920    -3.51971770
H       16.82522200    -9.46713920    -3.83971790
C       15.49222280    -7.73613930    -3.51371770
H       15.74922280    -7.40313960    -4.51871780
H       14.45022200    -7.55613950    -3.25271770
C       16.29522320    -6.86113930    -2.54071780
H       16.08322330    -7.13113930    -1.50671780
H       17.33322330    -7.01113940    -2.83771780
C       16.13322260    -5.33113960    -2.61871770
O       16.66922190    -4.58213950    -1.85371780
O       15.35022260    -4.94713930    -3.55771780
C       15.58622260    -9.92513940    -2.15171770
O       16.52222250    -9.93413930    -1.41871770
N       14.41622260   -10.47413920    -1.85371780
H       13.62622260   -10.22713950    -2.43771770
C       14.24122240   -11.23313900    -0.61271770
H       14.70422270   -10.67113970     0.19828230
C       12.78522210   -11.37613960    -0.36371770
H       12.52322200   -12.17413900    -1.06871770
H       12.61922260   -11.60913940     0.69528230
H       12.41822240   -10.35913940    -0.55071780
C       14.93222240   -12.60013960    -0.67471770
O       15.60922240   -12.96213910     0.28728230
N       14.83522220   -13.34913920    -1.78671780
H       14.28722290   -13.03213980    -2.57671790
C       15.69222260   -14.54513930    -1.90171780
H       15.38622280   -15.17413900    -1.06571770
C       15.26222230   -15.36313920    -3.13971780
H       15.10122200   -14.64513970    -3.94371770
C       16.04222300   -16.59214020    -3.52571770
H       17.12622260   -16.42613980    -3.50271770
H       15.82622240   -17.42514040    -2.84571770
H       15.86522200   -16.92313960    -4.55671790
C       13.86122230   -15.85613920    -2.85571770
H       13.40322210   -16.28413960    -3.75571780
H       13.72922230   -16.68813900    -2.15271780
H       13.18722250   -15.05013940    -2.54171780
C       17.20222280   -14.29213910    -1.88871780
O       17.91622160   -15.03313920    -1.31371770
N       17.60022160   -13.18513970    -2.60571770
H       17.01122280   -12.73913960    -3.29871770
C       18.98522190   -12.72813990    -2.53271770
H       19.53422160   -13.62013910    -2.83671780
C       19.35922240   -11.65813920    -3.66171770
H       19.00922200   -12.08113960    -4.60371780
H       18.68122290   -10.81413940    -3.54071780
C       20.83422280   -11.20213990    -3.65671780
H       20.93822290   -10.41813950    -2.90671780
H       21.54122160   -11.98713970    -3.38771770
C       21.29922290   -10.75613980    -5.07271770
O       22.30822180   -11.28613950    -5.61371760
O       20.72022250    -9.86513900    -5.68571760
C       19.45122150   -12.22913930    -1.13571770
O       20.59522250   -12.45113950    -0.79671780
N       18.66122250   -11.69413950    -0.19371770
H       17.76722150   -11.38813970    -0.55971780
C       18.93022160   -11.34413910     1.19028220
H       19.96422200   -11.00313950     1.24128220
C       18.01022150   -10.16613960     1.63128220
H       16.98422240   -10.30113980     1.28728220
C       18.00122260   -10.01213930     3.17228220
H       18.94822310    -9.60013960     3.54228230
H       17.26322170    -9.27513980     3.51228210
H       17.80022240   -10.94413950     3.71328230
C       18.46322250    -8.76313970     1.05828230
H       19.50322150    -8.59513950     1.34128220
H       18.36722180    -8.87813950    -0.02071770
C       17.67922210    -7.50313950     1.57528220
H       17.67622180    -6.72813940     0.79928230
H       16.59722330    -7.66413930     1.65128230
H       17.97522160    -7.15713930     2.57328220
C       18.92822270   -12.63313960     2.02728220
O       19.80922320   -12.81613920     2.78428220
N       18.07122230   -13.64013960     1.69028220
H       17.32622150   -13.48313900     1.02228220
C       18.10822300   -14.99813940     2.36328220
H       18.16822240   -14.94313910     3.45028230
C       16.94222260   -15.83313940     1.89128220
H       16.06922150   -15.18713950     1.79828230
H       17.30622290   -16.32114030     0.98728230
C       16.61422160   -16.93214040     2.93628220
H       17.50922200   -17.28813930     3.44528220
C       15.73722270   -16.38313870     4.05228230
H       16.28322220   -15.62513920     4.62728210
H       14.82722280   -15.89413930     3.68428230
H       15.41822240   -17.21613880     4.69028230
C       15.85122200   -18.07713890     2.28628230
H       15.58622260   -18.89913940     2.96328230
H       14.90322210   -17.72213940     1.86428230
H       16.44322200   -18.41713910     1.42728220
C       19.45522310   -15.78613950     2.02428220
O       19.98322300   -16.53213880     2.86428240
N       19.97822190   -15.70713900     0.79128220
H       19.38722230   -15.22713950     0.12228230
C       21.32922170   -16.19713970     0.42028220
H       21.32422260   -17.25413890     0.68728230
C       21.59322170   -16.05813980    -1.07071770
H       20.62822150   -16.24713900    -1.54171780
H       21.92522240   -15.03113940    -1.22671770
C       22.62622260   -17.06013870    -1.60971770
H       23.59922220   -16.97213940    -1.12671780
H       22.18622210   -18.02614020    -1.36071780
C       22.82722280   -16.92013930    -3.06771780
H       23.24822240   -15.92813970    -3.23371770
H       23.53422160   -17.67813870    -3.40371780
C       21.51422310   -17.01013950    -3.95371770
H       20.98422240   -17.95513920    -3.84171770
H       20.70422170   -16.40313910    -3.55071780
N       21.69022180   -16.58313940    -5.33771750
H       20.81722260   -16.76813890    -5.81071760
H       21.90422250   -15.59813980    -5.27871750
H       22.40222170   -17.14613910    -5.77971790
C       22.41222190   -15.60713960     1.32228220
O       23.19822310   -16.39013860     1.76628220
N       22.28822330   -14.33213900     1.77128220
H       21.55422210   -13.73113920     1.41828230
C       23.24722290   -13.72013950     2.69528220
H       24.23222160   -13.93013950     2.27728220
C       23.14722250   -12.10913940     2.86028220
H       22.25922200   -11.96513940     3.47528220
H       23.97622300   -11.71013930     3.44428230
C       23.14322280   -11.19913960     1.58428230
H       22.54422190   -11.66713910     0.80328230
C       22.57522200    -9.79213910     1.87828230
H       22.44822310    -9.29313950     0.91028230
H       21.62422180    -9.96813960     2.39628220
H       23.23222160    -9.24213980     2.56328230
C       24.50622180   -11.04513930     1.06228220
H       24.34222220   -10.55713940     0.09428230
H       25.06822200   -10.46013930     1.80128230
H       24.93922230   -12.03013900     0.85128220
C       23.21322250   -14.43013950     4.11928220
O       24.20622250   -14.93313980     4.64028220
N       21.95622250   -14.58713910     4.61628250
H       21.18422320   -14.15513900     4.12128210
C       21.66422270   -15.20113950     5.89428230
H       22.18322180   -14.56613920     6.61128230
C       20.13322260   -15.11913970     6.19028230
H       19.54922290   -15.73813920     5.50928210
H       19.94722180   -15.50013920     7.19428210
C       19.62822150   -13.69913960     6.16528220
H       20.08322330   -13.05813980     6.92028240
H       19.77222250   -13.39113900     5.12928250
S       17.82122230   -13.61013980     6.32728240
C       17.65722270   -13.94213960     8.12528230
H       17.96522330   -14.98213960     8.28928180
H       18.31922150   -13.35013960     8.76728250
H       16.60822300   -13.73513980     8.37228200
C       22.08522220   -16.67813870     5.91628220
O       22.79622270   -17.13014030     6.78528210
N       21.74522210   -17.48013880     4.90428210
H       21.10622220   -17.09813880     4.21728230
C       22.26622200   -18.88513950     4.74628210
H       21.86722180   -19.64513970     5.41828200
C       21.83522220   -19.23814010     3.33328220
H       22.17322160   -18.55613900     2.55428220
H       22.28022190   -20.20113950     3.08028220
O       20.37922290   -19.26313970     3.27928230
H       20.10622220   -18.36314010     3.08728220
C       23.82922170   -18.88613890     4.74428220
O       24.41122250   -19.60914040     5.49128250
N       24.55722240   -18.12314030     3.96028230
H       23.96522330   -17.53213880     3.38828230
C       26.01822280   -17.94614030     4.07028250
H       26.55722240   -18.85113910     3.78928230
C       26.34822270   -16.77614020     3.04328230
H       25.84722330   -15.83213900     3.25728230
C       27.77022170   -16.32713890     3.09128240
H       28.47422220   -17.16514020     3.03028230
H       27.86322210   -15.51813980     2.35528230
H       27.93522260   -15.89413930     4.08528230
O       26.16822240   -17.14814000     1.70828220
H       25.24922180   -16.97613910     1.49128220
C       26.52922250   -17.52513890     5.48628230
O       27.43322180   -18.07913970     5.95928240
N       25.83622170   -16.60614010     6.16428230
H       25.02122310   -16.20513920     5.71828220
C       26.14322280   -16.08613970     7.54128220
H       27.14922330   -15.68813990     7.41328240
C       25.30122180   -14.87013910     7.94128230
H       24.27022170   -15.22213940     7.95328240
C       25.61422160   -14.21713920     9.26628210
H       25.17722320   -14.89013960    10.01428220
H       26.70022200   -14.20113950     9.41828250
H       25.19622230   -13.20313930     9.30228230
O       25.32422260   -13.90713980     6.89228250
H       25.18722150   -14.38013940     6.06828210
C       25.94222260   -17.23213960     8.59428220
O       26.69522290   -17.38113980     9.51828190
N       24.99522210   -18.09613990     8.37228200
H       24.34222220   -17.98114010     7.60628220
C       24.57622150   -19.16713910     9.23528190
H       24.76822280   -18.92713930    10.28128240
C       23.06022260   -19.38513950     9.16428180
H       22.63622280   -18.37413980     9.20028210
H       22.80922320   -19.74213980     8.15828230
C       22.33022310   -20.31114010    10.11028190
C       21.13122180   -20.84914020     9.63728240
H       20.80322270   -20.67514040     8.62328240
C       20.41622160   -21.67214010    10.52028180
H       19.55422210   -22.21213910    10.15728190
C       20.88522150   -21.91713910    11.85028270
H       20.33822250   -22.63913920    12.43828200
C       22.07722280   -21.29714010    12.31128220
H       22.38722230   -21.49213980    13.32728200
C       22.76922230   -20.54313850    11.41828250
H       23.69722180   -20.10713960    11.75928210
C       25.39322280   -20.42113880     8.96328260
O       25.59122280   -21.17013930     9.86628250
N       25.64522170   -20.74613950     7.73628230
H       25.31322290   -20.17113880     6.97028210
C       26.21822170   -22.09214020     7.44628240
H       25.70622250   -22.92113880     7.93428230
C       26.14222150   -22.14513970     5.84628250
H       25.08022310   -22.10113910     5.60128210
H       26.55922320   -21.26513860     5.35828210
C       26.78122330   -23.35013960     5.17628240
H       27.85422330   -23.36713980     5.36228230
C       26.26522250   -24.69813920     5.62828210
H       26.66322330   -25.48713870     4.97828250
H       26.48022270   -24.77314000     6.70128200
H       25.20422170   -24.65814020     5.35028220
C       26.47822190   -23.17914010     3.68928220
H       25.41022300   -23.11614040     3.44728230
H       26.92122270   -22.30213930     3.20228220
H       26.79422190   -24.02813910     3.06928230
C       27.73422240   -22.15713880     7.79428240
O       28.16722300   -23.16813850     8.24828240
N       28.45422170   -21.00713920     7.65328220
H       27.92822270   -20.27614020     7.19028230
C       29.85622220   -20.83813860     8.10028270
H       30.47522160   -21.69213870     7.82528210
C       30.45422170   -19.68113900     7.38028240
H       29.81922150   -18.79613880     7.41828200
C       31.81222150   -19.26813890     7.82828240
H       32.30422210   -18.52513890     7.18728210
H       31.73022270   -18.76914020     8.80128190
H       32.52922060   -20.09813880     7.79628230
C       30.53122330   -19.98814010     5.85828210
H       30.92222210   -19.13613890     5.28928230
H       31.06622310   -20.94113920     5.75928210
H       29.54622270   -20.13913920     5.39928250
C       29.84122280   -20.70413970     9.61228180
O       30.73022270   -21.29913900    10.21128180
N       28.97522160   -19.96014020    10.34628200
H       28.28922270   -19.40114020     9.85328200
C       28.80322270   -19.99713900    11.81528190
H       29.76622200   -19.70813940    12.23428250
H       27.90722270   -19.43313980    12.07528210
C       28.55322270   -21.42514040    12.34428220
O       29.06922150   -21.79213910    13.37328240
N       27.60322190   -22.11614040    11.73928260
H       27.07122230   -21.60713960    11.04228210
C       27.34522250   -23.54714010    12.06028270
H       27.21322250   -23.59113880    13.14128210
C       26.25022320   -24.10413930    11.24228190
H       26.45122150   -23.84914020    10.20128250
H       26.38022230   -25.18413930    11.32328220
C       24.82722280   -23.62014010    11.60128210
H       24.84722330   -22.53113940    11.62528230
C       23.86022190   -24.19513890    10.58228210
H       23.58922200   -25.23414040    10.80428220
H       22.93822290   -23.60113910    10.61728190
H       24.35822300   -24.15114020     9.60528180
C       24.42422290   -24.19813920    12.92428210
H       24.53922270   -25.27813910    12.76928230
H       25.19122310   -23.92413900    13.65928270
H       23.40022280   -23.89713860    13.17628190
C       28.58822250   -24.36813930    11.77528190
O       28.97922330   -25.10914040    12.70028210
N       29.28922270   -24.30014040    10.60728260
H       29.04122160   -23.54913900     9.97428230
C       30.62122150   -24.89814000    10.42228220
H       30.35422330   -25.95113950    10.50828270
C       31.14322280   -24.54313850     9.04828260
H       30.99622150   -23.48613930     8.82728200
H       32.21122360   -24.74213980     8.95628260
S       30.22222330   -25.47213940     7.81828210
H       29.45022200   -24.39913940     7.62928250
C       31.64622310   -24.48013880    11.60328200
O       32.35322190   -25.36314010    12.15328220
N       31.80622290   -23.22213940    12.02028180
H       31.40322300   -22.45714000    11.49328230
C       32.55422210   -22.91213990    13.27328210
H       33.60722350   -23.09013940    13.05328180
C       32.63822170   -21.37714000    13.41128250
H       33.02822110   -21.00214000    12.46528240
H       31.66822240   -20.88813970    13.50028230
C       33.55422210   -20.93914030    14.54828260
H       33.03122330   -20.10313990    15.01128200
H       33.52922060   -21.61013980    15.40728190
C       34.87522130   -20.46913910    14.14128210
O       35.33322140   -20.75813870    13.02528190
N       35.54122160   -19.75514030    15.02428250
H       36.53822330   -19.75214000    14.84228230
H       35.15322110   -19.55913930    15.93928240
C       32.05822370   -23.62314030    14.57428260
O       32.84822080   -24.15413860    15.30728240
N       30.73522190   -23.81414030    14.75228210
H       30.09522250   -23.31013870    14.15028190
C       30.15022280   -24.44513890    15.87528230
H       30.55922320   -24.06313900    16.81128310
C       28.67022320   -24.10413930    15.96128180
H       28.13622280   -24.52413940    15.09928230
H       28.26422310   -24.62113950    16.83928300
H       28.44622230   -23.03213880    16.02728270
C       30.45522310   -25.97414020    15.82828240
O       30.60722160   -26.58113860    16.84028240
N       30.73622320   -26.53413960    14.64128210
H       30.76722150   -25.90413860    13.84928230
C       31.06222150   -27.95213890    14.54528240
H       30.54422190   -28.50613980    15.32828240
C       30.61722180   -28.45213890    13.16928200
H       31.07622150   -27.81313900    12.41428180
C       31.07022290   -29.86614040    13.01228240
H       30.67922210   -30.28013990    12.07528210
H       32.16422270   -29.88414000    13.09528260
H       30.72822190   -30.63113980    13.72128200
C       29.07822230   -28.35914040    12.99128250
H       28.60022160   -29.12213900    13.60428240
H       28.68722150   -27.41413880    13.36828230
C       28.68822290   -28.52013970    11.50228210
H       29.19822310   -27.80313870    10.84628200
H       28.91022300   -29.51113890    11.08828260
H       27.62722210   -28.24514010    11.46728230
C       32.58022310   -28.02314000    14.83528230
O       33.01022340   -28.97713850    15.47528270
N       33.39422230   -27.02913860    14.49628260
H       33.11022190   -26.32514000    13.82628250
C       34.86722180   -27.11314010    14.83228210
H       35.28822330   -28.04213910    14.44728180
C       35.66222380   -25.90413860    14.19428250
H       35.07922360   -25.02314000    14.46528240
H       36.61522290   -25.99913980    14.71428200
C       35.78022380   -25.97513960    12.65628240
O       35.96822360   -27.09613990    12.14128210
O       35.55622100   -24.95113950    12.00728230
C       35.14022060   -27.08313940    16.32728200
O       36.16122060   -27.53513910    16.82528310
N       34.14522170   -26.58214000    17.02528190
H       33.46422200   -26.18614010    16.38828280
C       34.03022380   -26.43413930    18.43228150
H       34.98222350   -26.43214040    18.96228220
C       33.53722380   -24.95714000    18.69528200
H       32.53022380   -24.79813960    18.30828290
H       33.40422060   -24.98513980    19.77628140
C       34.36522290   -23.79813960    18.26928140
H       34.76122280   -23.96213910    17.26728250
C       33.48022080   -22.55513950    18.16228290
H       33.00122070   -22.29014020    19.11228180
H       34.07422260   -21.70613860    17.80328180
H       32.73622130   -22.54413990    17.35628320
C       35.55222320   -23.59513850    19.17028240
H       36.26122280   -24.38513950    18.89328190
H       36.00922390   -22.59813880    19.18028260
H       35.31922150   -23.74413870    20.23228260
C       33.23122410   -27.59713940    19.06628230
O       33.10622410   -27.65013890    20.28328130
N       32.79922100   -28.53913880    18.28628160
H       32.67822270   -28.35113910    17.29728320
C       32.26822280   -29.86413960    18.79028320
H       32.21822360   -29.89114000    19.87928200
C       30.77122310   -29.87113950    18.40328220
H       30.70122150   -29.73313900    17.32428170
H       30.34422300   -30.86013980    18.56828310
C       29.72922330   -28.97513960    19.12328150
H       29.69422150   -27.93013950    18.81328200
H       28.69722180   -29.28713990    18.95928190
C       29.88322260   -28.95613860    20.64428140
H       30.16422270   -29.97213940    20.92028240
H       30.71222310   -28.33813860    20.98928260
N       28.66922190   -28.54113960    21.35728260
H       27.87922290   -28.40814020    20.74228290
C       28.52022170   -28.08713910    22.59228130
N       29.55422210   -28.28413960    23.34828190
H       30.15922160   -29.02813910    23.02928160
H       29.59322170   -28.09813880    24.34028240
N       27.43522260   -27.48613930    22.93428230
H       26.72722240   -27.27813910    22.24528310
H       27.43022160   -27.03113940    23.83528140
C       32.97422410   -31.15213970    18.23828320
O       32.93422320   -32.24113850    18.79528240
N       33.84822080   -30.94913860    17.24028210
H       33.72122190   -30.10313990    16.69828220
C       35.03422160   -31.76813890    16.91928290
H       34.86022190   -32.63914110    16.28728290
C       35.99122240   -30.87014010    16.12428280
H       35.41622160   -30.54113960    15.24928190
H       36.10622410   -29.92313960    16.66628270
C       37.41922380   -31.35513880    15.79128270
N       38.51922230   -31.59113880    16.67328260
C       39.27822110   -32.51614000    16.01228140
H       40.15522380   -32.94213870    16.47728160
N       38.82722090   -32.74713900    14.81428240
H       39.22422410   -33.51313780    14.28928180
C       37.67722320   -32.09413910    14.58428190
H       36.90022280   -32.12813950    13.83428190
C       35.77422330   -32.20113750    18.17628290
O       36.28922270   -33.28413770    18.28728290
N       35.77922060   -31.40213970    19.27828220
H       35.41822050   -30.45813940    19.20928190
C       36.27222060   -31.73613930    20.64528270
H       37.35722350   -31.78813930    20.56328200
C       35.93122100   -30.52314000    21.55528260
H       34.91422270   -30.30014040    21.23428150
H       35.68622210   -30.74413870    22.59428220
C       36.79422380   -29.22414020    21.49928280
H       36.34422300   -28.47513960    22.15028190
C       38.25122070   -29.48613930    21.87528230
H       38.37322240   -29.80613900    22.91728210
H       38.54722210   -30.30414010    21.20728300
H       38.84422300   -28.64713860    21.49028210
C       36.72822190   -28.57613950    20.09628300
H       35.67722320   -28.63613890    19.78728290
H       36.83122250   -27.48513980    20.14228250
H       37.47622300   -29.05113980    19.45028310
C       35.81522370   -33.09914020    21.26428220
O       36.62722400   -33.78313830    21.88428310
N       34.58922200   -33.47613910    20.93628310
H       34.04722210   -32.85813900    20.34328270
C       33.97622300   -34.74713900    21.15728190
H       34.45122150   -35.15213780    22.05128290
C       32.45322420   -34.38613890    21.45528220
H       32.44922260   -33.70113750    22.30328180
H       31.96322250   -33.89413830    20.61528210
C       31.57022290   -35.64114000    21.73928260
H       30.52122310   -35.37014010    21.62128260
H       31.86822320   -36.41814040    21.03528210
C       31.71722220   -36.24213790    23.12728310
O       32.13722230   -35.56613920    24.10928150
O       31.25422290   -37.43214040    23.22828290
C       34.22922130   -35.69013980    20.00228310
O       34.74922180   -36.74013900    20.19028280
N       33.72422410   -35.25814060    18.82428170
H       33.50622180   -34.28514100    18.64828300
C       33.72222140   -36.13813780    17.64528270
H       34.67722320   -36.66413880    17.62628170
C       32.40222170   -37.01514050    17.73428150
H       32.17522050   -37.42613980    18.71828270
H       31.50122260   -36.46913910    17.45428280
C       32.35522080   -38.19713970    16.69528200
H       31.43822290   -38.75313950    16.89328190
H       32.24222180   -37.72613910    15.71928220
C       33.63522340   -39.06213760    16.75128170
O       34.61622240   -38.74514010    16.03228190
O       33.73122410   -39.97113800    17.56128310
C       33.58922200   -35.41014100    16.34728240
O       33.12422180   -34.29613880    16.31528280
N       34.04422380   -36.04613880    15.31228260
H       34.25522230   -37.03013990    15.42328260
C       33.86822130   -35.53813930    13.93328190
H       32.90122220   -35.05413820    14.07328220
C       34.93322370   -34.38813780    13.66428180
H       34.95322420   -33.75413890    14.55128190
C       36.38622280   -34.87714000    13.40128230
H       36.94122310   -34.16913990    12.77528190
H       36.90122220   -35.18513870    14.31928250
H       36.38722230   -35.83213810    12.86128230
C       34.56222150   -33.55714040    12.36728190
H       35.37122340   -32.87113950    12.11528210
H       34.60522080   -34.22013850    11.50328250
C       33.25422290   -32.82213970    12.42428210
H       33.14922330   -32.29813770    13.38228230
H       33.01222230   -32.14614110    11.59428220
H       32.48022080   -33.59613800    12.35828210
C       33.63522340   -36.63314060    12.89028260
O       34.00122070   -37.77314000    13.02828220
N       33.02622220   -36.23213960    11.78928180
H       32.82022090   -35.24414060    11.69528200
C       32.57222370   -37.06613920    10.63728240
H       32.05422210   -36.37014010     9.97728250
C       33.71222310   -37.69313810     9.92128180
H       33.85922240   -38.59114070    10.52128220
H       33.43522260   -37.97314070     8.90428260
C       35.02422330   -36.91513820     9.91628270
H       34.88422390   -36.10213850     9.20328240
H       35.28022380   -36.41313930    10.84928230
C       36.19222260   -37.71113970     9.41528220
O       36.09822080   -38.71714020     8.70428180
O       37.33522420   -37.45513920     9.83428190
C       31.52522280   -38.15013890    10.87428190
O       30.63922310   -38.26213840    10.07228180
N       31.59522250   -38.89313890    11.95728210
H       32.46822360   -38.81913760    12.46628190
C       30.55822180   -39.77613830    12.42428210
H       30.19222260   -40.42013930    11.62428190
C       30.95822330   -40.62313840    13.67428210
H       31.00322150   -39.91714100    14.50328250
H       30.16922190   -41.33813860    13.91128250
C       32.31922150   -41.39913940    13.58728220
H       33.11822130   -40.70013810    13.83528230
H       32.29922100   -42.14313890    14.38428210
C       32.58322140   -42.01113890    12.17628190
O       31.68722150   -42.72713850    11.64228250
O       33.70222090   -41.84413910    11.63728240
C       29.26222230   -38.96113970    12.82628250
O       28.28122330   -39.55413820    13.23728180
N       29.16022300   -37.64114000    12.60928250
H       29.96922300   -37.26213840    12.13228230
C       28.04722210   -36.72914120    12.90828230
H       27.32522200   -37.16814040    13.59728240
C       28.64022250   -35.39114000    13.48728180
H       27.86322210   -34.64413830    13.64428230
H       29.13622280   -35.60113910    14.43528270
S       29.73422240   -34.61314010    12.28728200
H       28.66122250   -34.07513810    11.70028210
C       27.23922160   -36.54513930    11.63328270
O       27.85122300   -36.13414000    10.62528230
N       25.88522150   -36.86314010    11.55628200
H       25.38322260   -37.22813800    12.35628220
C       25.08222200   -36.63613890    10.31328200
H       25.50522230   -37.16714100     9.46128180
C       23.66522220   -37.24514010    10.65128230
H       23.39822200   -36.99713900    11.67828180
H       22.88122180   -36.91714100     9.96928220
C       23.66122250   -38.76213840    10.48528190
H       24.03422160   -39.06713870     9.50828270
H       24.33722310   -39.33013920    11.12328240
C       22.23122220   -39.29413990    10.67428210
H       22.02822300   -38.96413800    11.69228270
H       21.48922160   -38.81113820    10.03828240
N       22.13422200   -40.74613950    10.50828270
H       22.83122250   -41.20113750     9.93628220
C       21.46322250   -41.64213940    11.16428180
N       20.40822220   -41.34814070    11.93628220
H       20.09222220   -40.38914110    11.93528270
H       19.85122300   -42.03614040    12.42128180
N       21.93422320   -42.82513810    11.20728210
H       22.79722210   -43.04013820    10.72928240
H       21.31722260   -43.60113910    11.40128230
C       25.04622270   -35.17313770     9.79328250
O       24.68122290   -35.03713990     8.66328240
N       25.44822310   -34.15813830    10.46728230
H       25.60722160   -34.28713990    11.45928190
C       25.67422290   -32.78813930     9.91728210
H       24.81522180   -32.37313840     9.39128210
C       26.01422310   -31.85113910    11.12328240
H       26.28422160   -30.87014010    10.73128220
H       25.19222260   -31.85013960    11.83828260
O       27.12722210   -32.39413830    11.82328220
H       26.67022320   -32.95013810    12.45828250
C       26.81822200   -32.69813920     8.84528260
O       26.93922230   -31.73814010     8.04528240
N       27.73022270   -33.69313810     8.77628230
H       27.47022250   -34.50014110     9.33228210
C       29.02822300   -33.60913850     8.10228250
H       29.34322170   -32.64814000     8.50828270
C       29.90622330   -34.77114110     8.52328210
H       30.04922290   -34.73313900     9.61028190
H       29.40422250   -35.73014070     8.34228230
C       31.33322330   -34.75714110     7.97328230
C       31.72622300   -35.71113970     7.03428220
H       31.03322220   -36.34613800     6.50228210
C       33.07022090   -35.93713760     6.70828250
H       33.39122390   -36.77013780     6.10028220
C       33.94522090   -34.91913990     7.14128210
O       35.20322420   -34.95914080     6.64428230
H       35.22322080   -35.71913910     6.05828240
C       33.58722310   -33.93214040     8.06528190
H       34.33122250   -33.19813920     8.33728220
C       32.26822280   -33.90613940     8.56228260
H       31.97322270   -33.17514040     9.30028250
C       29.06022260   -33.27013780     6.59928230
O       29.91822240   -32.48814010     6.14228250
N       28.14722250   -33.78813930     5.75328210
C       27.24822240   -34.98814010     6.01828240
H       26.21322250   -34.66814040     6.19328210
H       27.68122290   -35.57814030     6.83528230
C       27.21722220   -35.71913910     4.65028240
H       26.24022290   -36.21313860     4.58128210
H       28.06822200   -36.37614060     4.43128200
C       27.33922200   -34.57014080     3.64128230
H       26.36622240   -34.07913970     3.52128220
H       27.64922330   -34.80614090     2.61628220
C       28.34822270   -33.64114000     4.28128240
H       29.34322170   -33.96813960     3.97728230
C       28.28122330   -32.21014020     3.77628230
O       28.82322310   -31.90313910     2.76428220
N       27.73222160   -31.28513910     4.57328220
H       27.42322160   -31.58913990     5.48928210
C       27.78322220   -29.78713990     4.31528230
H       27.69322200   -29.65913960     3.23628230
C       26.51122280   -29.10313990     4.89528230
H       26.41522220   -29.32613950     5.95728210
H       26.77822300   -28.05113980     4.79028220
C       25.19422150   -29.22513960     3.99528220
H       24.97922330   -30.23814010     3.65428230
C       24.01422310   -28.56414030     4.73728230
H       24.14122200   -27.52913860     5.07828240
H       23.11422160   -28.56414030     4.11028240
H       23.79722210   -29.10813900     5.66528220
C       25.29022220   -28.41013910     2.66428230
H       24.40022280   -28.59413910     2.05028220
H       25.43422320   -27.36113930     2.95228220
H       26.18122290   -28.76413920     2.13128230
C       29.04222300   -29.20513920     4.87928250
O       29.63522150   -28.37314030     4.19928220
N       29.45122150   -29.71714020     6.03728250
H       28.94622230   -30.45413970     6.51428220
C       30.70022200   -29.24713900     6.74528220
H       30.59522250   -28.16313930     6.75728230
C       30.69922260   -29.85113910     8.14228250
H       29.76222230   -29.55714040     8.62928200
H       30.54422190   -30.93614010     8.08528230
C       31.96022220   -29.74213980     8.99828240
C       33.04422380   -30.65613940     8.72228240
H       32.95922090   -31.43813900     7.98128220
C       34.25422290   -30.58514020     9.47628210
H       34.98722080   -31.36513900     9.33328250
C       34.47122190   -29.56313900    10.37328240
O       35.60922240   -29.52413940    11.13728240
H       35.62922290   -28.66813850    11.56928250
C       33.39322280   -28.64814000    10.61628250
H       33.59622190   -27.85013960    11.31428240
C       32.15922160   -28.75713920     9.96728230
H       31.38722230   -28.03013990    10.17428210
C       31.93222240   -29.58013920     5.91528220
O       32.92322160   -28.84713940     5.97528220
N       31.90522190   -30.76813890     5.29928210
H       31.02822300   -31.27413940     5.31628230
C       32.92122270   -31.20413970     4.30928230
H       33.89222340   -31.32213970     4.79028220
C       32.38222120   -32.61713790     3.95128230
H       32.08222200   -33.09714130     4.88228230
H       31.51122280   -32.47613910     3.31128220
C       33.40122220   -33.48814010     3.20228220
H       33.78022380   -32.88414000     2.37728210
H       34.20922090   -33.63113780     3.91928220
C       32.98222350   -34.90414050     2.78628230
H       33.84822080   -35.41613770     2.36628220
H       32.64422230   -35.47113800     3.65428230
C       31.89022250   -34.78313830     1.72128220
H       31.05522160   -34.16014100     2.04228230
H       32.33722310   -34.38613890     0.80928220
N       31.33222200   -36.07014080     1.40028230
H       30.50022320   -36.03913880     0.82828220
H       32.00822070   -36.60614010     0.87428220
H       31.06922150   -36.53713990     2.25628230
C       33.03622060   -30.39313890     3.04828210
O       34.17222210   -30.09214020     2.64728240
N       31.90822220   -29.85013960     2.56828240
H       31.07622150   -29.92113880     3.14128230
C       31.84122280   -28.97013850     1.40728220
H       32.40322110   -29.43513870     0.59728220
C       30.40622330   -28.88513950     0.84428230
H       30.19622230   -29.81414030     0.30028220
H       29.68022160   -28.90313910     1.66628230
C       30.02022170   -27.74114040    -0.03771770
C       28.89622310   -26.94013980     0.24128230
[truncated: 8,758,301 more chars]
