# Supplementary material for: Direct asymmetric synthesis of β-branched aromatic α-amino acids using engineered phenylalanine ammonia lyases
Source: Nat Commun. 2024 Sep 26;15:8264. doi: 10.1038/s41467-024-52613-x (PMC11427684; doi:10.1038/s41467-024-52613-x)
Supplement: Supplementary file 8 — Source data 5 [file 41467_2024_52613_MOESM8_ESM.zip › optimized structure_QMMM/PcPAL-WT(CA)/C3_Fragment-optimized.xyz]

183165
-1 1 -808.5369927074009
N       -5.17883440   -29.53811840   -25.98783110
H       -5.75483420   -29.78111840   -25.19483180
H       -5.71283440   -28.86911770   -26.52383040
H       -4.32183460   -29.14211850   -25.62683110
C       -4.76783420   -30.70811840   -26.75283050
H       -4.10483460   -30.30811690   -27.51983070
H       -4.25983430   -31.39611820   -26.07783130
C       -5.97283460   -31.49211690   -27.36683080
O       -6.64783430   -32.14611820   -26.66183090
N       -6.13383440   -31.38511850   -28.65483090
H       -5.50283430   -30.79411700   -29.18383030
C       -6.97083430   -32.29511640   -29.37883190
H       -7.97883420   -31.89611820   -29.26383020
C       -6.55783410   -32.10211940   -30.87283130
H       -6.46583410   -31.04611780   -31.12883190
H       -5.58483460   -32.54411700   -31.08483120
C       -7.45083430   -32.80011750   -31.87983130
O       -8.11183450   -33.74011610   -31.49883080
N       -7.47183420   -32.39211650   -33.12383270
H       -7.75283430   -33.11211780   -33.77983090
H       -7.07183460   -31.50911710   -33.41783140
C       -6.89383460   -33.77911760   -28.92683030
O       -5.83083440   -34.37811660   -28.81683160
N       -8.06083390   -34.26711650   -28.43783190
H       -8.83383460   -33.61411670   -28.48983000
C       -8.22683430   -35.52611920   -27.67783160
H       -9.29983430   -35.70011900   -27.59483150
H       -7.87883420   -36.22611620   -28.43783190
C       -7.53683420   -35.78411870   -26.38383100
O       -8.08083440   -36.53711700   -25.64683150
N       -6.36483430   -35.16011810   -26.09483150
H       -5.92583420   -34.52511600   -26.75083160
C       -5.71083450   -35.23411940   -24.77583120
H       -5.71683450   -36.24611660   -24.37083050
C       -4.31283430   -34.68211750   -24.96183010
H       -3.78883430   -35.37411880   -25.62183000
H       -4.42083450   -33.70711900   -25.43483160
C       -3.54583430   -34.44911580   -23.58883090
H       -3.88383440   -33.49111940   -23.19383050
H       -3.85683440   -35.24411770   -22.91083150
S       -1.71583440   -34.33411790   -23.69983100
C       -1.27783430   -36.11311720   -23.88183020
H       -1.42783440   -36.58711620   -22.90383150
H       -1.90183440   -36.53711700   -24.67783160
H       -0.20483440   -36.09311680   -24.10983090
C       -6.50383420   -34.43511580   -23.72183040
O       -6.42383430   -34.65111920   -22.51883130
N       -7.32983450   -33.47711940   -24.13383100
H       -7.18683430   -33.14011760   -25.07783130
C       -8.35683440   -32.79211810   -23.33983040
H       -7.88283440   -32.48211670   -22.40883060
C       -8.82883450   -31.52111820   -24.02783010
H       -9.21883390   -31.83111760   -24.99783130
H       -9.60083390   -31.09311680   -23.38883020
C       -7.77083440   -30.54211810   -24.38783070
O       -6.63083460   -30.58411790   -23.86183170
O       -8.07783410   -29.73911860   -25.27883150
C       -9.42483430   -33.73711780   -22.85683060
O       -9.92783450   -33.63011930   -21.78583150
N       -9.80483440   -34.68511580   -23.66783140
H       -9.32983400   -34.86111830   -24.54483030
C      -10.75483420   -35.75511930   -23.22083090
H      -11.58683400   -35.31311800   -22.67283060
C      -11.27283480   -36.46611790   -24.47183040
H      -11.60683440   -35.73811720   -25.22183040
H      -10.38383390   -36.98911670   -24.84383010
C      -12.47483440   -37.38611600   -24.32283020
C      -13.78183460   -36.81511690   -24.29283140
H      -13.98583410   -35.76011660   -24.40283010
C      -14.88583470   -37.66511920   -24.13083080
H      -15.87583450   -37.23511890   -24.13583180
C      -14.71183400   -39.04611590   -24.03983120
H      -15.52483460   -39.75711820   -24.01683040
C      -13.45583440   -39.65411760   -24.20183180
H      -13.33683400   -40.71011730   -24.39283180
C      -12.31883430   -38.79011920   -24.29383090
H      -11.35383420   -39.22111890   -24.51283070
C      -10.19683460   -36.63611600   -22.10883140
O      -10.88783450   -37.01011660   -21.17583080
N       -8.89283470   -36.84911730   -22.19483180
H       -8.42083450   -36.41311650   -22.97783090
C       -8.03383450   -37.45911790   -21.15383150
H       -8.53183460   -38.35011670   -20.77083020
C       -6.70283410   -37.74411770   -21.90083120
H       -6.86883450   -38.18911740   -22.88083080
H       -6.10783430   -36.84011840   -22.03083040
S       -5.71383430   -38.86911770   -20.91283040
H       -6.52183440   -39.92411800   -21.05383110
C       -7.87383410   -36.66611860   -19.83383180
O       -8.26583480   -37.12011720   -18.77783010
N       -7.51583430   -35.35711670   -19.88083080
H       -7.14583440   -34.90811920   -20.70983120
C       -7.70183420   -34.40411760   -18.74883080
H       -7.07983450   -34.70211790   -17.90483090
C       -7.23783450   -32.98511890   -19.34183120
H       -8.03083420   -32.67611690   -20.02383040
H       -7.29783440   -32.30911640   -18.48983000
C       -5.77983430   -32.79211810   -19.83983040
H       -5.61583420   -33.43611910   -20.70383070
H       -5.73183440   -31.80411720   -20.29583170
S       -4.57583430   -32.94911580   -18.52683070
C       -4.21583410   -31.20111850   -18.38183020
H       -5.06583450   -30.60111810   -18.03283120
H       -3.50583430   -31.00811770   -17.56883050
H       -3.85283450   -30.74911690   -19.31283190
C       -9.14883420   -34.38111880   -18.24483110
O       -9.33783440   -34.23411940   -17.07083130
N      -10.16783430   -34.58311840   -19.09283070
H       -9.92983440   -34.44411850   -20.06783100
C      -11.58983420   -34.76711650   -18.66283040
H      -11.76783470   -34.16711810   -17.77083020
C      -12.49183460   -34.35311890   -19.87483020
H      -12.28483390   -34.94011690   -20.76983070
H      -13.47083470   -34.69611740   -19.53983120
C      -12.54283430   -32.88311770   -20.28883170
H      -12.94183440   -32.26611710   -19.48383140
H      -11.57483480   -32.46011730   -20.55883030
C      -13.49583440   -32.66811750   -21.42283060
H      -13.40483470   -33.38311770   -22.23983000
H      -14.50583460   -32.84711840   -21.05283160
C      -13.48683450   -31.31411740   -22.11383060
H      -14.20883460   -31.37111850   -22.92883110
H      -13.73183440   -30.47311780   -21.46583180
N      -12.16283420   -31.13811680   -22.69883160
H      -11.50583460   -30.89511680   -21.97083090
H      -11.95883460   -31.93311690   -23.28783040
H      -12.20883460   -30.25211720   -23.17983060
C      -11.97183420   -36.16211700   -18.08783150
O      -13.02483460   -36.26711650   -17.46883010
N      -11.12083440   -37.17311860   -18.30783080
H      -10.27983470   -36.92211910   -18.81283190
C      -11.26283450   -38.41111760   -17.50883100
H      -12.31483460   -38.65811920   -17.64983180
C      -10.43183420   -39.50711820   -18.07683180
H       -9.39283470   -39.23711780   -17.88683130
C      -10.61483480   -40.82011800   -17.33783150
H      -10.00183390   -40.80311580   -16.42783160
H      -11.66983410   -40.97911830   -17.07983020
H      -10.34683420   -41.66111760   -17.98883060
O      -10.68483450   -39.69111630   -19.50283050
H      -10.52183440   -38.84511950   -19.92583080
C      -11.01983450   -38.15011600   -16.03183170
O      -11.53083420   -38.86811830   -15.21183110
N      -10.37483410   -37.09711840   -15.66283130
H       -9.78883460   -36.57811740   -16.30583000
C      -10.30383400   -36.50111770   -14.29783060
H      -10.69983480   -37.21011730   -13.57083130
C       -8.85483460   -36.28511810   -13.93383120
H       -8.29683400   -37.21911620   -14.00583080
H       -8.38383390   -35.60611720   -14.64483070
C       -8.65183450   -35.71211620   -12.55083080
H       -7.58183430   -35.53411870   -12.44483090
H       -9.18883420   -34.76911930   -12.44883060
C       -9.08983420   -36.73411940   -11.49983120
O       -9.92583470   -36.35811610   -10.61383060
O       -8.71383480   -37.92411800   -11.58883090
C      -11.24783420   -35.32511900   -14.03583050
O      -12.08683400   -35.34911730   -13.15583130
N      -11.04583450   -34.21911620   -14.79183100
H      -10.25083450   -34.26611710   -15.41683100
C      -11.75183390   -32.92411800   -14.56583120
H      -12.77383420   -33.23811720   -14.34983060
C      -11.29483410   -32.18611910   -13.31083110
H      -11.03183460   -32.97511670   -12.60683060
H      -10.44583420   -31.53311730   -13.50983050
C      -12.35283470   -31.22011760   -12.74783130
O      -13.38283440   -30.93111800   -13.39183140
O      -12.22483440   -30.96911810   -11.52583120
C      -11.91183470   -31.79811670   -15.71683120
O      -10.97483440   -31.04511830   -15.88183120
N      -13.12583450   -31.71311760   -16.35083010
C      -14.21983430   -32.63911820   -16.15683170
H      -14.75483420   -32.35511780   -15.24283120
H      -13.96983430   -33.70511630   -16.09383010
C      -15.24783420   -32.34411620   -17.31083110
H      -16.27983470   -32.48811720   -16.96683120
H      -15.08883480   -32.91411590   -18.23383140
C      -15.08083440   -30.75911710   -17.57983020
H      -15.75383470   -30.17911720   -16.93683050
H      -15.34783460   -30.48011780   -18.60583110
C      -13.52683450   -30.57711790   -17.20583150
H      -12.96183400   -30.66111760   -18.13483050
C      -13.27483460   -29.19311710   -16.62883190
O      -13.08283420   -28.31911850   -17.43483160
N      -13.22583390   -28.95611760   -15.28483100
H      -13.46683410   -29.68411830   -14.62283130
C      -12.86283400   -27.62211800   -14.61783120
H      -12.85483460   -26.84511760   -15.38283060
C      -13.85483460   -27.29911800   -13.49883080
H      -13.76483440   -28.01411820   -12.68083100
H      -13.60083390   -26.31911850   -13.09483050
C      -15.25183390   -27.14411740   -13.95183090
H      -15.60483460   -28.06111720   -14.42383100
C      -16.20483400   -26.99311830   -12.74383070
H      -15.89583400   -26.38711740   -11.88283060
H      -17.16483500   -26.53411670   -13.01083090
H      -16.57483480   -27.96011730   -12.38083080
C      -15.38183400   -26.03711700   -14.98883060
H      -14.98583410   -25.08211710   -14.62383080
H      -14.93483450   -26.37711720   -15.93183140
H      -16.45183370   -25.86411860   -15.15583130
C      -11.45783420   -27.55411720   -13.98583130
O      -11.11583420   -26.50811770   -13.45583060
N      -10.62483410   -28.56411740   -14.07483100
H      -10.94383430   -29.23411750   -14.76483060
C       -9.12983420   -28.48411750   -13.73083110
H       -8.73283480   -29.42411800   -14.11583140
C       -8.47183420   -27.31711770   -14.45283130
H       -9.04583450   -27.10711670   -15.36383060
H       -8.44383430   -26.57411770   -13.64583110
C       -6.98283430   -27.51411820   -14.86883070
C       -6.61783460   -27.86111830   -16.15083120
H       -7.35683440   -27.90411760   -16.93683050
C       -5.20783420   -28.03011700   -16.48783110
H       -4.94183440   -28.03511810   -17.53483010
C       -4.25683450   -28.00611690   -15.49283120
O       -2.95483450   -27.97111700   -15.79183100
H       -2.81683440   -27.78311730   -16.72283170
C       -4.58083440   -27.78311730   -14.15083120
H       -3.84783430   -27.73411750   -13.35983090
C       -5.94783450   -27.53011700   -13.85483070
H       -6.17583420   -27.31211850   -12.82183070
C       -8.89583400   -28.52611730   -12.13283060
O       -7.79683450   -28.74911690   -11.60183050
N       -9.97583390   -28.57311820   -11.28883080
H      -10.88883400   -28.44111820   -11.70683100
C       -9.75583460   -28.84711840    -9.84283070
H       -9.06683440   -28.16511730    -9.34583090
C      -11.07983400   -28.70911790    -9.18083100
H      -11.82483480   -29.17611690    -9.83683110
H      -11.07483480   -29.28811840    -8.24883080
C      -11.66983410   -27.33511730    -9.02283100
C      -12.82183460   -26.94211770    -9.62283130
H      -13.43983460   -27.53211780   -10.28383060
N      -13.17983440   -25.75711820    -9.09583090
H      -14.10483460   -25.36611750    -9.20783140
C      -12.17183400   -25.09911730    -8.41583060
C      -12.07583430   -23.82911680    -7.76283070
H      -12.85283470   -23.10511780    -7.95583110
C      -10.92683410   -23.57511710    -6.99183080
H      -10.76983450   -22.57611850    -6.61183070
C      -10.00983430   -24.59211730    -6.73783110
H       -9.23183440   -24.44811820    -6.00283100
C      -10.08983420   -25.84811780    -7.39483070
H       -9.42783450   -26.68211750    -7.21483090
C      -11.20283410   -26.14311790    -8.20383070
C       -9.23383430   -30.25911710    -9.56283090
O       -8.30383400   -30.39811710    -8.77983090
N       -9.67983440   -31.30111690   -10.30083080
H      -10.40383430   -31.14311790   -10.99183080
C       -9.08883480   -32.63511660   -10.24683090
H       -9.31183430   -32.98311610    -9.23783110
H       -9.72883420   -33.19211580   -10.93183140
C       -7.61183450   -32.79311750   -10.62983130
O       -6.84583430   -33.51711650    -9.94783120
N       -7.06683440   -31.97311780   -11.58083060
H       -7.61983440   -31.28311730   -12.07383060
C       -5.59983440   -32.08311840   -12.05883120
H       -5.32983450   -33.13811870   -12.01883130
C       -5.41283420   -31.58111760   -13.50483130
H       -5.66683440   -30.52211760   -13.45283130
C       -3.91883440   -31.70311740   -13.88983060
H       -3.77983430   -31.20811840   -14.85883140
H       -3.18083430   -31.23011780   -13.23083110
H       -3.60483430   -32.75511930   -13.89483070
C       -6.27683450   -32.39911650   -14.54683110
H       -5.65583420   -32.87911610   -15.30283070
H       -6.79683450   -33.20211790   -14.02483080
C       -7.32483430   -31.62311740   -15.34883120
H       -7.48583410   -32.22011950   -16.25483130
H       -8.21483420   -31.55211830   -14.71083070
H       -6.92883440   -30.67011830   -15.71783070
C       -4.65683410   -31.42211720   -11.03483100
O       -3.55083440   -31.84911730   -10.74483110
N       -5.15183450   -30.37511830   -10.41183090
H       -6.07683420   -30.12111850   -10.73783110
C       -4.63883450   -29.68811800    -9.19983100
H       -3.57783440   -29.51611710    -9.37983130
C       -5.27483420   -28.34411810    -9.09883120
H       -5.12183430   -27.74211690   -10.00283050
H       -6.36783460   -28.37811850    -9.00983050
H       -4.92983440   -27.77211760    -8.22883130
C       -4.63383440   -30.63611790    -7.90483090
O       -3.64983440   -30.52811810    -7.20483110
N       -5.64983420   -31.55611800    -7.59483100
H       -6.45083430   -31.49911690    -8.21183110
C       -5.67183450   -32.53911590    -6.53083090
H       -5.33483460   -32.03611760    -5.62483070
C       -7.10983420   -33.18611910    -6.37683110
H       -7.10183430   -33.97411730    -5.61383100
H       -7.77683450   -32.35111620    -6.12983080
H       -7.40983440   -33.60911940    -7.34383110
C       -4.60683440   -33.64811710    -6.84583090
O       -3.85383440   -34.01311870    -5.98383090
N       -4.64683440   -34.20211790    -8.08683110
H       -5.42083450   -33.97611620    -8.69983100
C       -3.65583440   -35.17111590    -8.50283050
H       -3.75683430   -36.06811900    -7.89083100
C       -3.86383440   -35.51611710    -9.99683090
H       -4.93483450   -35.43711850   -10.18283080
H       -3.35083440   -34.79611590   -10.63483050
C       -3.39083430   -36.90611650   -10.31883050
H       -2.34183430   -37.01911930   -10.04583070
H       -3.94883440   -37.49511720    -9.59183120
C       -3.60283450   -37.29811860   -11.76683140
O       -2.66883440   -37.66811750   -12.47883130
O       -4.80983450   -37.36911770   -12.18283080
C       -2.22883440   -34.69011690    -8.34483050
O       -1.38783430   -35.44911580    -7.93683100
N       -1.88383440   -33.43011860    -8.69183060
H       -2.57783440   -32.77411650    -9.02883050
C       -0.57883440   -32.81611630    -8.43783090
H        0.22616570   -33.45411680    -8.80383110
C       -0.65583440   -31.52311710    -9.32483100
H       -0.98283430   -31.70111850   -10.35683060
H       -1.34983430   -30.75011830    -8.97083090
H        0.34216560   -31.07111740    -9.38183120
C       -0.25383440   -32.47611620    -6.93883090
O        0.91716560   -32.34211730    -6.49983070
N       -1.34283440   -32.19411850    -6.19683070
H       -2.27183440   -32.04811860    -6.57183070
C       -1.15783440   -31.96911810    -4.73883100
H       -0.40683440   -31.23411750    -4.44883110
C       -2.44183440   -31.19111820    -4.30083080
H       -2.68383430   -30.28911780    -4.86283110
H       -3.20083430   -31.97311780    -4.27283100
C       -2.39583440   -30.57711790    -2.86683080
H       -2.09283450   -31.32311820    -2.13183090
H       -1.63583430   -29.79511830    -2.87083100
S       -3.90583440   -29.80911830    -2.06683090
C       -4.65083460   -28.87911800    -3.38683100
H       -5.12783430   -29.60811810    -4.05383110
H       -5.41783430   -28.13511850    -3.13883090
H       -3.92183450   -28.31911850    -3.98483090
C       -0.95383440   -33.23311610    -3.86783100
O       -0.71783440   -33.10611720    -2.68683100
N       -1.22283430   -34.42411800    -4.42383100
H       -1.53583430   -34.26811600    -5.37483070
C       -0.85783430   -35.77311710    -4.02583070
H       -1.03183440   -35.93811800    -2.96283100
C       -1.59683430   -36.77811810    -4.96383090
H       -1.34583440   -36.51811600    -5.99183080
C       -1.36883440   -38.26511760    -4.70983080
H       -2.17683430   -38.84511950    -5.17083070
H       -0.41583440   -38.59811780    -5.13983110
H       -1.44283440   -38.58411790    -3.66283080
O       -2.97183440   -36.56611630    -4.71983100
H       -3.21683430   -35.74011610    -5.14183090
C        0.67116560   -36.02711870    -4.17283110
O        1.35016560   -35.48811720    -5.01783080
N        1.16716560   -36.76811600    -3.16883090
H        0.46516560   -37.03011700    -2.48683090
C        2.50816560   -37.22511670    -2.88583090
H        2.37016560   -38.12411880    -2.28483100
H        2.91616560   -37.57711790    -3.83383080
C        3.37416550   -36.14611820    -2.28483100
O        3.01716570   -35.00711820    -2.16583090
N        4.60816570   -36.51211930    -1.87983100
H        4.82416580   -37.49611660    -1.98583090
C        5.62016580   -35.57511900    -1.25483100
H        5.37716580   -35.17011640    -0.27283090
C        6.90816550   -36.39911650    -1.17083100
H        6.81216570   -37.07611850    -0.32183090
H        7.15016560   -37.09411620    -1.97583090
O        8.13016610   -35.67511750    -0.91883090
H        7.94916580   -35.07911680    -0.18783090
C        5.97816560   -34.37511830    -2.20083090
O        6.20916560   -34.43011860    -3.41283080
N        6.16716580   -33.22111890    -1.55483090
H        5.99916550   -33.23111720    -0.55583100
C        6.84816550   -32.01611710    -2.05383090
H        6.26616570   -31.65811730    -2.90283080
C        6.87816570   -31.03811840    -0.96683090
H        5.82616570   -30.82411770    -0.74483100
H        7.19416570   -31.49211690    -0.01983090
C        7.65016560   -29.81111720    -1.17383100
N        7.35916570   -28.72711750    -1.92183090
C        8.43316560   -27.89811710    -1.78783090
H        8.56216530   -26.89211850    -2.16183090
N        9.35816570   -28.45111850    -0.95083090
H       10.05416580   -27.92611690    -0.44083090
C        8.96016600   -29.70411680    -0.57383100
H        9.40516570   -30.47011760     0.04416910
C        8.28516580   -32.35911940    -2.53183100
O        8.61816600   -32.07411580    -3.69683100
N        9.06116580   -32.94511800    -1.63983090
H        8.65116600   -33.17811580    -0.74283090
C       10.49016570   -33.20611570    -1.86983100
H       10.97116570   -32.24611660    -2.05783100
C       11.03116610   -33.57911680    -0.47983100
H       10.57816600   -32.87911610     0.22116910
H       10.63316540   -34.57711790    -0.29883090
C       12.56616590   -33.56111910    -0.37383090
H       12.91316600   -32.83611680    -1.10983100
C       13.00216580   -33.17611690     1.03716910
H       12.69416520   -32.13311770     1.18216910
H       12.55616570   -33.84211730     1.78616910
H       14.09616570   -33.15711590     1.11216900
C       13.20516590   -34.92511750    -0.62883090
H       12.64716530   -35.76311870    -0.19383090
H       13.20916560   -35.18411640    -1.69483090
H       14.25716590   -34.90611650    -0.32083090
C       10.90516570   -34.17211910    -2.98983100
O       11.84316540   -33.80011750    -3.71283100
N       10.15116600   -35.22911830    -3.26383090
H        9.34116550   -35.51211930    -2.72583100
C       10.37616540   -35.90211870    -4.46483090
H       11.35416600   -36.38111880    -4.41583110
C        9.33716580   -37.08511730    -4.60983090
H        9.26116560   -37.66211700    -3.68883090
H        8.32216550   -36.78011700    -4.86483100
C        9.65616610   -38.05811690    -5.76183080
O       10.79716590   -38.56511690    -5.90783070
O        8.64316560   -38.44511800    -6.38783070
C       10.26116560   -35.11711880    -5.78983120
O       11.07716560   -35.25711820    -6.69083070
N        9.37516590   -34.13611600    -5.88783070
H        8.72016530   -33.95411680    -5.13783070
C        9.40416530   -33.20111850    -7.02583070
H        9.40816590   -33.80011750    -7.93683100
C        8.07416530   -32.47611620    -7.13883110
H        7.85316560   -31.88411710    -6.25083110
H        8.09016610   -31.78311730    -7.97983070
C        6.85216570   -33.39611820    -7.32983110
H        6.70416550   -34.10811610    -6.51783080
H        5.95716570   -32.79111860    -7.18683100
C        6.78416590   -34.11211780    -8.70283130
O        5.91716580   -33.56411740    -9.47383120
O        7.50016550   -35.05611800    -9.04783060
C       10.54616550   -32.14811710    -6.91583110
O       11.01916600   -31.83011820    -7.97083090
N       11.05416580   -31.66111760    -5.75183110
H       10.63416580   -31.92111780    -4.86683080
C       12.20216560   -30.80911830    -5.61683080
H       12.01616570   -29.87911800    -6.15283110
C       12.39416600   -30.37211800    -4.14883090
H       12.56516550   -31.26511760    -3.54683090
C       13.55616570   -29.40911670    -4.06883100
H       13.55416580   -28.85111810    -3.12483100
H       14.54716590   -29.87511830    -4.13783070
H       13.46116540   -28.70711710    -4.90683080
C       11.21816540   -29.65011790    -3.61383100
H       10.71316530   -29.05411720    -4.38483100
H       10.52716540   -30.27111820    -3.03083090
H       11.48516560   -28.91311840    -2.84683080
C       13.52216530   -31.50411800    -6.16283080
O       14.30616570   -30.84011840    -6.81083110
N       13.69516560   -32.82911680    -5.84083080
H       13.13016610   -33.20611570    -5.08783100
C       14.86816600   -33.58511730    -6.34383110
H       15.77616600   -33.03111650    -6.10583110
C       14.83316610   -34.99911880    -5.85083100
H       13.82516570   -35.40611650    -5.77683120
H       15.52216530   -35.51711650    -6.51783080
C       15.28116610   -34.98411940    -4.36583090
H       16.00916480   -34.21111680    -4.11783080
H       14.42016600   -34.68911740    -3.76683090
C       15.76716520   -36.30711750    -3.77383090
H       16.65716550   -36.48611830    -4.37583110
H       16.05816650   -36.13111880    -2.73783090
C       14.83216570   -37.50611880    -3.88283090
H       14.03216550   -37.36011890    -3.15583090
H       14.39916610   -37.62911610    -4.87583110
N       15.55916600   -38.74411770    -3.54383090
H       14.92016600   -39.50311660    -3.35683080
H       16.17816540   -39.05911640    -4.27683120
H       16.10616490   -38.61011890    -2.70483090
C       14.76416590   -33.67711640    -7.90083070
O       15.75716590   -33.46011730    -8.58883090
N       13.58416560   -33.98011780    -8.42183110
H       12.84916590   -34.17411800    -7.75183110
C       13.37616540   -34.14311600    -9.87783050
H       14.02516560   -34.94211580   -10.23683070
C       11.89416600   -34.60811610   -10.05883120
H       11.84116550   -35.53211590    -9.48383140
H       11.09216590   -33.93611910    -9.75183110
C       11.48816590   -34.98111720   -11.44783120
H       11.22816560   -34.04611590   -11.94483090
H       12.34816550   -35.34911730   -12.00683120
C       10.34216590   -35.94811630   -11.50983050
H       10.85316560   -36.84611890   -11.16383080
H        9.60716530   -35.73511890   -10.73483090
C        9.81716540   -36.16211700   -12.93683050
H        9.50216580   -35.21611790   -13.37683110
H       10.61916540   -36.52411650   -13.58083060
N        8.72416590   -37.13711930   -12.97783090
H        9.08416560   -38.04511640   -12.71983050
H        7.98016550   -36.91111760   -12.33283140
H        8.41316600   -37.18911740   -13.93783090
C       13.60716530   -32.85611720   -10.63783070
O       14.17716600   -33.00011830   -11.72383120
N       13.29416560   -31.69711690   -10.09483050
H       12.78516580   -31.70611760    -9.21883110
C       13.45516590   -30.45611760   -10.84983060
H       13.06916520   -30.73411750   -11.83083060
C       12.62916560   -29.24511720   -10.30383110
H       12.66916560   -28.48211670   -11.08083060
H       11.60816570   -29.60611720   -10.17883110
C       13.10516550   -28.60811810    -8.94783120
H       12.81016540   -29.28711700    -8.14783100
H       14.16516590   -28.36811830    -9.03683090
S       12.38516520   -26.98011780    -8.58283140
C       10.69416520   -27.45211790    -8.28083130
H        9.90116600   -26.70511820    -8.14783100
H       10.28916550   -28.01611710    -9.12983130
H       10.65616610   -28.12311740    -7.41383080
C       14.94516560   -30.10511780   -11.16083050
O       15.26716520   -29.46811680   -12.21083070
N       15.88416580   -30.73411750   -10.40083120
H       15.55916600   -31.10111810    -9.51483060
C       17.29816630   -30.57711790   -10.61583140
H       17.53916550   -29.53111840   -10.80183120
C       18.10716630   -31.17511750    -9.42883110
H       17.78916550   -32.18711850    -9.17883110
C       19.58716580   -31.29811670    -9.73083110
H       20.22416500   -31.45411680    -8.85083100
H       19.67316630   -32.12411880   -10.44683070
H       19.98916630   -30.43111800   -10.26883130
C       17.82316590   -30.40611840    -8.11583140
H       18.07716560   -31.07211690    -7.28183080
H       18.42616650   -29.49011800    -8.16283130
H       16.75816540   -30.19211770    -7.96783110
C       17.58316610   -31.26311680   -11.97683050
O       18.26316640   -30.61311720   -12.72783090
N       17.09816550   -32.49311830   -12.22783090
H       16.47216610   -32.89611820   -11.54183100
C       17.28816600   -33.23511890   -13.46683120
H       18.35916520   -33.41711810   -13.55183120
C       16.74716570   -34.62411880   -13.31983090
H       15.68016530   -34.69011690   -13.07483100
H       16.84716610   -35.26011660   -14.20783140
H       17.25116540   -35.13011930   -12.48783110
C       16.79916570   -32.49011610   -14.79383090
O       17.47616580   -32.39411930   -15.80983070
N       15.63516520   -31.82211690   -14.65283110
H       15.16016580   -31.84411810   -13.75883100
C       14.98916530   -31.15511700   -15.73783110
H       15.04816530   -31.73611830   -16.65883060
C       13.51116560   -30.98511700   -15.46983050
H       13.39716530   -30.50711820   -14.49683090
H       13.12716580   -30.37511830   -16.28783040
C       12.73916530   -32.32511900   -15.34383110
H       13.24616530   -32.88111880   -14.55483060
H       11.71716590   -32.01611710   -15.12783050
C       12.75316520   -33.24211880   -16.55683140
O       12.95116520   -34.47411730   -16.39983180
O       12.46416570   -32.77711870   -17.68483160
C       15.65416530   -29.88511850   -16.08983040
O       15.75216580   -29.61911770   -17.29583170
N       16.15516470   -29.10211750   -15.08583070
H       15.96116540   -29.36611750   -14.12783050
C       16.89416500   -27.89711760   -15.25283050
H       16.42816540   -27.13611790   -15.87783050
C       17.18216510   -27.31511690   -13.83883090
H       16.28316500   -27.03311730   -13.27683070
H       17.77516560   -28.08111760   -13.32483100
C       18.05316540   -26.05311780   -13.78783130
C       19.41416550   -26.17511750   -13.92583080
H       19.82416530   -27.16011810   -14.09383110
C       20.22816660   -25.08411790   -13.71383090
H       21.29216580   -25.20811840   -13.85083100
C       19.60616490   -23.84411810   -13.51283070
O       20.49016570   -22.84311680   -13.23883060
H       19.97316550   -22.06811710   -13.00783060
C       18.26016620   -23.67411800   -13.27383140
H       17.85716630   -22.71911810   -12.96983050
C       17.41216660   -24.83411790   -13.53483100
H       16.33716580   -24.78711700   -13.44783120
C       18.23816490   -28.23511700   -15.94683070
O       18.73316570   -27.39711760   -16.70983120
N       18.78516580   -29.44211770   -15.73083110
H       18.33916470   -30.04811670   -15.05283070
C       20.20516590   -29.73911860   -16.17683030
H       20.71916580   -28.78311730   -16.28283120
C       21.01716610   -30.55811690   -15.07883070
H       20.34216500   -31.37611770   -14.82583140
H       21.90216640   -31.10811810   -15.39983080
C       21.38916590   -29.70311740   -13.81183050
H       22.12816620   -28.98411750   -14.16683100
H       20.49416540   -29.15911670   -13.51083090
C       21.90216640   -30.59411810   -12.63083080
H       21.06816480   -31.14911840   -12.19983100
H       22.56416510   -31.37011720   -13.01483060
N       22.63716510   -29.74811740   -11.70683100
H       23.09016610   -28.93911740   -12.10483070
C       23.26716610   -30.09911730   -10.57683090
N       23.37416650   -31.38811680   -10.20883080
H       23.16916660   -32.07311630   -10.92183110
H       24.01016620   -31.58611680    -9.44983100
N       23.83416560   -29.16311840    -9.85783100
H       23.65816500   -28.17511750    -9.96783070
H       24.35416600   -29.48511700    -9.05383110
C       20.30916600   -30.41011810   -17.56783100
O       21.44916530   -30.51011850   -18.06583020
N       19.20216560   -30.85611720   -18.14983180
H       18.34016610   -30.64411740   -17.66083150
C       19.24816510   -31.42011830   -19.47383120
H       20.09416580   -32.10411830   -19.54883000
C       18.07516480   -32.34611890   -19.76283070
H       18.23216630   -32.81411740   -20.73383140
H       17.97216610   -33.05911640   -18.94383050
C       16.78716660   -31.57011800   -19.82983020
H       16.83816530   -30.79311750   -19.06683160
H       16.79516600   -31.05711750   -20.79183010
C       15.46916580   -32.45711900   -19.89683150
H       15.53016570   -33.17411800   -20.71483040
H       15.30616570   -33.02011870   -18.97783090
C       14.16716580   -31.58611680   -20.09783170
H       14.08316610   -31.04511830   -19.15583040
H       14.36116600   -30.84611700   -20.87383080
N       13.03416540   -32.47711940   -20.42583080
H       13.15716550   -32.98511890   -21.28983120
H       12.82016560   -33.17411800   -19.72683140
H       12.25516610   -31.85911750   -20.60283090
C       19.62916560   -30.41511730   -20.62583160
O       19.38716510   -29.27711680   -20.39883040
N       20.35616490   -30.83411790   -21.68883130
C       20.56616590   -32.18211750   -22.16483120
H       19.73916630   -32.89911650   -22.10883140
H       21.38816640   -32.62211610   -21.58683010
C       21.01816560   -32.01911930   -23.59383010
H       20.10216520   -31.99011800   -24.19683070
H       21.63716510   -32.84511950   -23.96583180
C       21.82416530   -30.69811820   -23.61183170
H       21.88116650   -30.25611690   -24.61383060
H       22.82716560   -30.81311800   -23.18283080
C       20.96916580   -29.88411710   -22.59183120
H       21.69716640   -29.34611700   -21.98383140
C       19.95916560   -28.97011760   -23.32583050
O       20.43316650   -27.89111710   -23.73483090
N       18.66216660   -29.25811770   -23.44183160
H       18.28316500   -30.12411690   -23.07783130
C       17.75216480   -28.63911820   -24.48083110
H       18.23316570   -27.74611850   -24.87983130
C       17.71116640   -29.53011700   -25.76483150
H       17.22316550   -30.45411680   -25.45183180
C       16.80316540   -28.80711750   -26.86583140
H       15.75416560   -28.72211840   -26.55483060
H       17.13216590   -27.79711720   -27.14183040
H       16.90516470   -29.39211850   -27.78783040
C       19.04616550   -29.99511720   -26.52983090
H       19.63616560   -30.71211810   -25.94483180
H       18.77916530   -30.59511760   -27.40783120
H       19.60416600   -29.08511730   -26.78083040
C       16.30416490   -28.42111780   -23.94483180
O       15.70316600   -29.41311840   -23.57583050
N       15.86116600   -27.21411710   -23.85483170
H       16.44716640   -26.43911740   -24.14083100
C       14.45516590   -26.89211850   -23.59783170
H       14.14816570   -27.60511780   -22.83183100
C       14.30616570   -25.47811700   -23.06183050
H       14.93916610   -24.89111710   -23.72683140
C       12.88816550   -24.91211700   -22.98683170
H       12.46616550   -24.92911720   -23.99983020
H       12.23616600   -25.50311850   -22.33183100
H       12.91516590   -23.89411740   -22.57883070
C       14.97316550   -25.49011800   -21.75583080
H       16.06416510   -25.59211730   -21.80883030
H       14.80916600   -24.50411800   -21.30483060
H       14.54316520   -26.23811720   -21.07783130
C       13.65516570   -27.12011720   -24.87383080
O       13.83416560   -26.47011760   -25.81683160
N       12.66516590   -28.00411800   -24.77883150
H       12.64016530   -28.63011740   -23.98283000
C       11.74916550   -28.27511790   -25.89083100
H       12.20916560   -27.81911850   -26.76683040
C       11.48416520   -29.79811670   -26.08983040
H       11.42316530   -30.36211780   -25.15983010
H       10.50116540   -29.89011760   -26.55383110
C       12.52116580   -30.52611730   -26.97883030
H       12.51016520   -30.07911680   -27.97283170
H       13.48316570   -30.48511700   -26.46783070
C       12.00816540   -31.92111780   -27.19183160
H       11.55216600   -32.32411580   -26.28783040
H       11.19016550   -31.83511730   -27.90683170
C       13.18616580   -32.78611760   -27.68183140
H       13.61916540   -32.42111590   -28.61283110
H       13.98716550   -32.80011750   -26.94283100
N       12.79316520   -34.19511800   -28.08183100
H       12.19716550   -34.10611720   -28.89283180
H       13.47216610   -34.90511700   -28.31483080
H       12.16916560   -34.60811610   -27.40283010
C       10.56316570   -27.49611850   -25.64183040
O       10.03916550   -27.48411750   -24.52883150
N       10.00116540   -26.79311750   -26.68983080
H       10.58516600   -26.57311820   -27.48783110
C        8.62716580   -26.15811730   -26.72083090
H        8.09916590   -26.33211710   -25.78383060
C        8.79216580   -24.61511800   -26.98383140
H        9.36616610   -24.49911690   -27.90283010
H        7.77916570   -24.22411730   -27.07183070
C        9.66316600   -23.90711780   -25.97683140
H       10.57116600   -24.49611850   -25.84483150
C       10.08116530   -22.60111810   -26.57883070
H        9.30316540   -21.86111830   -26.80183030
H       10.69916530   -22.13311770   -25.80283160
H       10.83616540   -22.61311720   -27.37383080
C        8.90316580   -23.75211720   -24.64783100
H        8.00016590   -23.13611790   -24.73783110
H        8.67616560   -24.77311710   -24.31783100
H        9.55116560   -23.29611780   -23.88883020
C        7.79616550   -26.74611850   -27.87483020
O        8.17716600   -26.69611740   -29.07883070
N        6.60816570   -27.15611840   -27.50683020
H        6.36316590   -26.95911790   -26.54383090
C        5.65216540   -27.93411830   -28.29283140
H        5.46316580   -27.38511850   -29.21583180
H        6.06016590   -28.87111850   -28.67083170
C        4.24816560   -28.28211780   -27.71283150
O        3.43816570   -28.65111730   -28.56883050
N        4.02516560   -28.19811820   -26.41683010
H        4.74116560   -27.79611780   -25.82283020
C        2.74916550   -28.48611830   -25.76483150
H        1.96416570   -28.11411860   -26.42383000
H        2.63416580   -29.56111720   -25.62883190
C        2.50716570   -27.74611850   -24.39283180
O        3.19616560   -26.80111690   -24.07083130
N        1.65116560   -28.21411710   -23.55283160
H        0.93116560   -28.79711720   -23.96183010
C        1.43616570   -27.86311720   -22.12483020
H        1.57916570   -26.78311730   -22.10683060
C       -0.03683440   -28.23311810   -21.83583070
H       -0.10883440   -29.29711720   -21.60883140
H       -0.26583440   -27.74911690   -20.88683130
C       -1.09583440   -27.72511670   -22.88683130
H       -1.85883440   -27.15811730   -22.35383030
H       -0.66783430   -26.99411770   -23.57283020
C       -1.76483440   -28.80411720   -23.72383120
O       -3.02683420   -28.90811730   -23.93983080
O       -0.96783440   -29.59911730   -24.23683170
C        2.45516560   -28.40311810   -21.15083120
O        2.13516570   -28.73711780   -20.01583100
N        3.65016560   -28.61311720   -21.64383130
H        3.92816570   -28.20611760   -22.52883150
C        4.73716550   -29.34611700   -21.10283090
H        4.39916560   -29.97211840   -20.27783010
C        5.44916580   -30.08711810   -22.27583120
H        6.29416560   -30.67011830   -21.90883060
C        4.56816580   -31.04811670   -23.04383090
H        4.18916560   -31.82711790   -22.37083050
H        3.64816570   -30.64611820   -23.48683170
H        5.10916570   -31.65411760   -23.78083040
O        5.88116550   -29.19811820   -23.22283170
H        6.69716550   -28.80811690   -22.89883040
C        5.77216580   -28.48011780   -20.45683100
O        6.69416570   -28.98411750   -19.85883140
N        5.68616580   -27.16111760   -20.54683110
H        4.86916540   -26.72211840   -20.95383070
C        6.75916580   -26.25711820   -20.00583080
H        7.74216560   -26.49711800   -20.41183090
C        6.52116580   -24.84811780   -20.67083170
H        6.50716540   -25.11711690   -21.72783090
H        5.54416560   -24.57111740   -20.27583120
C        7.46316580   -23.71611790   -20.30683140
H        7.36416580   -23.47711750   -19.24783130
C        8.88416580   -24.04911800   -20.69683070
H        9.63216590   -23.27311710   -20.49283030
H        9.15716550   -24.97611810   -20.17683030
H        8.82316590   -24.28211780   -21.76683040
C        7.12116580   -22.36711690   -21.03983120
H        6.06516550   -22.14811710   -20.83483120
H        7.83416560   -21.59211730   -20.73483090
H        7.24516580   -22.47011760   -22.12483020
C        6.82516570   -26.23411750   -18.44883160
O        5.77916570   -26.08411790   -17.85883140
N        8.02316570   -26.34311680   -17.78683090
H        8.79116540   -26.74111750   -18.31483080
C        8.18416600   -26.22811700   -16.30983160
H        7.24916550   -25.90111730   -15.85583110
C        8.36716560   -27.62611770   -15.71783070
H        8.60116580   -27.48511700   -14.66183090
C        7.26016570   -28.61711690   -15.82383060
H        6.55716560   -28.40811730   -16.63983150
H        7.73816590   -29.59911730   -15.92483140
H        6.64416550   -28.52611730   -14.92083070
O        9.45616530   -28.22711750   -16.30283160
H       10.20016570   -28.26011850   -15.69683070
C        9.20916560   -25.27211760   -15.89483070
O       10.08316610   -24.86311720   -16.64283180
N        9.14716530   -24.77211760   -14.62583070
H        8.51216600   -25.18111800   -13.95183090
C        9.96116540   -23.70811840   -14.12183090
H        9.94416520   -22.95711710   -14.91183090
C        9.46616550   -23.01911740   -12.85583110
H       10.11516570   -22.23311810   -12.46883110
C        8.09816550   -22.39911840   -13.10883140
H        7.35916570   -23.10611720   -13.50583080
H        7.78316550   -21.96511840   -12.15183070
H        8.19016550   -21.59011840   -13.84383110
C        9.36816600   -23.91911700   -11.56483080
H        8.44016550   -23.66311840   -11.05383110
H        9.32516570   -24.96311760   -11.87583070
C       10.53616520   -23.75211720   -10.64183140
H       10.48116590   -24.24511720    -9.66283130
H       11.44316580   -24.04411700   -11.18483070
H       10.65916540   -22.67411800   -10.47983070
C       11.41816520   -24.14311790   -14.03983120
O       12.29416560   -23.28311730   -14.10483070
N       11.71416570   -25.42011830   -13.94483090
H       11.00116540   -26.04911800   -13.59483050
C       13.04316520   -26.02811810   -14.20383070
H       13.70216560   -25.53011700   -13.49283120
C       12.98016550   -27.54011730   -14.00383090
H       13.93116570   -27.96111680   -14.33083060
H       12.88416580   -27.84111790   -12.96083070
O       11.95916560   -28.17411800   -14.68683050
H       11.59416580   -28.76111790   -14.02083110
C       13.66216560   -25.72311780   -15.57883070
O       14.86816600   -25.48111720   -15.75583080
N       12.81016540   -25.63011740   -16.60983090
H       11.82916550   -25.75611690   -16.39083100
C       13.12316610   -25.27111820   -17.96983150
H       14.13016610   -25.66111760   -18.12183000
C       12.13016610   -25.86511800   -18.99183080
H       11.12316610   -25.45911790   -18.89983180
H       12.35016540   -25.54311750   -20.00983050
C       11.98416520   -27.36011700   -18.88883020
H       12.97716520   -27.73511700   -18.63883020
H       11.32716560   -27.52511790   -18.03483010
C       11.46216580   -27.98611830   -20.24483110
O       10.28716560   -27.90911670   -20.56083110
N       12.29916570   -28.74711800   -20.93583110
H       11.87716580   -29.19911770   -21.73783110
H       13.26516530   -28.77511790   -20.63183020
C       13.28816600   -23.73811720   -18.19783020
O       14.21116540   -23.41511730   -18.89883040
N       12.35216520   -22.94511800   -17.64783100
H       11.55216600   -23.36411860   -17.18783190
C       12.49916550   -21.44811820   -17.67183110
H       12.62616540   -21.17811780   -18.71983150
C       11.19616600   -20.66011810   -17.26383020
H       11.16316600   -20.57711790   -16.17783160
C       11.28616520   -19.22811700   -17.82383160
H       11.02716540   -19.14111710   -18.88583180
H       10.65216540   -18.55811690   -17.22983170
H       12.34516530   -18.94311710   -17.86583140
C        9.92616560   -21.25611690   -17.90083120
H        9.62416550   -22.26011850   -17.57783130
H        9.06516550   -20.58311840   -17.81483080
H        9.99916550   -21.34911730   -18.99083140
C       13.73016550   -20.94511800   -16.88683130
O       14.48116590   -20.09711840   -17.37783050
N       13.94116590   -21.50211720   -15.69983100
H       13.30016520   -22.24711800   -15.45383070
C       15.06816580   -21.13411710   -14.81583120
H       15.03416540   -20.09611700   -14.48383140
C       14.77316570   -21.85911750   -13.45483110
H       13.91216560   -21.49111750   -12.88283060
H       14.61416530   -22.93611720   -13.58783050
H       15.68116570   -21.72811700   -12.85283090
C       16.45116620   -21.52511790   -15.40283110
O       17.21116640   -20.59311680   -15.43983080
N       16.65416530   -22.67211720   -16.10983090
H       15.89016530   -23.33611680   -16.13083080
C       17.90316580   -22.87911800   -16.82483100
H       18.66816520   -22.99811740   -16.05783080
C       17.75516510   -24.37611770   -17.35483170
H       16.88516620   -24.53311730   -18.00383190
H       18.59916500   -24.68011860   -17.98683170
H       17.81416510   -25.10011670   -16.53283120
C       18.24316600   -21.88211820   -17.96983150
O       19.36616520   -21.43711850   -18.17983060
N       17.20016480   -21.57111740   -18.81183050
H       16.29716490   -21.97711750   -18.59783170
C       17.19816590   -20.57311820   -19.77583120
H       18.03916550   -20.79611780   -20.43283080
C       16.00116540   -20.67011830   -20.72083090
H       15.12616540   -20.92911720   -20.12483020
C       15.62216570   -19.42411800   -21.55683140
H       14.93816570   -18.83511730   -20.93383030
H       16.41416550   -18.69311710   -21.76083180
H       15.04416560   -19.72911830   -22.43883130
C       16.09916500   -21.96311760   -21.58383180
H       16.45916560   -22.77011680   -20.94583130
H       15.06016540   -22.09011840   -21.88783070
C       17.05716510   -21.90111730   -22.81183050
H       16.69916530   -21.29311750   -23.65183070
H       17.98716550   -21.36711690   -22.57983020
H       17.35716630   -22.87811850   -23.21183010
C       17.49216650   -19.15711780   -19.23783110
O       18.05316540   -18.28211780   -19.90483090
N       17.16916660   -18.88211820   -18.01783180
H       16.59116550   -19.49711800   -17.45883180
C       17.45916560   -17.49211690   -17.47083090
H       17.08316610   -16.80211830   -18.22683140
C       16.84616470   -17.21511840   -16.14283180
H       17.10916520   -16.18911740   -15.88483050
H       15.76716520   -17.37411690   -16.15983010
O       17.40916630   -18.02911760   -15.12283130
H       17.18716620   -18.93811800   -15.33683110
C       18.95416640   -17.30211830   -17.42483140
O       19.35616490   -16.18411830   -17.59583090
N       19.84516530   -18.27011680   -17.17183110
H       19.32216640   -19.12411690   -17.02483180
C       21.24316600   -18.04111670   -16.98083110
H       21.33416560   -17.24411770   -16.24283030
C       21.81016540   -19.34111790   -16.43383030
H       21.74516490   -20.17111780   -17.14783100
H       22.87516590   -19.09811780   -16.32783130
H       21.22816660   -19.60911750   -15.54383090
C       21.91316600   -17.53911780   -18.25583080
O       22.04416660   -18.22211840   -19.22683140
N       22.33916470   -16.24411770   -18.29683110
H       22.25316620   -15.63911720   -17.48883060
C       22.92616650   -15.67011740   -19.55283160
H       22.40116500   -16.08411790   -20.41383170
C       22.71116640   -14.16811750   -19.60283090
H       21.77916530   -14.02411750   -19.05583000
H       23.47716520   -13.54511740   -19.13983150
C       22.59116550   -13.72711750   -21.09083180
H       23.62016490   -13.64011760   -21.43983080
H       21.84716610   -14.30311780   -21.64283180
C       22.07816510   -12.27811720   -20.99583050
H       21.24616620   -12.15611740   -20.30183030
H       22.85516550   -11.62711720   -20.59683040
N       21.78916550   -11.70611760   -22.34183120
H       20.82316590   -11.55111790   -22.59183120
C       22.65716550   -11.47611810   -23.27083020
N       23.95316510   -11.51911740   -23.14383130
H       24.34516530   -11.67311760   -22.22583010
H       24.62216570   -11.39811800   -23.89083100
N       22.24816510   -11.10411740   -24.43183140
H       21.26716610   -11.01711750   -24.65583040
H       22.88016510   -10.96211720   -25.20683100
C       24.48516650   -15.96111770   -19.68783190
O       24.83816530   -16.17811780   -20.83183100
N       25.25316620   -16.09611700   -18.60883140
H       24.78116610   -16.01211740   -17.71583180
C       26.65316580   -16.70411680   -18.57983020
H       27.20916560   -16.34411810   -19.44483180
C       27.28516580   -16.27211760   -17.20883180
H       28.33016590   -16.58311840   -17.22683140
H       27.28716660   -15.18411730   -17.27583120
C       26.58916470   -16.72911830   -15.91983130
O       27.26616480   -16.93511770   -14.83183100
O       25.38516620   -16.87311740   -15.92083070
C       26.58716580   -18.22611810   -18.63683130
O       27.34416580   -18.96011730   -19.28983120
N       25.55016520   -18.74911690   -18.04583170
H       25.01316640   -18.13011740   -17.45083050
C       25.24016570   -20.14011760   -17.96983150
H       26.16816520   -20.71211810   -17.97883030
H       24.66816520   -20.31211850   -17.05883030
C       24.44616510   -20.70511820   -19.14783100
O       23.65816500   -21.62911800   -18.92083170
N       24.68716620   -20.17411800   -20.35383030
H       25.51916500   -19.60011670   -20.41083150
C       23.93716620   -20.32711790   -21.67583080
H       22.86716650   -20.40711780   -21.48083110
C       24.19716640   -19.04311750   -22.38483050
H       23.62316510   -19.10411830   -23.30983160
H       23.60116580   -18.32211690   -21.82383160
O       25.56816480   -18.77111820   -22.56283190
H       25.56216620   -17.81911850   -22.43783190
C       24.25116540   -21.62311740   -22.48383140
O       24.12816620   -21.56111720   -23.67383000
N       24.85016630   -22.66511730   -21.89983180
H       25.03616520   -22.51911740   -20.91383170
C       25.24916650   -23.89811710   -22.59483150
H       25.89216610   -23.57311820   -23.41283040
H       25.89316560   -24.52111820   -21.97483060
C       24.10916520   -24.72511670   -23.17283060
O       24.08616640   -25.15611840   -24.30183030
N       23.06616590   -24.69811820   -22.38083080
H       23.11916540   -24.24911690   -21.47383120
C       21.71216580   -25.07011800   -22.77483180
H       21.74916650   -26.14411740   -22.95283130
C       20.72116470   -24.66711810   -21.65783120
H       21.14616580   -24.99311830   -20.70883180
C       20.47516630   -23.18611720   -21.59183120
H       19.90416530   -22.86411860   -20.71183010
H       21.47316550   -22.73711780   -21.52383040
H       19.86916540   -22.67311670   -22.34983060
C       19.28116610   -25.10111810   -21.73483090
H       18.73616600   -24.58411790   -22.53383060
H       19.11816600   -26.18611720   -21.75283050
H       18.73816490   -24.79811670   -20.83083150
C       21.13916590   -24.39011760   -24.05483060
O       21.71416470   -23.39211850   -24.41883090
N       20.10016630   -24.94811820   -24.71683120
H       19.82616620   -25.88511850   -24.44183160
C       19.59116550   -24.39911840   -25.93683050
H       19.82116510   -23.33511730   -25.99483110
C       20.57316590   -24.94611740   -27.00883100
H       21.59916500   -24.63411710   -26.81283190
C       20.62416650   -26.41711810   -27.21183010
H       21.44516560   -26.58711810   -27.91983030
H       20.96816640   -26.83411790   -26.25783160
H       19.69916530   -26.87511830   -27.58483120
O       20.29116630   -24.34211730   -28.21283150
H       20.78816600   -23.52211760   -28.25983050
C       18.10216520   -24.67211720   -26.10283090
O       17.55816650   -25.34211730   -25.22383120
N       17.46416470   -23.98011780   -27.04583170
H       17.91716580   -23.40811730   -27.74983020
C       15.93116570   -23.98311810   -27.25783160
H       15.47916600   -24.47511670   -26.39683150
C       15.35616590   -22.52611730   -27.26783180
H       15.68116570   -21.93911740   -28.12683110
C       13.86416530   -22.59211730   -27.57983020
H       13.55016520   -21.54211810   -27.61783030
H       13.54416560   -22.93311690   -28.57183070
H       13.37116530   -23.20711710   -26.81583020
C       15.53716560   -21.86311720   -25.91883090
H       15.13716600   -20.84711840   -25.81183050
H       15.03016570   -22.48411750   -25.17083170
H       16.61516570   -21.81711770   -25.71983150
C       15.57216550   -24.65311810   -28.61283110
O       16.21116640   -24.42611690   -29.58883090
N       14.57716560   -25.57711790   -28.58583070
H       14.09816550   -25.72611810   -27.70583150
C       14.07316590   -26.30711750   -29.73683170
H       14.52416610   -25.88311770   -30.63483050
C       14.55416580   -27.73111720   -29.59283070
H       15.64116570   -27.69811820   -29.51883130
H       14.10616590   -28.26111790   -28.75183110
C       14.16116520   -28.65611840   -30.78583150
H       14.27116580   -29.71611790   -30.55783080
H       13.10416600   -28.51111790   -31.00783160
C       14.87416550   -28.42311670   -32.06183240
O       15.88716600   -27.69811820   -32.16283040
O       14.51116560   -29.04711720   -33.08483120
C       12.54816530   -26.27811810   -29.85383030
O       11.88416580   -26.61311720   -28.87883190
N       12.04016590   -25.87011720   -30.99083140
H       12.66116520   -25.37511830   -31.61883160
C       10.60316560   -25.85911750   -31.30883030
H        9.97216610   -25.86211780   -30.41983030
C       10.14816570   -24.73811720   -32.26283260
H       10.48016550   -24.90711780   -33.28683090
H        9.06216530   -24.68211750   -32.33082960
C       10.62916560   -23.35211750   -31.87883190
H       11.71616550   -23.31011770   -31.82283020
C       10.16116520   -22.37211800   -32.90883260
H       10.54116540   -22.59811780   -33.91382980
H        9.06416610   -22.39011760   -32.89083100
H       10.43016530   -21.40611840   -32.46583180
C       10.18316560   -22.80411720   -30.54483030
H        9.13016610   -22.50611690   -30.47783090
H       10.38416580   -23.47811700   -29.70283130
H       10.84216590   -21.95311740   -30.33283040
C       10.10516550   -27.11411860   -31.90683170
O       10.76416590   -27.60911750   -32.80483250
N        8.86416530   -27.57311820   -31.64583020
H        8.35816570   -27.06611820   -30.92883110
C        8.18516540   -28.49111750   -32.64282990
H        8.83316610   -29.33611680   -32.87282940
C        6.89016580   -29.03511810   -31.98183060
H        7.06616540   -29.62011720   -31.07883070
H        6.12516550   -28.27311710   -31.83083150
O        6.11616560   -29.82011800   -32.91482930
H        5.52916570   -30.29911800   -32.32482910
C        7.84316590   -27.83211710   -33.96683120
O        7.17716550   -26.81111720   -34.05982970
N        8.20816610   -28.54011730   -35.01082990
H        8.48116590   -29.50011830   -34.83882900
C        7.77216580   -28.12711720   -36.36582950
H        7.95816560   -27.05711750   -36.45983120
C        8.59516530   -29.02511790   -37.39282990
H        9.67616560   -28.99611850   -37.25983050
H        8.24916550   -30.03211780   -37.15883260
C        8.24916550   -28.83911710   -38.89683150
H        8.60816570   -29.64511680   -39.53783040
H        7.18216560   -29.03111840   -39.00583270
C        8.76716520   -27.49211690   -39.39382930
O        9.50616550   -26.70211790   -38.60182950
O        8.54516600   -27.15511700   -40.59583280
C        6.27616550   -28.38711740   -36.67283250
O        5.67116550   -27.83111760   -37.51983260
N        5.68116570   -29.27711680   -35.87783050
H        6.27416560   -29.67211720   -35.15682980
C        4.28916550   -29.67711830   -35.96282960
H        4.10316560   -29.79811670   -37.03083040
C        4.11316590   -31.06611820   -35.37982940
H        4.62416550   -31.82911680   -35.98083110
H        4.35016580   -31.20211790   -34.31682970
H        3.03916570   -31.21811680   -35.53882980
C        3.19716570   -28.71211810   -35.36383060
O        2.03116560   -29.00711820   -35.40583040
N        3.64816570   -27.53411670   -34.87383270
H        4.66116570   -27.53411670   -34.87683110
C        2.86016560   -26.39511680   -34.49383160
H        1.80916560   -26.63711740   -34.33583070
C        3.43616560   -25.79711720   -33.19683070
H        2.93816570   -24.85611720   -32.92983250
H        3.25216560   -26.44311710   -32.32983020
H        4.51716570   -25.62811850   -33.28182980
C        2.82416560   -25.25911710   -35.49383160
O        2.08416560   -24.33211710   -35.35783000
N        3.65116570   -25.37411690   -36.56283190
H        4.18016580   -26.23711780   -36.57382970
C        3.76216550   -24.31611820   -37.52983090
H        3.99516560   -23.39311790   -36.99883270
C        4.96416570   -24.63111690   -38.49082950
H        5.87116580   -24.82611850   -37.91883090
H        4.71316580   -25.57711790   -38.96982960
C        5.23416570   -23.58911710   -39.63483050
H        4.33716580   -23.27511790   -40.16883090
H        5.67616560   -22.73811720   -39.11582950
C        6.19116540   -24.20311740   -40.72183230
H        5.73816590   -25.06911850   -41.20582960
H        6.38116550   -23.38611790   -41.41783140
N        7.56516550   -24.53511810   -40.17683030
H        7.67616560   -25.51411820   -39.95283130
C        8.56116580   -23.73111720   -39.82783130
N        8.42816540   -22.41011810   -40.01782990
H        7.58216570   -22.01011850   -40.39783100
H        9.21816540   -21.80811690   -39.83383180
N        9.65316580   -24.20311740   -39.32583240
H        9.77916530   -25.16311840   -39.03783040
H       10.29016590   -23.50211720   -38.97583010
C        2.44116570   -24.07311820   -38.32783130
O        1.98716570   -22.88511850   -38.35683060
N        1.71616570   -25.05311780   -38.77283100
H        2.10416560   -25.97411730   -38.60683060
C        0.48816560   -24.81911850   -39.53982930
H        0.63716570   -23.95911790   -40.19182970
C        0.32116570   -26.01411820   -40.42683030
H        0.37416570   -26.93611720   -39.83483120
H       -0.66983440   -25.95111850   -40.89282990
H        1.12316560   -26.02411840   -41.17583080
C       -0.73483440   -24.44511800   -38.63383100
O       -1.70783440   -23.98611830   -39.21483230
N       -0.63983430   -24.73911860   -37.33283230
H        0.24916560   -25.02311710   -36.93683240
C       -1.70683430   -24.19511800   -36.48783110
H       -2.70483450   -24.29811670   -36.91283040
H       -1.66283440   -24.79411700   -35.57783130
C       -1.45583440   -22.78311730   -36.11183170
O       -2.40983440   -22.06011770   -35.98983000
N       -0.20483440   -22.28711700   -35.90782930
H        0.57016560   -22.92411800   -35.76583100
C        0.04716560   -20.86711690   -35.77283100
H       -0.60383430   -20.38711740   -35.04183200
C        1.50816560   -20.65511700   -35.42882920
H        2.23916550   -21.27311710   -35.95183180
C        2.03316570   -19.19711690   -35.53982930
H        2.07516570   -18.79311750   -36.55883030
H        1.54416560   -18.50411800   -34.84383010
H        3.09416560   -19.34711840   -35.30583190
C        1.69416560   -20.99211690   -34.02083210
H        2.69216560   -20.73211670   -33.64683150
H        0.99416570   -20.52811810   -33.31483080
H        1.73616560   -22.07911680   -33.87783050
C       -0.34583430   -20.08911710   -37.04883190
O       -1.19383430   -19.19511800   -36.96583180
N        0.13816570   -20.55611800   -38.21583180
H        0.71816560   -21.38111690   -38.30282970
C       -0.31883440   -20.03511810   -39.48883060
H        0.10816560   -19.04011730   -39.61883160
C        0.28616570   -20.90011790   -40.58583070
H        1.36416570   -20.97011760   -40.43883130
H       -0.14383440   -21.90211680   -40.56983180
C       -0.02883440   -20.18911740   -41.84683230
H       -1.03783440   -20.50611690   -42.10983280
H        0.05016560   -19.12711720   -41.61183170
C        0.95316570   -20.48911860   -43.01483150
H        1.94416560   -20.08311840   -42.80883030
H        1.03116560   -21.57511710   -43.06183240
C        0.42616560   -20.06811710   -44.42082980
H        1.20116570   -20.38311770   -45.11983110
H       -0.45983440   -20.66711810   -44.62883000
N       -0.01583440   -18.67511750   -44.52883150
H       -0.37983440   -18.47211840   -45.44882970
H       -0.71883430   -18.46311760   -43.83483120
H        0.72616570   -18.01211740   -44.35483170
C       -1.82683430   -20.00111770   -39.57783130
O       -2.43283440   -19.12211800   -40.17182920
N       -2.57683440   -21.03711700   -39.09283070
H       -2.11983440   -21.85211750   -38.70183180
C       -4.06983420   -21.03811840   -39.22483060
H       -4.21883440   -20.99911690   -40.30382920
C       -4.55983450   -22.42111780   -38.76983260
H       -4.31383420   -22.57611850   -37.71183010
H       -5.64683440   -22.27611730   -38.78583150
H       -4.23783450   -23.19011690   -39.48283000
C       -4.75583460   -19.75111770   -38.63983150
O       -5.75283430   -19.28411670   -39.17483140
N       -4.33383420   -19.19911770   -37.50983050
H       -3.45483450   -19.53611760   -37.13483050
C       -4.93483450   -17.93411830   -37.06183240
H       -5.99383450   -17.94811820   -37.31883240
C       -4.75183440   -17.85211750   -35.53583150
H       -4.79683450   -16.82711790   -35.16783140
H       -5.58183430   -18.36911770   -35.05483250
O       -3.53683420   -18.22311780   -34.95582960
H       -3.80283430   -19.09411810   -34.64982990
C       -4.28983450   -16.67511750   -37.76082990
O       -4.97583440   -15.66811750   -37.86783220
N       -3.01383420   -16.77511790   -38.20083240
H       -2.60283450   -17.70011710   -38.22083280
C       -2.44383430   -15.76511760   -39.11983110
H       -2.45783420   -14.79811760   -38.61783220
C       -0.96783440   -16.24511720   -39.38682940
H       -0.52883430   -16.45911790   -38.41183090
H       -0.87583430   -17.21411710   -39.87783050
O       -0.32883440   -15.34311770   -40.27582930
H       -0.03683440   -14.55011750   -39.82083130
C       -3.24183440   -15.67411800   -40.39883040
O       -3.58283420   -14.59911730   -40.80883030
N       -3.65183420   -16.74111750   -41.03783040
H       -3.31283430   -17.60211750   -40.62583160
C       -4.51183410   -16.76411820   -42.22583010
H       -4.14183430   -16.09511760   -43.00283050
C       -4.61483430   -18.23111720   -42.77383040
H       -4.91783430   -18.81911850   -41.90782930
H       -5.42483430   -18.27511790   -43.50183110
C       -3.26683430   -18.76311680   -43.22682950
O       -2.29083440   -17.99111750   -43.25083160
O       -3.19383430   -19.90811730   -43.64683150
C       -5.90283440   -16.25611690   -41.92483140
O       -6.57683420   -15.59811780   -42.77083210
N       -6.50683450   -16.52111820   -40.74883270
H       -5.99483440   -17.20811840   -40.20783230
C       -7.86483430   -15.90311720   -40.27083210
H       -8.61183450   -16.27711680   -40.97183230
C       -8.25583460   -16.59111790   -38.97283170
H       -8.42483430   -17.66411780   -39.12783050
H       -7.52483420   -16.53211780   -38.15782930
C       -9.52683450   -16.05611800   -38.42882920
C      -10.68783470   -16.71211810   -38.69882970
H      -10.77783390   -17.64711760   -39.23183060
N      -11.77783390   -16.07411770   -38.04983140
H      -12.74783420   -16.34911730   -38.10983280
C      -11.28783420   -14.96411800   -37.36683270
C      -12.00083450   -13.91111760   -36.68883130
H      -13.07483480   -13.79811760   -36.65883260
C      -11.18183420   -12.85311790   -36.16583250
H      -11.61583420   -12.01311780   -35.64382930
C       -9.81283470   -13.01111790   -36.23683170
H       -9.22283460   -12.22611810   -35.78683090
C       -9.17283440   -13.98711780   -36.97783280
H       -8.13183400   -13.96211720   -37.26583100
C       -9.91083430   -15.05611800   -37.48382950
C       -7.85083440   -14.35511780   -40.18482970
O       -8.72883420   -13.66911790   -40.73083110
N       -6.72583440   -13.79611780   -39.78583150
H       -6.04183440   -14.46111770   -39.44483180
C       -6.42483430   -12.36111740   -39.83882900
H       -7.26883460   -11.80711750   -39.42782970
C       -5.12683440   -12.03211780   -38.97583010
H       -4.32783410   -12.71911720   -39.25383000
C       -4.69583420   -10.59111790   -39.18482970
H       -5.49283460    -9.85311790   -39.03282930
H       -3.92183450   -10.31411740   -38.45783230
H       -4.20283410   -10.44511800   -40.15383150
C       -5.55183460   -12.09611800   -37.49683000
H       -6.33583450   -11.34711740   -37.32983020
H       -5.98783450   -13.05311780   -37.18482970
H       -4.75683450   -11.84211730   -36.78583150
C       -6.26083420   -11.83111760   -41.27383040
O       -6.90583420   -10.83511730   -41.65782930
N       -5.51783420   -12.51811790   -42.17283250
H       -5.26583430   -13.47811790   -41.96982960
C       -5.31883430   -12.02011780   -43.56283190
H       -4.99083420   -10.99711800   -43.37783050
C       -4.23683450   -12.77211760   -44.27283100
H       -3.35383440   -12.56311800   -43.66983030
H       -4.57783410   -13.80511760   -44.20883180
C       -4.12983420   -12.33911800   -45.77783200
H       -3.32183430   -12.94411750   -46.18983080
H       -5.08183430   -12.53511710   -46.27083210
S       -3.64283440   -10.65211770   -45.98683170
C       -4.00383420   -10.47611810   -47.72783280
H       -3.87283440   -11.43711760   -48.24082950
H       -5.01483440   -10.05611800   -47.80483250
H       -3.35683440    -9.68911740   -48.13383100
C       -6.68083430   -12.06311800   -44.36383060
O       -6.90783450   -11.26111790   -45.25083160
N       -7.65783450   -12.98211770   -44.08882900
H       -7.39583440   -13.70611760   -43.42983250
C       -8.98483470   -12.98311810   -44.68383030
H       -8.79283430   -12.91511730   -45.75482940
C       -9.65383430   -14.27411750   -44.28483200
H       -8.99083420   -15.04711720   -44.67383190
H       -9.59283450   -14.37711720   -43.20083240
C      -11.03183460   -14.42811780   -44.76383210
O      -11.93283460   -14.31511780   -43.88183210
O      -11.27583410   -14.54511740   -45.99383160
C       -9.85583400   -11.84811780   -44.16983030
O      -10.62183480   -11.16811750   -44.91283040
N       -9.67983440   -11.48411750   -42.91683200
H       -9.03583430   -12.04211810   -42.36883160
C      -10.26083470   -10.33811760   -42.14982990
H      -11.32083420   -10.30011750   -42.39883040
C       -9.97683430   -10.38011740   -40.58983230
H       -8.93883420   -10.32311730   -40.25983050
H      -10.55883410    -9.51511760   -40.27383040
O      -10.48883440   -11.58311750   -40.06983180
H       -9.92183400   -12.31111720   -40.33683010
C       -9.80783460    -9.04011730   -42.81383130
O      -10.60583400    -8.11911770   -42.96982960
N       -8.51183410    -8.98811720   -43.20883180
H       -7.89483450    -9.76211740   -42.99183270
C       -7.91883420    -7.80811740   -43.84583280
H       -8.23583410    -6.93611760   -43.27482990
C       -6.41483450    -7.91511770   -43.81082920
H       -6.20083430    -8.15911770   -42.76983260
H       -6.05983450    -8.80811790   -44.32583240
C       -5.81083440    -6.56111760   -44.21583180
H       -6.29983430    -6.08911750   -45.06682970
H       -5.98983430    -5.90911770   -43.35983280
S       -4.05983450    -6.55511760   -44.39282990
C       -3.83083440    -7.10011770   -46.08082960
H       -2.75283430    -7.24611760   -46.21583180
H       -4.14783430    -8.11711790   -46.34383010
H       -4.09783460    -6.26011750   -46.73483280
C       -8.35183430    -7.75011780   -45.30683140
O       -8.76983450    -6.69011780   -45.76583100
N       -8.51983450    -8.84011750   -46.09482960
H       -8.32083420    -9.74411770   -45.68283080
C       -9.00283430    -8.84411720   -47.49383160
H       -8.46483420    -8.14011760   -48.12883000
C       -8.76383400   -10.32011800   -47.94583130
H       -7.71583410   -10.50311760   -47.70582960
H       -9.42383480   -10.89511780   -47.29582980
C       -9.03683470   -10.65111730   -49.43083190
O       -9.79283430    -9.96211720   -50.07883070
N       -8.50483420   -11.69411750   -50.05583190
H       -8.63183400   -11.90411760   -51.03882980
H       -8.28083420   -12.49011800   -49.47083280
C      -10.48383430    -8.39511780   -47.55683140
O      -10.88283440    -7.63611750   -48.43983080
N      -11.31383420    -8.95111750   -46.65682980
H      -11.03583430    -9.67811780   -46.00783160
C      -12.69483470    -8.53711800   -46.50883100
H      -12.98683450    -8.12911800   -47.47682950
C      -13.47083470    -9.79111770   -46.06183240
H      -13.09883400   -10.02411750   -45.06383130
H      -14.52083400    -9.50011730   -46.01983260
C      -13.30383400   -10.99111750   -47.01583100
H      -12.27983470   -11.36411760   -46.99483110
H      -13.90383430   -11.81911750   -46.63983150
C      -13.68883420   -10.77911760   -48.46483230
H      -14.55183410   -10.11611750   -48.53282930
H      -12.89283470   -10.32911780   -49.05683140
C      -14.17883400   -12.05611800   -49.20682910
H      -14.86183450   -12.59811780   -48.55282970
H      -14.76683430   -11.85411740   -50.10083010
N      -13.05283450   -12.90811730   -49.66482930
H      -12.57183460   -12.52011780   -50.46382900
H      -12.35983470   -13.03611760   -48.94182970
H      -13.43283460   -13.79211810   -49.97183230
C      -12.94783400    -7.27411750   -45.62282940
O      -14.08983420    -7.13711790   -45.26383210
N      -11.90283390    -6.51711750   -45.26082990
H      -10.98083400    -6.89911750   -45.43383030
C      -11.96283440    -5.19211770   -44.63183210
H      -10.92983440    -4.85311750   -44.55282970
H      -12.44383430    -4.48011780   -45.30382920
C      -12.60683440    -5.19611740   -43.22383120
O      -12.51083470    -4.17711780   -42.49082950
N      -13.01683430    -6.34311770   -42.68582920
H      -13.28783420    -7.09911780   -43.30382920
C      -13.64583400    -6.44811770   -41.31682970
H      -14.57183460    -5.87711760   -41.38582990
C      -13.87183480    -7.89811750   -40.96483230
H      -14.29783440    -7.88011740   -39.96183010
C      -14.71383480    -8.75311760   -41.90583040
H      -14.21983430    -8.82011800   -42.88283160
H      -14.79283430    -9.75011730   -41.45483020
H      -15.77783390    -8.49011800   -41.95383070
O      -12.67283440    -8.59611800   -40.84083180
H      -12.07583430    -8.18111800   -41.46783070
C      -12.89383410    -5.84211780   -40.02183150
O      -11.66483400    -5.99311780   -39.84383010
N      -13.60683440    -5.11011740   -39.20383070
H      -14.60583400    -5.05911780   -39.36383060
C      -13.14083480    -4.37511780   -37.94383240
H      -12.29283430    -3.73811770   -38.19783020
C      -14.19583420    -3.37611770   -37.52582930
H      -14.62483410    -2.86511750   -38.38682940
H      -15.07083420    -3.85311770   -37.08483120
C      -13.59683420    -2.37511750   -36.60983280
O      -12.63383390    -1.63511770   -36.97283170
O      -14.10983470    -2.20511770   -35.49583050
C      -12.78083420    -5.24711750   -36.72983170
O      -13.64983460    -6.03211780   -36.39382930
N      -11.60683440    -5.27411750   -36.04582980
H      -10.96583460    -4.61711740   -36.47483060
C      -11.05883410    -6.14211750   -34.98183060
H      -11.78483390    -6.17611740   -34.16983030
C      -10.84883400    -7.53211780   -35.54682920
H      -10.26283450    -7.45711760   -36.46282960
H      -10.26783470    -8.05511760   -34.78783040
O      -12.09383390    -8.23911760   -35.67283250
H      -12.68883420    -7.55911780   -35.99782940
C       -9.68183420    -5.59311770   -34.36083220
O       -8.88583470    -4.89611770   -34.98983000
N       -9.49225288    -5.86505750   -33.06517603
H      -10.19908511    -6.43729444   -32.60433051
C       -8.50617363    -5.20269597   -32.19259652
H       -8.64146719    -4.12422116   -32.30834568
C       -8.82777584    -5.56315664   -30.73227864
H       -9.93117446    -5.47127900   -30.63794952
H       -8.56697494    -6.62690017   -30.58386891
C       -8.16818427    -4.67655131   -29.68944682
C       -7.23153877    -5.17169106   -28.75736438
H       -6.97638379    -6.24088958   -28.75220717
C       -6.63589281    -4.32466131   -27.80224827
H       -5.90336811    -4.73692783   -27.09602919
C       -6.98877451    -2.95794820   -27.75559686
O       -6.43596990    -2.07174385   -26.87176087
H       -6.00423819    -2.54609345   -26.12130828
C       -7.95743051    -2.45718389   -28.65406125
H       -8.24454312    -1.39940115   -28.59621247
C       -8.53158729    -3.31049323   -29.60628454
H       -9.30077233    -2.91450880   -30.28226721
C       -7.03706462    -5.53215556   -32.54305572
O       -6.71394864    -6.67691869   -32.81476157
N       -6.16183420    -4.51311780   -32.61283110
H       -6.57083420    -3.60311770   -32.43683240
C       -4.83283420    -4.68311740   -33.20383070
H       -4.32983450    -3.73411750   -33.01683040
H       -4.31783440    -5.52311750   -32.73783110
C       -4.75183440    -5.05311780   -34.73483280
O       -3.73383430    -4.89011760   -35.32083130
N       -5.88983440    -5.38511750   -35.42782970
H       -6.74883410    -5.38411760   -34.89083100
C       -6.03883460    -5.57311770   -36.89982990
H       -5.08183430    -5.91211750   -37.29682920
C       -7.09183450    -6.65311770   -37.15483090
H       -8.00483420    -6.23711780   -36.72783280
C       -7.17783450    -6.87911750   -38.68283080
H       -6.17283440    -7.07911780   -39.07583240
H       -7.81883430    -7.70911740   -39.00583270
H       -7.65583420    -6.09111790   -39.27783200
C       -6.74383450    -8.04911800   -36.60783000
H       -5.76483440    -8.40211770   -36.95483020
H       -6.88083460    -8.02811720   -35.51983260
H       -7.55183460    -8.75111770   -36.84883120
C       -6.41183420    -4.29211760   -37.55282970
O       -5.83583450    -3.89011760   -38.50683210
N       -7.38183450    -3.59411760   -36.97783280
H       -7.87383410    -4.14311740   -36.28383260
C       -7.87683440    -2.30111770   -37.38883210
H       -7.18183420    -1.90811770   -38.13083270
C       -9.21883390    -2.36711760   -38.07783130
H       -9.49483390    -1.34211770   -38.32683180
C       -9.35083390    -3.23811770   -39.35783000
H       -8.49583440    -3.02611760   -40.01283260
H       -9.46683410    -4.32111740   -39.22983170
H      -10.20083430    -2.80511760   -39.89883040
O      -10.15083410    -2.78611760   -37.15782930
H      -10.62483410    -1.99611760   -36.89083100
C       -8.02783390    -1.22311760   -36.35083010
O       -8.02083400    -0.03611760   -36.67483140
N       -8.40383430    -1.55911770   -35.10383220
H       -8.42383480    -2.50411770   -34.73983000
C       -8.75583460    -0.38211760   -34.19783020
H       -9.16283420     0.40088240   -34.83782960
C       -9.90583420    -0.66111760   -33.23483280
H      -10.18183420     0.29688240   -32.79383090
C      -11.19583420    -1.31911770   -33.77083210
H      -10.99183460    -2.20611760   -34.38283160
H      -11.82583430    -1.73611760   -32.97583010
H      -11.77283480    -0.57711760   -34.33583070
O       -9.48983480    -1.35611760   -32.16482930
H       -8.78283410    -0.89811760   -31.70483020
C       -7.45483450     0.06988240   -33.51483150
O       -6.58583450    -0.72411760   -33.25783160
N       -7.38683410     1.38888240   -33.21282960
H       -8.14283470     1.98288240   -33.53182980
C       -6.58583450     1.88888240   -32.08182910
H       -5.52883430     1.68288240   -32.24883270
H       -6.82383440     2.93788240   -31.90283010
C       -6.81583450     1.19688240   -30.77283100
O       -7.67183450     0.34788240   -30.52883150
N       -5.91812788     1.52495881   -29.84444525
H       -5.23887604     2.23612192   -30.07477376
C       -5.74092682     0.82199338   -28.56894650
H       -6.14926783    -0.18354048   -28.66423188
C       -4.23503582     0.68116871   -28.28956245
H       -3.83017730     1.65770301   -27.99173559
H       -4.09008475     0.01377121   -27.43023169
C       -3.43704726     0.14906941   -29.46962822
C       -3.47494399    -1.22330563   -29.78260633
H       -4.04111692    -1.90432424   -29.16184065
C       -2.79073537    -1.70861613   -30.91212131
H       -2.82518817    -2.76096440   -31.15283159
C       -2.06522391    -0.82475011   -31.73041814
H       -1.53460165    -1.19715139   -32.59601625
C       -2.02135627     0.54541272   -31.41936700
H       -1.45735474     1.22090750   -32.04905724
C       -2.70739319     1.03271294   -30.29199982
H       -2.67851442     2.08937940   -30.06618978
C       -6.47188644     1.52017449   -27.41256489
O       -6.69023527     2.71782295   -27.47068979
N       -6.79736082     0.78267037   -26.34731699
H       -6.64069083    -0.22021032   -26.40432826
C       -7.28049668     1.32600739   -25.06939781
H       -7.36594019     0.51954831   -24.34279578
H       -6.53610148     2.02683384   -24.69085411
C       -8.63405291     2.04742790   -25.14157602
O       -9.50230936     1.69534523   -25.93064658
N       -8.80427378     3.08894321   -24.32134188
H       -8.03668315     3.33731746   -23.69003425
C      -10.01818647     3.91951515   -24.30982865
H      -10.88122474     3.28470890   -24.10114006
C       -9.87847289     4.95174451   -23.19088125
H       -9.58274518     4.47743369   -22.25039015
H       -9.11709062     5.69607866   -23.45337158
H      -10.82892140     5.47689259   -23.03000298
C      -10.25877495     4.64563850   -25.64925743
O      -11.38648414     4.89145455   -26.04210182
N       -9.17583470     4.95488210   -26.36483000
H       -8.27883430     4.75288250   -25.93983080
C       -9.14483450     5.60388230   -27.74283030
H       -9.87583450     6.41188240   -27.70483020
C       -7.72583440     6.12688260   -27.98283000
H       -7.47983460     6.08788250   -29.04383090
C       -7.54383420     7.55788230   -27.65083120
H       -6.50583460     7.85688260   -27.84083180
H       -8.18783470     8.11688230   -28.34183120
H       -7.89883420     7.89788250   -26.66983030
O       -6.75683450     5.36388250   -27.23983000
H       -6.57583430     4.56588220   -27.74183080
C       -9.47483440     4.55088230   -28.88083080
O       -9.20483400     4.83088250   -30.03983120
N      -10.01748761     3.36465755   -28.56083879
H      -10.16448742     3.16887328   -27.57644724
C      -10.37842018     2.29932736   -29.52758486
H       -9.59079181     2.26388371   -30.28048957
C      -10.39235508     0.92105122   -28.85163677
H      -10.64361852     0.15757837   -29.58962755
H       -9.39494984     0.70480571   -28.46688974
O      -11.31874129     0.86749521   -27.78211025
H      -10.80888586     1.11787704   -26.98455374
C      -11.68471328     2.53556816   -30.31231727
O      -12.10007372     1.69935062   -31.09379424
N      -12.34383390     3.68488240   -30.14283180
H      -12.11683460     4.29988240   -29.37083050
C      -13.30683420     4.31688260   -31.12383080
H      -13.98983480     3.55988240   -31.50983050
C      -14.05183410     5.57088230   -30.52783010
H      -14.76083470     5.99188230   -31.25183110
H      -14.66083430     5.29888250   -29.65683170
C      -13.07183460     6.62888240   -30.05483060
N      -12.33483410     6.71588230   -28.89283180
C      -11.74783420     7.88088230   -28.92083170
H      -11.19883440     8.30988220   -28.09583090
N      -12.03283410     8.55188270   -30.01183130
H      -11.70383450     9.47588250   -30.25483130
C      -12.91983410     7.80488250   -30.76783180
H      -13.43183420     8.00288200   -31.69783020
C      -12.53583430     4.84388260   -32.40782930
O      -13.20983410     5.03988220   -33.41583250
N      -11.19183440     4.85188250   -32.45283130
H      -10.68783470     4.60188250   -31.61083030
C      -10.43783470     5.14788250   -33.70783230
H      -11.06983470     5.73388240   -34.37583160
C       -9.20383450     5.99788240   -33.38582990
H       -8.55083470     5.31688260   -32.83983230
H       -8.56483460     6.13188220   -34.25783160
C       -9.37983420     7.33888240   -32.61582950
H      -10.00483420     8.04188250   -33.16482930
H       -9.70783420     7.14188240   -31.59583090
C       -7.97683430     7.94188260   -32.51782990
H       -7.22483440     7.15988250   -32.41382980
H       -7.81983420     8.47888280   -33.45383070
N       -7.91183420     8.86888220   -31.37483020
H       -8.76183410     9.18388270   -30.92883110
C       -6.84283450     9.43488220   -30.86483000
N       -5.59583430     9.19188210   -31.24683000
H       -5.26583430     8.69588280   -32.06183240
H       -4.84083410     9.54488280   -30.67583080
N       -6.87983420    10.12288280   -29.77683070
H       -7.80683420    10.38988210   -29.47683140
H       -6.10283420    10.52988240   -29.27583120
C      -10.06583400     3.87688230   -34.48783110
O       -9.74683480     2.84388230   -33.86783220
N      -10.12983420     3.86288240   -35.83383180
H      -10.41683390     4.73188260   -36.26882930
C       -9.91083430     2.66088250   -36.70183180
H       -9.11383440     2.08188250   -36.23583220
C      -11.18283460     1.88888240   -36.78783040
H      -11.00783440     1.00888240   -37.40682980
H      -11.31283470     1.50388240   -35.77683260
C      -12.44783400     2.64188240   -37.13283160
H      -12.68183420     3.35288240   -36.34083180
H      -12.29283430     3.16588230   -38.07583240
C      -13.78083420     1.83588240   -37.24283220
H      -14.65983390     2.45788240   -37.41183090
H      -13.74983410     1.23888240   -38.15383150
N      -13.91483400     0.92488240   -36.11783220
H      -13.66083430    -0.01311760   -36.39483260
C      -14.27483460     1.20588240   -34.90583040
N      -14.73183440     2.34788230   -34.51383210
H      -14.74683480     3.22388240   -35.01782990
H      -15.15783410     2.40388230   -33.59983060
N      -14.18683430     0.30288240   -33.98183060
H      -13.92783450    -0.61411760   -34.31883240
H      -14.54583450     0.51388240   -33.06183240
C       -9.34583470     2.94188240   -38.08782960
O       -9.53383450     4.05088230   -38.57183070
N       -8.54983430     2.10388230   -38.69383240
H       -8.30083470     1.21488240   -38.27683260
C       -8.08483410     2.27488230   -40.02283100
H       -8.83983420     2.78588250   -40.61883160
C       -6.76883460     3.05088230   -39.98883060
H       -6.91783430     4.03388210   -39.54183200
C       -5.60183430     2.59088230   -39.13783260
H       -4.71883440     3.23988250   -39.18383030
H       -5.98083450     2.67888240   -38.11283110
H       -5.25983430     1.55588230   -39.26683040
O       -6.53683420     3.23888230   -41.41783140
H       -6.11083410     4.09588240   -41.47983170
C       -7.72683430     0.96688230   -40.74383160
O       -7.25283430     0.03088240   -40.16482930
N       -7.96683450     0.98588240   -42.05483250
H       -8.29083440     1.83688240   -42.49782940
C       -7.46283440    -0.11311760   -42.87282940
H       -7.83783440    -1.06111760   -42.48583220
C       -8.21883390    -0.02311760   -44.20283130
H       -8.20183470    -1.00811770   -44.66883090
H       -9.24883460     0.24188240   -43.96382900
C       -7.57783410     0.96188240   -45.24383160
H       -7.58383420     1.91188240   -44.70883180
H       -6.55283450     0.65388240   -45.45183180
C       -8.22183420     0.93888240   -46.58182910
H       -7.57883450     1.51388240   -47.24782940
H       -8.25283430    -0.10611760   -46.89183040
C       -9.61583420     1.59888230   -46.57382970
H      -10.16483400     0.93688240   -45.90383150
H       -9.60983470     2.53988240   -46.02482990
N      -10.18783470     1.70788240   -47.99183270
H       -9.60683440     2.23788240   -48.62583160
H      -10.34383390     0.79888240   -48.40483090
H      -11.06383420     2.20788240   -47.94483180
C       -5.95983460    -0.27911760   -43.06283190
O       -5.49783420    -1.17911770   -43.70682910
N       -5.17483430     0.61688240   -42.46183010
H       -5.69083450     1.31988240   -41.94483180
C       -3.69783430     0.62488240   -42.32283020
H       -3.25883440     0.06388240   -43.14783100
C       -3.16083430     2.09288240   -42.25983050
H       -3.80683450     2.63588240   -41.56983180
H       -2.14783430     2.11488250   -41.85783000
C       -3.28683420     2.84188250   -43.63483050
H       -4.26483440     2.61188240   -44.05783080
H       -3.24583440     3.91988230   -43.47983170
C       -2.19583440     2.68288230   -44.64483260
O       -1.27083430     1.90788230   -44.54582980
N       -2.30883430     3.51788230   -45.67383190
H       -1.67083430     3.48788240   -46.45983120
H       -3.07183430     4.18388220   -45.68482970
C       -3.26483440    -0.14011760   -41.06983180
O       -2.83383440     0.42088240   -40.09783170
N       -3.43783430    -1.41811760   -41.03982930
H       -4.03983450    -1.85111760   -41.72983170
C       -3.16383430    -2.29011770   -39.91382980
H       -3.69983430    -1.92311760   -39.03783040
H       -3.55283430    -3.28711770   -40.11983110
C       -1.67083430    -2.47911760   -39.53882980
O       -1.44583440    -2.75211760   -38.38783260
N       -0.82183430    -2.53711770   -40.51182940
H       -1.14983440    -2.55211760   -41.46982960
C        0.69216570    -2.53211760   -40.29383090
H        0.97916570    -3.32911750   -39.60783000
H        1.21816560    -2.67911770   -41.23683170
C        1.13716570    -1.24311760   -39.76082990
O        1.90216570    -1.32511760   -38.84482960
N        0.59716560    -0.09311760   -40.11383060
H       -0.15983440    -0.16111760   -40.78383260
C        1.00516570     1.21388230   -39.48683170
H        2.09416560     1.22188230   -39.46483230
C        0.26216560     2.41588230   -40.18383030
H       -0.77583440     2.51888230   -39.84482960
H        0.68616560     3.40588240   -39.97583010
H        0.34016560     2.37088230   -41.27783200
C        0.65116570     1.30788240   -37.96483230
O        1.33516560     1.91688240   -37.16983030
N       -0.46383430     0.76488240   -37.52883150
H       -1.16883430     0.52088240   -38.21382900
C       -0.85683440     0.74488230   -36.11083220
H       -1.05283440     1.74688230   -35.73083110
C       -2.23683430     0.02888240   -35.91482930
H       -2.13983440    -0.95011760   -36.38483050
H       -2.38783430    -0.11511760   -34.84482960
C       -3.45483450     0.79788240   -36.50583270
H       -3.21083430     1.10988240   -37.52083210
C       -4.76483440    -0.03611760   -36.56183240
H       -5.07483430    -0.46411760   -35.59983060
H       -5.57883450     0.64188240   -36.84583280
H       -4.58483460    -0.83311760   -37.29383090
C       -3.75583430     2.03988240   -35.64483260
H       -2.96483450     2.79488230   -35.55083080
H       -4.50883440     2.68288230   -36.11783220
H       -4.10983420     1.76788230   -34.64282990
C        0.20616560     0.02488240   -35.27183150
O        0.47416560     0.47988240   -34.16083150
N        0.90316560    -0.98311760   -35.83583070
H        0.68516560    -1.29911770   -36.77383040
C        1.79516570    -1.91111770   -35.13783260
H        1.28916560    -2.35111760   -34.27883150
C        2.29016570    -3.18311760   -35.95083240
H        3.10116550    -2.87311770   -36.60983280
H        2.69916560    -3.82711770   -35.17182920
C        1.19516560    -3.94811770   -36.68783190
H        0.81416570    -3.28011750   -37.45983120
H        1.67516570    -4.84611750   -37.07683180
C        0.07816560    -4.27511740   -35.69083020
O        0.26916560    -4.86611750   -34.63682940
N       -1.13183440    -3.92011760   -36.02983090
H       -1.81783440    -4.23711780   -35.35583110
H       -1.30683430    -3.44111750   -36.90483090
C        3.03216550    -1.10111760   -34.71183010
O        3.51916580    -1.29711760   -33.63682940
N        3.49816560    -0.21111760   -35.58082960
H        3.00916580    -0.12311760   -36.46483230
C        4.73616550     0.51788230   -35.31082920
H        5.44916580    -0.07811760   -34.74082950
C        5.50716540     0.87388240   -36.60083010
H        6.36516570     1.40188240   -36.18482970
H        5.83216570    -0.04611760   -37.08683010
C        4.75216580     1.76288240   -37.53182980
H        3.81716560     1.24788240   -37.75583270
H        4.50016550     2.75588230   -37.15983200
C        5.62616590     1.75788240   -38.78182980
H        6.62116580     2.17588230   -38.63083270
H        5.89016580     0.74888240   -39.10083010
C        5.08116580     2.50788240   -40.04783250
H        5.85516550     2.46888230   -40.81383130
H        4.23116540     2.01488230   -40.51882930
N        4.88116550     3.93288230   -39.75383000
H        5.72116570     4.40488240   -39.44982910
H        4.49916550     4.34088230   -40.59583280
H        4.11416580     4.02188250   -39.10283280
C        4.57716560     1.66488240   -34.33383180
O        5.42116550     1.95488240   -33.50283050
N        3.40616560     2.27488230   -34.42283250
H        2.71416570     1.90688240   -35.06383130
C        2.98116560     3.32488230   -33.52083210
H        3.80416560     4.03888230   -33.49283220
C        1.67616570     3.87288240   -34.11383060
H        1.73716570     4.10888240   -35.17583080
H        0.97916570     3.03888230   -34.18283080
C        0.96616570     5.03388210   -33.40682980
H        0.18716560     5.40588240   -34.07183070
H        0.48316570     4.58288240   -32.53982930
C        1.81816570     6.25588230   -32.85783000
O        1.45916570     6.72188230   -31.80383110
O        2.66216560     6.68188240   -33.65883260
C        2.81516580     2.85988240   -32.05583190
O        3.33716560     3.45888230   -31.12583160
N        2.29254797     1.63974341   -31.87972859
H        1.87783560     1.17733227   -32.68565791
C        2.31945936     0.90277220   -30.61028359
H        1.69495668     1.44070492   -29.89858631
C        1.68769554    -0.47780079   -30.87689478
H        0.71114786    -0.33270523   -31.33746706
H        2.31155954    -1.00417971   -31.58981575
C        1.52326754    -1.39726210   -29.66105753
H        2.49305414    -1.55417945   -29.19545748
C        0.55229737    -0.81115656   -28.64185490
H       -0.40395945    -0.55328720   -29.11301378
H        0.35658974    -1.53857707   -27.85068567
H        0.97615844     0.08801427   -28.18090996
C        0.98599306    -2.75824647   -30.10447835
H       -0.00234942    -2.65863237   -30.56815097
H        1.66613335    -3.22093063   -30.82985766
H        0.90160486    -3.43555205   -29.24639888
C        3.73535909     0.81616157   -29.98893414
O        3.88658097     1.06699017   -28.80510755
N        4.77916570     0.53288240   -30.78883170
H        4.56016590     0.28588240   -31.74583050
C        6.17616560     0.58288230   -30.35083010
H        6.09516570     0.01588240   -29.42383000
C        7.15316580    -0.08611760   -31.30183030
H        7.23216580     0.55888240   -32.17683030
C        8.47716520    -0.53811760   -30.68783190
H        9.11916540     0.24688240   -30.26883130
H        8.30216600    -1.09611760   -29.75983050
H        9.14016530    -1.09111760   -31.36483000
C        6.55816560    -1.46711770   -31.79683110
H        6.55616570    -2.14611770   -30.94483180
H        5.50216580    -1.39511760   -32.05883030
C        7.31616540    -2.01511760   -33.00783160
H        7.93616580    -1.23211770   -33.46083070
H        8.11516570    -2.71911760   -32.74483110
H        6.67416570    -2.43611760   -33.79183200
C        6.60816570     1.94888230   -29.86583140
O        7.05616570     1.96588240   -28.73983000
N        6.35916570     3.06888250   -30.60483170
H        5.71916580     2.87688230   -31.36583140
C        6.79516550     4.44088220   -30.23783110
H        7.87316560     4.49288230   -30.39283180
C        6.17716550     5.46488240   -31.21983150
H        6.38416580     5.09388260   -32.22383120
H        5.09016560     5.39988230   -31.27183150
C        6.71816590     6.88288260   -31.03483010
H        6.34916540     7.30188230   -30.09883120
H        7.80316540     6.83388230   -30.93983080
C        6.25616550     7.68888240   -32.27783200
H        6.78716560     8.63588240   -32.37183000
H        6.50216580     7.13488250   -33.18383030
N        4.78316550     8.07688240   -32.27383040
H        4.22216560     7.57988210   -32.94982910
C        4.19016550     9.10688210   -31.66483120
N        4.77916570    10.20188240   -31.23083110
H        5.75716540    10.37288280   -31.41283040
H        4.38516570    10.81888200   -30.53483010
N        2.90816570     9.00288200   -31.51783180
H        2.41116570     8.16588210   -31.78783040
H        2.38016560     9.86388210   -31.49083140
C        6.42816540     4.86088230   -28.80283160
O        7.34116550     5.31488230   -28.10083010
N        5.15547320     4.69556416   -28.42707560
H        4.51030459     4.29643148   -29.10476189
C        4.63476365     5.12530011   -27.12974673
H        5.20885778     6.00122278   -26.82293838
C        3.17449679     5.59629036   -27.25831986
H        2.89938340     6.10779297   -26.32675585
H        3.13585467     6.37174831   -28.03430605
C        2.09950170     4.56078338   -27.55527076
C        1.45577133     4.55757386   -28.80829847
H        1.76982976     5.24286171   -29.58537502
C        0.39939205     3.66439100   -29.06172293
H       -0.07823517     3.66120551   -30.03119948
C       -0.02405730     2.77136867   -28.06255616
H       -0.82873741     2.07744531   -28.26132015
C        0.61547408     2.76676062   -26.81145627
H        0.30010196     2.07012351   -26.04762983
C        1.67204618     3.65946204   -26.55867603
H        2.15668477     3.64040883   -25.59608049
C        4.82657183     4.09491122   -26.01002438
O        4.96587600     4.50620906   -24.87208385
N        4.86273879     2.78279329   -26.29487863
H        4.69511568     2.47082007   -27.25051074
C        5.24830154     1.77974715   -25.28665909
H        4.73275095     2.00699389   -24.35431307
C        4.84976592     0.36507426   -25.73188096
H        5.25761021     0.18768801   -26.72755458
H        5.31752913    -0.34656677   -25.05189719
C        3.33741941     0.07805285   -25.74193663
H        2.82752927     0.76768823   -26.41168586
C        3.11933875    -1.35076593   -26.23295475
H        3.54070114    -1.47185089   -27.23613321
H        3.60862876    -2.07308771   -25.57323385
H        2.05218383    -1.59160809   -26.27032344
C        2.70327460     0.18108436   -24.35199357
H        2.73124604     1.21120998   -23.98128966
H        1.65188886    -0.12946393   -24.38573648
H        3.23026672    -0.46436500   -23.63984298
C        6.74584220     1.84634485   -24.95141096
O        7.12774781     1.56163592   -23.82988169
N        7.58616540     2.32688240   -25.87083050
H        7.24716570     2.43088250   -26.81883050
C        8.97116570     2.85788230   -25.53983120
H        9.56316570     2.07888250   -25.05983160
C        9.74916550     3.01088240   -26.91583060
H        9.11716560     3.72488240   -27.44383050
H       10.71016600     3.50288250   -26.76583100
C       10.07116600     1.75288240   -27.71583180
O       10.54216580     1.95488240   -28.79683110
N        9.69216540     0.51188240   -27.34583090
H        9.64416600    -0.13711760   -28.12283130
H        9.09916590     0.32288240   -26.54583170
C        8.92316530     4.10388230   -24.69783020
O        9.60016540     5.06988240   -24.98183060
N        8.20916560     4.16588260   -23.56583020
H        7.83116580     3.27088240   -23.27883150
C        8.29716590     5.17788220   -22.53683090
H        8.98516560     5.95388220   -22.87083050
C        6.84416580     5.69588230   -22.33883090
H        6.21016550     4.82888220   -22.11883160
H        6.88516570     6.32888220   -21.44383050
H        6.55916550     6.28688240   -23.21783070
C        9.02716540     4.71988250   -21.26183130
O        9.12416550     5.53688240   -20.31183050
N        9.70116520     3.54388240   -21.24583050
H        9.65616610     3.00188230   -22.10083010
C       10.70016570     3.24188230   -20.21183010
H       10.29516600     3.32288240   -19.20383070
H       11.00216580     2.19588230   -20.25883100
C       11.95716570     4.07788230   -20.31883050
O       12.25916580     4.51288220   -21.43083000
N       12.76416590     4.18188240   -19.27483180
H       12.73416520     3.54288240   -18.48883060
C       13.93316560     5.11088230   -19.22683140
H       14.20216560     5.47788240   -20.21783070
C       13.70716570     6.32388260   -18.19883160
H       13.52416610     5.91888240   -17.20383070
C       14.94016550     7.26388220   -18.11183170
H       15.10916520     7.68388220   -19.11083030
H       14.89316560     8.08688260   -17.38783070
H       15.80116560     6.68188240   -17.76183130
C       12.46816540     7.15088220   -18.55883030
H       12.68016530     7.66588260   -19.49583050
H       11.59016610     6.51388220   -18.66083150
C       12.10116580     8.14788250   -17.49283030
H       11.52516560     8.96688270   -17.94283100
H       11.47216610     7.65688230   -16.73983000
H       12.94716550     8.61388210   -16.97183040
C       15.15416530     4.34988260   -18.68083000
O       15.04716590     3.88388230   -17.55583000
N       16.20916560     4.26588250   -19.50883100
H       16.20316510     4.70488210   -20.42183110
C       17.38216590     3.51488230   -19.01083180
H       16.94316480     2.80388240   -18.30983160
C       18.04016490     2.77888230   -20.14883040
H       18.48016550     3.52988240   -20.81583020
H       18.84316640     2.14688230   -19.74883080
C       17.12116620     1.78688240   -20.80783080
C       16.36916540     2.14488240   -21.95383070
H       16.44616510     3.13388230   -22.38083080
C       15.59816550     1.21788240   -22.68483160
H       15.14916610     1.47888240   -23.63183020
C       15.59916590    -0.13211760   -22.31683160
H       15.03316590    -0.77411760   -22.97583010
C       16.27916530    -0.46711760   -21.13783070
H       16.34916500    -1.52411760   -20.92683030
C       17.04716490     0.44588240   -20.41083150
H       17.58216480     0.14388240   -19.52283100
C       18.47616580     4.37988230   -18.25383190
O       18.95116620     3.87388230   -17.20883180
N       18.87116620     5.53788230   -18.77883150
H       18.45516590     5.74388220   -19.67883110
C       20.02716640     6.29288240   -18.30283160
H       20.20116620     7.17288260   -18.92283060
H       19.93716620     6.70488210   -17.29783060
C       21.35116580     5.51688240   -18.47883030
O       21.66216660     5.01088240   -19.50683020
N       22.08616640     5.29588220   -17.41583060
H       21.57316590     5.45188240   -16.55683140
C       23.32816510     4.60088250   -17.42883110
H       23.46816640     4.02188250   -18.34183120
C       24.48716550     5.68388220   -17.34783170
H       24.24916650     6.14888240   -16.39083100
H       25.44716640     5.17288260   -17.27683070
C       24.55716510     6.64588260   -18.48083110
O       24.54216580     6.31488230   -19.67283060
N       24.53416630     7.88888220   -18.26883130
H       24.86916540     8.46388240   -19.03283120
H       24.56516650     8.19888210   -17.30483060
C       23.37916560     3.59488250   -16.26483150
O       22.56816480     3.65588240   -15.36883070
N       24.39516640     2.70588230   -16.26183130
H       25.03016470     2.70388250   -17.05083080
C       24.48316570     1.75688240   -15.12683110
H       25.52816580     1.50688240   -14.94483090
H       24.21616550     2.27688240   -14.20683100
C       23.53916550     0.57388240   -15.25583080
O       23.53216550    -0.00711760   -16.38283160
N       22.71816640     0.27188240   -14.22983070
H       22.90916630     0.77688240   -13.37183090
C       21.56916620    -0.66211760   -14.26783080
H       21.22516630    -0.55111760   -15.29583070
C       22.05216600    -2.12111760   -14.05083080
H       22.62616540    -2.04911760   -13.12683110
H       21.18516540    -2.75911760   -13.87483120
O       22.96616550    -2.63111760   -15.09283070
H       23.87616540    -2.37111760   -14.93483070
C       20.36816600    -0.21711760   -13.34483050
O       19.36616520    -0.92211770   -13.38183120
N       20.34416580     0.85588230   -12.53383060
H       21.19716640     1.37288240   -12.36083130
C       19.30816650     1.01288240   -11.51583100
H       19.32716560     0.07188240   -10.96683120
C       19.72716520     2.07388230   -10.52183060
H       20.00116540     2.95188240   -11.10683060
H       18.84716610     2.39788250    -9.96683120
C       20.85216520     1.73688230    -9.52783110
O       21.01416590     0.51288240    -9.28583050
O       21.68816570     2.58288240    -9.15883060
C       17.84716610     1.23988230   -12.05983070
O       16.96016500     1.40088240   -11.25483130
N       17.73916630     1.31188240   -13.38783070
H       18.55516620     1.14288230   -13.96283050
C       16.46916580     1.16788230   -14.10283090
H       15.76916600     0.65188240   -13.44683070
C       15.88616560     2.60388230   -14.41583060
H       16.21016500     3.31288240   -13.65483090
H       16.34016610     2.99688240   -15.32583140
C       14.32716560     2.51688240   -14.41483120
O       13.70816610     2.02888230   -13.49183080
N       13.58416560     2.97788240   -15.46783070
H       12.59016610     2.89588240   -15.28783130
H       14.12216570     3.35188250   -16.24083140
C       16.46916580     0.18888240   -15.33683110
O       15.55316540     0.15988240   -16.08383180
N       17.42016600    -0.74611770   -15.43483070
H       18.06316570    -0.87811760   -14.66283130
C       17.36916540    -1.83711770   -16.42583080
H       16.57116510    -1.64311770   -17.14183040
C       18.67016600    -1.79211760   -17.26983070
H       19.45716480    -2.23511770   -16.65983010
C       18.73316570    -2.66911770   -18.57083130
H       19.68716620    -2.41911770   -19.04983140
H       18.66316600    -3.75311760   -18.42283060
H       17.90216640    -2.27311750   -19.16783140
O       19.08516500    -0.55311760   -17.69283100
H       19.15416530     0.02688240   -16.93183140
C       17.11016650    -3.26011750   -15.93583110
O       17.61916540    -3.76211760   -14.92683120
N       16.36116600    -4.02711770   -16.72283170
H       16.06216620    -3.52311750   -17.54883000
C       15.84016610    -5.37111760   -16.47283170
H       15.45016570    -5.39411780   -15.45483110
C       14.82416530    -5.86611750   -17.53083040
H       14.11516570    -5.06211760   -17.72883030
H       15.35516550    -6.20311780   -18.41983030
C       13.97616580    -7.06811760   -17.00483130
H       14.75316520    -7.65211770   -16.51083180
C       12.95016570    -6.71811770   -15.89783100
H       12.35616590    -7.62411790   -15.72783090
H       13.50216580    -6.39411780   -15.00683120
H       12.20516590    -5.95811750   -16.15983010
C       13.35216520    -7.77511740   -18.15883060
H       12.46116540    -7.19611740   -18.43183140
H       14.00416560    -7.90911770   -19.02983090
H       13.05216600    -8.76211740   -17.78483010
C       17.10116580    -6.25111770   -16.50983050
O       17.83916470    -6.13111780   -17.45083050
N       17.32616620    -7.14911750   -15.51483060
C       16.47316550    -7.31511780   -14.34183120
H       15.50216580    -7.71411750   -14.65983100
H       16.38016510    -6.40011740   -13.74383070
C       17.18916510    -8.21111770   -13.42283060
H       16.46016500    -8.78511710   -12.83683110
H       17.91316600    -7.62411790   -12.84483050
C       17.95416640    -9.13711740   -14.43883130
H       17.32616620    -9.93411730   -14.85583110
H       18.80216600    -9.71211720   -14.04483130
C       18.34216500    -8.22111800   -15.61783120
H       19.36616520    -7.88111780   -15.46283050
C       18.19116590    -8.88411810   -17.00883100
O       17.09916500    -9.34311770   -17.33883090
N       19.31616590    -9.02011780   -17.73483090
H       20.17616650    -8.60911750   -17.39183040
C       19.18816570    -9.64211750   -19.03883170
H       18.33116530    -9.27011780   -19.59983060
C       20.43216510    -9.41911790   -19.93583110
H       21.18016620   -10.18111800   -19.68383030
H       20.10216520    -9.65911770   -20.95383070
C       21.07516480    -8.09611800   -19.94183160
N       20.63716510    -6.79211760   -20.28883170
C       21.62516590    -5.93211750   -19.93783190
H       21.63316540    -4.88411760   -20.19983100
N       22.67316630    -6.68511770   -19.54083060
H       23.52516560    -6.26711750   -19.19583130
C       22.37816620    -8.04811760   -19.51283070
H       22.96216580    -8.85711770   -19.09883120
C       18.95616530   -11.20711800   -18.92683030
O       18.41916660   -11.79511740   -19.90883060
N       19.18816570   -11.87111760   -17.78983120
H       19.76916500   -11.41211800   -17.09883120
C       18.59516530   -13.18211750   -17.41083150
H       18.95516590   -13.91711810   -18.13083080
C       19.16716580   -13.56911750   -16.04283140
H       18.77516560   -14.53011800   -15.71283050
H       20.23716550   -13.62011720   -16.24383160
O       18.84816550   -12.56511780   -15.01083090
H       19.23416520   -12.87011720   -14.18683050
C       17.10216520   -13.29711720   -17.45183180
O       16.60416600   -14.15411760   -18.15283010
N       16.41916660   -12.32111740   -16.90483090
H       16.89416500   -11.46711730   -16.63983150
C       14.97016530   -12.35411740   -16.90483090
H       14.66216560   -13.38511750   -16.72983170
C       14.34716610   -11.39511780   -15.80183120
H       14.69616600   -11.82411770   -14.85383130
H       14.79816530   -10.40211770   -15.92483140
H       13.26216600   -11.23411750   -15.80083080
C       14.36816600   -12.05611800   -18.33783150
O       13.37216570   -12.61411760   -18.76583100
N       14.97216610   -11.19511800   -19.12883190
H       15.72316550   -10.67011740   -18.69583130
C       14.62616540   -11.01111790   -20.56083110
H       13.64816570   -10.54211810   -20.66983030
C       15.59716610   -10.10611720   -21.22783090
H       16.51516530   -10.69011780   -21.30183030
C       15.19916530    -9.56311800   -22.58283040
H       15.92716600    -8.84911730   -22.98483090
H       15.02416610   -10.28311730   -23.39183040
H       14.23516560    -9.04511740   -22.50483130
O       15.86416530    -8.96711730   -20.46183010
H       16.56416510    -8.44511800   -20.86083030
C       14.65516570   -12.31011770   -21.38483050
O       13.67916580   -12.56311800   -22.06683160
N       15.67116550   -13.21111770   -21.29783060
H       16.41816520   -13.05211730   -20.63183020
C       15.68816570   -14.52111720   -22.00583080
H       15.73316570   -14.42211720   -23.09083180
C       16.87016490   -15.32711790   -21.59483150
H       17.04016490   -15.24611760   -20.52083020
H       16.71716500   -16.39311790   -21.76683040
C       18.14616580   -14.85711770   -22.22583010
H       18.07916640   -15.03911780   -23.29783060
H       18.19916530   -13.78011800   -22.06183050
C       19.36516570   -15.48811720   -21.64383130
H       20.11516570   -15.13111780   -22.34883120
H       19.50516510   -15.12911800   -20.62483020
N       19.54216580   -16.95811840   -21.81383130
H       19.24916650   -17.50611690   -21.01683040
C       19.73316570   -17.65011790   -22.92683030
N       20.03216550   -16.97011760   -24.04483030
H       20.44516560   -16.05211830   -23.95983120
H       20.27416610   -17.59911730   -24.79783060
N       19.63116650   -18.92411800   -22.90683170
H       19.80516620   -19.42611690   -22.04783060
H       19.74316600   -19.50311850   -23.72783090
C       14.49116610   -15.37011720   -21.69883160
O       13.87116530   -15.95711800   -22.53883170
N       14.13216590   -15.33111760   -20.43683050
H       14.70916560   -14.76911740   -19.82283020
C       13.06016540   -16.07411770   -19.87383080
H       13.21416570   -17.10111810   -20.20483020
C       13.18416600   -16.09211730   -18.34983060
H       12.37316610   -16.62611770   -17.84083180
H       14.11716560   -16.63911820   -18.16483120
H       13.25316520   -15.04811760   -18.01983070
C       11.66316600   -15.57411770   -20.35783000
O       10.83216570   -16.41011810   -20.74083140
N       11.40516570   -14.23211770   -20.42983060
H       12.12516590   -13.58011720   -20.14283180
C       10.34916590   -13.60911750   -21.03783040
H        9.46116540   -13.95711800   -20.51083180
C       10.42716600   -12.10511780   -20.81683160
H        9.43616580   -11.73511790   -21.10683060
H       10.51116560   -11.88911720   -19.74483110
H       11.27416610   -11.56111720   -21.25383190
C       10.21216580   -13.91111760   -22.52283100
O        9.10716530   -14.11511800   -22.95583150
N       11.29216580   -13.93711760   -23.23683170
H       12.07616520   -13.34211730   -22.99883080
C       11.24616530   -14.31011770   -24.67383000
H       10.39416600   -13.74011800   -25.04383090
C       12.56216530   -13.89711760   -25.37583160
H       13.32016560   -14.19311810   -24.65083120
H       12.72516540   -14.45611760   -26.29783060
C       12.84616570   -12.38011740   -25.53583150
H       12.21516610   -12.05811790   -26.36383060
H       12.56316570   -11.78611760   -24.66783140
S       14.48016550   -11.91611770   -25.93983080
C       14.75816540   -12.65811730   -27.56883050
H       15.73816590   -12.45611760   -28.01783180
H       14.70316600   -13.73511790   -27.36583140
H       13.94216540   -12.38811780   -28.25083160
C       10.91816520   -15.84111790   -24.85683060
O       10.08016590   -16.07811740   -25.68483160
N       11.43716530   -16.78911780   -24.07983020
H       12.13616560   -16.45811840   -23.42483140
C       10.95016570   -18.12211800   -23.93683050
H       11.21816540   -18.59111790   -24.88383100
C       11.84716610   -18.85011670   -22.88683130
H       12.88916590   -18.53111840   -22.90983010
H       11.42916580   -18.61311720   -21.90883060
C       11.76916600   -20.39311790   -22.99283030
H       10.74816610   -20.66811750   -23.25883100
C       12.84416580   -20.91611670   -23.95183180
H       13.70416550   -20.23511700   -23.93183140
H       13.18016530   -21.92211720   -23.67583080
H       12.54416560   -20.79611780   -25.00083160
C       12.07916550   -20.94911770   -21.62783050
H       12.13616560   -22.04211810   -21.54483030
H       13.05616570   -20.52611730   -21.35983090
H       11.26216600   -20.60511780   -20.98283000
C        9.42016600   -18.19111820   -23.75383190
O        8.74316600   -18.86111830   -24.51383020
N        8.89416600   -17.51511760   -22.71683120
H        9.47716520   -16.96411710   -22.09883120
C        7.51116560   -17.65811730   -22.31483080
H        7.22816560   -18.70311740   -22.18783190
C        7.31616540   -17.05511860   -20.85483170
H        7.93916560   -16.16011810   -20.85383030
C        5.89716580   -16.71711730   -20.35783000
H        5.53516580   -15.84111790   -20.90983010
H        5.24916550   -17.59511760   -20.47383120
H        5.86416580   -16.47011760   -19.28983120
C        7.87616590   -18.09111790   -19.86583140
H        7.33116580   -19.02511790   -20.04683110
H        8.95316600   -18.18611720   -20.05183030
H        7.68916560   -17.72711750   -18.84783170
C        6.59516570   -17.08711810   -23.34483150
O        5.57516570   -17.61011700   -23.68383030
N        7.02537418   -15.98859599   -24.00333641
H        7.90027457   -15.56769772   -23.68922860
C        6.31528441   -15.34218768   -25.12833259
H        5.26415013   -15.31182863   -24.84816754
C        6.80829152   -13.89104447   -25.32289828
H        7.02310108   -13.44317934   -24.35224541
H        7.73745101   -13.90622409   -25.89547707
C        5.78248575   -12.98680350   -26.04020224
H        6.27685905   -12.06395240   -26.34625747
H        5.40837410   -13.48393799   -26.93524450
C        4.61090364   -12.62671859   -25.11268730
H        4.26500988   -13.52723476   -24.60568296
H        4.96739632   -11.92383342   -24.35674865
N        3.46778616   -12.03071649   -25.82888380
H        3.62068428   -11.65949995   -26.75488942
C        2.25392132   -11.88987348   -25.32850895
N        1.94930529   -12.26673455   -24.13473322
H        2.58265910   -12.79365193   -23.56321177
H        0.96139826   -12.36180876   -23.92302402
N        1.27174653   -11.38661086   -26.00300582
H        1.39035908   -11.22167208   -26.99237815
H        0.37411040   -11.24828782   -25.54852852
C        6.34290781   -16.12575849   -26.45107662
O        5.33964043   -16.08581029   -27.13803229
N        7.38616560   -16.90411760   -26.78283120
H        8.18616580   -16.94811820   -26.16283040
C        7.22916560   -17.98311810   -27.78683090
H        6.94516560   -17.55411720   -28.74783130
C        8.57716560   -18.77211760   -28.05183030
H        8.96316530   -19.22811700   -27.13983150
C        8.29716590   -19.95011710   -29.03283120
H        8.00216580   -19.62211800   -30.03783040
H        9.20316600   -20.56211850   -29.11983110
H        7.51716570   -20.58711810   -28.59783170
C        9.63816550   -17.83811760   -28.64383130
H        9.57116600   -17.77911760   -29.72983170
H        9.41616540   -16.87411690   -28.18483160
C       11.07616520   -18.29911800   -28.41883090
H       11.72916600   -17.78511810   -29.13483050
H       11.34416580   -18.06711770   -27.37983130
H       11.11416530   -19.38611790   -28.55683140
C        6.03716560   -18.92711830   -27.44483180
O        5.06316570   -19.01011850   -28.14983180
N        6.19316580   -19.54311750   -26.30483060
H        7.06716590   -19.29711720   -25.85483170
C        5.31016590   -20.64811710   -25.89083100
H        5.37416550   -21.47111700   -26.60183140
C        5.82416580   -21.27211760   -24.59383010
H        6.90116550   -21.36711690   -24.73183060
H        5.63616560   -20.59211730   -23.76283070
C        5.12316560   -22.56511690   -24.29183010
O        5.31716590   -23.56811710   -24.91083150
N        4.16916560   -22.53211780   -23.39383130
H        3.54816560   -23.33211710   -23.40583040
H        3.77316570   -21.63811680   -23.12683110
C        3.86916570   -20.19311710   -25.85083010
O        3.07216570   -20.99011800   -26.27883150
N        3.53316570   -18.96411710   -25.56783100
H        4.34116550   -18.37111850   -25.41883090
C        2.23016570   -18.36511800   -25.64883040
H        1.49316560   -18.71111680   -24.92383000
C        2.48116560   -16.92111780   -25.14783100
H        3.19316550   -16.52311710   -25.86983110
C        1.31216560   -15.85511780   -25.25083160
H        0.35916560   -16.36011700   -25.05183030
H        1.48916570   -15.02511790   -24.55583000
H        1.31916560   -15.50511740   -26.28983120
O        3.04616570   -16.80011750   -23.84083180
H        3.94916560   -17.12411690   -23.88683130
C        1.57316570   -18.20711710   -26.98683170
O        0.37616570   -18.38311770   -26.99283030
N        2.39316560   -17.78211780   -27.98783110
H        3.36516570   -17.67811780   -27.72183040
C        2.09316560   -17.64611820   -29.38783070
H        1.07016560   -17.29211810   -29.51683040
C        3.06016560   -16.66811750   -30.03183170
H        4.04416560   -17.11811830   -29.90183070
H        2.93116570   -16.69811820   -31.11283110
C        3.02916570   -15.21611790   -29.50183110
H        3.25816560   -15.29711720   -28.43983080
C        4.07716560   -14.28311730   -30.17483140
H        4.00316570   -13.32511810   -29.64583020
H        5.09016560   -14.67311760   -30.01683040
H        3.80316570   -14.20911790   -31.23383140
C        1.65316570   -14.59011750   -29.50883100
H        1.22616570   -14.49911790   -30.51483150
H        0.88716570   -15.18311790   -28.99583050
H        1.59416570   -13.58311750   -29.07883070
C        2.02316570   -19.01611710   -30.14583020
O        1.35816560   -19.18511770   -31.15083120
N        2.72016570   -20.08211710   -29.64783100
H        3.30416560   -19.86811830   -28.84783170
C        2.95216560   -21.34711840   -30.31883050
H        3.35616560   -21.23011780   -31.32383160
C        4.14116570   -21.96111680   -29.55583000
H        4.83916570   -21.13211820   -29.44483180
H        3.75716570   -22.27111820   -28.58483120
C        4.92316580   -23.12211800   -30.24883080
H        4.25616550   -23.81311800   -30.76383020
C        5.89016580   -22.47111700   -31.19383050
H        5.37216570   -21.81211850   -31.90183070
H        6.69116540   -21.93411830   -30.67183110
H        6.34816550   -23.20811840   -31.86583140
C        5.76416590   -23.75111770   -29.06683160
H        5.05316540   -24.16411780   -28.34083180
H        6.39116570   -24.60211750   -29.36183170
H        6.32216550   -22.94511800   -28.57383160
C        1.74716570   -22.29111670   -30.30083080
O        1.67816570   -23.16611670   -31.13683130
N        0.71516570   -22.04411700   -29.45783040
H        0.67916570   -21.14911840   -28.98583030
C       -0.52583440   -22.81511690   -29.19383050
H       -0.17483440   -23.84111790   -29.30683140
C       -1.01383440   -22.71411710   -27.73083110
H       -1.51383440   -21.75611690   -27.58983040
H       -1.73283430   -23.52011680   -27.58383180
C        0.13316560   -22.84711840   -26.66183090
H        0.56016560   -21.84611700   -26.60883140
H       -0.38183440   -22.97311780   -25.70883180
C        1.21616570   -23.95911790   -26.80383110
O        0.90916560   -25.11311720   -26.88183020
N        2.44616560   -23.72811700   -26.57283020
H        3.06116560   -24.52711680   -26.67083170
H        2.79216580   -22.81011770   -26.32383160
C       -1.62583430   -22.67311670   -30.25983050
O       -2.56283430   -23.43011860   -30.26183130
N       -1.42483440   -21.76311680   -31.18483160
H       -0.65683440   -21.11211780   -31.07883070
C       -2.15983440   -21.72311780   -32.46883010
H       -1.51483440   -21.28511810   -33.23083110
H       -2.63983440   -22.63311770   -32.83082960
C       -3.28383450   -20.71011730   -32.47583010
O       -3.95883440   -20.56911850   -33.46183010
N       -3.52383450   -20.03711700   -31.33683010
H       -2.84983440   -19.96711730   -30.58383180
C       -4.70983460   -19.16711810   -31.24783130
H       -5.49583440   -19.48511700   -31.93383030
C       -5.39383460   -19.27411840   -29.89983180
H       -4.73683450   -18.72011760   -29.21783070
H       -6.33483460   -18.71111680   -29.88883020
C       -5.68683430   -20.69611740   -29.46783070
C       -6.88683410   -21.32611850   -29.72883030
H       -7.55783410   -20.85011670   -30.42883110
C       -7.16283420   -22.62811850   -29.25083160
H       -8.09783460   -23.12311740   -29.46683120
C       -6.25583460   -23.32311820   -28.52783010
O       -6.56583450   -24.56111720   -28.10983090
H       -5.86383440   -25.09111790   -27.72783090
C       -4.93683430   -22.76511760   -28.27783010
H       -4.18683430   -23.29211810   -27.70583150
C       -4.67383430   -21.43911740   -28.82283020
H       -3.68083430   -21.07611850   -28.60183140
C       -4.40083460   -17.70011710   -31.59683040
O       -5.22683430   -16.79311750   -31.42383000
N       -3.13183430   -17.45511820   -31.98383140
H       -2.50083450   -18.23711780   -32.11183170
C       -2.43783430   -16.16811750   -31.77783010
H       -3.07483430   -15.66011710   -31.05283160
C       -1.15783440   -16.36511800   -31.07983020
H       -0.63783440   -17.23511700   -31.48083110
H       -0.59583440   -15.43611720   -31.18083000
O       -1.41883430   -16.67611690   -29.70883180
H       -1.95683430   -15.99411770   -29.29983140
C       -2.32783440   -15.18111800   -32.88383100
O       -2.12283440   -14.00211720   -32.69882970
N       -2.46283440   -15.60211750   -34.13383100
H       -2.70183440   -16.57611850   -34.27183150
C       -2.70683430   -14.65811730   -35.27482990
H       -3.11483430   -15.31311800   -36.04483030
H       -3.46983430   -13.95411780   -34.94383240
C       -1.35383440   -14.04711720   -35.73283000
O       -1.39683440   -12.90211770   -36.16083150
N       -0.25283430   -14.76111790   -35.58782960
H       -0.39283440   -15.74411770   -35.38883210
C        1.16816570   -14.35411740   -35.84482960
H        1.17016570   -13.34311770   -36.24983220
C        1.96016560   -14.25511740   -34.54883190
H        1.42016570   -13.55211730   -33.91382980
C        2.27116560   -15.58611770   -33.85383220
H        1.37316560   -16.09811780   -33.48883060
H        2.81416560   -16.21811680   -34.56782910
H        2.91516570   -15.42411800   -32.98083110
C        3.29016570   -13.46311760   -34.70783230
H        4.07116560   -13.93611720   -35.30382920
H        3.06416560   -12.70711800   -35.45983120
C        3.80416560   -12.76611800   -33.43183140
H        4.13716550   -11.76811790   -33.74383160
H        3.01716570   -12.52211760   -32.70682910
H        4.55216550   -13.29211810   -32.82683180
C        1.95216560   -15.21211720   -36.89883040
O        1.69316570   -16.39711760   -36.80982970
N        2.82516570   -14.73011780   -37.77183150
H        2.89916560   -13.72411730   -37.86083220
C        3.79016570   -15.52111720   -38.62483220
H        3.28716560   -16.31911850   -39.17182920
C        4.58516550   -14.59011750   -39.59683230
H        4.97516580   -13.74911790   -39.02383040
H        5.50316570   -14.96611790   -40.04883190
C        3.67116570   -13.95511720   -40.63983150
H        3.14616560   -14.77811720   -41.12583160
H        2.85716560   -13.40011790   -40.17283250
C        4.42816540   -12.92411800   -41.55483250
H        5.33616540   -13.23811720   -42.07083130
H        3.76416560   -12.61411760   -42.36183170
N        4.74916550   -11.74411770   -40.71083070
H        4.19216590   -11.52611730   -39.89683150
C        5.63416580   -10.90711780   -41.11483000
N        6.29916570   -10.98811720   -42.28083040
H        6.02116580   -11.63711740   -43.00383000
H        6.99616580   -10.31111720   -42.55483250
N        6.01716570    -9.91211800   -40.35983280
H        5.55416580    -9.74711800   -39.47783280
H        6.49116560    -9.17511750   -40.86283110
C        4.79616550   -16.30911830   -37.82983020
O        5.61116550   -15.68211750   -37.12483220
N        4.74816560   -17.64411740   -37.91283040
H        4.14516540   -17.99711800   -38.64683150
C        5.67716550   -18.55811690   -37.29582980
H        5.59316590   -18.41811750   -36.21883010
C        5.27316570   -20.01311680   -37.67283250
H        4.18716570   -20.03011700   -37.51983260
H        5.48616550   -20.20311740   -38.73183060
C        5.91816570   -21.14411740   -36.91983030
C        7.26316550   -21.56011770   -37.13483050
H        7.79116580   -20.96911810   -37.86883160
C        7.83816580   -22.61311720   -36.38883210
H        8.84816550   -22.95611760   -36.56283190
C        7.12516550   -23.17811780   -35.33483120
H        7.55916550   -23.98011780   -34.75683210
C        5.85216570   -22.62911800   -34.97983170
H        5.27916570   -22.98711780   -34.13682940
C        5.26116560   -21.61111830   -35.79483030
H        4.37916560   -21.12911800   -35.39883040
C        7.19216590   -18.11511800   -37.52482990
O        8.03316590   -18.48411750   -36.74483110
N        7.50616550   -17.25711820   -38.51383210
H        6.74616580   -17.13611790   -39.17182920
C        8.87316610   -16.70811840   -38.77383040
H        9.52216530   -17.57611850   -38.88983150
C        8.96016600   -15.89511780   -40.01483150
H        8.17216590   -15.14711760   -39.92782970
H        9.91916560   -15.37911800   -39.98183060
C        8.74516580   -16.51011850   -41.40283200
H        8.66716580   -15.62711720   -42.03683090
H        9.69316580   -16.92811780   -41.74082950
C        7.51216550   -17.49211690   -41.50482940
O        7.76816560   -18.65311810   -41.96282960
O        6.32416580   -17.20011710   -41.17082980
C        9.38316540   -15.88511750   -37.58283230
O       10.64716530   -15.88511750   -37.32482910
N        8.47116570   -15.13411810   -36.95383070
H        7.51516580   -15.34611800   -37.21382900
C        8.79616550   -14.36911770   -35.77283100
H        9.64916610   -13.75111770   -36.04983140
C        7.57616570   -13.42911720   -35.52482990
H        6.70516590   -14.04711720   -35.74683000
C        7.44716550   -12.91111760   -34.01383210
H        8.36216550   -12.40711780   -33.67782970
H        6.63816550   -12.17211720   -34.06283190
H        7.08516550   -13.65711780   -33.29582980
C        7.52416560   -12.27311800   -36.51383210
H        8.21516610   -11.49711800   -36.18383030
H        7.82916550   -12.56411740   -37.51782990
C        6.17016550   -11.65711780   -36.60283280
H        5.93216560   -11.05411720   -37.48783110
H        5.41016580   -12.44611740   -36.64883040
H        5.96316580   -11.01611800   -35.73683170
C        9.09316540   -15.15511800   -34.53583150
O       10.03716560   -14.87811760   -33.83882900
N        8.53816600   -16.31811710   -34.38083270
H        7.85016580   -16.64911840   -35.04582980
C        8.93116570   -17.34811780   -33.40082930
H        9.08416560   -16.77911760   -32.48382950
C        7.80116560   -18.36011700   -33.21183010
H        7.81216570   -18.92611690   -34.14382930
H        8.15716550   -19.03411670   -32.43283080
C        6.42016550   -17.85611720   -32.95383070
H        6.12216570   -17.27311710   -33.82583240
C        5.38416580   -18.90111730   -32.66183090
H        5.54816580   -19.21811680   -31.62483020
H        4.32716560   -18.61011700   -32.67983250
H        5.42716550   -19.75811770   -33.34482960
C        6.26416590   -16.92911720   -31.74283030
H        5.20316550   -16.68411830   -31.61183170
H        6.74916550   -17.38611790   -30.87183000
H        6.74116560   -15.94911770   -31.87483020
C       10.28616520   -17.98311810   -33.70682910
O       11.17216590   -17.93311690   -32.86383060
N       10.58616540   -18.42911720   -34.93383030
H        9.80316540   -18.42211720   -35.57583240
C       11.90916540   -18.84311680   -35.34482960
H       12.29916570   -19.60811810   -34.67383190
C       11.93516540   -19.47311780   -36.78282930
H       11.59416580   -18.73311810   -37.50683210
H       12.94816590   -19.68411830   -37.12383270
C       11.12816520   -20.71611790   -36.97883220
H       11.58716580   -21.39111710   -36.25583270
H       10.12016580   -20.74711800   -36.56383130
C       11.07716560   -21.26811790   -38.46683120
O       10.52316570   -20.66111760   -39.42583080
O       11.68516540   -22.32211690   -38.79183200
C       12.96416570   -17.75111770   -35.19083020
O       14.11516570   -17.98411750   -34.76782990
N       12.56416610   -16.41511730   -35.21982960
H       11.59816550   -16.27511790   -35.49183270
C       13.48616600   -15.30311780   -35.11582950
H       14.38216590   -15.64511780   -35.63383100
C       13.01216600   -14.05211730   -35.87683110
H       11.99416540   -13.85411740   -35.51983260
H       13.70316600   -13.25011730   -35.58882900
H       13.01916600   -14.18311790   -36.96583180
C       13.77216530   -14.97511770   -33.63783260
O       14.80816560   -14.42311760   -33.33082960
N       12.87516590   -15.31111720   -32.72183230
H       11.93616580   -15.50911810   -33.04582980
C       13.10416600   -15.18311790   -31.18883130
H       13.70716570   -14.28111740   -31.08483120
C       11.77816580   -15.00311760   -30.45283130
H       11.02816580   -15.72211740   -30.78383060
C       11.81516550   -14.90711780   -28.89483070
H       10.81416610   -15.13111780   -28.50683020
H       12.53816600   -15.59411720   -28.43783190
H       12.08316610   -13.89411740   -28.57083130
C       11.23816590   -13.67611790   -30.88883020
H       11.94716550   -12.91711810   -30.55783080
H       11.05816560   -13.74011800   -31.96183010
C        9.85316560   -13.33311750   -30.34383010
H        9.45916560   -12.48611740   -30.91983030
H        9.09716610   -14.12411790   -30.41983030
H        9.84116550   -13.13211730   -29.26483150
C       13.80516530   -16.41311840   -30.67383000
O       14.57116600   -16.35411830   -29.74783130
N       13.65916540   -17.51811790   -31.41983030
H       13.10616590   -17.51311680   -32.26882930
C       14.33816530   -18.79411700   -31.11683080
H       14.19316580   -18.94411850   -30.04683110
C       13.48816590   -19.89611820   -31.70983120
H       13.36516570   -20.04311750   -32.78282930
C       14.12416550   -21.20011710   -31.16983030
H       15.20016570   -21.25611690   -31.37583160
H       13.97616580   -21.24911690   -30.08383180
H       13.69916530   -22.15011790   -31.51783180
O       12.15216540   -19.92811780   -31.19583130
H       11.57416530   -19.34511760   -31.69283100
C       15.91016580   -18.76111790   -31.56683160
O       16.76016620   -19.15711780   -30.80883030
N       16.23916630   -18.09811780   -32.65583040
H       15.60516550   -17.73711780   -33.35882950
C       17.64016530   -17.72411730   -32.97883220
H       18.31316570   -18.58011820   -32.90782930
C       17.80016520   -17.00711820   -34.32382970
H       17.04416660   -16.23911860   -34.48783110
H       18.83016590   -16.67911720   -34.46183010
C       17.85016630   -18.05611800   -35.39783100
H       18.67316630   -18.73711780   -35.17983250
H       16.85216520   -18.49511720   -35.36783220
C       18.01416590   -17.31711770   -36.79582980
H       17.17416570   -16.65311810   -37.00183110
H       18.96916580   -16.79411700   -36.75383000
C       18.01016620   -18.26411820   -37.98483280
H       18.66416550   -19.11811830   -37.80883030
H       16.99716570   -18.64511680   -38.11183170
N       18.34216500   -17.60311700   -39.21883010
H       18.38016510   -18.33311840   -39.91583250
H       17.50516510   -17.07511710   -39.41983030
H       19.18316650   -17.04711720   -39.27482990
C       18.25516510   -16.72711750   -31.98083110
O       19.40716550   -16.87811850   -31.61083030
N       17.54916570   -15.65311720   -31.60583110
H       16.61616520   -15.54311750   -31.98483090
C       18.05016520   -14.60911750   -30.67483140
H       18.94216540   -14.19611740   -31.14683150
C       17.01216510   -13.48111720   -30.49183080
H       16.00116540   -13.89411740   -30.59283070
H       17.08016590   -13.10611720   -29.46283150
C       17.14816470   -12.25311760   -31.28083040
C       18.33616640   -11.52911760   -31.15383150
H       19.05516620   -11.76311780   -30.38183020
C       18.44416620   -10.29411790   -31.86683080
H       19.33216480    -9.71211720   -31.66883090
C       17.52416610    -9.92411800   -32.79983140
H       17.70116620    -8.97911740   -33.29183200
C       16.34216500   -10.69611740   -32.92983250
H       15.47016530   -10.26311780   -33.39783100
C       16.16616630   -11.85611720   -32.20682910
H       15.26416590   -12.43911740   -32.32183070
C       18.43216510   -15.13111780   -29.28483010
O       19.54416660   -14.87111760   -28.83683010
N       17.57516480   -16.02411840   -28.76083180
H       16.81416510   -16.21011730   -29.40283010
C       17.81316570   -16.96311760   -27.62983130
H       18.09416580   -16.29011730   -26.81983180
C       16.59116550   -17.84311680   -27.36983110
H       16.14216610   -18.17511750   -28.30683140
H       16.91616630   -18.72411730   -26.81683160
C       15.46016600   -17.12911800   -26.63183020
H       15.23816590   -16.13011740   -27.00583080
C       14.21016600   -18.02311710   -26.69883160
H       14.20416550   -18.81311800   -25.93783190
H       13.32016560   -17.40711780   -26.51983070
H       14.17516520   -18.59111790   -27.63583180
C       15.79116540   -17.02411840   -25.15283010
H       16.03616520   -17.94111820   -24.60383030
H       16.60716630   -16.30011750   -25.03883170
H       14.90916540   -16.56511690   -24.68883130
C       19.12716480   -17.82311820   -27.89283180
O       20.05616570   -17.74111750   -27.09083180
N       19.23816490   -18.59811780   -28.97683140
H       18.52416610   -18.59211730   -29.69583130
C       20.29716490   -19.64411740   -29.03283120
H       20.36116600   -20.12011720   -28.05483060
C       19.87916560   -20.72611810   -30.12283130
H       19.66016580   -20.41011810   -31.14283180
H       20.71816640   -21.42011830   -30.16583060
C       18.73516650   -21.62711720   -29.64083100
O       18.44816590   -21.72411730   -28.47483060
N       18.03316500   -22.25211720   -30.53183170
H       17.20216560   -22.74811740   -30.23383140
H       18.08716580   -22.06711770   -31.52683070
C       21.66216660   -19.01311680   -29.31583020
O       22.64616580   -19.48111720   -28.77183150
N       21.77016640   -17.95211790   -30.11583140
H       20.91716580   -17.64311790   -30.56583020
C       22.94016650   -17.05511860   -30.28083040
H       23.86116600   -17.59311680   -30.50483130
C       22.69616510   -16.24011800   -31.56383130
H       21.72016530   -15.76611800   -31.45983120
H       23.38216590   -15.39911750   -31.66483120
C       22.83016590   -17.00311850   -32.88083270
H       22.29316520   -17.94711690   -32.79083250
H       22.18716620   -16.44911770   -33.56483080
C       24.17616650   -17.18711850   -33.46483230
O       25.19216540   -16.71611790   -33.08483120
N       24.16116520   -17.83511730   -34.56583020
H       25.04316520   -17.92111780   -35.05583190
H       23.30216600   -18.16411780   -34.99183270
C       23.27216530   -16.12711720   -29.10083010
O       24.19116590   -15.36611750   -29.03883170
N       22.41716580   -16.19211770   -28.09583090
H       21.67816540   -16.87011720   -28.23883060
C       22.54316520   -15.47811790   -26.82783130
H       21.59916500   -15.80311780   -26.39083100
C       23.61816600   -16.07411770   -25.93983080
H       23.53916550   -17.16011810   -25.99583050
H       24.60816570   -15.71811770   -26.22183040
C       23.37916560   -15.70011810   -24.45583150
O       22.32216640   -15.28911780   -24.05783080
N       24.39816470   -15.96111770   -23.61583140
H       24.34616470   -15.86011790   -22.60983090
H       25.29716490   -16.05411720   -24.07383160
C       22.61016650   -13.92411800   -26.99583050
O       23.40116500   -13.21111770   -26.41783140
N       21.63916590   -13.34011750   -27.72783090
H       20.87516590   -13.91611770   -28.05883030
C       21.49116520   -11.85011770   -27.99983020
H       22.24316600   -11.31411740   -27.41983030
C       21.90816500   -11.48711780   -29.44283100
H       21.21116640   -11.99311730   -30.11083030
C       21.88016510   -10.01811790   -29.74683000
H       21.13816640    -9.52011780   -29.11083030
H       22.85016630    -9.54511740   -29.54883000
H       21.60516550    -9.96311760   -30.80783080
C       23.26216510   -12.05311780   -29.72283170
H       23.99116520   -11.71311760   -28.98783110
H       23.11916540   -13.13311770   -29.68083000
C       23.83216480   -11.82311730   -31.15683170
H       23.16516490   -12.14311790   -31.96683120
H       24.20616530   -10.80011750   -31.28583150
H       24.77916530   -12.36011790   -31.29483030
C       20.11416630   -11.37611770   -27.54083060
O       19.18316650   -12.05011750   -27.90583040
N       20.01216510   -10.41411780   -26.57483100
H       20.81616590    -9.84711740   -26.33283040
C       18.69616510    -9.93511770   -26.17583080
H       17.95216560   -10.33911800   -26.86183170
C       18.40616610   -10.37311740   -24.77183150
H       17.48116490    -9.87211800   -24.48583030
C       18.15816500   -11.87711720   -24.82483100
H       17.86716650   -12.33511730   -23.87083050
H       17.43816570   -12.15111730   -25.60683060
H       19.08016590   -12.44111730   -25.01083180
O       19.42116550   -10.12211800   -23.85283090
H       19.20616530    -9.32211780   -23.36883160
C       18.65316580    -8.36411760   -26.29683110
O       19.65316580    -7.77211760   -26.00483130
N       17.54516600    -7.72111750   -26.65683170
C       16.21416470    -8.36911770   -26.80183030
H       15.95316600    -8.96511750   -25.91883090
H       16.21416470    -9.15411760   -27.56783100
C       15.19016550    -7.25911760   -26.80783080
H       14.73016550    -7.17611740   -25.81483080
H       14.37516590    -7.32811780   -27.53883170
C       15.92116550    -5.92211770   -26.89183040
H       15.52616600    -5.11911770   -26.25783160
H       15.83916570    -5.66511770   -27.95483020
C       17.35316660    -6.25111770   -26.45583150
H       18.04316520    -5.66411780   -27.06183050
C       17.42216490    -5.94511750   -24.94383050
O       16.86816600    -6.67811780   -24.16683010
N       18.11116600    -4.86611750   -24.50283050
H       18.65016560    -4.25111770   -25.10083010
C       17.92316630    -4.43011760   -23.14383130
H       18.04916570    -5.30111740   -22.50183110
C       19.06416510    -3.41911770   -22.87983130
H       18.85716630    -2.58811760   -23.55383110
H       19.11916540    -3.04711770   -21.85683060
S       20.71116640    -4.01911780   -23.49183080
H       21.40316580    -2.94811770   -23.09383010
C       16.56116490    -3.80111770   -22.75883100
O       16.03016470    -3.06111760   -23.55083080
N       16.01116560    -4.22811750   -21.59983060
H       16.53216550    -4.85111760   -20.99483110
C       14.63516520    -3.94911770   -21.15483090
H       14.21516610    -3.38311770   -21.98683170
C       13.84616570    -5.22811750   -20.92083170
H       14.54516600    -5.96911760   -20.53183170
H       13.19316580    -5.12711760   -20.05383110
C       12.98516560    -5.80911780   -21.98083110
H       12.17116550    -5.10411740   -22.15083120
C       13.70416550    -6.08911750   -23.28183170
H       14.29316520    -7.00011780   -23.11783030
H       12.94416520    -6.28911780   -24.04683110
H       14.32616520    -5.22511770   -23.54583170
C       12.24016570    -7.04411750   -21.43583110
H       12.96216580    -7.64011760   -20.86483000
H       11.46016600    -6.89611770   -20.67883110
H       11.84216590    -7.69111780   -22.22683140
C       14.58216570    -3.02111770   -19.90683170
O       15.43716530    -3.15611770   -19.09783170
N       13.65716550    -2.12711760   -19.72583010
C       12.49716570    -1.77511760   -20.59883120
H       11.82716560    -2.59811760   -20.87683110
H       12.84116550    -1.21611760   -21.47783090
C       11.67916580    -0.71311760   -19.75783160
H       10.83616540    -1.16911760   -19.22583010
H       11.21816540     0.07388240   -20.36783030
C       12.66516590    -0.16711760   -18.74083140
H       12.12116530     0.23588240   -17.87683110
H       13.24316600     0.61888240   -19.24183080
C       13.62416550    -1.31411770   -18.48483090
H       14.63516520    -1.01211760   -18.20883180
C       13.05516530    -2.16911770   -17.34683040
O       12.24716570    -3.09511760   -17.53983120
N       13.51016520    -1.93411770   -16.07983020
H       14.20516590    -1.20011760   -16.00683020
C       13.18516540    -2.62111760   -14.82283120
H       13.22616580    -3.70611760   -14.92583080
C       14.29516600    -2.15311770   -13.82283120
H       15.24716570    -2.39411760   -14.29583070
H       14.28016570    -1.06411770   -13.83883090
C       14.29716590    -2.72411750   -12.35083100
H       13.28716560    -2.69311760   -11.94183060
C       14.71716590    -4.17511750   -12.47683050
H       14.86816600    -4.70611760   -11.52883050
H       14.04916570    -4.85611770   -13.01883130
H       15.63916590    -4.15511750   -13.06983090
C       15.29916570    -1.90611770   -11.52883050
H       15.51316550    -2.28511760   -10.52183060
H       16.24616620    -1.87811770   -12.08183100
H       14.89016530    -0.89511760   -11.40783120
C       11.75616550    -2.28211760   -14.21483140
O       11.25516610    -2.91711760   -13.30083080
N       11.23216530    -1.18211760   -14.69883060
H       11.78716560    -0.67411760   -15.37783050
C        9.99716570    -0.57511760   -14.29483130
H        9.33916570    -1.28911760   -13.79883100
C       10.22416590     0.68488240   -13.46183110
H       10.55316540     1.48088240   -14.12883090
H        9.21516610     0.90188240   -13.10983090
C       11.19116590     0.47988240   -12.27683070
H       10.77616600    -0.35211760   -11.70783140
H       12.16316600     0.19588240   -12.67983060
C       11.34716610     1.69788240   -11.34583090
H       11.85116580     2.45888230   -11.94183060
H       10.39716530     2.17088250   -11.09583090
N       12.08716580     1.39688240   -10.12583070
H       11.50516610     1.15888240    -9.33583070
C       13.36016560     1.23188230    -9.93083100
N       14.25216580     1.48588240   -10.84783080
H       14.11416530     1.45388230   -11.84783080
H       15.21616550     1.33788240   -10.58583070
N       13.80116560     0.90688230    -8.75383090
H       13.21916580     0.81288240    -7.93383070
H       14.79216580     1.04088230    -8.61383060
C        9.30816560    -0.17011760   -15.68683050
O        9.98816590    -0.13611760   -16.71983150
N        8.05816560     0.26988240   -15.63783070
H        7.61016560     0.28388240   -14.72883130
C        7.24216560     0.67588240   -16.76783180
H        7.00816580     1.73888240   -16.82583050
H        7.83016590     0.52088240   -17.67283060
C        5.87516550    -0.02811760   -16.84683040
O        5.08516550     0.31588240   -17.69083020
N        5.63203942    -1.06525315   -16.05105785
H        6.28253116    -1.28675754   -15.31241734
C        4.49019184    -1.96430038   -16.24281380
H        3.89682259    -1.62660800   -17.09250849
C        4.98157791    -3.37382654   -16.60460726
H        5.58766901    -3.31781634   -17.50918965
C        5.79499460    -4.04921534   -15.51103529
H        6.67672466    -3.45683587   -15.24344349
H        5.19024683    -4.21132509   -14.60992495
H        6.13469686    -5.02491231   -15.86938882
O        3.88532412    -4.20531888   -16.84853881
H        4.19219463    -5.13835863   -16.81621693
C        3.57271357    -1.95204760   -15.02812232
O        4.04094299    -1.99003102   -13.90544687
N        2.26122555    -1.91961844   -15.27014554
H        1.96158493    -1.81269059   -16.23124689
C        1.22252779    -2.28085059   -14.28876829
H        1.57931867    -2.00123924   -13.29876239
C       -0.07737138    -1.47917523   -14.54028835
H       -0.66715054    -1.59521547   -13.63188342
C        0.19766280     0.03064596   -14.66554598
H       -0.74631234     0.58708712   -14.70126954
H        0.76538089     0.39221630   -13.79846141
H        0.76564641     0.27455549   -15.57152006
C       -0.97666558    -1.99106772   -15.69319239
H       -1.32880205    -2.99180339   -15.44795907
H       -1.86013469    -1.35316232   -15.74677042
C       -0.35043791    -2.04292622   -17.09344706
H        0.47502712    -2.76229171   -17.13842694
H       -1.10354768    -2.35697084   -17.82772035
H        0.02162322    -1.06014226   -17.39595790
C        0.96270216    -3.80242344   -14.25658291
O        0.14802050    -4.27442887   -13.47857931
N        1.64335750    -4.54178664   -15.14091183
H        2.35629065    -4.06827186   -15.68511219
C        1.40438978    -5.93659238   -15.52908102
H        1.90923530    -6.09603239   -16.47992021
C        2.04878043    -6.92203284   -14.53665700
H        1.54258008    -6.83697492   -13.57912020
C        2.02613956    -8.37846661   -15.00930392
H        2.23787770    -9.05092971   -14.16959669
H        1.05679920    -8.64686550   -15.43517665
H        2.77597455    -8.55702462   -15.78744702
O        3.41541617    -6.61743263   -14.34394781
H        3.85596454    -6.76867958   -15.21259905
C       -0.08267115    -6.16032674   -15.80067941
O       -0.74844064    -6.88627433   -15.06254104
N       -0.61039378    -5.44959931   -16.82133820
H        0.09699685    -5.06338765   -17.46102052
C       -1.92604524    -5.89673882   -17.37133205
C       -3.08863300    -5.17090599   -16.67857605
H       -4.06508938    -5.52252496   -17.06186280
H       -3.01516193    -4.08435794   -16.86607944
H       -3.05170071    -5.35512195   -15.58844227
H       -2.04187195    -6.99378420   -17.19316730
C       -1.89901651    -5.69339155   -18.85526573
N       -2.73719269    -4.97587647   -19.60871367
C       -2.43600257    -5.21868001   -20.94640798
C       -3.27455394    -4.68702684   -22.07090632
H       -3.58134337    -3.64427693   -21.86232422
H       -2.66207133    -4.68325793   -22.99465734
N       -4.45472014    -5.56698794   -22.32195514
H       -5.21822598    -5.08687068   -22.81430647
H       -4.85473011    -5.87903372   -21.42623513
C       -1.35317168    -6.14287087   -21.03974424
O       -0.71600965    -6.70161140   -21.98961033
N       -1.03865073    -6.42516256   -19.67522719
C        0.10334460    -7.23883592   -19.33667213
H        0.24766658    -7.94570692   -20.17676864
H       -0.03891240    -7.79483791   -18.39367212
C        1.39532186    -6.40115696   -19.23042469
O        1.39017274    -5.21495741   -18.94943990
N        2.54193753    -7.02678176   -19.50508877
H        2.48219994    -7.99561687   -19.81095808
C        3.88983402    -6.42356488   -19.51042077
H        3.88859685    -5.63056962   -18.77232761
C        4.92962551    -7.46380048   -19.05463009
H        4.82142308    -8.36718249   -19.65779299
H        5.93071736    -7.06813182   -19.21492659
C        4.82523984    -7.81173443   -17.56688591
O        4.51109712    -6.89491108   -16.76186527
O        5.11421552    -8.98418306   -17.22683701
C        4.25564149    -5.69904653   -20.82448890
O        5.39986191    -5.67037504   -21.25682265
N        3.25373433    -5.07338873   -21.44551219
H        2.33968685    -5.15774471   -21.01118632
C        3.32476368    -4.44408729   -22.76725627
H        3.57101171    -5.23629493   -23.47086494
C        1.93702237    -3.89341280   -23.17485155
H        2.07716269    -3.10170463   -23.91120093
H        1.41803118    -4.70633316   -23.68499017
C        0.97869073    -3.39071288   -22.07006294
H        0.69755813    -4.22501525   -21.43110976
C        1.54326515    -2.27215847   -21.19286901
H        2.35863905    -2.64153924   -20.56431123
H        1.89438517    -1.43574124   -21.80592391
H        0.76495790    -1.90086035   -20.51342952
C       -0.28474499    -2.84089585   -22.72352567
H       -0.06745358    -1.94801626   -23.32006342
H       -0.72898129    -3.59975221   -23.37704255
H       -1.03045984    -2.58051456   -21.96139280
C        4.44412672    -3.40133779   -22.94836686
O        5.07166359    -3.37157373   -23.99398252
N        4.73459693    -2.57628969   -21.93469861
H        4.18948032    -2.66633259   -21.08812007
C        5.83037095    -1.58841598   -21.98402202
H        5.68807091    -0.98540409   -22.88058447
C        5.78167757    -0.60619043   -20.79211513
H        5.57998243    -1.16498736   -19.87878321
C        7.07574541     0.19539805   -20.58989039
H        7.90202084    -0.44656704   -20.26534021
H        7.37428838     0.69736697   -21.51515950
H        6.93250379     0.96548082   -19.82217648
C        4.64544980     0.40205168   -21.00858861
H        3.67981588    -0.10680553   -21.09020178
H        4.57734949     1.09987554   -20.16414834
H        4.81080552     0.99041791   -21.92013838
C        7.18775983    -2.28036162   -22.18654388
O        7.76445506    -2.10392137   -23.25014491
N        7.70116570    -3.12211750   -21.26383020
C        7.29116580    -3.40411760   -19.96383090
H        6.20516590    -3.55911760   -19.94983100
H        7.45516590    -2.54111770   -19.30683140
C        8.08416560    -4.55111740   -19.34783170
H        7.60216570    -5.52711770   -19.48783110
H        8.27716540    -4.48311760   -18.27083020
C        9.38916590    -4.45811750   -20.09283070
H        9.83516600    -5.45511770   -20.19583130
H       10.11116600    -3.87911770   -19.50283050
C        8.98716550    -3.79711770   -21.43283080
H        9.75816540    -3.06711770   -21.67683030
C        9.04216580    -4.70911740   -22.67783160
O       10.13516520    -4.82811780   -23.21983150
N        7.95272518    -5.41666220   -23.00319675
H        7.11225452    -5.32361815   -22.43167427
C        7.91492005    -6.33598483   -24.14270400
H        8.78466224    -6.99111624   -24.10017112
C        6.62824041    -7.18450034   -24.09878634
H        5.77676355    -6.51984633   -23.94232678
H        6.49716061    -7.67068658   -25.06645749
C        6.62499618    -8.27641907   -23.01456529
H        6.90228456    -7.83763007   -22.05870517
C        5.23659560    -8.89792413   -22.87785091
H        4.90506753    -9.34334200   -23.82384113
H        5.22608103    -9.66626762   -22.09768130
H        4.50912463    -8.13077271   -22.58483824
C        7.60171131    -9.40718263   -23.35327623
H        7.38303869    -9.82658530   -24.34364151
H        8.63482761    -9.04477053   -23.34543406
H        7.53120315   -10.21293287   -22.61539420
C        8.00931471    -5.57896769   -25.46758617
O        8.43875334    -6.13425224   -26.46345065
N        7.67416570    -4.29011770   -25.49283030
H        7.48216580    -3.78811760   -24.63383100
C        7.81716590    -3.47111770   -26.74583050
H        7.26416590    -4.09611750   -27.44683070
C        7.12016580    -2.14511750   -26.64483070
H        7.05316540    -1.64911760   -27.61383060
H        6.10216570    -2.21211770   -26.26283070
O        7.93916560    -1.32411770   -25.81983180
H        7.68016580    -1.69911770   -24.97483060
C        9.16316600    -3.27011750   -27.38783070
O        9.17416570    -3.28411770   -28.57083130
N       10.26216600    -3.22611760   -26.62383080
H       10.15616610    -3.24811770   -25.61683080
C       11.55716610    -3.23811770   -27.19883160
H       11.76816560    -2.46011760   -27.93283080
C       12.64816570    -2.90711760   -26.13283160
H       12.63016610    -3.69511770   -25.36983110
H       13.62316610    -2.97111770   -26.63083080
C       12.52716540    -1.63811770   -25.39083100
C       13.26316550    -0.52911760   -25.88583180
H       14.01716520    -0.81511760   -26.60283090
C       13.00416560     0.73488240   -25.28383060
H       13.55116560     1.60688230   -25.61183170
C       12.10216520     0.84388240   -24.22383120
O       11.80216600     2.06188230   -23.65883060
H       12.48716550     2.68888240   -23.90383150
C       11.37116530    -0.28611760   -23.74983020
H       10.60216520    -0.07611760   -23.02083020
C       11.60816570    -1.56411770   -24.31383130
H       10.89316560    -2.34511760   -24.10183140
C       11.92416570    -4.55211780   -27.79783060
O       12.82516570    -4.48711780   -28.60683060
N       11.22616580    -5.65511750   -27.67583080
H       10.38516520    -5.73511740   -27.11783030
C       11.44116590    -6.85911750   -28.52483180
H       12.50516610    -7.09811780   -28.53483010
C       10.66216560    -8.00811770   -27.82583050
H        9.59316540    -7.82011750   -27.71983150
C       10.75816540    -9.25411800   -28.69483180
H       10.25916580    -9.13211730   -29.66383170
H       11.77616600    -9.59411720   -28.92483140
H       10.17516520   -10.09211730   -28.29383090
C       11.25916580    -8.18911740   -26.38583180
H       12.32716560    -8.39811800   -26.44083020
H       11.10616590    -7.30311780   -25.76983070
C       10.56216530    -9.39211750   -25.73883060
H       11.10716530   -10.27211760   -26.10183140
H       10.77316570    -9.29711720   -24.66683010
H        9.51416590    -9.36611750   -26.06083110
C       10.87016580    -6.67911770   -29.99883080
O       11.43816570    -6.99611760   -31.02783010
N        9.68216610    -6.01711750   -30.10083010
H        9.22816560    -5.68211750   -29.25983050
C        9.20716570    -5.54011770   -31.39683150
H        9.37616540    -6.29011770   -32.16983030
C        7.70616580    -5.19411750   -31.22783090
H        7.12716580    -6.10811760   -31.05183030
H        7.56816580    -4.57011750   -30.33583070
H        7.34216550    -4.63311770   -32.09783170
C       10.02716540    -4.32711740   -31.93183140
O       10.22816560    -4.16411780   -33.10783000
N       10.60916520    -3.48311760   -31.01183130
H       10.35716530    -3.67911770   -30.04983140
C       11.65016560    -2.53611760   -31.26883130
H       11.36116600    -1.66111770   -31.85083010
H       12.01516530    -2.17711760   -30.30583000
C       12.79116540    -3.11311770   -32.07183070
O       12.96016600    -2.87011770   -33.25883100
N       13.49016570    -4.05811740   -31.50083160
H       13.14916610    -4.42111780   -30.61783030
C       14.53116610    -4.85611770   -32.14583210
H       15.34416580    -4.15511750   -32.33383180
C       15.05716610    -5.77411750   -30.99983020
H       15.51216600    -5.10011770   -30.27483180
H       14.24416540    -6.32411770   -30.52683070
C       16.12316510    -6.85311750   -31.36283110
H       15.69416520    -7.55011750   -32.08383180
C       17.36916540    -6.17811780   -31.91383170
H       17.30316540    -6.05011750   -33.00183110
H       17.46616550    -5.22211740   -31.38583180
H       18.27616500    -6.77211760   -31.74583050
C       16.64416500    -7.52711770   -30.11883160
H       17.09216500    -6.85011770   -29.38183020
H       15.95316600    -8.26211740   -29.68583110
H       17.45816610    -8.21811770   -30.36983110
C       14.04516600    -5.67111780   -33.36783220
O       14.72816560    -5.64911750   -34.34583280
N       12.84216590    -6.27911760   -33.43983080
H       12.22316550    -6.34711740   -32.64183040
C       12.47716520    -7.04511790   -34.60783000
H       13.30816560    -7.64811750   -34.97383120
C       11.33016590    -8.03511710   -34.18883130
H       10.62316610    -7.49811740   -33.55483250
H       10.77616600    -8.12211800   -35.12282940
C       11.67116550    -9.34511760   -33.49183270
H       12.28916550    -9.14211750   -32.61683270
C       10.45016570   -10.11011790   -33.09283070
H       10.68116570   -11.11811730   -32.72583010
H        9.90616610    -9.54311750   -32.32783130
H        9.69616600   -10.19211770   -33.88483050
C       12.37616540   -10.24911790   -34.42182920
H       11.73516560   -10.53011800   -35.26683040
H       13.26216600    -9.68711760   -34.74383160
H       12.70716570   -11.14211750   -33.87683110
C       12.12516590    -6.16011760   -35.78882980
O       12.34816550    -6.58011770   -36.89183040
N       11.63016610    -4.90511750   -35.53882980
H       11.56916520    -4.55311780   -34.59083180
C       11.57516570    -3.86011770   -36.61383060
H       11.50216580    -4.32511760   -37.59783170
C       10.37716580    -2.86511750   -36.37982940
H       10.28716560    -2.07311770   -37.12383270
C        8.91616540    -3.34411760   -36.41083150
H        8.89316560    -4.42311760   -36.20983120
H        8.21716590    -2.64711760   -35.93383030
H        8.58116530    -3.32611750   -37.45582960
O       10.59616570    -2.24011750   -35.08882900
H       10.66616540    -2.97011760   -34.46982960
C       12.89316560    -2.93111750   -36.66883090
O       12.91916560    -1.97911760   -37.46783070
N       13.99716570    -3.29511760   -36.05183030
H       13.90016560    -4.11411760   -35.46382900
C       15.36216550    -2.66011760   -36.14183040
H       16.07916640    -3.33411770   -35.67383190
H       15.62116530    -2.56211760   -37.19583130
C       15.49616530    -1.20711770   -35.52783200
O       16.46916580    -0.51411760   -35.75383000
N       14.45516590    -0.87311760   -34.77582930
H       13.90916540    -1.64111760   -34.40483090
C       14.16716580     0.51488240   -34.27283100
H       13.96116540     1.08488240   -35.17882920
C       12.98416520     0.49088240   -33.34683230
H       12.20616530    -0.15511760   -33.75283050
H       13.34016610     0.07788240   -32.40283200
C       12.37316610     1.86588240   -33.24583050
H       13.11116600     2.57988240   -32.87883000
H       11.95216560     2.17388250   -34.20183180
C       11.22216610     1.90988240   -32.18883130
H       10.61216550     1.01788230   -32.32983020
H       11.62016580     1.78488240   -31.18183140
N       10.48516560     3.16888240   -32.37783050
H       11.01816560     3.99288250   -32.13483050
C        9.27416610     3.35288240   -32.96583180
N        8.54416560     2.50088240   -33.64483260
H        8.92416570     1.59888230   -33.89083100
H        7.79616550     2.94288230   -34.16083150
N        8.80816560     4.51488260   -32.97883220
H        9.35016540     5.30588250   -32.66083150
H        8.04416560     4.72288230   -33.60583110
C       15.38316540     1.13188240   -33.62383270
O       15.85516550     0.55188240   -32.62483220
N       15.90816590     2.29488230   -34.13383100
C       15.41316600     3.16288230   -35.18983080
H       14.83416560     3.98888230   -34.75883100
H       14.87516590     2.61688230   -35.97483060
C       16.70516590     3.79688240   -35.83583070
H       16.45216560     4.76488260   -36.28583150
H       17.18716620     3.11888240   -36.54983140
C       17.57716560     3.96988250   -34.56782910
H       17.30216600     4.91488220   -34.08283230
H       18.65216640     3.99688240   -34.78083040
C       17.25216480     2.71588230   -33.78683090
H       17.90516470     1.90088240   -34.09883120
C       17.70516590     2.76288250   -32.30982970
O       18.90916630     2.62788250   -32.02283100
N       16.69416620     2.96388240   -31.37783050
H       15.73616600     2.79688240   -31.66183090
C       16.85316660     3.05888250   -29.93283080
H       17.67616650     3.73588230   -29.70083050
C       15.50516610     3.58988240   -29.33783150
H       15.72216610     3.53988240   -28.27083020
H       15.17516520     4.57588240   -29.66483120
C       14.26116560     2.66188240   -29.60583110
O       14.15016560     1.89288230   -30.52083020
N       13.22916600     2.89488240   -28.80483060
H       12.41316600     2.29688240   -28.75683020
H       13.28616520     3.53488230   -28.02083020
C       17.14716530     1.72588240   -29.26683040
O       17.74916650     1.72788240   -28.18983080
N       16.70516590     0.59988240   -29.77383040
H       16.31016540     0.68188240   -30.70383070
C       16.59616470    -0.79411760   -29.18483160
H       16.25716590    -0.67011760   -28.15683170
C       15.53716560    -1.57311760   -29.92783160
H       15.87616540    -1.76111760   -30.94683070
H       15.48516560    -2.54011770   -29.42683030
O       14.28216550    -0.90411760   -29.88083080
H       14.30016520    -0.09811760   -30.40183070
C       17.95416640    -1.53411760   -29.13883020
O       18.06116490    -2.68211770   -29.44383050
N       19.01816560    -0.89611760   -28.66783140
H       18.87816620    -0.01511760   -28.18983080
C       20.26316640    -1.43811760   -28.31183050
H       20.79916570    -1.79611770   -29.19083020
C       21.26616480    -0.38111760   -27.74583050
H       22.22416500    -0.88811760   -27.63583180
H       21.48116490     0.39288240   -28.48283000
C       20.89416500     0.23288240   -26.39083100
H       19.96116640     0.79488240   -26.44483180
H       20.84516530    -0.52411760   -25.60883140
C       21.93816570     1.23188230   -25.84583090
H       22.81316570     0.68788240   -25.49083140
H       22.14516640     2.01988240   -26.56983180
C       21.45716480     1.96288240   -24.52883150
H       20.43816570     2.33088230   -24.64983180
H       21.38016510     1.27788230   -23.68383030
N       22.38716510     3.09488250   -24.18683050
H       22.35816570     3.75788240   -24.94883160
H       22.11616520     3.53588250   -23.31983180
H       23.33016590     2.76688240   -24.03383060
C       20.13816640    -2.61811760   -27.42983060
O       19.18216510    -2.85811760   -26.68883130
N       21.12916560    -3.47511770   -27.55383110
H       21.89616580    -3.14311770   -28.12583160
C       21.03916550    -4.85411740   -27.19583130
H       20.26116560    -5.00311760   -26.44683070
C       20.71116640    -5.72211740   -28.42083170
H       20.64616580    -6.79511790   -28.20183180
H       19.84816550    -5.42911770   -29.03183170
H       21.55916600    -5.80511760   -29.11283110
C       22.33016590    -5.34511760   -26.54283140
O       23.42616650    -4.81911750   -26.69483180
N       22.28816600    -6.44611740   -25.87983130
H       21.42116550    -6.97111750   -25.87983130
C       23.54316520    -7.10211750   -25.28283120
H       24.39016530    -6.41911750   -25.34983060
C       23.40816500    -7.60511780   -23.82783130
H       23.98316570    -8.51111790   -23.64083100
C       23.89816470    -6.64011760   -22.75283050
H       23.37216570    -5.68911740   -22.60983090
H       23.86616520    -7.16311740   -21.78883170
H       24.95516590    -6.48411750   -23.00183110
C       21.92216490    -7.91811750   -23.48383140
H       21.78816600    -8.29611780   -22.46283150
H       21.24616620    -7.06511780   -23.62083050
H       21.45716480    -8.63511750   -24.17083170
C       24.00816540    -8.25311760   -26.15283010
O       23.25816540    -9.19011780   -26.40583040
N       25.25416560    -8.26911740   -26.64583020
H       25.87816620    -7.53511760   -26.33283040
C       25.86916540    -9.46611790   -27.23583030
H       25.34116550    -9.82111740   -28.12083050
H       26.85316660    -9.17911720   -27.60583110
C       26.05216600   -10.66711810   -26.28683090
O       25.78916550   -10.57011800   -25.10683060
N       26.51316640   -11.84711740   -26.79383090
C       27.07916640   -11.97211740   -28.18183140
H       28.02416610   -11.41711810   -28.22783090
H       26.33816530   -11.61511800   -28.90683170
C       27.25516510   -13.48211770   -28.37083050
H       28.10316660   -13.69111730   -29.03483010
H       26.34316640   -13.86711790   -28.84283070
C       27.38316540   -14.11011790   -26.96183010
H       28.42916490   -14.17011740   -26.63683130
H       26.94916530   -15.11811730   -26.96283150
C       26.69916530   -13.15811730   -26.03083040
H       25.69616510   -13.53311730   -25.83283040
C       27.51316640   -13.04111770   -24.74183080
O       27.20816610   -13.71511750   -23.79483030
N       28.55516620   -12.26911740   -24.81883050
H       28.69716640   -11.82011800   -25.71583180
C       29.40116500   -11.84511760   -23.61783030
H       29.22216610   -12.60311790   -22.85483170
C       30.86416630   -11.88511750   -24.11183170
H       31.45016480   -11.59111790   -23.24083140
C       31.28816600   -13.30111790   -24.71083070
H       32.38216400   -13.36511800   -24.65583040
H       30.91916660   -14.17711730   -24.16283040
H       30.95016480   -13.41311740   -25.74783130
O       31.27816580   -10.97811790   -25.10083010
H       32.22016530   -11.02811720   -25.27983090
C       29.08116530   -10.47211740   -23.00283050
O       29.67016600   -10.11611750   -21.97483060
N       27.89616580    -9.90111730   -23.36383060
H       27.34416580   -10.43611720   -24.02383040
C       27.44116590    -8.57911780   -22.95883180
H       26.37416650    -8.50011730   -23.16483120
H       27.52916530    -8.58511730   -21.87183000
C       28.14416500    -7.39611770   -23.47983170
O       27.91816520    -6.33011770   -22.95483020
N       28.85616490    -7.44711780   -24.65883060
H       29.01216510    -8.32811740   -25.13283160
C       29.19016650    -6.22911740   -25.41283040
H       29.74216650    -5.62611770   -24.69183160
C       30.04516600    -6.55311780   -26.64983180
H       29.52416610    -7.23511740   -27.32083130
C       30.36316490    -5.23011780   -27.42283060
H       31.32516480    -5.29811760   -27.94483180
H       29.54616550    -4.94311760   -28.09683040
H       30.46416470    -4.47211740   -26.63683130
C       31.36216550    -7.22111750   -26.22283170
H       31.94016650    -6.48811770   -25.64683150
H       31.22316550    -8.07411770   -25.54783060
H       31.91016580    -7.60711770   -27.09083180
C       27.88416480    -5.53311780   -25.84883120
O       26.93516540    -6.20011760   -26.27183150
N       27.82516480    -4.21011780   -25.75583080
H       28.61216550    -3.68311760   -25.39583020
C       26.63816640    -3.49911760   -26.24883080
H       25.87116620    -4.21211770   -25.94583130
C       26.36516570    -2.17811750   -25.45083050
H       27.31716540    -1.66911760   -25.59583090
C       25.20816610    -1.40011760   -26.16883090
H       24.77716640    -0.54811760   -25.62783050
H       25.43716620    -1.11011770   -27.20183180
H       24.31616590    -2.02711770   -26.29283140
C       26.17216490    -2.37111760   -23.90783120
H       27.02216530    -2.90911770   -23.48883060
H       26.07216640    -1.37711760   -23.47083090
C       24.81416510    -3.08911750   -23.67183110
H       24.68416600    -3.90511750   -24.39283180
H       24.79716490    -3.53211760   -22.66783140
H       23.96916580    -2.39011760   -23.71283150
C       26.57116510    -3.38111760   -27.75183110
O       27.37416650    -2.73211770   -28.36483000
N       25.71316530    -4.11011740   -28.43083000
H       25.09716610    -4.65811780   -27.84283070
C       25.36316490    -3.92811750   -29.90683170
H       26.27216530    -3.68711760   -30.45783040
C       24.91816520    -5.28511760   -30.47183040
H       23.93016620    -5.45911740   -30.04383090
H       24.57516480    -5.26711750   -31.50683020
C       25.78016470    -6.43911740   -30.18783190
H       25.72116470    -6.64411780   -29.11883160
C       25.28216550    -7.56411740   -30.98183060
H       25.86116600    -8.44611740   -30.68383030
H       24.21316530    -7.76011750   -30.82883070
H       25.54616550    -7.41411780   -32.03583150
C       27.21716500    -6.15811780   -30.63083080
H       27.61116600    -5.33711770   -30.01983070
H       27.93116570    -6.97411780   -30.46583180
H       27.37516590    -5.74311780   -31.63383100
C       24.18416600    -2.89711760   -30.16683010
O       23.38916590    -2.57311770   -29.25283050
N       24.14916610    -2.38111760   -31.40583040
H       24.88816640    -2.61811760   -32.05683140
C       22.93116570    -1.73411760   -31.94883160
H       22.63316540    -0.97211760   -31.22883030
C       23.19716640    -1.05611770   -33.31082920
H       22.34416580    -0.40611760   -33.50583270
H       24.04916570    -0.38211760   -33.22682950
O       23.40116500    -2.03511760   -34.29183200
H       23.87716480    -1.59611760   -34.99983220
C       21.89116480    -2.81211760   -32.28882980
O       22.21716500    -4.00311760   -32.32883070
N       20.58116530    -2.57711770   -32.58782960
C       19.86116600    -1.33111760   -32.47483060
H       20.40416530    -0.48111760   -32.90583040
H       19.70016480    -1.21811760   -31.39483070
C       18.47916600    -1.47511770   -33.11783220
H       18.39616580    -1.14011760   -34.15883260
H       17.63516620    -1.10711770   -32.52083210
C       18.27516560    -2.98711750   -33.01082990
H       17.67116550    -3.31211760   -33.86683270
H       17.89916610    -3.26611760   -32.01882930
C       19.66416550    -3.61511750   -33.06782910
H       19.66916660    -4.37611770   -32.28783040
C       20.01316640    -4.13311770   -34.46683120
O       19.68316650    -5.25211760   -34.83182910
N       20.67116550    -3.38011770   -35.31183240
H       21.17316630    -2.59311770   -34.91783140
C       21.14916610    -3.86511750   -36.64783100
H       20.35316660    -4.31811760   -37.23883060
C       21.74716570    -2.72911760   -37.50183110
H       21.10216520    -1.85111760   -37.49082950
H       22.72416500    -2.37811760   -37.17082980
C       21.83916470    -3.16811750   -38.95183180
H       22.60016630    -3.94811770   -38.90782930
H       20.92816540    -3.68611760   -39.25083160
C       22.15916630    -2.06211760   -40.00783160
O       21.63716510    -0.91611760   -39.79283140
O       23.03016470    -2.27511760   -40.88582990
C       22.26216510    -4.93211750   -36.47783280
O       22.24516490    -5.89811750   -37.24883270
N       23.21416470    -4.71511750   -35.58383180
H       23.10416600    -4.02411750   -34.85182950
C       24.28516580    -5.70811750   -35.40383150
H       24.55316540    -5.95611760   -36.43083190
C       25.56316570    -5.11811780   -34.70483020
H       25.82016560    -4.20511770   -35.24183270
H       25.38216590    -4.79811760   -33.67782970
C       26.84516530    -6.05711750   -34.74082950
H       27.53516580    -5.73011780   -33.96282960
H       26.56916620    -7.10711770   -34.64683150
C       27.72116470    -6.01811740   -35.99782940
O       28.90316580    -6.19911770   -35.82183070
O       27.11916540    -5.90411760   -37.08583070
C       23.79016490    -6.94011780   -34.76383210
O       24.11616520    -8.02711770   -35.20183180
N       22.97416500    -6.80911780   -33.65883260
H       22.69316480    -5.85611770   -33.46083070
C       22.43316650    -7.90911770   -32.98583220
H       23.20216560    -8.61211780   -32.66583250
C       21.56716540    -7.27311750   -31.89183040
H       21.06216620    -8.07211780   -31.33683010
H       22.21416470    -6.73111770   -31.19183160
H       20.76216510    -6.64711760   -32.29582980
C       21.57216640    -8.76911740   -33.84683230
O       21.69616510    -9.96411800   -33.85283280
N       20.79916570    -8.17711730   -34.78383260
H       20.88816640    -7.18011760   -34.93683240
C       19.88216590    -8.88011740   -35.66783140
H       19.39516640    -9.65211770   -35.07283020
C       18.98816490    -7.82611750   -36.37083050
H       18.54116630    -7.20911740   -35.58182910
H       19.61516570    -7.13111780   -36.94383240
C       17.93116570    -8.36111740   -37.26782990
C       18.13116650    -8.29111770   -38.64083100
H       18.98916630    -7.86111780   -39.13483050
C       17.20816610    -8.84511760   -39.46183010
H       17.33316610    -9.04511740   -40.51583100
C       15.94316580    -9.14411740   -38.99583050
H       15.14116570    -9.52211760   -39.61283110
C       15.62416550    -9.03011800   -37.63383100
H       14.69916530    -9.42611790   -37.24082950
C       16.66916660    -8.65711780   -36.74082950
H       16.51416590    -8.66911790   -35.67182920
C       20.73116490    -9.64111800   -36.81483080
O       20.35316660   -10.72511770   -37.24583050
N       21.84016610    -9.09511760   -37.29783250
H       22.06116490    -8.11111740   -37.20483020
C       22.72816660    -9.89111800   -38.15682980
H       22.11716650   -10.37411790   -38.91983030
C       23.78216550    -8.87711720   -38.60383220
H       24.00416560    -8.27611730   -37.72183230
H       24.69816590    -9.40311720   -38.87183000
C       23.39916610    -7.97411780   -39.74583050
H       23.40916630    -8.62111760   -40.62282940
H       22.37716480    -7.59611750   -39.73683170
C       24.29216580    -6.73811770   -39.87282940
H       24.19716640    -6.13711790   -38.96883010
H       25.30716510    -7.04211760   -40.12683110
C       23.78216550    -5.83211760   -41.00983050
H       23.73416520    -6.38411760   -41.94783020
H       22.79516600    -5.48411750   -40.70682910
N       24.75016590    -4.68711760   -41.24683000
H       25.66116520    -4.94811770   -41.59482960
H       24.26916500    -4.01111750   -41.82382970
H       24.99516490    -4.25011780   -40.36983110
C       23.44316480   -10.99211790   -37.40183260
O       23.53316500   -12.12911800   -37.86983110
N       23.87416650   -10.66411780   -36.17483140
H       23.84216500    -9.68711760   -35.90983200
C       24.65516470   -11.53111740   -35.33983230
H       25.40316580   -12.00611780   -35.97483060
C       25.39516640   -10.64511780   -34.29682920
H       25.66716580    -9.72911740   -34.81883240
H       24.67516520   -10.43811800   -33.50482940
C       26.61916540   -11.31411740   -33.66983030
H       26.46816640   -12.29611780   -33.22183230
C       27.70116620   -11.41611770   -34.78083040
H       28.52216530   -12.01511760   -34.36683270
H       27.35116580   -11.83111760   -35.73382950
H       28.08816530   -10.43611720   -35.08683010
C       27.22216610   -10.35611720   -32.58983230
H       26.64116480   -10.31811810   -31.65983010
H       28.21316530   -10.73711780   -32.31682970
H       27.37516590    -9.35911750   -33.02183150
C       23.84716610   -12.68011760   -34.67683030
O       24.39916610   -13.74111750   -34.33082960
N       22.53416630   -12.46211720   -34.51283260
H       22.08816530   -11.55711750   -34.60683060
C       21.62316510   -13.57611750   -34.21282960
H       21.97916600   -14.15611740   -33.36083220
C       20.39116480   -13.00111770   -33.60383220
H       19.90916630   -12.29911800   -34.29582980
H       19.66316600   -13.78911780   -33.37483220
H       20.58416560   -12.43311790   -32.68582920
C       21.32316590   -14.37111760   -35.50683210
O       20.65016560   -15.36711790   -35.40583040
N       21.86016650   -13.96811770   -36.66482930
H       22.48016550   -13.16711810   -36.64183040
C       21.81716540   -14.67311760   -37.87183000
H       22.59516530   -14.29511740   -38.53483200
H       22.09416580   -15.69411750   -37.60783000
C       20.49416540   -14.50211720   -38.57183070
O       20.10116580   -15.35211750   -39.32382970
N       19.73316570   -13.45111750   -38.28583150
H       20.11616520   -12.67611790   -37.75683210
C       18.34216500   -13.39411740   -38.68582920
H       17.85616490   -14.36511800   -38.59183120
C       17.51916500   -12.55811790   -37.67182920
H       17.82116510   -11.51111790   -37.64583210
C       16.01416590   -12.54511740   -37.95383070
H       15.51916600   -12.04611780   -37.11183170
H       15.75216580   -11.98611740   -38.86083220
H       15.67516520   -13.58811760   -37.95083240
C       17.74616620   -13.12311740   -36.25183110
H       17.27516560   -12.60411740   -35.40883260
H       17.37916560   -14.14711760   -36.11083220
H       18.80916600   -13.03411770   -35.99483110
C       18.13116650   -12.97511770   -40.09783170
O       18.81716540   -12.10411740   -40.57482910
N       17.13516620   -13.56411740   -40.75183110
H       16.67316630   -14.30311780   -40.23583220
C       17.08716580   -13.59711740   -42.23183060
H       18.04216580   -13.41111760   -42.72183230
C       16.58616640   -14.97011760   -42.68582920
H       17.03016470   -15.79511740   -42.12883000
H       15.51416590   -15.02311800   -42.49283220
C       16.80116650   -15.37511730   -44.14783100
H       16.08616640   -16.18611720   -44.28882980
H       16.33316610   -14.63411810   -44.79682920
C       18.24716570   -15.76511760   -44.45582960
O       18.48616600   -16.84311680   -44.96282960
O       19.18016620   -15.00311760   -44.09083180
C       16.11616520   -12.48911760   -42.68582920
O       15.16016580   -12.19011780   -42.03182980
N       16.35816570   -11.97011760   -43.88183210
H       17.19416620   -12.25111770   -44.38083270
C       15.36616610   -11.10811810   -44.58182910
H       15.49916550   -11.18611720   -45.66083150
H       14.34716610   -11.49511720   -44.56983180
C       15.36516570    -9.68211750   -44.20883180
O       14.60016540    -8.94211770   -44.82382970
N       16.27116580    -9.21011730   -43.31782910
H       17.03016470    -9.83311750   -43.06883240
C       16.38516620    -7.90011740   -42.75783160
H       17.21416470    -7.77511740   -42.06082920
H       16.47116470    -7.09511760   -43.48783110
C       15.16116520    -7.58111760   -41.86383060
O       14.26816560    -8.41311740   -41.72283170
N       15.00916580    -6.39911750   -41.22783280
H       15.75516610    -5.71711780   -41.29983140
C       14.00516610    -6.14711760   -40.16683200
H       14.23616600    -6.65511750   -39.23083110
C       14.08216570    -4.72411780   -39.63483050
H       13.61616610    -3.99711750   -40.31183240
H       13.33416560    -4.75311760   -38.83383180
C       15.48516560    -4.18311740   -39.23683170
C       16.34516530    -5.01611760   -38.52582930
H       15.90116600    -5.95111750   -38.21583180
C       17.61616520    -4.58511780   -38.09883120
H       18.28516580    -5.09811780   -37.42483140
C       18.11716650    -3.38111760   -38.56383130
H       19.08316610    -3.05711770   -38.20582960
C       17.28016470    -2.56111760   -39.37982940
H       17.60716630    -1.55611770   -39.60083010
C       15.94716550    -2.97711750   -39.69783020
H       15.32416530    -2.31611750   -40.28182980
C       12.57016560    -6.32411770   -40.67583080
O       12.24016570    -5.98911760   -41.81483080
N       11.76016520    -6.93811750   -39.79083250
H       12.11116600    -7.04011770   -38.84583280
C       10.39316560    -7.41711760   -40.02383040
H       10.39716530    -7.87011770   -41.01483150
C        9.89616580    -8.34811780   -38.92983250
H       10.22916600    -7.94011780   -37.96783070
H        8.79916570    -8.31911750   -38.93283080
C       10.46616550    -9.73711780   -38.99383160
C       11.80316540    -9.99811740   -38.70682910
H       12.48116590    -9.17611790   -38.53383260
C       12.37716580   -11.27511790   -38.68983080
H       13.43816570   -11.44911770   -38.58483120
C       11.44716550   -12.36011790   -38.79283140
H       11.80716610   -13.35811810   -38.58983230
C       10.09416580   -12.14311790   -39.01383210
H        9.46716590   -13.01311780   -39.14783100
C        9.63316540   -10.83511730   -38.99483110
H        8.59016610   -10.63411810   -39.18983080
C        9.42816540    -6.17811780   -40.23382950
O        9.52216530    -5.15111780   -39.54083250
N        8.51216600    -6.33011770   -41.17082980
H        8.43416600    -7.22111750   -41.64483260
C        7.34116550    -5.53311780   -41.36283110
H        7.41816570    -4.60111760   -40.80282970
C        7.12816570    -5.26511760   -42.85283280
H        7.21916580    -6.23711780   -43.33882900
H        6.14316560    -4.80511760   -42.92882920
C        8.15116600    -4.33811760   -43.53483200
H        9.11516570    -4.83511780   -43.63883210
H        7.74716570    -4.13511750   -44.52683260
C        8.26716520    -2.91811750   -42.93983080
O        9.43016530    -2.45711760   -42.76182940
O        7.32416580    -2.26411770   -42.50183110
C        6.19116540    -6.29611780   -40.80282970
O        5.83316560    -7.29111770   -41.37683110
N        5.79116580    -5.82211780   -39.65283200
H        6.27816580    -5.00911760   -39.29483030
C        4.66216560    -6.42911770   -38.93582920
H        4.72516580    -7.51611760   -38.88083270
C        4.51316550    -5.92411760   -37.46382900
H        4.35016580    -4.84811780   -37.41683200
H        3.63516570    -6.39311740   -37.01782990
C        5.81316570    -6.14211750   -36.72483060
H        6.59616570    -5.47611760   -37.08583070
C        5.62816570    -5.67211770   -35.28683090
H        5.18516590    -4.67211770   -35.19383240
H        4.94016550    -6.32911780   -34.74082950
H        6.59316590    -5.60611770   -34.76983260
C        6.22216560    -7.57511760   -36.57183070
H        5.39316560    -8.21611790   -36.24883270
H        6.69116540    -8.09711740   -37.41482930
H        7.00716540    -7.77111770   -35.83082960
C        3.32916570    -6.16911750   -39.68083190
O        2.98816560    -5.08711770   -40.06682970
N        2.63316560    -7.26011750   -40.01683040
H        3.15116570    -8.10911750   -39.82683180
C        1.26216570    -7.31611780   -40.44982910
H        1.22316560    -6.57711740   -41.24883270
C        1.00416560    -8.72811790   -41.01483150
H        1.35816560    -9.43011760   -40.25983050
H       -0.03983440    -8.90011790   -41.27582930
C        1.65616560    -9.02411750   -42.36582950
H        2.74616580    -9.05211730   -42.34783170
H        1.32816570   -10.02111720   -42.65883260
C        1.20916570    -8.07011800   -43.47682950
O        2.00316570    -7.12911750   -43.69282910
N        0.02416560    -8.17011740   -44.02183150
H       -0.34483440    -7.54311750   -44.72682950
H       -0.57683440    -8.92811780   -43.71982960
C        0.28516560    -6.93111750   -39.34683230
O        0.65716560    -6.95811750   -38.16583250
N       -0.96483430    -6.67111780   -39.67283250
C       -1.56183430    -6.42211770   -40.95483020
H       -1.43783440    -7.20911740   -41.70883180
H       -1.20283440    -5.46811770   -41.35882950
C       -3.03283430    -6.24611760   -40.77783200
H       -3.59383440    -6.98911760   -41.35683060
H       -3.35583420    -5.22411780   -41.01283260
C       -3.35583420    -6.60411740   -39.32283020
H       -3.64083430    -7.65911770   -39.22983170
H       -4.16083430    -5.95411780   -38.95783230
C       -1.98883440    -6.45711760   -38.62183000
H       -1.85783430    -5.42011790   -38.31283190
C       -1.88883440    -7.42711780   -37.37982940
O       -1.87483430    -8.62511730   -37.50983050
N       -2.06583430    -6.86711740   -36.17082980
H       -2.41883440    -5.92111780   -36.10283280
C       -2.10783430    -7.54511790   -34.88283160
H       -2.19783430    -6.72211740   -34.17383190
C       -3.25783440    -8.60811810   -34.77482990
H       -4.10783430    -8.22911740   -35.34283070
H       -3.12283440    -9.51211740   -35.36783220
C       -3.60883430    -8.99511720   -33.35283280
H       -3.15583440    -8.25511740   -32.69282910
H       -4.68083430    -8.88011740   -33.19683070
C       -3.22383430   -10.47011760   -33.04483030
H       -3.78783440   -11.14611720   -33.68783190
H       -2.15383430   -10.63511750   -33.16983030
C       -3.54083440   -10.69511800   -31.54683110
H       -2.91683440    -9.97811790   -31.01383020
H       -4.60383420   -10.56011770   -31.34483150
N       -3.21583440   -12.09811780   -31.19183160
H       -3.02483440   -12.23111720   -30.20883180
H       -4.02083440   -12.68211750   -31.36283110
H       -2.50583430   -12.48611740   -31.79583170
C       -0.78183440    -8.21311760   -34.46382900
O       -0.61083440    -8.41311740   -33.27582930
N        0.24716570    -8.52711770   -35.29283140
H        0.11916560    -8.29211810   -36.27083210
C        1.48216570    -9.30011750   -34.93183140
H        1.12416570   -10.19511800   -34.42182920
C        2.33816580    -9.46511750   -36.19282910
H        2.79416560    -8.54411790   -36.55583190
H        3.13816570   -10.12111760   -35.84883120
C        1.76616560   -10.17911720   -37.42583080
H        1.11216570   -10.99211790   -37.11083220
H        1.10416570    -9.45111750   -37.89583210
C        2.88416580   -10.70111750   -38.29383090
O        2.97416570   -11.90811730   -38.43582920
O        3.67816570    -9.93811800   -38.87783050
C        2.28116560    -8.49811740   -33.78982930
O        2.80716560    -9.08111760   -32.89883040
N        2.29016570    -7.16511770   -33.80282970
H        1.74316560    -6.69511750   -34.51483150
C        2.93316560    -6.29911760   -32.77283100
H        3.94416570    -6.66111760   -32.58683010
H        3.13416580    -5.28211780   -33.10983280
C        2.10416560    -6.19911770   -31.47283170
O        2.66116570    -6.03911780   -30.38683130
N        0.77991584    -6.36852450   -31.54363170
H        0.35806185    -6.51623706   -32.45406456
C       -0.04768638    -6.52904050   -30.34299191
H        0.27819191    -5.79058045   -29.61081957
C       -1.51971004    -6.24456350   -30.69067871
H       -1.58716597    -5.28961689   -31.21418308
H       -1.86961430    -7.02355306   -31.36321186
C       -2.44509450    -6.20425129   -29.46037291
H       -2.32840608    -7.11862675   -28.87942331
C       -2.14409240    -4.99459030   -28.57446729
H       -2.89755282    -4.91972544   -27.78311657
H       -1.16569194    -5.09050744   -28.09188341
H       -2.16073698    -4.06220402   -29.14960807
C       -3.90289521    -6.09816279   -29.89881724
H       -4.16721311    -6.91386445   -30.58304610
H       -4.55410710    -6.18756685   -29.02147470
H       -4.10655439    -5.13789375   -30.38501998
C        0.16822446    -7.91866983   -29.71471696
O        0.41623220    -8.02215890   -28.52517185
N        0.18469533    -8.97502684   -30.53679134
H       -0.00558088    -8.81152892   -31.52340934
C        0.48413811   -10.34702171   -30.11304169
H       -0.25088865   -10.65656088   -29.36630160
C        0.36304110   -11.26782734   -31.33008194
H        0.53572194   -12.31029234   -31.03971020
H       -0.63514416   -11.20583310   -31.76124720
H        1.09413740   -10.99998665   -32.10241571
C        1.88359072   -10.49182674   -29.48927217
O        2.08537758   -11.29410968   -28.59727766
N        2.85516570    -9.67711730   -29.89183040
H        2.63616560    -8.97211740   -30.58583070
C        4.19916580    -9.65011790   -29.27083020
H        4.53816560   -10.67011740   -29.08883090
C        5.19416570    -8.84311770   -30.06483080
H        4.83016590    -7.83311750   -30.25783160
H        5.99416540    -8.56611730   -29.37883190
C        5.60516550    -9.52411750   -31.37883190
H        4.73216580    -9.89111800   -31.91783140
C        6.34716560    -8.55511760   -32.22083280
H        5.79516550    -7.62411790   -32.40283200
H        7.36516570    -8.38011740   -31.85283090
H        6.38716550    -8.93411730   -33.24983220
C        6.52916570   -10.68011760   -31.09383010
H        7.24516580   -10.39311790   -30.31483080
H        6.01816560   -11.62311740   -30.86483000
H        7.22716570   -10.78611760   -31.93383030
C        4.15016560    -9.18111800   -27.81683160
O        5.01316550    -9.64011760   -27.02383040
N        3.27688644    -8.23092053   -27.46205458
H        2.61260761    -7.90531422   -28.15867065
C        3.43803840    -7.43062069   -26.22855103
H        4.32110442    -7.78129116   -25.69927017
C        3.68892822    -5.93727419   -26.53895472
H        4.00392107    -5.45638821   -25.61557789
C        4.82511456    -5.73788225   -27.54767715
H        4.54152206    -6.09673574   -28.54313643
H        5.06754164    -4.67263011   -27.63226919
H        5.72540464    -6.27516590   -27.22670959
C        2.44437277    -5.19209013   -27.04031265
H        2.01553403    -5.68764827   -27.91752928
H        1.67476205    -5.13858650   -26.26110577
H        2.69957078    -4.16284618   -27.32036656
C        2.29468524    -7.57663649   -25.23157339
O        2.50851792    -7.39302076   -24.04927564
N        1.08308848    -7.89463447   -25.68643405
H        0.94564324    -8.02564276   -26.68572547
C       -0.09455442    -7.89658661   -24.82719858
H        0.01462334    -7.06045520   -24.13761169
C       -1.33661858    -7.60671351   -25.69179241
H       -1.05148203    -6.84940916   -26.44677244
H       -1.60901536    -8.52093694   -26.25695827
C       -2.59684786    -7.06741841   -24.99886407
O       -3.42779052    -6.43349299   -25.70643452
N       -2.81372597    -7.35310382   -23.70513347
H       -3.60966437    -6.82706197   -23.22991876
H       -1.97653681    -7.44969310   -23.08988602
C       -0.17722627    -9.20040856   -24.00103607
O       -0.79184951   -10.16469488   -24.43011069
N        0.49827653    -9.26077345   -22.84546459
H        1.02562303    -8.43404376   -22.57071068
C        0.40959602   -10.37538648   -21.89092069
H       -0.52764333   -10.26926261   -21.35035385
H        0.35975804   -11.31895948   -22.42413369
C        1.52650351   -10.46799875   -20.83924102
O        2.33417907    -9.57643860   -20.67235129
N        1.52866270   -11.55785607   -20.07348272
H        0.97200400   -12.35105209   -20.37549657
C        2.09983691   -11.68763203   -18.71639438
H        2.11566606   -10.70126904   -18.25213667
C        1.16073681   -12.58842767   -17.88146312
H        1.59151503   -12.74424818   -16.90074041
C       -0.22175386   -11.97704640   -17.67958127
H       -0.76787564   -11.90956245   -18.62737899
H       -0.80796698   -12.59144935   -16.98729762
H       -0.13549879   -10.97074311   -17.25182950
O        0.96499317   -13.83281074   -18.51664981
H        0.46956231   -14.42929518   -17.91139817
C        3.55156107   -12.20795094   -18.65387427
O        3.96661908   -12.76252328   -17.64509016
N        4.33316560   -12.09811780   -19.73783110
H        3.95416570   -11.58611770   -20.52483180
C        5.49516580   -13.06811810   -19.92683030
H        5.19816540   -14.07011800   -19.61783030
C        5.95016570   -12.93811800   -21.44283100
H        6.79516550   -13.56211760   -21.75883100
H        5.15816550   -13.23511790   -22.14283180
H        6.17916580   -11.88411810   -21.64383130
C        6.69516560   -12.74111750   -18.99183080
O        7.55016570   -13.58111760   -18.78483010
N        6.89216570   -11.51511760   -18.55883030
H        6.04616550   -10.96311760   -18.63283160
C        8.11416530   -10.94711780   -17.93483160
H        9.01116560   -11.53311730   -18.13283160
C        8.42116550    -9.45411780   -18.34983060
H        7.74616580    -8.84711740   -17.74683000
C        9.87216570    -9.04111770   -17.90683170
H       10.68116570    -9.61011790   -18.38283160
H       10.16316600    -7.98411750   -17.89483070
H       10.02216530    -9.26611800   -16.84383010
C        8.11316590    -9.06311800   -19.79883000
H        8.34516530    -8.02111720   -20.05183030
H        8.68816570    -9.63311770   -20.53783040
H        7.06216570    -9.21311760   -20.07483100
C        8.00116540   -11.10511780   -16.37083050
O        8.86016560   -11.65111730   -15.73783110
N        6.82416580   -10.82811740   -15.86183070
H        6.13316580   -10.30511760   -16.38583180
C        6.52116580   -11.16411780   -14.42183110
H        7.17016550   -10.68211750   -13.69083120
H        5.49916550   -10.85311790   -14.20483110
C        6.59016560   -12.69311810   -14.16783050
O        7.13116550   -13.08611770   -13.18083100
N        6.23316570   -13.56211760   -15.08783050
H        5.75416560   -13.22211740   -15.91383080
C        6.32916550   -15.01811790   -14.98583130
H        6.18916560   -15.26311780   -13.93283080
C        5.28916550   -15.75311760   -15.75483130
H        5.46516560   -16.82811740   -15.79583070
H        4.39416550   -15.59511760   -15.15383050
O        5.16416550   -15.29511740   -17.09883120
H        4.40916590   -14.73211770   -17.28383060
C        7.68816570   -15.52411750   -15.37083050
O        8.17616560   -16.26411820   -14.59883120
N        8.38716600   -14.99811740   -16.40383150
H        7.90716550   -14.40411760   -17.06983180
C        9.83416560   -15.23911760   -16.66483120
H        9.96716590   -16.29611780   -16.89283180
H       10.21616550   -14.61611750   -17.47383120
C       10.71916580   -14.98411750   -15.45483110
O       11.62916560   -15.81011770   -15.09883120
N       10.44616600   -13.95011810   -14.63883110
H        9.79916570   -13.26211740   -15.00583080
C       11.14416600   -13.48311810   -13.44783120
H       12.21416570   -13.62611770   -13.59483050
C       10.83216570   -12.02011780   -13.33183100
H       11.29216580   -11.48311810   -14.16083050
H        9.75916580   -11.83211800   -13.36383060
C       11.39516540   -11.28911780   -12.07683090
H       11.01016520   -10.26911740   -12.05083080
H       10.85116580   -11.73111720   -11.24183080
S       13.20016570   -11.13511750   -11.81883050
C       13.65516570   -12.76511760   -11.04883100
H       14.70316600   -12.69311810   -10.73483090
H       13.00516610   -13.02911760   -10.20583060
H       13.58316610   -13.57811740   -11.78183080
C       10.64316560   -14.35311790   -12.19883060
O       11.44316580   -14.85111810   -11.45783140
N        9.35016540   -14.63911720   -12.03483100
H        8.64316560   -14.19611740   -12.60883140
C        8.84316540   -15.49811740   -10.93583110
H        9.15016560   -15.14311790    -9.95183090
C        7.31216570   -15.49411770   -10.98283100
H        6.78616570   -14.53811740   -10.87083050
H        6.84116550   -15.95011810   -11.86183070
H        6.99916550   -16.02011680   -10.07183070
C        9.46016600   -16.91011810   -11.09183120
O        9.68816570   -17.57211690   -10.09083080
N        9.61616610   -17.40411760   -12.27683070
H        9.14816570   -16.89411740   -13.01683140
C       10.11116600   -18.76811790   -12.52483080
H        9.52416610   -19.54811670   -12.04083060
C       10.16816520   -19.18911740   -13.93583110
H       10.84516530   -18.52411840   -14.47183130
H       10.42616560   -20.24811740   -13.95583060
O        8.94616600   -19.00411800   -14.54283050
H        8.81716540   -18.06411740   -14.68683050
C       11.55416580   -18.91511730   -12.10983090
O       11.86916540   -19.77711680   -11.31783100
N       12.46516610   -18.07911680   -12.58783050
H       12.17516520   -17.24911690   -13.08983140
C       13.92416570   -18.30211830   -12.31083110
H       14.20516590   -19.33111760   -12.53383060
C       14.72116570   -17.35911750   -13.24683090
H       15.80116560   -17.47511670   -13.14783100
H       14.44316580   -17.52911760   -14.28683090
C       14.26516530   -15.94711780   -12.96183110
H       13.21316530   -15.80811790   -13.21083070
H       14.57516570   -15.70011810   -11.94683070
S       15.29316520   -14.84411720   -13.90783120
C       16.71316530   -14.75711730   -12.80883120
H       16.53616520   -14.02011780   -12.01583100
H       16.79516600   -15.77111720   -12.39983080
H       17.64616580   -14.60111810   -13.36383060
C       14.23416520   -18.11411860   -10.77783110
O       15.26316550   -18.56911850   -10.34383110
N       13.29216580   -17.51011850   -10.05783080
H       12.45216560   -17.14311790   -10.48783110
C       13.21416570   -17.48311810    -8.55583100
H       14.20816610   -17.38711740    -8.11883070
C       12.30416580   -16.31111720    -8.08383080
H       11.30016520   -16.36311720    -8.50483130
C       12.22716520   -16.14211850    -6.53083090
H       11.50916580   -16.86611750    -6.12583110
H       13.19316580   -16.29411700    -6.03383110
H       11.80516530   -15.18711760    -6.19283100
C       12.98016550   -15.02711770    -8.50083070
H       13.92116550   -14.92211720    -7.94583080
H       13.19516560   -15.02011780    -9.57683090
H       12.41816520   -14.13511750    -8.19683070
C       12.50116540   -18.70711710    -7.91183090
O       13.09716610   -19.15811730    -6.91183090
N       11.42916580   -19.25011830    -8.45783140
H       10.95316600   -18.90611840    -9.28383060
C       10.86116600   -20.34311680    -7.74683090
H       10.78016570   -20.03311730    -6.70483110
C        9.45516590   -20.60511780    -8.23183060
H        9.31516550   -20.55111690    -9.31183050
H        9.12416550   -21.54911800    -7.79783110
C        8.40216540   -19.54911800    -7.77783110
H        8.79516600   -18.53311730    -7.79383090
C        7.26916550   -19.46611790    -8.77783110
H        7.00916580   -20.51411820    -8.97183130
H        6.41916560   -18.84111790    -8.47683050
H        7.64516540   -18.98211670    -9.68683050
C        7.83616540   -19.93611720    -6.40483090
H        6.80416580   -19.63411710    -6.18483110
H        7.82216550   -20.99511720    -6.11883120
H        8.53916550   -19.57511710    -5.64483070
C       11.71116540   -21.59911730    -7.76883080
O       11.48216530   -22.40311810    -6.92983100
N       12.55616570   -21.88911820    -8.79283050
H       12.55316540   -21.13211820    -9.46683120
C       13.50916580   -23.03011700    -8.88483050
H       13.01016520   -23.99511720    -8.79883100
C       14.34616570   -22.95711710   -10.26583100
H       13.63216590   -22.97511670   -11.09783080
H       14.87616540   -21.99711800   -10.31083110
C       15.39016530   -24.01011850   -10.50283050
C       16.69416620   -23.64911840   -10.17683120
H       16.86816600   -22.68211750    -9.72983070
C       17.74816510   -24.61611750   -10.31683060
H       18.77416610   -24.37011720   -10.08483120
C       17.36816600   -25.95411680   -10.55783080
H       18.16516490   -26.67911720   -10.48383140
C       16.01116560   -26.37011720   -10.65283110
H       15.73916530   -27.41211700   -10.57683090
C       15.05016520   -25.37611770   -10.65783120
H       13.99916550   -25.61311720   -10.57683090
C       14.44716550   -22.99411770    -7.65383100
O       14.46816540   -23.88011740    -6.88383100
N       15.13616560   -21.84811780    -7.43483110
H       15.09916590   -21.02611730    -8.02583120
C       15.87016580   -21.60211750    -6.14083100
H       16.67816540   -22.30011750    -5.92283110
C       16.57716560   -20.25511740    -6.16883090
H       15.86016560   -19.43711850    -6.22383070
H       17.07416530   -20.15711780    -5.20383070
C       17.57316590   -20.05711750    -7.29383090
H       18.38216590   -20.78711700    -7.26483110
H       17.14916610   -20.35411830    -8.25383090
C       18.14216610   -18.66811750    -7.42383100
O       17.69816590   -17.81411740    -6.62783100
O       19.00316620   -18.34811780    -8.25983050
C       14.98416520   -21.71211810    -4.91583110
O       15.29616550   -22.49211690    -3.98283100
N       13.85116580   -21.08011820    -4.89983080
H       13.69016550   -20.44411850    -5.67083070
C       12.97116570   -20.99911690    -3.68983100
H       13.49616530   -20.61311720    -2.81583090
C       11.79816530   -20.00911710    -4.01983070
H       11.21616550   -19.77411840    -3.11983080
H       12.23016550   -19.07611850    -4.40083070
H       11.18016530   -20.49711800    -4.78283070
C       12.35816570   -22.31511690    -3.28083090
O       12.20416550   -22.52711680    -2.10283090
N       12.02216530   -23.22411730    -4.16783090
H       12.13716600   -22.88111690    -5.11383100
C       11.63516520   -24.61611750    -3.86883090
H       10.87316610   -24.57911680    -3.08983090
C       11.11616610   -25.22511670    -5.17283110
H       11.62716580   -24.85711670    -6.06283090
H       11.28616520   -26.29611780    -5.05583100
C        9.64316560   -24.83811760    -5.24783090
O        8.71216580   -25.44011690    -4.71383090
N        9.31316570   -23.70311740    -5.84283110
H        8.32816600   -23.46911810    -5.86583090
H       10.00616550   -23.05611800    -6.19983100
C       12.83316610   -25.39311790    -3.21083090
O       12.68116570   -26.02111820    -2.16883090
N       14.06816580   -25.28511810    -3.77083090
H       14.18716530   -24.77411840    -4.63783070
C       15.20816610   -26.03111840    -3.22083090
H       14.90116600   -27.06311800    -3.04883100
C       16.28116610   -26.15611840    -4.30583100
H       16.44116590   -25.15311810    -4.70083090
C       17.64316560   -26.64311790    -3.77783080
H       17.52516560   -27.62811850    -3.30983090
H       18.37616540   -26.56411740    -4.59083080
H       17.96916580   -25.88611790    -3.05383090
C       15.82316590   -27.04711720    -5.46383090
H       16.00116540   -28.10511780    -5.27283100
H       14.75416560   -26.96011730    -5.65483090
C       16.48016550   -26.75711820    -6.76883080
H       17.54116630   -27.03211780    -6.72083090
H       15.93616580   -27.29311750    -7.55683090
H       16.30916600   -25.68511770    -6.92383100
C       15.78516580   -25.47511670    -1.91383100
O       16.10916520   -26.18711850    -1.01983090
N       15.66116520   -24.12711720    -1.80483090
H       15.30716610   -23.56811710    -2.57183100
C       16.01216510   -23.44611740    -0.60883090
H       16.95716480   -23.91711810    -0.33783090
C       16.30016520   -21.95811840    -0.83483090
H       16.37216570   -21.86611750    -1.91883100
H       15.41116520   -21.44111820    -0.47483090
C       17.64716530   -21.55911830    -0.22083090
H       17.73116490   -22.00811770     0.76916900
C       18.70816610   -22.00911710    -1.20483090
H       18.50416560   -22.92911720    -1.76683090
H       18.83516500   -21.31511690    -2.04383090
H       19.64316560   -22.11111830    -0.64083090
C       17.65916630   -20.03911780    -0.12283090
H       18.60116580   -19.70211790     0.32716910
H       17.66116520   -19.66411780    -1.15283100
H       16.80716510   -19.66711810     0.46116910
C       15.04216580   -23.71811680     0.63616910
O       15.57716560   -23.60611720     1.73216900
N       13.87016580   -24.21211810     0.44816910
H       13.45516590   -24.08411790    -0.46683090
C       12.95216560   -24.82811740     1.49616910
H       12.88716600   -24.02511790     2.23016910
C       11.54816530   -25.02411840     0.92316910
H       10.89716530   -25.30911830     1.75916910
H       11.16116520   -24.07811740     0.52516910
H       11.43816570   -25.83111760     0.18816910
C       13.57916550   -26.16211700     2.05416920
O       13.69216540   -26.34211730     3.22316910
N       14.00316520   -27.09211730     1.15716910
H       13.74916550   -27.06011770     0.17716910
C       14.66716580   -28.31511690     1.60116910
H       14.13616560   -28.79411700     2.42416910
C       14.75816540   -29.33211710     0.41716910
H       15.32816600   -28.84111790    -0.37183090
C       15.38016610   -30.67411800     0.80416910
H       16.46416470   -30.60311700     0.95316900
H       14.88916590   -30.99911690     1.72916900
H       15.21416570   -31.41411780     0.01116910
C       13.40316580   -29.62311740    -0.24983090
H       12.67816540   -30.16011810     0.37516910
H       12.93016530   -28.78311730    -0.77283100
H       13.60416600   -30.30911830    -1.08183100
C       16.02616500   -28.04011730     2.18616910
O       16.25716590   -28.44711690     3.32016900
N       16.80516620   -27.18211750     1.61116910
H       16.58416560   -26.96911810     0.64616910
C       18.05716510   -26.88611790     2.28716900
H       18.65616610   -27.79411700     2.36316900
C       18.94116590   -25.90911670     1.44116900
H       19.10216520   -26.36111830     0.46216910
H       18.26916500   -25.08311840     1.21116900
C       20.31416510   -25.34611700     1.96116900
H       20.02816580   -25.07811740     2.97816900
C       21.47516630   -26.36211780     2.06816910
H       21.17916490   -27.14611820     2.77716900
H       21.68916510   -26.91611670     1.14616910
H       22.39716530   -25.97711750     2.52116890
C       20.72816660   -24.10811810     1.06716910
H       19.99416540   -23.29411700     1.11216900
H       21.70216560   -23.76711850     1.43916900
H       20.78116610   -24.37211800     0.00416910
C       17.81916620   -26.32211690     3.71516900
O       18.60916520   -26.63011740     4.60616920
N       16.72216610   -25.60811810     3.90316920
H       16.20216560   -25.29511830     3.09116910
C       16.35016630   -24.99711800     5.13816930
H       17.33516500   -24.71611790     5.51116900
C       15.25816540   -23.93311690     4.93416930
H       14.41016580   -24.40811730     4.42516900
H       14.98516560   -23.33111760     5.81016920
H       15.72016530   -23.27411840     4.18916890
C       15.81916520   -25.94111820     6.25616880
O       16.07416530   -25.66011810     7.42916920
N       15.13716600   -27.01611710     5.89816900
H       14.88116550   -27.06911850     4.92016890
C       14.84116550   -28.10311700     6.80716900
H       14.63016610   -27.61511800     7.75816920
C       13.51416590   -28.91211700     6.50216910
H       13.26716520   -29.60211750     7.31016920
H       12.72216610   -28.17011830     6.40716890
C       13.59216590   -29.71211810     5.16616920
H       14.00216580   -29.07711790     4.38016890
H       14.35216520   -30.48311810     5.29216910
C       12.20816610   -30.31511690     4.81916900
O       11.33016590   -29.60911750     4.32516910
O       12.04016590   -31.56211850     4.95016910
C       16.00916480   -29.07311820     7.06416890
O       16.17916490   -29.55611800     8.18816950
N       16.89616580   -29.26511760     6.08016920
H       16.76616480   -28.76411820     5.20916890
C       18.18616490   -30.03911780     6.30716900
H       18.01316640   -30.96411710     6.85816910
C       19.03216550   -30.28111840     5.04116920
H       19.26816560   -29.35111810     4.52416900
C       20.41616630   -30.92711830     5.30016900
H       20.89716530   -31.18911740     4.35016920
H       21.16516490   -30.22811700     5.69116930
H       20.39516640   -31.73811720     6.03916880
C       18.24116520   -31.15811730     4.11616900
H       17.41116520   -30.63411710     3.62616900
H       18.88616560   -31.61211780     3.35416910
H       17.83116530   -32.05911640     4.58916900
C       19.11816600   -29.25111770     7.27116920
O       19.59916500   -29.86011700     8.23416900
N       19.28016470   -27.93611720     7.08816910
H       18.77516560   -27.47411730     6.34116890
C       19.98816490   -27.07311820     8.05216880
H       20.92416570   -27.55811690     8.32716940
C       20.27616500   -25.64811710     7.58516880
H       19.35016630   -25.10511780     7.39616920
H       20.79516600   -25.16411780     8.41216950
C       21.21316530   -25.56711770     6.32216880
H       22.15216640   -26.11811830     6.38416910
H       20.67216490   -25.94611740     5.45516920
S       21.51316640   -23.91511730     5.82916930
C       19.86216550   -23.14711760     5.46816920
H       19.83716580   -22.05511860     5.56016920
H       19.65416530   -23.38711740     4.41716910
H       18.97016530   -23.60711670     5.91216900
C       19.32116510   -27.03311730     9.41616920
O       19.97116470   -27.18811800    10.39516930
N       17.95916560   -27.15811730     9.55216880
H       17.39916610   -27.23111720     8.71116920
C       17.23816490   -27.24911690    10.84716890
H       17.64416500   -26.46011730    11.48016930
C       15.73916530   -26.98611830    10.72716900
H       15.57416530   -25.94611740    10.44516940
H       15.33016590   -27.63811680     9.95516870
O       15.14916610   -27.20511820    11.94116880
H       15.55016520   -27.98111720    12.34016900
C       17.47116470   -28.58711810    11.55716900
O       17.36016650   -28.79711720    12.73216920
N       17.86716650   -29.60111810    10.73716930
H       17.85516550   -29.49011800     9.73016930
C       18.22816660   -30.91011810    11.27016930
H       17.54216580   -31.21311760    12.06116870
C       18.15216640   -31.98311810    10.14616870
H       17.12216570   -32.10011670     9.78816890
H       18.80716510   -31.88311770     9.27216910
H       18.44416620   -32.89611820    10.68116950
C       19.67116550   -30.91211700    11.83616920
O       19.98716550   -31.49811740    12.89116860
N       20.63116650   -30.22411730    11.14716910
H       20.30816650   -29.92611690    10.23416900
C       22.03916550   -30.03611760    11.52816870
H       22.42316630   -31.02311710    11.78516860
C       22.75016590   -29.45811840    10.28716950
H       22.14616580   -28.63111690     9.91216950
C       24.12816620   -28.86811830    10.44216920
H       24.03616520   -28.03311730    11.14716910
H       24.84216500   -29.57111740    10.88916870
H       24.54816630   -28.47611810     9.50816920
C       22.82216640   -30.52511790     9.19216920
H       23.49516490   -31.29411700     9.57016940
H       21.87816620   -31.05311780     9.05616950
C       23.42016600   -30.26411820     7.84216930
H       24.50916480   -30.38711740     7.89316890
H       22.99316600   -30.99111750     7.14016910
H       23.26216510   -29.21411710     7.56516890
C       22.27616500   -29.01611710    12.67916870
O       23.10116580   -29.17411800    13.47916890
N       21.37916560   -27.97611810    12.76516910
H       20.62516590   -27.99511720    12.08916950
C       21.23316570   -27.16511730    13.96116920
H       22.11616520   -26.57811740    14.21216870
C       20.19616510   -26.05011750    13.67416860
H       20.56916620   -25.37811850    12.89016910
H       19.28416630   -26.55911830    13.33816910
C       19.79416660   -25.27611730    14.94316860
C       18.56616590   -25.53811840    15.59816930
H       17.74516490   -26.13411710    15.22816940
C       18.21516610   -24.69611740    16.68216900
H       17.21816640   -24.61711690    17.08916850
C       19.16316600   -23.83911710    17.24016950
H       18.85916520   -23.36211780    18.16116910
C       20.51416590   -23.76911740    16.77816960
H       21.27516560   -23.24111750    17.33416940
C       20.75816540   -24.36911770    15.51716900
H       21.71216580   -24.35111810    15.01316930
C       20.89816470   -28.07511710    15.12316890
O       21.69416620   -28.19911770    16.06816860
N       19.81016540   -28.89011760    14.94816880
H       19.17116550   -28.62611770    14.20816900
C       19.44616510   -29.86911770    15.96016880
H       19.35116580   -29.24611850    16.84916880
C       18.11016650   -30.56711770    15.61216930
H       18.27716640   -31.12611770    14.68416880
H       17.78316500   -31.31011770    16.35016820
H       17.28516580   -29.87311740    15.40616890
C       20.58816530   -30.84611700    16.40016940
O       20.75716590   -31.06111720    17.58416940
N       21.31516650   -31.43011860    15.44016930
H       21.00516510   -31.29011730    14.48616890
C       22.46916580   -32.40811920    15.65216920
H       22.15916630   -33.28111650    16.22716900
C       23.06816480   -32.96111680    14.28716950
H       22.28016470   -33.58811950    13.87016870
H       23.17816540   -32.07111740    13.66716860
C       24.48616600   -33.71411900    14.39716910
H       25.32116510   -33.03611760    14.57116890
H       24.35116580   -34.21711730    15.35516930
C       24.72316550   -34.78811650    13.32116890
O       25.11816600   -34.31611630    12.24916930
O       24.68116570   -36.03211590    13.58216950
C       23.57716560   -31.68511770    16.48616980
O       23.87316510   -32.21711730    17.51717000
N       24.08416560   -30.46511840    16.13916970
H       23.73716550   -30.06611820    15.27516940
C       25.03916550   -29.81711770    17.07516860
H       25.78416630   -30.58611680    17.27816960
C       25.87316510   -28.68811800    16.36816980
H       26.71216580   -28.43511770    17.01616860
C       26.50016590   -29.31211850    15.17516900
H       27.32016560   -28.65011790    14.86916920
H       26.86016650   -30.33811760    15.31916900
H       25.90116500   -29.47911830    14.27216910
C       25.05916600   -27.44311710    15.99916930
H       25.57316590   -26.67311670    15.41016860
H       24.06516650   -27.67911720    15.60016920
H       24.80416490   -26.93411830    16.93616870
C       24.50516510   -29.26111790    18.36516950
O       25.33016590   -29.01611710    19.26717000
N       23.20916560   -29.10411830    18.48416900
H       22.70816610   -29.09011840    17.60416980
C       22.47216610   -28.66011810    19.71016880
H       23.12916560   -28.04711720    20.32816890
C       21.28816600   -27.83311840    19.25716970
H       20.80116650   -28.32711790    18.41616820
H       20.53116610   -27.77111820    20.03816990
C       21.56216620   -26.44411850    18.85716820
H       22.39016530   -26.52511790    18.15316960
H       20.68016620   -26.00911710    18.38716890
S       22.06616590   -25.21611790    20.08716960
C       20.63416480   -24.93611720    21.07816890
H       21.02916530   -24.36911770    21.93016820
H       19.90016560   -24.28111840    20.59316830
H       20.33716580   -25.96011730    21.33516880
C       21.98716550   -29.84011840    20.53016850
O       21.43116570   -29.60511780    21.59616850
N       22.31016540   -31.06011770    20.11616900
H       22.74816510   -31.15011790    19.20616910
C       21.96816640   -32.29011920    20.74016950
H       22.17816540   -33.11311720    20.05716900
C       22.81516650   -32.64311600    22.00116920
H       22.51516530   -32.03911590    22.85716820
H       22.66916660   -33.69111630    22.26416970
C       24.25616650   -32.49111940    21.65616990
H       24.44416620   -33.05911640    20.74416920
H       24.56616590   -31.48311810    21.38116840
C       25.13416480   -33.00711820    22.80816840
O       25.48316570   -32.42211910    23.78716850
N       25.42716600   -34.32711790    22.81616970
H       25.82616620   -34.78611760    23.62616920
H       25.01016620   -34.93111800    22.11816980
C       20.42616650   -32.53311920    20.92616840
O       20.03616520   -33.15811920    21.92516900
N       19.56916620   -32.06011580    19.97716900
H       19.98616600   -31.73511700    19.11316870
C       18.11716650   -32.15511700    20.02816960
H       17.79216580   -31.83911710    21.01916890
H       17.62816620   -31.45411680    19.35116960
C       17.74516490   -33.58611680    19.76216890
O       18.06216620   -34.14711760    18.71916960
N       16.98216630   -34.21611790    20.69916920
H       16.79516600   -33.65811920    21.52416990
C       16.32016560   -35.52611920    20.55416870
H       17.13416480   -36.21511840    20.32916830
C       15.83316610   -35.75611880    21.97116850
H       16.52916530   -35.38811870    22.72516820
H       14.95116520   -35.13511660    22.12817000
C       15.42416570   -37.19311900    22.24416920
H       14.48516560   -37.38111880    21.72216990
H       16.21716500   -37.84611890    21.88116840
C       15.03816600   -37.52111820    23.78816990
H       15.73116590   -36.98411940    24.43516920
H       14.01616570   -37.19811630    23.98716930
C       15.20616530   -39.01511760    24.10916900
H       16.15716550   -39.27811810    23.64716910
H       15.24416540   -39.15811920    25.18916890
N       14.20216560   -39.92311860    23.49516870
H       14.40716550   -40.87911610    23.74916840
H       13.21716590   -39.84411620    23.70117000
H       14.30516530   -39.94611740    22.49116900
C       15.24716570   -35.57111740    19.45616910
O       14.42616560   -34.64611820    19.50016980
N       15.12216570   -36.59911730    18.60916900
C       15.91316600   -37.81311800    18.52116970
H       16.04116630   -38.36611940    19.46016880
H       16.87116620   -37.46011730    18.11816980
C       15.17916580   -38.82211690    17.61316870
H       14.58516600   -39.59911730    18.11016850
H       15.98416520   -39.37911610    17.11816980
C       14.36516570   -37.91711810    16.70216940
H       13.47116570   -38.36211780    16.24716950
H       15.06516550   -37.63911820    15.90416910
C       14.13616560   -36.64411930    17.49316980
H       14.23216530   -35.69711690    16.96116830
C       12.64416600   -36.69011690    17.93916890
O       11.78416540   -36.75311660    17.08416940
N       12.43016530   -36.65911870    19.28316880
H       13.25116540   -36.71111680    19.87516980
C       11.11116600   -36.62511830    19.89616970
H       10.62916560   -37.53511810    19.53716850
C       11.09216590   -36.53011700    21.44016840
H       11.85316560   -35.87411880    21.86116980
H       10.11016560   -36.23311610    21.81016920
C       11.24216560   -37.96911620    21.92816930
H       10.49616530   -38.52811810    21.36316870
H       12.11116600   -38.52911760    21.58316990
C       10.92116550   -38.14111710    23.40516850
O       11.69616600   -38.66111760    24.21916960
O        9.78116610   -37.76511760    23.75416950
C       10.21016600   -35.45611570    19.39716910
O        9.04816530   -35.63111880    19.09116940
N       10.78116610   -34.26911930    19.15616990
H       11.77516560   -34.22111890    19.34516910
C       10.06716540   -33.09011840    18.49716950
H        9.12316610   -32.88211820    19.00116920
C       10.85716530   -31.73611830    18.52816960
H       10.12416550   -30.95611760    18.29016880
H       11.15916540   -31.47711750    19.55016900
C       11.92416570   -31.49611850    17.50516890
C       13.23816590   -31.95311740    17.77016830
H       13.42416570   -32.58611680    18.62616920
C       14.29216580   -31.66211700    16.91616820
H       15.25716590   -32.09611890    17.13517000
C       13.96816540   -30.88911820    15.74616910
H       14.75616550   -30.54311750    15.09316920
C       12.66016580   -30.34511760    15.50716880
H       12.46516610   -29.66911700    14.68716910
C       11.68416600   -30.61411860    16.42916870
H       10.68516540   -30.22411730    16.29916950
C        9.68616580   -33.39211650    16.99216840
O        8.92216590   -32.61611940    16.48216820
N       10.28016570   -34.49011610    16.40216830
H       11.03816600   -34.96211620    16.88016890
C       10.10916520   -34.84211730    14.97516920
H        9.55416580   -34.10711670    14.39216900
C       11.49316600   -34.83311840    14.30216880
H       11.27616600   -34.80311580    13.23516940
C       12.27016540   -33.57311630    14.49116900
H       12.60316560   -33.48711780    15.53316880
H       13.20816610   -33.70811840    13.93916890
H       11.81116580   -32.65111920    14.11316870
O       12.34916590   -35.93911740    14.58516880
H       11.82916550   -36.53311920    15.13116930
C        9.32416530   -36.16911700    14.81216910
O        9.43816570   -36.73611830    13.73816870
N        8.69716550   -36.64311600    15.90316870
H        8.78316590   -36.15311810    16.78516960
C        7.79316570   -37.78011700    15.95016860
H        8.36116600   -38.67811580    15.70516870
C        7.35216570   -37.96511840    17.45816990
H        8.14016530   -38.44411850    18.04016880
H        7.23016550   -36.97911830    17.90516850
C        6.18516590   -38.86611940    17.53616910
O        6.10816570   -39.87111660    16.78616910
O        5.37216570   -38.63211820    18.48716930
C        6.58716580   -37.64111710    14.97916890
O        5.75016550   -36.73011780    15.17716880
N        6.53116560   -38.55711750    13.99916930
H        7.24516580   -39.27511600    14.02816870
C        5.54916570   -38.64711760    12.93316940
H        5.62116580   -37.76711650    12.29316900
C        5.77416560   -39.97811890    12.19616890
H        6.79216580   -39.93211750    11.79116920
H        5.64516540   -40.85711670    12.83916950
C        4.77016540   -40.07911680    11.07016940
N        3.75316570   -40.94111630    10.85516930
C        3.27116560   -40.62811660     9.64116860
H        2.58516570   -41.22011950     9.05516910
N        3.93916560   -39.66211700     9.04616930
H        3.75416560   -39.28911590     8.12616920
C        4.93416550   -39.26811600     9.92616940
H        5.61216550   -38.43111800     9.84716890
C        4.13416580   -38.51311870    13.54616930
O        3.29016570   -37.88611600    12.94616890
N        3.80816560   -39.12211610    14.69016930
H        4.53816560   -39.57811740    15.22616860
C        2.47816560   -39.22011950    15.30916880
H        1.73616560   -39.38211820    14.52716920
C        2.41116570   -40.44411850    16.26416970
H        2.72116570   -41.36911770    15.77716920
H        3.08116560   -40.51011660    17.12116810
C        1.05216560   -40.62711720    16.91716960
H        0.62816570   -39.92611690    17.63517000
C       -0.06483440   -40.84511950    15.86516950
H       -0.85283430   -41.40111920    16.38916970
H       -0.50783440   -39.92111590    15.47416880
H        0.24216560   -41.47911830    15.02516940
C        1.07616570   -41.86111830    17.79716870
H        1.65516570   -42.66411590    17.32516860
H        1.65516570   -41.64211650    18.70216940
H        0.08616560   -42.21311950    18.11216930
C        2.09916570   -37.89111710    15.94516940
O        0.91616560   -37.51611710    15.88316920
N        3.00816560   -37.12511830    16.46116830
H        3.97216560   -37.40311810    16.31917000
C        2.72116570   -35.79511640    16.98116870
H        1.95516560   -35.80911640    17.75516890
C        3.97816560   -35.13811870    17.53916930
H        4.81416560   -35.08311840    16.84116940
C        3.75316570   -33.71011730    18.03716850
H        4.73216580   -33.36211780    18.38916970
H        3.33416560   -33.02711870    17.28716850
H        3.09916570   -33.72211840    18.91716960
O        4.27916570   -35.93011860    18.69916920
H        4.54616550   -36.83911900    18.54416850
C        2.31316570   -34.83111570    15.82716940
O        1.36916570   -34.02411650    16.01816940
N        2.96816560   -34.91111760    14.64116860
H        3.68216560   -35.62511830    14.55216880
C        2.66516570   -34.05911640    13.49416920
H        2.51116560   -33.01311870    13.75916860
C        3.85716560   -34.11511610    12.61216930
H        4.00116590   -35.18211750    12.40016940
H        3.64416580   -33.59711840    11.66916940
C        5.10316560   -33.43211750    13.16416930
N        5.26416590   -32.15311810    13.60116860
C        6.45016570   -32.05311580    14.15716930
H        6.76816560   -31.11111830    14.58016870
N        7.04416560   -33.23311610    14.23416900
H        7.92616560   -33.42111590    14.68916890
C        6.32116560   -34.10911940    13.48916910
H        6.47416540   -35.17111590    13.36616900
C        1.38716570   -34.58211900    12.73516940
O        0.58116570   -33.75611880    12.27816870
N        1.15416560   -35.91011810    12.79816910
H        1.95216560   -36.43311690    13.13816930
C       -0.05883440   -36.55311580    12.48016930
H       -0.15883440   -36.27011870    11.43216900
C       -0.00283440   -38.01711650    12.60916900
H        0.72016570   -38.28911590    11.84016900
H        0.27216570   -38.18111800    13.65116880
C       -1.34183430   -38.85311890    12.38116930
H       -1.01483440   -39.82611850    12.74716950
H       -2.20183440   -38.48911670    12.94216920
C       -1.68783440   -39.03211590    10.98516940
H       -0.81483440   -39.16511920    10.34516910
H       -2.26783440   -39.95411680    10.93516920
C       -2.55383440   -37.93611910    10.26316930
H       -1.95983430   -37.02411650    10.19616890
H       -2.68783430   -38.28411870     9.23916910
N       -3.78083440   -37.53611760    10.92216870
H       -4.32183460   -37.01211930    10.24916930
H       -4.29583450   -38.30711750    11.32216930
H       -3.49983430   -36.86811830    11.62616920
C       -1.21083440   -35.91511920    13.23816870
O       -2.11683440   -35.55811690    12.45016860
N       -1.13883440   -35.66911700    14.51916890
H       -0.39183430   -36.12311940    15.03216930
C       -2.26983430   -35.12411880    15.22916890
H       -3.20383430   -35.59411620    14.92216870
C       -2.12083440   -35.34111790    16.76017000
H       -1.16583430   -34.84611890    16.93616870
H       -3.00883440   -34.91111760    17.22316930
C       -1.98883440   -36.81011580    17.31917000
H       -1.32783440   -37.42411800    16.70716860
C       -1.45383430   -36.74111940    18.79016880
H       -0.52383430   -36.16011810    18.79116820
H       -2.11583420   -36.32411580    19.55916980
H       -1.20283440   -37.77411650    19.06216810
C       -3.30583430   -37.53111650    17.51916890
H       -3.83083440   -37.30311580    18.45516970
H       -4.04283430   -37.43111800    16.71316910
H       -3.22483440   -38.62311940    17.45216940
C       -2.40183420   -33.59311680    14.94816880
O       -3.38383440   -33.00611880    15.44016930
N       -1.57883430   -32.90211870    14.21516900
H       -0.72983440   -33.36611940    13.91616920
C       -1.90383430   -31.53611760    13.63416860
H       -2.68783430   -31.05211830    14.21616940
C       -0.72483440   -30.59611700    13.63116930
H        0.12416560   -31.28011700    13.63416860
H       -0.80783430   -29.87611770    12.81716920
C       -0.65483430   -29.70511820    14.89816950
H       -0.95183440   -30.28511810    15.77216910
H        0.39216560   -29.40311810    14.90416910
C       -1.57583440   -28.44211770    14.83016870
H       -2.27383450   -28.60111810    14.00816920
H       -2.03383450   -28.22011760    15.79316900
C       -0.86083440   -27.18311690    14.45616910
H        0.20216560   -27.38811680    14.58616920
H       -1.05683430   -26.96011730    13.40816880
N       -1.15983440   -25.96711730    15.24716950
H       -0.51483430   -25.20711710    15.08316900
H       -2.09883430   -25.65011790    15.04816910
H       -1.01183440   -26.20911790    16.21716880
C       -2.51483440   -31.61811830    12.17516900
O       -2.91783430   -30.53511810    11.82316880
N       -2.49783440   -32.72611620    11.46516900
H       -2.22883440   -33.53011700    12.02016930
C       -3.14083430   -32.93011860    10.20716950
H       -2.93683430   -33.97111890     9.95716950
C       -4.68183420   -32.77511600    10.24016950
H       -5.05783410   -31.75011830    10.13116930
H       -5.12583450   -33.37311940     9.43416880
C       -5.23983430   -33.44311900    11.45216940
N       -5.07283450   -34.73011780    11.85216900
C       -5.54483410   -34.83811950    13.09616950
H       -5.52983430   -35.70911790    13.73416900
N       -6.03683420   -33.66311650    13.47816940
H       -6.61183450   -33.51311870    14.29416940
C       -5.84583430   -32.75711820    12.42316910
H       -6.07783410   -31.70511820    12.50216870
C       -2.63183430   -32.20611570     9.02616880
O       -2.88383440   -32.69011690     7.93216900
N       -1.77783430   -31.12211800     9.09616950
H       -1.75583430   -30.65411760     9.99416920
C       -1.20883440   -30.41611670     7.96416900
H       -1.96483430   -30.33111760     7.18316890
C       -0.69783440   -28.99811740     8.37816910
H        0.28616570   -29.09211730     8.85316940
H       -0.52883430   -28.45811840     7.43816900
C       -1.66283440   -28.24311830     9.29416940
N       -2.78283430   -27.56311800     8.86016940
C       -3.31083440   -26.93711850     9.93016910
H       -4.20683430   -26.35511780     9.76816940
N       -2.71983430   -27.30011750    11.05216880
H       -2.95283440   -27.00711820    11.99016950
C       -1.61583440   -28.09211730    10.67416860
H       -0.86183430   -28.50011830    11.33116910
C       -0.10783440   -31.27011680     7.34116890
O        0.94016560   -31.39111710     7.93116900
N       -0.21583430   -31.77411840     6.10016920
C       -1.41683440   -31.88211820     5.20616910
H       -1.58083440   -30.88111690     4.78816890
H       -2.31683440   -32.19511800     5.74916890
C       -1.00983440   -32.91911700     4.17016890
H       -1.72183430   -32.84511950     3.33916900
H       -1.08383440   -33.87711720     4.70016910
C        0.41316570   -32.58711620     3.94016910
H        0.46716560   -31.66311840     3.35216900
H        1.01416560   -33.40011600     3.51316910
C        0.86816570   -32.48311610     5.39016910
H        1.01616560   -33.50511930     5.74016900
C        2.16916560   -31.71411710     5.23516890
O        3.24216560   -32.28611760     5.18416930
N        2.13016560   -30.37311740     5.26916890
H        1.24416570   -29.92811780     5.06316900
C        3.34716560   -29.59911730     5.25516890
H        3.89416580   -29.93011860     4.37216900
H        3.16816570   -28.52411840     5.27216910
C        4.16516540   -29.81211850     6.51816890
O        5.40116550   -29.94111820     6.39016910
N        3.50516560   -29.87911800     7.63716890
H        2.49816560   -29.77311710     7.67616890
C        4.18016580   -30.21111680     8.94116880
H        5.03016570   -29.54311750     9.08016870
C        3.21816560   -29.74711800    10.02116870
H        2.97816560   -28.69111820     9.89316940
H        2.25416560   -30.25211720     9.95316890
C        3.69916560   -29.95111850    11.45916940
H        4.05416580   -30.96811680    11.62216950
H        4.50016550   -29.23811720    11.65616890
C        2.59216570   -29.76911740    12.46416950
O        1.67216560   -29.00711820    12.32016940
N        2.82616570   -30.41011810    13.60316940
H        2.14616560   -30.42911720    14.35416890
H        3.69216560   -30.93111800    13.67116930
C        4.57216550   -31.60311700     9.09816930
O        5.68016580   -31.92711830     9.52316950
N        3.73816560   -32.59111790     8.56416890
H        2.89516570   -32.32311630     8.07016940
C        4.08016590   -34.00211720     8.47416880
H        4.43216560   -34.41911700     9.41816900
C        2.92316560   -34.98811720     8.17316910
H        2.66516570   -34.72811890     7.14616920
C        3.35916570   -36.39911650     8.25816920
H        4.25916580   -36.56711580     7.65416910
H        3.59816580   -36.69311900     9.28716950
H        2.53616570   -37.05211640     7.94316910
C        1.68916560   -34.66911700     9.12016870
H        1.98916570   -35.03411870    10.10216900
H        1.52216570   -33.59911730     9.24516870
C        0.31216560   -35.29111860     8.78616910
H        0.03616560   -35.14411930     7.73516890
H        0.25816570   -36.36411670     9.00916860
H       -0.47283430   -34.81411740     9.38616940
C        5.26616570   -34.24211880     7.48816920
O        6.11116550   -35.07811740     7.76316930
N        5.42416570   -33.41011810     6.39916900
H        4.71316580   -32.80711750     6.00216910
C        6.54616550   -33.44011690     5.50916910
H        6.80516580   -34.47011950     5.26116900
C        6.26816560   -32.67611690     4.19816920
H        5.30616570   -32.90411760     3.73816900
H        6.33616540   -31.62011720     4.45916890
C        7.33216570   -32.74811940     3.05516910
H        7.72216560   -31.74511720     2.88116910
H        8.24116610   -33.16711810     3.48616910
C        6.96216580   -33.55011750     1.74216900
O        7.89616580   -33.96511840     1.02316900
O        5.79716590   -33.57411580     1.34216900
C        7.87416550   -32.79811860     6.05916930
O        8.92616560   -33.32611850     5.92116930
N        7.68616580   -31.64511680     6.80116890
H        6.74316550   -31.38211820     7.06416890
C        8.74516580   -30.82511710     7.39916900
H        9.49316600   -30.52511790     6.66416880
C        8.04216580   -29.61411860     7.93116900
H        7.13816550   -29.89111710     8.48816870
H        8.67316530   -28.93011860     8.51116940
H        7.54416560   -28.98511700     7.18416930
C        9.52816580   -31.56811710     8.47616860
O       10.53816600   -31.04311750     8.92016890
N        9.05716610   -32.68911740     8.98316860
H        8.08516600   -32.91911700     8.81616880
C        9.73316570   -33.55611800     9.94216920
H       10.68216610   -33.14211650    10.28516860
C        8.86016560   -33.81911850    11.17616940
H        8.42616560   -32.88911820    11.56216910
H        8.07816600   -34.56111910    10.97116950
H        9.48216530   -34.28311920    11.95116900
C       10.33116530   -34.85911940     9.35716920
O       11.09216590   -35.51111600    10.08616920
N        9.99716570   -35.14911650     8.08016870
H        9.57816600   -34.48311610     7.44316910
C       10.12916560   -36.49911880     7.57016900
H        9.61216550   -37.12811660     8.29516890
C        9.23816590   -36.56211850     6.29616930
H        8.17116550   -36.35711670     6.45116900
H        9.57716560   -35.99011610     5.42316910
H        9.37116530   -37.58611680     5.92516900
C       11.57216550   -37.01211930     7.39416890
O       11.75416560   -38.23511890     7.50216910
N       12.49916550   -36.16911700     7.07816890
H       12.19216540   -35.20711900     6.99616910
C       13.93016530   -36.45711900     7.13316920
H       14.02116580   -37.52611920     7.32416920
C       14.58916570   -36.17311860     5.82816890
H       13.83216570   -36.29511640     5.05316930
C       15.04516600   -34.72111890     5.75516890
H       15.40916540   -34.38711930     4.77616930
H       14.16016580   -34.07711790     5.82316920
H       15.83316610   -34.53011700     6.49416920
C       15.74016570   -37.18311690     5.50616880
H       16.46316530   -37.10411830     6.31816910
H       15.32816600   -38.19211580     5.52616930
C       16.59416580   -37.03411870     4.23416900
H       15.93316560   -36.93511580     3.36416910
H       17.14216610   -36.08511730     4.27416900
H       17.36016650   -37.81911850     4.21216920
C       14.67316530   -35.89911650     8.38116930
O       15.63316540   -36.53411870     8.80316930
N       14.14616580   -34.81911850     8.94416900
H       13.36116600   -34.38611600     8.47116950
C       14.52716540   -34.43111800    10.32016940
H       15.54516600   -34.07711790    10.16316890
C       13.72116570   -33.19611740    10.76316930
H       13.50016590   -32.68511580     9.82616900
H       12.76616570   -33.48711780    11.19916920
C       14.66816520   -32.32111740    11.70516870
H       14.84816550   -32.83111570    12.65116880
H       15.65116600   -32.13911820    11.27216910
S       13.72816560   -30.79811670    12.09116940
C       13.55816560   -30.01211740    10.43616870
H       13.17816540   -28.98511700    10.50216870
H       14.58316610   -30.02311710    10.04516890
H       12.97816560   -30.67311670     9.77916910
C       14.60316560   -35.64211650    11.27416900
O       15.59316540   -35.74711610    11.95516870
N       13.60816570   -36.54511640    11.39016910
H       12.84416580   -36.43611910    10.73316860
C       13.68516540   -37.74311830    12.23816870
H       13.87416550   -37.55011750    13.29416940
C       12.30316540   -38.31611630    12.20816900
H       11.58316610   -37.50011830    12.16416930
H       12.19616600   -38.96511840    11.33916950
C       12.00516610   -39.10311890    13.53416920
H       12.75516610   -39.88611600    13.64416890
H       12.07816600   -38.36311720    14.33116910
C       10.61616610   -39.83811950    13.77116870
O       10.33916570   -40.16611860    14.94016930
O        9.78116610   -40.06611630    12.76716900
C       14.78816600   -38.70511630    11.80116940
O       15.40916540   -39.22011950    12.70416930
N       15.15416530   -38.90711590    10.48616890
H       14.63516520   -38.34511950     9.82316880
C       16.18716620   -39.77911760    10.00216870
H       16.17016600   -40.78111650    10.43216900
C       16.00416560   -39.89911650     8.50316910
H       15.11916540   -40.53611760     8.38116930
H       15.76016520   -38.97511670     7.96416900
C       17.08416560   -40.60811610     7.74316880
N       17.55016520   -41.90411760     7.83716920
C       18.65116500   -42.00411610     7.09316920
H       19.11416630   -42.96211620     6.90916920
N       18.95216560   -40.85811610     6.47916890
H       19.79116630   -40.76611710     5.92516900
C       17.99416540   -39.92311860     6.85316900
H       18.13316540   -38.86111830     6.71516900
C       17.62816620   -39.27711870    10.32316880
O       18.46816640   -40.11111830    10.61216930
N       17.87416650   -37.99011610    10.22116950
H       17.13516620   -37.35211940     9.95316890
C       19.06216620   -37.32511900    10.66116910
H       19.92516520   -37.88611600    10.30316930
C       19.13616560   -35.88711930    10.03516860
H       18.18016620   -35.36811830    10.10016920
C       20.25416560   -34.98611830    10.68616870
H       21.16916660   -35.53611760    10.93716910
H       20.47016530   -34.15111920    10.00816920
H       19.82416530   -34.55811690    11.60016920
C       19.48016550   -36.06011580     8.55816940
H       20.50116540   -36.43811800     8.51016900
H       18.86616520   -36.79711910     8.04016880
C       19.44216540   -34.82111740     7.64616920
H       20.19716640   -34.06711580     7.89916900
H       19.51716610   -35.19011690     6.61516900
H       18.44016650   -34.37911610     7.57616900
C       19.21616550   -37.49311830    12.14416890
O       20.27316470   -37.88611600    12.57416920
N       18.17216490   -37.24411770    12.94616890
H       17.35516550   -36.82011800    12.52116870
C       18.24916650   -37.23811720    14.35016920
H       19.21316530   -36.76611710    14.53816890
C       17.17916490   -36.24311830    14.88316920
H       16.24716570   -36.48711780    14.37316890
H       16.99016570   -36.35511780    15.95016860
C       17.43516540   -34.74811940    14.52016930
H       17.61416630   -34.69311900    13.44716930
C       16.25016590   -34.01711650    15.07216930
H       15.34216590   -34.63011930    15.00516890
H       16.55216600   -33.73511890    16.08816910
H       16.03416630   -33.14411930    14.44416900
C       18.70016480   -34.24911880    15.24716950
H       18.74916650   -33.15711590    15.15616890
H       18.82216640   -34.52011870    16.30316930
H       19.56516650   -34.66911700    14.72016910
C       18.24316600   -38.69311900    14.98016930
O       18.85316660   -38.91011810    16.04916950
N       17.62616540   -39.70111850    14.37016870
H       17.06416510   -39.39411930    13.58616920
C       17.60716630   -41.05911640    14.88816930
H       17.18116570   -41.01411820    15.89016910
C       16.80016520   -41.95311740    13.98816870
H       15.75116540   -41.68211750    13.86416910
H       17.18216510   -41.95911790    12.96716880
C       16.90416530   -43.33011630    14.56516930
O       16.32616620   -43.56511690    15.64316940
O       17.56816480   -44.23511890    13.88716890
C       18.99916650   -41.64711760    14.91316890
O       19.47216610   -42.21011730    15.88816930
N       19.73916630   -41.36511610    13.82416920
H       19.37316510   -40.94111630    12.98016930
C       21.10316660   -41.87511830    13.64316940
H       21.23416520   -42.79011920    14.22016910
H       21.25616650   -42.01911930    12.57316880
C       22.17416570   -40.90411760    14.15016940
O       23.34416580   -41.24311830    14.25616930
N       21.86316490   -39.64811710    14.48216920
H       20.86016650   -39.51011660    14.47116950
C       22.92316630   -38.68211750    14.81116870
H       23.52116580   -38.59811780    13.90316870
C       22.26216510   -37.25511930    15.18116950
H       21.82016560   -36.77311710    14.30916880
H       21.46216580   -37.32111740    15.91816900
O       23.25116540   -36.38011930    15.65816880
H       23.72316550   -36.13111880    14.85916900
C       23.83216480   -39.02811810    16.02816960
O       23.39816470   -39.14911650    17.17416950
N       25.18516540   -39.07011800    15.79316900
H       25.44016650   -38.79311750    14.85216900
C       26.22116470   -39.30211640    16.77816960
H       26.02616500   -40.31711580    17.12316890
C       27.59216500   -39.35011670    16.00816920
H       27.53616520   -40.02911760    15.14816950
H       27.81216620   -38.39411930    15.51716900
H       28.35116580   -39.63211820    16.74916840
C       26.30616570   -38.34111790    17.98216820
O       26.81716540   -38.68911740    19.06316950
N       25.79716490   -37.08711620    17.81416890
H       25.46316530   -36.80211640    16.90216830
C       25.67716600   -36.12011720    18.89016910
H       26.41516490   -36.20611570    19.68816950
C       25.85616490   -34.71511840    18.35116960
H       24.99516490   -34.41511920    17.74116900
H       25.86516570   -33.96211620    19.14916990
C       27.12016490   -34.53111650    17.50216870
C       28.28116610   -35.30211640    17.69316860
H       28.41216660   -36.01311870    18.49516870
C       29.43216510   -35.17811580    16.87616920
H       30.32616620   -35.76811600    17.01816940
C       29.38316540   -34.28011700    15.79316900
O       30.46516610   -34.09311680    14.97316930
H       31.22416500   -34.61711880    15.24016950
C       28.25216480   -33.39211650    15.67316910
H       28.18116570   -32.77911760    14.78716950
C       27.15316580   -33.47511670    16.57617000
H       26.25016590   -32.90011600    16.43816950
C       24.35516550   -36.33411790    19.66316990
O       24.31716540   -36.28111650    20.88716890
N       23.31816480   -36.78811650    18.97716900
H       23.49816510   -37.14511870    18.04616930
C       22.04716490   -37.16111760    19.71316910
H       21.66716580   -36.35311890    20.33916850
C       20.84716610   -37.28911590    18.76116940
H       20.91516490   -38.09211730    18.02716830
C       19.54616550   -37.62911610    19.49416920
H       18.71116640   -37.51111600    18.79316900
H       19.61116600   -38.69911580    19.72816850
H       19.33916470   -36.90611650    20.29216960
C       20.59616470   -35.96411900    18.02116970
H       19.97416500   -36.18611910    17.14516830
H       20.11416630   -35.29011920    18.73916820
H       21.56816480   -35.61311720    17.65016940
C       22.22716520   -38.49811940    20.47916980
O       21.83916470   -38.54511640    21.62316890
N       22.96816640   -39.46111680    19.95816990
H       23.30016520   -39.29911800    19.01516910
C       23.49916650   -40.60511780    20.66116910
H       22.65616610   -41.25711820    20.89016910
C       24.32916640   -41.35911940    19.65616990
H       24.97016530   -40.69111630    19.08116910
H       25.02316470   -42.11011890    20.03316880
C       23.45816610   -42.20611570    18.64516830
H       23.07416530   -43.08811950    19.15716930
H       22.59816550   -41.63511660    18.29516980
C       24.23116490   -42.72011950    17.38816830
H       24.48316570   -41.82911680    16.81316950
H       25.12516590   -43.27211760    17.67916870
C       23.35416600   -43.47911830    16.43916890
H       22.93816570   -44.28511810    17.04316900
H       22.67316630   -42.71011730    16.07516860
N       24.09716610   -43.96011730    15.27016930
H       24.78816600   -44.65611650    15.50816920
H       23.28616520   -44.39711760    14.85716920
H       24.46816640   -43.20411680    14.71216870
C       24.32216640   -40.28511810    21.93316840
O       24.54216580   -41.13411710    22.77716830
N       24.77716640   -39.06811900    22.05316930
H       24.52816580   -38.38711930    21.34616850
C       25.59716610   -38.52311710    23.16316990
H       25.71316530   -39.28311920    23.93616870
C       27.05116650   -38.22211840    22.72916980
H       27.74816510   -38.36111830    23.56516840
H       27.28816600   -38.94211580    21.93516920
H       27.13716510   -37.24111940    22.24516870
C       24.98516650   -37.29811860    23.85516930
O       25.70016480   -36.48811720    24.46816830
N       23.65116500   -37.23711780    23.75616840
H       23.22116470   -37.96311950    23.19417000
C       22.81016540   -36.23011780    24.27416990
H       23.18716620   -35.22411730    24.09116940
C       21.47216610   -36.34311680    23.69417000
H       20.80116650   -35.59111790    24.12716870
H       21.44016650   -36.21111680    22.60516930
H       21.07516480   -37.32911680    23.96716880
C       22.75916480   -36.35911940    25.84316830
O       22.63316540   -35.29611590    26.41416930
N       22.79716490   -37.56911850    26.49316980
H       23.08316610   -38.35911940    25.92616840
C       22.90416530   -37.78511810    27.96316910
H       21.97616580   -37.43111800    28.41316990
C       22.92916490   -39.27511600    28.25816920
H       22.14016530   -39.84011840    27.76316830
H       23.88716510   -39.53911590    27.80916980
C       23.03516580   -39.68511580    29.77216910
H       23.26316640   -40.74811940    29.68816950
H       23.88216590   -39.25511930    30.30616950
C       21.92916490   -39.26511760    30.67616840
O       20.89416500   -38.80311580    30.18316840
N       22.03716660   -39.52311710    31.93116950
H       21.44216540   -38.99411770    32.55817030
H       22.93416600   -39.72011950    32.35916900
C       24.01316640   -37.00311660    28.67916870
O       23.85616490   -36.70911790    29.84816930
N       25.08916470   -36.59011840    27.97516820
H       25.13816640   -36.91911700    27.01816940
C       26.19316480   -35.82511900    28.51516910
H       26.58916470   -36.28911590    29.41816900
C       27.31416510   -35.64411930    27.46216960
H       26.89816470   -35.28811650    26.51916890
H       28.08516500   -34.96011730    27.81816860
C       27.83216480   -37.02711870    27.14416890
H       28.01516530   -37.50111770    28.10816960
H       27.09916500   -37.60911940    26.58516880
C       29.11716650   -36.93911740    26.29316900
H       28.68316650   -36.52411650    25.38316920
H       29.78416630   -36.24511720    26.80516820
C       29.77416610   -38.31111910    26.00317000
H       29.84616470   -38.74811940    26.99916840
H       29.17416570   -38.95211790    25.35816960
N       31.12116620   -38.32811740    25.39716910
H       31.13116650   -37.87211610    24.49516870
H       31.73816490   -37.75711820    25.95716860
H       31.52016640   -39.25611880    25.41416930
C       25.71816640   -34.49711610    29.04916950
O       26.33216480   -34.02511600    29.95816990
N       24.68316650   -33.86811830    28.45416830
H       24.27416610   -34.38011930    27.68216900
C       24.11216550   -32.63311770    29.02216910
H       24.88216590   -31.86311720    28.97816850
C       23.01016620   -32.17211910    27.99216840
H       22.48216630   -33.10511780    27.79816820
H       22.33616640   -31.41111760    28.38517000
C       23.41516490   -31.78411670    26.54316900
H       23.66616630   -32.69111630    25.99416920
C       22.09016610   -31.12911800    26.01216890
H       22.02316470   -30.21911810    26.62016870
H       22.10816570   -30.75711820    24.98116870
H       21.20216560   -31.77211760    26.05516820
C       24.63416480   -30.82511710    26.51616860
H       24.55316540   -29.99911690    27.23316960
H       25.57416530   -31.37011720    26.66716960
H       24.69916530   -30.25111770    25.58416940
C       23.50816540   -32.79911800    30.45416830
O       23.37816620   -31.88211820    31.21516990
N       23.02216530   -33.99811940    30.76516910
H       22.91216660   -34.65311810    30.00016980
C       22.12816620   -34.23711780    31.91816900
H       22.10616490   -33.33911900    32.53717040
C       20.71016500   -34.57011800    31.47216990
H       20.71816640   -35.51911930    30.92316820
H       20.00516510   -34.67711640    32.30516820
C       20.12516590   -33.49511720    30.58816910
N       19.85516550   -32.24411770    31.01717000
C       19.45016480   -31.58211710    29.90016940
H       19.42616650   -30.50311850    29.87516980
N       19.36916540   -32.34711840    28.81816860
H       19.17116550   -32.12211610    27.85316850
C       19.80016520   -33.58111570    29.20916940
H       19.98116490   -34.42811580    28.56516840
C       22.66816520   -35.24111940    32.89016720
O       22.04916570   -35.49611660    33.90416720
N       23.86016650   -35.86411670    32.67916870
H       24.26716610   -35.77211760    31.75516890
C       24.37916560   -36.96711730    33.40416720
H       23.62516590   -37.75511930    33.43217090
C       25.68116570   -37.46011730    32.70417020
H       25.48216630   -37.58311840    31.64016910
H       26.32316590   -36.59311680    32.85416790
C       26.38316540   -38.69111630    33.30516820
H       27.46916580   -38.74811940    33.23217010
H       26.30416490   -38.56411740    34.38517000
C       25.77216530   -39.97711940    32.81316760
O       24.60316660   -40.34411620    33.21516800
O       26.42616650   -40.60711670    32.02516940
C       24.58316610   -36.67011640    34.90816880
O       24.28016470   -37.56311800    35.68917080
N       24.99616620   -35.49011610    35.28617100
H       25.07416530   -34.82211690    34.52816770
C       25.26716610   -35.01911930    36.64117050
H       25.64716530   -35.86411670    37.21516800
C       26.27516560   -33.93311690    36.79216770
H       25.90216640   -32.98711780    36.40016940
H       26.39116480   -33.79311750    37.86616900
C       27.59216500   -34.15811920    36.05817030
H       27.92216490   -35.17611690    36.26416780
H       27.44416620   -34.00611880    34.98917010
S       28.90716550   -33.01711650    36.56517030
C       28.70416640   -31.82411770    35.30316930
H       29.43516540   -31.00911710    35.36916730
H       28.74716570   -32.36911770    34.35216900
H       27.75416560   -31.28711700    35.40916820
C       23.96116640   -34.70311740    37.29216770
O       23.62516590   -35.40611650    38.26516720
N       23.16316600   -33.82311630    36.63016890
H       23.43516540   -33.18911740    35.88916780
C       21.74216650   -33.64711760    37.01116940
H       21.44716640   -34.48511890    37.64117050
C       21.75716590   -32.47911830    38.05616760
H       22.55116650   -32.66911700    38.77816770
H       21.82416530   -31.58211710    37.44017030
C       20.38016510   -32.35311890    38.88417050
O       19.35116580   -32.93711850    38.46817020
O       20.40416530   -31.73411750    39.95716860
C       20.89716530   -33.28811650    35.80017090
O       21.20916560   -32.35611720    35.08416750
N       19.80516620   -34.04711910    35.51816940
C       19.55016520   -35.43011860    35.90916820
H       19.63716510   -35.59811780    36.98917010
H       20.21516610   -36.12411880    35.37916950
C       18.09216500   -35.80211640    35.61216740
H       17.35616490   -35.36311720    36.29716870
H       17.92516520   -36.88111880    35.50317000
C       17.95316510   -34.91911700    34.38316730
H       16.87816620   -34.77711870    34.21216960
H       18.37916560   -35.40511700    33.49716950
C       18.76116560   -33.60811610    34.60316850
H       19.21216580   -33.36711880    33.64117050
C       17.90916630   -32.45611570    35.13517000
O       17.38016510   -31.72711750    34.34016800
N       17.68616490   -32.26111600    36.43116760
H       18.06116490   -32.95111850    37.07117080
C       16.52316470   -31.45911790    36.98616790
H       15.61316590   -31.64611820    36.41616820
C       16.32816510   -31.91811750    38.44916920
H       17.15816500   -31.56411740    39.06016920
H       15.44216540   -31.44911770    38.87717060
C       16.18116570   -33.46711730    38.54716870
H       17.05416490   -33.93011860    38.08816910
C       16.02216530   -33.78511810    40.01116940
H       15.23616600   -33.12911610    40.40517040
H       15.81316570   -34.82411580    40.29516980
H       16.96316530   -33.45011900    40.46416850
C       14.95616530   -33.98311610    37.70317080
H       15.15816590   -33.87711720    36.63016890
H       14.89216520   -35.05911640    37.91117100
H       13.97516540   -33.55311580    37.94017030
C       16.79216580   -29.90011790    36.95816800
O       15.85516550   -29.18011860    36.80717090
N       17.99716570   -29.44811820    37.00516890
H       18.71316530   -30.16311840    36.95516970
C       18.31716540   -27.97711750    37.01216890
H       17.58416560   -27.59311680    37.72116850
C       19.74416540   -27.78611760    37.65216830
H       20.58416560   -28.10911750    37.03816990
H       19.87416650   -26.72811700    37.87817000
C       19.94216540   -28.50111770    39.02216720
H       20.17116550   -29.54111670    38.78516770
H       20.85116580   -28.03611760    39.40416720
C       18.75416560   -28.47811700    40.00016780
O       17.98616600   -27.58311840    40.14416890
N       18.64916610   -29.50711820    40.82316970
H       17.83816530   -29.55911830    41.42816930
H       19.23816490   -30.30911830    40.63316730
C       18.12216570   -27.27711680    35.69717030
O       18.56216620   -26.15811730    35.55117030
N       17.58716580   -27.93011860    34.64416890
H       17.05316540   -28.78111840    34.77317050
C       17.33916470   -27.30211830    33.29317090
H       17.83416560   -26.33111760    33.26116940
C       17.86216550   -28.19211770    32.17517090
H       17.53116610   -29.23011780    32.20916750
H       17.44016650   -27.88511850    31.21816830
C       19.38016510   -28.16411780    32.04216770
H       19.56616590   -28.52111820    31.02916910
H       19.76416590   -27.16111760    32.22916790
C       20.12016490   -29.11211780    33.00416950
H       20.28616520   -28.59211730    33.94816970
H       19.51016620   -30.00811770    33.11816790
C       21.51216510   -29.61311720    32.43317030
H       21.23516650   -30.27211760    31.61016850
H       22.09216500   -28.80711750    31.98316960
N       22.29516600   -30.35611720    33.48117070
H       22.89316560   -31.07711790    33.10216900
H       22.73416520   -29.76511760    34.17216870
H       21.70016480   -30.97111700    34.01617050
C       15.85416600   -27.16411780    33.14516830
O       15.10716530   -27.85511780    33.79216770
N       15.29316520   -26.33711810    32.26017000
C       16.01316640   -25.29611780    31.45016860
H       17.00616650   -25.60411830    31.10116960
H       16.14316560   -24.39111710    32.05717090
C       15.03816600   -25.02411840    30.28216930
H       15.17316530   -25.78511810    29.50416950
H       15.19816590   -24.03811840    29.82916830
C       13.60416600   -25.16311840    30.99416920
H       12.78716560   -25.15911670    30.26116940
H       13.37116530   -24.26611710    31.57916830
C       13.79516600   -26.35911750    31.88517000
H       13.16516590   -26.20811840    32.76116940
C       13.39516540   -27.68111800    31.24216840
O       14.18316560   -28.37011720    30.65216830
N       12.08416560   -28.01411820    31.38616940
H       11.54216580   -27.35011670    31.92616840
C       11.45416550   -29.32111740    31.15316960
H       12.24416540   -30.06211850    31.27416990
C       10.20416550   -29.39811710    32.09616850
H       10.50016590   -29.09011840    33.09816740
H        9.37416550   -28.79711720    31.72216990
C        9.76416590   -30.83311840    32.14316940
H        8.86416530   -31.00411800    32.73416900
H        9.36716560   -31.04711720    31.15116880
C       10.73116590   -31.87811850    32.63016890
H       11.56116580   -31.99511720    31.93316840
H       11.12016580   -31.55711750    33.59616850
C       10.04116540   -33.17911910    32.80516820
H        9.23016550   -33.04411700    33.52116780
H        9.59916590   -33.31911850    31.81917000
N       10.94916530   -34.27511600    33.22316740
H       10.51516530   -35.18311690    33.31517030
H       11.73516560   -34.37111660    32.59616850
H       11.22916600   -34.04611590    34.16616820
C       11.12216570   -29.39411740    29.63916970
O       10.78916550   -30.44111820    29.15216830
N       11.35516550   -28.32711790    28.87817000
H       11.96116540   -27.58311840    29.20316890
C       11.02816580   -28.21411710    27.44916920
H       10.96816540   -29.15811730    26.90816880
C        9.64516540   -27.58811760    27.26516910
H        9.65316580   -26.51811790    27.47216990
H        9.45616530   -27.75711820    26.20516970
C        8.56816580   -28.30211830    28.08116910
H        8.71616550   -29.37711720    28.18116950
H        8.56416610   -27.89011760    29.09016990
C        7.22816560   -28.16711810    27.33016970
O        6.89016580   -27.15611840    26.69816970
N        6.39916560   -29.20711710    27.44216920
H        5.55116560   -29.17611690    26.88916970
H        6.80216550   -30.11411860    27.64516830
C       12.09416580   -27.30411720    26.67816930
O       12.66716580   -26.43011860    27.27916910
N       12.36516570   -27.61711690    25.41416930
H       12.04216580   -28.51711850    25.07916830
C       13.28316590   -26.80811690    24.55816840
H       14.17516520   -26.56111720    25.13416860
C       13.89116570   -27.72111700    23.42616840
H       13.18016530   -27.84211730    22.60916900
H       14.74116610   -27.26111790    22.92316820
C       14.49416540   -29.05911830    23.80216980
O       14.91416550   -29.31811710    24.98716930
O       14.61716560   -29.95511820    22.96816830
C       12.56816580   -25.49211690    24.02016830
O       11.37716580   -25.32111740    24.17216870
N       13.39916610   -24.53111840    23.54316900
H       14.39216520   -24.73111720    23.57116890
C       12.99316600   -23.24111750    22.96116830
H       12.23016550   -22.85011670    23.63416860
C       14.16616540   -22.19611740    22.88116840
H       15.01616570   -22.71711730    22.44116970
H       13.83216570   -21.36111830    22.26616860
C       14.56116580   -21.58111760    24.28616910
H       13.86616610   -20.76911740    24.49916840
H       14.32316590   -22.28611760    25.08216860
C       15.97416590   -21.13211820    24.41516880
H       15.95816610   -20.48111720    25.28916930
H       16.66616630   -21.94011690    24.65416910
N       16.41116520   -20.45711710    23.22816850
H       16.74216650   -21.02011680    22.45816990
C       16.24216650   -19.14811710    22.83216860
N       15.91116520   -18.14511680    23.68216900
H       15.84516530   -18.32811740    24.67316820
H       15.90716550   -17.18411830    23.37316890
N       16.43716620   -18.78511810    21.63216970
H       16.74116520   -19.46711730    20.95216940
H       16.11616520   -17.86611750    21.36616900
C       12.37416550   -23.49111750    21.57916830
O       12.32316590   -24.51811790    21.01717000
N       11.67716600   -22.45511820    21.11316870
H       11.72216610   -21.68711850    21.77116970
C       10.64116570   -22.48211670    20.01516910
H       10.03716560   -23.37711720    20.16816900
C        9.64016530   -21.26711850    20.09016990
H       10.26216600   -20.38311770    20.27916910
H        9.10516550   -21.06511690    19.15316960
C        8.54216580   -21.41911700    21.08116910
C        8.53516580   -22.24311830    22.18216900
H        9.43616580   -22.82611850    22.29816820
C        7.35516550   -22.42311670    22.97516820
H        7.37216570   -23.20411680    23.72116850
C        6.26816560   -21.59711840    22.87116810
O        5.19116540   -21.61511800    23.61516950
H        4.46916580   -21.19611740    23.14217000
C        6.28516580   -20.72611810    21.76216890
H        5.48716550   -20.06011770    21.46816830
C        7.38816550   -20.68311690    20.83416940
H        7.36116550   -20.08811760    19.93316840
C       11.15416530   -22.58011820    18.55116840
O       10.69016550   -23.48111720    17.86616900
N       12.22916600   -21.85411830    18.08816910
H       12.87916560   -21.53911780    18.79916950
C       12.76916600   -22.04111670    16.74216840
H       11.99916550   -21.89611820    15.98516940
C       13.79316520   -20.90311810    16.34816930
H       13.37616540   -19.90211680    16.51017000
H       14.73516560   -20.98411750    16.90416910
H       14.02916530   -21.02111820    15.28316880
C       13.47316550   -23.45411680    16.50916860
O       13.74416540   -23.77211760    15.32916930
N       13.73616600   -24.23811720    17.56616970
H       13.49416540   -23.91611670    18.49516870
C       14.02316570   -25.64611820    17.43616870
H       14.48016550   -25.92711830    16.48716930
C       14.92516520   -26.09711840    18.55716900
H       15.89316560   -25.60911750    18.44916920
H       14.49516580   -25.82211690    19.52116970
C       15.28816600   -27.62211800    18.47716900
H       14.40416530   -28.26011850    18.50116920
C       16.19116590   -27.80711750    17.22316930
H       16.77116580   -28.73411750    17.30516820
H       15.53416540   -27.81611820    16.34516910
H       16.98316570   -27.06011770    17.09116940
C       16.22016530   -27.95711710    19.59016990
H       15.83716580   -27.77611730    20.60216900
H       16.62516590   -28.96211810    19.42016980
H       17.05616570   -27.25511740    19.48116870
C       12.61116600   -26.37711720    17.49216840
O       12.19516560   -26.98911860    16.52616880
N       11.95116520   -26.38211820    18.68316840
H       12.22416590   -25.78411670    19.45316890
C       10.96516610   -27.42111780    18.94916920
H       11.43816570   -28.36911770    18.69216920
C       10.66216560   -27.38611790    20.46116830
H       11.62716580   -27.45411680    20.96316910
H       10.23516560   -26.42611690    20.75416950
C        9.73516560   -28.52611730    20.84416960
H        8.69916530   -28.33011820    20.56816860
H       10.18016530   -29.44311710    20.45616910
C        9.72516540   -28.72211840    22.30316930
H        9.02416610   -29.51311680    22.57016940
H       10.74916550   -29.00911710    22.54216960
N        9.47316550   -27.46511840    23.04416850
H       10.28516580   -26.86411860    23.03316880
C        8.39216520   -27.01011850    23.61116980
N        7.35216570   -27.73911860    23.66316990
H        7.27816580   -28.68011860    23.30516820
H        6.60616540   -27.37111850    24.23616980
N        8.27716540   -25.81411740    24.12216950
H        9.08716580   -25.23811720    24.30516820
H        7.40616560   -25.55311780    24.56216810
C        9.72316550   -27.36211780    18.10916900
O        9.17016600   -28.35911750    17.59416960
N        9.25716590   -26.17111780    17.86516950
H        9.85116580   -25.41011810    18.17316820
C        8.21316530   -25.81211850    16.88916970
H        7.48716550   -26.62511830    16.86616900
C        7.32616570   -24.63111690    17.29016880
H        6.32216550   -24.77111820    16.89016910
C        7.19516560   -24.51211740    18.85116960
H        8.15316580   -24.36411860    19.36416820
H        6.41216560   -23.77611730    19.07216840
H        6.70116570   -25.41211700    19.24016950
O        7.86216550   -23.33611680    17.02916910
H        8.74016570   -23.33211710    17.41616820
C        8.67416570   -25.71311760    15.44216920
O        7.98416570   -25.10011670    14.63216880
N        9.86016560   -26.26011850    15.07716940
H       10.54016590   -26.56411740    15.76416870
C       10.45816610   -25.97811700    13.73716930
H       10.50616550   -24.88911820    13.72716900
C       11.91616540   -26.47111700    13.76116940
H       12.56116580   -25.78411670    14.30716900
H       11.97116570   -27.46411710    14.20616910
O       12.41516590   -26.46711730    12.44216920
H       13.32516570   -26.76811790    12.50716880
C        9.58016590   -26.37611770    12.50416950
O        9.10716530   -25.55111690    11.70116900
N        9.19916530   -27.67111780    12.43716910
C       10.00616550   -28.87211800    12.86616900
H        9.92216590   -29.09911730    13.93616870
H       11.04616550   -28.61811830    12.62716870
C        9.50616550   -30.03711700    11.99216940
H        9.70416550   -30.99211690    12.49516870
H        9.85616590   -30.08611680    10.95316890
C        8.07516570   -29.70411680    11.82716940
H        7.49116560   -29.82311820    12.74816890
H        7.63116550   -30.17611690    10.94116880
C        8.15116600   -28.17511750    11.50216870
H        8.52116580   -27.93811800    10.50516890
C        6.77916570   -27.49611850    11.61716940
O        6.01916550   -27.41111760    10.64316940
N        6.33116580   -26.95111850    12.75716880
H        6.89816570   -27.01411820    13.59416870
C        5.01316550   -26.27511790    12.98616890
H        4.19716550   -26.85211750    12.55016900
C        4.54616550   -26.24611850    14.46716880
H        5.29216580   -25.76611710    15.09916880
H        3.63116570   -25.65511700    14.51316930
C        4.10116580   -27.65011790    15.01116940
H        3.60916570   -27.42811780    15.95716950
H        3.29116560   -28.15911670    14.48816870
C        5.15516570   -28.62611770    15.39016910
O        6.35116580   -28.34811780    15.30416870
N        4.78516580   -29.82911680    15.79116920
H        5.60016580   -30.38111690    16.02916910
H        3.81216570   -30.05711750    15.96216870
C        5.13416580   -24.83911710    12.44316860
O        4.15216540   -24.20011710    12.01016900
N        6.37116580   -24.33311840    12.31816860
H        7.09416580   -24.88111690    12.76916890
C        6.69816540   -23.08411790    11.67216870
H        5.93716570   -22.34311680    11.91816900
C        7.96716550   -22.47011760    12.26216890
H        7.89316560   -22.40111730    13.35516930
H        8.89716530   -22.99811740    12.02316950
C        8.12616540   -21.02511790    11.83716870
C        8.96016600   -20.55911830    10.87416930
H        9.52216530   -21.16711810    10.18116950
N        8.85116580   -19.17811780    10.64616870
H        9.49116610   -18.74011800     9.99816890
C        7.88116550   -18.71211810    11.47916890
C        7.31716590   -17.42311670    11.54316900
H        7.60616540   -16.69911770    10.79616930
C        6.33116580   -17.19111820    12.51016900
H        5.96216580   -16.18211750    12.61816880
C        5.77016540   -18.22111700    13.27316950
H        4.92416570   -18.01811790    13.91216950
C        6.24516580   -19.54011730    13.06316950
H        5.83816580   -20.39711760    13.57916930
C        7.41016580   -19.78811840    12.27316950
C        6.80716560   -23.28311730    10.19516940
O        6.26316550   -22.44511800     9.49516870
N        7.38716550   -24.37211800     9.76916890
H        7.74716570   -24.95411680    10.51516910
C        7.64616580   -24.65911670     8.32816890
H        7.84216550   -23.71211810     7.82616900
C        8.83616540   -25.65911670     8.07816890
H        8.50516610   -26.61011700     8.49516870
H        8.92616560   -25.69511800     6.99216890
C       10.29116540   -25.19111820     8.54716870
H       10.16616540   -24.60811810     9.46016880
C       11.17416570   -26.45911790     8.75116920
H       10.83916570   -27.02911760     9.62616920
H       11.16616540   -27.03511810     7.81716920
H       12.19616600   -26.09311680     8.90616890
C       10.93216610   -24.23111720     7.46916910
H       11.14316560   -24.75811770     6.53016900
H       10.27316570   -23.41311840     7.15216920
H       11.89216520   -23.79111670     7.76516910
C        6.42216590   -25.24611850     7.62916900
O        6.14816570   -25.06411740     6.42916920
N        5.51016570   -25.88511850     8.36216930
H        5.65816550   -26.02111820     9.35516930
C        4.34416580   -26.58111760     7.80316930
H        4.76516580   -27.46411710     7.32116890
H        3.63916560   -26.89911840     8.57116890
C        3.54716560   -25.84511760     6.69716880
O        3.44516560   -26.33911710     5.58816910
N        2.92116570   -24.67111780     6.94716880
C        2.80016570   -24.03011700     8.29916860
H        3.67416570   -24.05311780     8.96216870
H        1.93416560   -24.50711820     8.77416900
C        2.44316550   -22.62111850     8.02816870
H        3.34116550   -22.02111820     7.83416890
H        2.00016570   -22.21611790     8.94616890
C        1.50816560   -22.74411770     6.86116890
H        1.36416570   -21.71811680     6.50016930
H        0.54416570   -23.16511730     7.17216920
C        2.18316560   -23.85011670     5.98316910
H        1.39216570   -24.40611840     5.47916890
C        3.13416580   -23.23311810     4.85416890
O        2.60316560   -22.89011760     3.82916900
N        4.42516570   -23.05911830     5.08316900
H        4.81816580   -23.58811760     5.85216900
C        5.38216540   -22.39011760     4.17016890
H        4.88916590   -21.47111700     3.85116910
C        6.61316590   -21.90011790     4.94416900
H        7.44116540   -22.60911750     4.95416930
H        7.08316560   -21.05411720     4.44116930
C        6.33916570   -21.43311690     6.36016890
H        5.99716570   -22.26011850     6.98216920
H        7.29316570   -21.18111800     6.82316920
C        5.53216550   -20.16211700     6.65616890
O        4.80916550   -19.61711690     5.84516910
N        5.62916560   -19.58411790     7.86716890
H        4.91116570   -18.88711740     8.02216910
H        6.09516570   -20.09111790     8.60916900
C        5.66016580   -23.40711780     3.01516910
O        5.40916590   -23.08111760     1.86816910
N        5.89916560   -24.71211810     3.27916910
H        5.94016550   -24.98211670     4.25516890
C        5.82316540   -25.78111840     2.29016900
H        6.63416580   -25.68411830     1.56816910
C        6.00716540   -27.12311740     2.99116900
H        5.27416560   -27.13111690     3.79716900
C        5.58516550   -28.24411770     2.09416910
H        5.54416560   -29.25611690     2.51516910
H        4.55416580   -28.18111800     1.72416900
H        6.16116570   -28.33811760     1.16616900
C        7.51016570   -27.39211850     3.46116900
H        8.14016530   -27.39611820     2.57116910
H        7.76916550   -26.48411750     4.00616880
C        7.66716580   -28.67811780     4.21016880
H        6.90116550   -28.68611720     4.99516920
H        7.46916580   -29.49511720     3.50616910
H        8.63016610   -28.81411740     4.71716930
C        4.60116580   -25.70011710     1.37516900
O        4.77616550   -25.46011730     0.16616910
N        3.43316560   -25.78611760     1.98716900
H        3.48716570   -25.94411850     2.98616910
C        2.20716570   -25.77211760     1.31416900
H        2.31816550   -26.57011800     0.58016910
C        1.01816560   -26.12111850     2.33616900
H        1.04016570   -25.48511700     3.22116900
H        0.19316560   -25.92211720     1.65316900
C        0.91716560   -27.62411690     2.75516920
H        0.97716560   -28.29211810     1.89516900
H        1.73916570   -27.88111690     3.42216900
C       -0.32983430   -27.89611820     3.59616900
O       -1.44283440   -27.32111740     3.32716920
O       -0.26983430   -28.80211830     4.44716880
C        1.94716560   -24.49911690     0.51716910
O        1.23216570   -24.60111810    -0.55083100
N        2.45416570   -23.40611840     0.97016910
H        2.91516570   -23.41511730     1.87216900
C        2.33516570   -22.13711740     0.20816910
H        1.34816560   -22.13611790    -0.25483090
C        2.39416580   -20.91211700     1.15316900
H        3.15816570   -21.00811770     1.92416910
C        2.56816550   -19.49811740     0.40316910
H        1.61416570   -19.18311690    -0.03583090
H        2.70816560   -18.77311710     1.21416900
H        3.42516570   -19.58911710    -0.27583090
C        1.00516570   -20.81611820     1.85416900
H        0.93916570   -21.69611740     2.50516920
H        0.99416570   -19.97311780     2.55616900
H        0.19716570   -20.80111690     1.11216900
C        3.31016560   -22.10411830    -0.94483100
O        2.85816570   -21.80711750    -2.09283090
N        4.56116580   -22.42511750    -0.71283100
H        4.88316580   -22.52411840     0.24216910
C        5.54416560   -22.43511770    -1.81583090
H        5.41216560   -21.41611670    -2.17783090
C        6.94016550   -22.58911710    -1.16783090
H        7.03916550   -23.52111820    -0.61183090
C        8.00516610   -22.70611760    -2.27183100
H        9.01816560   -22.63011740    -1.85883090
H        8.04416560   -23.67111780    -2.79183100
H        7.84716560   -21.88411710    -2.98083090
C        7.31016590   -21.34911730    -0.27483090
H        7.65016560   -20.52311710    -0.89883100
H        6.36416580   -21.04911800     0.17416910
C        8.43016530   -21.67511750     0.78716900
H        9.34516530   -21.68311690     0.18116910
H        8.36116600   -20.87511830     1.53416910
H        8.19716550   -22.66911700     1.18816910
C        5.16616580   -23.44011690    -2.95983100
O        5.20316550   -23.05911830    -4.13583090
N        4.70116570   -24.59211730    -2.58883090
H        4.61716560   -24.75811770    -1.59283090
C        4.13716550   -25.60111810    -3.50383090
H        4.87816570   -25.75611690    -4.28683090
C        3.96616550   -26.98711780    -2.78783080
H        4.94716550   -27.31911850    -2.44783090
H        3.29916570   -26.79611780    -1.94783090
C        3.39216570   -28.11511800    -3.58983090
H        2.39116570   -27.79411700    -3.87883090
H        3.99816560   -28.23111720    -4.48883100
C        3.38916560   -29.54011730    -2.94283100
H        4.34216550   -29.68511770    -2.43483090
H        2.67616560   -29.44911770    -2.12383100
N        2.97116570   -30.69311710    -3.76783080
H        2.78916570   -30.38611790    -4.71183110
C        2.84716560   -31.97811700    -3.42883090
N        3.17916560   -32.29711910    -2.17583080
H        3.30716560   -31.62211800    -1.43583100
H        2.99916550   -33.26711650    -1.96183100
N        2.28616570   -32.89911650    -4.10183100
H        1.93616570   -32.66711810    -5.02083110
H        2.10916570   -33.83711620    -3.77383090
C        2.80616570   -25.07711790    -4.08983090
O        2.76616570   -25.12111850    -5.28283070
N        1.78916560   -24.52411840    -3.38883090
H        1.89116560   -24.37411690    -2.39183090
C        0.63016560   -24.06911850    -4.12083100
H        0.37416570   -24.90611840    -4.76983070
C       -0.59383430   -23.93311690    -3.23083090
H       -1.33883440   -23.58711810    -3.94583080
H       -0.78383430   -24.93111800    -2.83383080
O       -0.25783430   -23.03311730    -2.15483090
H        0.04516560   -23.58811760    -1.43183090
C        0.90216570   -22.86211780    -5.05983110
O        0.41316570   -22.87011720    -6.16983080
N        1.62316560   -21.87311740    -4.53583100
H        2.02416560   -21.97711750    -3.61083100
C        2.06316570   -20.65711780    -5.25883100
H        1.17416560   -20.20611760    -5.69783120
C        2.85616560   -19.77011680    -4.32783080
H        3.67816570   -20.37511830    -3.94283100
H        3.14716550   -18.95411680    -4.98783110
O        1.98216570   -19.22611810    -3.34883090
H        1.59216560   -19.89911840    -2.78583100
C        2.98916550   -20.92211720    -6.46783110
O        2.70916560   -20.45211790    -7.53883080
N        3.91616560   -21.89511680    -6.40583090
H        4.26816560   -22.33911710    -5.56683110
C        4.56116580   -22.39511680    -7.63983110
H        4.92916580   -21.51411820    -8.16483120
C        5.69816540   -23.41311840    -7.41983080
H        5.27516560   -24.28411670    -6.91983080
C        6.44616560   -23.78611760    -8.70383070
H        5.77716540   -24.13311770    -9.49983120
H        6.96216580   -22.95411680    -9.19783120
H        7.27316570   -24.49811740    -8.59983060
O        6.65116550   -22.95211790    -6.50983100
H        6.38516570   -23.25911710    -5.63983110
C        3.59316560   -23.04611780    -8.64883140
O        3.62216570   -22.71511840    -9.81883050
N        2.63916560   -23.90211680    -8.21283050
H        2.63216570   -24.27111820    -7.26883080
C        1.73716570   -24.43911740    -9.22983070
H        2.33916570   -24.99611850    -9.94883060
C        0.82116560   -25.53711700    -8.57283120
H        0.30416560   -25.07611850    -7.73083110
H        0.05216560   -25.92211720    -9.24283120
C        1.73616560   -26.79311750    -8.03383060
H        2.46116570   -26.44611740    -7.29783110
H        1.12716570   -27.56811710    -7.56783100
C        2.53016570   -27.47711750    -9.20083140
H        1.91916560   -27.62911800   -10.08983140
H        3.37416550   -26.89111710    -9.56283090
C        2.97216560   -28.83311840    -8.71983050
H        3.13616560   -28.72211840    -7.64783100
H        2.21816560   -29.60311700    -8.88483050
N        4.29616550   -29.21511840    -9.27083110
H        4.94116540   -28.43911740    -9.27983090
H        4.76416590   -29.97011760    -8.78983120
H        4.14516540   -29.54711720   -10.21283050
C        0.88216570   -23.40011790    -9.91183090
O        0.62016560   -23.56011770   -11.04783060
N        0.58116570   -22.25711820    -9.27883050
H        0.53716560   -22.35111810    -8.27083110
C       -0.08483440   -21.11511800    -9.93283080
H       -0.94983430   -21.57411770   -10.41183090
C       -0.70183440   -20.09411810    -8.92083070
H       -1.44783440   -20.60911750    -8.31583120
H        0.08616560   -19.68411830    -8.28883080
C       -1.55883430   -19.11411860    -9.63883110
H       -0.98983440   -18.82811740   -10.52283100
H       -2.47083430   -19.65211680    -9.89783100
S       -1.93783440   -17.56711770    -8.72583100
C       -2.55083440   -18.11811830    -7.07683090
H       -2.97583440   -19.11311720    -7.25783110
H       -1.67383430   -18.22411730    -6.42483090
H       -3.30383440   -17.39911840    -6.73183110
C        0.75016560   -20.64511680   -11.10483070
O        0.24416560   -20.30811690   -12.13983060
N        2.07816550   -20.48111720   -10.97583100
H        2.48116560   -20.73911860   -10.08283140
C        2.97216560   -19.94311710   -11.96183110
H        2.52016570   -19.16911700   -12.58283140
C        4.30416580   -19.42911720   -11.24883080
H        4.61716560   -20.21711730   -10.56483080
C        5.48716550   -19.22611810   -12.18283080
H        5.86916540   -20.12111850   -12.68883130
H        5.21016550   -18.52711680   -12.98083110
H        6.33816580   -18.76811790   -11.66383080
C        4.04016540   -18.15911670   -10.46083070
H        3.45016570   -18.29911800    -9.55583100
H        5.00916580   -17.75711820   -10.16383080
C        3.47016570   -17.01611710   -11.18283080
H        3.62216570   -16.13911820   -10.54183100
H        3.96516560   -16.84211730   -12.14683060
H        2.41216560   -17.28611760   -11.28783130
C        3.26516560   -21.05911830   -12.99283120
O        3.33516570   -20.73911860   -14.15283110
N        3.27916570   -22.35411830   -12.64683060
H        3.16316560   -22.59011840   -11.66883090
C        3.35016560   -23.45611760   -13.65283110
H        4.26016570   -23.40111730   -14.24983120
C        3.37116580   -24.73911860   -12.83983140
H        2.52716570   -24.84411810   -12.15683080
H        3.06416560   -25.55611800   -13.49383070
C        4.65016560   -25.06011770   -12.10183050
H        5.12416550   -24.12811850   -11.79583070
H        4.44016550   -25.61011700   -11.18483070
C        5.64216570   -26.00211720   -12.82983110
O        6.84416580   -25.68611720   -12.95283130
O        5.25016550   -27.10211750   -13.29983140
C        2.21516560   -23.44911770   -14.75183110
O        2.39116570   -23.86111830   -15.92283060
N        1.00316560   -23.09211730   -14.33283140
H        1.08516560   -22.80111690   -13.36583140
C       -0.22483440   -22.91611670   -15.15883060
H       -0.38983430   -23.76411820   -15.82283120
C       -1.42883430   -22.68611720   -14.21383090
H       -1.14783430   -22.00311850   -13.41183090
H       -2.15883450   -22.15811730   -14.82683090
C       -2.18683430   -23.95511820   -13.84783080
H       -3.14983440   -23.91111760   -14.35783100
H       -1.72183430   -24.88411710   -14.17483140
C       -2.42283440   -24.13311770   -12.27883050
H       -3.18783430   -24.90511700   -12.19283100
H       -1.47683430   -24.49811740   -11.87883090
N       -2.71983430   -22.86011700   -11.60983090
H       -2.55383440   -21.94911770   -12.01383110
C       -3.44383430   -22.79411700   -10.54783060
N       -3.73283430   -23.79911800    -9.76783080
H       -3.42083430   -24.74711800    -9.91883090
H       -4.33783440   -23.62811850    -8.97683050
N       -3.98983430   -21.64811710   -10.22383120
H       -4.10883430   -20.95811840   -10.95083140
H       -4.69083450   -21.66711810    -9.49683090
C       -0.02983440   -21.69811820   -16.01683040
O       -0.18083440   -21.77811810   -17.20583150
N        0.42216560   -20.61611750   -15.41583060
H        0.74116560   -20.70011710   -14.45783140
C        0.65016560   -19.26611710   -16.09783170
H       -0.32583440   -19.05211830   -16.53183170
C        0.77616570   -18.23411750   -15.01283070
H       -0.00883440   -18.44811820   -14.28783130
H        1.73416570   -18.41311840   -14.52483080
C        0.78616570   -16.74311830   -15.37783050
H        1.09916570   -16.05311780   -14.59483050
H        1.52316570   -16.68011860   -16.17883110
C       -0.58383440   -16.17311670   -15.93983080
O       -0.48983440   -15.47611810   -16.94483180
O       -1.69283440   -16.54411700   -15.51583100
C        1.72116570   -19.24511720   -17.13583180
O        1.46716560   -18.70211790   -18.21083070
N        2.86516570   -19.92811780   -16.89383130
H        2.90116570   -20.44711690   -16.02483180
C        3.83516570   -20.07011800   -17.90483090
H        3.99716570   -19.04511830   -18.23683170
C        5.24316550   -20.47111700   -17.40783120
H        5.85616540   -20.48011780   -18.30783080
C        5.87816570   -19.54111670   -16.32383160
H        5.07616570   -19.19011690   -15.66183090
H        6.70716570   -20.05011750   -15.81783100
H        6.28916550   -18.65711780   -16.82783130
C        5.17116550   -21.90711780   -16.92283060
H        4.76116560   -21.85711670   -15.91383080
H        4.42816540   -22.46311760   -17.49483110
C        6.42916580   -22.67711830   -16.74383160
H        6.76816560   -22.37211800   -15.74583050
H        6.32116560   -23.76811790   -16.75883100
H        7.25816580   -22.46811680   -17.43083000
C        3.42716570   -20.82111740   -19.13183020
O        3.90116570   -20.53211780   -20.23983000
N        2.43716570   -21.64111710   -19.01683040
H        2.16316560   -21.84911730   -18.06383130
C        1.61516560   -22.28711700   -20.03683090
H        2.20716570   -22.44611740   -20.93783190
C        1.25916560   -23.75511740   -19.48083110
H        0.90716560   -23.68611720   -18.45083050
H        0.54116560   -24.28611760   -20.10383030
C        2.43416570   -24.76811790   -19.49783130
O        2.82116560   -25.26911740   -20.56083110
N        2.85016560   -25.26111790   -18.35583110
H        3.65116570   -25.88011740   -18.36883160
H        2.45916560   -24.99511720   -17.45983120
C        0.39216560   -21.58511730   -20.70083050
O       -0.34983440   -22.21011730   -21.48583030
N        0.04216560   -20.40711780   -20.24383160
H        0.68116560   -19.97011760   -19.59083180
C       -1.09683430   -19.60111810   -20.77883150
H       -1.91983440   -20.31111720   -20.85083010
C       -1.49283430   -18.50111770   -19.74383160
H       -2.44183440   -18.06211850   -20.05383110
H       -1.69983430   -18.90711780   -18.75383190
O       -0.56883440   -17.47011760   -19.52783010
H       -0.03283440   -17.64211850   -18.74983020
C       -0.94883440   -19.02811810   -22.20883180
O        0.12016560   -18.68011860   -22.69983100
N       -2.11583420   -18.87611770   -22.81083110
H       -2.92583440   -19.34011840   -22.41783140
C       -2.25483440   -18.04211810   -23.96883010
H       -1.28883430   -18.01911740   -24.47283170
C       -3.23283430   -18.69511800   -24.94683070
H       -4.23983430   -18.69011690   -24.53083040
C       -3.34083440   -17.86711690   -26.19483180
H       -3.83483430   -16.92311670   -25.93683050
H       -2.32583430   -17.76911740   -26.59883120
H       -3.96383430   -18.42211720   -26.90783120
C       -2.91583440   -20.18911740   -25.23383140
H       -3.48683430   -20.54411700   -26.10083010
H       -1.86683440   -20.31111720   -25.53483010
H       -2.98783450   -20.85411830   -24.36483000
C       -2.57883430   -16.61911770   -23.47983170
O       -3.78383450   -16.26011850   -23.61283110
N       -1.62451611   -15.91024384   -22.88307502
H       -0.70099698   -16.33134871   -22.81114156
C       -1.77406002   -14.52976254   -22.43460410
H       -2.76394351   -14.40666259   -22.00331339
C       -0.75493445   -14.24522737   -21.30168722
H       -0.77973524   -13.18499237   -21.06007191
H       -1.06665969   -14.78833423   -20.40942091
C        0.68551862   -14.64808513   -21.60135641
O        1.51165530   -13.83280957   -21.94427809
N        1.02643424   -15.90974730   -21.49570409
H        1.94209293   -16.17899710   -21.83091510
H        0.43181099   -16.56506293   -20.99318880
C       -1.71590399   -13.58289544   -23.65373304
O       -0.66827891   -13.06461910   -23.98449413
N       -2.84517945   -13.42233005   -24.35145284
H       -3.66815956   -13.92013526   -24.03557237
C       -2.95363319   -12.79384632   -25.68325727
H       -2.11021126   -12.11772461   -25.83369178
C       -2.85800570   -13.92758066   -26.72765602
H       -2.02699737   -14.58058784   -26.45228766
H       -3.77160116   -14.52234276   -26.67362569
C       -2.63378648   -13.51024657   -28.18840421
O       -2.46282830   -12.30891754   -28.50165621
O       -2.63647798   -14.42032893   -29.04244865
C       -4.25165156   -11.95826049   -25.82890811
O       -5.15336153   -12.04341679   -25.00109347
N       -4.34558134   -11.14001391   -26.88294137
H       -3.58706399   -11.17146909   -27.56791177
C       -5.45610757   -10.22111102   -27.14203114
H       -6.37474972   -10.66428853   -26.76139200
C       -5.21338614    -8.92696049   -26.35376463
H       -4.94190117    -9.20557580   -25.31649445
H       -4.33742308    -8.39455745   -26.77139054
C       -6.41562000    -7.96916086   -26.30823931
O       -7.49313980    -8.19658454   -26.89770995
N       -6.17912836    -6.87825289   -25.54367148
H       -6.89189879    -6.16645363   -25.35830126
H       -5.19953498    -6.64809752   -25.29174549
C       -5.63065825    -9.86979752   -28.63798801
O       -4.73472520    -9.28131064   -29.22744773
N       -6.79303118   -10.16009317   -29.25811988
C       -7.26558265    -9.45323267   -30.44943792
H       -6.87886516    -9.95300427   -31.34699247
H       -6.94248672    -8.40378496   -30.44399475
C       -8.79645792    -9.56118849   -30.38501850
H       -9.27150855    -9.43496839   -31.36613582
H       -9.20192953    -8.81621246   -29.68757697
C       -8.97918065   -10.97795236   -29.80980798
H       -8.93987080   -11.70799497   -30.62981800
H       -9.93652669   -11.09622269   -29.28595660
C       -7.78194492   -11.17196809   -28.86278279
H       -8.11551697   -10.99509441   -27.84029145
C       -7.21751477   -12.59619544   -29.00256194
O       -6.21300147   -12.80206170   -29.66469303
N       -7.90383430   -13.60411740   -28.45783040
H       -8.79883480   -13.42911720   -28.01483150
C       -7.75283430   -14.98311810   -28.84483150
H       -6.72583440   -15.15611740   -29.16583060
C       -8.02783390   -15.88411810   -27.63383100
H       -8.97583390   -15.58611770   -27.18783190
H       -8.18183420   -16.84811780   -28.11983110
C       -6.95183420   -16.03311730   -26.45883180
H       -5.97583440   -16.18611720   -26.91983030
C       -6.87483450   -14.83211800   -25.52983090
H       -7.73683450   -14.71511750   -24.86083030
H       -5.97483440   -14.83811760   -24.90283010
H       -6.84983440   -13.88411810   -26.08083150
C       -7.28883460   -17.26511760   -25.57883070
H       -8.31283470   -17.21511840   -25.18983080
H       -7.14883420   -18.23311810   -26.07683180
H       -6.61583420   -17.42511750   -24.72683140
C       -8.51883410   -15.13111780   -30.12583160
O       -9.47583390   -14.54611780   -30.44683070
N       -8.06983470   -16.11111830   -30.96883010
H       -7.13583420   -16.39311790   -30.69683070
C       -8.76883410   -16.67311670   -32.12982940
H       -9.77583410   -16.26211740   -32.07283020
C       -8.02583410   -16.38511850   -33.43582920
H       -7.00583460   -16.76711850   -33.39382930
C       -8.68183420   -17.01411820   -34.69083020
H       -8.62183480   -18.10911750   -34.65483090
H       -9.73983480   -16.72911830   -34.75583270
H       -8.30483440   -16.72911830   -35.68083190
C       -7.99883410   -14.82011800   -33.68383030
H       -8.90983390   -14.34511760   -34.04883190
H       -7.67383430   -14.38011740   -32.74082950
C       -6.85883430   -14.41811750   -34.58583070
H       -5.86583420   -14.49711800   -34.12583160
H       -6.89083430   -14.93011760   -35.55583190
H       -6.96083450   -13.34211730   -34.77883150
C       -8.92983440   -18.19011690   -32.06383130
O       -7.98683450   -18.87811850   -31.82583050
N      -10.08183480   -18.62811850   -32.39883040
H      -10.80983450   -17.96111680   -32.62483220
C      -10.36183450   -20.05811690   -32.55183030
H       -9.45783420   -20.65011790   -32.41083150
C      -11.37283420   -20.34711840   -31.38883020
H      -10.96883390   -20.11711690   -30.40383150
H      -12.25983430   -19.75411800   -31.61183170
C      -11.85283470   -21.76911740   -31.34683040
O      -11.42983440   -22.66611670   -32.11083220
O      -12.73283480   -21.97611810   -30.52083020
C      -11.00983430   -20.36311720   -33.94783020
O      -12.22683430   -20.25511740   -34.13582990
N      -10.24483390   -20.90711780   -34.93582920
H       -9.28883460   -21.20511820   -34.78083040
C      -10.69783400   -21.14811710   -36.30282970
H      -11.21283440   -20.25611690   -36.65983200
C       -9.59383390   -21.33711810   -37.29483030
H      -10.12583450   -21.39711760   -38.24383160
C       -8.66283420   -20.07611850   -37.25983050
H       -7.85483460   -20.12711720   -37.99983220
H       -9.23483470   -19.15211680   -37.41083150
H       -8.06983470   -19.98711780   -36.34183120
C       -8.78083420   -22.65411760   -37.13883210
H       -7.92383430   -22.78511810   -37.81082920
H       -8.48683450   -22.85511780   -36.10083010
H       -9.46183400   -23.46411710   -37.42983250
C      -11.71883390   -22.32311820   -36.32382970
O      -12.53483390   -22.34611700   -37.17383190
N      -11.85883430   -23.15511700   -35.26983260
H      -11.30783460   -22.95511820   -34.44383240
C      -12.84983440   -24.23611830   -35.25783160
H      -12.84083460   -24.65111730   -36.26583100
C      -12.62183480   -25.20611760   -34.14982990
H      -13.13583470   -26.14611820   -34.35083010
H      -11.56083390   -25.44911770   -34.19282910
O      -12.90283390   -24.65311810   -32.84583280
H      -12.36583420   -23.87411690   -32.68482970
C      -14.26583480   -23.68811800   -35.13283160
O      -15.16383460   -24.28611760   -35.72783280
N      -14.39983460   -22.49711800   -34.44882970
H      -13.57783410   -22.09811780   -34.01182940
C      -15.59083460   -21.62111850   -34.51082990
H      -16.49383350   -22.09711840   -34.89382930
C      -15.83583450   -21.22711750   -33.03383260
H      -14.90283390   -20.73711780   -32.75482940
H      -16.65983390   -20.51311680   -33.02083210
C      -16.12283520   -22.46211810   -32.16382980
H      -17.01183510   -22.96911810   -32.53882980
H      -15.21083450   -23.05011750   -32.05883030
C      -16.57683370   -21.86711690   -30.78483010
H      -17.15583420   -20.96111680   -30.96483040
H      -17.20083430   -22.58311840   -30.25183110
N      -15.40783410   -21.53611760   -29.96883010
H      -14.51383400   -21.87711720   -30.29183010
C      -15.35383420   -20.73011780   -28.98183060
N      -16.44483380   -20.22811700   -28.58783150
H      -17.28983500   -20.43011860   -29.10383030
H      -16.55183410   -19.56811710   -27.83083150
N      -14.29483410   -20.22211840   -28.47683140
H      -13.42383480   -20.56511690   -28.85583110
H      -14.35883430   -19.90311810   -27.52083020
C      -15.39283470   -20.41711810   -35.46683120
O      -16.20483400   -19.56511690   -35.60182950
N      -14.26383400   -20.33611680   -36.20682910
H      -13.57283400   -21.00411800   -35.88783260
C      -13.88683410   -19.25111770   -37.09383010
H      -12.80783460   -19.32011800   -37.23083110
C      -14.47283460   -19.67111780   -38.46083070
H      -14.53383450   -20.74711800   -38.62883000
H      -15.52083400   -19.39311790   -38.34983060
C      -13.80083470   -19.12211800   -39.71583180
O      -12.58183480   -19.23611830   -39.82083130
N      -14.53583430   -18.53811840   -40.67182920
H      -14.02883430   -18.11711690   -41.44083020
H      -15.54883480   -18.51211740   -40.67782970
C      -14.19783400   -17.81611820   -36.69483180
O      -14.78383450   -17.07711790   -37.46483230
N      -13.84283450   -17.50111770   -35.44282910
H      -13.34183410   -18.19011690   -34.89583210
C      -14.01883410   -16.23111720   -34.74782940
H      -14.03683470   -15.49111750   -35.54783250
C      -15.40883450   -16.19611740   -34.08483120
H      -15.78483390   -15.21811770   -33.78182980
H      -16.09983440   -16.57011800   -34.83882900
C      -15.63183400   -16.97711750   -32.85882950
H      -15.22583390   -17.98711780   -32.92082980
H      -15.12383460   -16.55911830   -31.98983000
C      -17.10383420   -17.18011860   -32.37883000
H      -17.64983370   -17.46311760   -33.27883150
H      -17.12483410   -18.03811840   -31.70683100
C      -17.83683400   -16.03011700   -31.69083020
H      -18.59583470   -16.56611820   -31.12183000
H      -17.28183360   -15.35311790   -31.04083060
N      -18.56083490   -15.14211750   -32.62583160
H      -19.22383500   -14.53611760   -32.16283040
H      -17.97683530   -14.51511760   -33.15983200
H      -19.09683420   -15.74611760   -33.23183060
C      -12.88883400   -15.89211750   -33.77183150
O      -12.17783450   -16.77711680   -33.27482990
N      -12.82683470   -14.64611720   -33.31583020
H      -13.51483440   -14.01011750   -33.70183180
C      -12.17983440   -14.20911790   -32.15183260
H      -11.33983420   -14.88211730   -31.98583030
C      -11.60583400   -12.82911780   -32.41083150
H      -10.80383400   -12.84811780   -33.15883260
H      -12.35183430   -12.12411790   -32.79983140
H      -11.18783470   -12.46111770   -31.46583180
C      -13.06283470   -14.27611730   -30.91283040
O      -14.28183460   -14.04711720   -31.02683070
N      -12.45283410   -14.46211720   -29.72983170
H      -11.46683410   -14.64811800   -29.86883160
C      -13.08483410   -14.57711790   -28.46583180
H      -14.07583430   -14.13411810   -28.36983110
C      -13.25683400   -16.05111690   -28.08183100
H      -13.62383460   -15.90511800   -27.06583020
C      -14.42783450   -16.59711840   -28.91783140
H      -14.21183400   -16.67611690   -29.98983000
H      -14.73683450   -17.60611720   -28.61983110
H      -15.33883480   -15.98911760   -28.85783000
C      -12.02083400   -16.97811700   -27.99683000
H      -11.18783470   -16.43111800   -27.55583000
H      -12.31283470   -17.77311710   -27.31083110
C      -11.52283480   -17.60111810   -29.29583170
H      -12.30083470   -18.21111680   -29.77183150
H      -11.35883430   -16.78711700   -30.01283070
H      -10.65883450   -18.20411680   -28.98983000
C      -12.22583390   -13.81911750   -27.40283010
O      -11.03283410   -13.69611740   -27.58383180
N      -12.80138219   -13.21306686   -26.35274712
H      -13.77974120   -13.40024809   -26.16111931
C      -12.24661727   -11.94033173   -25.82309464
H      -11.29868304   -11.74585661   -26.32652579
C      -13.15771112   -10.76760589   -26.22813284
H      -14.14830715   -10.89833558   -25.77598550
H      -12.75872320    -9.82586144   -25.82955827
C      -13.30124220   -10.61502129   -27.71906552
N      -14.12233422   -11.32266745   -28.55440919
C      -13.85618912   -10.87849248   -29.79667914
H      -14.36138792   -11.22718195   -30.68765116
N      -12.92139272    -9.90917432   -29.78458788
H      -12.61069964    -9.38473172   -30.59339855
C      -12.52495473    -9.71187392   -28.48236491
H      -11.78071671    -9.02083371   -28.11261557
C      -11.86016778   -11.88283251   -24.33619305
O      -11.49409060   -10.81741055   -23.86875576
N      -11.87720169   -12.99007249   -23.59051449
H      -12.23383682   -13.84187910   -24.00496358
C      -11.43915048   -13.01372729   -22.18382456
H      -12.14263940   -12.43294253   -21.58670309
H      -11.45749452   -14.03518264   -21.81008829
C      -10.02663692   -12.44177755   -21.96606936
O       -9.08721055   -12.78537081   -22.67100910
N       -9.88320673   -11.54952088   -20.97902967
H      -10.71399545   -11.29177026   -20.44426497
C       -8.68154509   -10.73777203   -20.73663858
H       -8.34972992   -10.32218554   -21.68792176
H       -8.95280112    -9.90429090   -20.09155441
C       -7.49154183   -11.47404430   -20.10397933
O       -7.04229642   -11.12025007   -19.02596939
N       -6.96165593   -12.50244828   -20.77542171
H       -7.42549682   -12.77083044   -21.64081001
C       -5.85572191   -13.34231884   -20.28452833
H       -6.14208125   -13.73063878   -19.30757592
C       -5.64686717   -14.52839666   -21.24634157
H       -5.74350103   -14.20455992   -22.28319061
H       -4.64398489   -14.92697884   -21.11176242
C       -6.57622668   -15.69375894   -20.99008465
O       -7.37464015   -15.69403113   -20.07667723
N       -6.42654247   -16.74271262   -21.75691004
H       -7.00320306   -17.55168183   -21.52913908
H       -5.71312685   -16.75924924   -22.47746878
C       -4.52354039   -12.60921294   -20.03989295
O       -3.63216412   -13.18109066   -19.43402941
N       -4.39342707   -11.35747065   -20.47416224
H       -5.17407781   -10.94357253   -20.96803555
C       -3.25246880   -10.48409175   -20.19392494
H       -2.33409749   -11.02238932   -20.42231263
C       -3.35973719    -9.27738699   -21.12961504
H       -2.52847614    -8.59344342   -20.92850414
H       -3.21814522    -9.62491484   -22.16171866
C       -4.67333106    -8.51758097   -21.03031938
C       -5.66564107    -8.70104205   -22.01266062
H       -5.48823066    -9.36019468   -22.85142268
C       -6.87842971    -7.99599911   -21.93013178
H       -7.62242257    -8.12168545   -22.70326979
C       -7.10950343    -7.10803124   -20.86457288
H       -8.03410730    -6.54848234   -20.81332613
C       -6.12336172    -6.92459027   -19.87988305
H       -6.28986394    -6.22282000   -19.07245754
C       -4.90830720    -7.62754498   -19.96280558
H       -4.14484013    -7.45802718   -19.21702580
C       -3.14870545   -10.01668286   -18.72880913
O       -2.11057728    -9.51700091   -18.33379271
N       -4.20719090   -10.16442776   -17.92284933
H       -5.06797172   -10.53270447   -18.31652504
C       -4.21422328    -9.74869573   -16.51658372
H       -3.90307508    -8.70260568   -16.48236123
C       -5.65985292    -9.82656980   -15.99657487
H       -6.29190659    -9.22215402   -16.64721942
H       -5.99557490   -10.85843829   -16.07621382
C       -5.86866379    -9.35656907   -14.54787036
H       -6.91088495    -9.52334412   -14.27290518
H       -5.25264473    -9.95323273   -13.87681572
C       -5.53628404    -7.87883090   -14.35235742
O       -4.40260479    -7.52027385   -14.11313240
N       -6.50646781    -6.99555890   -14.46853632
H       -6.28574408    -6.01027280   -14.32343140
H       -7.45669439    -7.27414763   -14.68854948
C       -3.21064427   -10.56776901   -15.67393918
O       -3.21755158   -11.79403835   -15.69297496
N       -2.34338820    -9.86547649   -14.93556703
H       -2.42069171    -8.85042555   -14.96236726
C       -1.16454101   -10.42357585   -14.25467837
H       -0.82336869   -11.31059061   -14.78785673
H       -0.37183148    -9.68350834   -14.29271420
C       -1.33918133   -10.79918324   -12.78124322
O       -0.37703016   -11.15763120   -12.12750652
N       -2.55483440   -10.73411750   -12.23883060
H       -3.34883430   -10.50911810   -12.82583140
C       -2.88683440   -10.99011800   -10.81983090
H       -2.31283430   -10.25011730   -10.26183130
C       -4.34083410   -10.65211770   -10.56683060
H       -4.95383450   -11.49511720   -10.88483050
C       -4.66883420   -10.46311760    -9.04283050
H       -5.67983440   -10.04511740    -8.95883080
H       -4.68083430   -11.43611720    -8.53683090
H       -3.98183440    -9.72211740    -8.61583140
O       -4.82183460    -9.49911790   -11.21383090
H       -5.49183420    -9.11411760   -10.64483070
C       -2.46783450   -12.35111810   -10.32583140
O       -1.98383440   -12.49411770    -9.22183130
N       -2.44783430   -13.40611740   -11.13283060
C       -3.12983440   -13.53611760   -12.40583130
H       -2.49283430   -13.17011740   -13.21983050
H       -4.13683410   -13.10911750   -12.48883060
C       -3.22883440   -15.14611720   -12.57383060
H       -3.32583430   -15.42811780   -13.62983130
H       -4.02183440   -15.64311790   -12.00083070
C       -1.86883440   -15.48911760   -12.04183100
H       -1.16383430   -15.15411760   -12.81283090
H       -1.71083440   -16.56211850   -11.87483120
C       -1.73183440   -14.60811810   -10.73983100
H       -2.21883440   -15.15411760    -9.93283080
C       -0.27583440   -14.43911740   -10.26183130
O        0.08216560   -15.11011790    -9.30183120
N        0.52716570   -13.56911750   -10.86083130
H        0.03416560   -13.03811740   -11.56783100
C        1.97716570   -13.39811800   -10.71683120
H        2.40916560   -14.38511750   -10.55183120
C        2.65216570   -12.77711770   -11.90883060
H        1.98216570   -12.00111770   -12.27783110
C        3.96616550   -12.01811790   -11.61183070
H        4.32516570   -11.48611740   -12.50083070
H        3.79916570   -11.36811730   -10.74383070
H        4.68316560   -12.74111750   -11.20283130
C        2.82316570   -13.74311730   -13.10983090
H        3.78716560   -14.23611740   -12.98283100
H        1.99016560   -14.44611740   -13.14183140
C        2.73916550   -13.00811770   -14.46383090
H        3.59816580   -12.34711740   -14.63583090
H        2.62316560   -13.64511780   -15.34983060
H        1.84516560   -12.37411790   -14.47983070
C        2.16716580   -12.59711740    -9.40783120
O        3.01816560   -12.98611740    -8.65383050
N        1.39316560   -11.54411790    -9.17183110
H        0.73216560   -11.20311740    -9.85983090
C        1.42616570   -10.83311750    -7.98983100
H        2.35716560   -10.33611770    -7.71583080
H        0.78516570    -9.95411780    -7.92683080
C        0.97516570   -11.66411780    -6.79483080
O        1.54216560   -11.56111720    -5.70783090
N       -0.08883440   -12.51111790    -6.89783100
H       -0.59883430   -12.55911730    -7.77183100
C       -0.72283430   -13.10111810    -5.72783090
H       -0.78483430   -12.38211730    -4.91083100
C       -2.16883440   -13.57111740    -6.05983110
H       -2.23183440   -14.06211760    -7.03083090
C       -2.71183440   -14.53811740    -4.93783090
H       -3.69183440   -15.02711770    -5.00083110
H       -2.02883430   -15.33811760    -4.62483070
H       -2.95283440   -13.89611720    -4.08183100
C       -3.04283430   -12.34211730    -6.14683100
H       -2.50483440   -11.61411760    -6.76683090
H       -3.98383430   -12.64611720    -6.62283090
H       -3.29883430   -11.88311770    -5.18383070
C        0.13716570   -14.25911810    -5.13483100
O        0.39416560   -14.37711720    -3.96983100
N        0.58516560   -15.18111800    -6.06683110
H        0.15416560   -15.25011730    -6.98083110
C        1.61116560   -16.17211720    -5.79383090
H        1.28216560   -16.83911710    -4.99783090
C        1.75616560   -17.02811810    -7.05783080
H        2.46716570   -17.84211730    -6.91583110
H        0.75816570   -17.42811780    -7.23883100
O        2.09116550   -16.26311680    -8.19483090
H        1.35416570   -15.94711780    -8.72383120
C        2.93216560   -15.59211730    -5.36283110
O        3.48616580   -16.18411830    -4.47683100
N        3.50016570   -14.48411750    -5.90683080
H        2.96016570   -14.05511760    -6.64883090
C        4.70016570   -13.85311790    -5.46883110
H        5.46616550   -14.61511800    -5.32183070
C        5.28616570   -12.92711730    -6.59283110
H        4.53116560   -12.22011760    -6.93583110
H        6.00116590   -12.18411730    -6.23983100
C        5.92516570   -13.73211770    -7.69583080
H        5.26916550   -14.60211750    -7.72783090
H        5.89316560   -13.31411740    -8.70183090
S        7.59316590   -14.29611780    -7.57083080
C        7.32216550   -16.01511760    -7.09983110
H        6.80116560   -16.11911770    -6.13983110
H        6.66816570   -16.52711680    -7.81683110
H        8.30116560   -16.48011780    -6.93483110
C        4.65516570   -13.10111810    -4.12083100
O        5.54716590   -13.31211760    -3.34083100
N        3.62416550   -12.28711800    -3.82383080
H        2.90616560   -12.17611790    -4.52983090
C        3.34816580   -11.77011780    -2.49883100
H        4.14216570   -11.10911750    -2.15283080
C        2.09016560   -10.84011750    -2.57683090
H        1.27316570   -11.30111790    -3.13183090
H        1.88116560   -10.61411760    -1.53083100
C        2.38516570    -9.48311810    -3.22083090
O        3.57716560    -9.05911730    -3.38983080
O        1.44816570    -8.68711760    -3.39383100
C        3.18316560   -12.87211800    -1.39683090
O        3.91516570   -12.80311780    -0.43983090
N        2.34316560   -13.86711790    -1.54583100
H        1.89416560   -14.04311750    -2.43683100
C        2.13316560   -14.95311740    -0.49983090
H        1.89216570   -14.45911790     0.44116910
C        1.05016570   -15.94911770    -0.95583090
H        1.09616570   -16.18411830    -2.01883100
H        1.27416560   -16.87311740    -0.42183100
C       -0.35783440   -15.47011760    -0.73583100
O       -0.65483430   -14.89311790     0.23216910
N       -1.25483440   -15.71211720    -1.63083090
H       -2.04883430   -15.11411760    -1.43483090
H       -1.02083430   -16.18911740    -2.49383090
C        3.46016570   -15.65011790    -0.47183090
O        3.89716550   -15.99911790     0.64016910
N        4.29516550   -15.89111800    -1.52883090
H        3.97116570   -15.60511780    -2.44483090
C        5.57616570   -16.59311680    -1.50383090
H        5.40616560   -17.47411730    -0.88483100
C        6.06016590   -16.97011760    -2.92683100
H        5.90116550   -16.02811810    -3.45183090
C        7.49516580   -17.53011700    -2.98683090
H        8.16116520   -16.75411800    -2.58983090
H        7.62316560   -18.45011710    -2.40383100
H        7.78416590   -17.75011830    -4.02283100
O        5.24216560   -17.96711730    -3.55083080
H        4.36716560   -17.63411710    -3.76683090
C        6.64316560   -15.80911730    -0.72883090
O        7.63616560   -16.33311840    -0.23383090
N        6.53816560   -14.44111730    -0.65483090
H        5.76016570   -14.03511710    -1.15983090
C        7.42716550   -13.50811770    -0.00783090
H        8.47416590   -13.79811760    -0.09783090
C        7.30916550   -12.10911750    -0.58183090
H        7.18816570   -12.23011780    -1.65883090
H        6.47316550   -11.54211810    -0.17483090
C        8.56216530   -11.26611800    -0.30483090
H        8.66216560   -11.01811790     0.75216910
H        9.41016580   -11.86911770    -0.63083090
C        8.67216590   -10.11811730    -1.41283090
H        9.61316590    -9.57611750    -1.31483090
H        8.69916530   -10.58111760    -2.39883090
N        7.59116550    -9.15411760    -1.34483100
H        7.56816580    -8.50611780    -0.57083090
C        6.46916580    -9.29711720    -2.02583100
N        6.22516580    -9.99211790    -3.08683090
H        6.81516550   -10.78711800    -3.28983090
H        5.32316540    -9.86911770    -3.52283100
N        5.58716580    -8.40411760    -1.65183090
H        5.72316550    -7.83811760    -0.82683090
H        4.79916570    -8.33311750    -2.27983090
C        7.26116560   -13.60711770     1.46716900
O        8.26316550   -13.74211790     2.12816910
N        5.99916550   -13.57711790     2.02716900
H        5.22416540   -13.72511770     1.39116910
C        5.76516580   -13.92511750     3.43516900
H        6.25016550   -13.13511750     4.00816920
C        4.27716540   -13.76211740     3.66616920
H        3.92916560   -12.77911760     3.34916900
H        3.74116560   -14.49811740     3.06716900
C        3.89216570   -14.02411750     5.14516930
H        4.36616560   -14.96511750     5.42516900
C        4.55816560   -13.05411720     6.10516930
H        4.34216550   -12.01311780     5.83716920
H        4.16716580   -13.17711730     7.12316890
H        5.61916540   -13.30711750     6.22016910
C        2.41116570   -13.92211720     5.36016890
H        1.98816560   -13.04811760     4.85116910
H        1.91316570   -14.86911770     5.11816880
H        2.19816570   -13.85111810     6.43416930
C        6.32116560   -15.30811790     3.89116910
O        7.04416560   -15.34111790     4.87616920
N        6.10716580   -16.32911680     3.03916910
H        5.72416540   -16.08911710     2.13216900
C        6.67316580   -17.65411760     3.24316910
H        6.38016560   -18.02111820     4.22716900
C        5.99716570   -18.48811720     2.15816900
H        6.32016560   -19.53611760     2.15716910
H        4.95916560   -18.58211710     2.50016900
H        6.11916540   -18.04011730     1.16416910
C        8.16216560   -17.70711710     3.30016900
O        8.65816590   -18.44111820     4.13516900
N        8.90416530   -16.86711690     2.50616910
H        8.42316530   -16.51011850     1.68916900
C       10.39116570   -16.83411790     2.52416900
H       10.65116600   -17.89211850     2.55216910
C       10.77416610   -16.21011730     1.20316910
H       10.08416560   -15.37411790     1.08616900
C       12.22416590   -15.68311790     1.08816910
H       12.46316530   -15.51311780     0.03116910
H       12.24916550   -14.72811790     1.62716900
H       12.94516560   -16.36211780     1.56016910
C       10.58316610   -17.18711850     0.03716910
H        9.62016580   -17.65111730     0.25016910
H       10.32816600   -16.71511840    -0.91183100
C       11.49816610   -18.42411800    -0.01883090
H       11.57716560   -18.88011740     0.97616900
H       11.07816600   -19.19211770    -0.67883090
H       12.52116580   -18.14511680    -0.30083090
C       10.91716580   -16.08211710     3.66416910
O       11.88616560   -16.44411850     4.33316900
N       10.18616580   -14.96211720     3.97716900
H        9.49016570   -14.60811810     3.33216910
C       10.45116520   -14.09411720     5.10316900
H       11.46516610   -13.74011800     4.91816900
C        9.51616570   -12.88811780     4.96216920
H        8.50916580   -13.15011790     5.31116910
H        9.80816560   -12.06011770     5.62016920
H        9.59616570   -12.42411800     3.97116900
C       10.36916540   -14.76411720     6.47816900
O       11.32716560   -14.77111720     7.20516920
N        9.20316600   -15.39511780     6.75016930
H        8.52416610   -15.35911750     5.99916890
C        8.93116570   -16.33711810     7.81616930
H        8.93816570   -15.71511750     8.71216870
C        7.53116560   -16.98511700     7.67616890
H        6.77316570   -16.23711780     7.41116910
H        7.44216590   -17.74811740     6.89216900
H        7.16116570   -17.54211810     8.54616930
C       10.06316570   -17.42011830     7.99316880
O       10.65916540   -17.56011770     9.03316880
N       10.46716590   -18.06011770     6.88816930
H        9.97816560   -18.08911710     6.00116920
C       11.57716560   -19.07711790     6.89416890
H       11.34716610   -19.79311750     7.68316890
C       11.70416550   -19.89911840     5.59116890
H       11.80816560   -19.20911790     4.75316910
C       13.00416560   -20.71311760     5.60516930
H       13.85016540   -20.02211760     5.50516890
H       13.07916550   -21.24811740     6.56016920
H       13.22216610   -21.43611720     4.81016920
C       10.60316560   -20.86711690     5.19016890
H       10.69816590   -21.72611810     5.85316900
H        9.57916550   -20.53111840     5.35716920
C       10.69316580   -21.29811670     3.73516920
H       10.94016550   -20.46311760     3.06816910
H       11.39816570   -22.09511760     3.47016910
H        9.73616600   -21.75411800     3.45116900
C       12.84116550   -18.42011830     7.38616900
O       13.68416600   -19.08011820     8.02116870
N       12.98016550   -17.07611850     7.12716910
H       12.13016610   -16.61711690     6.82016900
C       14.13416580   -16.33811760     7.61316920
H       15.09116550   -16.71011730     7.24716900
H       14.04216580   -15.33211800     7.20316890
C       14.13116550   -16.13511850     9.09516910
O       15.15616610   -16.42811780     9.71916870
N       12.99416540   -15.62511730     9.65716930
H       12.18216610   -15.52711770     9.05916880
C       12.83116530   -15.45611760    11.10616870
H       13.51616570   -14.70711800    11.50316910
C       11.40416530   -15.03211780    11.37116910
H       11.00716590   -14.35011770    10.61816880
H       10.69116590   -15.85211750    11.45616910
C       11.24816610   -14.21711730    12.71216870
H       11.19916530   -14.97511770    13.49416920
H       12.03916550   -13.48111720    12.85616870
C        9.91716580   -13.52511790    12.85516930
H        9.10916520   -14.18711760    12.54416940
H        9.87116530   -13.31611730    13.92416860
C        9.79716590   -12.22611810    11.99416920
H       10.48816590   -12.33311750    11.15716930
H        8.75516610   -12.11311720    11.69616890
N       10.12716580   -11.00211720    12.75016880
H        9.84016610   -10.91911790    13.71516900
H       11.09316540   -10.71711730    12.82416920
H        9.67816540   -10.18711760    12.35816860
C       13.20616530   -16.76511760    11.83516880
O       13.94316580   -16.74911690    12.83016870
N       12.74216560   -17.93311690    11.33016870
H       12.31816580   -17.84911730    10.41316890
C       13.21016600   -19.21111680    11.92116930
H       12.72516540   -19.24011800    12.89716910
C       12.52516560   -20.37911800    11.21316910
H       11.44216540   -20.25611690    11.22816940
H       12.89616580   -20.33311840    10.18916890
C       12.77816580   -21.80011750    11.74116900
H       13.79916570   -21.86211780    12.11616900
C       11.93216610   -22.05911830    12.92216870
H       12.22716520   -21.41811750    13.76216890
H       10.87816520   -21.76111790    12.86216930
H       12.06316570   -23.11811830    13.17816930
C       12.48416520   -22.91811750    10.76216890
H       12.72616580   -23.90111730    11.18416880
H       11.48016550   -22.99311830    10.32816890
H       13.15216540   -22.78711700     9.90116880
C       14.69616600   -19.43311690    11.82816890
O       15.32516570   -19.80511860    12.82716940
N       15.31416610   -19.08111760    10.64816950
H       14.78116610   -18.68111800     9.88516900
C       16.74616620   -19.19011690    10.47616860
H       16.95316510   -20.20011710    10.82916930
C       17.02816580   -19.06311800     8.98316860
H       16.15516470   -19.23011780     8.35116860
H       17.54316520   -18.13811680     8.72516920
C       18.10916520   -20.05211830     8.48516940
H       19.07216640   -19.89811710     8.97116950
H       17.84516530   -21.10611720     8.57416920
S       18.32416530   -19.65811730     6.71816920
C       17.17316630   -20.83611680     5.96216920
H       16.16016580   -20.60111810     6.31016920
H       17.12216570   -20.84011840     4.86616900
H       17.43516540   -21.81611820     6.37816910
C       17.58016590   -18.21211810    11.30816940
O       18.52916530   -18.67111780    11.99516870
N       17.35316660   -16.88311770    11.27216910
H       16.59216500   -16.58611680    10.67416860
C       17.83416560   -15.95411780    12.29316900
H       18.88316540   -15.81311800    12.03216930
C       17.11316490   -14.59211730    12.17116930
H       17.44016650   -14.30011750    11.16516880
H       16.02816580   -14.75011730    12.14216900
C       17.42716600   -13.53711800    13.22316930
C       16.28516580   -12.83211800    13.66216950
H       15.32816600   -13.21611790    13.34316920
C       16.36316490   -11.81611730    14.63716890
H       15.45216560   -11.41411780    15.05616950
C       17.67716600   -11.41511730    15.03516860
H       17.90816500   -10.68411730    15.79616930
C       18.86616520   -12.11311720    14.58916950
H       19.80816650   -11.97011760    15.09816930
C       18.70016480   -13.08211800    13.60416890
H       19.53916550   -13.63511750    13.20816900
C       17.85516550   -16.53911780    13.72816940
O       18.87016490   -16.49311830    14.39416890
N       16.73916630   -17.05711750    14.27416900
H       15.94716550   -16.92011830    13.65816880
C       16.55416490   -17.57211690    15.60516930
H       16.79216580   -16.75211720    16.28216930
C       15.04416560   -17.92411800    15.76316930
H       14.48116590   -16.98311810    15.72616860
H       14.72816560   -18.47911830    14.87216950
H       14.80516530   -18.35811810    16.74316980
C       17.32816510   -18.87011720    15.97416880
O       17.80316540   -18.93111800    17.12216950
N       17.56516650   -19.74311830    15.03816890
H       17.02116580   -19.60611720    14.19516940
C       18.50916480   -20.87011720    15.18216900
H       18.39916610   -21.38911820    16.13517000
C       18.22816660   -21.84111790    14.02216910
H       18.28916550   -21.27211760    13.09416870
H       18.96116640   -22.64411740    14.09116940
C       16.84416580   -22.48011780    14.14416890
H       16.52616500   -22.65911670    15.17116930
H       16.06916620   -21.76311680    13.87216950
C       16.53916550   -23.61011700    13.20816900
O       17.35316660   -24.04711720    12.39516930
N       15.45816610   -24.35011670    13.30616950
H       15.40916540   -25.17111780    12.71516900
H       14.74516580   -24.17011830    14.00316910
C       19.97516630   -20.38511850    15.29516890
O       20.64816470   -20.63411710    16.26916890
N       20.41216660   -19.48611830    14.43216900
H       19.82616620   -19.19811820    13.65716930
C       21.78816600   -18.92011830    14.46916870
H       22.40016560   -19.80711750    14.63516900
C       22.13516620   -18.30111690    13.14416890
H       21.87716480   -18.89111710    12.25516890
H       21.32916640   -17.57411770    12.98516940
C       23.53616520   -17.63111690    13.03316880
C       23.73116490   -16.30711750    13.38416860
H       22.88616560   -15.69511800    13.66316890
C       25.04916570   -15.72411730    13.23116870
H       25.27316470   -14.70311740    13.50416950
C       26.07116510   -16.56111720    12.87616920
H       27.08416560   -16.19111820    12.82416920
C       25.84116550   -17.92111780    12.55916880
H       26.63116650   -18.59011840    12.25116920
C       24.54116630   -18.48311810    12.62516880
H       24.50216480   -19.52611730    12.34816930
C       22.04316520   -18.05611800    15.64316940
O       22.97116470   -18.27211760    16.42716980
N       21.17016600   -17.07911680    15.91216950
H       20.32716560   -16.99611850    15.35716920
C       21.22016530   -16.24111750    17.14916990
H       22.14916610   -15.69111730    17.00317000
C       20.05416490   -15.29311750    17.06716920
H       20.25516510   -14.70611760    16.17116930
H       19.19016650   -15.95711800    17.08016970
O       20.03616520   -14.39911750    18.18416980
H       20.88616560   -13.95711800    18.23316960
C       21.31516650   -17.09711840    18.36916920
O       22.02516560   -16.69211770    19.27816960
N       20.67416570   -18.25511740    18.44316860
H       20.23716550   -18.53211780    17.57216840
C       20.74916650   -19.12711720    19.60516930
H       20.77316470   -18.59211730    20.55516820
C       19.52916530   -20.09411810    19.61516950
H       18.78616520   -19.36211780    19.92916870
H       19.50316620   -20.57011800    18.63416860
C       19.58116530   -21.25411800    20.62716870
H       19.99116520   -22.14911840    20.16016960
H       20.30016520   -20.96911810    21.39516830
C       18.21416470   -21.73011780    21.15416910
O       18.21716500   -22.42711830    22.15016940
O       17.17516520   -21.24311830    20.63416860
C       22.08216480   -19.89011760    19.66416930
O       22.79116630   -19.80711750    20.65516850
N       22.50516510   -20.45011710    18.53216930
H       21.89016530   -20.37011720    17.73116870
C       23.82316590   -21.09511760    18.41416930
H       23.75816540   -21.95611760    19.07916830
C       23.99116520   -21.43811800    16.86716840
H       23.16316600   -22.11111830    16.64616970
H       23.96316530   -20.59811780    16.17316820
C       25.27016640   -22.29511830    16.74416920
H       26.14416500   -21.66111760    16.89217000
C       25.42216490   -23.66111760    17.43616870
H       25.21316530   -23.57011800    18.50916860
H       24.67916490   -24.40011790    17.11116980
H       26.43016620   -24.09411810    17.43616870
C       25.31416510   -22.61711690    15.29916860
H       24.37916560   -23.08211710    14.96416950
H       25.56116490   -21.72911830    14.70416930
H       26.09516530   -23.38111690    15.19816880
C       24.94716640   -20.23911860    18.94316860
O       25.75516510   -20.61311720    19.76616860
N       25.03116610   -18.94411850    18.53616910
H       24.37116620   -18.49911690    17.91016960
C       26.09416580   -18.02311710    19.07416920
H       27.01616480   -18.59911730    19.15016940
C       26.44316480   -16.91811750    18.04316900
H       27.35516550   -16.43011860    18.38616940
C       26.68116570   -17.48811720    16.66616820
H       25.75516510   -17.56811710    16.08316990
H       27.29716490   -16.79411700    16.08116910
H       27.18516540   -18.46211810    16.63916970
C       25.26116560   -15.92411800    17.96516990
H       25.15616610   -15.38511750    18.91516880
H       25.37216570   -15.21611790    17.13517000
H       24.35016630   -16.48111720    17.71116830
C       25.91616630   -17.56211850    20.52416990
O       26.66516490   -16.71511840    20.99316980
N       24.92616650   -18.09311680    21.28116990
H       24.37516590   -18.82411770    20.84816930
C       24.65116500   -17.64411740    22.65116880
H       25.38816640   -16.86111830    22.83416940
C       23.22416500   -17.02911760    22.78716850
H       22.98516650   -16.33911710    21.97916980
H       22.46416470   -17.80611800    22.69916920
C       22.92616650   -16.39111710    24.11816980
O       23.54216580   -16.65311810    25.13016890
N       21.90216640   -15.51111790    24.12116810
H       21.69316480   -15.00811770    24.97516820
H       21.49816510   -15.33111760    23.20916940
C       24.89216610   -18.76611710    23.66016960
O       23.95316510   -19.55211830    23.92716980
N       25.94116590   -18.60411830    24.45816990
H       26.53316500   -17.78211780    24.42216870
C       26.40016560   -19.58511730    25.48016930
H       26.66016580   -20.50211720    24.95117000
C       27.61016650   -19.07011800    26.20016860
H       28.49816510   -19.19611740    25.58116910
H       27.54616550   -17.98311810    26.23216820
C       27.86616520   -19.61511800    27.58816910
O       28.69616510   -20.56411740    27.78516960
O       27.38616560   -18.91711810    28.50816920
C       25.28016470   -19.90711780    26.48416900
O       25.21016500   -20.98411750    27.10716820
N       24.26016620   -19.06511690    26.71716880
H       24.18716620   -18.30311780    26.05316930
C       23.14816470   -19.24111750    27.64616970
H       23.50816540   -19.67111780    28.58116910
C       22.44516560   -17.91011810    27.98416900
H       22.12216570   -17.45411680    27.04016880
H       21.51616480   -18.21311760    28.48316960
C       23.23016550   -16.81111720    28.74716950
C       22.73316570   -15.53711800    28.87616920
H       21.71616550   -15.31811810    28.58516880
C       23.44316480   -14.61311720    29.67216870
H       23.05116650   -13.61811730    29.82216840
C       24.57316590   -15.05411720    30.34916880
H       25.12616540   -14.32711790    30.92616840
C       25.04716490   -16.36911770    30.18716810
H       25.95516590   -16.71611790    30.65716930
C       24.36716650   -17.23911860    29.43916890
H       24.76816560   -18.23911860    29.36316870
C       22.21016500   -20.29811670    27.24816890
O       21.41616630   -20.77111820    28.07816890
N       22.15916630   -20.58211710    25.96716880
H       22.81116490   -20.04811670    25.40516850
C       21.25916480   -21.50911710    25.26717000
H       20.74616620   -22.05211830    26.06116870
C       20.12916560   -20.72211840    24.45316890
H       20.56616590   -20.21511840    23.58416940
H       19.44516560   -21.48211670    24.05516820
C       19.54816630   -19.60711670    25.22216990
C       18.57816510   -19.82811740    26.23416900
H       18.13616560   -20.81211850    26.27516940
C       17.99316600   -18.71411710    26.91916850
H       17.32116510   -18.87611770    27.74916840
C       18.42416570   -17.41011810    26.54316900
O       17.97316550   -16.29111670    27.20117000
H       18.68016620   -15.66111760    27.04816820
C       19.44416620   -17.17611690    25.57816890
H       19.73616600   -16.15311810    25.39016910
C       19.94416620   -18.26311680    24.85816960
H       20.57916640   -18.14311790    23.99316980
C       21.87016490   -22.60811810    24.42016980
O       21.22316550   -23.63511850    24.18416980
N       23.13416480   -22.47611810    24.00716970
H       23.64616580   -21.64411740    24.27416990
C       23.69216540   -23.28211780    22.89217000
H       22.88116650   -23.24411770    22.16516880
C       24.61716650   -22.39211850    22.04816820
H       24.72516630   -22.85011670    21.06516840
H       24.16616630   -21.43411830    21.78916930
C       25.95116620   -22.15611840    22.73116870
O       26.25916480   -22.62811850    23.85616870
N       26.88716510   -21.52011680    22.11016850
H       27.78416630   -21.46211810    22.57617000
H       26.65916630   -21.10811810    21.21316910
C       24.14616580   -24.72111700    23.10216900
O       24.68416600   -25.39311790    22.27216910
N       23.93716620   -25.15311810    24.36216930
H       23.50116540   -24.45711710    24.95516970
C       24.15016560   -26.51811790    24.92116930
H       23.92416570   -26.51111790    25.98716930
C       23.15616610   -27.54911800    24.32316970
H       23.32016560   -27.52411840    23.24616810
H       23.31316570   -28.57511710    24.65716930
C       21.75716590   -27.09811780    24.76017000
O       21.48716550   -26.70811840    25.90616990
N       20.82616620   -27.20311740    23.85916900
H       19.89616580   -26.91511730    24.14016910
H       21.00516510   -27.66811750    22.97716900
C       25.59116550   -26.96311760    24.90116880
O       26.00816540   -27.99211690    24.33416940
N       26.42416570   -26.24411770    25.69516940
H       26.05616570   -25.41311840    26.14316940
C       27.77616500   -26.68011860    26.13816830
H       27.94116590   -26.22911830    27.11616900
H       27.83416560   -27.76011850    26.27516940
C       28.89516640   -26.27611730    25.06416890
O       30.10616490   -26.30111690    25.31816860
N       28.49716570   -25.90711780    23.82516860
H       27.50316620   -25.81611820    23.65316960
C       29.30916600   -25.11711690    22.93416980
H       30.18016620   -25.74711800    22.75716970
C       28.55916600   -24.90211680    21.59716990
H       27.52916530   -24.59111790    21.77216910
H       29.00116540   -24.02811810    21.11916920
C       28.57116510   -26.10911750    20.67416950
H       28.38116650   -27.01711850    21.24516870
C       27.41716580   -25.81611820    19.72516820
H       27.45216560   -26.44011690    18.82316970
H       26.46616550   -26.03911780    20.22516820
H       27.39416500   -24.74911690    19.47216990
C       29.92916490   -26.07511710    19.99316980
H       30.01016620   -25.28011700    19.24116900
H       30.75116540   -26.09311680    20.71916960
H       29.97516630   -27.00211720    19.40916820
C       29.83416560   -23.83311840    23.56816860
O       29.11116600   -23.22811700    24.35316850
N       31.03216550   -23.37511830    23.26616860
C       31.93316650   -23.91011810    22.21016880
H       31.26216510   -24.05911830    21.35616870
H       32.28916550   -24.86711690    22.61016850
C       33.10716630   -22.97811700    22.08616830
H       32.85016630   -22.32011800    21.24716950
H       34.10116580   -23.44111820    22.05616950
C       33.11616520   -22.15411760    23.37116810
H       33.44816590   -21.12611770    23.18216900
H       33.73216630   -22.73111720    24.07216840
C       31.63016510   -22.15611840    23.86416820
H       31.58716580   -22.13311770    24.95316890
C       31.03816600   -20.86811830    23.26717000
O       30.30216600   -20.86711690    22.29216960
N       31.09916500   -19.72211840    24.03216930
H       31.58016590   -19.85811810    24.91316990
C       30.58516500   -18.36911770    23.75416950
H       29.49916650   -18.33811760    23.84816930
C       31.17416570   -17.42111780    24.85816960
H       30.79816630   -17.82111740    25.79916950
H       32.25316620   -17.35911750    25.00216870
O       30.71716500   -16.15511700    24.56716920
H       30.15716550   -15.97011760    25.32416920
C       30.97616580   -18.01111790    22.26017000
O       32.15816500   -18.13311770    21.96616940
N       30.04916570   -17.75211720    21.33316990
H       29.11316490   -17.67011830    21.71216960
C       30.14316560   -17.37911800    19.91216850
H       29.15616610   -17.46011730    19.45616910
C       30.66416550   -15.93511770    19.80416870
H       31.67616650   -15.90811730    20.20816990
H       30.75416560   -15.60511780    18.76916890
C       29.76516530   -14.99411770    20.59616850
O       28.84816550   -14.38611790    20.08716960
N       30.06216620   -14.79111770    21.91016960
H       29.40916630   -14.21011730    22.42216870
H       30.95616530   -15.14711760    22.22716900
C       31.01316640   -18.30611800    19.02216910
O       31.49816510   -17.90411760    17.97616960
N       31.07916640   -19.61011700    19.45016860
H       30.72016530   -19.88111690    20.35716820
C       31.79316520   -20.70211790    18.75616840
H       31.70116620   -21.61811830    19.33916850
C       31.10116580   -20.96211810    17.39916990
H       31.18616490   -20.09211730    16.74716950
H       31.54816630   -21.75911710    16.80516820
C       29.60216520   -21.46611790    17.37116810
H       28.88416480   -20.66911700    17.56917000
C       29.15716550   -21.74611850    15.94416900
H       29.76616480   -22.51111790    15.44716930
H       28.10816570   -22.05311780    15.85316940
H       29.25916480   -20.76111790    15.47016910
C       29.48916630   -22.66411780    18.26717000
H       29.42516520   -22.31411740    19.30516820
H       28.51116560   -23.09211730    18.01416970
H       30.23916630   -23.45411680    18.14016910
C       33.37116620   -20.42811780    18.63517000
O       34.07016750   -20.85711670    17.72716900
N       33.87116620   -19.56211850    19.53016850
H       33.18216710   -19.09211730    20.10616870
C       35.26616670   -19.10211750    19.54016880
H       35.57516480   -18.62111850    18.61216930
C       35.43816380   -17.97411730    20.56917000
H       34.89516450   -18.30811690    21.45316890
H       36.47016530   -17.70611760    20.79616930
O       34.74716570   -16.82911680    20.16616820
H       35.20716480   -16.38511850    19.45016860
C       36.30616380   -20.23011780    19.71016880
O       36.20516590   -21.00311850    20.66116910
N       37.38116460   -20.25911710    18.86116980
H       37.53116610   -19.43911740    18.28516960
C       38.45116420   -21.26611710    18.89016910
H       38.11416630   -22.25011830    19.21716880
H       38.73916630   -21.46311760    17.85716820
C       39.75916670   -20.91811750    19.66216850
O       40.40916440   -21.88611790    20.05916980
N       40.08216480   -19.59111790    19.83016970
H       39.42516710   -18.93311690    19.42716980
C       41.37616730   -19.15111730    20.33716960
H       42.12916560   -19.60411830    19.69316860
H       41.52316670   -18.07311820    20.27516940
C       41.42416380   -19.50811770    21.84216880
O       40.39916610   -19.68011860    22.49316980
N       42.57816700   -19.61411860    22.49016950
H       43.40816500   -19.35011670    21.97316930
C       42.81716540   -20.16611670    23.79916950
H       42.26416400   -21.08611680    23.98816870
C       44.27816390   -20.58611680    23.93316840
H       44.35716630   -21.05611800    24.91316990
H       44.41116710   -21.41011810    23.23216820
C       45.24916460   -19.43111800    23.82316970
H       45.04016490   -18.65611840    23.08616830
H       45.15416720   -18.83611680    24.73116870
C       46.67016600   -19.92711830    23.67616840
H       47.40416720   -19.13511850    23.82916830
H       46.75716400   -20.75711820    24.37716870
N       46.76516720   -20.55611800    22.37516980
H       46.01716610   -20.44711690    21.70516970
C       47.90616610   -21.13511850    21.94216920
N       48.96416470   -21.17511750    22.61416820
H       48.94816590   -20.87911800    23.57916830
H       49.84416580   -21.57911680    22.32716940
N       47.96216580   -21.53611760    20.70316890
H       47.29616550   -21.19711690    20.02316860
H       48.75716400   -22.08111760    20.40316960
C       42.41016390   -19.16811750    24.94016840
O       42.37316510   -19.51611710    26.11216930
N       42.02316670   -17.97211840    24.57916830
H       42.05516430   -17.79311750    23.58216860
C       41.78516390   -16.85211750    25.50116920
H       41.42316440   -17.17611690    26.47716900
C       43.11116410   -16.04511830    25.60516930
H       43.92916490   -16.70511820    25.89516830
H       43.31816480   -15.75511740    24.57516860
C       43.05216600   -14.93311790    26.65716930
O       41.99816510   -14.62011720    27.24316980
N       44.18016430   -14.35011770    26.84016990
H       44.29016490   -13.54611780    27.44716840
H       45.03516390   -14.67911720    26.40816880
C       40.64316560   -15.93811800    24.92916870
O       40.85616680   -14.97511770    24.15516850
N       39.34016420   -16.22311780    25.20117000
C       38.89016720   -17.34911730    26.14916990
H       38.92516710   -16.85311700    27.12817000
H       39.47216420   -18.27311710    26.04716870
C       37.45916750   -17.62411690    25.77016830
H       36.93616490   -18.03311730    26.64416890
H       37.37916560   -18.28111840    24.89616970
C       36.95716480   -16.20911790    25.47016910
H       36.78916550   -15.75311760    26.45416830
H       36.00516510   -16.18511770    24.92616840
C       38.09616470   -15.51011750    24.72016910
H       38.05116650   -15.68611720    23.64516830
C       38.05916600   -14.03311730    24.94216920
O       37.43516540   -13.32611750    24.19316860
N       38.86116410   -13.47811790    25.83916850
H       39.34416580   -14.12211800    26.45316890
C       39.17316440   -12.08511730    25.95316890
H       38.28116610   -11.61811730    26.37016870
C       40.32916640   -11.88411810    26.99716950
H       41.30816650   -12.20311740    26.64217000
H       40.31816480   -10.81111720    27.19316860
O       40.05516430   -12.40611740    28.25916860
H       40.61816410   -11.98111720    28.91016960
C       39.58516690   -11.45111750    24.60416980
O       39.17716600   -10.36711790    24.24516870
N       40.34016420   -12.26211740    23.88116840
H       40.76116560   -13.05111790    24.35816960
C       40.75216670   -11.99411770    22.48616980
H       40.38916400   -10.99311730    22.25317000
C       42.33216480   -11.98011780    22.49116900
H       42.66116710   -13.01911740    22.50616840
H       42.62816620   -11.48611740    21.56616970
C       43.00716400   -11.20011810    23.65516850
H       42.48916630   -11.33811760    24.60416980
C       44.41716380   -11.66711810    23.82116890
H       45.02516560   -11.40611740    22.94616890
H       44.87816620   -11.25311760    24.72716900
H       44.41416550   -12.75511740    23.95616910
C       42.98816680    -9.66511730    23.33416940
H       43.58016590    -9.23611740    24.15216830
H       43.57116700    -9.42211720    22.43716810
H       41.98816680    -9.22411730    23.23116870
C       40.25516510   -13.00911810    21.41416930
O       40.91216660   -13.23711780    20.40916820
N       38.99416730   -13.53311730    21.53816990
H       38.44316480   -13.23911760    22.33516880
C       38.13516620   -14.25511740    20.52216910
H       38.30016710   -13.82811740    19.53316880
C       38.65316390   -15.70111750    20.39016910
H       39.74216460   -15.73311810    20.35416980
H       38.34216690   -16.19111820    21.31316950
C       37.93616490   -16.44611740    19.23716930
O       38.47716520   -17.51311680    18.78916930
O       36.95316700   -16.03411670    18.60216900
C       36.60616680   -14.04511740    20.86216930
O       36.01916500   -14.60911750    21.76017000
N       35.96916580   -13.25911810    19.99016950
H       36.56116490   -12.75411800    19.34116940
C       34.47616580   -13.04411790    19.90816880
H       33.97916410   -13.51411720    20.75716970
C       34.08616640   -11.53511710    20.02116970
H       34.32416530   -11.03011800    19.07716940
H       32.99116520   -11.53011800    20.09216880
C       34.79316710   -10.85311790    21.22416880
C       34.16916660   -10.82711790    22.48816870
H       33.27116390   -11.39211750    22.69216920
C       34.87616730   -10.23511790    23.52316860
H       34.52816390   -10.21211720    24.54516980
C       36.15916440    -9.67811780    23.36216930
O       36.80716710    -9.24111750    24.45216940
H       37.70616530    -9.56811810    24.37416840
C       36.73916630    -9.65511800    22.05916980
H       37.77616500    -9.37211800    21.94816970
C       35.99316410   -10.13211730    20.96416850
H       36.39016720   -10.21311760    19.96316910
C       33.87116620   -13.76311780    18.70916940
O       32.63616560   -13.65911770    18.56216810
N       34.63416670   -14.44811730    17.89816860
H       35.62616730   -14.34111790    18.07416920
C       34.17316440   -15.49911790    16.90616990
H       35.06416700   -15.76811790    16.33816910
H       33.70116420   -16.33411790    17.42416950
C       33.11316680   -14.91711810    16.00516890
O       33.44116590   -14.09711740    15.14116860
N       31.93416600   -15.48411750    16.10416980
H       31.80816650   -16.20311740    16.80716900
C       30.90616610   -15.13311770    15.10016920
H       31.35116580   -14.69011780    14.20916940
C       30.01716610   -16.33711810    14.61216930
H       29.77016640   -16.98411750    15.46216870
H       29.09516530   -15.90711780    14.20216940
C       30.67416570   -17.25711820    13.62516880
C       30.14716530   -17.51011850    12.33216950
H       29.32916640   -16.91411780    11.95516870
C       30.67016600   -18.53711700    11.58516880
H       30.32416530   -18.77011680    10.58916950
C       31.77516560   -19.25911710    12.07216930
H       32.16916660   -20.11311720    11.54216860
C       32.29816440   -18.96011730    13.30716900
H       33.22916410   -19.44711690    13.55816940
C       31.70016480   -18.05911830    14.14516930
H       32.02116390   -18.01811790    15.17516900
C       30.08016590   -13.93711760    15.58316900
O       28.99616620   -13.76111790    15.10316940
N       30.53116610   -13.03911780    16.48416900
H       31.45116620   -13.11211780    16.90016940
C       29.79916570   -11.91911790    16.99116900
H       28.92716600   -12.37511730    17.46016880
C       30.73616600   -11.16411780    17.95916940
H       31.21416470   -11.81211760    18.69316860
H       31.48216630   -10.74611760    17.28416820
C       30.00716590   -10.01111790    18.68916890
H       30.20716480    -9.08511730    18.15016940
H       28.93616490   -10.21311760    18.72116850
C       30.46616550    -9.81511780    20.20316890
H       31.50316620    -9.57811740    20.44116970
H       29.86616520    -8.95511720    20.50216870
C       30.12716480   -11.14611720    21.07116890
H       30.45416640   -12.02111720    20.51017000
H       30.71616550   -11.03511710    21.98116870
N       28.68716620   -11.21811770    21.48616980
H       28.20616530   -11.29811760    20.60116960
H       28.47716520   -12.00911810    22.07816890
H       28.42416570   -10.38911720    21.99916840
C       29.25416560   -10.93311790    15.94516940
O       28.05416490   -10.70611760    15.98316860
N       30.05516620   -10.48811720    14.99216940
H       31.00816540   -10.79711720    15.14516930
C       29.64816470    -9.65011790    13.79516890
H       29.10616490    -8.77511790    14.15316870
H       30.49516490    -9.13711740    13.33916950
C       28.85216520   -10.41511730    12.81616880
O       28.20316510    -9.78111740    12.03416920
N       28.88016510   -11.74711800    12.71816920
H       29.39516640   -12.14911750    13.49316880
C       27.94716640   -12.52811720    11.95416930
H       27.99216650   -12.13711740    10.93816950
C       28.48816490   -13.95011810    11.79016880
H       27.85116580   -14.72011760    11.33716870
H       29.44616510   -13.85311790    11.26416870
H       28.73316570   -14.42111780    12.75016880
C       26.47716520   -12.54611780    12.45916940
O       25.59216500   -12.51911740    11.68416880
N       26.27816580   -12.52911760    13.80316930
H       27.01616480   -12.77211760    14.45316890
C       24.90816500   -12.20611760    14.25716880
H       24.14216610   -12.88511750    13.88216880
C       24.83616640   -12.36411760    15.78116890
H       25.55616570   -13.13711740    16.04716870
H       25.33716580   -11.54911800    16.30316930
C       23.43716620   -12.65911770    16.38416860
H       22.70216560   -11.89111800    16.14217000
H       23.22916600   -13.64211750    15.96416950
C       23.51816560   -12.79311750    17.93316840
O       22.44416620   -13.12911800    18.49816890
O       24.49916650   -12.44811730    18.56316950
C       24.42116550   -10.80611800    13.96016880
O       23.21816640   -10.63011740    13.76916890
N       25.25116540    -9.76411720    13.82616900
H       26.25116540    -9.86211780    13.95216940
C       24.85116580    -8.39211750    13.49716950
H       24.02116580    -8.15811730    14.16416930
C       25.99916650    -7.41211750    13.66616920
H       26.77416610    -7.53011750    12.90916920
C       25.38116650    -5.99111750    13.48716930
H       25.08516500    -5.72711750    12.46416950
H       24.49916650    -5.87811760    14.13016890
H       26.15516470    -5.26011750    13.75316910
C       26.65516470    -7.59911780    15.11816880
H       25.94016650    -7.79011770    15.91816900
H       27.18216510    -8.55311780    15.09016900
C       27.56316570    -6.46811770    15.54516890
H       28.43616490    -6.72411780    16.15816880
H       28.12616540    -6.09211780    14.68216900
H       26.85216520    -5.67511750    15.81016920
C       24.37116620    -8.43611720    12.02716920
O       23.26816560    -8.12411790    11.67816930
N       25.16616630    -9.09511760    11.18916890
H       26.16116520    -9.19811730    11.34816930
C       24.82216640    -9.33211800     9.80416870
H       24.78416630    -8.35211750     9.32716940
C       25.97616580   -10.15911770     9.16516880
H       26.92016600    -9.71511750     9.50416950
H       25.96216580   -11.14211750     9.65016940
H       25.79216580   -10.29911800     8.09316920
C       23.54016490   -10.11011790     9.65516950
O       22.69616510    -9.61511800     8.91616920
N       23.32316590   -11.15811730    10.42316910
H       24.06716540   -11.52111720    11.00616930
C       22.07616620   -11.94311810    10.42316910
H       21.92416570   -12.32311730     9.41316890
C       22.36816600   -13.24811740    11.30816940
H       23.36416630   -13.63411810    11.09016900
H       22.17316630   -13.02911760    12.35816860
C       21.38416480   -14.27111720    10.80916880
H       21.40716550   -15.07311730    11.54716870
H       20.35416600   -13.92211720    10.86916920
S       21.70716480   -15.11411760     9.23816870
C       20.74616620   -16.58511730     9.75816920
H       21.10816570   -17.01811790    10.69816880
H       19.71016500   -16.35411830    10.03616910
H       20.79716490   -17.36811830     8.99116900
C       20.86616520   -11.24411770    10.78216930
O       19.83416560   -11.27911760    10.13216880
N       21.07216640   -10.34811780    11.73416900
H       21.91416550   -10.41911790    12.29316900
C       19.94416620    -9.52511790    12.26516910
H       19.00516510   -10.07411770    12.34116940
C       20.10716630    -8.93211750    13.64216900
H       20.58316610    -7.94511750    13.58616920
H       19.11916540    -8.74411770    14.07816890
H       20.63116650    -9.65911770    14.27516940
C       19.58416560    -8.38911720    11.30116940
O       18.43616490    -8.11111740    11.09816930
N       20.61216550    -7.86611750    10.66716860
H       21.55616570    -8.15911770    10.88916870
C       20.54716490    -6.93811750     9.54816910
H       19.90816500    -6.10911750     9.85216900
C       21.95116620    -6.37711760     9.27716920
H       22.42816540    -5.96511750    10.16716860
H       22.51216510    -7.23511740     8.90616890
O       21.99716570    -5.36811780     8.27616880
H       21.70216560    -4.56611780     8.71316910
C       19.87616540    -7.42311760     8.24716950
O       18.97916600    -6.80411770     7.67516900
N       20.45716480    -8.53711800     7.74116900
H       21.26616480    -8.94811730     8.19016930
C       19.80716510    -9.39211750     6.74116900
H       19.95716480    -8.84011750     5.81416890
C       20.66316600   -10.68811800     6.52516890
H       20.79316520   -11.24811740     7.45916890
H       20.13216590   -11.33611770     5.81716920
C       22.15116500   -10.46711730     6.10116910
C       22.59116550    -9.33511730     5.31816910
H       21.90016560    -8.57011800     4.99316880
C       23.96116640    -9.21911720     4.98516890
H       24.32616620    -8.30911730     4.53216890
C       24.90616610   -10.17711730     5.33216910
O       26.17016600   -10.04811760     4.86616900
H       26.74616620   -10.79711720     5.03516910
C       24.49416540   -11.36511800     5.94216920
H       25.18316650   -12.17711730     6.12416890
C       23.13916590   -11.48711780     6.34316920
H       22.78516580   -12.36211780     6.86816880
C       18.29816630    -9.74411770     6.92616890
O       17.44416620    -9.43011760     6.12216900
N       18.01116560   -10.34611800     8.08216950
H       18.74816510   -10.48711780     8.76216890
C       16.62316510   -10.71711730     8.52216910
H       16.19716640   -11.42911720     7.81616930
C       16.65316580   -11.54211810     9.80216880
H       17.36016650   -12.35811810     9.65616890
H       17.14616580   -11.08411790    10.66016860
S       14.98616600   -12.07711790    10.23216920
H       14.76916600   -10.95911790    10.93016910
C       15.67316530    -9.50811770     8.61416910
O       14.55016520    -9.61011790     8.29816910
N       16.10216520    -8.34211730     9.00116920
H       17.02516560    -8.34411720     9.42016890
C       15.29916570    -7.11711740     9.22016910
H       14.35616590    -7.46911760     9.63816930
C       15.92316530    -6.13411760    10.21016880
H       16.90416530    -5.92211770     9.78316880
H       15.33116530    -5.23511740    10.38116930
O       16.12616540    -6.76811740    11.51116940
H       17.03316500    -7.08111760    11.55516910
C       14.82416530    -6.36311770     8.02816870
O       13.83516600    -5.65711780     8.06316950
N       15.60516550    -6.55411770     6.95516920
H       16.48216630    -7.04311750     7.08616920
C       15.24416540    -6.11511750     5.61216930
H       14.55916600    -5.27011780     5.68016910
C       16.54416660    -5.67311760     4.89216900
H       17.12116620    -5.04011770     5.56716920
H       17.21516610    -6.51511760     4.72516920
C       16.15716550    -5.07111740     3.51116900
H       15.47116570    -5.73511740     2.98616910
H       15.52116580    -4.19111780     3.61016920
C       17.28116610    -4.71311760     2.52316900
O       16.96616550    -4.54311750     1.30716910
O       18.47016530    -4.77011780     2.89816900
C       14.36316590    -7.14111760     4.86116890
O       13.47516540    -6.74611760     4.14316890
N       14.51616570    -8.45811750     5.14116910
H       15.28316590    -8.62411790     5.78216890
C       13.61916540    -9.58511730     4.69516900
H       13.55016520    -9.48911760     3.61116910
C       14.28316590   -10.87311740     5.09616900
H       15.27816580   -10.89211750     4.65116930
H       14.54316520   -10.90411760     6.15416910
C       13.55416580   -12.21511750     4.80616900
H       12.56416610   -12.09911730     5.24516920
C       13.41316600   -12.34711740     3.29816910
H       14.32716560   -12.23611740     2.70116900
H       13.06016540   -13.33311750     2.97416900
H       12.70616530   -11.62911800     2.86316900
C       14.34016610   -13.42611790     5.25216910
H       15.33416560   -13.47011760     4.79116920
H       14.44416520   -13.52011780     6.34016900
H       13.82816600   -14.31711770     4.86916920
C       12.17616560    -9.41611770     5.19216920
O       11.28316590    -9.55111790     4.38116880
N       11.95316600    -9.13411810     6.45316890
H       12.78216550    -9.05611800     7.02916910
C       10.62816520    -8.95711800     7.02716920
H       10.04616550    -9.79311750     6.63916920
C       10.57516570    -9.05711750     8.59616950
H       10.88916590    -8.13011740     9.07616900
H        9.55116560    -9.26711750     8.90616890
C       11.36116600   -10.21211720     9.13216880
H       12.42516520    -9.98211770     9.18216900
H       11.05716610   -10.15011790    10.17616940
C       11.12916560   -11.63711740     8.70516870
O       10.00116540   -11.93911740     8.53516860
N       12.04816530   -12.52011780     8.69616890
H       11.82016560   -13.40211770     8.25316910
H       13.01616570   -12.26011750     8.84416870
C        9.89016530    -7.71511750     6.44416900
O        8.72816560    -7.80511760     5.97516920
N       10.65216540    -6.65311770     6.28116890
H       11.60316560    -6.75811770     6.61516900
C       10.28316590    -5.42211770     5.53216890
H        9.35616590    -4.98411750     5.90216920
C       11.45116520    -4.48411750     5.74816890
H       11.47416590    -4.16111760     6.79716920
H       12.40416530    -4.96711780     5.49716900
C       11.31316570    -3.24111770     4.79216910
C       12.18116570    -3.13211750     3.67116900
H       12.89416600    -3.90611770     3.43016910
C       12.07116600    -2.03511760     2.83116910
H       12.71716590    -1.85011770     1.98516910
C       11.25216580    -0.92911760     3.21016910
H       11.24416540    -0.00211760     2.65716910
C       10.56516550    -0.97411760     4.46816920
H       10.08016590    -0.05311760     4.75416900
C       10.60016540    -2.14311770     5.16916890
H       10.12716580    -2.16811750     6.13916920
C        9.96916580    -5.69311760     4.03716900
O        9.04516600    -5.04811760     3.55416920
N       10.63316540    -6.64611770     3.34916900
H       11.33716580    -7.19111780     3.83216910
C       10.30716610    -7.03711750     1.92516910
H       10.20816610    -6.04311750     1.48916910
C       11.53516580    -7.77511740     1.34716900
H       11.97016530    -8.40711780     2.12116910
H       11.11916540    -8.48211770     0.62916900
C       12.72116570    -6.93711760     0.73516910
H       12.87816520    -5.99911790     1.26816900
C       14.06316570    -7.69711780     0.86716910
H       14.28816600    -7.98211770     1.90316900
H       14.10916520    -8.58411790     0.22416910
H       14.93316560    -7.11511750     0.54016910
C       12.44516560    -6.58811760    -0.69183090
H       11.44716550    -6.15611740    -0.83483090
H       13.07716560    -5.75811770    -1.03183090
H       12.49316600    -7.46811770    -1.34583090
C        8.93516540    -7.76611760     1.84616910
O        8.26016520    -7.68211750     0.81016900
N        8.46916580    -8.45411780     2.87816910
H        9.00316520    -8.53111740     3.73516920
C        7.20416550    -9.23111720     2.84716920
H        7.13316580    -9.88011740     1.97416900
C        7.25816580   -10.16611770     4.08116910
H        7.38616560    -9.64611720     5.03816890
H        6.38916590   -10.83511730     4.12916900
H        8.01516530   -10.94411750     3.92216900
C        5.91416550    -8.37611770     2.88916900
O        4.84616570    -8.98311810     2.80316900
N        6.03116560    -7.08411740     3.03516910
H        6.99616580    -6.78011750     3.06816910
C        4.95116570    -6.16911750     2.62716910
H        4.13516570    -6.35511780     3.32416920
C        5.46016550    -4.78211780     2.73516920
H        6.45616580    -4.75811770     2.29316900
H        4.82116560    -4.10811760     2.16516900
C        5.66616580    -4.21311760     4.12016920
O        5.03516580    -4.56311750     5.10116910
N        6.57016560    -3.28211760     4.27416900
H        6.66216560    -2.89611770     5.20616910
H        7.17116550    -3.04711770     3.49316910
C        4.52216580    -6.48811770     1.19316910
O        5.47716570    -6.62511780     0.40716910
N        3.19316550    -6.57711740     0.89016910
C        2.10616560    -6.23711780     1.80116900
H        2.03016570    -5.14511780     1.87616910
H        2.25816560    -6.64011760     2.81016900
C        0.80516560    -6.72711750     1.21716900
H        0.08916560    -5.89711760     1.26216900
H        0.34316560    -7.39411780     1.95616900
C        1.18616570    -7.25911760    -0.15483090
H        0.60316560    -6.71211770    -0.90683100
H        1.07516560    -8.34911730    -0.20283090
C        2.67016550    -6.94911770    -0.40683090
H        3.22316580    -7.85211750    -0.66483090
C        3.04216580    -5.85711770    -1.47583090
O        3.36416550    -4.73811770    -1.01683090
N        2.92016550    -6.17511750    -2.76283100
H        3.01016570    -7.15211770    -3.01483080
C        3.07216570    -5.24711750    -3.91883090
H        3.42516570    -4.29811760    -3.51583100
C        4.11016560    -5.75211760    -4.97483110
H        3.78416560    -6.76511760    -5.21183110
C        4.15216540    -4.81011770    -6.16283080
H        4.27416560    -3.74511770    -5.93183090
H        4.98916580    -5.08411740    -6.81583070
H        3.28216550    -4.88811780    -6.82583090
C        5.54616550    -5.80811740    -4.41083100
H        5.73416570    -6.73711780    -3.85783100
H        6.31116580    -5.83711770    -5.19683070
H        5.77216580    -4.96811770    -3.74283100
C        1.65516570    -4.97411780    -4.50183110
O        1.44516560    -3.88811760    -5.00883100
N        0.75616560    -5.95411780    -4.42183110
H        1.11416570    -6.78111740    -3.95783090
C       -0.59483430    -5.91611770    -5.08683110
H       -0.50683430    -5.74411770    -6.15883110
C       -1.33083440    -7.23611780    -4.93283080
H       -1.66983440    -7.36011740    -3.90383100
C       -2.44983430    -7.27011780    -6.01683090
H       -3.09583430    -6.39811750    -5.85183100
H       -2.05083440    -7.36011740    -7.03383110
H       -3.10583420    -8.12311740    -5.80283120
O       -0.49283440    -8.30111790    -5.23583080
H        0.09716560    -8.51311780    -4.50883100
C       -1.42283440    -4.64711760    -4.62383080
O       -2.10083440    -4.09411760    -5.48783110
N       -1.45983430    -4.29311750    -3.37883090
H       -0.83083430    -4.75211760    -2.73083090
C       -2.40283440    -3.29111770    -2.84683080
H       -3.37483430    -3.61711760    -3.21683100
C       -2.52283430    -3.38311770    -1.25383090
H       -2.87983440    -2.42111750    -0.88783090
H       -3.12583450    -4.28411770    -1.13683090
C       -1.13183440    -3.68211770    -0.49683090
O       -0.15383440    -4.02011780    -1.03083100
N       -1.13883440    -3.32811760     0.75816910
H       -0.27783440    -3.44811770     1.27816900
H       -1.98583440    -3.15411760     1.28616910
C       -2.15783430    -1.85711770    -3.33283090
O       -2.97483440    -1.26211760    -4.05083080
N       -1.01983440    -1.24211760    -3.01683090
H       -0.34083430    -1.80411770    -2.51783080
C       -0.68683430     0.19988240    -3.17183090
H       -1.36583440     0.80288240    -2.56883100
C        0.76016560     0.50988240    -2.72483090
H        1.50416560     0.45488240    -3.52883100
H        0.79716560     1.57188240    -2.45083090
C        1.36316560    -0.37811760    -1.70583090
N        1.64916560    -0.18011760    -0.41283090
C        2.23516560    -1.31511760    -0.00183090
H        2.43816570    -1.53611770     1.03516900
N        2.31216570    -2.24911760    -1.02983090
H        2.45116570    -3.23611760    -0.87083100
C        1.83016560    -1.64911760    -2.11483100
H        1.64316560    -2.13511750    -3.06183100
C       -0.76983430     0.78088240    -4.63383100
O       -0.93983440     1.95688240    -4.82083080
N       -0.68483440    -0.13111760    -5.64283080
H       -0.44083430    -1.07511760    -5.36583090
C       -0.69983430     0.24788240    -7.00083110
H        0.19816560     0.79788240    -7.28283070
C       -0.64983430    -1.01711760    -7.90383100
H        0.20416570    -1.59611760    -7.55083080
C       -1.89183440    -1.95711770    -7.84383110
H       -1.58183430    -2.93711760    -8.22483060
H       -2.21083430    -2.17011760    -6.81583070
H       -2.75483440    -1.59511760    -8.41683100
C       -0.44283430    -0.68811760    -9.35983090
H        0.44516560    -0.07111760    -9.54483130
H       -0.35383440    -1.51411760   -10.07583140
H       -1.26683440    -0.09611760    -9.77783110
C       -1.92283440     1.05088230    -7.37483070
O       -3.02883430     0.79888240    -6.91283080
N       -1.71783440     2.03088240    -8.28283120
H       -0.81583430     1.96188240    -8.73883060
C       -2.76683430     2.90388230    -8.76083090
H       -3.61083440     2.82988240    -8.07483100
C       -2.03283430     4.25888250    -8.84883120
H       -1.28283440     4.17788220    -9.63583090
H       -2.77183440     4.99488260    -9.16583060
C       -1.34883440     4.84588240    -7.63283110
H       -0.55283430     4.23488240    -7.20883080
H       -0.79983440     5.70888230    -8.01083090
C       -2.38283440     5.17088220    -6.55883070
O       -2.90883450     6.19888260    -6.51883080
N       -2.63983440     4.21188260    -5.70483110
H       -3.23883440     4.61388250    -4.99283080
H       -2.19283440     3.30388240    -5.66283080
C       -3.29783440     2.35688230   -10.16083050
O       -2.59283450     1.75388240   -10.94883060
N       -4.53383450     2.77188230   -10.51483060
H       -5.12583450     3.21088240    -9.82083130
C       -4.96583410     2.67688230   -11.83683110
H       -4.85883430     1.70188240   -12.31283090
C       -6.50283430     2.92488240   -11.84383110
H       -6.60283420     3.98688240   -11.62083050
H       -6.94783450     2.86488250   -12.83683110
O       -7.13783450     2.13888240   -10.81083110
H       -7.15183450     1.23588240   -11.13783070
C       -4.22183420     3.54388240   -12.83483120
O       -3.79783440     4.65588240   -12.49183080
N       -4.22311611     3.16238818   -14.12190083
H       -4.72530090     2.31052268   -14.36219116
C       -3.59257113     3.91014882   -15.22834998
H       -3.17690520     4.83803329   -14.83490314
C       -2.41207528     3.06929905   -15.73985361
H       -1.78360883     3.65263698   -16.42409164
H       -1.78687483     2.73925145   -14.90338177
H       -2.75719935     2.17561340   -16.27288169
C       -4.55899621     4.31124949   -16.37787865
O       -5.72862511     3.96706380   -16.36517599
N       -4.03481781     5.00449174   -17.40074787
H       -3.07448085     5.29961979   -17.29631935
C       -4.68203152     5.32605004   -18.69421167
H       -3.98620490     5.97130891   -19.23165099
C       -4.81660479     4.04088249   -19.54007444
H       -3.93602026     3.41326121   -19.39935233
H       -5.69453515     3.49159473   -19.20243585
C       -4.94570310     4.36678046   -21.03411376
H       -5.45934055     5.32185589   -21.13178267
H       -3.94489113     4.49239412   -21.45082214
C       -5.71389090     3.33276539   -21.86963194
O       -6.35346226     3.76997192   -22.85749332
O       -5.64049454     2.11345670   -21.58469873
C       -5.99452748     6.14296028   -18.58891016
O       -7.06077651     5.66971475   -18.93999551
N       -5.91983410     7.35788250   -18.03983120
H       -4.98783450     7.73788210   -17.91883090
C       -6.99083420     8.14488220   -17.45283130
H       -6.46483420     8.83888240   -16.79683110
C       -7.70683430     8.95088200   -18.51583100
H       -8.32883450     8.35788250   -19.18683050
H       -8.25983430     9.69688220   -17.94583130
C       -6.71283440     9.78888230   -19.31783100
H       -6.05683420    10.41788200   -18.71583180
H       -6.00083450     9.15188220   -19.84283070
C       -7.37583450    10.47988220   -20.48283000
O       -6.67183450    10.89288230   -21.42983060
N       -8.67783450    10.59188270   -20.55583000
H       -9.02483460    10.80388260   -21.48383140
H       -9.24583440    10.43988230   -19.73083110
C       -7.96783450     7.32788230   -16.64383130
O       -9.20283410     7.42688230   -16.87283130
N       -7.43283410     6.55388260   -15.78383060
H       -6.42583420     6.45788240   -15.73083110
C       -8.25683400     5.67288260   -15.00183110
H       -7.51283450     5.13588240   -14.41283130
C       -9.09383390     6.49088240   -13.96883110
H       -9.72483440     7.19488240   -14.52583120
H       -9.76883410     5.90188220   -13.33583070
C       -8.26583480     7.29588220   -13.05283070
N       -7.73883440     8.52788260   -13.26883130
C       -7.17983440     8.89688210   -12.09883120
H       -6.52983430     9.74488260   -11.93983080
N       -7.33783440     7.95688250   -11.12683110
H       -7.00283430     8.05788230   -10.17983060
C       -8.09083460     6.98388240   -11.66483120
H       -8.44383430     6.08288240   -11.18583110
C       -8.89983460     4.50388240   -15.69683070
O       -9.51083470     3.78388240   -14.94883060
N       -8.73924234     4.31873842   -17.00874357
H       -8.15876932     4.98648999   -17.51215324
C       -9.35931677     3.26082348   -17.79601473
H      -10.40168362     3.20449738   -17.50086944
C       -9.29712668     3.70226811   -19.26578739
H       -9.54142330     4.76237851   -19.33601469
H       -8.28823540     3.55754576   -19.65114394
C      -10.27395373     2.97206885   -20.15440484
O      -11.41342805     3.34968138   -20.31296914
N       -9.83919608     1.92952604   -20.80597595
H      -10.47632758     1.49274440   -21.46498957
H       -8.89193206     1.58219546   -20.67584775
C       -8.72473150     1.87232511   -17.56772626
O       -9.38392667     0.86629514   -17.76473388
N       -7.46159096     1.80443966   -17.13695821
H       -6.96752686     2.68332212   -16.98480305
C       -6.81606364     0.58272135   -16.63396627
H       -7.30243718    -0.29350972   -17.06662187
C       -5.33723889     0.53556657   -17.04636564
H       -4.83732411     1.43507807   -16.69603269
H       -4.86538256    -0.33314972   -16.58440282
C       -5.18785250     0.43050916   -18.56846172
H       -5.66198894    -0.48423330   -18.91536337
H       -5.70398355     1.26447062   -19.03486582
C       -3.74201575     0.43605698   -19.04841721
O       -2.80140369     0.17521280   -18.33088426
N       -3.52139844     0.76371559   -20.29992173
H       -2.56735355     0.74928389   -20.60655358
H       -4.28890666     1.12500489   -20.87481646
C       -7.01134855     0.50492730   -15.11515280
O       -6.11966451     0.80895940   -14.33763563
N       -8.23921096     0.16689671   -14.72347098
H       -8.91823887    -0.01987012   -15.45830645
C       -8.73800222     0.17905813   -13.34415886
H       -8.51987888     1.15756530   -12.91887327
C      -10.27142460     0.03311671   -13.34365830
H      -10.60573442    -0.29483892   -12.35954797
H      -10.70569737     1.01661835   -13.52108850
C      -10.77623353    -0.93411924   -14.41902757
O      -10.66631433    -2.15436111   -14.20577844
O      -11.19036208    -0.46589284   -15.50312689
C       -8.04953893    -0.85798002   -12.43112196
O       -7.25270932    -0.48336159   -11.57837246
N       -8.35729632    -2.15013747   -12.59506489
H       -9.06838639    -2.38768305   -13.29191582
C       -7.74768855    -3.24933652   -11.83044776
H       -7.43943865    -2.84843155   -10.86502830
C       -8.74408317    -4.38320405   -11.51113636
H       -8.20354266    -5.13533238   -10.94219722
C       -9.86899186    -3.86261660   -10.60887083
H      -10.52181534    -3.17049118   -11.15591034
H      -10.47508165    -4.69605068   -10.24058640
H       -9.45895773    -3.33847757    -9.73696902
C       -9.36688234    -5.08330806   -12.72620654
H       -9.99115054    -4.39509274   -13.30481365
H       -8.59937578    -5.48860814   -13.39090184
H       -9.99035782    -5.92437331   -12.40760241
C       -6.48045556    -3.76664126   -12.51491648
O       -6.48348465    -4.16806386   -13.66731572
N       -5.37179805    -3.76367363   -11.77888371
H       -5.42617393    -3.45739180   -10.81413828
C       -4.05324995    -4.17249035   -12.25963717
H       -4.18906822    -4.95349556   -13.01163285
C       -3.35553295    -2.98121536   -12.95417607
H       -2.36588190    -3.28858001   -13.28302830
H       -3.93279289    -2.71370591   -13.83939763
C       -3.20659894    -1.73860568   -12.08947622
O       -3.22503853    -1.79576560   -10.88531816
N       -3.06445850    -0.57208170   -12.67093617
H       -2.91119707     0.22648198   -12.05385424
H       -3.12363509    -0.47841204   -13.66932797
C       -3.23142857    -4.81164007   -11.12191851
O       -3.53867269    -4.66513112    -9.94733238
N       -2.23817993    -5.61616026   -11.49916045
H       -2.01915998    -5.67033216   -12.48739199
C       -1.59343872    -6.58182798   -10.59334845
H       -2.25340537    -6.79713603    -9.75192108
C       -1.37907714    -7.87589825   -11.37086285
H       -1.03072231    -8.63527537   -10.67121777
H       -2.32948258    -8.18843520   -11.80380612
O       -0.40561075    -7.74492836   -12.39493007
H       -0.78983585    -7.35918244   -13.20363629
C       -0.24820782    -6.13485141   -10.02102080
O        0.18050160    -6.61267267    -8.98763093
N        0.43616570    -5.27511740   -10.77183060
H       -0.09683440    -4.94911770   -11.56883050
C        1.85016560    -4.86011740   -10.56683060
H        2.17116570    -4.43111750   -11.51683140
C        1.97316560    -3.73511770    -9.53883080
H        1.09416570    -3.09111760    -9.58883090
H        2.02616570    -4.23911760    -8.57383060
C        3.25716570    -2.84111760    -9.59083080
H        4.14616580    -3.47111770    -9.60683060
C        3.33016560    -1.97511770   -10.84683130
H        4.33616540    -1.57011760   -11.01483060
H        2.98716570    -2.59911750   -11.68083100
H        2.62416550    -1.13611760   -10.88883110
C        3.37716560    -1.89911760    -8.42283060
H        4.22816560    -1.22411760    -8.57483100
H        2.46616550    -1.33811760    -8.18183140
H        3.48216560    -2.46111770    -7.48583080
C        2.90016560    -5.98511740   -10.34183120
O        3.98816560    -5.86611750    -9.84683130
N        2.52416560    -7.12611770   -10.90783120
H        1.63516570    -7.06211760   -11.38883110
C        3.15316560    -8.43111800   -10.83683110
H        2.99716570    -8.71511750    -9.79583070
H        2.58416560    -9.16111760   -11.41283130
C        4.64316560    -8.44811730   -11.18683050
O        5.45216560    -9.06811810   -10.49683090
N        5.14716580    -7.66211750   -12.16083050
H        4.46816590    -7.08211760   -12.63883110
C        6.57316540    -7.62711760   -12.44583130
H        6.85216570    -8.68011760   -12.47783090
C        6.93016580    -6.89011760   -13.82283120
H        6.53116560    -7.34011750   -14.73183060
H        6.50216580    -5.90411760   -13.64283080
C        8.45316600    -6.74111750   -14.16183090
H        8.90616610    -6.11411760   -13.39483070
C        9.22116570    -8.05811790   -14.30683140
H        8.98516560    -8.61611750   -13.39283080
H        8.86116600    -8.71411800   -15.10883140
H       10.30316540    -7.91611770   -14.41383080
C        8.66716580    -6.12011770   -15.51983070
H        9.70316600    -6.17611740   -15.87583070
H        7.93216560    -6.45511770   -16.26183130
H        8.62916560    -5.02611780   -15.44483090
C        7.33016590    -7.00811770   -11.27783110
O        8.45016570    -7.43411780   -10.99283120
N        6.80316540    -5.99211740   -10.59383110
H        5.89616580    -5.63511750   -10.87283130
C        7.38716550    -5.43811750    -9.32683090
H        8.42916580    -5.20611760    -9.54583070
C        6.88116550    -4.06511780    -8.94883060
H        5.82216550    -4.16011760    -8.70983120
C        7.35116580    -3.60811760    -7.58783100
H        8.44316580    -3.51711770    -7.55383110
H        6.85216570    -2.64711760    -7.41283080
H        7.04716590    -4.21611790    -6.72783090
C        7.10116580    -2.88611770    -9.96483140
H        6.42316580    -2.05311750    -9.77683070
H        8.10916520    -2.50911760    -9.79283050
C        6.99116560    -3.11011770   -11.46583080
H        7.71716550    -3.83611770   -11.85283090
H        6.05316540    -3.65211770   -11.63483050
H        7.02616550    -2.15211770   -11.99983120
C        7.31616540    -6.39611770    -8.19883060
O        8.29016590    -6.54911760    -7.43783090
N        6.20516590    -7.15011740    -8.10083100
H        5.46516560    -6.97811750    -8.77083110
C        6.05816560    -8.31211760    -7.11583090
H        6.26816560    -7.83311750    -6.15883110
C        4.60116580    -8.80111790    -7.05683090
H        3.95316550    -7.92611740    -7.00083110
H        4.32616570    -9.37711720    -7.94083070
O        4.29016540    -9.57911780    -5.96683070
H        4.10316560    -9.00411800    -5.22183080
C        7.13216540    -9.35711770    -7.29883100
O        7.77716540    -9.71711730    -6.31783100
N        7.38916590    -9.80011750    -8.47183130
H        6.91616580    -9.45011810    -9.29683110
C        8.34016610   -10.91811750    -8.67183110
H        8.16516590   -11.64311790    -7.87683110
C        8.06016540   -11.63311770   -10.02583120
H        8.57616520   -12.59111790   -10.07683090
H        7.01016570   -11.90711780   -10.13283060
O        8.49816610   -10.87911800   -11.08583070
H        8.36816600   -11.37211800   -11.89983080
C        9.85416600   -10.56411740    -8.60883140
O       10.57916550   -11.29811760    -7.97083090
N       10.31916520    -9.34411720    -9.04083060
H        9.73516560    -8.97511770    -9.78183080
C       11.52516560    -8.61211780    -8.53583050
H       12.39616580    -9.12211800    -8.94683070
C       11.49216560    -7.18511770    -9.15483090
H       10.45216560    -6.86111780    -9.10983090
H       11.96016600    -6.57511760    -8.38183120
C       11.91916560    -6.85611770   -10.62283130
H       12.97916600    -7.10011770   -10.69783120
H       11.36616610    -7.54011770   -11.26683140
C       11.50716590    -5.41311740   -10.96783070
H       11.68216610    -5.14111760   -12.00883100
H       10.42316530    -5.38111780   -10.86283110
N       12.16816520    -4.53111740   -10.01183130
H       12.99816610    -4.90411760    -9.57283120
C       11.80116560    -3.34211750    -9.64383130
N       10.79716590    -2.80711770   -10.20183090
H       10.77816580    -2.97811770   -11.19683070
H       10.25716590    -2.07111760    -9.77083110
N       12.42516520    -2.61211750    -8.75683120
H       13.23816590    -2.93411760    -8.25283050
H       12.03216550    -1.68211760    -8.74283120
C       11.79016590    -8.61111740    -7.00383090
O       12.92916580    -8.89511780    -6.59583090
N       10.86316590    -8.22811790    -6.18283080
H       10.02416610    -7.93911740    -6.67083070
C       10.97016530    -8.13211730    -4.74783090
H       11.91816520    -7.69211770    -4.43983080
C        9.85816570    -7.26911780    -4.11583090
H        8.94916530    -7.70411780    -4.53083090
H        9.82516570    -7.47411780    -3.04583100
C        9.97716520    -5.80711750    -4.50983100
H        9.68416600    -5.62711760    -5.54483080
H        9.23316570    -5.37011770    -3.84383080
C       11.29316520    -5.14311740    -4.35983090
H       11.15416530    -4.16211750    -3.90383100
H       11.92616560    -5.79311750    -3.75683090
C       12.09116550    -4.96711780    -5.61583090
H       12.30216600    -5.95311780    -6.03083090
H       11.56916520    -4.32211780    -6.32183070
N       13.38416580    -4.30411770    -5.21083120
H       13.32316590    -3.91111760    -4.28183080
H       14.20816610    -4.88811780    -5.19483090
H       13.59516530    -3.54811760    -5.84783080
C       11.07016560    -9.54211810    -4.10383080
O       11.69316580    -9.72711750    -3.09383080
N       10.38616560   -10.48011780    -4.71283100
H        9.87816520   -10.16611770    -5.53083090
C       10.43816570   -11.87311740    -4.28483100
H       10.33216570   -11.80511760    -3.20283100
C        9.22916600   -12.64511780    -4.85583110
H        9.29416560   -12.80111790    -5.93283080
C        9.04516600   -13.99811740    -4.11483100
H        8.95416550   -13.91311740    -3.02483110
H        8.10816570   -14.39011760    -4.52983090
H        9.87616540   -14.67711730    -4.34183070
O        8.07116600   -11.90211770    -4.52983090
H        7.85816570   -11.29511740    -5.24183080
C       11.85116580   -12.54511740    -4.64883090
O       12.47516540   -13.19511800    -3.78983090
N       12.33416560   -12.27811720    -5.88883110
H       11.72716520   -11.94011780    -6.62583110
C       13.80216600   -12.49811740    -6.15883110
H       13.87116530   -13.57911780    -6.28083090
C       14.21416570   -11.75111770    -7.41683100
H       13.39216520   -11.79611780    -8.12983130
H       14.38316540   -10.67711730    -7.33783100
O       15.31616590   -12.36211780    -8.00083070
H       16.07416530   -12.05911730    -7.49483110
C       14.68916610   -12.02511790    -4.99683090
O       15.64416600   -12.66211800    -4.54783110
N       14.45716570   -10.79311750    -4.46583080
H       13.63616560   -10.26711750    -4.74183080
C       15.31716540   -10.19511800    -3.44783090
H       16.36716650   -10.35211750    -3.69483090
C       15.07116600    -8.62311740    -3.51183100
H       15.16816520    -8.26611800    -4.53683090
H       14.05516530    -8.34311770    -3.23483090
C       16.13316540    -7.76511760    -2.69683100
H       15.69616600    -7.70211740    -1.69983090
H       17.09716610    -8.27311800    -2.74583100
C       16.28616520    -6.27011780    -3.16383100
O       17.19916530    -5.63311770    -2.60183100
O       15.59916590    -5.77611780    -4.07783080
C       15.20416550   -10.79511740    -2.03983090
O       16.19416620   -10.89911750    -1.32283090
N       14.02116580   -11.22411730    -1.68683090
H       13.27216530   -11.06911750    -2.35183100
C       13.74916550   -11.97811790    -0.43083090
H       14.19516560   -11.40111730     0.38016910
C       12.23216530   -12.09011750    -0.18683090
H       12.05716610   -12.41211800     0.84716900
H       11.77416610   -11.11511800    -0.39483090
H       11.91016580   -12.84811780    -0.91083090
C       14.48316570   -13.32111740    -0.47383090
O       15.03116610   -13.69311810     0.51516910
N       14.52316570   -14.03211780    -1.53483090
H       14.03316590   -13.62811760    -2.32383080
C       15.35416600   -15.22411730    -1.71383090
H       15.18916610   -15.86911770    -0.85083090
C       14.95516590   -16.00311850    -3.01583100
H       14.86616610   -15.19311810    -3.73983100
C       15.98016550   -17.06811710    -3.42283080
H       15.49016570   -17.66311840    -4.20383070
H       16.94616510   -16.77211760    -3.84983090
H       16.20916560   -17.62411690    -2.50483080
C       13.53316590   -16.63011740    -2.85083100
H       13.55316540   -17.41011810    -2.08083110
H       12.72416590   -15.94111730    -2.57783100
H       13.20316600   -17.12011720    -3.77583100
C       16.81416510   -14.95711800    -1.68183090
O       17.63916590   -15.80411720    -1.28783090
N       17.19016650   -13.77911760    -2.11383100
H       16.49916650   -13.06311800    -2.30783100
C       18.60316660   -13.39511780    -2.17383100
H       19.06516650   -14.22911740    -2.70183090
C       18.87316510   -12.04711720    -2.95583110
H       18.10616490   -11.82111740    -3.69683100
H       18.70816610   -11.23811720    -2.24483080
C       20.23616600   -11.91511730    -3.66183090
H       20.53616520   -10.86911770    -3.73083090
H       21.05716510   -12.31611730    -3.06783100
C       20.18216510   -12.57311730    -5.08683110
O       19.43616490   -13.57811740    -5.25783110
O       20.85516550   -12.04711720    -5.97483110
C       19.16716580   -13.30911730    -0.78583090
O       20.23516650   -13.88411810    -0.46783090
N       18.34916500   -12.65511800     0.03716910
H       17.49216650   -12.18711760    -0.23283090
C       18.70716480   -12.59611800     1.50916910
H       19.78416630   -12.42911720     1.53716910
C       18.02516560   -11.36511800     2.27116890
H       16.99516490   -11.57411770     2.56116910
C       18.82416530   -11.10311790     3.58516910
H       18.46816640   -11.87211800     4.28116890
H       19.89016530   -11.29711720     3.41316910
H       18.69016650   -10.15711780     4.12316890
C       18.02316470   -10.07811740     1.32416900
H       18.94716640    -9.99911790     0.75216910
H       17.22016530   -10.13511750     0.58816900
C       17.78416630    -8.84311770     2.10416910
H       17.02216530    -9.15711780     2.82716920
H       18.75816540    -8.54611780     2.51216910
H       17.42516520    -8.05611800     1.42816900
C       18.63116650   -13.90411760     2.20516900
O       19.65316580   -14.28911780     2.78516910
N       17.59516530   -14.67411800     1.89616910
H       16.96016500   -14.35511780     1.17416910
C       17.54116630   -16.05111690     2.39316920
H       17.65816500   -15.95711800     3.47316910
C       16.10616490   -16.67011830     2.14716910
H       15.33416560   -15.97311780     2.47716900
H       15.91616540   -16.88411710     1.09516910
C       15.99216560   -18.01711850     3.00616910
H       16.79416660   -18.72211840     2.78816910
C       15.91516590   -17.66611670     4.52516890
H       15.69816590   -18.58911710     5.07616900
H       16.78916550   -17.12211800     4.90516900
H       15.07016560   -16.97511670     4.62916900
C       14.64316560   -18.73111720     2.70116900
H       14.68116570   -19.73611830     3.14116910
H       13.83916570   -18.13711740     3.15116910
H       14.44116590   -18.62811850     1.62716900
C       18.71616550   -17.09211730     2.10116910
O       19.26216510   -17.75811770     2.98816900
N       19.31916620   -16.96311760     0.84016910
H       18.88216590   -16.32211690     0.19016910
C       20.72016530   -17.53011700     0.50016900
H       20.69616510   -18.60611720     0.67616900
C       21.07416530   -17.35911750    -0.94583090
H       20.94216540   -16.33311840    -1.28883100
H       22.08816530   -17.61511800    -1.25283100
C       20.12516590   -18.20311740    -1.87383090
H       20.32016560   -19.24511720    -1.61983100
H       19.06516650   -17.96811680    -1.78383090
C       20.29916570   -17.96411710    -3.38383100
H       21.37216570   -18.01911740    -3.56683090
H       19.85216520   -18.79011730    -3.93783090
C       19.81016540   -16.57011800    -3.78083090
H       18.80416490   -16.37211800    -3.41283080
H       20.50816540   -15.88111780    -3.30483100
N       19.90316580   -16.33311840    -5.25383090
H       20.05016520   -15.35611720    -5.46483090
H       20.65816500   -16.81111720    -5.72283080
H       19.08816530   -16.61911770    -5.77783110
C       21.86216550   -17.02811810     1.45216910
O       22.63716510   -17.86111830     1.86616910
N       21.84716610   -15.73111720     1.76016900
H       21.06416510   -15.17211720     1.44116900
C       22.97016530   -15.07111740     2.53316900
H       23.92416570   -15.45311740     2.16716910
C       22.87716480   -13.59911730     2.13916900
H       22.81816480   -13.64611720     1.05216910
H       21.88216590   -13.26411720     2.43416910
C       23.84416580   -12.57811740     2.63516900
H       23.63416480   -12.31311800     3.67116900
C       25.25916480   -13.14011760     2.57616900
H       25.38216590   -13.69911770     1.64016900
H       26.01016620   -12.34611800     2.67316910
H       25.44916530   -13.84211730     3.39616890
C       23.79516600   -11.30211730     1.82016910
H       22.86516570   -10.73511790     1.95216910
H       24.59916500   -10.59511760     2.06116910
H       23.92416570   -11.55111790     0.75916900
C       22.85716630   -15.40511800     4.04316900
O       23.80116650   -15.64711760     4.81616930
N       21.63416480   -15.60611720     4.50116920
H       20.97316550   -15.11311720     3.91216900
C       21.20516590   -16.05811690     5.79316900
H       21.71016500   -15.43011760     6.52716920
C       19.61016650   -15.84711740     5.96916910
H       19.18116570   -16.14611820     5.01316930
H       19.25716590   -16.44511800     6.81016920
C       19.30116650   -14.36211780     6.08016920
H       19.85316660   -13.92111780     6.91016910
H       19.70216560   -13.85511780     5.20316890
S       17.48216630   -14.02511790     6.21016880
C       17.20416640   -14.50611780     7.88216920
H       17.29316520   -15.58911800     8.03316880
H       17.94316480   -14.05311780     8.55416870
H       16.17616650   -14.26011750     8.17416860
C       21.65516470   -17.51011850     6.01016900
O       22.56116490   -17.70011710     6.73216920
N       21.31216620   -18.37211800     5.02016930
H       20.83716580   -18.01811790     4.19816920
C       21.78716660   -19.82311820     4.89516930
H       21.43016620   -20.43011860     5.72816900
C       21.34016610   -20.42811780     3.53816910
H       21.79616550   -19.94911770     2.67216900
H       21.76516530   -21.43111800     3.51116900
O       20.00516510   -20.51511760     3.44216900
H       19.68416600   -19.62211800     3.29516910
C       23.31016540   -19.96711730     4.82016900
O       23.88216590   -20.83811760     5.47316880
N       23.99816510   -19.15711780     4.01716900
H       23.43616490   -18.54911800     3.43316910
C       25.42516520   -18.99311830     3.90816900
H       25.85916520   -19.89511680     3.47716900
C       25.67316630   -17.73811720     3.01516910
H       25.04316520   -16.92011830     3.36316900
C       27.06216620   -17.20111850     2.98516920
H       27.79516600   -17.87311740     2.52116890
H       27.02716640   -16.28511810     2.38216900
H       27.39416500   -17.00211720     4.01116900
O       25.33716580   -18.04111670     1.61416910
H       24.40216640   -18.25611690     1.59516910
C       26.02416610   -18.71611790     5.34116890
O       26.92116550   -19.44711690     5.74016900
N       25.51116560   -17.64811710     6.03716900
H       24.67216490   -17.29111670     5.59416910
C       25.97016530   -17.16011810     7.32716890
H       27.04116630   -16.96111680     7.29716920
C       25.14216610   -15.93311790     7.81116910
H       24.07816510   -16.07811740     7.62716910
C       25.41216660   -15.53411770     9.26516910
H       26.48616600   -15.32111740     9.33716870
H       24.87216570   -14.62911800     9.57016940
H       25.10516550   -16.33711810     9.94616890
O       25.42616650   -14.83011720     7.07916930
H       24.86616520   -14.86111740     6.29916910
C       25.76616480   -18.25211720     8.33716870
O       26.66016580   -18.61711690     9.04416940
N       24.59616470   -18.94311710     8.24716950
H       23.92416570   -18.42811780     7.69016890
C       24.20516590   -20.08611680     9.08816910
H       24.32516480   -19.77611730    10.12716870
C       22.71116640   -20.41311840     8.78616910
H       22.09916500   -19.50311850     8.79616930
H       22.67616650   -20.64311790     7.71316910
C       21.98416520   -21.52111820     9.53416920
C       20.84216500   -22.13011740     8.99916930
H       20.64616580   -22.08011820     7.93816900
C       19.98016550   -22.86711690     9.87016870
H       19.07016560   -23.29311750     9.47416880
C       20.27816580   -23.14011760    11.18316940
H       19.59316640   -23.68411830    11.81716920
C       21.46016500   -22.54611780    11.70116900
H       21.63416480   -22.62011720    12.76416870
C       22.34416580   -21.77111820    10.89916900
H       23.10716630   -21.26511760    11.47316930
C       25.14316560   -21.31311800     8.87516880
O       25.84216500   -21.51211740     9.79816910
N       25.14616580   -21.86511800     7.72816900
H       24.54716490   -21.42711830     7.03916880
C       25.76616480   -23.10811810     7.33116910
H       25.29216580   -23.92011830     7.88316920
C       25.64316560   -23.34811780     5.81216910
H       24.60216520   -23.35211750     5.48716930
H       26.05316540   -22.45011710     5.35016920
C       26.35216520   -24.58811760     5.22916890
H       27.42016600   -24.56311800     5.44716880
C       25.88416480   -25.94611740     5.83816910
H       26.49316600   -26.75511740     5.41716910
H       26.06016540   -25.70911790     6.89516930
H       24.82316590   -26.19211770     5.70616910
C       26.09816550   -24.57911680     3.72716900
H       26.42116550   -23.65011790     3.24216910
H       26.69516560   -25.33011820     3.19516900
H       25.08616640   -24.88111690     3.42916920
C       27.28616520   -23.08011820     7.73916910
O       27.88016510   -24.06511690     8.13116930
N       27.92716600   -21.90511700     7.67716880
H       27.43216510   -21.10111810     7.31016920
C       29.36416630   -21.79311750     8.07516860
H       29.92216490   -22.66611670     7.73516890
C       30.00816540   -20.59311680     7.38416910
H       29.42116550   -19.69211770     7.56516890
C       31.42216490   -20.34111790     7.88416910
H       31.44616510   -20.01811790     8.93216900
H       32.01416400   -21.26211740     7.81316900
H       31.94116590   -19.64611820     7.21216920
C       30.11416630   -20.79111670     5.80816890
H       29.15116500   -20.80811690     5.28316930
H       30.69816590   -20.02811810     5.27816920
H       30.54116630   -21.75011830     5.49116900
C       29.58916470   -21.74211690     9.61916920
O       30.59216500   -22.22211840    10.04316900
N       28.59116550   -21.16811750    10.38816930
H       27.82816510   -20.82911680     9.81416890
C       28.52416610   -21.19311710    11.82516860
H       29.42116550   -20.79411700    12.29916860
H       27.64816470   -20.60411830    12.09516910
C       28.35116580   -22.62211800    12.29316900
O       29.08416560   -23.10511780    13.18016910
N       27.37916560   -23.31811710    11.71316910
H       26.76816560   -22.82211690    11.07416920
C       27.02416610   -24.73411750    11.91016860
H       26.82516480   -24.84111790    12.97716900
C       25.85916520   -25.21811680    10.91616920
H       26.06416510   -25.00411800     9.86716940
H       25.66116520   -26.27111820    11.11616900
C       24.41916660   -24.52711680    11.12816910
H       24.45816610   -23.44711690    10.98916910
C       23.50516510   -25.04411700    10.06916900
H       23.28616520   -26.11611750    10.14616870
H       22.51016620   -24.60811810    10.21716880
H       23.93716620   -24.78511810     9.09416870
C       23.90216640   -24.92311670    12.46716880
H       23.85516550   -26.01911740    12.48316860
H       24.52716640   -24.39511680    13.19816880
H       22.85616490   -24.60311700    12.55216880
C       28.25916480   -25.54811670    11.58416940
O       28.57916640   -26.48711780    12.29216860
N       29.09716610   -25.19911770    10.55016900
H       28.78416630   -24.44111820     9.95516870
C       30.34416580   -25.85211750    10.22616860
H       30.16116520   -26.92611690    10.24116900
C       30.83516500   -25.38711740     8.84816930
H       30.76916500   -24.33411790     8.57616900
H       31.83316610   -25.78811840     8.67316910
S       29.84516530   -26.25411800     7.62716910
H       28.63916590   -25.71111680     7.81416890
C       31.43216510   -25.63211820    11.35416890
O       32.09816740   -26.53411670    11.79216860
N       31.42116550   -24.45811840    11.97416880
H       30.83016590   -23.69111820    11.67616940
C       32.29516600   -24.21611790    13.11616900
H       33.27816390   -24.58611680    12.82316880
C       32.32616420   -22.69511800    13.45716950
H       32.64716720   -22.14011760    12.57516860
H       31.32316590   -22.36611750    13.72716900
C       33.31116490   -22.31611820    14.56816860
H       32.90916440   -21.43511770    15.06916900
H       33.27216720   -23.00611690    15.41216950
C       34.75816730   -22.10811810    14.22416880
O       35.20016480   -22.48111720    13.19016930
N       35.44916530   -21.49511720    15.23516940
H       36.44416430   -21.31611820    15.17516900
H       34.96616740   -21.17811780    16.06716920
C       31.81616590   -24.96011730    14.34616950
O       32.62716670   -25.52311710    14.99116900
N       30.51816560   -25.08711810    14.55316930
H       29.89016530   -24.54611780    13.97216890
C       29.86016650   -25.87911800    15.59316920
H       30.24816510   -25.63911820    16.58316990
C       28.34616470   -25.55311780    15.49116900
H       28.15916630   -24.48811720    15.67816930
H       28.05016520   -25.73211670    14.45016860
H       27.76416590   -26.16811750    16.18916890
C       30.25816540   -27.35111810    15.38616940
O       30.70216560   -27.97111700    16.34716990
N       30.30516620   -27.92411800    14.14416890
H       30.03616520   -27.42411800    13.30616950
C       30.84516530   -29.27911760    13.89616870
H       30.40516470   -29.95311740    14.63116930
C       30.57216640   -29.77311710    12.43716910
H       30.78216550   -28.96611790    11.73416900
C       31.40816500   -31.10111810    12.23216920
H       31.19916530   -31.51111790    11.23616890
H       32.48816680   -30.93611720    12.33216950
H       31.16516490   -31.84011840    13.00516890
C       29.02816580   -29.93311690    12.33716870
H       28.69116590   -30.84611700    12.82816890
H       28.48616600   -29.14211850    12.85416890
C       28.64116480   -29.91911700    10.84516910
H       28.85516550   -28.92311670    10.43916890
H       29.17616650   -30.67211720    10.25516890
H       27.56116490   -30.08811760    10.75916860
C       32.38516620   -29.32911680    14.32816890
O       32.77616500   -30.29311750    14.93116950
N       33.17016600   -28.29211810    14.06216910
H       32.82016750   -27.54811670    13.47116950
C       34.56316380   -28.21211810    14.50016880
H       35.13416670   -29.09211730    14.20316890
C       35.35016630   -27.16611670    13.71816920
H       34.95216750   -26.15711780    13.82216930
H       36.35516740   -27.20111850    14.13816930
C       35.50516510   -27.54011730    12.19416900
O       35.36516570   -26.59911730    11.36316870
O       35.89616390   -28.65011790    11.87016870
C       34.77716450   -27.95711710    16.06917000
O       35.86316680   -27.73411750    16.59916880
N       33.68516540   -27.98911860    16.84016990
H       32.77816390   -28.02511790    16.39016910
C       33.58916470   -28.02111820    18.30216980
H       34.61616520   -28.20711710    18.61616900
C       32.99916460   -26.69611740    18.79016880
H       31.96816640   -26.69811820    18.43716810
H       32.99216460   -26.67011830    19.87916950
C       33.89516450   -25.48011780    18.39916990
H       34.60416410   -25.68511770    17.59616850
C       33.04416660   -24.26311680    17.98316960
H       33.75816730   -23.45911790    17.76516910
H       32.36016460   -24.52711680    17.16716960
H       32.36316680   -23.93311690    18.77716830
C       34.83716580   -25.01211740    19.55516820
H       35.34116740   -24.11811830    19.16716960
H       34.31016540   -24.82111740    20.49816890
H       35.55616380   -25.78711700    19.84716990
C       32.79316710   -29.28611760    18.73916820
O       32.64616390   -29.36411860    19.93516920
N       32.52216720   -30.18011860    17.82816890
H       32.74016570   -29.95211790    16.86516950
C       31.95716480   -31.48711780    18.09816930
H       31.91216660   -31.67411800    19.17116930
C       30.51316640   -31.43911740    17.62016870
H       30.52016640   -31.20911790    16.55416870
H       30.05716510   -32.42811580    17.66216850
C       29.55216600   -30.46511840    18.29316900
H       29.99416540   -29.47311780    18.19916920
H       28.63016510   -30.40611840    17.71616940
C       29.20216560   -30.86111830    19.71416850
H       28.94016650   -31.91611670    19.78716850
H       30.05516620   -30.59711840    20.33916850
N       27.96816640   -30.05911830    20.23416900
H       27.36616520   -29.69211770    19.51116940
C       27.67016600   -29.79211810    21.46716880
N       28.46216580   -29.92911720    22.45016860
H       29.30616570   -30.45511820    22.27516940
H       28.13416480   -29.75411800    23.38916970
N       26.49216650   -29.31211850    21.74716950
H       25.91616630   -29.06711770    20.95516970
H       26.46916580   -28.72211840    22.56716920
C       32.77416610   -32.67811580    17.50916860
O       32.62616730   -33.70411680    18.10116960
N       33.69816590   -32.50611880    16.55816840
H       33.74116520   -31.58811760    16.13216970
C       34.66516490   -33.59811780    16.09416960
H       34.05316540   -34.34111790    15.58316900
C       35.59816740   -33.24511720    14.99216940
H       36.05316540   -34.13511660    14.54016880
H       34.97016530   -32.93511580    14.14716910
C       36.74716570   -32.26011660    15.27916910
N       36.74616620   -30.97011760    15.78716950
C       38.00316620   -30.60611720    16.08916850
H       38.30516430   -29.61711690    16.40016940
N       38.88616560   -31.51311680    15.57716940
H       39.88116460   -31.54311750    15.74816890
C       38.08216480   -32.61411670    15.27816870
H       38.43416600   -33.55511860    14.88316920
C       35.38516620   -34.38311770    17.16316990
O       35.70116420   -35.55211640    16.96316910
N       35.49216460   -33.87211610    18.43216900
H       35.27516560   -32.89211650    18.56917000
C       36.12616730   -34.59011840    19.56917000
H       36.91416550   -35.24211880    19.19216920
C       36.80416490   -33.54611590    20.47416880
H       36.08116530   -33.13911820    21.18016820
H       37.41916660   -34.19111630    21.10216900
C       37.62716670   -32.44111630    19.75317000
H       36.95316700   -31.85911750    19.12316890
C       38.18516540   -31.55711750    20.87416840
H       38.91316600   -32.15111920    21.44016840
H       38.52416610   -30.53811840    20.65016940
H       37.34716420   -31.38111690    21.56016920
C       38.75316620   -32.99711610    18.92216870
H       38.32616420   -33.55211640    18.07916830
H       39.30916600   -32.18411640    18.43716810
H       39.47816470   -33.61311720    19.46916960
C       35.06816480   -35.50011830    20.36416820
O       35.49416730   -36.41311650    21.07617000
N       33.75716400   -35.28611760    20.14217000
H       33.44616700   -34.42611690    19.70616910
C       32.71316530   -36.32011800    20.50816920
H       32.92316440   -36.75111770    21.48716930
C       31.31616590   -35.72911830    20.46516990
H       31.23616600   -34.95311740    21.22716900
H       31.09116550   -35.32811740    19.47716900
C       30.25316620   -36.76011660    20.71916960
H       29.24416540   -36.38611600    20.54216960
H       30.28816600   -37.49811940    19.91816900
C       30.33016590   -37.40111920    22.10216900
O       30.57716560   -36.75111770    23.10316850
O       30.37216570   -38.63311770    22.05016900
C       32.89016720   -37.44911580    19.51017000
O       33.19116590   -38.54711910    19.83716960
N       32.72116470   -37.08211900    18.26017000
H       32.74216460   -36.08311840    18.09216880
C       32.69416430   -37.90111920    17.08816910
H       33.50616460   -38.59211730    17.31116870
C       31.35116580   -38.68011860    17.05316930
H       31.00616650   -38.98811720    18.04016880
H       30.54916570   -38.07711790    16.62616920
C       31.42616650   -39.87911610    16.14716910
H       30.45016480   -40.36211780    16.19616890
H       31.49316600   -39.42611690    15.15716930
C       32.55116650   -40.81811900    16.39516830
O       32.47016530   -41.69111630    17.27216910
O       33.64716720   -40.77811810    15.68216900
C       32.84216690   -37.06311800    15.78616910
O       32.46416470   -35.93111800    15.70616910
N       33.42316440   -37.68611910    14.75816920
H       33.76716610   -38.62611770    14.91416930
C       33.35016630   -37.19511800    13.35216900
H       32.40816500   -36.65111920    13.42016890
C       34.53116610   -36.19011690    13.16216950
H       34.50116730   -35.61311720    14.08616920
C       35.92316440   -36.91311650    13.04216860
H       36.21116640   -37.34511950    14.00916860
H       36.03116610   -37.66711810    12.25316910
H       36.71616740   -36.18611910    12.82516860
C       34.49216460   -35.25811770    11.92916870
H       35.32316590   -34.55311580    11.90816880
H       34.58216480   -35.80111690    10.98816870
C       33.25016400   -34.36911770    11.89016910
H       32.34516530   -34.89811710    11.56716920
H       33.09016420   -33.91011810    12.87416930
H       33.47916410   -33.59311680    11.14916900
C       33.13716510   -38.18811800    12.21416950
O       33.33416750   -39.35911940    12.47716900
N       32.82216640   -37.84011840    10.99516870
H       32.80916600   -36.84411620    10.81116870
C       32.28516390   -38.68011860     9.90016940
H       32.00816730   -38.06111910     9.04716870
C       33.36616520   -39.65711590     9.35616870
H       33.72616580   -40.40611650    10.06216910
H       32.80816650   -40.04811860     8.50516890
C       34.58416750   -38.93811800     8.75416950
H       34.22916410   -38.14311600     8.09816930
H       35.18216710   -38.54711910     9.57716940
C       35.42716600   -39.84911730     7.88416910
O       35.02616500   -40.94311900     7.49716900
O       36.52816390   -39.41411590     7.56216910
C       31.03516580   -39.52011870    10.24916930
O       30.39016530   -39.95011900     9.29916860
N       30.69216540   -39.72611620    11.54016880
H       31.33616640   -39.43311690    12.26416870
C       29.52516560   -40.45411680    12.03616910
H       29.08816530   -40.99811940    11.19816880
C       29.91316600   -41.38011930    13.20316890
H       30.61916540   -40.91311650    13.88916870
H       29.09116550   -41.57911680    13.89116860
C       30.60616490   -42.72011950    12.73116870
H       31.47816660   -42.37311940    12.17816930
H       31.06616590   -43.39211650    13.45616910
C       29.84216500   -43.60711670    11.75016880
O       30.42316630   -44.06611630    10.77116870
O       28.75716590   -43.96811680    12.12816910
C       28.33216480   -39.55911640    12.38616940
O       27.22716520   -40.00511930    12.67816930
N       28.54216580   -38.26911930    12.17316910
H       29.38316540   -37.89411930    11.75016880
C       27.47816660   -37.26011660    12.21116920
H       26.74116520   -37.58511730    12.94616890
C       28.15916630   -35.95611570    12.74716950
H       27.45616530   -35.13511660    12.60616870
H       28.40416530   -35.93911740    13.80916880
S       29.70916560   -35.70111850    11.82316880
H       30.22716520   -35.04311750    12.86516950
C       26.74016570   -37.15411760    10.89516930
O       27.35816570   -37.47711940     9.89516930
N       25.44116590   -36.83311840    10.85316940
H       25.08916470   -36.49211880    11.74016950
C       24.59216500   -36.87111660     9.59316920
H       25.20016480   -37.41011810     8.86716940
C       23.27616500   -37.58211900     9.92116930
H       22.83716580   -37.13711930    10.81516930
H       22.60216520   -37.51811600     9.06716920
C       23.52516560   -39.02211760    10.31916900
H       24.14816470   -38.91711810    11.20716950
H       22.58916470   -39.48211670    10.63516900
C       24.11316490   -39.88511660     9.22116950
H       23.50116540   -39.82611850     8.32116890
H       25.12316510   -39.55111690     8.98416900
N       24.24616620   -41.23611830     9.80916880
H       25.13516620   -41.43611910    10.24416920
C       23.44716640   -42.28311920     9.70016860
N       22.29216580   -42.23011780     9.04316900
H       21.88916590   -41.31711580     8.88716890
H       21.70416640   -43.04711910     8.96516900
N       23.84716610   -43.43611910    10.20316890
H       24.82716560   -43.56711580    10.41116910
H       23.20316510   -44.16811750    10.46716880
C       24.50616650   -35.49611660     8.94816880
O       23.86916540   -35.31811900     7.91316890
N       25.31416510   -34.59411620     9.42716880
H       25.58316610   -34.70411680    10.39716910
C       25.76016620   -33.36411670     8.81716920
H       24.96516610   -32.94011690     8.20416930
C       26.06116490   -32.48411940    10.04816910
H       26.54716490   -31.59011840     9.65816880
H       25.14916610   -32.29111860    10.61316870
O       26.98216630   -33.02311710    10.98616890
H       26.42916490   -33.48211670    11.62316890
C       26.92516520   -33.44011690     7.87616920
O       27.07216640   -32.47811890     7.07716890
N       27.84516530   -34.47111890     8.00416950
H       27.59416580   -35.23311610     8.62216950
C       29.11616520   -34.56511690     7.26916890
H       29.77716640   -33.73011780     7.50416900
C       29.72216610   -35.87911610     7.87416890
H       29.58416560   -35.85911940     8.96316910
H       29.21616550   -36.78111650     7.51016900
C       31.14616580   -35.94411850     7.49616910
C       31.53816600   -36.64911650     6.37916900
H       30.79816630   -37.05411910     5.70516920
C       32.91916660   -36.64211650     6.08916900
H       33.37916560   -37.26811600     5.33916900
C       33.83816530   -35.97711940     6.91916890
O       35.14416500   -35.95211790     6.60216900
H       35.72516630   -35.53511810     7.24216890
C       33.42716600   -35.34111790     8.09716890
H       34.11316680   -34.80711750     8.73716930
C       32.08116530   -35.29511640     8.35916900
H       31.67716600   -34.79811860     9.22916890
C       28.86416630   -34.54111860     5.78516910
O       29.56016540   -33.71611790     5.22916890
N       27.88716510   -35.13411710     5.10916900
C       26.89016530   -36.11511610     5.60316900
H       26.02116580   -35.61411670     6.04716920
H       27.27516560   -36.83211900     6.33916900
C       26.50716590   -37.04811860     4.42916920
H       25.46616550   -37.39311600     4.44816920
H       27.20716480   -37.89211650     4.40916920
C       26.66716580   -36.03611760     3.27216910
H       25.74116520   -35.45011900     3.26016900
H       26.80116650   -36.52211760     2.29816910
C       27.79916570   -35.13711930     3.65916900
H       28.70916560   -35.64611820     3.34016900
C       27.67816540   -33.76611710     3.06316900
O       28.06616590   -33.55011750     1.94716910
N       27.30116650   -32.81211850     3.83916900
H       26.80716510   -33.01911930     4.69916920
C       27.35716630   -31.32611850     3.48216920
H       27.43416600   -31.25011830     2.39716910
C       25.98716550   -30.75611690     3.81316900
H       25.33616640   -31.55511860     3.45816900
H       25.87916560   -30.72911830     4.89716910
C       25.75516510   -29.36611750     3.26516910
H       26.57916640   -28.74711800     3.62016920
C       25.79116630   -29.26211740     1.78016900
H       25.28016470   -28.35111810     1.44316910
H       26.80716510   -29.30511860     1.37016900
H       25.29316520   -30.10511780     1.28616910
C       24.37216570   -28.96511840     3.75516920
H       23.66816520   -29.79411700     3.61016920
H       24.30616570   -28.85111810     4.84416910
H       24.11016650   -28.00011830     3.30516910
C       28.61916540   -30.55711750     4.09516910
O       29.25616650   -29.76111790     3.38816910
N       28.98516650   -30.69411850     5.42416910
H       28.40016560   -31.32411770     5.96016880
C       30.20016480   -30.20011710     6.03716900
H       30.19116590   -29.11811830     5.90516900
C       30.28016470   -30.78411670     7.43216900
H       29.56216620   -30.23911860     8.05616950
H       29.89816470   -31.81211850     7.44216920
C       31.64316560   -30.68111800     8.11316870
C       32.56716540   -31.72711750     7.92916920
H       32.36916730   -32.53911590     7.24516920
C       33.77216720   -31.77111820     8.67316910
H       34.54016490   -32.50811770     8.49016950
C       33.97316740   -30.70411680     9.53116890
O       35.01616670   -30.76811790    10.41016860
H       35.22416690   -29.93211750    10.83316900
C       33.10116580   -29.59011840     9.72216890
H       33.35116580   -28.82811740    10.44516940
C       31.89116480   -29.62911800     8.98416900
H       31.09416580   -28.90411760     9.05916880
C       31.47616580   -30.57411770     5.31316900
O       32.26716610   -29.72911830     5.10716920
N       31.57716560   -31.82611850     4.73316910
H       30.83416560   -32.50011830     4.87716910
C       32.65116500   -32.24111940     3.85416910
H       33.59716420   -32.26611710     4.39716910
C       32.27116390   -33.66911700     3.30916910
H       31.76016620   -34.30711750     4.03016900
H       31.63916590   -33.49011610     2.43916920
C       33.38616560   -34.53811650     2.79716900
H       33.79416660   -34.06911850     1.90216910
H       34.10616680   -34.84611890     3.55416920
C       32.90716550   -35.88711930     2.32216910
H       32.45216750   -36.45811840     3.13116910
H       32.10416410   -35.83611680     1.58716910
C       34.06516650   -36.81611630     1.75016900
H       34.75616460   -37.01111600     2.57116910
H       33.67916490   -37.80811690     1.51616910
N       34.69716640   -36.21911620     0.55616900
H       35.19216540   -36.89911650    -0.00283090
H       33.92416380   -35.87011720     0.00616910
H       35.35916520   -35.49611660     0.79716910
C       32.88216400   -31.23611830     2.75316910
O       34.05916600   -30.86711690     2.60716920
N       31.86516570   -30.72011760     2.05916910
H       30.89916610   -30.96611790     2.23816900
C       31.87516590   -29.78211780     0.95216910
H       32.53016660   -30.18211750     0.17816910
C       30.50416560   -29.79111670     0.32316910
H       30.34416580   -30.82211690    -0.01383090
H       29.76816560   -29.74011800     1.13616910
C       30.29516600   -28.69011690    -0.74483100
C       29.34616470   -27.62611770    -0.53883090
[truncated: 8,758,301 more chars]
