# Supplementary material for: Direct asymmetric synthesis of β-branched aromatic α-amino acids using engineered phenylalanine ammonia lyases
Source: Nat Commun. 2024 Sep 26;15:8264. doi: 10.1038/s41467-024-52613-x (PMC11427684; doi:10.1038/s41467-024-52613-x)
Supplement: Supplementary file 8 — Source data 5 [file 41467_2024_52613_MOESM8_ESM.zip › optimized structure_QMMM/PcPAL-WT(CA)/C4_Fragment-optimized.xyz]

183165
-1 1 -808.0507844309684
N       -3.06460450   -32.74814220   -29.43410870
H       -2.66660450   -32.71514130   -30.36211010
H       -3.04860450   -33.74214170   -29.25411030
H       -2.48660450   -32.31214140   -28.72910880
C       -4.36660430   -32.13514330   -29.56011010
H       -4.16160440   -31.06514170   -29.58811000
H       -4.93860440   -32.39514160   -30.45110890
C       -5.23360440   -32.51114270   -28.39410970
O       -5.10060450   -32.06014250   -27.26511000
N       -6.28860430   -33.23314290   -28.63410950
H       -6.39860440   -33.56414030   -29.58510970
C       -7.45160440   -33.28614040   -27.81610870
H       -7.59160470   -32.36314010   -27.25411030
C       -8.66560460   -33.43214040   -28.80810930
H       -8.48560430   -34.20914080   -29.55210880
H       -9.54760460   -33.65214160   -28.20611000
C       -8.92460440   -32.13314060   -29.52010920
O       -9.17560480   -31.07014270   -28.86410900
N       -8.95060440   -32.06114200   -30.79110910
H       -8.97560410   -31.13714220   -31.20611000
H       -8.94460490   -32.91014100   -31.34510990
C       -7.35660460   -34.51114270   -26.87911030
O       -8.19860460   -34.59014130   -26.04410930
N       -6.33860450   -35.34914020   -27.08111000
H       -5.73660470   -35.09514240   -27.85610960
C       -6.00360440   -36.56814190   -26.35710910
H       -6.89160440   -37.20014190   -26.37211040
H       -5.17360450   -37.03114320   -26.89210890
C       -5.56460430   -36.31114200   -24.90510940
O       -6.10260440   -36.88414380   -23.97110940
N       -4.74560450   -35.29114150   -24.66010860
H       -4.32960460   -34.82714080   -25.45911030
C       -4.37960430   -34.82014080   -23.32910920
H       -4.01560450   -35.68214040   -22.77010920
C       -3.27660440   -33.82714080   -23.53010940
H       -2.45560460   -34.39714050   -23.96510890
H       -3.61260440   -33.02214050   -24.18511010
C       -2.72660450   -33.06714250   -22.23410990
H       -2.16860440   -32.18014140   -22.53510860
H       -3.53560450   -32.83714290   -21.54110910
S       -1.51260450   -34.06414030   -21.36010930
C       -2.47660450   -34.34214020   -19.83610920
H       -3.44960450   -34.78614040   -20.08010860
H       -1.81660450   -34.91814040   -19.17510990
H       -2.61960460   -33.43814090   -19.23011020
C       -5.65960450   -34.13514330   -22.62510870
O       -5.82760430   -34.42014310   -21.45110890
N       -6.43460460   -33.36714170   -23.30210880
H       -6.12060450   -33.13314060   -24.23610880
C       -7.64260440   -32.68414310   -22.86110880
H       -7.36260460   -32.09014130   -21.99110980
C       -8.04060460   -31.68314170   -23.95410920
H       -7.20460460   -31.01414110   -24.15711020
H       -8.41860490   -32.13514330   -24.87110900
C       -9.18060490   -30.80714230   -23.37810900
O       -9.21660420   -30.52414130   -22.13311000
O      -10.02060410   -30.40414240   -24.15510940
C       -8.72960470   -33.76014330   -22.42811010
O       -9.27360440   -33.70114140   -21.36410900
N       -9.00960450   -34.68814090   -23.32711030
H       -8.44860460   -34.61714170   -24.16710850
C       -9.94060420   -35.79114150   -23.04710960
H      -10.94160460   -35.36114120   -23.00811000
C       -9.94860460   -36.78914260   -24.23711010
H      -10.43460460   -36.35814290   -25.12110900
H       -8.95160480   -36.98514180   -24.65210910
C      -10.50260450   -38.18214040   -23.95410920
C       -9.63060470   -39.27714160   -24.10610960
H       -8.58960440   -39.20014190   -24.38410950
C      -10.10160450   -40.56814190   -23.89711000
H       -9.45160480   -41.42914200   -23.85110860
C      -11.48560430   -40.75914380   -23.54210850
H      -11.91960430   -41.72814180   -23.34510990
C      -12.33960440   -39.69214250   -23.39311030
H      -13.34660430   -39.88514330   -23.05311010
C      -11.87660410   -38.38214110   -23.64110950
H      -12.49560450   -37.50814060   -23.50111010
C       -9.66660400   -36.61314010   -21.71910860
O      -10.66060450   -36.87814330   -20.99910930
N       -8.41060450   -36.81314090   -21.46510890
H       -7.71660470   -36.36114120   -22.04911040
C       -7.85560460   -37.31014250   -20.25411030
H       -8.33460430   -38.24314120   -19.95611000
C       -6.48160460   -37.83814240   -20.51210980
H       -5.77860450   -37.16814040   -21.00811000
H       -6.03760430   -38.21114350   -19.59010890
S       -6.69460440   -39.21714020   -21.65910910
H       -6.61660430   -38.60914230   -22.84610940
C       -8.07360460   -36.37114330   -19.07310870
O       -8.52160450   -36.84514240   -18.00910950
N       -7.64360430   -35.15114210   -19.11511040
H       -7.06360440   -34.93514250   -19.91710850
C       -7.74260430   -34.15814210   -18.13611030
H       -7.35860440   -34.61114120   -17.22110940
C       -6.81160450   -32.90414050   -18.38311000
H       -6.86360450   -32.62514110   -19.43511010
H       -7.23060460   -32.14314270   -17.72510910
C       -5.32960460   -33.26414110   -18.17111020
H       -5.14060450   -33.93914030   -19.00610920
H       -4.75360440   -32.35014340   -18.32110980
S       -4.91760440   -34.10814290   -16.59910960
C       -4.56560470   -35.85614010   -17.13311000
H       -5.49660440   -36.29414370   -17.51111030
H       -3.78760460   -35.71114350   -17.89410970
H       -4.18060450   -36.53714370   -16.36410900
C       -9.22060490   -33.90814210   -17.74011040
O       -9.60960480   -33.85014340   -16.53211020
N      -10.17560480   -33.84914020   -18.72010990
H       -9.90660480   -34.00414280   -19.68410870
C      -11.60160450   -33.71014020   -18.36010930
H      -11.66060450   -33.08814240   -17.46710970
C      -12.46360490   -33.18414310   -19.50710870
H      -13.44960400   -32.95714190   -19.10210990
H      -12.05660440   -32.20414350   -19.75811000
C      -12.51160430   -34.15514370   -20.69310950
H      -11.54160400   -34.54414370   -21.00010870
H      -13.21560480   -34.93714140   -20.40711020
C      -13.09860420   -33.43414310   -21.89410970
H      -13.30060480   -34.08714290   -22.74310870
H      -14.13260460   -33.21614070   -21.62510870
C      -12.32260420   -32.24214170   -22.52710910
H      -12.44060420   -31.40014270   -21.84510990
H      -11.24960420   -32.42914200   -22.58111000
N      -12.88160420   -31.94414140   -23.84410860
H      -12.57760430   -31.03114130   -24.14910890
H      -12.38060470   -32.56314090   -24.46410940
H      -13.85760400   -32.18914030   -23.93111040
C      -12.19860460   -34.98214340   -17.79611020
O      -13.25960450   -34.94114300   -17.17910960
N      -11.47260480   -36.09014130   -17.93710900
H      -10.67660430   -36.06714250   -18.56210900
C      -11.87860490   -37.31514360   -17.23910900
H      -12.96760460   -37.35914230   -17.22010990
C      -11.55660440   -38.48514180   -18.23910900
H      -10.47760490   -38.47414020   -18.39510920
C      -11.94960400   -39.87414170   -17.69911000
H      -11.46460440   -40.13314060   -16.75010870
H      -13.02660470   -40.07614140   -17.65810970
H      -11.70560460   -40.62114330   -18.46510890
O      -12.27960490   -38.35214230   -19.43910980
H      -11.78760430   -37.65014270   -19.87010960
C      -11.28760430   -37.39214320   -15.81610970
O      -11.71560480   -38.17514040   -14.98810960
N      -10.21660420   -36.64914320   -15.49010940
H       -9.93860440   -35.96114350   -16.17910960
C       -9.60160450   -36.48514180   -14.20410920
H       -9.50360490   -37.46514130   -13.73610970
C       -8.12060450   -35.97814180   -14.28210930
H       -7.51660440   -36.68414310   -14.85410980
H       -7.95160440   -35.05414200   -14.83510970
C       -7.53660440   -35.84014130   -12.87410930
H       -6.62560460   -35.24214170   -12.84210970
H       -8.28660490   -35.38714220   -12.22610950
C       -7.22760440   -37.25514220   -12.32110980
O       -6.55560450   -38.07814030   -12.97110940
O       -7.87860440   -37.73514180   -11.35510920
C      -10.47060490   -35.56514360   -13.39010910
O      -11.23260400   -36.05414200   -12.58310990
N      -10.42360400   -34.27014160   -13.73310950
H       -9.76260470   -33.94214250   -14.42710970
C      -11.30660440   -33.22314070   -13.18310930
H      -12.27160450   -33.64014050   -12.89610960
C      -10.77060410   -32.72014240   -11.85010910
H      -10.67460440   -33.48914340   -11.08410930
H       -9.86260410   -32.15914150   -12.07110980
C      -11.73860450   -31.79214290   -11.18810940
O      -12.76360420   -31.31214140   -11.73010920
O      -11.46560480   -31.54814150    -9.97710990
C      -11.52060410   -32.07614140   -14.15510940
O      -10.57860470   -31.34314160   -14.34510990
N      -12.64760490   -31.98314290   -14.87410930
C      -13.89260480   -32.66714100   -14.57910920
H      -13.99460410   -32.70414350   -13.48810960
H      -13.73760410   -33.62014010   -15.10110950
C      -14.94960400   -31.77714160   -15.14910980
H      -15.22260480   -31.05514140   -14.37010960
H      -15.80160430   -32.43414310   -15.36310960
C      -14.20360470   -31.15414240   -16.35511020
H      -14.69460490   -30.22014240   -16.65711020
H      -14.22260480   -31.92214200   -17.13910870
C      -12.82860470   -30.89014240   -15.79110910
H      -12.08560470   -30.95514110   -16.58610920
C      -12.75760460   -29.46514130   -15.13610940
O      -12.55360410   -28.48914150   -15.85810950
N      -12.93160440   -29.39314270   -13.81210990
H      -13.19060420   -30.27414130   -13.38510990
C      -12.75960450   -28.19414140   -12.96010970
H      -12.62660410   -27.34114270   -13.62610910
C      -13.96160410   -27.82914160   -12.12610910
H      -14.05060480   -28.55914120   -11.32110980
H      -13.79960440   -26.77614210   -11.89410970
C      -15.33260440   -27.79914280   -12.85610960
H      -15.43160440   -28.67814250   -13.49310970
C      -16.45260430   -27.80314250   -11.84110930
H      -16.24460410   -26.99114230   -11.13410950
H      -17.42860410   -27.82514190   -12.34310910
H      -16.32060430   -28.71814160   -11.24910930
C      -15.48360440   -26.51614190   -13.77210900
H      -15.35960480   -25.56414220   -13.24210930
H      -14.72860430   -26.57214160   -14.56610970
H      -16.42260360   -26.52014160   -14.33810900
C      -11.45360470   -28.25314140   -12.18810940
O      -11.34060480   -27.47914120   -11.21310900
N      -10.48060420   -28.98714260   -12.70210930
H      -10.79760460   -29.55714230   -13.47710990
C       -9.07160470   -29.05514140   -12.44310950
H       -8.71660420   -29.84214210   -13.10810950
C       -8.44160460   -27.75914190   -12.97710990
H       -9.00560470   -27.30014230   -13.79810910
H       -8.41560460   -26.93514250   -12.25310990
C       -6.98660470   -27.94914250   -13.44210910
C       -6.69460440   -27.92114260   -14.84510990
H       -7.48460440   -27.76914220   -15.56510930
C       -5.36060430   -27.87414170   -15.27010920
H       -5.05060430   -27.67714120   -16.28610990
C       -4.28060440   -28.02314190   -14.30310920
O       -3.02560450   -28.02814100   -14.84110930
H       -3.00560450   -27.85414120   -15.78510950
C       -4.53360460   -28.15814210   -12.92010970
H       -3.66060450   -28.12214280   -12.28510950
C       -5.89260440   -28.14814190   -12.45810990
H       -6.10560460   -28.09114270   -11.40110970
C       -8.62160490   -29.48714260   -11.02610970
O       -7.47960420   -29.85314180   -10.80110930
N       -9.45860480   -29.32414250   -10.01110940
H      -10.37660410   -28.96914100   -10.25210950
C       -9.00760460   -29.43814280    -8.59410950
H       -8.23060420   -28.73714260    -8.29010960
C      -10.17960450   -29.36214260    -7.60810950
H      -10.98360440   -29.98714260    -8.01710990
H       -9.90060420   -29.79514120    -6.64010950
C      -10.70160480   -28.02014160    -7.30010940
C      -11.88160420   -27.53714180    -7.72510960
H      -12.54760460   -28.03714180    -8.41310980
N      -12.13660430   -26.32614140    -7.20910930
H      -13.00960450   -25.81914140    -7.18710950
C      -11.10460470   -25.87814140    -6.47110940
C      -10.91260430   -24.67214200    -5.78010940
H      -11.63660430   -23.87314220    -5.84910960
C       -9.77160450   -24.44214250    -4.98210950
H       -9.74060440   -23.52314190    -4.41610960
C       -8.84660430   -25.47914120    -4.92710970
H       -7.93860440   -25.28914260    -4.37510970
C       -8.98560430   -26.70114140    -5.72210930
H       -8.19260410   -27.43414120    -5.72710940
C      -10.15960410   -26.93214230    -6.44510940
C       -8.28560450   -30.80014230    -8.38110920
O       -7.11260460   -30.81914140    -8.00310990
N       -8.91360470   -31.92314150    -8.72610950
H       -9.82660480   -31.74514200    -9.12910940
C       -8.30160430   -33.22214130    -8.91510960
H       -8.25760460   -33.68114090    -7.92710970
H       -8.94960400   -33.90314100    -9.46610930
C       -6.92060470   -33.33514020    -9.57710930
O       -6.10960440   -34.18014140    -9.21510980
N       -6.71260450   -32.53814320   -10.69810960
H       -7.40560440   -31.85714150   -10.98610970
C       -5.42860460   -32.50714110   -11.40910910
H       -5.20360470   -33.53514100   -11.69110970
C       -5.59960460   -31.67414280   -12.73910900
H       -6.02760460   -30.68914220   -12.55710980
C       -4.20160440   -31.58914180   -13.41210940
H       -3.73660450   -32.58014300   -13.48710920
H       -4.27060460   -31.08814240   -14.38610940
H       -3.48260450   -30.96814160   -12.86510940
C       -6.59060430   -32.48414230   -13.60410980
H       -6.26160430   -33.51014330   -13.76710990
H       -7.47060440   -32.54214100   -12.96410940
C       -7.05060430   -31.80114170   -14.88210960
H       -6.25060460   -31.52414130   -15.57910920
H       -7.82360460   -32.35714340   -15.42810920
H       -7.56960440   -30.85714150   -14.67810920
C       -4.35260440   -31.93714140   -10.45310970
O       -3.34560440   -32.60114290   -10.20410920
N       -4.62260440   -30.75414280    -9.87110900
H       -5.46660470   -30.25414280   -10.12610910
C       -3.78660440   -30.10514260    -8.79510970
H       -2.75760460   -30.03714180    -9.14610960
C       -4.47360470   -28.78814130    -8.55310920
H       -5.55060430   -28.83614160    -8.34910960
H       -4.03360460   -28.27314190    -7.68910930
H       -4.37060450   -28.05614280    -9.36310960
C       -3.69360450   -30.97214130    -7.55310960
O       -2.73260450   -30.94114110    -6.76910920
N       -4.64960430   -31.90414240    -7.40410950
H       -5.44360450   -31.95914270    -8.03010940
C       -4.69360450   -32.87514110    -6.24510960
H       -4.48960450   -32.31114200    -5.33510970
C       -6.05960460   -33.52714160    -6.01310970
H       -6.94460440   -32.90214160    -5.84010930
H       -6.43160440   -34.20014190    -6.79510930
H       -5.83360430   -34.09614180    -5.10310940
C       -3.60160450   -33.93114090    -6.30610940
O       -2.87860440   -34.26914220    -5.40010930
N       -3.34760450   -34.37214280    -7.55210970
H       -3.98660450   -34.16214370    -8.30910970
C       -2.23660450   -35.29414370    -7.86810970
H       -2.23060440   -36.19014360    -7.24710940
C       -2.12660460   -35.75314330    -9.30110930
H       -2.17960450   -34.85514070    -9.91710950
H       -1.23060450   -36.36414340    -9.40510940
C       -3.23160460   -36.57014080    -9.89810940
H       -4.10160450   -35.92614360   -10.02310940
H       -2.94160440   -36.85414120   -10.90910910
C       -3.45960450   -37.78814320    -9.07110980
O       -4.61060430   -38.08514020    -8.62210940
O       -2.51560450   -38.51414110    -8.73210910
C       -0.86260450   -34.58914180    -7.60610960
O        0.04339550   -35.31114200    -7.23410940
N       -0.73760450   -33.28014370    -7.66610960
H       -1.58460450   -32.74114230    -7.80010940
C        0.46839550   -32.50614170    -7.43710950
H        1.41439560   -32.99314120    -7.67410950
C        0.34239550   -31.28814130    -8.38610940
H        1.31039550   -30.77414130    -8.32810970
H        0.29139550   -31.56114200    -9.44710920
H       -0.47260450   -30.56914140    -8.23810960
C        0.56539550   -32.17014310    -5.96310950
O        1.64139560   -32.19114300    -5.47610950
N       -0.53060450   -32.03114320    -5.22810940
H       -1.36660440   -32.13114170    -5.79310940
C       -0.43860450   -31.92714120    -3.75510950
H        0.30839550   -31.15414240    -3.57210950
C       -1.77860450   -31.33314130    -3.24310950
H       -2.04560450   -30.37514110    -3.68910960
H       -2.59060450   -32.04114150    -3.40510940
C       -1.64960440   -31.22514150    -1.74110950
H       -1.76160440   -32.21414180    -1.29510950
H       -0.67260450   -30.81914140    -1.48010950
S       -2.93960450   -30.27914240    -0.91910950
C       -2.35960460   -28.60014150    -1.41410950
H       -2.32760450   -28.39114190    -2.49110940
H       -2.97560450   -27.81014250    -0.96810950
H       -1.39560450   -28.41614150    -0.92410950
C       -0.00360450   -33.24214170    -3.07710960
O        0.69339550   -33.24914170    -2.06710960
N       -0.47660450   -34.40314100    -3.69410940
H       -1.07060440   -34.29614260    -4.50810960
C       -0.00260450   -35.77814100    -3.42110940
H       -0.22160450   -35.92614360    -2.36410950
C       -0.69860450   -36.81214140    -4.32510950
H       -0.34060450   -36.70914080    -5.34910960
C       -0.46060450   -38.30014040    -3.94610950
H        0.49039550   -38.68114090    -4.33910940
H       -0.60460450   -38.33114240    -2.85910940
H       -1.25760450   -38.97714230    -4.27910950
O       -2.09860440   -36.55914310    -4.33010960
H       -2.22660450   -35.71014020    -4.76110940
C        1.51339550   -35.85414120    -3.56610940
O        2.03139540   -35.37914280    -4.49110940
N        2.14639540   -36.73314290    -2.78310940
H        1.58739550   -37.08014300    -2.01210950
C        3.59639550   -37.01314160    -2.86410950
H        3.68139550   -38.07414250    -2.63410950
H        3.93439560   -36.72914120    -3.86110950
C        4.36539550   -36.14314270    -1.90510950
O        4.01039550   -35.02914050    -1.54010950
N        5.55939530   -36.55514140    -1.51310940
H        5.77039580   -37.54214100    -1.60710940
C        6.57239530   -35.67914200    -0.79210950
H        6.28339530   -35.42714310     0.22789050
C        7.79939560   -36.42714310    -0.64810950
H        7.74639560   -37.16314320     0.15389050
H        8.02939510   -36.95814130    -1.57210950
O        9.02939510   -35.68214040    -0.36710950
H        8.87839510   -35.29714200     0.49989050
C        6.87039570   -34.40314100    -1.62710950
O        6.83639570   -34.38014220    -2.86210940
N        7.17739530   -33.30614090    -0.88410950
H        7.16539570   -33.38114170     0.12589050
C        7.71139570   -32.02114110    -1.41110940
H        7.26939540   -31.94114110    -2.40410950
C        7.30639550   -30.85414120    -0.36610950
H        6.23539540   -30.71814160    -0.17110950
H        7.73339560   -31.11814120     0.60989050
C        7.95639560   -29.54914280    -0.79210950
N        7.72139550   -28.87114140    -1.98910950
C        8.37839510   -27.69614220    -1.85610950
H        8.41839500   -26.97714230    -2.66010950
N        8.87739560   -27.51714130    -0.60110950
H        9.41539570   -26.70314220    -0.34210950
C        8.71439550   -28.66814230     0.09189050
H        9.08339600   -28.92214200     1.07489050
C        9.20539570   -32.09914020    -1.80510950
O        9.66539570   -31.47314260    -2.75810960
N        9.97639560   -32.81314090    -1.00010940
H        9.57639600   -33.30814360    -0.21110950
C       11.34839530   -33.03814320    -1.27010950
H       11.80639550   -32.06514360    -1.44610950
C       12.04639530   -33.59314350    -0.01710950
H       11.81839560   -32.86914060     0.76589050
H       11.69839570   -34.60914230     0.17289050
C       13.50139520   -33.72314070    -0.18710950
H       13.68839550   -34.27414320    -1.10810950
C       14.32239530   -32.42414090    -0.16710950
H       14.11139580   -31.78214260    -1.03110950
H       14.13139530   -31.84514240     0.74489050
H       15.40039540   -32.61914060    -0.21510950
C       14.16039560   -34.58314130     0.84789050
H       14.20139600   -34.07914350     1.82089050
H       13.67039590   -35.56214140     0.92389050
H       15.19439510   -34.81614300     0.56489050
C       11.52339550   -33.81614300    -2.57710960
O       12.44639590   -33.49514010    -3.32610940
N       10.69139580   -34.82914350    -2.86210940
H        9.99839590   -34.94214250    -2.13110950
C       10.70539570   -35.41214370    -4.19610930
H       11.67439560   -35.90414050    -4.28110930
C        9.60039520   -36.53614040    -4.14310930
H        8.75739570   -36.18914030    -3.54610940
H        9.32539560   -36.75214000    -5.17610930
C        9.99539570   -37.88114170    -3.54110960
O       11.09239580   -37.99914170    -2.94410940
O        9.16139510   -38.82714080    -3.50110960
C       10.39339540   -34.43414310    -5.30710940
O       11.06339550   -34.45614240    -6.29310940
N        9.51139550   -33.47514340    -5.14710950
H        8.94439510   -33.52814100    -4.31010960
C        9.28239540   -32.45414350    -6.20410970
H        9.04639530   -32.98814010    -7.12410930
C        8.01239590   -31.70314220    -5.81710960
H        7.23139570   -32.42414090    -5.57710930
H        8.16339590   -31.15614130    -4.88710930
C        7.45039560   -30.82114220    -6.91410970
H        6.72439580   -30.14514160    -6.46310950
H        8.24039550   -30.18514250    -7.31510930
C        6.87339540   -31.57814220    -8.08010960
O        6.91239550   -30.96014210    -9.20610900
O        6.39939550   -32.69214250    -7.88310960
C       10.48639580   -31.53114130    -6.40210960
O       10.70739560   -31.08314130    -7.54010960
N       11.28739550   -31.25414280    -5.34610940
H       10.97139550   -31.54014210    -4.42710970
C       12.61439510   -30.51914220    -5.41610960
H       12.40339570   -29.57014270    -5.90910960
C       13.22039510   -30.09414100    -4.06810950
H       13.48239520   -30.93414120    -3.42610960
C       14.59739590   -29.33214190    -4.22310970
H       15.01439570   -29.10214230    -3.23510960
H       15.38139530   -29.87314220    -4.76710940
H       14.37939550   -28.33814240    -4.63210960
C       12.23239520   -29.06314280    -3.43510940
H       12.74239540   -28.52114110    -2.62910940
H       11.86139580   -28.30114170    -4.13210960
H       11.35339550   -29.56114200    -3.00710940
C       13.62139510   -31.34114270    -6.22610950
O       14.31239510   -30.76214220    -7.05410960
N       13.77539540   -32.58514020    -5.85910940
H       13.18039510   -32.77614210    -5.06210950
C       14.70239540   -33.52314380    -6.47110940
H       15.69239520   -33.07414250    -6.39910940
C       14.69339560   -34.85414120    -5.62410930
H       13.66639520   -35.18714140    -5.47210930
H       15.26139550   -35.57914350    -6.20710950
C       15.43439580   -34.65414050    -4.32010940
H       16.47139550   -34.38514330    -4.52110960
H       14.91439530   -33.76614380    -3.96010950
C       15.41639520   -35.91814040    -3.39210940
H       16.09139630   -36.60714340    -3.89910960
H       15.74439530   -35.65414050    -2.38610960
C       13.95339580   -36.44514080    -3.15910960
H       13.36939530   -35.63514330    -2.72410940
H       13.61039540   -36.68614200    -4.16610960
N       13.80639550   -37.74514010    -2.39110950
H       12.85239510   -38.03714370    -2.55310940
H       14.54839520   -38.36114120    -2.69110940
H       14.07239530   -37.51414110    -1.44410940
C       14.32739540   -33.72814180    -8.02010920
O       15.26539520   -33.78314210    -8.82010940
N       13.05039600   -33.90314100    -8.30510900
H       12.42239570   -33.78914260    -7.51910920
C       12.57039550   -33.74114230    -9.68810940
H       13.14239600   -34.38614270   -10.35510920
C       11.04339500   -34.02614210    -9.73910900
H       10.81539540   -34.99614330    -9.29710960
H       10.47939590   -33.33914180    -9.10910990
C       10.48439600   -34.01914220   -11.18310930
H        9.40239520   -34.13514330   -11.11710930
H       10.70639510   -33.06914140   -11.66910930
C       10.93039510   -35.19314190   -12.02310940
H       11.89839550   -34.92914200   -12.44910910
H       10.93039510   -36.08014300   -11.39010910
C        9.94139580   -35.30714040   -13.19110970
H        9.16139510   -36.00414280   -12.88410950
H        9.64939590   -34.27214050   -13.36710930
N       10.56039520   -35.77114110   -14.45210930
H       10.84039590   -36.74114230   -14.47810940
H        9.82439520   -35.65014270   -15.13310910
H       11.37439540   -35.20314030   -14.64010910
C       12.84339520   -32.38114170   -10.38810920
O       13.26739600   -32.33514020   -11.53510950
N       12.59939580   -31.28214260    -9.66710950
H       12.06039520   -31.39814190    -8.81710910
C       12.81739520   -29.85514260   -10.12610910
H       12.16139510   -29.77014160   -10.99310970
C       12.31239510   -28.87314220    -9.07810970
H       11.28039550   -29.02114110    -8.75910950
H       12.83039570   -29.02114110    -8.13010980
C       12.36239530   -27.40414240    -9.37710950
H       13.26539520   -27.08614160    -9.89910980
H       11.56539540   -27.21714210   -10.09710980
S       12.23539540   -26.32914160    -7.90910960
C       13.98439600   -26.32814220    -7.48110960
H       14.59539510   -25.60714150    -8.03810980
H       14.05739590   -26.17514230    -6.39810940
H       14.42339520   -27.29414180    -7.75810960
C       14.29839520   -29.52314190   -10.43410970
O       14.54939560   -28.86814120   -11.46610930
N       15.21839520   -29.99414250    -9.61710930
H       14.89139560   -30.43714140    -8.76610950
C       16.69739530   -29.90014270    -9.89310930
H       16.95539470   -28.87214280   -10.14910980
C       17.58939550   -30.26414110    -8.65910910
H       17.33039470   -31.22814180    -8.22110940
C       19.10439490   -30.36014180    -9.07410910
H       19.22839550   -31.02314190    -9.93910980
H       19.43539620   -29.38914110    -9.46110920
H       19.84739490   -30.72614100    -8.35410980
C       17.46739580   -29.12814140    -7.67310950
H       18.12039570   -29.24314120    -6.79910950
H       17.74939540   -28.18714140    -8.16010950
H       16.41239550   -29.05814170    -7.38210960
C       16.98339460   -30.78814130   -11.13310910
O       17.65039630   -30.28514100   -11.97410960
N       16.54639630   -32.01714320   -11.26910970
H       15.98739530   -32.43714140   -10.53610990
C       16.90439610   -32.91214370   -12.36610980
H       17.98839570   -32.83014300   -12.44710920
C       16.56539540   -34.32614140   -11.99810980
H       15.50139520   -34.48214340   -11.78610990
H       16.77339550   -35.01014330   -12.83110900
H       17.24039460   -34.59114070   -11.17510990
C       16.41339490   -32.52414320   -13.78310970
O       17.27339550   -32.57514190   -14.69810960
N       15.12939550   -32.16414260   -13.89310930
H       14.53539560   -32.31814190   -13.08710960
C       14.63239570   -31.29514120   -14.98710920
H       14.67339520   -31.97314260   -15.83910940
C       13.21039580   -30.86114120   -14.71310900
H       13.18139550   -30.29714200   -13.78110980
H       12.83339600   -30.16414260   -15.46210960
C       12.20639510   -31.91914180   -14.72010990
H       12.14239600   -32.43514250   -13.76210980
H       11.26239590   -31.41814230   -14.93110940
C       12.41239550   -33.04114150   -15.69910910
O       12.53639510   -34.16814040   -15.32510950
O       12.49739550   -32.71814350   -16.94110870
C       15.51039510   -30.01414110   -15.34610940
O       15.86139580   -29.77114110   -16.49711040
N       15.87039570   -29.22714230   -14.29710960
H       15.50139520   -29.40014270   -13.37010960
C       16.74639510   -28.05714230   -14.47110940
H       16.24939540   -27.37714200   -15.16210940
C       16.85839460   -27.18414120   -13.18510910
H       15.89739510   -26.67514230   -13.04210950
H       16.89039610   -27.88614270   -12.34310910
C       18.04939460   -26.15114210   -13.15810970
C       19.29139520   -26.54514120   -12.57810970
H       19.48339460   -27.56814190   -12.28910920
C       20.30339620   -25.55214120   -12.38210960
H       21.30239490   -25.85314180   -12.10310940
C       20.11339570   -24.20714190   -12.85810950
O       21.08239560   -23.26314160   -12.72410960
H       20.78039550   -22.35314180   -12.77710910
C       18.87439540   -23.86414150   -13.49310970
H       18.72839550   -22.90914150   -13.97610950
C       17.85539630   -24.86114120   -13.63510990
H       16.94139480   -24.55114170   -14.11810970
C       18.09439470   -28.48514180   -15.09310910
O       18.48739620   -27.77114110   -16.01410870
N       18.73439600   -29.59814260   -14.77710910
H       18.31839560   -30.32414250   -14.20610900
C       20.01439480   -30.03814130   -15.28810980
H       20.71039580   -29.21514130   -15.44910910
C       20.60739520   -31.01114270   -14.28910920
H       19.76439480   -31.65814210   -14.04710960
H       21.41839600   -31.58914180   -14.73010920
C       21.12739560   -30.43514250   -12.92310910
H       21.68439480   -29.50814250   -13.06110950
H       20.25139620   -30.17914200   -12.32610990
C       21.96139530   -31.47114180   -12.13310910
H       21.37439540   -32.38314060   -12.01910970
H       22.81539540   -31.80114170   -12.72510910
N       22.37339590   -30.89914130   -10.85010910
H       22.12739560   -29.92414280   -10.75810910
C       22.89739610   -31.42714120    -9.83710960
N       23.28639600   -32.60314180    -9.79110910
H       23.57639500   -33.04214100   -10.65310960
H       23.74639510   -32.95414350    -8.96310900
N       23.02839470   -30.84214210    -8.68310930
H       22.73239520   -29.88314250    -8.56810950
H       23.49239540   -31.43514250    -8.01010990
C       19.87539480   -30.73214150   -16.70010950
O       20.94139480   -31.01314160   -17.27710910
N       18.75939560   -31.00714110   -17.38910870
H       17.91339490   -30.77314190   -16.88311000
C       18.67439460   -31.48814200   -18.76310920
H       19.31739620   -32.36814120   -18.75111010
C       17.29839520   -32.03714370   -19.18111040
H       16.57039640   -31.27514270   -18.90411000
H       17.18239590   -32.03114320   -20.26410870
C       16.90139580   -33.36614230   -18.42610930
H       17.54839520   -34.16014100   -18.79710960
H       17.08339500   -33.23514180   -17.35910990
C       15.38039590   -33.49714280   -18.64910890
H       14.85439590   -32.72614290   -18.08510970
H       15.21339510   -33.54314040   -19.72510910
C       14.97239590   -34.82114030   -18.01710890
H       15.31839560   -35.66214370   -18.61710930
H       15.49839590   -35.00014110   -17.07910920
N       13.53939530   -34.99314120   -17.90110970
H       12.99839590   -34.47814180   -18.58010860
H       13.30539510   -35.97514340   -17.93310930
H       13.11439510   -34.64514160   -17.05311010
C       19.12939640   -30.53614230   -19.89711000
O       18.86639600   -29.36714170   -19.78310970
N       19.94739530   -30.93114280   -20.85310940
C       20.49139600   -32.30514140   -20.94110870
H       19.65839580   -33.01414110   -20.85811040
H       21.18439480   -32.42814250   -20.09910960
C       21.20639610   -32.37014010   -22.32810970
H       20.36239620   -32.52714160   -23.01210980
H       21.93739510   -33.18514250   -22.39410970
C       21.69939610   -30.93414120   -22.49810980
H       21.89239500   -30.62814140   -23.53410910
H       22.59239580   -30.83314130   -21.87010960
C       20.55339620   -30.04014210   -21.87310980
H       21.07639500   -29.20914270   -21.40110970
C       19.68739510   -29.44614220   -22.97311020
O       20.12139510   -28.56914140   -23.66810990
N       18.41639520   -29.85314180   -23.14810940
H       18.29239460   -30.83114240   -22.91510960
C       17.45739560   -29.23814200   -24.05810930
H       17.81739620   -28.32114220   -24.52310940
C       17.33439640   -30.27614210   -25.28110890
H       17.00639530   -31.24014280   -24.89110950
C       16.33539580   -29.84614180   -26.32711030
H       16.16739460   -30.78714180   -26.86511040
H       15.39839550   -29.43214230   -25.93310930
H       16.67439460   -29.07914160   -27.03410910
C       18.67439460   -30.39514160   -25.99510960
H       19.15239520   -29.44614220   -26.26910970
H       19.38239480   -30.89714240   -25.32310870
H       18.54739570   -31.01914220   -26.88810920
C       16.13139530   -28.99214170   -23.40910910
O       15.76839540   -29.74414250   -22.54310990
N       15.35039520   -28.05314250   -23.89510920
H       15.76239590   -27.52214240   -24.65411000
C       13.95439530   -27.78914260   -23.39810940
H       13.74839590   -28.60414120   -22.70410920
C       13.94639590   -26.42614170   -22.75010870
H       14.11839580   -25.65514180   -23.50111010
C       12.51939580   -26.14014240   -22.30710980
H       12.45539570   -25.15114210   -21.83710860
H       11.79139520   -26.04014210   -23.12110900
H       12.22339530   -26.93714140   -21.61310960
C       14.79739570   -26.25314140   -21.52810860
H       15.84439560   -26.44314190   -21.79710960
H       14.66539570   -25.22814180   -21.16210940
H       14.51639560   -26.99214170   -20.76710890
C       12.96539590   -27.81714250   -24.54710960
O       12.90739540   -26.94714160   -25.39410970
N       12.26039510   -28.94014170   -24.59610940
H       12.25139520   -29.57714270   -23.80910870
C       11.29439540   -29.34514240   -25.73810960
H       11.62539580   -28.77514270   -26.60610960
C       11.42339520   -30.90514180   -25.97910880
H       12.47639560   -31.18614200   -26.01710890
H       10.88339520   -31.35814290   -25.14810940
C       10.83139510   -31.47214130   -27.29410930
H        9.85639570   -30.98714260   -27.35710910
H       11.48439600   -31.11714170   -28.09111020
C       10.80839540   -32.99314120   -27.42210960
H       11.86039540   -33.26014330   -27.52911000
H       10.25439550   -33.43014140   -26.59210970
C       10.17239570   -33.42714310   -28.74910930
H        9.12939550   -33.11314010   -28.79510880
H       10.68339540   -33.00414280   -29.61410900
N       10.25339510   -34.89914320   -28.84310910
H       11.22539520   -35.16214370   -28.75910950
H        9.71839520   -35.38914110   -28.14011000
H        9.86339570   -35.25414280   -29.70410920
C        9.86139580   -28.93314170   -25.52610970
O        9.41239550   -29.33914180   -24.41110990
N        9.16739560   -28.24914170   -26.47410960
H        9.64139560   -28.16214180   -27.36511040
C        7.85539530   -27.60214230   -26.32610890
H        7.51439570   -27.63214110   -25.29010960
C        8.08639530   -26.16214180   -26.63510890
H        8.44139580   -26.11914250   -27.66411020
H        7.12639570   -25.64414220   -26.64011000
C        9.09839530   -25.42714120   -25.78510860
H       10.07939530   -25.89614110   -25.71510890
C        9.28139590   -24.03314210   -26.41210940
H        9.80639550   -24.04814150   -27.37510870
H        8.29339500   -23.55614280   -26.43010900
H        9.86839580   -23.46714210   -25.67710880
C        8.74439530   -25.26814270   -24.33210950
H        9.48439600   -24.66914180   -23.78710940
H        7.87239550   -24.61514280   -24.20810890
H        8.67739580   -26.27114110   -23.89311030
C        6.74239540   -28.22814180   -27.24110980
O        6.97039560   -28.54014210   -28.37310980
N        5.65439560   -28.40814210   -26.66810990
H        5.53939530   -28.06114200   -25.72311020
C        4.56239560   -29.27714160   -27.23210910
H        4.51139550   -29.19814110   -28.31810950
H        5.00039530   -30.24214170   -26.98011020
C        3.18939540   -29.17114260   -26.55810930
O        2.29139540   -29.87714200   -27.00610920
N        3.00739550   -28.33914180   -25.53510860
H        3.76639560   -27.76314160   -25.19010930
C        1.68239560   -27.88214110   -25.05010990
H        1.33139550   -27.09814260   -25.72210880
H        1.03039550   -28.75514220   -25.06410980
C        1.76039550   -27.50514220   -23.57910920
O        2.44939540   -26.59314160   -23.22710990
N        1.05939560   -28.24414250   -22.66010860
H        0.68739550   -29.11914250   -23.01010890
C        1.04039550   -27.90114210   -21.18910980
H        1.20539550   -26.82614140   -21.12310980
C       -0.29160450   -28.27014160   -20.55910870
H       -0.35760450   -29.35814290   -20.58610920
H       -0.24960450   -27.78514100   -19.58310890
C       -1.58660450   -27.73214150   -21.33210950
H       -2.40260460   -27.79714200   -20.61310960
H       -1.45660450   -26.72414210   -21.72610860
C       -2.03160450   -28.56814190   -22.57411000
O       -1.32060440   -29.48314290   -23.08510970
O       -3.13560440   -28.32114220   -23.08411030
C        2.17139550   -28.50614170   -20.34910960
O        2.03539560   -28.88114170   -19.18111040
N        3.31839560   -28.73214150   -20.96010970
H        3.27739550   -28.48014260   -21.94010930
C        4.42939570   -29.55714230   -20.52110860
H        4.03639550   -30.25614170   -19.78310970
C        5.03439570   -30.22814180   -21.73210910
H        5.85139560   -30.82514190   -21.32711030
C        4.01139550   -31.13914110   -22.48011020
H        4.46939560   -31.58414270   -23.37211040
H        3.63539550   -31.95514110   -21.85110860
H        3.19639560   -30.50314140   -22.84811020
O        5.59039550   -29.35714150   -22.69410900
H        6.42539550   -29.06814190   -22.31910900
C        5.55439570   -28.79914280   -19.82810970
O        6.52739570   -29.41814230   -19.40110970
N        5.53639550   -27.46914100   -19.91910930
H        4.64439540   -27.03414150   -20.12310980
C        6.54239560   -26.59114270   -19.34210970
H        7.52539540   -26.98714260   -19.59811020
C        6.40339570   -25.13414190   -19.89810940
H        6.08539530   -25.22814180   -20.93610950
H        5.59039550   -24.70914270   -19.31011010
C        7.66639570   -24.24314120   -19.73810960
H        7.90839530   -24.06314280   -18.69010930
C        8.93939590   -24.82014270   -20.37911030
H        9.32239530   -25.57314110   -19.68010900
H        8.80339530   -25.30114170   -21.35610960
H        9.64539530   -23.98714260   -20.48210910
C        7.38039540   -22.89514160   -20.38910870
H        8.21039580   -22.25314140   -20.06910900
H        7.35839560   -23.13114170   -21.46010970
H        6.40139530   -22.46214100   -20.15210910
C        6.54139570   -26.52514270   -17.80710980
O        5.45039560   -26.50614170   -17.28510860
N        7.64439540   -26.28514100   -17.16310880
H        8.53239540   -26.23114200   -17.64610860
C        7.70639560   -26.19114110   -15.67410950
H        6.70539570   -25.98114200   -15.29610920
C        8.17339520   -27.53814130   -15.10010910
H        8.11339570   -27.56414220   -14.01210980
C        7.41939540   -28.76014140   -15.64810940
H        7.84539560   -29.69714160   -15.26810930
H        6.36839530   -28.72514150   -15.33710960
H        7.41039560   -28.80314250   -16.74411010
O        9.52039530   -27.71214100   -15.50810910
H       10.16239550   -27.74014280   -14.79410930
C        8.67939570   -25.01514240   -15.23510930
O        9.46539590   -24.60414120   -16.09610940
N        8.62639520   -24.58214190   -13.96710970
H        8.06439590   -25.05814170   -13.27110960
C        9.39839550   -23.48214150   -13.35810950
H        9.37439540   -22.73414230   -14.15110970
C        8.81239510   -22.92614170   -12.05110930
H        9.14939590   -21.90114210   -11.89810940
C        7.28139540   -22.93914220   -12.09410950
H        6.90739540   -23.95314220   -12.28410910
H        6.80339570   -22.82014270   -11.11410900
H        6.86739540   -22.19314190   -12.78410910
C        9.25039580   -23.63414190   -10.70810990
H        8.58739570   -23.28814130    -9.91610910
H        9.11739540   -24.69914250   -10.89410970
C       10.67039590   -23.22914120   -10.22110940
H       10.61939530   -22.13614270   -10.13410950
H       11.00439550   -23.67814250    -9.27710910
H       11.40839580   -23.52814100   -10.97510910
C       10.86139580   -23.84414100   -13.35410980
O       11.67439560   -22.94214250   -13.55110930
N       11.23739530   -25.12314220   -13.17810920
H       10.53839590   -25.84014130   -13.02610970
C       12.60139560   -25.67114260   -13.30210970
H       13.23239520   -25.15114210   -12.58110900
C       12.66239550   -27.15414240   -13.11610980
H       13.62739560   -27.50314140   -13.48410990
H       12.47739510   -27.42814250   -12.07710930
O       11.54239560   -27.76814270   -13.76110940
H       11.18139550   -28.46714210   -13.21110920
C       13.22139550   -25.43114280   -14.70610900
O       14.30439570   -24.84314160   -14.81910990
N       12.49539570   -25.71814160   -15.81610970
H       11.58939550   -26.16014100   -15.71610930
C       13.00039580   -25.49514200   -17.23711010
H       14.00039580   -25.91114230   -17.36110880
C       12.06939510   -26.12014200   -18.23210910
H       11.04239560   -25.88014220   -17.95710950
H       12.07839580   -25.60314180   -19.19110870
C       12.08139510   -27.67314150   -18.36511040
H       12.95839600   -28.00014110   -18.92411040
H       12.16439530   -28.09514240   -17.36410900
C       10.86639600   -28.26114270   -19.08710860
O       10.63239570   -28.23714260   -20.25610920
N        9.99139600   -28.88214110   -18.32910920
H        9.29139520   -29.41614150   -18.83111000
H       10.00239560   -28.91514210   -17.31610870
C       13.17939570   -23.98214150   -17.53211020
O       14.02539540   -23.57114220   -18.31810950
N       12.28739550   -23.14314270   -16.95911030
H       11.41439530   -23.46514130   -16.55910870
C       12.34139540   -21.71214100   -17.16510960
H       12.62039570   -21.51214220   -18.20010950
C       10.97439580   -20.99814220   -16.93210980
H       10.63839530   -21.26314160   -15.93010900
C       11.06539540   -19.46414180   -17.06910900
H       11.33439540   -19.19914250   -18.09910960
H       10.15239520   -18.94414140   -16.75411030
H       11.80539510   -19.10514260   -16.34210970
C        9.90939520   -21.51514240   -17.90411000
H        9.84139540   -22.60514260   -17.80710980
H        8.91739560   -21.20714190   -17.55010990
H       10.17439560   -21.28414150   -18.94310950
C       13.49439530   -21.14014240   -16.30710980
O       14.26839540   -20.27514270   -16.75510980
N       13.70639510   -21.66214180   -15.10410980
H       13.04139520   -22.27714160   -14.65010930
C       15.01439570   -21.30814170   -14.38110920
H       15.08739570   -20.24214170   -14.16810990
C       14.97639560   -21.99014280   -12.97310920
H       15.05539510   -23.08314130   -13.01610950
H       15.73739530   -21.54014210   -12.32410910
H       14.05539510   -21.68714140   -12.46110920
C       16.24039460   -21.73214150   -15.23810960
O       17.24639510   -21.03814130   -15.29210950
N       16.18939590   -22.82114220   -15.97010990
H       15.39939590   -23.44714160   -15.86310960
C       17.33639530   -23.29914280   -16.83910940
H       18.24239540   -23.29414180   -16.23311040
C       17.04439540   -24.68514250   -17.44310950
H       16.98439600   -25.44914250   -16.65810970
H       16.01739500   -24.82414250   -17.80410960
H       17.73439600   -24.95114140   -18.25310900
C       17.66439630   -22.36314200   -17.98610880
O       18.81239510   -22.25714110   -18.39110950
N       16.64439580   -21.72614100   -18.54410930
H       15.72139550   -21.99014280   -18.22210880
C       16.77739520   -20.59014130   -19.43010900
H       17.52239610   -20.85214230   -20.18111040
C       15.40739540   -20.50614170   -20.27110860
H       14.87439540   -21.45614240   -20.30910870
C       14.41839500   -19.50114250   -19.83411030
H       14.89739510   -18.58414270   -19.47010990
H       13.68739510   -19.33914180   -20.63510890
H       13.80139540   -19.75414280   -18.96210860
C       15.77339550   -20.17814250   -21.69810870
H       14.87239550   -19.82114220   -22.19810870
H       16.45539470   -19.32814220   -21.70010950
C       16.19539640   -21.32714270   -22.57011030
H       17.17339520   -21.77814100   -22.36010930
H       15.40939520   -22.09114270   -22.62510870
H       16.22539520   -20.93814280   -23.59510990
C       17.15939520   -19.25614170   -18.80210880
O       17.67039490   -18.39114190   -19.42811010
N       16.87839510   -19.02914240   -17.51410870
H       16.30739590   -19.74014280   -17.07310870
C       17.24439620   -17.80414200   -16.78410910
H       16.94039540   -16.85914230   -17.23311040
C       16.70039560   -17.75414280   -15.33410930
H       16.84139630   -16.73414230   -14.97810940
H       15.61739540   -17.83114240   -15.43310930
O       17.33839610   -18.61814120   -14.45510960
H       17.25239560   -19.54014210   -14.70610900
C       18.75539590   -17.67914200   -16.65210910
O       19.24639510   -16.57314110   -16.58610920
N       19.54539490   -18.76614190   -16.73410990
H       19.16339490   -19.67614170   -16.50510980
C       20.97739600   -18.83114240   -16.70810890
H       21.24239540   -18.19214250   -15.86610980
C       21.33839610   -20.30514140   -16.54510880
H       20.86739540   -20.90114210   -17.33710860
H       22.41739460   -20.38414190   -16.72410960
H       21.09339520   -20.72914120   -15.56310940
C       21.54439540   -18.19214250   -17.96210860
O       21.71739580   -18.89614110   -18.97810940
N       21.73939510   -16.84614180   -17.95110890
H       21.37939640   -16.33814240   -17.15210910
C       22.32739640   -16.14414220   -19.11610980
H       21.72439580   -16.35214230   -20.00010870
C       22.37539480   -14.65514180   -18.82310870
H       21.64739610   -14.40214160   -18.05311010
H       23.35839460   -14.40414240   -18.42510990
C       21.85739520   -13.84414200   -19.99011040
H       21.04939460   -14.30214210   -20.56110950
H       21.52939610   -12.90414240   -19.54710960
C       22.90739630   -13.59514240   -21.11911010
H       23.84139630   -13.24114230   -20.68310930
H       23.01639560   -14.56314180   -21.60710910
N       22.38739590   -12.70514200   -22.11911010
H       21.40439610   -12.47814180   -22.06510930
C       23.02639580   -12.44114210   -23.28610990
N       24.24739650   -12.85114190   -23.53410910
H       24.81039620   -13.22114180   -22.78110890
H       24.60339550   -12.61414150   -24.44911000
N       22.47539520   -11.84514240   -24.27310940
H       21.54439540   -11.46614170   -24.17811010
H       22.93439480   -11.65314200   -25.15210910
C       23.76739500   -16.60114100   -19.44710920
O       24.08439640   -16.64914130   -20.65210910
N       24.53739550   -17.07214160   -18.51210980
H       24.24639510   -16.98214150   -17.54611020
C       25.96139530   -17.47014240   -18.77511020
H       26.23439600   -17.21114160   -19.79810910
C       26.80339620   -16.69814110   -17.77710910
H       26.42139630   -16.94814110   -16.78710940
H       27.85739520   -16.97614100   -17.79210850
C       26.69739530   -15.20214180   -17.85010910
O       26.70239640   -14.57214160   -16.76410870
O       26.59539600   -14.62214180   -18.92910960
C       26.23339460   -18.94514270   -18.59710880
O       25.62039570   -19.49314120   -17.73610880
N       27.20639610   -19.58514210   -19.27810860
H       27.60739520   -19.06714250   -20.05110930
C       27.39639470   -20.99614140   -19.23711010
H       28.42239570   -21.33414270   -19.09710880
H       26.72039600   -21.37214280   -18.46910860
C       26.91639520   -21.55914120   -20.59910960
O       26.96839520   -20.82714270   -21.56410980
N       26.67139630   -22.87314220   -20.74711040
H       26.72839550   -23.44614220   -19.91310880
C       26.59539600   -23.54014210   -22.06311040
H       27.39339640   -23.17114260   -22.70810890
C       26.87639620   -24.97814180   -21.83710860
H       26.00839610   -25.46214100   -21.38810920
H       27.05539510   -25.49414250   -22.78010940
O       27.95939640   -25.15014270   -20.96210860
H       28.18939590   -26.08214190   -20.97110940
C       25.25639530   -23.35514260   -22.66710850
O       25.12739560   -23.40014270   -23.89210890
N       24.26239590   -23.10514260   -21.83411030
H       24.51039510   -23.04314230   -20.85410880
C       22.87139510   -22.89014240   -22.16910930
H       22.46139530   -22.40114210   -21.28510860
H       22.91639520   -22.20614240   -23.01710890
C       22.07439610   -24.18814280   -22.45211030
O       22.52839470   -25.30514140   -22.45110890
N       20.81339650   -24.06114200   -22.80311010
H       20.43939590   -23.12314220   -22.71611020
C       19.97539520   -25.17314150   -23.31110950
H       20.58139610   -26.06814190   -23.45510860
C       18.84039500   -25.57614140   -22.31510930
H       18.29539490   -26.39014240   -22.79410930
C       19.36239620   -26.24614140   -21.05110930
H       20.11639600   -25.65214160   -20.52010920
H       18.47839550   -26.46414180   -20.43910980
H       19.74539570   -27.24414250   -21.29911040
C       17.98139570   -24.42414280   -21.92610930
H       17.04339600   -24.66814230   -21.41310880
H       18.53539470   -23.71414180   -21.30110930
H       17.70939640   -23.92414280   -22.86410900
C       19.44339560   -24.77314190   -24.71510890
O       19.07539560   -23.61314200   -24.93811040
N       19.28339580   -25.81814190   -25.55010990
H       19.33739470   -26.77914240   -25.23410990
C       18.58239560   -25.61414150   -26.79110910
H       18.73339460   -24.60414120   -27.17010880
C       19.02739520   -26.64914130   -27.77810860
H       18.69839480   -27.63714220   -27.45410920
C       18.51439480   -26.25714110   -29.17310910
H       18.85239600   -25.23514180   -29.38611030
H       18.96639630   -26.80714230   -30.00811000
H       17.42139630   -26.34314160   -29.20810890
O       20.40739630   -26.65514180   -27.91210940
H       20.58439640   -27.56514170   -28.16110990
C       17.15339470   -25.84814260   -26.59210970
O       16.74839590   -26.87214280   -26.06610870
N       16.33639530   -24.91314130   -27.06510930
H       16.75739480   -24.03314210   -27.34111020
C       14.86439510   -25.21814160   -27.28810880
H       14.54639530   -25.74514200   -26.38810920
C       14.12739560   -23.86214260   -27.31311040
H       14.67139530   -23.31214140   -28.08111000
C       12.63539510   -23.94014170   -27.57011030
H       12.12339590   -24.38414190   -26.70710950
H       12.24539570   -22.91514210   -27.60010910
H       12.43239590   -24.50214200   -28.48910900
C       14.34839530   -23.23514180   -25.89910890
H       13.99839590   -22.19814110   -25.82210920
H       13.86939530   -23.85914230   -25.13510890
H       15.39839550   -23.20914270   -25.58411030
C       14.58339600   -26.06514170   -28.51910970
O       15.18239590   -25.86814120   -29.55210880
N       13.57839580   -26.90014270   -28.43010900
H       13.31939510   -27.14714240   -27.48311040
C       13.16239550   -27.82514190   -29.55311010
H       13.49339580   -27.34614180   -30.47510910
C       13.62539580   -29.23814200   -29.40110970
H       13.52739520   -29.49814220   -28.34710880
H       12.98139570   -29.92214200   -29.95310970
C       15.10939600   -29.29214290   -29.72910880
H       15.59839530   -28.39614110   -29.34811020
H       15.57039550   -30.08314130   -29.13710980
C       15.43939590   -29.56114200   -31.21611020
O       14.55539510   -29.81314280   -32.06510930
O       16.67439460   -29.62714200   -31.45810890
C       11.57039550   -27.86214260   -29.61310960
O       10.79639530   -28.46814160   -28.86310960
N       11.11739540   -27.18514250   -30.67210960
H       11.77839570   -26.81414220   -31.34310910
C        9.70939540   -26.95814130   -31.02610970
H        9.12839510   -26.81114200   -30.11511040
C        9.56339550   -25.84714130   -32.01810840
H        9.93439580   -26.09614180   -33.01311110
H        8.49539570   -25.64614110   -32.09611130
C       10.20639510   -24.55314250   -31.53211020
H       11.28139590   -24.63714220   -31.37310980
C        9.99039550   -23.44114110   -32.54911040
H       10.56739520   -22.53314210   -32.33510970
H       10.25139520   -23.79714200   -33.55310820
H        8.98439600   -23.00414280   -32.53210830
C        9.61939530   -24.12414170   -30.18310930
H        9.90939520   -23.10714150   -29.89011000
H        8.54739570   -23.92514230   -30.31011010
H        9.90939520   -24.78914260   -29.36010930
C        9.16639520   -28.31314280   -31.52810860
O        9.74039550   -29.15514180   -32.20011140
N        7.87739560   -28.51314160   -31.20611000
H        7.47439580   -27.93914220   -30.47610860
C        7.04939560   -29.61714170   -31.69810870
H        7.68439530   -30.50314140   -31.71410940
C        5.89839550   -29.98314290   -30.83710860
H        6.28039550   -30.46914100   -29.93910980
H        5.39639570   -29.07814220   -30.49510960
O        5.05739550   -30.81614110   -31.49910930
H        5.47339530   -31.68014140   -31.54611020
C        6.62039570   -29.27314190   -33.10610960
O        5.86239530   -28.39014240   -33.40211110
N        7.09739540   -29.93414120   -34.15810780
H        7.55439570   -30.81014250   -33.93610760
C        6.71239570   -29.66114230   -35.58510970
H        6.66639570   -28.58414270   -35.74911120
C        7.75839570   -30.35714150   -36.50011060
H        8.76239590   -30.02114110   -36.24211120
H        7.69739530   -31.43814280   -36.37511060
C        7.48339560   -30.01214220   -37.92411040
H        8.33039570   -30.45414160   -38.45011140
H        6.60639570   -30.49814220   -38.35210800
C        7.59439560   -28.53714180   -38.19110870
O        8.52939510   -27.86414150   -37.74010850
O        6.74639560   -28.09914210   -39.00811000
C        5.23939560   -30.04214290   -35.92110820
O        4.63739540   -29.50214200   -36.80611040
N        4.68939540   -30.89214130   -35.09011080
H        5.32439570   -31.35414120   -34.45111080
C        3.23739550   -31.13014220   -34.98410800
H        2.81239560   -31.16914180   -35.98711010
C        3.10039540   -32.48614120   -34.27711110
H        2.06839560   -32.82714080   -34.42411040
H        3.74739550   -33.22114180   -34.77111050
H        3.31339550   -32.48214340   -33.20111080
C        2.40639540   -30.00714110   -34.30010990
O        1.18839550   -30.02214240   -34.48110960
N        2.96539550   -29.00614170   -33.60411070
H        3.94739560   -29.12114140   -33.38111110
C        2.27639560   -27.84114270   -33.06510930
H        1.23539560   -28.02414130   -32.79811100
C        3.05339550   -27.32714270   -31.79611020
H        4.08239560   -26.99414250   -31.97311020
H        2.60439560   -26.41014100   -31.39510920
H        3.06139540   -28.06714250   -30.98610880
C        2.25039550   -26.63014220   -34.05110930
O        1.63739550   -25.59514240   -33.83010860
N        2.93839550   -26.72714230   -35.14810940
H        3.62139560   -27.46714210   -35.25611110
C        2.77139540   -25.67014120   -36.12910840
H        3.19439550   -24.77814100   -35.66810990
C        3.73539540   -25.88214110   -37.37910840
H        4.74939540   -26.09114270   -37.03810880
H        3.42639540   -26.71914100   -38.00510790
C        3.77739550   -24.62614250   -38.34510800
H        2.79139540   -24.24914170   -38.61610790
H        4.22339530   -23.82514190   -37.75611110
C        4.56239560   -24.85914230   -39.68111040
H        4.11039540   -25.58614160   -40.35511020
H        4.64739560   -23.91314130   -40.21611020
N        5.92639540   -25.34414100   -39.46810910
H        6.04239560   -26.32814220   -39.27211000
C        7.00339560   -24.67214200   -39.08311080
N        7.02139570   -23.37714200   -39.10311130
H        6.23939560   -22.80314250   -39.38610840
H        7.93939540   -22.95914270   -39.14310840
N        8.04139520   -25.27714160   -38.61011120
H        8.02539540   -26.26714130   -38.41110990
H        8.89339540   -24.78414150   -38.38510890
C        1.36939550   -25.39014240   -36.63911060
O        0.97239550   -24.29714200   -36.81211090
N        0.64739550   -26.49514200   -36.90710830
H        1.17039550   -27.36214260   -36.88911060
C       -0.74160450   -26.44914250   -37.37810900
H       -0.81660450   -25.88214110   -38.30611040
C       -1.02160450   -27.95914270   -37.70211030
H       -1.06960450   -28.65714260   -36.85710910
H       -1.98260450   -27.99514200   -38.22911070
H       -0.30060450   -28.37914280   -38.41410830
C       -1.81460450   -25.90814210   -36.39410780
O       -2.61060450   -25.07814220   -36.83911130
N       -1.71960450   -26.30114170   -35.11211010
H       -1.02760450   -26.93814280   -34.73511120
C       -2.61960460   -25.71214100   -34.15810780
H       -3.65660450   -25.97414210   -34.36811070
H       -2.35660460   -26.11214260   -33.17810820
C       -2.47660450   -24.18514250   -34.04911040
O       -3.45260450   -23.46414180   -33.76210780
N       -1.22860440   -23.64314270   -34.10810850
H       -0.38560450   -24.19114110   -34.23511120
C       -0.92660450   -22.11914250   -34.11711120
H       -1.48760450   -21.54714200   -33.37810900
C        0.56039550   -21.87214280   -33.81810760
H        1.19639550   -22.41014100   -34.52011110
C        1.06639550   -20.46014210   -33.92710880
H        0.77139550   -20.14614110   -34.93510820
H        0.74539550   -19.89114190   -33.04610820
H        2.16239550   -20.50114250   -33.88010790
C        0.94039550   -22.41714290   -32.43711090
H        2.01439550   -22.39814190   -32.21310810
H        0.36039550   -21.81214140   -31.73011020
H        0.58139550   -23.43114280   -32.22010800
C       -1.29860450   -21.49914170   -35.44010930
O       -2.02460460   -20.56714250   -35.45410920
N       -1.01560450   -22.17414280   -36.57511140
H       -0.46560450   -23.02414130   -36.60810850
C       -1.41860450   -21.63814160   -37.89110950
H       -1.22260450   -20.56714250   -37.94110870
C       -0.75760450   -22.38214110   -39.12411120
H        0.28839550   -22.66314130   -39.00510790
H       -1.36160450   -23.26614190   -39.32910920
C       -0.86860450   -21.53214260   -40.44511030
H       -1.89060450   -21.20414160   -40.63211060
H       -0.21560450   -20.66514210   -40.34811020
C       -0.48360450   -22.37914280   -41.66810990
H        0.50339550   -22.81214140   -41.50611110
H       -1.32560440   -23.05714230   -41.80410770
C       -0.33060450   -21.35114100   -42.83411030
H        0.17639550   -20.50214200   -42.37611010
H        0.33439550   -21.77414130   -43.58610920
N       -1.64160440   -20.92014120   -43.31110760
H       -2.19160440   -21.72114180   -43.58710860
H       -2.05260440   -20.41414260   -42.54010770
H       -1.57160450   -20.32714270   -44.12611010
C       -2.94260450   -21.62514110   -38.06311040
O       -3.32560440   -20.68214230   -38.65110780
N       -3.72560450   -22.49714280   -37.50011060
H       -3.25860450   -23.32314110   -37.14410780
C       -5.20160440   -22.46514130   -37.44610980
H       -5.54660460   -22.53814130   -38.47710800
C       -5.72160430   -23.71414180   -36.71810910
H       -5.28260470   -23.71414180   -35.71210860
H       -6.81660460   -23.66014100   -36.68510820
H       -5.35660460   -24.64514160   -37.17110820
C       -5.86060430   -21.23214150   -36.79610820
O       -6.75960450   -20.67914200   -37.37810900
N       -5.25860450   -20.75314140   -35.70211030
H       -4.44360450   -21.27814100   -35.40710830
C       -5.63360450   -19.54714200   -34.98810960
H       -6.68560460   -19.64114190   -34.72010800
C       -4.86560440   -19.50914190   -33.63010790
H       -5.49060440   -18.87814140   -32.99710850
H       -4.82160430   -20.52214240   -33.22911070
O       -3.52460460   -19.05414200   -33.76610950
H       -3.04160450   -19.69514270   -34.29310990
C       -5.41260430   -18.21414180   -35.82511140
O       -6.16760440   -17.26814270   -35.75111010
N       -4.23660470   -18.14714240   -36.50011060
H       -3.58660460   -18.91014100   -36.35710910
C       -3.86960460   -17.06414220   -37.32711030
H       -4.03860430   -16.12914280   -36.79510880
C       -2.42260460   -17.07914160   -37.77711110
H       -1.86960450   -16.47014240   -37.06211090
H       -2.01660440   -18.09014130   -37.74911120
O       -2.14660450   -16.45414160   -39.06510930
H       -2.12460450   -15.52514170   -38.82310870
C       -4.78960470   -17.07214160   -38.65411000
O       -5.46460440   -16.05414200   -38.93610760
N       -4.88860460   -18.22714230   -39.28511050
H       -4.35360430   -19.02514270   -38.96611020
C       -5.73960450   -18.23814200   -40.49411010
H       -5.31860450   -17.50314140   -41.18111040
C       -5.61060430   -19.59914210   -41.17311100
H       -5.77760460   -20.31214140   -40.36510850
H       -6.50260450   -19.65514180   -41.79610820
C       -4.42660430   -19.91214180   -42.02111050
O       -3.59460450   -19.05114170   -42.39210890
O       -4.31760450   -21.06914140   -42.42710880
C       -7.19760470   -17.80614280   -40.26810840
O       -7.77460430   -16.96314240   -41.02310940
N       -7.84660430   -18.26714130   -39.17510990
H       -7.49560450   -19.01814270   -38.59210970
C       -9.25160410   -17.80814170   -38.89511110
H       -9.89660450   -18.14614110   -39.70711140
C       -9.69360450   -18.55114170   -37.62010960
H       -9.45060440   -19.61914250   -37.68210980
H       -9.17060470   -18.17214200   -36.73410800
C      -11.19060420   -18.45314220   -37.50410840
C      -11.99260430   -19.48514180   -37.85910800
H      -11.70360470   -20.44914250   -38.25111010
N      -13.27760410   -19.07814220   -37.61211010
H      -14.02860450   -19.68314170   -37.91210940
C      -13.33860490   -17.82314110   -36.97811130
C      -14.34560490   -16.97614100   -36.64011000
H      -15.39560410   -17.20114140   -36.75310900
C      -14.11160470   -15.78314210   -35.99911120
H      -14.91660400   -15.11114220   -35.74510960
C      -12.78660490   -15.38714220   -35.83311080
H      -12.51260470   -14.45414160   -35.36410900
C      -11.70360470   -16.26714130   -36.21710970
H      -10.66060450   -16.00514220   -36.11211010
C      -12.00160410   -17.47614100   -36.82410810
C       -9.40760420   -16.32314110   -38.71210860
O      -10.40160470   -15.73414230   -39.14210890
N       -8.42660430   -15.56014160   -38.17411040
H       -7.72860430   -16.11914250   -37.69910810
C       -8.46160410   -14.12914180   -38.15710830
H       -9.39160440   -13.83214190   -37.67010880
C       -7.19560430   -13.64814190   -37.37110900
H       -6.32360460   -14.12214180   -37.82210920
C       -7.15460440   -12.15214160   -37.44511030
H       -8.18260480   -11.80314160   -37.59910960
H       -6.66360430   -11.75114150   -36.55010990
H       -6.59460450   -11.91214180   -38.35810850
C       -7.18760440   -13.92014220   -35.86410900
H       -6.27560420   -13.70014190   -35.29410930
H       -8.03560450   -13.35914230   -35.45310970
H       -7.41460470   -14.99214170   -35.81911090
C       -8.43760490   -13.48814200   -39.58211140
O       -9.29560470   -12.69614220   -39.93711090
N       -7.59860470   -13.95114230   -40.46710970
H       -7.06560470   -14.74014190   -40.12310790
C       -7.59360460   -13.56714150   -41.89011000
H       -7.52860450   -12.48114200   -41.97010800
C       -6.39660450   -14.24814220   -42.53310780
H       -6.09960460   -15.16614150   -42.02510830
H       -6.69660430   -14.61414150   -43.51511000
C       -5.18260430   -13.39414220   -42.68210980
H       -4.35060450   -14.02914240   -42.98810960
H       -5.48060460   -12.84614180   -43.57611080
S       -4.81460430   -12.20614150   -41.40411000
C       -4.28260470   -13.39314170   -40.08710860
H       -3.34960440   -13.07714180   -39.60411070
H       -5.10760450   -13.53314210   -39.37710950
H       -4.18660450   -14.45214180   -40.35710910
C       -8.87560460   -13.86614230   -42.66611100
O       -9.37360480   -13.01314160   -43.41011050
N       -9.42960450   -15.05014230   -42.42110820
H       -9.05960460   -15.70114230   -41.73910900
C      -10.75060460   -15.40814210   -42.97111130
H      -10.76360420   -15.11114220   -44.02011110
C      -10.91360470   -16.90714260   -42.89011000
H      -10.11360450   -17.37214280   -43.46710970
H      -10.75460430   -17.23214150   -41.86211010
C      -12.22560410   -17.41714290   -43.49810790
O      -13.27260490   -17.53014180   -42.80210880
O      -12.25260450   -17.46014210   -44.74010850
C      -11.93160440   -14.60014150   -42.40710830
O      -12.83960440   -14.35514160   -43.20610810
N      -11.92560480   -14.26414200   -41.10610960
H      -11.11660480   -14.52514170   -40.55511090
C      -12.77060410   -13.32714180   -40.41611100
H      -13.82060430   -13.53214170   -40.62210850
C      -12.33360480   -13.38314150   -38.93510820
H      -12.54960440   -14.35814190   -38.49810790
H      -11.25660420   -13.21114160   -38.93610760
O      -13.00060460   -12.48914150   -38.12710950
H      -12.39160440   -12.11914160   -37.48410800
C      -12.65460490   -11.86314200   -41.05210880
O      -13.61260410   -11.07214160   -41.11410900
N      -11.45260430   -11.45414160   -41.46810910
H      -10.67060470   -12.07614230   -41.30611040
C      -11.25160410   -10.18714240   -42.20111080
H      -11.77260490    -9.41814230   -41.63010790
C       -9.73260400    -9.88214210   -42.05511090
H       -9.41960430    -9.66314220   -41.03411100
H       -9.20560460   -10.75914190   -42.43011090
C       -9.33560470    -8.59814170   -42.78110890
H       -9.62760450    -8.54514220   -43.83010860
H       -9.79760460    -7.72514200   -42.32011030
S       -7.55660440    -8.22014240   -42.65710830
C       -6.97460460    -9.49114230   -43.72710800
H       -6.90460440   -10.43214230   -43.16910930
H       -7.66460470    -9.52314190   -44.58010860
H       -5.99160430    -9.30614190   -44.17810820
C      -11.74460410   -10.21914200   -43.65110780
O      -12.32360460    -9.23314190   -44.09011080
N      -11.55860420   -11.32514190   -44.32910920
H      -11.09360410   -12.08614160   -43.84910960
C      -12.37660410   -11.67414190   -45.59611130
H      -12.15960410   -10.91014190   -46.34210970
C      -11.87860490   -12.98214150   -46.17710880
H      -10.79460430   -12.87414170   -46.13111110
H      -12.19160460   -13.83814240   -45.57810970
C      -12.31660460   -13.18314170   -47.59111020
O      -13.29460430   -13.82414150   -47.85910800
N      -11.47760490   -12.80714230   -48.53310780
H      -11.62760450   -12.88214210   -49.53210830
H      -10.65960410   -12.30814170   -48.20310970
C      -13.88460450   -11.62514210   -45.38610840
O      -14.55860420   -11.09814170   -46.25510790
N      -14.44360450   -12.19414230   -44.27410890
H      -13.88060470   -12.74014190   -43.63410950
C      -15.86460490   -12.00014210   -43.82711030
H      -16.53160480   -12.16714190   -44.67311100
C      -16.26960370   -13.07014180   -42.78710940
H      -15.65360450   -12.90414240   -41.90311050
H      -17.30960460   -12.90714170   -42.50410840
C      -16.26360510   -14.48514180   -43.33411030
H      -16.97760390   -14.76714230   -44.10710910
H      -15.31560420   -14.62314220   -43.85411070
C      -16.42160420   -15.55014230   -42.22911070
H      -15.48260400   -15.51214220   -41.67610930
H      -17.22460370   -15.30914210   -41.53310780
C      -16.68160440   -16.97914120   -42.74211120
H      -16.35360530   -17.60214230   -41.90911100
H      -17.73260500   -17.24614140   -42.85710910
N      -15.84060480   -17.36914250   -43.95410920
H      -14.85060410   -17.27114110   -43.77410890
H      -16.02860450   -18.34114270   -44.15311050
H      -16.05060390   -16.86614230   -44.80511090
C      -16.13560490   -10.56314180   -43.29811100
O      -17.28160480   -10.31614210   -42.93910980
N      -15.15860460    -9.64514160   -43.33810810
H      -14.37760450    -9.87514210   -43.94110870
C      -15.31160450    -8.24414160   -42.83810810
H      -14.35960480    -7.76614190   -43.07011030
H      -15.96960450    -7.75714210   -43.55710980
C      -15.53060440    -7.93614200   -41.39611050
O      -15.92360400    -6.83714200   -41.06311040
N      -15.36860470    -8.91114230   -40.47610860
H      -15.00460430    -9.79614160   -40.80710980
C      -15.78360460    -8.77014160   -39.09711070
H      -16.86560440    -8.67814160   -39.00611110
C      -15.48860450   -10.11314200   -38.46110920
H      -14.42160420   -10.32514190   -38.53610990
C      -15.85260490   -10.13014220   -36.99510960
H      -15.95160480   -11.14914230   -36.59910960
H      -15.14860440    -9.68814180   -36.27911000
H      -16.81360440    -9.64814190   -36.77610780
O      -16.45560460   -11.00014210   -39.01810840
H      -15.91160490   -11.60514160   -39.52711110
C      -15.08060460    -7.61914210   -38.36711120
O      -13.87560460    -7.58114190   -38.41011050
N      -15.85060410    -6.77814200   -37.78511050
H      -16.84060480    -6.73514180   -37.99911120
C      -15.38360400    -5.83714200   -36.74110790
H      -14.56560420    -5.24714180   -37.15311050
C      -16.56660460    -4.78914210   -36.53511050
H      -16.84160420    -4.32214210   -37.48110960
H      -17.43960380    -5.24914170   -36.07210920
C      -16.04160500    -3.66814180   -35.64310840
O      -15.03660490    -3.02914190   -36.00711060
O      -16.57160380    -3.49014190   -34.50410840
C      -14.94560430    -6.51714180   -35.43310930
O      -15.78060440    -7.15814210   -34.88510890
N      -13.71460440    -6.36314200   -34.94010930
H      -13.06660460    -5.74014190   -35.40810780
C      -13.15260410    -6.94414190   -33.70811080
H      -13.96660420    -7.07014180   -32.99411010
C      -12.53860470    -8.29614160   -34.11011120
H      -13.18460460    -8.80114170   -34.82910920
H      -11.51660440    -8.15314200   -34.46310810
O      -12.56560420    -9.14114190   -32.96411130
H      -13.43760490    -9.52814200   -32.85511020
C      -11.98460480    -6.07814170   -33.07210920
O      -11.12160490    -5.47414210   -33.67110820
N      -11.89600960    -6.14815972   -31.74095440
H      -12.57146856    -6.72559526   -31.23862884
C      -10.88560494    -5.42535282   -30.95475653
H      -11.10521122    -4.36838511   -31.03454856
C      -11.02451260    -5.82202530   -29.47738924
H      -12.07386027    -5.59810836   -29.19268766
H      -10.88120673    -6.91705485   -29.41083581
C      -10.04557756    -5.08068969   -28.58331328
C       -9.01389855    -5.75393253   -27.88875818
H       -8.93911928    -6.84896153   -27.95790036
C       -8.06177362    -5.05373199   -27.12071428
H       -7.28260423    -5.60299758   -26.57419761
C       -8.11927906    -3.64539792   -27.06089354
O       -7.18304609    -2.88344839   -26.40799649
H       -6.77455026    -3.38570327   -25.66479558
C       -9.16465218    -2.96130218   -27.71651532
H       -9.21677280    -1.86966213   -27.62557149
C      -10.11273745    -3.67141223   -28.46030061
H      -10.92307394    -3.12239558   -28.96358189
C       -9.43649662    -5.64402081   -31.45469073
O       -8.98576839    -6.77843186   -31.49781969
N       -8.70160480    -4.59514190   -31.87911030
H       -9.12860490    -3.68914200   -32.03110890
C       -7.33460430    -4.80114170   -32.30710980
H       -6.87960430    -3.81214190   -32.25310900
H       -6.76860430    -5.36014180   -31.56210900
C       -7.11260460    -5.36814210   -33.72010800
O       -6.08160450    -5.09014180   -34.25111010
N       -8.14860440    -5.91114190   -34.34510800
H       -9.06460480    -5.90914200   -33.91011050
C       -8.31160450    -6.20814180   -35.76710890
H       -7.39460470    -6.59014180   -36.21511080
C       -9.34760480    -7.24914170   -36.08710860
H      -10.34560490    -6.99014190   -35.73310850
C       -9.48360440    -7.49714180   -37.63211060
H       -8.76560400    -8.24314210   -37.99411010
H      -10.50360490    -7.80414200   -37.89310840
H       -9.14560410    -6.61114220   -38.18310930
C       -8.91260430    -8.52014160   -35.44910810
H       -8.02560420    -8.97114180   -35.91110990
H       -8.75260450    -8.28414150   -34.38911060
H       -9.73560430    -9.23714160   -35.56010820
C       -8.54760460    -4.88514180   -36.47211070
O       -7.80060430    -4.46714210   -37.46010970
N       -9.62460420    -4.19714210   -36.08010860
H      -10.23660470    -4.54714200   -35.35210800
C      -10.26360420    -3.08014200   -36.80310820
H       -9.63660430    -2.67914200   -37.60010910
C      -11.70560460    -3.45914200   -37.29911040
H      -12.17760470    -2.53314190   -37.62710950
C      -11.69660470    -4.54614210   -38.34310910
H      -11.25760460    -4.22314210   -39.29510880
H      -11.18360420    -5.47014190   -38.05010990
H      -12.72260480    -4.66814180   -38.70911030
O      -12.40260410    -4.05814170   -36.21110920
H      -13.09260460    -3.42214200   -36.01210780
C      -10.37060450    -1.91014190   -35.79710770
O      -10.17560480    -0.80214190   -36.27911000
N      -10.91060450    -2.10714200   -34.61510850
H      -11.14560410    -3.04414200   -34.30910870
C      -10.95660500    -1.00114190   -33.61711120
H      -11.35860440    -0.07114190   -34.02111050
C      -11.87260440    -1.16014190   -32.38311000
H      -11.78460410    -0.15214190   -31.97610860
C      -13.30960460    -1.41414190   -32.75410840
H      -13.89060400    -1.46714200   -31.82510950
H      -13.62960430    -0.54814200   -33.34711070
H      -13.46160410    -2.30314180   -33.37910840
O      -11.33360480    -2.10814190   -31.49910930
H      -10.65460490    -1.72614190   -30.93811040
C       -9.60460470    -0.59214190   -33.09811020
O       -8.80160430    -1.48614190   -33.00011060
N       -9.43260480     0.65785810   -32.63710780
H      -10.26560400     1.23085810   -32.57711030
C       -8.26260470     1.05285810   -31.79410930
H       -7.36160470     0.82385810   -32.36410900
H       -8.17460440     2.08985810   -31.46910860
C       -8.14960480     0.34385810   -30.47010990
O       -9.04460430    -0.37714190   -30.05311010
N       -7.07183711     0.60106556   -29.73362288
H       -6.38996824     1.25560691   -30.08970413
C       -6.79079121    -0.05443907   -28.44966619
H       -7.24746688    -1.04365098   -28.47007765
C       -5.27657130    -0.27623641   -28.34391745
H       -4.77230706     0.69410266   -28.24690316
H       -5.04856692    -0.84303739   -27.43122934
C       -4.72966892    -1.02215745   -29.54879403
C       -4.89481266    -2.41730181   -29.64273444
H       -5.35670400    -2.96266508   -28.83163601
C       -4.48610842    -3.09960935   -30.80252569
H       -4.61408377    -4.16975719   -30.87407280
C       -3.92425525    -2.38850332   -31.87711640
H       -3.61463022    -2.91456775   -32.76998408
C       -3.76474377    -0.99422886   -31.78835935
H       -3.33240140    -0.44610509   -32.61344508
C       -4.15761145    -0.31270251   -30.62354859
H       -4.04320951     0.76014910   -30.56827482
C       -7.37930459     0.68591226   -27.23169558
O       -7.62182009     1.88143962   -27.28463552
N       -7.56674115    -0.03975168   -26.12406577
H       -7.37323284    -1.03585489   -26.18287656
C       -7.94645040     0.47812985   -24.80340320
H       -7.81505196    -0.30499479   -24.05751233
H       -7.26143231     1.28589063   -24.54996215
C       -9.38342911     1.00482282   -24.68197539
O      -10.28009173     0.60199078   -25.41489165
N       -9.57867751     1.95657790   -23.76222766
H       -8.77116912     2.23920037   -23.20009903
C      -10.82705809     2.71624264   -23.59202078
H      -11.62920139     2.04022085   -23.29337693
C      -10.60417622     3.76625039   -22.49667044
H      -11.55017328     4.26231837   -22.24418292
H      -10.19543050     3.32540924   -21.58543985
H       -9.89733454     4.53448507   -22.83616261
C      -11.24346373     3.44222565   -24.88284413
O      -12.41191366     3.67020520   -25.14483405
N      -10.24860480     3.78985810   -25.69710920
H       -9.30160430     3.59185810   -25.39610860
C      -10.35260490     4.43885800   -27.01811030
H      -11.17960450     5.14085820   -26.91210940
C       -8.97060490     5.22685810   -27.29911040
H       -8.95360470     5.49285790   -28.35610960
C       -8.97260480     6.56685830   -26.58111000
H       -8.06360440     7.15485810   -26.75610920
H       -9.76560400     7.27585790   -26.85010910
H       -9.03160480     6.22385790   -25.54110910
O       -7.82060430     4.53985790   -26.89210890
H       -7.76660440     3.70885800   -27.37010960
C      -10.74760440     3.51385810   -28.22710990
O      -10.74660490     3.94385810   -29.36610980
N      -11.17560480     2.32385800   -27.93610950
H      -11.22860430     2.03285810   -26.96710970
C      -11.67960450     1.33585810   -28.91910930
H      -11.00860400     1.30985810   -29.77810860
C      -11.70860480    -0.02114190   -28.29410930
H      -12.09060480    -0.76314190   -28.99510960
H      -10.69960400    -0.32714190   -28.01410870
O      -12.50160410     0.11685810   -27.10610960
H      -11.88960460     0.09685810   -26.36610980
C      -13.08460430     1.57085810   -29.48110960
O      -13.78860470     0.67085810   -29.90910910
N      -13.44060420     2.85485820   -29.60410880
H      -13.01060490     3.55385800   -29.01010890
C      -14.47160430     3.34185810   -30.51410870
H      -15.13560490     2.56385800   -30.89210890
C      -15.29460430     4.38485810   -29.82910920
H      -15.87460420     4.97185800   -30.55110930
H      -15.93760490     4.03085800   -29.01410870
C      -14.30560490     5.48985820   -29.30710980
N      -13.62060450     5.63885780   -28.11110880
C      -12.83060460     6.74385790   -28.31011010
H      -12.27260490     7.17985820   -27.49510960
N      -13.02560420     7.29785820   -29.52010920
H      -12.59060480     8.18285850   -29.73610880
C      -13.96060470     6.57985830   -30.20211030
H      -14.19460490     6.72585820   -31.24610900
C      -13.90460490     3.86585810   -31.80611040
O      -14.67160420     4.00585790   -32.79610820
N      -12.63160420     4.14985800   -31.94310950
H      -12.03360460     3.86685800   -31.17610930
C      -11.92460440     4.52585790   -33.15810780
H      -12.57360460     5.25985810   -33.63610840
C      -10.46260450     5.14085820   -32.92411040
H       -9.80260470     4.43285800   -32.42311100
H      -10.03560450     5.33285810   -33.90810780
C      -10.50460430     6.45585820   -32.12910840
H      -11.21960450     7.15085790   -32.56911090
H      -10.85560420     6.20385790   -31.12810900
C       -9.14960480     7.15685800   -32.02211000
H       -8.39460470     6.37885810   -31.91710850
H       -8.92860410     7.67385820   -32.95510860
N       -9.18260480     8.03085800   -30.84111020
H      -10.05260470     8.45785810   -30.55510900
C       -8.14460470     8.43085770   -30.09510990
N       -6.94360450     8.03585820   -30.38210870
H       -6.68760440     7.70085810   -31.30010990
H       -6.16260430     8.43285850   -29.87911030
N       -8.32760430     9.14785770   -29.00910950
H       -9.26060490     9.45585820   -28.77310940
H       -7.51960470     9.50085830   -28.51610950
C      -11.85860440     3.26385810   -34.01511000
O      -11.60260490     2.19085810   -33.47410960
N      -12.06960490     3.32385800   -35.34910960
H      -12.11860470     4.25185820   -35.75111010
C      -11.82860470     2.17185810   -36.26610950
H      -11.01460460     1.58185800   -35.84611130
C      -12.95260430     1.16585800   -36.40710830
H      -12.67260460     0.18585810   -36.79610820
H      -13.31260490     1.00385810   -35.39110950
C      -14.14760490     1.69185810   -37.17710880
H      -14.51460460     2.52785800   -36.58110810
H      -13.75660420     1.94485810   -38.16310880
C      -15.31960490     0.68685810   -37.31010820
H      -16.18360520     1.33285810   -37.46511080
H      -15.14760490     0.03785810   -38.16910930
N      -15.55060480    -0.15214190   -36.14110950
H      -15.20860480    -1.10014190   -36.20610810
C      -16.17160420     0.14385810   -35.04510880
N      -16.64760400     1.33685800   -34.83411030
H      -16.52960400     2.04885820   -35.54111100
H      -17.13560490     1.54385810   -33.97410960
N      -16.27560420    -0.83214190   -34.16410830
H      -16.06160350    -1.79814200   -34.36711120
H      -16.62960430    -0.70114200   -33.22710800
C      -11.20860480     2.56085800   -37.57410810
O      -11.38060470     3.67485810   -38.00410840
N      -10.36460490     1.70485810   -38.09011080
H      -10.25160410     0.87985810   -37.51311110
C       -9.55260470     1.76985810   -39.28610990
H       -9.95160480     2.61885810   -39.84111020
C       -8.08660410     2.15085820   -38.96411130
H       -8.01660440     3.08085800   -38.39910890
C       -7.37960430     1.07585810   -38.10610960
H       -7.97860430     0.77385810   -37.23810960
H       -7.15460440     0.12985810   -38.61510850
H       -6.51660440     1.59885810   -37.67510990
O       -7.44560430     2.36685800   -40.17610930
H       -7.90760470     3.07285810   -40.63311000
C       -9.49260430     0.42285810   -40.10110860
O       -9.44960400    -0.65514190   -39.52510830
N       -9.42060470     0.45785810   -41.42010880
H       -9.64560410     1.34885810   -41.84811020
C       -9.16360470    -0.75214200   -42.23511120
H       -9.57460400    -1.64814200   -41.77011110
C       -9.95060440    -0.63814190   -43.58810810
H       -9.81860450     0.37585810   -43.96611020
H       -9.50660420    -1.32014190   -44.31410980
C      -11.47060490    -1.01714190   -43.50310900
H      -11.92960450    -0.55814190   -42.62810900
H      -11.87460420    -0.55414190   -44.40311050
C      -11.74960420    -2.47814200   -43.43711090
H      -11.09060480    -3.04514190   -44.09510800
H      -11.50160410    -2.80214190   -42.42710880
C      -13.20260430    -2.76514200   -43.69210820
H      -13.73160460    -2.80514190   -42.74010850
H      -13.68860440    -2.00214200   -44.30110930
N      -13.40560440    -4.10914180   -44.33710860
H      -13.20160480    -4.11014180   -45.32611080
H      -12.85760400    -4.88014170   -43.98110960
H      -14.39360430    -4.31614210   -44.29710770
C       -7.68660450    -1.04214190   -42.48711010
O       -7.30060430    -2.06514190   -42.99510960
N       -6.79760460    -0.12314190   -42.06010820
H       -7.15460440     0.71085800   -41.60810850
C       -5.36060430    -0.28114190   -42.08911130
H       -5.06460430    -0.84214190   -42.97610860
C       -4.66260430     1.06285810   -42.35710910
H       -4.75460430     1.68385800   -41.46611020
H       -3.61360450     0.79585810   -42.49211120
C       -5.37960430     1.76385810   -43.46611020
H       -5.81460430     0.99085810   -44.10010910
H       -6.15760470     2.37485810   -43.01010890
C       -4.33960440     2.57185820   -44.28310780
O       -3.21760440     2.18285800   -44.62411120
N       -4.70660450     3.76285820   -44.73410800
H       -4.04360440     4.30785800   -45.27310940
H       -5.62660460     4.09485820   -44.47010800
C       -4.74860430    -1.06714190   -40.94110870
O       -3.95660450    -0.63114190   -40.15810780
N       -5.26260470    -2.24614190   -40.70410920
H       -5.85760450    -2.60814190   -41.43910980
C       -5.00260450    -3.04214190   -39.48511120
H       -5.25460430    -2.34214190   -38.68811040
H       -5.76260470    -3.82314180   -39.50310900
C       -3.62860440    -3.59114190   -39.33510970
O       -3.25860450    -3.99814200   -38.22311020
N       -2.82660440    -3.64314200   -40.35010910
H       -3.14760450    -3.40114190   -41.27911000
C       -1.38060450    -3.82614180   -40.24810790
H       -1.17560450    -4.74814180   -39.70410920
H       -1.03760450    -4.06714200   -41.25410840
C       -0.76860450    -2.66914200   -39.48711010
O       -0.11760450    -2.82414200   -38.43811040
N       -1.04660450    -1.47014190   -39.96511080
H       -1.69260440    -1.39614190   -40.74211120
C       -0.66960450    -0.27214190   -39.30410770
H        0.41139550    -0.12914190   -39.29811100
C       -1.14460440     0.88985810   -40.19310760
H       -0.92660450     1.86085810   -39.73210910
H       -0.62060450     0.84585810   -41.15610890
H       -2.22260450     0.89485810   -40.39410780
C       -1.19860450    -0.18214190   -37.85910800
O       -0.38960450     0.32585810   -37.09011080
N       -2.37760450    -0.71914190   -37.45111080
H       -2.94060440    -1.19414200   -38.14711000
C       -2.77560450    -0.67314200   -36.01710890
H       -2.84560440     0.35585810   -35.66510770
C       -4.18760440    -1.30614200   -35.82310870
H       -4.21860460    -2.18014190   -36.47410960
H       -4.22360470    -1.58414200   -34.77011110
C       -5.43360470    -0.54214190   -36.10910800
H       -5.34660430    -0.16314190   -37.12710950
C       -6.52960440    -1.51414190   -35.84611130
H       -6.68060450    -2.11414190   -36.75210950
H       -6.31460430    -2.13914200   -34.97111130
H       -7.46960450    -1.01514200   -35.57910920
C       -5.53760430     0.72785810   -35.24010850
H       -5.50160460     0.39585810   -34.19610980
H       -4.73060460     1.40585800   -35.54410930
H       -6.48360440     1.22885810   -35.48110960
C       -1.72360440    -1.36814190   -35.15710830
O       -1.25260450    -0.85714190   -34.16110990
N       -1.31160450    -2.54314180   -35.57110980
H       -1.48960450    -2.78614190   -36.53810880
C       -0.18060450    -3.22314190   -34.86410900
H       -0.56960450    -3.45614190   -33.87310790
C        0.23639550    -4.59614180   -35.45410920
H        0.87039550    -4.38314200   -36.31510930
H        0.92739550    -5.04814200   -34.74311070
C       -0.90860450    -5.56614210   -35.93610760
H       -1.26160440    -5.14814190   -36.87910840
H       -0.42060450    -6.53514190   -36.03810880
C       -2.12260440    -5.66114190   -34.99010850
O       -2.12460450    -6.36014180   -34.00611110
N       -3.25260450    -5.05814170   -35.35910800
H       -4.03660440    -5.17314200   -34.72811130
H       -3.30260440    -4.63014170   -36.27610780
C        1.13939550    -2.38814190   -34.72211070
O        1.81839550    -2.52414200   -33.71310810
N        1.58039550    -1.63414190   -35.76810840
H        0.96639550    -1.60314190   -36.57310870
C        2.80939560    -0.75014190   -35.72211070
H        3.63639550    -1.27214190   -35.24110790
C        3.18139550    -0.36514190   -37.18910980
H        3.14439560    -1.27014200   -37.79510880
H        2.41039560     0.29185810   -37.59210970
C        4.54739570     0.32085810   -37.35010910
H        4.58739570     1.29385810   -36.86111070
H        5.23739530    -0.33514190   -36.81810760
C        5.03639550     0.43985810   -38.79410930
H        4.47539570     1.23685810   -39.28110890
H        6.05739550     0.81585810   -38.85411070
C        4.98839570    -0.83914190   -39.60710910
H        5.61539550    -1.62814190   -39.19210820
H        3.95539550    -1.18014190   -39.67510990
N        5.45039560    -0.63114190   -40.92311100
H        4.81439540    -0.00514190   -41.39810940
H        6.42839570    -0.39014190   -40.99211120
H        5.31239560    -1.52014200   -41.38211060
C        2.66439560     0.56585810   -34.89611050
O        3.67039560     0.92785810   -34.30110930
N        1.45139550     1.13685810   -34.75111010
H        0.67039550     0.75685810   -35.27111050
C        1.11639550     2.10985800   -33.78010940
H        1.78239550     2.97085810   -33.83911130
C       -0.22260450     2.77585820   -34.20410920
H        0.00839550     3.35485820   -35.09811020
H       -0.88060450     1.94185810   -34.44610980
C       -0.96960450     3.67185810   -33.18011090
H       -1.87260450     4.09485820   -33.62010960
H       -1.33760450     3.05085800   -32.36211010
C       -0.07560450     4.80785800   -32.73210910
O       -0.38560450     5.56685830   -31.80910870
O        0.96639550     5.12785820   -33.38710780
C        1.14339550     1.63785800   -32.30010990
O        1.78939560     2.31985810   -31.48711010
N        0.48091000     0.50679742   -32.02545753
H       -0.02791394     0.05550064   -32.78470659
C        0.44963136    -0.15084795   -30.71858774
H       -0.16086771     0.42794640   -30.03230967
C       -0.18220783    -1.54307454   -30.91232643
H       -1.20192568    -1.41213626   -31.26596468
H        0.36770031    -2.06088950   -31.69554451
C       -0.20007398    -2.46138396   -29.67798448
H        0.81498962    -2.60865374   -29.31002937
C       -1.06203930    -1.89093209   -28.55333985
H       -1.13549476    -2.60294263   -27.72413542
H       -0.62318610    -0.96321770   -28.16626933
H       -2.07433195    -1.67657476   -28.91296821
C       -0.75920500    -3.82481854   -30.08610374
H       -1.77330872    -3.72675958   -30.48876017
H       -0.12359983    -4.28320020   -30.85300921
H       -0.79666799    -4.50442899   -29.22950621
C        1.85552842    -0.23969544   -30.13039149
O        2.07589633     0.07638985   -28.97516764
N        2.82039550    -0.61614190   -30.96710970
H        2.59439560    -0.89614190   -31.91411020
C        4.24239540    -0.71014200   -30.56210900
H        4.26939540    -1.10114190   -29.54510880
C        4.97339530    -1.67214190   -31.48410990
H        4.88739540    -1.32114200   -32.51210780
C        6.42939570    -1.90614190   -31.03010940
H        6.95739560    -2.50414200   -31.78310970
H        7.00939560    -0.99114190   -30.85310940
H        6.50339560    -2.45614190   -30.08411030
C        4.28139540    -3.01614190   -31.41411020
H        4.37839560    -3.37714200   -30.39011000
H        3.20439550    -2.87314200   -31.50411030
C        4.74539570    -4.25314190   -32.24710850
H        4.67239570    -3.98214200   -33.30810930
H        5.82439570    -4.40614180   -32.12411120
H        4.24839540    -5.16114190   -31.88311000
C        4.91539570     0.69885810   -30.41810990
O        5.63239570     0.91285810   -29.45510860
N        4.72639560     1.67085800   -31.30110930
H        4.18939540     1.38985810   -32.11310960
C        5.17939570     3.07885810   -31.16310880
H        6.26439570     3.14685800   -31.23410990
C        4.53439570     3.98085810   -32.25510790
H        4.72739550     3.41085820   -33.16410830
H        3.44739560     4.03085800   -32.18011090
C        5.23339560     5.38185790   -32.18111040
H        5.17739530     5.85885810   -31.20310970
H        6.28239540     5.20385790   -32.41910930
C        4.66239550     6.41285800   -33.14410780
H        5.16339540     7.37085820   -33.00711060
H        4.87339540     6.16985800   -34.18610760
N        3.21639560     6.65985820   -32.95811080
H        2.54239560     5.92285820   -33.10710910
C        2.65339540     7.68185810   -32.33911130
N        3.25739550     8.81485840   -31.92111020
H        4.21939560     8.90185830   -32.21710970
H        2.88539550     9.57785800   -31.37510870
N        1.39739550     7.59185790   -32.12010960
H        0.92039550     6.73385810   -32.35910800
H        0.92139550     8.39885810   -31.74310870
C        4.69739530     3.67185810   -29.82411000
O        5.60239550     4.23785830   -29.26111030
N        3.43493774     3.57113662   -29.39821796
H        2.75726474     3.09136277   -29.99048701
C        2.99319314     4.22124748   -28.16020573
H        3.54950341     5.15596708   -28.07254555
C        1.50906372     4.62637598   -28.23171832
H        1.33854117     5.37976898   -27.45435498
H        1.33191848     5.15112228   -29.18060458
C        0.44720299     3.55458821   -28.04058790
C       -0.37682198     3.18053673   -29.11742013
H       -0.20456606     3.60339800   -30.09626420
C       -1.44381280     2.28516061   -28.91927736
H       -2.07579459     2.01249863   -29.75191297
C       -1.67692442     1.73693240   -27.64648234
H       -2.48247883     1.03202022   -27.49760998
C       -0.85452072     2.10318850   -26.56827340
H       -1.02771373     1.68368266   -25.58919849
C        0.19510801     3.01759600   -26.76246786
H        0.80559381     3.30863493   -25.92279719
C        3.34107395     3.42174481   -26.89766514
O        3.50985063     4.02286749   -25.84956938
N        3.47198259     2.08924732   -26.97985970
H        3.24558878     1.62539405   -27.85739646
C        3.91656130     1.26326571   -25.84990652
H        3.49294941     1.68471974   -24.93952655
C        3.39602232    -0.17799635   -25.97966453
H        3.68345843    -0.56435529   -26.95806172
H        3.89268664    -0.78545709   -25.22320638
C        1.88154036    -0.36220369   -25.77943840
H        1.32839698     0.23318592   -26.50172304
C        1.54464952    -1.83797894   -25.98954589
H        2.10593784    -2.47709648   -25.29660393
H        0.47517539    -2.01598726   -25.84172549
H        1.79524274    -2.13160941   -27.01557915
C        1.42470673     0.02643335   -24.36902414
H        1.50029718     1.10931341   -24.22294509
H        0.37640787    -0.25487975   -24.21195906
H        2.03726555    -0.47208502   -23.60866974
C        5.43661149     1.28470198   -25.61222371
O        5.84443146     0.93563967   -24.51626541
N        6.27639530     1.75085810   -26.55210880
H        5.86539550     1.87385810   -27.47010990
C        7.72539570     2.03585820   -26.17710880
H        8.12239550     1.22585810   -25.56610870
C        8.49139600     1.97285810   -27.51610950
H        7.97539570     2.61285810   -28.23110960
H        9.47539520     2.40785810   -27.34210970
C        8.67939570     0.66985810   -28.23711010
O        9.10039520     0.70785810   -29.39910890
N        8.34439560    -0.50714190   -27.69310950
H        8.22639560    -1.33014190   -28.27211000
H        7.70339540    -0.46814190   -26.90910910
C        7.85739560     3.32485820   -25.40910910
O        8.39039520     4.30185790   -25.82110980
N        7.19539550     3.35885810   -24.28510860
H        6.67639540     2.55485800   -23.95310970
C        7.09339570     4.47185800   -23.30311010
H        7.32939530     5.40785790   -23.80910870
C        5.60039570     4.63785790   -22.93910980
H        5.13239570     5.20585820   -23.75210950
H        5.07439570     3.68285800   -22.82310870
H        5.46839570     5.23485800   -22.02810860
C        8.06239510     4.46185830   -22.08910940
O        7.97539570     5.32485820   -21.29410930
N        8.92739580     3.46485810   -21.94010930
H        8.99539570     2.83085800   -22.72710990
C        9.83139510     3.30385800   -20.80510900
H        9.32939530     3.74385810   -19.94310950
H        9.94339560     2.24885800   -20.55611040
C       11.21739580     3.98985820   -21.03211020
O       11.52039530     4.41085820   -22.13010980
N       12.04739570     4.07585810   -19.98410990
H       11.71039580     3.65285800   -19.12710950
C       13.39239600     4.73085780   -19.98810960
H       13.62639520     5.16085820   -20.96210860
C       13.40839580     5.84985830   -18.92811010
H       12.99039550     5.44885830   -18.00510980
C       14.85639570     6.34185790   -18.48210910
H       15.45139600     5.54585790   -18.01811030
H       15.38739590     6.88685800   -19.27310940
H       14.63339520     7.05885790   -17.68310930
C       12.49739550     7.04585790   -19.38510890
H       13.10939600     7.67885830   -20.02710910
H       11.68039510     6.65485810   -19.99011040
C       11.89739510     7.95985790   -18.37510870
H       11.28439520     7.44185830   -17.62710950
H       12.69739530     8.57885840   -17.94911000
H       11.14039520     8.62185760   -18.81210900
C       14.43639560     3.65385820   -19.78310970
O       14.27339550     2.98385810   -18.77810860
N       15.45539570     3.55285810   -20.61211010
H       15.57939530     4.13585810   -21.43111040
C       16.53939630     2.62685800   -20.31910900
H       16.22439580     1.75685810   -19.74310870
C       17.21639630     2.25685810   -21.62710950
H       17.52239610     3.12185810   -22.22810940
H       18.00239560     1.54385810   -21.34610940
C       16.28339580     1.47785810   -22.48510930
C       16.08639530     1.89485810   -23.79110910
H       16.56039620     2.82285810   -24.07510950
C       15.15039540     1.24185810   -24.65711020
H       14.78639510     1.71585810   -25.55710980
C       14.68439580    -0.00114190   -24.20211030
H       14.01439570    -0.61514190   -24.78610990
C       14.97139550    -0.47214190   -22.91411020
H       14.53139590    -1.41514190   -22.62611010
C       15.61239530     0.32985810   -21.94610980
H       15.91939540    -0.09214190   -21.00010870
C       17.45139500     3.29885820   -19.27511020
O       17.58939550     2.75885800   -18.20310970
N       18.01139640     4.46085790   -19.63210870
H       17.76539610     4.87085820   -20.52511020
C       18.98339460     5.23685790   -18.80010990
H       19.05339620     6.30385830   -19.01511000
H       18.61439510     5.33685830   -17.78010940
C       20.34239580     4.36885790   -18.69511030
O       20.53139500     3.32985810   -19.30010990
N       21.31439590     4.85085820   -17.87510870
H       21.21139530     5.74385790   -17.40810970
C       22.74539570     4.48785830   -18.09610940
H       22.78439520     4.43085810   -19.18410870
C       23.53139500     5.69085790   -17.66411020
H       23.14739610     6.53885790   -18.23110960
H       23.42239570     5.96285820   -16.61410900
C       25.03439520     5.45185800   -17.85310940
O       25.80439570     5.24985790   -16.98410990
N       25.53739550     5.60885810   -19.08210950
H       26.54539490     5.51185800   -19.10010910
H       24.91539570     5.67785790   -19.87810900
C       23.19639590     3.17385820   -17.43811040
O       23.67139630     2.28085800   -18.07910920
N       23.26039510     3.11085800   -16.12611010
H       22.68839650     3.80485800   -15.66010950
C       23.55239490     1.87685810   -15.37110900
H       24.51939580     1.48485800   -15.68710990
H       23.70839500     2.02385810   -14.30210970
C       22.60739520     0.68585810   -15.59010980
O       21.89539530     0.58685810   -16.56311040
N       22.53739550    -0.19614190   -14.61810970
H       23.16139600    -0.08414190   -13.82810970
C       21.49639510    -1.24614190   -14.52610970
H       21.23839570    -1.56714190   -15.53510950
C       22.20939640    -2.42314200   -13.81510930
H       21.55739590    -3.29314180   -13.74410920
H       23.13939480    -2.67314200   -14.32610990
O       22.55939480    -2.13014200   -12.43410970
H       23.14639470    -1.37114190   -12.44810960
C       20.26139640    -0.79514190   -13.86310960
O       19.32039640    -1.52014200   -13.73810960
N       20.21839520     0.39585810   -13.36110970
H       21.06239510     0.95485810   -13.32910920
C       19.19839480     0.89485810   -12.42510990
H       19.15239520     0.11085810   -11.67010970
C       19.67739490     2.17085810   -11.67410950
H       19.50339510     3.07185820   -12.26110940
H       18.93339540     2.27985810   -10.88410950
C       21.03439520     2.18585800   -10.97410960
O       22.01439480     2.60485820   -11.66810990
O       21.16439630     1.71985810    -9.87710950
C       17.79139520     1.11685810   -13.01110940
O       16.94339560     1.33085810   -12.20310970
N       17.47639470     0.98185810   -14.33810900
H       18.26439480     1.13185810   -14.95710950
C       16.10339550     1.00385810   -14.80610940
H       15.50439550     0.67885810   -13.95610900
C       15.76439570     2.54985810   -14.92010970
H       16.26239590     3.13585810   -14.14710900
H       16.31339650     2.94685820   -15.77310940
C       14.29839520     2.84185810   -14.94310950
O       13.57139590     2.40185810   -14.07810970
N       13.80139540     3.33885810   -16.02110860
H       12.81539540     3.56885810   -16.05110930
H       14.20439530     3.25185800   -16.94710920
C       15.85039520     0.07685810   -16.00310900
O       14.95039560     0.21285810   -16.79410930
N       16.71239470    -0.93314190   -16.14410970
H       17.47039600    -1.01614190   -15.47710990
C       16.66839600    -2.11414190   -17.05110930
H       15.90839580    -2.00514200   -17.82411000
C       17.98139570    -2.37914200   -17.80010990
H       17.89839550    -3.38114190   -18.22110940
C       18.13139530    -1.33014190   -18.88410950
H       18.79039570    -0.49514190   -18.61511040
H       18.66639520    -1.84414200   -19.69211010
H       17.20539470    -0.88314190   -19.26610950
O       18.96439550    -2.22514200   -16.81410980
H       18.75439640    -2.77014180   -16.05110930
C       16.23639490    -3.39614200   -16.33510970
O       16.66239550    -3.70414190   -15.25710960
N       15.46739580    -4.23614220   -17.04611020
H       15.11439510    -3.80714200   -17.89311030
C       15.26539520    -5.63714170   -16.76710890
H       15.01439570    -5.67014170   -15.70710950
C       13.97739510    -6.15014170   -17.46810910
H       13.29139520    -5.30614190   -17.54410930
H       14.08939550    -6.38114210   -18.52710910
C       13.25939560    -7.32814170   -16.79611020
H       13.84239580    -8.19114210   -16.47410960
C       12.51939580    -6.92514180   -15.54710960
H       11.80739590    -6.12114190   -15.77210900
H       12.06839560    -7.81614210   -15.09410950
H       13.28039550    -6.73214200   -14.78110980
C       12.32239530    -8.10514160   -17.69010930
H       11.70239540    -8.86314200   -17.19610980
H       11.74739550    -7.31414180   -18.18710900
H       12.84639550    -8.63114170   -18.49810980
C       16.60639570    -6.42714210   -17.01710890
O       17.29839520    -6.24714180   -18.05210880
N       17.02939610    -7.30514190   -16.09811020
C       16.48439600    -7.51014180   -14.80910970
H       15.56739520    -8.09914210   -14.93910980
H       16.25339510    -6.55814170   -14.31410980
C       17.57039640    -8.23614220   -13.93610950
H       17.23439600    -9.02414230   -13.25110910
H       18.03839490    -7.48514180   -13.28610990
C       18.63839530    -8.72014240   -14.94110970
H       18.73639490    -9.80914210   -15.03610990
H       19.65539550    -8.35714150   -14.75110910
C       18.20639610    -8.14814190   -16.30611040
H       19.02439500    -7.49114180   -16.60110860
C       17.90939520    -9.30614190   -17.33010860
O       16.92239570   -10.02214150   -17.18610950
N       18.80839540    -9.55414200   -18.31110950
H       19.63339610    -8.96714210   -18.30810930
C       18.61139490   -10.43014240   -19.48011020
H       17.74439620   -10.10714150   -20.05710980
C       19.94139480   -10.39614200   -20.31410980
H       20.82639500   -10.54614160   -19.68310930
H       19.89839550   -11.17014220   -21.09010890
C       20.12639620    -9.07314210   -20.92411040
N       19.31439590    -8.57514190   -21.94911000
C       19.88239480    -7.38914200   -22.30810930
H       19.45639610    -6.65814210   -22.97810940
N       20.87039570    -7.07414200   -21.43710900
H       21.34739490    -6.18714190   -21.36511040
C       21.10639570    -8.14014150   -20.61110880
H       21.87139510    -8.24714180   -19.85511020
C       18.30139540   -11.94914150   -19.16310880
O       17.79739570   -12.67014220   -20.05010990
N       18.58339500   -12.35414220   -17.91010860
H       19.05939480   -11.66514210   -17.34111020
C       18.10739520   -13.61514190   -17.27010920
H       18.47339630   -14.42914200   -17.89610860
C       18.77139470   -13.67814160   -15.84710980
H       18.32939530   -14.52314190   -15.31910990
H       19.81339650   -13.89814190   -16.07610890
O       18.64139560   -12.59414200   -14.96710970
H       19.09039500   -11.88014220   -15.42510990
C       16.63739590   -13.64614200   -17.20710950
O       16.05239490   -14.63214210   -17.63311000
N       15.97339530   -12.61914160   -16.65910910
H       16.54239460   -11.88414190   -16.25610920
C       14.52739520   -12.63114170   -16.51511000
H       14.21939560   -13.59214210   -16.10410880
C       14.13239570   -11.56414220   -15.49510960
H       14.42639540   -10.59114170   -15.90710930
H       13.04939560   -11.60614200   -15.32510950
H       14.59839530   -11.72014240   -14.51410960
C       13.88139530   -12.48814200   -17.88710980
O       12.78739550   -12.92314150   -18.11911010
N       14.68039510   -11.86014180   -18.75210950
H       15.45739560   -11.33714200   -18.36810870
C       14.21539590   -11.71814160   -20.15711020
H       13.18039510   -11.38314150   -20.09710880
C       14.98639580   -10.60814190   -20.90310860
H       15.93739510   -11.03514190   -21.21910860
C       14.37739560   -10.26914220   -22.30210880
H       15.06839560    -9.62014200   -22.85410880
H       14.12339590   -11.20414160   -22.81711010
H       13.52339550    -9.58514210   -22.22910880
O       15.20039560    -9.43114190   -20.16310880
H       15.64439580    -8.76514150   -20.69310950
C       14.20439530   -13.08514210   -20.97110940
O       13.30539510   -13.34314160   -21.74210930
N       15.23539540   -13.88114170   -20.84111020
H       16.01839640   -13.60614200   -20.26010890
C       15.28839590   -15.25414180   -21.39311030
H       15.21439550   -15.26314160   -22.48110960
C       16.67039490   -15.80714230   -20.97810940
H       16.92139630   -15.40414240   -19.99711040
H       16.60139470   -16.89514160   -20.95710950
C       17.82839580   -15.46414180   -21.97311020
H       17.63939480   -15.79214190   -22.99510960
H       18.17039490   -14.42914200   -21.98711010
C       19.09039500   -16.22314260   -21.38710980
H       20.05539510   -15.79414180   -21.65510940
H       18.94639590   -16.10214230   -20.31311040
N       19.10939600   -17.64414220   -21.78410910
H       18.92339520   -18.36514280   -21.10210990
C       19.26639560   -18.14314270   -22.97810940
N       19.46739580   -17.43214230   -24.04710960
H       19.99839590   -16.58714100   -23.89210890
H       19.54239460   -17.95814130   -24.90510940
N       19.14939500   -19.43214230   -23.17710880
H       19.16239550   -20.00314140   -22.34410860
H       19.39939500   -19.74514200   -24.10410880
C       14.15839580   -16.12414170   -20.83210950
O       13.47039510   -16.77114110   -21.61010930
N       13.87939550   -16.05114170   -19.55210880
H       14.49539570   -15.52814200   -18.94211010
C       12.74239540   -16.65714260   -18.96010970
H       12.72539520   -17.74714280   -18.96311000
C       12.73839570   -16.25014110   -17.45110890
H       12.46139530   -15.19714160   -17.31510930
H       11.95139600   -16.82514190   -16.94911000
H       13.67139530   -16.50714110   -16.93511010
C       11.40239520   -16.19614220   -19.56510930
O       10.62739560   -17.01214220   -20.06011010
N       11.22639560   -14.83914180   -19.62110900
H       11.81739520   -14.20814230   -19.09310910
C       10.04839520   -14.31914230   -20.32810970
H        9.17639540   -14.74814220   -19.83411030
C       10.04339500   -12.71914200   -20.26511000
H       11.00139520   -12.37614150   -20.67510990
H        9.16239550   -12.39314170   -20.83210950
H        9.97039510   -12.34714220   -19.23510930
C        9.93439580   -14.81714150   -21.80410960
O        8.92439560   -15.27614210   -22.21210860
N       11.02539540   -14.78814220   -22.53310970
H       11.89339540   -14.42014220   -22.16210940
C       10.91939540   -15.27514170   -23.94010930
H       10.09439560   -14.77914240   -24.45310970
C       12.29239560   -14.96714210   -24.61010930
H       13.06639580   -15.29814150   -23.91910930
H       12.36739540   -15.50114150   -25.55810930
C       12.50939560   -13.49714180   -24.88710980
H       11.82339570   -13.13514230   -25.65310860
H       12.19439510   -12.91714190   -24.01910970
S       14.26139550   -13.03314210   -25.34710880
C       14.65539550   -14.12914180   -26.78310970
H       13.82139590   -14.07314210   -27.49411010
H       15.58639530   -13.81114200   -27.26910970
H       14.69939520   -15.18614200   -26.49411010
C       10.58139510   -16.75914190   -24.08210950
O        9.68539520   -17.05314250   -24.88311000
N       11.09239580   -17.62714200   -23.21311000
H       11.64139560   -17.31614110   -22.42111020
C       10.60739520   -19.06414220   -23.29911040
H       10.65139580   -19.33114240   -24.35511020
C       11.51839540   -19.94314190   -22.47510910
H       12.52639580   -19.91214180   -22.88810920
H       11.52139570   -19.58314130   -21.44610980
C       11.11439510   -21.44114110   -22.37010960
H       10.11339570   -21.63114170   -21.98311040
C       11.36039540   -22.19214250   -23.63810920
H       10.77239510   -21.74114230   -24.44710920
H       12.41639520   -22.30914120   -23.91010860
H       11.03839590   -23.24014280   -23.59410860
C       12.01639560   -22.17414280   -21.38810920
H       11.89439580   -21.70314220   -20.40510940
H       11.64739510   -23.20514110   -21.33010860
H       13.07639600   -22.10414120   -21.66010860
C        9.14139560   -19.15614130   -22.79911040
O        8.30239580   -19.95814130   -23.30910870
N        8.70539570   -18.22114180   -21.93111040
H        9.40439510   -17.71414180   -21.40011020
C        7.34639550   -18.18214230   -21.40411000
H        6.98139570   -19.18714140   -21.19410900
C        7.18039560   -17.42614170   -20.13710980
H        7.64639570   -16.44314190   -20.20211030
C        5.70239540   -17.20814130   -19.79611020
H        5.66239550   -16.86414150   -18.75610920
H        5.26139550   -16.42014120   -20.41910930
H        5.17939570   -18.16214180   -19.94010930
C        7.82439570   -18.23914150   -19.02310940
H        8.90139580   -18.30014230   -19.22311020
H        7.73939560   -17.62614250   -18.11710930
H        7.35539530   -19.18714140   -18.73110960
C        6.38939570   -17.76314160   -22.49210930
O        5.39339540   -18.37514110   -22.74910930
N        6.78733770   -16.72892702   -23.24044103
H        7.66072680   -16.27632182   -22.97136656
C        6.08017733   -16.24004059   -24.41798624
H        5.03273373   -16.20994901   -24.13432885
C        6.54921975   -14.81666452   -24.77310559
H        6.73160789   -14.25715584   -23.85357531
H        7.49269609   -14.87530497   -25.31876808
C        5.52240595   -14.02949511   -25.61105185
H        5.95332219   -13.05827261   -25.85865194
H        5.31951394   -14.55965676   -26.54151806
C        4.20735027   -13.80372258   -24.84686478
H        3.72737558   -14.75904818   -24.63766646
H        4.43758655   -13.31071875   -23.90095339
N        3.25361245   -12.97782164   -25.59880227
H        3.45911813   -12.74962637   -26.55913535
C        2.14445516   -12.45771425   -25.11219899
N        1.71441479   -12.66518589   -23.90410394
H        2.11866139   -13.35024519   -23.29080619
H        0.83589613   -12.23414740   -23.64331077
N        1.39893208   -11.71110063   -25.85654069
H        1.59551100   -11.64730243   -26.84375222
H        0.54898561   -11.32518019   -25.46358647
C        6.15324171   -17.20442339   -25.60059908
O        5.19077365   -17.21714021   -26.34783326
N        7.18539570   -18.06214140   -25.73910900
H        8.01639560   -17.89714240   -25.18410870
C        7.05939530   -19.13014220   -26.73610880
H        6.93839550   -18.57414250   -27.66610910
C        8.39339540   -19.89014240   -26.90510940
H        8.70439530   -20.23514180   -25.91910930
C        8.14739510   -21.07214160   -27.83310890
H        7.49139550   -21.87614250   -27.47810940
H        7.68639560   -20.80114170   -28.79110910
H        9.11639600   -21.52614210   -28.07411000
C        9.41939540   -18.94614220   -27.53610990
H        9.15039540   -18.83814240   -28.58710860
H        9.39839550   -17.95214270   -27.08811000
C       10.91639520   -19.34314160   -27.40110970
H       10.88139530   -20.18014140   -26.69310950
H       11.27839570   -19.68614200   -28.37810900
H       11.61539550   -18.58714100   -27.02310940
C        5.86139540   -20.01714130   -26.30611040
O        5.03639550   -20.35714150   -27.15610890
N        5.82539560   -20.43014140   -25.02410890
H        6.61439560   -20.14114190   -24.45810890
C        4.87939550   -21.44614220   -24.55510900
H        4.99139550   -22.26014140   -25.27211000
C        5.42839570   -21.91514210   -23.22410960
H        6.51139550   -21.98714260   -23.32310870
H        5.42339560   -21.16414260   -22.43511010
C        4.82939530   -23.26114270   -22.79911040
O        4.91539570   -24.27314190   -23.43811040
N        4.14639570   -23.31514170   -21.72410960
H        3.64839550   -24.16914180   -21.50310900
H        4.01539560   -22.51314160   -21.12010960
C        3.44139550   -20.99514200   -24.45211030
O        2.51939560   -21.78914260   -24.59610940
N        3.24139550   -19.67714120   -24.25811000
H        4.10739560   -19.21114160   -24.01310920
C        2.01939560   -18.92714120   -24.47110940
H        1.21939550   -19.36314200   -23.87310980
C        2.31039550   -17.40014270   -24.24810980
H        3.12439560   -17.12214280   -24.91810990
C        0.97539550   -16.63714220   -24.45410920
H        1.08339550   -15.61714170   -24.06311040
H        0.72639550   -16.53114130   -25.51710890
H        0.15139550   -17.18914220   -23.98610880
O        2.69239540   -17.19214250   -22.90711020
H        3.35739540   -17.86814120   -22.75610920
C        1.43639550   -19.17514230   -25.85610960
O        0.28239550   -19.50814250   -25.97311020
N        2.22539540   -19.01514240   -26.89910890
H        3.18839550   -18.78414150   -26.68710900
C        1.67439560   -18.83014110   -28.23810960
H        0.67439550   -18.42014120   -28.09811020
C        2.40239550   -17.79014210   -29.06910900
H        3.41839550   -18.13814160   -29.25610920
H        1.90339550   -17.58914180   -30.01710890
C        2.55939560   -16.43414120   -28.33310890
H        2.86839560   -16.61614230   -27.30410960
C        3.47639560   -15.41314220   -28.92510990
H        4.46539550   -15.88514230   -28.97510910
H        3.21639560   -15.13414190   -29.95410920
H        3.44839550   -14.55014230   -28.24910930
C        1.16739550   -15.78614230   -28.10710910
H        0.84039550   -15.36914160   -29.06810950
H        0.45739550   -16.47014240   -27.62510870
H        1.22039560   -14.99114230   -27.35410880
C        1.54639550   -20.18414120   -28.98510930
O        0.62639550   -20.37514110   -29.79010960
N        2.31839560   -21.22314260   -28.57411000
H        2.89839550   -21.04914280   -27.76310920
C        2.32639550   -22.55614280   -29.10710910
H        2.56639550   -22.55514140   -30.17111020
C        3.59039550   -23.18214230   -28.56610870
H        4.39239550   -22.49714280   -28.84210970
H        3.52939560   -23.14414220   -27.47810940
C        4.06539540   -24.62414170   -28.90310860
H        3.74039550   -24.91314130   -29.90310860
C        5.57639550   -24.59914210   -28.81810950
H        5.92239570   -24.18014140   -29.77010920
H        5.89239550   -23.97414210   -27.97311020
H        6.02739570   -25.59814260   -28.75411030
C        3.52539560   -25.61114120   -27.90610890
H        3.84539560   -26.61814120   -28.20211030
H        3.87439560   -25.46814160   -26.87611010
H        2.43039560   -25.60514260   -27.97510910
C        1.04639550   -23.41414260   -28.85811040
O        0.81839550   -24.37514110   -29.59811020
N        0.21539550   -23.04214290   -27.90711020
H        0.52339550   -22.23014260   -27.38510890
C       -1.07860450   -23.65414240   -27.49510960
H       -0.90460450   -24.68314170   -27.17910960
C       -1.55960450   -22.89914130   -26.22110940
H       -1.93360450   -21.91914180   -26.51710890
H       -2.45560460   -23.39614110   -25.85010910
C       -0.45360450   -22.77914240   -25.07910920
H        0.39639550   -22.17214200   -25.39110950
H       -0.89960450   -22.20914270   -24.26310920
C       -0.06660450   -24.21814160   -24.59510990
O       -0.76160450   -25.25314140   -24.66810990
N        1.18639550   -24.30814170   -24.24011040
H        1.44539550   -25.20414160   -23.84310910
H        1.81439550   -23.51514240   -24.19911000
C       -2.13360450   -23.60514260   -28.59310910
O       -2.98160460   -24.44614220   -28.72710990
N       -2.00360440   -22.56914140   -29.47110940
H       -1.41560450   -21.78614230   -29.21311000
C       -2.76660440   -22.41014100   -30.73311040
H       -2.17860440   -21.89714240   -31.49411010
H       -3.00360440   -23.38514140   -31.15910910
C       -4.07960460   -21.70414160   -30.57510950
O       -5.02560420   -22.00214200   -31.26910970
N       -4.24560450   -20.62214280   -29.79110910
H       -3.47560450   -20.31314280   -29.20911030
C       -5.48260450   -19.81014250   -29.76610950
H       -6.14560460   -20.09714130   -30.58210950
C       -6.24660440   -20.06114200   -28.40210910
H       -5.62660460   -19.76714130   -27.54611020
H       -7.16360430   -19.46514130   -28.32411000
C       -6.65260460   -21.48614120   -28.05410960
C       -7.96360450   -21.93814280   -28.32210920
H       -8.62760450   -21.23514180   -28.80311010
C       -8.25460430   -23.29814150   -28.07810970
H       -9.22560410   -23.62514110   -28.42010880
C       -7.42160460   -24.19214250   -27.48410990
O       -7.80160430   -25.44114110   -27.18111040
H       -7.11360450   -25.96614270   -26.76610950
C       -6.10160450   -23.73214150   -27.18610950
H       -5.33260440   -24.45514110   -26.95911030
C       -5.75460430   -22.39014240   -27.47010990
H       -4.75260450   -22.00214200   -27.36410900
C       -5.23960450   -18.29114150   -30.00910950
O       -6.21960450   -17.59414100   -30.11610980
N       -3.95860460   -17.88014220   -30.01910970
H       -3.18360450   -18.52114110   -29.89610860
C       -3.56060460   -16.47114180   -30.00910950
H       -4.12160440   -16.00114250   -29.20110890
C       -2.06660440   -16.40714260   -29.51111030
H       -1.45760450   -16.90814210   -30.26410870
H       -1.72360440   -15.41214180   -29.22710990
O       -2.05060460   -17.06714250   -28.24411010
H       -2.22060440   -16.29814150   -27.69410900
C       -3.67560460   -15.62814240   -31.25510980
O       -3.39660450   -14.44914150   -31.30311010
N       -3.98160460   -16.19114110   -32.41110990
H       -4.43960430   -17.09414100   -32.44010930
C       -4.08960440   -15.48114200   -33.68811040
H       -4.51060440   -16.16014100   -34.42910770
H       -4.75260450   -14.63314150   -33.51311110
C       -2.72760440   -14.92214200   -34.14511110
O       -2.55560450   -13.71314240   -34.40010830
N       -1.75260450   -15.83814240   -34.31010820
H       -1.84160450   -16.79614260   -33.99610900
C       -0.36060450   -15.50714210   -34.76910780
H       -0.49160450   -14.58114150   -35.32810970
C        0.50939550   -15.20114230   -33.51110840
H        0.00239550   -14.39214230   -32.98310850
C        0.53539550   -16.41114230   -32.53610990
H        0.94539550   -15.96714210   -31.62010960
H       -0.47060450   -16.78914260   -32.31710820
H        1.10839560   -17.28114130   -32.88010790
C        1.95639550   -14.70514200   -33.84811020
H        2.67839550   -15.50614170   -34.00611110
H        1.95139550   -14.30414200   -34.86111070
C        2.48139550   -13.70914170   -32.81010820
H        2.36239550   -14.13114170   -31.80410960
H        3.55239560   -13.54014210   -32.97710800
H        1.89239550   -12.78414150   -32.84111020
C        0.23639550   -16.62114140   -35.70310970
O       -0.17660450   -17.74514200   -35.58810810
N        1.14839550   -16.21814160   -36.55910870
H        1.40439550   -15.23914150   -36.61610790
C        1.92939560   -17.10614200   -37.37611010
H        1.24239550   -17.91614150   -37.61811070
C        2.46939560   -16.42514230   -38.68811040
H        3.10639550   -15.58914180   -38.40211110
H        3.16439560   -17.09514240   -39.19610980
C        1.48739550   -16.03914260   -39.75510790
H        1.12439550   -16.91814230   -40.28710940
H        0.61439550   -15.67914200   -39.21010970
C        2.01439550   -14.93814180   -40.70911030
H        2.90739560   -15.38014220   -41.15110780
H        1.20639550   -14.57814220   -41.34510800
N        2.50239560   -13.71714210   -39.96710970
H        2.12839560   -13.46614170   -39.06311040
C        3.40039560   -12.85214230   -40.29610820
N        4.28639550   -12.93614200   -41.24311070
H        4.37739560   -13.80314160   -41.75310900
H        4.85939550   -12.17414190   -41.57511140
N        3.37839560   -11.75814150   -39.63610840
H        2.66039560   -11.60214230   -38.94210820
H        4.09339570   -11.10614200   -39.92510990
C        3.10439560   -17.77314190   -36.66810990
O        3.94439550   -17.04614260   -36.12310790
N        3.26539540   -19.10814290   -36.73011020
H        2.71139550   -19.68114280   -37.35511020
C        4.26339530   -19.83614160   -35.92010880
H        4.04539540   -19.81614110   -34.85210800
C        3.99939560   -21.32214160   -36.24110790
H        2.92639540   -21.44714160   -36.05410770
H        4.16639570   -21.51914220   -37.30810930
C        4.84339570   -22.34814260   -35.44511030
C        6.09039550   -22.71014210   -35.91011050
H        6.52039580   -22.26314160   -36.79510880
C        6.78439570   -23.81614110   -35.40010830
H        7.77339550   -24.04014210   -35.77211000
C        6.26539560   -24.60114100   -34.33610920
H        6.67739530   -25.53014180   -33.97211070
C        5.01939540   -24.17614170   -33.80010990
H        4.52739570   -24.86014180   -33.12511060
C        4.38039540   -23.02414130   -34.31110760
H        3.38739560   -22.73314290   -34.00111010
C        5.77639530   -19.54214290   -36.12010960
O        6.60139560   -19.60114100   -35.19511030
N        6.15839530   -19.19314190   -37.35710910
H        5.44039540   -18.96214100   -38.03210830
C        7.46339560   -18.65914150   -37.87010960
H        8.10439590   -19.53914260   -37.91711040
C        7.28439570   -18.21914100   -39.33211140
H        6.55739550   -17.40714260   -39.29911040
H        8.21339510   -17.70714190   -39.58110810
C        6.96839570   -19.36714170   -40.35210800
H        6.91439530   -18.90414240   -41.33710860
H        7.76639560   -20.10914230   -40.32611080
C        5.61039540   -20.05614280   -40.13410950
O        4.69039540   -19.42614170   -39.55511090
O        5.43739560   -21.22114180   -40.56510930
C        8.04039570   -17.51414110   -37.04911040
O        9.22839550   -17.44514270   -36.93210980
N        7.23339560   -16.78214260   -36.25410840
H        6.25239560   -16.99814220   -36.38111110
C        7.60939550   -15.85014150   -35.21710970
H        8.37539580   -15.28614230   -35.75111010
C        6.41339540   -14.96914200   -34.83911130
H        5.52239560   -15.57814220   -34.68910980
C        6.68339540   -14.19914150   -33.50011060
H        7.46539550   -13.43714240   -33.60810850
H        5.83239560   -13.53914170   -33.29211040
H        6.97939540   -14.84314160   -32.66210940
C        6.12239550   -14.03114220   -35.97010800
H        6.89939550   -13.28114220   -36.11711120
H        6.08339550   -14.59114170   -36.90510940
C        4.80639550   -13.18114190   -35.77711110
H        5.13639550   -12.37014200   -35.11711120
H        4.50339560   -12.63214210   -36.67710880
H        4.00439550   -13.80414200   -35.36310960
C        8.30939580   -16.59014130   -34.03910830
O        9.26439570   -16.09314160   -33.48410800
N        7.68239550   -17.67414280   -33.54811100
H        6.94739530   -18.14914130   -34.05810930
C        8.15839580   -18.44614220   -32.37611010
H        8.41439530   -17.77414130   -31.55611040
C        7.13439560   -19.49314120   -31.81510930
H        7.40939570   -20.44914250   -32.26110840
H        7.36339570   -19.52914240   -30.75010870
C        5.59939580   -19.16214180   -31.92111020
H        5.28339530   -19.18414120   -32.96411130
C        4.66539570   -20.24714280   -31.23910900
H        3.62239550   -20.12914280   -31.55810930
H        4.77039580   -21.25614170   -31.65610890
H        4.64739560   -20.14014240   -30.14711000
C        5.24739550   -17.86714170   -31.22910880
H        5.83939550   -17.07914160   -31.71210860
H        4.18939540   -17.63114170   -31.39711000
H        5.46339560   -17.89214130   -30.15411000
C        9.48739530   -19.12114140   -32.69010930
O       10.29239560   -19.35814290   -31.77710910
N        9.80339530   -19.44314190   -33.97911070
H        9.02839570   -19.31014250   -34.61711120
C       11.05539510   -20.05314250   -34.56311040
H       11.39539530   -20.89814190   -33.96411130
C       10.82939530   -20.49514200   -36.03110890
H       10.55139540   -19.61614230   -36.61111070
H       11.70939540   -20.86714170   -36.55511090
C        9.78739550   -21.60214230   -36.08810810
H       10.03939530   -22.41314130   -35.40510940
H        8.76939580   -21.31714250   -35.82110980
C        9.78239540   -22.22314260   -37.47311020
O        9.40539550   -21.60614200   -38.51311110
O       10.07939530   -23.44914250   -37.65010830
C       12.04839520   -18.89014240   -34.50510790
O       13.20639510   -19.10114100   -34.15211110
N       11.62139510   -17.65814210   -34.82910920
H       10.68239590   -17.51514240   -35.18310930
C       12.52639580   -16.50214200   -34.77011110
H       13.39539530   -16.79414180   -35.36111070
C       11.91439530   -15.15614220   -35.36011120
H       12.32539560   -14.25714210   -34.88510890
H       11.95039560   -15.14914230   -36.45711140
H       10.85639570   -15.14014150   -35.06810760
C       12.95939540   -16.22514150   -33.32611080
O       14.06239510   -15.82314210   -32.99911120
N       11.97239590   -16.27514270   -32.43610760
H       11.04139520   -16.44714160   -32.79710770
C       12.28139590   -16.13014220   -31.02511020
H       12.78339580   -15.17414190   -30.87310980
C       10.99739550   -15.97814180   -30.14311030
H       10.48339560   -16.86214260   -30.52110860
C       11.32939530   -15.97014240   -28.66910930
H       10.34839530   -15.99214170   -28.18010900
H       11.88739590   -16.86214260   -28.35710910
H       11.83239560   -15.04114150   -28.37510870
C       10.23839570   -14.71714210   -30.51111030
H       10.73339560   -13.78814220   -30.22910880
H       10.15239520   -14.63214210   -31.59510990
C        8.81839560   -14.65314200   -30.00610920
H        8.41239550   -13.69314190   -30.35010910
H        8.25639530   -15.52714160   -30.35710910
H        8.83639530   -14.69514180   -28.91010860
C       13.16739560   -17.27914240   -30.54510880
O       14.04939560   -17.04814150   -29.75510980
N       12.89139560   -18.52314190   -30.92811010
H       12.10539530   -18.59614180   -31.56410980
C       13.69439510   -19.70814130   -30.59111020
H       13.74439530   -19.77314190   -29.50411030
C       13.06439590   -20.99614140   -31.14610860
H       12.97039510   -21.04314230   -32.23110960
C       13.95039560   -22.17614170   -30.63611030
H       14.68539520   -22.27114110   -31.44511030
H       14.40839580   -22.06814190   -29.64510920
H       13.34239580   -23.08014110   -30.50811000
O       11.78439520   -21.34514240   -30.69810870
H       11.17639540   -20.72814180   -31.11211010
C       15.14139560   -19.49814220   -31.15310860
O       16.09939580   -19.98214150   -30.60710910
N       15.30839540   -18.84814260   -32.28610990
H       14.52139570   -18.35014150   -32.68410870
C       16.63639640   -18.56014250   -32.81010820
H       17.30739590   -19.36314200   -32.50711060
C       16.76439480   -18.54014210   -34.38510890
H       16.16939540   -17.73914150   -34.82511140
H       17.81939510   -18.36214260   -34.59410860
C       16.37939640   -19.91214180   -35.04310990
H       16.78239630   -20.71814160   -34.43011090
H       15.30139540   -19.98714260   -34.89711000
C       16.78139500   -20.10614200   -36.55110930
H       17.87139510   -20.09814260   -36.54410930
H       16.35139470   -21.08114240   -36.78110890
C       16.21539500   -18.98514180   -37.37010960
H       15.20339580   -18.85514260   -36.98711010
H       16.74439620   -18.04614260   -37.20310970
N       16.21539500   -19.34714130   -38.78910830
H       17.10139470   -19.23414230   -39.25910950
H       15.87039570   -20.27514270   -38.98810960
H       15.58839510   -18.77214240   -39.33311080
C       17.29039570   -17.29314230   -32.16210940
O       18.41439630   -17.36314200   -31.73510930
N       16.61039540   -16.12914280   -31.85710910
H       15.64739510   -15.97414210   -32.12810900
C       17.18439480   -15.10814190   -30.97210880
H       18.12539480   -14.78914170   -31.42010880
C       16.16139600   -13.97214220   -30.70010950
H       15.15839580   -14.41114230   -30.62510870
H       16.39839550   -13.57314210   -29.70611000
C       16.14439580   -12.89614200   -31.77710910
C       17.29239460   -12.30414200   -32.25111010
H       18.27839470   -12.58414170   -31.91210940
C       17.28539470   -11.42914200   -33.37310790
H       18.22239490   -11.11214160   -33.80611040
C       16.06939510   -10.96614170   -33.86310960
H       15.98839570   -10.22714230   -34.64711000
C       14.90439510   -11.51314160   -33.28910830
H       13.98239520   -11.09914210   -33.67110820
C       14.91839500   -12.51514150   -32.27811050
H       13.98039530   -12.90414240   -31.90910910
C       17.60739520   -15.75714210   -29.64711000
O       18.63939480   -15.45814230   -29.10110860
N       16.72939490   -16.44614220   -28.95710950
H       15.81039520   -16.35214230   -29.37310980
C       16.94839480   -17.19914250   -27.72910880
H       17.16039470   -16.44014170   -26.97610860
C       15.65239520   -18.01714130   -27.28310970
H       14.89239600   -17.23714260   -27.25210950
H       15.36339570   -18.77514270   -28.01210980
C       15.63739590   -18.66314130   -25.92010880
H       16.39439580   -19.44614220   -25.89110950
C       15.91339590   -17.61714170   -24.80611040
H       16.96939470   -17.34214210   -24.69810870
H       15.28439520   -16.72214130   -24.88611030
H       15.71039580   -18.16014100   -23.87510870
C       14.21439550   -19.28414150   -25.78410910
H       14.07939530   -19.96614270   -26.63210870
H       14.12139510   -19.85614200   -24.85210990
H       13.47539520   -18.47914120   -25.87810900
C       18.22539520   -18.11214260   -27.65011020
O       19.26339530   -17.84314160   -26.92910960
N       18.27339550   -19.20314220   -28.48110960
H       17.46739580   -19.41414260   -29.05810930
C       19.32839580   -20.24714280   -28.53211020
H       19.50239560   -20.60714150   -27.51811030
C       18.74439620   -21.42514230   -29.38510890
H       18.54939460   -21.12914280   -30.41610910
H       19.58339500   -22.11914250   -29.38210870
C       17.61039540   -22.20914270   -28.82810970
O       17.39039610   -22.33314130   -27.66510960
N       16.84439470   -22.87114140   -29.64011000
H       16.13939480   -23.50014110   -29.27610970
H       16.93339540   -22.78914260   -30.64610860
C       20.70039560   -19.77614210   -29.03110890
O       21.66539570   -20.53614230   -28.92811010
N       20.76339530   -18.58714100   -29.73410990
H       19.85139470   -18.16914180   -29.87110900
C       22.06939510   -17.97914120   -30.09310910
H       22.86839490   -18.70614240   -30.23410990
C       21.99439620   -17.32814220   -31.49210930
H       21.16839600   -16.61714170   -31.51511000
H       22.93739510   -16.84214210   -31.74210930
C       21.77139470   -18.33914180   -32.56810760
H       20.96039580   -19.03114130   -32.34210970
H       21.46239470   -17.88414190   -33.50910950
C       23.05639460   -19.12614250   -32.88510890
O       24.20839500   -18.87814140   -32.53910830
N       22.92439460   -20.10914230   -33.73810960
H       23.82139590   -20.46814160   -34.04310990
H       22.20539470   -20.11614230   -34.45211030
C       22.59539600   -16.93814280   -29.03911020
O       23.63939480   -16.29214290   -29.15011020
N       21.83839610   -16.78714180   -27.93111040
H       20.90739630   -17.14514160   -28.10910990
C       21.91539570   -15.93414210   -26.73110960
H       20.97839550   -16.14414220   -26.21510890
C       23.03439520   -16.39014240   -25.83510970
H       23.06339650   -17.47514150   -25.74210930
H       23.92439460   -15.96014210   -26.29310990
C       22.90739630   -15.80314160   -24.43010900
O       21.72839550   -15.45114230   -23.97710990
N       23.94439510   -15.96114160   -23.64910890
H       23.83039470   -15.74214170   -22.66710850
H       24.70939640   -16.53814130   -23.97810940
C       21.88639640   -14.39114190   -27.08010860
O       22.73839570   -13.66614150   -26.65011020
N       20.92039490   -14.00014210   -27.89410970
H       20.11239620   -14.58614160   -28.06711010
C       20.64439580   -12.63014220   -28.29410930
H       21.45739560   -12.00314240   -27.92811010
C       20.64739610   -12.39714150   -29.79110910
H       19.77339550   -12.76814170   -30.32610890
C       20.61839490   -10.91914180   -30.05910870
H       19.77939610   -10.55914210   -29.45110890
H       21.48639490   -10.38914200   -29.64610860
H       20.45839500   -10.56914230   -31.08510970
C       21.85939600   -13.06014160   -30.50710870
H       22.67539600   -12.35814190   -30.67610930
H       22.31739620   -13.83714200   -29.89510920
C       21.34939580   -13.70914170   -31.80410960
H       21.13339610   -12.96314240   -32.58010860
H       22.13439560   -14.37614150   -32.18111040
H       20.48739620   -14.36314200   -31.62211040
C       19.33139610   -12.19114210   -27.56810950
O       18.26539610   -12.62114240   -27.93410870
N       19.52439500   -11.32314210   -26.62110900
H       20.49139600   -11.09314160   -26.42411040
C       18.39139560   -10.77114200   -25.81510930
H       17.45939640   -11.30214210   -26.00910950
C       18.65239520   -10.94914150   -24.31410980
H       17.98739620   -10.27314190   -23.77710910
C       18.59039500   -12.44414230   -23.74310870
H       17.54439540   -12.76214220   -23.83010860
H       19.21139530   -13.09314160   -24.37310980
H       18.85539630   -12.52514170   -22.68210980
O       19.97039600   -10.47514150   -24.04310990
H       19.81239510    -9.74414160   -23.44110870
C       18.13339610    -9.30314160   -26.14711000
O       19.11739540    -8.59714220   -26.25510980
N       16.87739560    -8.82814220   -26.31711010
C       15.65839580    -9.59614180   -26.32910920
H       15.52439590   -10.11614230   -25.37211040
H       15.64439580   -10.41214180   -27.06110950
C       14.46339510    -8.68714240   -26.44410900
H       13.99939540    -8.60514160   -25.45310970
H       13.61739540    -8.97014240   -27.08210950
C       15.05239580    -7.38814210   -26.84310910
H       14.50339510    -6.51914220   -26.45810890
H       15.03539560    -7.32114170   -27.93811040
C       16.49139600    -7.38614180   -26.37211040
H       17.23939510    -6.87714200   -26.98011020
C       16.64739610    -6.78414200   -24.98210910
O       16.50639530    -7.47714190   -23.99711040
N       16.84539600    -5.46114210   -24.91010860
H       16.90239520    -4.95714190   -25.78710940
C       16.82339480    -4.66914180   -23.66310880
H       17.20639610    -5.24714180   -22.82210920
C       17.78339580    -3.43614200   -23.82411000
H       17.43339540    -2.83114190   -24.66110990
H       17.73839570    -2.80414200   -22.93710900
S       19.34739490    -3.99014190   -24.26811030
H       19.18639560    -4.07614180   -25.59111020
C       15.40539550    -4.22514200   -23.34410860
O       14.76639560    -3.50214200   -24.12211040
N       15.02339550    -4.49914170   -22.12510870
H       15.65539550    -5.05214210   -21.55810930
C       13.74039550    -4.16614200   -21.49610900
H       13.02139570    -3.86014200   -22.25610920
C       13.07939530    -5.55814170   -21.02511020
H       13.88239570    -6.28914210   -20.93710900
H       12.71439550    -5.32014180   -20.02610970
C       11.89539530    -5.95714190   -21.90210910
H       11.24539570    -5.09414200   -22.04911040
C       12.35639570    -6.32814170   -23.32310870
H       11.47939590    -6.62114190   -23.91411020
H       12.88939570    -5.46814200   -23.74610900
H       13.03739550    -7.18714190   -23.27710910
C       11.17439560    -7.07714180   -21.20710950
H       11.80039600    -7.93414210   -20.93111040
H       10.86139580    -6.75314190   -20.20710950
H       10.22939590    -7.25414180   -21.73510930
C       13.95739560    -3.20314190   -20.35110860
O       14.98339560    -3.17914200   -19.72910880
N       12.99639510    -2.35414200   -20.12911030
C       11.85639570    -1.98114190   -21.00710870
H       11.24539570    -2.83214190   -21.33210950
H       12.20439530    -1.48014190   -21.91910930
C       11.04339500    -0.93214190   -20.11710930
H       10.18939590    -1.38114190   -19.59410860
H       10.69639590    -0.12614190   -20.77610970
C       12.22539520    -0.26814190   -19.31210900
H       11.83539580     0.28685810   -18.45010950
H       12.79239560     0.48485810   -19.87310980
C       13.05439570    -1.46314190   -18.94110870
H       14.07639600    -1.09414200   -18.85210990
C       12.52739520    -2.16214200   -17.65711020
O       11.86839580    -3.17014190   -17.79510880
N       13.04139520    -1.82214190   -16.47311020
H       13.49639510    -0.91714190   -16.45211030
C       12.81039520    -2.52214190   -15.22710990
H       13.00839520    -3.58814190   -15.33910940
C       13.86139580    -2.01514200   -14.15110970
H       14.86039540    -2.14414190   -14.56710910
H       13.75239560    -0.93614190   -14.03810980
C       13.90339570    -2.63114190   -12.73510930
H       12.88439560    -2.50714180   -12.36810970
C       14.38539510    -4.15314200   -12.58810900
H       13.58439540    -4.84514190   -12.87410930
H       15.35539530    -4.39114190   -13.04310990
H       14.60239510    -4.44814210   -11.55410960
C       14.97339530    -1.85514190   -11.93210980
H       15.96139530    -1.81114200   -12.40610980
H       14.62939550    -0.84314190   -11.68410970
H       15.15439510    -2.37314200   -10.98210910
C       11.43439580    -2.41814180   -14.59410950
O       10.90639590    -3.40114190   -13.97110940
N       10.81139560    -1.29314200   -14.95310970
H       11.36539550    -0.67714190   -15.53610990
C        9.48039530    -0.80414190   -14.57110980
H        8.85639570    -1.65314200   -14.29210950
C        9.60139560     0.02385810   -13.30310920
H        8.62239550     0.27685810   -12.89610960
H       10.07439520    -0.55114190   -12.50710960
C       10.43939590     1.33385810   -13.43810940
H       11.47739510     1.21085810   -13.74910930
H        9.96139530     1.91585800   -14.22610950
C       10.45839600     2.09685800   -12.15310960
H       10.87539580     3.07685800   -12.38310910
H        9.43339540     2.31985810   -11.85710910
N       11.34339520     1.54385810   -11.11610980
H       10.85739520     0.86785810   -10.54410930
C       12.54639530     1.94185810   -10.69610980
N       13.35239510     2.73185800   -11.34310910
H       13.17639540     2.96085810   -12.31110950
H       14.28339580     2.75385810   -10.95210930
N       12.96239570     1.64485810    -9.47410960
H       12.33339600     1.14185810    -8.86410900
H       13.72539520     2.14685800    -9.04410930
C        8.83839510    -0.15914190   -15.74110980
O        9.50839520     0.20885810   -16.70310970
N        7.49639560     0.11285810   -15.65210910
H        6.93539570    -0.04914190   -14.82410910
C        6.70239540     0.89985810   -16.68910980
H        6.36739540     1.76585810   -16.12010960
H        7.25439550     1.32185800   -17.53010940
C        5.44739530     0.22685810   -17.22410960
O        4.99239540     0.55885810   -18.30910870
N        4.88055986    -0.73870666   -16.49662921
H        5.28812736    -0.96325878   -15.59722570
C        3.56540106    -1.34705198   -16.77058104
H        2.93058324    -0.60006401   -17.24726188
C        3.66083533    -2.55076336   -17.72680894
H        4.09616126    -2.22462870   -18.67113039
C        4.48190052    -3.71844680   -17.17619931
H        3.99527960    -4.18371057   -16.30855193
H        4.61938497    -4.48697136   -17.94271211
H        5.47922820    -3.38289334   -16.86833535
O        2.35557837    -3.02965899   -17.96231353
H        2.39211011    -3.87707371   -18.42254933
C        2.89633807    -1.75538153   -15.45768922
O        3.58256491    -2.07038567   -14.49973514
N        1.56093700    -1.74757052   -15.40716387
H        1.05316493    -1.51030638   -16.25165793
C        0.78684883    -2.20989455   -14.24116831
H        1.40377953    -2.01750953   -13.37648374
C       -0.50116156    -1.37711794   -14.03020844
H       -1.13103116    -1.88791627   -13.30250891
C       -0.11443617    -0.03306133   -13.39681465
H        0.39042260    -0.18528115   -12.43436550
H        0.55853808     0.52890492   -14.05539095
H       -1.00730979     0.57487491   -13.20147053
C       -1.35008202    -1.11026620   -15.29220438
H       -2.24464535    -0.55987358   -14.99939331
H       -0.79437390    -0.48689630   -15.99287214
C       -1.79803945    -2.38475298   -16.00978976
H       -0.94654369    -2.88299520   -16.48748679
H       -2.26899501    -3.08069947   -15.30488980
H       -2.52603672    -2.14673022   -16.79360000
C        0.55448299    -3.73394562   -14.19130029
O       -0.12531900    -4.21192012   -13.29567896
N        1.13214494    -4.48252337   -15.14152677
H        1.71132109    -4.00514551   -15.81915413
C        0.89467448    -5.92302156   -15.35967939
H        1.31476126    -6.18037858   -16.32684775
C        1.65511597    -6.80221830   -14.34195735
H        1.31659169    -6.56034056   -13.33505066
C        1.50974686    -8.31019674   -14.57264276
H        0.50213294    -8.65402896   -14.33275904
H        1.70810606    -8.57154579   -15.61845969
H        2.20996701    -8.86599900   -13.93673106
O        3.04423588    -6.55708305   -14.41276532
H        3.37598910    -7.01991242   -15.22071471
C       -0.60908608    -6.20566975   -15.44781682
O       -1.18147841    -6.82932550   -14.55406947
N       -1.25958144    -5.64774315   -16.49279401
H       -0.61288439    -5.33735238   -17.23010327
C       -2.55923059    -6.27891522   -16.90021564
C       -3.74330710    -5.62461467   -16.17502966
H       -3.83122482    -4.56359537   -16.47337283
H       -3.59885430    -5.68124020   -15.08001351
H       -4.68935813    -6.13989828   -16.42647887
H       -2.54311691    -7.36187077   -16.63026084
C       -2.65117564    -6.18446438   -18.39228894
N       -3.58045410    -5.59132248   -19.15127455
C       -3.27475598    -5.84784947   -20.48646034
C       -4.18124158    -5.47854165   -21.62510802
H       -4.58476250    -4.45549273   -21.48033876
H       -3.57599934    -5.46364634   -22.55408139
N       -5.25604297    -6.48627360   -21.81548353
H       -5.96426871    -6.18550500   -22.50239590
H       -5.75496579    -6.64387378   -20.92857063
C       -2.09134808    -6.63693986   -20.56882796
O       -1.39865532    -7.13445948   -21.51785122
N       -1.72630052    -6.83989407   -19.20962497
C       -0.55901388    -7.61279657   -18.86962840
H       -0.43578829    -8.37786085   -19.65973316
H       -0.65252091    -8.10505226   -17.88593712
C        0.73272396    -6.77008734   -18.88472587
O        0.75013668    -5.57312936   -18.64114986
N        1.85953240    -7.40447597   -19.21270035
H        1.78746717    -8.38502718   -19.48171022
C        3.21772744    -6.82838182   -19.21850336
H        3.27312364    -6.16116946   -18.36075129
C        4.25252507    -7.94339091   -18.96417448
H        4.14457794    -8.71775767   -19.72431363
H        5.25631883    -7.52603597   -19.04780888
C        4.13434675    -8.56822500   -17.56791768
O        3.90037743    -7.80874772   -16.59749880
O        4.34629612    -9.79993582   -17.45174788
C        3.53286586    -5.94012684   -20.45255949
O        4.64308538    -5.92242942   -20.96221820
N        2.53593531    -5.16142745   -20.89518689
H        1.65559204    -5.27922288   -20.40037907
C        2.46724249    -4.40084813   -22.15474797
H        2.21768738    -5.09717429   -22.95419290
C        1.33618010    -3.35352166   -22.03958613
H        1.51747328    -2.75191901   -21.14743951
H        1.38645481    -2.68605934   -22.89972715
C       -0.09186268    -3.92236911   -21.96312138
H       -0.13187527    -4.70810997   -21.21204316
C       -1.06829525    -2.81803870   -21.55668040
H       -2.08923625    -3.21715140   -21.50381995
H       -0.81093388    -2.42275508   -20.56686954
H       -1.05684828    -1.99500102   -22.28132411
C       -0.53490266    -4.47697306   -23.31532419
H        0.08524585    -5.33386462   -23.59350843
H       -1.56892497    -4.83238401   -23.25987737
H       -0.46794140    -3.71634468   -24.10100439
C        3.76727343    -3.70391288   -22.59047661
O        4.26506751    -3.96334199   -23.67042909
N        4.30419013    -2.79320873   -21.77198818
H        3.83548901    -2.62034617   -20.89454284
C        5.46611075    -1.95599330   -22.13353351
H        5.25844792    -1.52759461   -23.11566977
C        5.59780049    -0.75600124   -21.17454390
H        5.54136175    -1.12245016   -20.15271145
C        6.91296494     0.01677546   -21.32282086
H        6.90977346     0.90110634   -20.67256770
H        7.76826994    -0.60297282   -21.03068517
H        7.05574272     0.35131201   -22.35635052
C        4.42454150     0.20985963   -21.40564495
H        4.52338790     1.10467137   -20.77856087
H        4.38155892     0.53966600   -22.44960183
H        3.46826718    -0.26336971   -21.15436842
C        6.75660487    -2.78086466   -22.32811698
O        7.24013866    -2.78862172   -23.44958498
N        7.27939560    -3.53814200   -21.33210950
C        6.81139560    -3.62214180   -19.97010990
H        5.74039550    -3.85914180   -19.93310930
H        7.01239540    -2.63814190   -19.52810860
C        7.48839570    -4.80914210   -19.29210850
H        6.76139550    -5.55914210   -18.96010970
H        7.88639550    -4.35714200   -18.37510870
C        8.62239550    -5.28714180   -20.25710870
H        8.53839590    -6.37814190   -20.18710900
H        9.60939600    -5.00114200   -19.87410930
C        8.29439540    -4.60914180   -21.55510900
H        9.21239570    -4.04714200   -21.72910880
C        8.08839510    -5.55814170   -22.70911030
O        9.05739590    -5.77814200   -23.39311030
N        6.89089271    -6.11195151   -22.91729063
H        6.12230423    -5.91629909   -22.27401201
C        6.64655424    -6.99833818   -24.05763314
H        7.45345770    -7.72841070   -24.10697791
C        5.31451759    -7.74741088   -23.87184970
H        4.52863748    -7.02151851   -23.65503314
H        5.06803731    -8.24105330   -24.81046736
C        5.33022559    -8.82108313   -22.76612800
H        5.63886694    -8.37463998   -21.82189176
C        3.93378232    -9.41603422   -22.59389154
H        3.22838742    -8.63686144   -22.27802221
H        3.56789580    -9.84723000   -23.53419244
H        3.92927970   -10.19169052   -21.82045046
C        6.27693816    -9.98006087   -23.09938178
H        6.02098854   -10.42162658   -24.07080662
H        7.31838701    -9.64221946   -23.12821511
H        6.21189628   -10.75991802   -22.33332495
C        6.70053784    -6.23526732   -25.38911189
O        7.22972372    -6.75527956   -26.36288733
N        6.25439550    -4.97314210   -25.43210980
H        5.81939550    -4.55114170   -24.62010960
C        6.37439540    -4.15814210   -26.65810970
H        5.95839550    -4.71414180   -27.49810980
C        5.50839570    -2.92114190   -26.54911040
H        5.24239540    -2.60414200   -27.55810930
H        4.59839530    -3.18014190   -26.00710870
O        6.20139550    -1.82414200   -25.96710970
H        6.39939550    -2.07814190   -25.06311040
C        7.74639560    -3.82314180   -27.14011000
O        7.93739560    -3.62414190   -28.34811020
N        8.77639580    -3.86414190   -26.29510880
H        8.69239520    -4.14214180   -25.32411000
C       10.17439560    -3.79614190   -26.80810930
H       10.23839570    -2.98314190   -27.53110890
C       11.15539550    -3.51014180   -25.65510940
H       10.92439560    -4.17114210   -24.81011010
H       12.18839550    -3.60314200   -26.01210980
C       10.91939540    -2.12714200   -25.27810860
C       11.48539540    -1.03514190   -26.02511020
H       12.16039560    -1.25014200   -26.84010890
C       11.33739570     0.24085810   -25.57711030
H       11.76539520     1.10085810   -26.07110980
C       10.57239530     0.53385810   -24.46810910
O       10.36739540     1.76285800   -24.05110930
H       11.09639550     2.31185820   -24.34910960
C       10.00639530    -0.50614190   -23.70010950
H        9.33539580    -0.32514190   -22.87310980
C       10.17039590    -1.85314190   -24.11010930
H        9.77139570    -2.67314200   -23.53211020
C       10.71039580    -5.06414180   -27.50510980
O       11.37339590    -4.93614200   -28.46611020
N       10.23439600    -6.25114200   -26.96910860
H        9.34839530    -6.19014220   -26.48210910
C       10.57239530    -7.58414170   -27.63810920
H       11.62139510    -7.57614180   -27.93210980
C       10.27639580    -8.82414150   -26.72110940
H        9.20039560    -8.77014160   -26.55210880
C       10.71839520   -10.12714200   -27.45010950
H       10.70239540   -11.01814170   -26.81011010
H        9.94539550   -10.28814220   -28.21110920
H       11.70539570   -10.07114220   -27.92510990
C       10.87239550    -8.74714180   -25.30910870
H       11.84539510    -8.26114180   -25.37810900
H       10.29339500    -8.00914190   -24.75510980
C       11.00839520   -10.03514190   -24.47810940
H       10.02839570   -10.50914190   -24.60811040
H       11.82139590   -10.72314170   -24.74110980
H       11.09739590    -9.91214180   -23.39110950
C        9.82739540    -7.71714210   -28.97110940
O       10.40939520    -8.08414170   -29.96910860
N        8.57739540    -7.22814180   -29.00411030
H        7.99639560    -7.09414200   -28.18511010
C        7.90539550    -6.84914210   -30.27211000
H        7.87239550    -7.74514200   -30.89311030
C        6.51139550    -6.35914180   -29.98510930
H        6.45939540    -5.27814200   -29.80611040
H        5.84039550    -6.51614190   -30.83910940
H        6.14739560    -6.77914190   -29.03911020
C        8.68939590    -5.86014180   -31.16110990
O        8.66939540    -5.89714190   -32.37810900
N        9.40039540    -4.95914170   -30.52810860
H        9.29739570    -4.86414190   -29.52511020
C       10.27739520    -3.99714180   -31.22110940
H        9.67339520    -3.31414200   -31.81910900
H       10.81039520    -3.35214190   -30.52211000
C       11.44739530    -4.64714190   -31.98011020
O       11.63439560    -4.30714180   -33.10511020
N       12.08939550    -5.69314190   -31.41910930
H       11.76839540    -6.02214190   -30.51610950
C       13.21539590    -6.38514180   -32.00111010
H       13.88539510    -5.61214210   -32.37611010
C       13.83639530    -7.31514220   -30.95010950
H       14.26839540    -6.68114190   -30.17510990
H       13.00039580    -7.82014180   -30.46510890
C       14.86839580    -8.35314180   -31.41110990
H       14.47639560    -8.86314200   -32.29111100
C       16.23639490    -7.82314210   -31.83510970
H       16.12839510    -7.02314190   -32.57810970
H       16.77239610    -7.32514190   -31.01710890
H       16.83139610    -8.60714150   -32.32011030
C       15.10439590    -9.40514180   -30.37010960
H       14.16839500    -9.96214200   -30.23711010
H       15.94239520    -9.97714230   -30.78610990
H       15.42339520    -9.05414200   -29.38110920
C       12.82039550    -7.15814210   -33.21310810
O       13.58939550    -7.30114170   -34.13111110
N       11.58539580    -7.63314200   -33.24311070
H       11.16139510    -7.56614210   -32.32611080
C       10.97239590    -8.46714210   -34.28810880
H       11.76739600    -8.98614220   -34.82410810
C        9.85739520    -9.33514210   -33.73210910
H        9.28039550    -8.60914230   -33.16011050
H        9.14139560    -9.72614190   -34.45510860
C       10.33339600   -10.49814220   -32.87611010
H       11.18539520   -10.17614170   -32.27811050
C        9.19139580   -10.97214220   -31.95911030
H        8.41339590   -11.40414240   -32.60010910
H        9.56639580   -11.70214180   -31.23110960
H        8.90639590   -10.10514160   -31.35110860
C       10.63839530   -11.70414160   -33.74710850
H        9.70639510   -11.94114210   -34.27610780
H       11.42039590   -11.56814190   -34.50310900
H       11.02439590   -12.48914150   -33.08510970
C       10.43839550    -7.58314180   -35.34210970
O       10.63039590    -7.83214190   -36.47311020
N        9.69039540    -6.50214200   -35.06710820
H        9.33939550    -6.48914190   -34.11711120
C        9.18139550    -5.56914190   -36.07011030
H        8.89339540    -6.07814170   -36.98910900
C        7.86739540    -4.79814200   -35.52011110
H        7.49139550    -4.06014200   -36.23011020
C        6.69739530    -5.80114170   -35.33610920
H        5.75639530    -5.24914170   -35.21110920
H        6.55039550    -6.39014200   -36.24911120
H        6.93439530    -6.41814180   -34.46110920
O        8.09539510    -4.06114200   -34.26511000
H        8.26539520    -4.68914180   -33.55810930
C       10.21539590    -4.41514210   -36.43610760
O        9.73739530    -3.50914190   -37.05010990
N       11.49839590    -4.65214200   -36.13211060
H       11.75539590    -5.44514180   -35.55611040
C       12.62439540    -3.90214180   -36.72211070
H       13.53139590    -4.46914200   -36.51411060
H       12.56239510    -3.97414180   -37.80810930
C       12.86339570    -2.43014190   -36.36911010
O       13.48639580    -1.68314190   -37.13811110
N       12.22339530    -1.87614190   -35.29010770
H       11.50739570    -2.39514180   -34.79710770
C       12.21639540    -0.44614190   -34.92610930
H       11.88639550     0.03985810   -35.84410860
C       11.16539570    -0.20014190   -33.80810930
H       11.54139520    -0.59114190   -32.86310960
H       10.98839570     0.86585810   -33.66410830
C        9.84439560    -0.83914190   -34.03310780
H        9.37739560    -0.54614190   -34.97410960
H        9.95039560    -1.92214190   -34.09310910
C        8.81439590    -0.50714190   -32.91310880
H        7.91439530    -1.02914190   -33.23810960
H        9.20439530    -0.91614190   -31.98110960
N        8.42939570     0.93785800   -32.78910830
H        9.08639530     1.58685800   -32.37810900
C        7.52339550     1.50085810   -33.59310910
N        6.75939560     0.84285810   -34.35910800
H        6.70339540    -0.16214190   -34.27211000
H        6.18239550     1.35985800   -35.00811000
N        7.46439550     2.78885820   -33.73711010
H        8.29239560     3.31685810   -33.50210950
H        6.84939580     3.13785820   -34.45811080
C       13.64739510     0.14085810   -34.64711000
O       14.52439590    -0.63214190   -34.24710850
N       13.90939520     1.41385810   -34.91410830
C       13.02139570     2.44085810   -35.43610760
H       12.52239510     2.78585820   -34.52211000
H       12.30339530     2.00285820   -36.14011000
C       13.82139590     3.53785800   -36.13311000
H       13.46639540     4.53185800   -35.83411030
H       13.94539550     3.54385810   -37.22311020
C       15.14739510     3.38185810   -35.38211060
H       15.19639590     4.17085790   -34.62110900
H       16.01839640     3.57185820   -36.02111050
C       15.22239590     1.99985800   -34.77011110
H       15.98739530     1.42485810   -35.29211040
C       15.67439560     2.09485820   -33.32110980
O       16.80339620     1.91885810   -33.02510830
N       14.80139540     2.28785800   -32.38710780
H       13.81539540     2.29285810   -32.62010960
C       15.14039520     2.24285820   -30.90411000
H       15.95139600     2.95385810   -30.74411010
C       14.00239560     2.87985800   -30.07810970
H       14.16739560     2.65985800   -29.02310940
H       13.98339560     3.96285800   -30.19511030
C       12.58839510     2.27185800   -30.40210910
O       12.28839590     1.55385800   -31.32510950
N       11.56939510     2.67685820   -29.69110870
H       10.71639540     2.15685800   -29.85811040
H       11.68239590     3.42385820   -29.01710890
C       15.51339530     0.86985810   -30.41810990
O       16.13639640     0.76885810   -29.42411040
N       15.15539550    -0.20814190   -31.13410950
H       14.69139580    -0.12814190   -32.03110890
C       15.50639530    -1.55914190   -30.77911000
H       15.14039520    -1.77114190   -29.77410890
C       14.78839590    -2.57214190   -31.65910910
H       13.71939560    -2.39214180   -31.54310990
H       14.98439600    -2.45914200   -32.72510910
O       15.23839570    -3.78314190   -31.15110970
H       14.69139580    -4.06514220   -30.41411020
C       17.03439520    -1.83514190   -30.63710980
O       17.91039470    -1.60114190   -31.46910860
N       17.38639640    -2.39214180   -29.52710910
H       16.62939640    -2.77014180   -28.97010990
C       18.79439540    -2.67614200   -29.07510950
H       19.49739650    -2.81814190   -29.89510920
C       19.35139470    -1.52714190   -28.23711010
H       19.56339650    -0.70114200   -28.91610910
H       18.61339570    -1.30214190   -27.46810910
C       20.72839550    -1.87614190   -27.61511040
H       20.74339490    -2.88714190   -27.20611000
H       21.56539540    -1.83714190   -28.31210900
C       21.07939530    -0.77214190   -26.61610980
H       20.20639610    -0.57214190   -25.99411010
H       21.89239500    -1.20714190   -26.03510860
C       21.47439580     0.61085810   -27.24310870
H       22.38039590     0.47385810   -27.83411030
H       20.71639630     0.94285810   -27.95310970
N       21.82039640     1.53385810   -26.09410860
H       21.11339570     1.43585810   -25.37911030
H       22.63439560     1.12985800   -25.65510940
H       21.93439480     2.52585820   -26.24210930
C       18.82839580    -4.04414180   -28.32110980
O       18.08739470    -4.34514190   -27.36211010
N       19.71239470    -4.92014170   -28.72510910
H       20.26439480    -4.68514200   -29.54110910
C       19.93839650    -6.28114180   -28.17010880
H       19.22539520    -6.47114180   -27.36911010
C       19.87239650    -7.37114190   -29.27810860
H       20.35239600    -8.29514220   -28.93210980
H       18.82139590    -7.60914180   -29.48510930
H       20.36339570    -6.92514180   -30.15110970
C       21.36539460    -6.34714170   -27.50210950
O       22.28139500    -5.64414220   -27.96910860
N       21.47039600    -7.26314210   -26.55110930
H       20.68139460    -7.68814180   -26.07910920
C       22.80339620    -7.79914190   -26.14910890
H       23.56439590    -7.08714200   -26.47010990
C       22.88339610    -7.77314190   -24.62110900
H       22.02239610    -8.31514170   -24.23110960
C       24.11139490    -8.40414240   -23.95510860
H       23.87939640    -8.62314220   -22.90610890
H       24.37839510    -9.37514210   -24.38910870
H       24.98639490    -7.75014210   -24.05510900
C       22.77239610    -6.37114190   -24.00610920
H       22.68639560    -6.54014210   -22.92510990
H       23.57639500    -5.64614200   -24.18010900
H       21.84939580    -5.92114210   -24.39210890
C       23.05339620    -9.20014190   -26.75710870
O       22.27639580   -10.12614150   -26.65810970
N       24.26539610    -9.40314200   -27.32411000
H       24.86139490    -8.59514240   -27.45810890
C       24.73039630   -10.57414150   -27.98011020
H       23.97039600   -10.93614200   -28.67210960
H       25.60639570   -10.24814220   -28.54210850
C       25.06939510   -11.72914220   -27.04810910
O       24.88839530   -11.71314240   -25.85310940
N       25.61739540   -12.85014150   -27.63810920
C       25.76839640   -13.02714160   -29.12710950
H       26.10239600   -12.07114220   -29.54911040
H       24.83339500   -13.40914150   -29.55410960
C       26.85439490   -14.07414150   -29.32510950
H       27.88839530   -13.70914170   -29.32411000
H       26.56939510   -14.60014150   -30.24411010
C       26.55039600   -14.98914150   -28.13010980
H       27.44239620   -15.52414230   -27.78110890
H       25.79039570   -15.73914150   -28.38311000
C       26.08339500   -14.06714150   -26.99810980
H       25.29739570   -14.58314230   -26.44610980
C       27.22839550   -13.84214210   -25.97910880
O       27.12439540   -14.26414200   -24.85210990
N       28.23339460   -13.08014200   -26.30710980
H       28.13939480   -12.61614230   -27.20211030
C       29.40339470   -12.73114200   -25.48810960
H       29.31039620   -13.36414150   -24.60511020
C       30.74839590   -13.04814150   -26.17910960
H       31.56239510   -12.80614190   -25.49510960
C       30.86839490   -14.46114160   -26.61410900
H       31.92739490   -14.73514180   -26.69810870
H       30.38539510   -15.08514210   -25.85210990
H       30.30039600   -14.62414170   -27.53810880
O       31.04439540   -12.21414180   -27.24510960
H       31.54439540   -11.55414200   -26.76010890
C       29.27139470   -11.29314230   -24.97410960
O       30.24539570   -10.64914230   -24.73610880
N       28.08639530   -10.69714160   -24.84811020
H       27.29139520   -11.32314210   -24.88910870
C       27.76539610    -9.48114200   -24.16910930
H       26.71839520    -9.50914190   -23.86911010
H       28.44639590    -9.46814160   -23.31810950
C       27.93139460    -8.18514160   -25.09610940
O       27.71439550    -7.09414200   -24.61710930
N       28.43439480    -8.31214240   -26.32711030
H       28.65539550    -9.25514220   -26.62211040
C       28.59639550    -7.18914180   -27.26811030
H       29.01339530    -6.28814170   -26.81810950
C       29.61139490    -7.57314210   -28.36211010
H       29.07139590    -8.21014210   -29.06210900
C       30.12839510    -6.39814190   -29.21410940
H       29.27539630    -5.91914180   -29.71010970
H       30.72839550    -5.66914180   -28.65610890
H       30.81539540    -6.75314190   -29.99210930
C       30.82939530    -8.42514230   -27.89410970
H       30.66439630    -9.29514220   -27.24610900
H       31.34739490    -8.84114170   -28.76710890
H       31.58439640    -7.77114200   -27.44310950
C       27.26739500    -6.75914190   -27.83411030
O       26.34139630    -7.57914210   -27.96010970
N       27.06239510    -5.48614220   -27.97910880
H       27.84139630    -4.85114190   -27.84710880
C       25.79539490    -4.84914210   -28.35210990
H       24.94839480    -5.32214210   -27.85710910
C       25.84239580    -3.35614200   -27.98910900
H       26.61939620    -2.88714190   -28.59310910
C       24.48039630    -2.75914190   -28.32510950
H       24.42939570    -1.76614190   -27.86211010
H       24.33639530    -2.70414190   -29.41110990
H       23.61539460    -3.28914190   -27.90810970
C       26.26239590    -3.04114200   -26.53510860
H       27.22839550    -3.46314190   -26.26010890
H       26.30539510    -1.95414200   -26.45810890
C       25.26239590    -3.61914180   -25.55510900
H       24.25239560    -3.30314180   -25.84310910
H       25.30439570    -4.71414180   -25.51610950
H       25.44239620    -3.21514200   -24.55110930
C       25.50539590    -5.13114210   -29.79010960
O       26.31839560    -4.93614200   -30.65910910
N       24.32939530    -5.67314200   -30.15411000
H       23.72639470    -5.77014210   -29.34610940
C       23.83639530    -5.81314180   -31.54210850
H       24.62839510    -5.49914170   -32.22311020
C       23.39039610    -7.21914200   -31.86810870
H       22.73839570    -7.56014200   -31.06410980
H       22.90339470    -7.26314210   -32.84210970
C       24.64939500    -8.12214180   -31.94911000
H       25.50139620    -7.44514180   -32.01610950
C       25.00039480    -9.10114190   -30.83111000
H       25.92139630    -9.67814160   -30.97910880
H       25.13439560    -8.48214150   -29.93511010
H       24.15539550    -9.75814150   -30.59010890
C       24.72339630    -9.00514220   -33.18410870
H       24.42539600    -8.58114150   -34.15110780
H       25.70439530    -9.40914150   -33.46411130
H       24.07039640    -9.87214180   -33.02911000
C       22.73039630    -4.78514190   -31.79010960
O       21.75039480    -4.62314180   -31.05910870
N       22.84339520    -4.17414190   -32.98611070
H       23.72239490    -4.31414180   -33.46910860
C       21.75039480    -3.59714200   -33.73410800
H       21.15239520    -2.95014190   -33.09310910
C       22.42139630    -2.79314180   -34.83610920
H       23.01939580    -2.01714180   -34.35910800
H       23.15339470    -3.38614200   -35.38610840
O       21.42539600    -2.25514200   -35.69411090
H       21.20439530    -1.44214190   -35.23410800
C       20.77039530    -4.65014170   -34.38811110
O       21.26039510    -5.72714190   -34.72811130
N       19.45339580    -4.47714190   -34.53411100
C       18.77839470    -3.40314200   -33.91110990
H       18.90039630    -2.41914200   -34.37910840
H       19.01239590    -3.46414180   -32.84111020
C       17.30339620    -3.68214200   -33.94411090
H       16.71839520    -2.75714180   -34.01110840
H       17.09339520    -4.13114210   -32.96511080
C       17.14839550    -4.73814200   -35.07810970
H       17.10139470    -4.18414210   -36.02410890
H       16.30939480    -5.42414190   -34.90810780
C       18.50239560    -5.49514200   -34.99110790
H       18.41139600    -6.20214180   -34.16711040
C       18.82539560    -6.18714190   -36.24010850
O       18.41539570    -7.29114200   -36.43210980
N       19.32839580    -5.63514180   -37.33211140
H       19.60539630    -4.66614200   -37.22510910
C       19.62639620    -6.24814180   -38.65211110
H       18.80839540    -6.87214180   -39.01110840
C       19.81939510    -5.16814180   -39.73210910
H       18.96739580    -4.49714180   -39.62810900
H       20.76139640    -4.65814210   -39.53010940
C       19.76839640    -5.64614200   -41.24810790
H       20.35039520    -6.56814190   -41.28010940
H       18.71939470    -5.86014180   -41.45510860
C       20.32839580    -4.74314210   -42.33810810
O       20.10139470    -5.09214210   -43.52711110
O       20.95839500    -3.68014190   -42.13811110
C       20.83339500    -7.19214200   -38.45211030
O       20.85939600    -8.29914190   -38.97811130
N       21.81539540    -6.67114210   -37.66110990
H       21.79339600    -5.68514200   -37.43111040
C       22.96039580    -7.50414180   -37.32410810
H       23.30839540    -7.98714210   -38.23711010
C       24.00339510    -6.59514190   -36.71810910
H       23.53839490    -6.19014220   -35.82011030
H       24.86239620    -7.22514200   -36.48910900
C       24.42639540    -5.31614210   -37.52111050
H       23.50439640    -4.83514210   -37.84811020
H       24.92539600    -4.64714190   -36.81911090
C       25.41339490    -5.67814210   -38.60411070
O       26.58539580    -5.87214180   -38.39011000
O       24.98439600    -5.76014180   -39.73611070
C       22.57739640    -8.64714150   -36.34910960
O       23.10439490    -9.82414150   -36.41910930
N       21.60639570    -8.41514210   -35.46010970
H       21.16939540    -7.50114200   -35.45911030
C       20.95239640    -9.45514200   -34.64011000
H       21.70239640    -9.99714180   -34.06410980
C       20.04439540    -8.76514150   -33.61510850
H       20.54239460    -7.95914170   -33.06211090
H       19.28739550    -8.20414160   -34.17710880
H       19.57739640    -9.43314170   -32.88111110
C       20.13839530   -10.44114210   -35.47610860
O       20.32439610   -11.64614200   -35.27410890
N       19.37139510   -10.00814150   -36.47811130
H       19.42339520    -9.01114180   -36.64810940
C       18.78439520   -10.97514150   -37.41110990
H       18.13939480   -11.60014150   -36.79211040
C       17.94639590   -10.25114150   -38.50310900
H       18.36139490    -9.25414180   -38.69411090
H       17.95839500   -10.78814220   -39.45911030
C       16.45339580   -10.00014210   -38.25510790
C       15.49139600   -10.55614190   -39.10010910
H       15.78439520   -11.11914160   -39.97311020
C       14.13839530   -10.65214160   -38.73810960
H       13.40739540   -11.22514150   -39.29111100
C       13.73739530    -9.89014150   -37.62411120
H       12.72739510    -9.92314150   -37.24311070
C       14.59139540    -9.12414170   -36.88510890
H       14.27039530    -8.60714150   -35.99311070
C       15.99939540    -9.21114160   -37.15810780
H       16.64639470    -8.63014220   -36.51710890
C       19.75139620   -11.90114210   -38.19210820
O       19.53439520   -13.05014230   -38.39711000
N       20.89639470   -11.33714200   -38.58110810
H       20.93839650   -10.34414200   -38.38510890
C       21.84739490   -12.05714230   -39.34811020
H       21.47539520   -12.42914200   -40.30210880
C       22.87539480   -11.10914230   -40.03511050
H       22.41339490   -10.30914210   -40.61410900
H       23.39939500   -10.49414160   -39.30410770
C       23.79839520   -11.89914230   -40.99110790
H       24.21339610   -12.76614190   -40.47710800
H       23.10139470   -12.23114200   -41.76010890
C       24.92939570   -11.12614150   -41.59310910
H       24.47539520   -10.23514180   -42.02911000
H       25.67339520   -10.92014220   -40.82310870
C       25.62839510   -11.92514230   -42.64611050
H       24.95639610   -12.65714170   -43.09611130
H       25.96939470   -11.30214210   -43.47410960
N       26.75739480   -12.71414180   -42.14310840
H       26.61339570   -13.20014190   -41.26910780
H       27.05939480   -13.40214160   -42.81810760
H       27.53239630   -12.06814190   -42.10210800
C       22.58339500   -13.11514190   -38.55710980
O       22.64839550   -14.21014210   -38.98110960
N       22.87339590   -12.81914230   -37.32910920
H       22.59739490   -11.87914180   -37.07210920
C       23.38539510   -13.66714190   -36.22610860
H       24.27339550   -14.18814180   -36.58311080
C       23.80739590   -12.89214230   -34.91110990
H       24.56039620   -12.15914150   -35.20111080
H       22.92539600   -12.30114170   -34.66611100
C       24.47739600   -13.75114150   -33.84711070
H       23.82639500   -14.51714230   -33.42510990
C       25.76839640   -14.35514160   -34.37511060
H       25.65939520   -14.72814180   -35.40110780
H       26.55639460   -13.59414200   -34.43910980
H       26.18739510   -15.12114240   -33.71210860
C       24.84039500   -12.92314150   -32.58710860
H       25.83239560   -12.45914170   -32.65411000
H       24.06839560   -12.18414210   -32.34111020
H       24.87139510   -13.50414180   -31.65711020
C       22.39439580   -14.75414180   -35.93310930
O       22.70939640   -15.91814230   -35.84910960
N       21.13739590   -14.37314220   -35.61111070
H       20.83039470   -13.40914150   -35.65710830
C       20.09939580   -15.42414190   -35.17710880
H       20.49039460   -16.08814240   -34.40510940
C       18.91039470   -14.58814240   -34.66310880
H       18.52639580   -13.89014150   -35.41611100
H       18.08739470   -15.22714230   -34.32011030
H       19.36639600   -14.05814170   -33.81710820
C       19.71439550   -16.31414220   -36.42510990
O       18.99239540   -17.27614210   -36.29911040
N       20.05939480   -15.96114160   -37.68310930
H       20.57939530   -15.10214230   -37.81710820
C       19.83939550   -16.70514110   -38.90610890
H       20.57839580   -16.35614200   -39.62810900
H       20.06339650   -17.76114270   -38.75310900
C       18.39939500   -16.50914190   -39.42710880
O       17.77739520   -17.28814130   -40.20211030
N       17.69939610   -15.46014210   -38.90211110
H       18.28639600   -14.73614220   -38.50510790
C       16.24939540   -15.20914170   -39.02811050
H       15.68439580   -16.11214260   -38.79911040
C       15.73539540   -14.26814170   -37.97010800
H       16.18039510   -13.27414230   -38.00510790
C       14.20739560   -14.17014220   -38.04610820
H       13.78839590   -13.90714170   -39.02510830
H       13.73039530   -15.12114240   -37.77911000
H       14.02739520   -13.36014180   -37.32910920
C       16.09439470   -14.82114220   -36.55710980
H       17.12539480   -15.19114210   -36.50210950
H       15.83139510   -14.09714220   -35.77510830
H       15.58339600   -15.77014160   -36.35311130
C       15.91339590   -14.77414230   -40.42710880
O       16.26839640   -13.73314190   -40.82810970
N       15.18539520   -15.63114170   -41.14011000
H       14.94839570   -16.54314230   -40.76910780
C       14.66939540   -15.47714230   -42.52911000
H       15.51839540   -15.18914220   -43.15010830
C       14.26539520   -16.87614250   -43.14310840
H       13.93639560   -16.68214230   -44.16310880
H       15.17139530   -17.46614270   -43.28210830
C       13.19139580   -17.77214240   -42.44810870
H       12.45139600   -17.08414270   -42.03810880
H       12.43439580   -18.25314140   -43.06810760
C       13.84339520   -18.73714260   -41.44910810
O       14.42639540   -18.26114270   -40.48011020
O       13.75539590   -19.98014260   -41.52911000
C       13.49939540   -14.39314170   -42.67210770
O       12.64939590   -14.29414180   -41.84310910
N       13.50439550   -13.81514170   -43.86310960
H       14.26039510   -13.98714160   -44.51511000
C       12.48739530   -12.86314200   -44.46710970
H       12.79239560   -12.73714160   -45.50510790
H       11.54239560   -13.40114210   -44.40010830
C       12.37339590   -11.44914150   -43.74610900
O       11.46439550   -10.76614190   -44.11610790
N       13.32639600   -11.08114150   -42.91011050
H       14.04139520   -11.79814150   -42.89110950
C       13.63339520    -9.69214150   -42.45111080
H       14.67939570    -9.58914180   -42.16410830
H       13.40939520    -9.04014210   -43.29510880
C       12.70239540    -9.19214150   -41.32511140
O       12.04639530    -9.98214150   -40.70211030
N       12.52239510    -7.85314180   -41.09910960
H       13.17539600    -7.24114180   -41.57410810
C       11.66139510    -7.41914180   -39.96611020
H       11.97939590    -8.00214200   -39.10110860
C       12.04339500    -5.92814210   -39.65110780
H       11.81739520    -5.50914190   -40.63911060
H       11.42439560    -5.46114210   -38.87511060
C       13.47839550    -5.64914180   -39.24911120
C       14.05439570    -6.29914190   -38.09611130
H       13.44139580    -6.90014170   -37.44010930
C       15.39839550    -6.07014180   -37.80710980
H       15.82539560    -6.61414190   -36.97710800
C       16.07039640    -5.03314210   -38.46910860
H       17.09039500    -4.79414180   -38.20510860
C       15.50139520    -4.28014180   -39.50310900
H       15.90639590    -3.40914200   -39.99710850
C       14.18139550    -4.61214210   -39.88510890
H       13.58139510    -4.05814170   -40.59111020
C       10.13039590    -7.60514210   -40.14910890
O        9.65339570    -7.14114190   -41.17810820
N        9.43939590    -8.20814230   -39.13010790
H        9.95539570    -8.29314230   -38.26311110
C        8.08739570    -8.58414170   -39.24911120
H        8.00239560    -9.21914200   -40.13010790
C        7.59239530    -9.41514210   -37.98310850
H        7.88639550    -8.85014150   -37.09011080
H        6.50639530    -9.32514190   -38.10710910
C        7.98739530   -10.94314190   -37.99411010
C        9.18239590   -11.33914180   -37.31710820
H        9.84239580   -10.60914230   -36.87310790
C        9.65239520   -12.67914200   -37.38911060
H       10.65239520   -12.87314220   -37.03010940
C        8.87739560   -13.61414150   -38.09111020
H        9.20039560   -14.64214230   -38.15211110
C        7.69939570   -13.24914170   -38.74510960
H        7.21539550   -13.98914150   -39.36510850
C        7.16439530   -11.87314220   -38.68210980
H        6.30139540   -11.53414150   -39.23611070
C        7.11339570    -7.46314190   -39.58211140
O        7.03939530    -6.62614200   -38.64410780
N        6.31339550    -7.55014180   -40.63710780
H        6.46739530    -8.32214160   -41.27410890
C        5.18339540    -6.63314200   -40.79610820
H        5.23939560    -5.76014180   -40.14611050
C        4.99439570    -6.07514190   -42.23611070
H        5.88639550    -5.50014210   -42.48611070
H        4.95839550    -6.89414220   -42.95510860
C        3.74539540    -5.16014190   -42.50910950
H        3.87239550    -4.83114190   -43.54111100
H        2.83339550    -5.75014210   -42.42110820
C        3.82439540    -3.88314200   -41.59210970
O        2.79339550    -3.51514200   -40.90510940
O        4.94239570    -3.33314200   -41.47811130
C        3.89839550    -7.39514210   -40.32110980
O        3.71439550    -8.51514150   -40.80110930
N        3.34839560    -7.03214220   -39.14511110
H        3.77439550    -6.25414180   -38.65510940
C        2.46739550    -7.87514210   -38.41810990
H        2.77639560    -8.92114160   -38.44210820
C        2.32939550    -7.43814180   -36.98011020
H        2.20539550    -6.35714200   -37.05611040
H        1.55739560    -8.06214240   -36.53110890
C        3.64539550    -7.46014210   -36.13410950
H        4.31839560    -6.67314200   -36.47410960
C        3.13539550    -7.10714200   -34.70610810
H        2.59839560    -6.15114210   -34.66910930
H        2.56439540    -7.82714180   -34.10710910
H        4.12139560    -7.03114180   -34.23110960
C        4.35939550    -8.85714150   -36.18610760
H        3.81139540    -9.62914180   -35.63311000
H        4.55939530    -9.22814180   -37.19910810
H        5.32439570    -8.68614200   -35.69310760
C        1.03639550    -7.95014190   -38.96210860
O        0.54739550    -7.05214210   -39.62110900
N        0.31839550    -9.02414230   -38.76110840
H        0.74839550    -9.88014220   -38.43111040
C       -1.07260450    -9.20314220   -39.18111040
H       -1.30060450    -8.59114170   -40.05410770
C       -1.31460450   -10.65214160   -39.50510790
H       -0.99760450   -11.34314160   -38.72410960
H       -2.38360450   -10.76014230   -39.69411090
C       -0.52560450   -11.23314190   -40.68011090
H        0.28739550   -10.55714230   -40.94411090
H       -0.15860450   -12.20214180   -40.34410860
C       -1.33860450   -11.38014220   -41.95011140
O       -1.97260450   -10.42514230   -42.21910860
N       -1.28460440   -12.44414230   -42.73110960
H       -2.02360440   -12.51614190   -43.41910930
H       -0.95060450   -13.32414150   -42.35710910
C       -2.02660440    -8.64614200   -38.08211140
O       -1.63260450    -8.39814190   -36.92510990
N       -3.34060450    -8.41514210   -38.40010830
C       -3.80460450    -8.21314240   -39.72211070
H       -4.06960440    -9.13514230   -40.25410840
H       -3.07260440    -7.71114210   -40.36610790
C       -5.11160470    -7.36714170   -39.62611010
H       -5.94360450    -7.68014190   -40.26810840
H       -4.92560430    -6.32114170   -39.90211110
C       -5.58560470    -7.50014210   -38.14011000
H       -6.29060460    -8.34014230   -38.08810810
H       -6.13460450    -6.63514180   -37.74810790
C       -4.30460450    -7.90414190   -37.43111040
H       -3.91760440    -6.93414210   -37.12110900
C       -4.57360460    -8.85214230   -36.22710800
O       -4.59560440   -10.05414200   -36.32310870
N       -4.65743173    -8.22782357   -35.04444645
H       -4.62349286    -7.21493367   -35.07818032
C       -4.56854224    -8.83243918   -33.69596858
H       -4.61833453    -7.99817577   -32.99606248
C       -5.82223556    -9.69808902   -33.42666140
H       -6.69127717    -9.11638874   -33.72945618
H       -5.80090899   -10.60131460   -34.03866427
C       -6.02784088   -10.07242773   -31.94743968
H       -5.49860352    -9.35700591   -31.32137536
H       -7.08915629    -9.98744193   -31.71102754
C       -5.58166804   -11.50151063   -31.60087498
H       -6.35615788   -12.19730314   -31.92285116
H       -4.65039810   -11.74968587   -32.11214399
C       -5.36549363   -11.61631662   -30.08941975
H       -4.48460400   -11.02638342   -29.82184465
H       -6.22827059   -11.19380208   -29.57096462
N       -5.17093973   -13.01824535   -29.66778594
H       -6.05691654   -13.49501139   -29.51152103
H       -4.59920278   -13.51467337   -30.34120327
H       -4.61688908   -13.07857558   -28.81173092
C       -3.23211417    -9.52453429   -33.34660233
O       -2.97333443    -9.75198750   -32.17699655
N       -2.32060460    -9.77214150   -34.29010770
H       -2.42660450    -9.42114160   -35.23410800
C       -1.03760450   -10.33114150   -34.04610820
H       -1.21060440   -11.25514220   -33.49411010
C       -0.41360450   -10.59914210   -35.40510940
H       -1.15360450   -11.01914220   -36.08710860
H        0.01839550    -9.67014220   -35.77711110
C        0.75039550   -11.65714170   -35.50210950
H        1.65739550   -11.29714200   -35.01610950
H        0.42039550   -12.49914170   -34.89310840
C        1.09539560   -12.19214150   -36.85610960
O        0.87639550   -13.39914230   -37.06610870
O        1.64039550   -11.37814240   -37.62910840
C       -0.06760450    -9.48914150   -33.22710800
O        0.94439550    -9.94414230   -32.70310970
N       -0.32260450    -8.16114230   -33.13911060
H       -1.05060450    -7.73214200   -33.69710920
C        0.32539550    -7.29214190   -32.21210860
H        1.40439550    -7.26414200   -32.36310960
H       -0.04160450    -6.29514170   -32.45610810
C       -0.06460450    -7.47814180   -30.81110950
O        0.69739550    -7.27714200   -29.85210990
N       -1.34931119    -7.76917101   -30.56294783
H       -1.97863205    -7.92557975   -31.34379531
C       -1.78775687    -8.13910615   -29.21035804
H       -1.40598863    -7.41201243   -28.49642592
C       -3.32484651    -8.17061598   -29.09530053
H       -3.72609183    -8.78380565   -29.89924829
H       -3.59714671    -8.64947154   -28.15242095
C       -3.98610984    -6.77822996   -29.13838805
H       -3.64809452    -6.24328236   -30.02584095
C       -5.50731402    -6.91120494   -29.20849588
H       -5.98896903    -5.92601329   -29.20640526
H       -5.81328978    -7.42873931   -30.12365993
H       -5.88812899    -7.48249026   -28.35091086
C       -3.66133824    -5.94034384   -27.89711088
H       -4.19035863    -4.98094222   -27.93193253
H       -3.96739405    -6.46789792   -26.98397840
H       -2.59048278    -5.72086329   -27.83366308
C       -1.14131132    -9.47529632   -28.84075840
O       -0.71819570    -9.66425024   -27.71421063
N       -0.92260450   -10.34714220   -29.82610890
H       -1.18560450   -10.13914200   -30.78211020
C       -0.24160450   -11.61914160   -29.61410900
H       -0.62960450   -12.06414220   -28.69810870
C       -0.46260450   -12.54914190   -30.77211000
H        0.09439550   -12.31614210   -31.68811040
H        0.02639550   -13.49214170   -30.49910930
H       -1.53060450   -12.69814210   -30.97410960
C        1.30739560   -11.46214200   -29.21110920
O        1.84239550   -12.29514220   -28.50010870
N        1.92639550   -10.29614160   -29.41010860
H        1.48839560    -9.64114190   -30.04611020
C        3.21139550    -9.93414210   -28.84111020
H        3.63339540   -10.88114170   -28.50411030
C        4.16939540    -9.23314190   -29.87211040
H        3.61339550    -8.43014240   -30.35811040
H        5.00439550    -8.72614190   -29.39011000
C        4.65139530   -10.13614180   -30.98610880
H        3.82639550   -10.68714240   -31.43710900
C        5.33639570    -9.41314220   -32.16410830
H        4.67439560    -8.61914160   -32.53110890
H        6.23539540    -8.93414210   -31.75811000
H        5.59839530   -10.10914230   -32.97111130
C        5.59339570   -11.16514210   -30.31810950
H        6.46239570   -11.42914200   -30.93410870
H        6.16039560   -10.76614190   -29.46710970
H        5.01939540   -12.04014210   -29.99210930
C        3.12639550    -9.12714200   -27.57910920
O        3.82039550    -9.58314230   -26.67010880
N        2.30615222    -8.07746210   -27.44935626
H        1.73686667    -7.79421433   -28.24625552
C        2.33184856    -7.21605440   -26.24591899
H        3.34687475    -7.24063286   -25.85478928
C        2.05751306    -5.73376396   -26.58050319
H        2.35262825    -5.14086427   -25.71427446
C        2.90146204    -5.25602543   -27.76982439
H        2.53646723    -5.67780545   -28.71446603
H        2.86570851    -4.16339907   -27.85303799
H        3.94426835    -5.56088225   -27.63989998
C        0.58544087    -5.42318000   -26.86903748
H        0.46551829    -4.36647092   -27.13109315
H        0.21462328    -6.02940709   -27.69931979
H       -0.04384894    -5.61760758   -25.99362494
C        1.43785305    -7.66799734   -25.08150691
O        1.72377669    -7.31143928   -23.95570050
N        0.34301540    -8.39655103   -25.32481630
H        0.16124010    -8.71149279   -26.27470167
C       -0.71646229    -8.60362654   -24.32635129
H       -0.74782811    -7.72612784   -23.68165326
C       -2.06429539    -8.70856218   -25.06134395
H       -2.10649485    -7.84517410   -25.75974642
H       -2.06160916    -9.61406231   -25.68918020
C       -3.40038618    -8.70120297   -24.29609323
O       -4.40212999    -9.13418472   -24.91928803
N       -3.42881263    -8.18290381   -23.06505758
H       -4.32285818    -7.85783895   -22.60250551
H       -2.56500445    -7.80187877   -22.61556573
C       -0.48500766    -9.84935988   -23.45336199
O       -0.45076125   -10.94738477   -23.98255923
N       -0.36640953    -9.71919727   -22.12902455
H       -0.43527388    -8.77526521   -21.74483970
C       -0.36221370   -10.86064037   -21.19443239
H       -1.30598655   -10.84380991   -20.65351879
H       -0.33514431   -11.80000337   -21.74326547
C        0.76458816   -10.90495511   -20.15287863
O        1.66160639   -10.08499321   -20.13358803
N        0.68392792   -11.87705907   -19.24464327
H       -0.02236681   -12.59037617   -19.37738204
C        1.42987308   -11.97722369   -17.97105864
H        1.55188245   -10.97487310   -17.55968230
C        0.59483174   -12.80947825   -16.97587070
H        1.15606738   -12.91353499   -16.05129136
C       -0.75117167   -12.17357580   -16.64553776
H       -1.26172275   -12.75647598   -15.87076905
H       -0.61445597   -11.14951075   -16.27744817
H       -1.40008415   -12.14512044   -17.52780992
O        0.30734080   -14.08240513   -17.51348567
H       -0.05020761   -14.65015593   -16.79354077
C        2.84814612   -12.57176268   -18.07655377
O        3.36345077   -13.12642391   -17.11408881
N        3.49039550   -12.52514170   -19.24810980
H        3.18439560   -11.87414170   -19.96110920
C        4.66139550   -13.37014200   -19.57110980
H        4.43339540   -14.34214210   -19.13311000
C        4.81839560   -13.55014230   -21.07210920
H        5.69639540   -14.05514240   -21.49411010
H        3.95639560   -14.09614180   -21.47311020
H        4.91339540   -12.55614190   -21.52710910
C        5.95439530   -13.02114200   -18.85010910
O        6.79839560   -13.90814210   -18.78211020
N        6.21039530   -11.79414180   -18.38810920
H        5.34239530   -11.27414230   -18.33210950
C        7.38739540   -11.28914170   -17.74910930
H        8.20539570   -11.97314170   -17.97510910
C        7.65839530    -9.84014230   -18.15910910
H        6.87439540    -9.17614170   -17.79310990
C        9.12839510    -9.44814210   -17.73011020
H        9.55039600    -8.58614160   -18.26111030
H        9.16339590    -9.28614230   -16.64610860
H        9.76239590   -10.31814190   -17.94010930
C        7.72639560    -9.54414180   -19.64311030
H        8.55539510   -10.07114220   -20.13210870
H        6.76039550    -9.83914180   -20.07110980
H        7.78439570    -8.45414160   -19.75111010
C        7.25739570   -11.39814190   -16.28310970
O        8.19239520   -11.96014210   -15.73010920
N        6.20939540   -10.94714160   -15.61710930
H        5.52739570   -10.43714240   -16.16411020
C        5.90939570   -11.07914160   -14.20610900
H        6.71639540   -10.58614160   -13.66410920
H        4.89439540   -10.72314170   -14.03410910
C        5.79739570   -12.56814190   -13.83410930
O        6.39539580   -12.94814210   -12.88310910
N        5.16739560   -13.44414230   -14.71010970
H        4.70439530   -13.07514190   -15.53110980
C        5.22239540   -14.93414210   -14.44510940
H        5.10939550   -15.02814200   -13.36510940
C        4.17039540   -15.76714230   -15.21510980
H        4.43039560   -16.79014210   -14.94510940
H        3.14039540   -15.47514150   -15.00710960
O        4.36239530   -15.59514240   -16.60710910
H        3.81839560   -14.84614180   -16.86211010
C        6.66439530   -15.57814220   -14.70410920
O        7.12739560   -16.43914220   -13.96510980
N        7.32139540   -15.11214160   -15.76310920
H        6.86139540   -14.40914150   -16.33010860
C        8.67639540   -15.66114230   -16.17510990
H        8.69539550   -16.73614120   -16.35511020
H        8.91939540   -15.11714170   -17.08811000
C        9.80939580   -15.26514150   -15.18810940
O       10.57339570   -16.11614230   -14.77710910
N        9.68939590   -13.99314210   -14.67910960
H        9.08539580   -13.30714230   -15.11610980
C       10.53139590   -13.73714160   -13.50910950
H       11.58039570   -13.96814160   -13.69210910
C       10.43739510   -12.28914170   -13.03810980
H       10.43339540   -11.69114210   -13.94910910
H        9.50139520   -12.10714150   -12.51110940
C       11.55939580   -12.02314190   -12.02410980
H       11.18939590   -12.42414190   -11.08110900
H       12.48039530   -12.49914170   -12.36210920
S       11.85039520   -10.33714200   -11.60310940
C       13.53539560    -9.98614220   -12.24210930
H       13.40939520    -9.68414210   -13.28910920
H       13.96639540    -9.12514210   -11.71610930
H       14.11239530   -10.91014190   -12.11910920
C       10.09939580   -14.58014200   -12.28610990
O       10.91339590   -15.20714190   -11.58710960
N        8.80339530   -14.75114150   -12.03410910
H        8.06339550   -14.41014190   -12.63510990
C        8.39139560   -15.36014180   -10.75610920
H        8.84039590   -14.80414200    -9.93310930
C        6.84839530   -15.26914220   -10.67510990
H        6.54639530   -15.75514220    -9.73910900
H        6.50539540   -14.23114200   -10.57910920
H        6.41339540   -15.73614220   -11.56710910
C        8.80739590   -16.84914210   -10.74610900
O        9.00339510   -17.43214230    -9.65110970
N        9.06339550   -17.41114230   -11.94510940
H        9.02939510   -16.68314170   -12.64810940
C        9.74339580   -18.68514250   -12.10810950
H        9.22139550   -19.45814130   -11.54410930
C        9.71439550   -19.18814280   -13.57410910
H       10.23039530   -18.55714230   -14.29810910
H       10.19439510   -20.16714290   -13.57010940
O        8.38039590   -19.27914240   -13.98010920
H        7.99339530   -18.40614130   -14.07610990
C       11.14439580   -18.87814140   -11.70810990
O       11.46139530   -19.81414220   -11.01710990
N       12.03939530   -18.04914280   -12.19610980
H       11.77439590   -17.25814250   -12.77110960
C       13.47039510   -18.09714130   -11.92510990
H       13.72639560   -19.13914110   -12.11610980
C       14.09539510   -17.19614220   -12.99810980
H       15.15739540   -17.44014170   -12.99910930
H       13.64339540   -17.52814100   -13.93310930
C       13.94139580   -15.71414180   -12.92110920
H       13.33539580   -15.31414220   -13.73510930
H       13.51239590   -15.42514230   -11.96210960
S       15.43739510   -14.77814200   -13.16510960
C       15.79239560   -14.28214170   -11.48110960
H       15.65539550   -15.17814160   -10.86410900
H       16.82339480   -13.92314150   -11.36910920
H       15.11739540   -13.46214200   -11.20610900
C       13.84539510   -17.69914250   -10.53110980
O       14.88739590   -18.05214120   -10.09110930
N       12.93939590   -17.07514190    -9.79710960
H       12.02939510   -16.86814120   -10.18910980
C       13.08339600   -16.77314190    -8.35710910
H       14.12639520   -16.54414180    -8.13910960
C       12.33539580   -15.59614180    -7.90410950
H       11.29639530   -15.92514230    -7.94210960
C       12.67139530   -15.25214200    -6.50010970
H       12.42839530   -14.19514180    -6.33210950
H       12.33939550   -15.94114210    -5.71310950
H       13.75739570   -15.18914220    -6.36210970
C       12.66239550   -14.36414150    -8.83510970
H       12.36639600   -13.38214210    -8.44910910
H       13.74739550   -14.25114150    -8.95610900
H       12.33139510   -14.45614150    -9.87710950
C       12.60039520   -18.03414150    -7.56510930
O       13.25639530   -18.39114190    -6.59410950
N       11.51239590   -18.73014260    -7.94510940
H       10.94739530   -18.26214220    -8.64510920
C       10.93339540   -19.82514190    -7.27810960
H       10.80139540   -19.63614270    -6.21210960
C        9.63539510   -20.24314120    -7.98710970
H        9.82139590   -19.96814160    -9.02510930
H        9.58439540   -21.33114240    -7.95110940
C        8.29139520   -19.69814110    -7.60710950
H        8.31039520   -18.60814290    -7.61110930
C        7.28239540   -20.26114270    -8.61710930
H        7.11139540   -19.69014170    -9.53810980
H        7.53739550   -21.27014160    -8.96210960
H        6.29139570   -20.36914250    -8.15910910
C        7.88239570   -20.07014270    -6.15910960
H        8.54539590   -19.64714240    -5.39410920
H        6.90239570   -19.60814290    -5.98310950
H        7.80339570   -21.16214180    -6.09710930
C       11.90439510   -21.02914240    -7.30710940
O       11.97739510   -21.88314250    -6.41910930
N       12.72439580   -21.15414240    -8.37010960
H       12.69639590   -20.47314260    -9.11910920
C       13.73639580   -22.12114140    -8.35610960
H       13.29739570   -23.11814120    -8.33310990
C       14.47239590   -22.07514190    -9.70110990
H       13.79839520   -22.66214180   -10.33810900
H       14.50439550   -21.04614260   -10.07710930
C       15.79439540   -22.70414160    -9.69310950
C       16.96439550   -21.89914130    -9.49210930
H       16.76239590   -20.85414120    -9.31010910
C       18.19839480   -22.49414250    -9.51510910
H       19.03139500   -21.81914140    -9.39210990
C       18.37339590   -23.91714290    -9.64310930
H       19.36339570   -24.34214210    -9.71010970
C       17.19539640   -24.67014120    -9.97310920
H       17.26939580   -25.71314240   -10.24310970
C       15.91739560   -24.09914210    -9.92210960
H       15.03239540   -24.70714190   -10.04010960
C       14.67139530   -22.01614190    -7.11010930
O       15.01039510   -22.95914270    -6.41110940
N       15.11539550   -20.80614280    -6.82110930
H       14.56939510   -20.03714180    -7.19110970
C       16.09139630   -20.58314130    -5.71310950
H       16.81239510   -21.40014270    -5.75710960
C       16.85539630   -19.33014110    -6.00010970
H       16.18539620   -18.56614110    -6.39410920
H       17.28239630   -19.12914280    -5.01810930
C       18.07239530   -19.38814160    -6.92010930
H       18.43639560   -20.40114210    -6.74810930
H       17.78239630   -19.31314280    -7.96810960
C       19.24539570   -18.54314230    -6.57110930
O       19.11439510   -17.30614280    -6.27610970
O       20.37739560   -19.14014240    -6.57710930
C       15.36439510   -20.66114230    -4.35910940
O       15.84639550   -21.18514250    -3.37910940
N       14.14739510   -20.04814150    -4.28610940
H       13.85739520   -19.55014230    -5.11910960
C       13.32139590   -20.06114200    -3.10010960
H       13.80239580   -19.49314120    -2.30410960
C       11.95239540   -19.37814140    -3.38210940
H       12.02639580   -18.44014170    -3.94510940
H       11.23539540   -20.07614140    -3.83310940
H       11.52039530   -19.14614110    -2.40110950
C       13.08639530   -21.50714110    -2.56910940
O       13.10739520   -21.81514170    -1.38510950
N       12.80439570   -22.42214200    -3.56110950
H       12.85339550   -22.19114110    -4.54610970
C       12.49939540   -23.86114120    -3.23210950
H       11.80739590   -23.94914250    -2.39510940
C       11.97139550   -24.66614150    -4.42210960
H       12.45639510   -24.43814280    -5.37110950
H       12.26239590   -25.71714210    -4.44610930
C       10.50339510   -24.53814130    -4.54610970
O        9.75639530   -25.36814120    -4.15810970
N        9.99239540   -23.58314130    -5.34510950
H        8.99139600   -23.58414270    -5.50210950
H       10.64939590   -22.91614150    -5.73110960
C       13.78039550   -24.64114190    -2.73910950
O       13.66639520   -25.61814120    -1.98510940
N       15.02739520   -24.20014190    -3.11910940
H       15.13639550   -23.36914250    -3.68810940
C       16.26939580   -24.73014260    -2.59110950
H       16.13039590   -25.80014230    -2.43910960
C       17.42339520   -24.55014230    -3.66610960
H       17.42939570   -23.49114230    -3.92810940
C       18.81939510   -25.01914220    -3.10210940
H       18.71439550   -26.03314210    -2.69810940
H       19.61939620   -25.05714230    -3.85210940
H       19.18239590   -24.39214130    -2.27910950
C       17.02539630   -25.46314240    -4.86610940
H       17.28139500   -26.51914220    -4.77810960
H       15.95839600   -25.38314250    -5.07310960
C       17.62139510   -24.95514110    -6.18510960
H       16.92739490   -25.23014260    -6.98910950
H       17.71439550   -23.86214260    -6.21010970
H       18.62039570   -25.40314100    -6.25610970
C       16.70839500   -24.13214110    -1.26710950
O       17.16839600   -24.84414100    -0.41010950
N       16.50939560   -22.82414250    -1.08610950
H       16.19539640   -22.24714280    -1.85710940
C       16.67439460   -22.17114260     0.20489050
H       17.67539600   -22.43314170     0.54989050
C       16.48239520   -20.65514180     0.17689050
H       15.48539540   -20.52114110    -0.24210950
H       16.46439550   -20.25214200     1.18889050
C       17.57939530   -19.88114170    -0.63910950
H       17.34539600   -20.03714180    -1.69210950
C       17.69939610   -18.36314200    -0.30210950
H       17.84539600   -18.21414180     0.77489050
H       18.48339460   -17.82514190    -0.84810950
H       16.75339510   -17.88414190    -0.58610950
C       18.90239520   -20.51114270    -0.35010950
H       19.73739620   -19.96814160    -0.80910950
H       19.19839480   -20.60214230     0.70189050
H       18.92139630   -21.46514130    -0.89210950
C       15.73439600   -22.59914210     1.29689050
O       16.22939490   -22.92314150     2.37889050
N       14.45739560   -22.87214280     1.11589050
H       14.19939520   -22.84714130     0.13689050
C       13.51939580   -23.48114200     2.04389050
H       13.37539580   -22.76714130     2.85389040
C       12.15239520   -23.63814160     1.31189050
H       11.43939590   -23.99014280     2.06789040
H       11.80639550   -22.69814110     0.86389050
H       12.28239540   -24.38214110     0.51589050
C       14.08039570   -24.85014150     2.57289050
O       14.21939560   -25.07714270     3.79489040
N       14.48139570   -25.77414130     1.67689050
H       14.36439510   -25.54614260     0.69589050
C       15.03439520   -27.07814220     2.09389040
H       14.35839560   -27.53214260     2.81789040
C       15.11939530   -28.01814270     0.90789050
H       15.72739510   -27.50714110     0.16089050
C       15.72139550   -29.29514120     1.22389050
H       16.76539610   -29.22114180     1.55489050
H       15.11839580   -29.91214180     1.90089050
H       15.90139580   -29.76514240     0.24889050
C       13.79139520   -28.31014250     0.10289050
H       13.27139570   -27.37114140    -0.12510950
H       13.93939590   -28.85414120    -0.83810950
H       13.04239560   -28.86714170     0.67889050
C       16.39139560   -26.94914250     2.78289060
O       16.56339650   -27.46514130     3.85389040
N       17.34639550   -26.15214160     2.32889060
H       17.12439540   -25.61714170     1.49689050
C       18.60739520   -25.82114220     2.97689060
H       19.17639540   -26.74214170     3.10889050
C       19.40939520   -24.88014220     1.99389050
H       19.74739650   -25.49414250     1.15889050
H       18.66739460   -24.11014180     1.78389050
C       20.64439580   -24.31314280     2.68889050
H       20.42139630   -23.84114270     3.64589050
C       21.71739580   -25.45414160     3.06189060
H       22.54739570   -24.94314190     3.56589060
H       21.28439520   -26.14414220     3.79689050
H       22.08339500   -25.95114140     2.15489050
C       21.18539620   -23.30514140     1.75389050
H       22.05939480   -22.85714150     2.24289060
H       21.51439480   -23.75114250     0.80689050
H       20.40339470   -22.57314110     1.51989050
C       18.37539480   -25.23914150     4.40989070
O       19.20939640   -25.50614170     5.20089050
N       17.24939540   -24.52114110     4.72789050
H       16.61339570   -24.41214180     3.94789050
C       16.85139470   -24.05414200     6.07389070
H       17.60439490   -23.36814120     6.46289060
C       15.59239580   -23.18314170     5.97789050
H       14.72039510   -23.84814260     6.00089070
H       15.41839500   -22.56014250     6.86389060
H       15.61039540   -22.55114170     5.08089070
C       16.59839630   -25.30814170     6.97189040
O       16.98539540   -25.25414280     8.11189080
N       15.93039510   -26.34214210     6.45889040
H       15.85239510   -26.29614260     5.44989060
C       15.62039570   -27.57514190     7.18889050
H       15.14839550   -27.41914180     8.15889070
C       14.79239560   -28.53914260     6.34789040
H       15.23439600   -28.78514100     5.38289070
H       14.69839570   -29.46714210     6.91289040
C       13.38239570   -28.06214140     6.15489050
H       12.80639550   -28.38414190     7.02289060
H       13.43339540   -26.97914120     6.04289050
C       12.69339560   -28.69114110     4.92089030
O       11.89539530   -27.99714280     4.22289040
O       12.87739560   -29.89214130     4.57089040
C       17.02039530   -28.22714230     7.54389050
O       17.28939630   -28.56714250     8.67189030
N       17.95939640   -28.41514210     6.59589050
H       17.68239590   -28.11814120     5.66789050
C       19.28539470   -28.97014240     6.81089070
H       19.13339610   -29.87414170     7.39989040
C       19.93339540   -29.35514260     5.41089060
H       20.21039580   -28.50414280     4.78789040
C       21.19939610   -30.23714260     5.57889030
H       21.02839470   -30.96314240     6.38389060
H       21.55539510   -30.47614100     4.56989050
H       22.00539590   -29.60714150     5.97389030
C       19.04139520   -30.23514180     4.57489060
H       18.10739520   -29.70414160     4.35289050
H       19.50539590   -30.40614130     3.59589050
H       18.83139610   -31.20314220     5.04489040
C       20.12239650   -28.13114170     7.72789050
O       20.77939610   -28.66014100     8.56389050
N       20.09439470   -26.80114170     7.66789050
H       19.58639530   -26.39614110     6.89089060
C       20.76539610   -25.83414270     8.57489010
H       21.81539540   -26.06114200     8.76289080
C       20.64639470   -24.41614150     8.07089040
H       19.67139630   -24.29314230     7.59989070
H       20.81739620   -23.68414120     8.86089040
C       21.67039490   -24.20514110     6.98689030
H       22.63339610   -24.66914180     7.19889070
H       21.36439510   -24.66314130     6.04589030
S       22.07039640   -22.50414280     6.44389060
C       20.40439610   -22.00114250     6.02789070
H       20.36639600   -20.94014170     5.75189070
H       19.94439510   -22.52614210     5.18089060
H       19.73739620   -22.24914170     6.86289070
C       20.10939600   -25.86714170     9.97389030
O       20.75439640   -25.82714270    10.98189070
N       18.77539630   -26.15514180     9.99789050
H       18.20839500   -26.15214160     9.15889070
C       18.08339500   -26.34114270    11.33689020
H       18.50439640   -25.57614140    11.98889060
C       16.54339600   -26.28414150    11.28589060
H       16.11239620   -27.01714130    10.60389040
H       16.16939540   -26.35314180    12.30689050
O       16.12039570   -25.04014210    10.73589040
H       16.55339620   -24.94714160     9.88489060
C       18.49539570   -27.72214130    11.92489050
O       18.48439600   -27.78014180    13.13989070
N       18.80339620   -28.77914240    11.15689090
H       18.78439520   -28.66214180    10.15089040
C       19.25139620   -30.10014150    11.59289070
H       18.68739510   -30.35914230    12.48889060
C       18.88539510   -31.08914180    10.47689060
H       19.13339610   -32.10414120    10.80989070
H       17.80039600   -31.15214160    10.33089070
H       19.43439480   -30.79914280     9.57189080
C       20.76239590   -30.12014200    11.98489090
O       21.19339560   -30.73014260    12.94689080
N       21.61339570   -29.38414190    11.24189090
H       21.30539510   -28.77714160    10.49089050
C       23.05539510   -29.25714110    11.55189040
H       23.49939540   -30.22714230    11.77689080
C       23.88839530   -28.65314100    10.42289070
H       23.36239620   -27.70614240    10.30389020
C       25.43639560   -28.37514110    10.82189080
H       25.84239580   -27.77414130     9.99889090
H       25.59439470   -27.84714130    11.77089020
H       26.05939480   -29.26514240    10.96989060
C       24.00739480   -29.46414180     9.08889010
H       24.82239530   -30.18314170     9.17689040
H       23.15539550   -30.12414170     8.92989060
C       24.11239620   -28.75114250     7.76289030
H       25.02039530   -28.16014100     7.59289070
H       24.13939480   -29.48514180     6.94889070
H       23.29339600   -28.04214290     7.58789060
C       23.18839650   -28.46114160    12.76389030
O       23.90939520   -28.81214140    13.68889050
N       22.41139600   -27.36814120    12.95089050
H       21.75439640   -27.07914160    12.23589040
C       22.32039640   -26.58514210    14.11889080
H       23.23439600   -26.03114130    14.33289050
C       21.22739600   -25.48614120    13.91789050
H       21.53739550   -24.71114160    13.20489030
H       20.32739640   -25.91814230    13.46489050
C       20.88439560   -24.74014280    15.15089040
C       19.57339480   -24.85714150    15.70789050
H       18.87939640   -25.53914260    15.23889060
C       19.18939590   -24.07214160    16.84789090
H       18.24539570   -24.24414250    17.34489060
C       20.16839600   -23.25614170    17.44089130
H       19.96839520   -22.69714160    18.34389110
C       21.47439580   -23.22314260    16.94589040
H       22.23039630   -22.67914200    17.49289130
C       21.84539600   -23.92514230    15.78289030
H       22.88039590   -23.84714130    15.48489090
C       21.93039510   -27.44514270    15.30289080
O       22.50939560   -27.36914250    16.35989000
N       20.89439580   -28.33714100    15.01689050
H       20.29539490   -28.07414250    14.24389080
C       20.38839530   -29.30414200    15.94989010
H       20.12639620   -28.76514240    16.86089130
C       19.10539630   -29.94514270    15.45989040
H       18.43039510   -30.40114210    16.19388960
H       18.40739630   -29.18514250    15.08689020
H       19.41239550   -30.69114110    14.71689030
C       21.54139520   -30.28314210    16.37289050
O       21.81139560   -30.34814260    17.55989070
N       22.37239650   -30.79514120    15.47689060
H       22.16139600   -30.58014110    14.50989060
C       23.59939580   -31.56614110    15.73789020
H       23.18139460   -32.38514330    16.32389070
C       24.19739530   -32.20814130    14.43889050
H       23.65839580   -33.09814070    14.11189080
H       24.15339470   -31.47814180    13.63089080
C       25.65139580   -32.61314010    14.60489080
H       26.29739570   -31.73514180    14.57789040
H       25.74439620   -33.00014110    15.61989020
C       26.14139560   -33.69914250    13.65489010
O       26.39639470   -33.52914050    12.49089050
O       26.32439610   -34.79314040    14.28989030
C       24.64439580   -30.82914160    16.63088990
O       25.00439640   -31.37414170    17.67489050
N       25.21439550   -29.67014120    16.18489070
H       24.99039460   -29.31114200    15.26489070
C       26.27339550   -28.97014240    16.94289020
H       27.10139470   -29.65514180    17.12489130
C       26.91939540   -27.86614230    16.07389070
H       27.78239630   -27.47614100    16.61289020
C       27.31639480   -28.48714260    14.72989080
H       28.03339580   -27.76414110    14.31889060
H       27.76239590   -29.48314290    14.83489040
H       26.46039580   -28.63014220    14.05889030
C       25.93539620   -26.69014170    15.74989030
H       26.38039590   -26.10514260    14.93589020
H       24.91539570   -26.97414210    15.46289060
H       25.83039470   -25.99914170    16.59489060
C       25.80839540   -28.30114170    18.24189000
O       26.68539620   -28.18114280    19.07188990
N       24.52739520   -27.98314290    18.46589090
H       23.86439510   -28.03114130    17.70189090
C       23.87739560   -27.59514240    19.76288990
H       24.60239600   -26.95914270    20.27089120
C       22.53439520   -26.86514280    19.55689050
H       21.92539600   -27.43414120    18.85389140
H       22.03539470   -26.75814250    20.51988980
C       22.71339610   -25.52714160    18.96889110
H       23.08739470   -25.57114220    17.94589040
H       21.72139550   -25.11314200    18.78789140
S       23.68539620   -24.29714200    19.90888980
C       22.69739530   -23.70314220    21.33889010
H       23.29139520   -23.80814170    22.25588990
H       22.33839610   -22.67614170    21.19789120
H       21.78539470   -24.30214120    21.44789120
C       23.57539560   -28.82414250    20.63589100
O       23.10039520   -28.68114280    21.75089070
N       23.86539460   -30.06014250    20.14188960
H       24.16339490   -30.09514240    19.17389110
C       23.45439530   -31.36714170    20.78889080
H       23.66739460   -32.12114330    20.03089140
C       24.35639570   -31.65614130    21.96589090
H       23.89039610   -31.25614170    22.86689000
H       24.38539510   -32.72814180    22.16089060
C       25.80939480   -31.23214150    21.91389080
H       26.26939580   -31.76314160    21.07989120
H       25.95839500   -30.15514180    21.99189000
C       26.50239560   -31.74114230    23.18988990
O       25.99339490   -31.72514150    24.32089040
N       27.74839590   -32.13914110    23.08289150
H       28.28139500   -32.37914280    23.90989110
H       28.16539570   -32.30214310    22.17489050
C       21.94139480   -31.48414230    21.13389020
O       21.65139580   -32.12214280    22.12489130
N       21.01139640   -31.09314160    20.28189090
H       21.22439580   -30.76614190    19.34789090
C       19.61439510   -31.20314220    20.53989030
H       19.35339550   -30.48014260    21.31188960
H       19.17339520   -30.76914220    19.64188960
C       18.97939490   -32.60014340    20.84988980
O       19.08839610   -33.52114110    20.03189090
N       18.26939580   -32.75814060    21.98589130
H       18.12239650   -31.93914220    22.56389050
C       17.59139630   -33.99814220    22.31089020
H       18.41939540   -34.70414350    22.35989000
C       16.97539520   -34.00314330    23.68589020
H       17.74439620   -33.60314180    24.34689140
H       16.10039520   -33.35414120    23.66889000
C       16.55239490   -35.44014360    24.02589040
H       15.60639570   -35.66814040    23.53388980
H       17.26439480   -36.24814220    23.85789110
C       16.17539600   -35.68914030    25.48289110
H       15.89239600   -36.72114180    25.68589020
H       17.08539580   -35.51914220    26.05889130
C       15.07739540   -34.80714040    26.07389070
H       15.08239560   -33.86314010    25.52889060
H       14.07339570   -35.21014020    25.93688960
N       15.27039530   -34.42814250    27.51688960
H       15.02839570   -35.16414260    28.16489030
H       16.26339530   -34.26414110    27.59889030
H       14.72539520   -33.60814290    27.74189000
C       16.63139530   -34.40314100    21.15389060
O       15.71539590   -33.61714170    20.82089040
N       16.82639500   -35.57814030    20.52989010
C       17.95239640   -36.46514130    20.63189130
H       17.81839560   -36.93214040    21.61589050
H       18.91939540   -35.94914250    20.67288970
C       17.93339540   -37.49514010    19.44789120
H       18.39939500   -38.46514130    19.65789030
H       18.55039600   -37.03014370    18.66989140
C       16.43439480   -37.47514340    19.04889110
H       15.92539600   -38.24014280    19.64889140
H       16.17939570   -37.87014010    18.05788990
C       16.02939610   -36.01314160    19.29189110
H       16.44039540   -35.47914120    18.43489070
C       14.49139600   -35.94014360    19.35089110
O       13.78939530   -35.93514250    18.28689000
N       13.92739580   -35.90914150    20.55788990
H       14.55539510   -35.98214340    21.34889030
C       12.47739510   -35.95114140    20.91989140
H       11.98839570   -36.80014040    20.44189070
C       12.28239540   -35.93014140    22.41689110
H       12.62139510   -34.95914080    22.77688980
H       11.23039530   -35.90614320    22.70088960
C       12.95039560   -37.16414260    23.16588970
H       12.66239550   -37.99814220    22.52589040
H       14.00639530   -36.92014310    23.28089140
C       12.44039540   -37.36014180    24.57689090
O       12.18439580   -36.37414170    25.33189010
O       12.34739590   -38.54314040    24.99089050
C       11.63339520   -34.83114240    20.21289060
O       10.52039530   -35.07514190    20.00889020
N       12.08139510   -33.60614010    19.85389140
H       13.03039550   -33.38314060    20.13189130
C       11.22639560   -32.54014210    19.22389030
H       10.30039600   -32.38314060    19.77889060
C       11.94039540   -31.17514230    19.23089030
H       11.15539550   -30.42514230    19.08089070
H       12.35139560   -31.03314210    20.23789020
C       13.01339530   -30.91014100    18.23489000
C       14.40839580   -31.22714230    18.40589140
H       14.78339580   -31.69314190    19.30488970
C       15.33439540   -30.82714270    17.45589070
H       16.38239480   -30.95014190    17.68889050
C       14.89839550   -30.38314250    16.15489010
H       15.59039590   -30.03814130    15.40089040
C       13.50339510   -30.18214230    16.00489040
H       13.07539560   -29.72214130    15.12589070
C       12.61239530   -30.49714280    16.96489140
H       11.57939530   -30.19414140    16.87189100
C       10.73939510   -32.99714280    17.82489010
O       10.00339510   -32.26014330    17.18189050
N       11.18839550   -34.12914280    17.24588970
H       11.69739530   -34.77714160    17.83489040
C       11.02239510   -34.66314320    15.83589080
H       10.57639600   -33.82914350    15.29389100
C       12.34739590   -34.95014190    15.21389010
H       12.13839530   -35.21514130    14.17789080
C       13.28939530   -33.79014210    15.27589040
H       14.19339560   -33.84014130    14.65689090
H       12.78539560   -32.86714170    14.96189020
H       13.64439580   -33.64714050    16.30389020
O       12.96139530   -36.07014080    15.84889030
H       13.22839550   -35.76414110    16.71889110
C       10.03139590   -35.82314300    15.79889010
O       10.02139570   -36.54214100    14.85589030
N        9.27639580   -36.07514190    16.88989070
H        9.27739520   -35.45214080    17.68889050
C        8.37639520   -37.25914380    16.90389060
H        9.11939530   -38.05314250    16.82989120
C        7.60239550   -37.31414030    18.28089140
H        8.38339520   -37.63014220    18.97189140
H        7.31439540   -36.33614350    18.66689110
C        6.55739550   -38.37014010    18.31989100
O        5.49939540   -38.10814290    18.95088960
O        6.87539530   -39.44914250    17.78689000
C        7.38939570   -37.20514300    15.79089070
O        6.63539550   -36.27214050    15.73689080
N        7.35939550   -38.26814270    14.92889020
H        7.98839570   -39.05014040    15.07089040
C        6.37739560   -38.44514080    13.86189080
H        6.48639540   -37.60314180    13.17689040
C        6.62139560   -39.64714050    13.00189020
H        7.64039560   -39.51014330    12.61889080
H        6.70639560   -40.57214360    13.58489040
C        5.70939540   -39.89114380    11.85689070
N        4.58439540   -40.75514220    11.91189100
C        3.93739560   -40.59214020    10.70589070
H        3.02339550   -41.05914310    10.36789040
N        4.54639530   -39.62714000    10.00889020
H        4.26939540   -39.37714000     9.07089040
C        5.57939530   -39.10214230    10.74589060
H        6.19839570   -38.27114110    10.44189070
C        4.90139530   -38.42714310    14.38489060
O        4.01639560   -38.03714370    13.58389090
N        4.62939550   -38.76914220    15.64989090
H        5.38339570   -38.98514180    16.29088970
C        3.28639550   -38.64714050    16.18189050
H        2.53139540   -38.92814250    15.44789030
C        3.09139560   -39.78114320    17.19489100
H        3.20939540   -40.77414320    16.76089100
H        3.90239550   -39.78714370    17.92389110
C        1.76239550   -39.69614030    18.00288960
H        1.75139550   -38.85614010    18.69789120
C        0.57239550   -39.74114230    16.98888970
H       -0.38360450   -39.79414370    17.52389140
H        0.53839550   -38.80214310    16.42189030
H        0.78639550   -40.59914020    16.33889010
C        1.71439550   -40.97514340    18.78789140
H        0.84739550   -40.94514080    19.45889090
H        1.69739560   -41.86314010    18.14289090
H        2.63139560   -41.02714160    19.38788990
C        2.94139550   -37.23514180    16.70189090
O        1.91739550   -36.65014270    16.40489010
N        3.79939560   -36.59214020    17.41289140
H        4.55739550   -37.12314220    17.82389070
C        3.50539540   -35.29914090    18.03989030
H        2.59839560   -35.47214130    18.61889080
C        4.51039550   -34.89214320    19.09389110
H        5.50939560   -34.76214220    18.67789080
C        4.18839550   -33.55314250    19.80289080
H        4.67339560   -33.50714110    20.78489110
H        4.45739560   -32.67314150    19.20589070
H        3.11339550   -33.37014010    19.92589000
O        4.58339550   -35.81214140    20.13589100
H        5.23539540   -36.49614330    19.96689030
C        3.33339550   -34.24614330    16.91588970
O        2.55539560   -33.34314350    17.21788980
N        3.82539560   -34.41514210    15.69789030
H        4.38039540   -35.26014330    15.62989040
C        3.66639540   -33.58914180    14.47189040
H        3.53739550   -32.56914140    14.83389090
C        4.96239570   -33.57714080    13.64489080
H        5.26739550   -34.61314010    13.45289040
H        4.74339530   -33.07014080    12.69689080
C        6.09939580   -32.85914230    14.31089020
N        6.10339550   -31.50914190    14.56789020
C        7.30339570   -31.22514150    15.10889050
H        7.52239560   -30.21714210    15.42889020
N        8.10939600   -32.28814320    15.17589090
H        9.05539510   -32.22214130    15.52389050
C        7.36239530   -33.41714100    14.73089030
H        7.65539550   -34.45614240    14.70589070
C        2.47439550   -33.92514040    13.62989040
O        1.71839550   -33.04414370    13.24689010
N        2.09939550   -35.15914150    13.50389100
H        2.82439540   -35.83514020    13.71089080
C        0.78339550   -35.58614350    13.06189060
H        0.67739550   -35.16614150    12.06189060
C        0.80939550   -37.15114210    12.96689030
H        1.74939550   -37.33214190    12.44589040
H        1.01639560   -37.58514020    13.94489100
C       -0.41960450   -37.79414370    12.32489010
H       -0.17560450   -38.82814030    12.08289050
H       -1.19860450   -37.83514020    13.08589080
C       -0.83860450   -36.92214200    11.08789060
H       -0.95960450   -35.85514070    11.27489090
H       -0.04860450   -36.98714070    10.33989050
C       -2.19860460   -37.36414340    10.55289080
H       -2.48560450   -37.00714110     9.56389050
H       -2.17060450   -38.44914250    10.45689010
N       -3.34760450   -36.98814010    11.40189080
H       -4.20660450   -37.17714310    10.90589050
H       -3.42260460   -37.58214190    12.21589090
H       -3.24760440   -36.08514020    11.84289070
C       -0.35860450   -35.28614040    14.03089050
O       -1.42960450   -35.02714160    13.52789020
N       -0.07760450   -34.92214200    15.32989030
H        0.72339550   -35.34314350    15.78489020
C       -0.99060450   -34.14814380    16.19688990
H       -1.89860450   -34.68314360    15.91789050
C       -0.70160450   -34.39614110    17.68189050
H        0.26239550   -34.00814060    18.01288990
H       -1.38060450   -33.80814360    18.29989050
C       -0.80860450   -35.82314300    18.16889000
H       -0.33360450   -36.58314130    17.54788970
C       -0.40160450   -35.98014070    19.65389060
H        0.64539550   -35.67114260    19.76389120
H       -1.09560450   -35.43514250    20.30589100
H       -0.40160450   -37.04014210    19.93489070
C       -2.29960440   -36.27614210    18.19789120
H       -2.39260460   -37.22714230    18.73589130
H       -2.99460460   -35.54514310    18.62989040
H       -2.62360450   -36.39014050    17.15589140
C       -1.22360440   -32.65214160    15.79489040
O       -2.13260460   -32.03214260    16.27989010
N       -0.53560450   -32.13914110    14.77789020
H        0.18039550   -32.72714230    14.36989020
C       -0.88560450   -30.73714260    14.16189100
H       -1.66060450   -30.19814110    14.70689010
C        0.30539550   -29.81514170    14.27689080
H        1.19939550   -30.35514260    13.96489050
H        0.21139550   -29.01314160    13.54489040
C        0.48339550   -29.25514220    15.65589050
H        0.05239550   -29.96114160    16.36589050
H        1.54939560   -29.16114230    15.86089040
C       -0.26860450   -27.89314270    15.93289090
H       -0.94660450   -27.71014210    15.09889030
H       -0.96960450   -27.80614280    16.76288990
C        0.63839550   -26.63614270    15.99089050
H        1.63039550   -26.81614110    16.40589140
H        0.83139550   -26.29514120    14.97289090
N        0.00439550   -25.45714190    16.71289060
H       -0.14460450   -25.72214130    17.67589000
H        0.50339550   -24.58014110    16.76288990
H       -0.88760450   -25.26814270    16.27889060
C       -1.36560450   -30.90414240    12.73389050
O       -1.79160450   -29.97414210    12.12189010
N       -1.32560440   -32.11014180    12.15389060
H       -0.94360450   -32.85714340    12.72189040
C       -1.85160450   -32.47914120    10.88389020
H       -1.48160450   -33.48814010    10.70289040
C       -3.39960460   -32.53514100    10.89989090
H       -3.87660460   -31.58214190    10.63889030
H       -3.70860460   -33.14414220    10.04089070
C       -4.06360440   -33.00014110    12.18389030
N       -4.49860430   -34.20314030    12.52989010
C       -5.04260440   -34.08114240    13.71589090
H       -5.50460430   -34.90214160    14.24389080
N       -4.90260460   -32.81614300    14.14289090
H       -5.10560460   -32.45214080    15.06289010
C       -4.34760430   -32.06714250    13.19789030
H       -4.34560440   -30.98714260    13.22389030
C       -1.30460450   -31.81714250     9.58489040
O       -1.34860440   -32.45114140     8.54689030
N       -0.63960450   -30.64114190     9.62689020
H       -0.59260450   -30.14814190    10.51089100
C       -0.01560450   -29.97314260     8.55289080
H       -0.77360450   -29.55314250     7.89089060
C        0.64139550   -28.70614240     9.02589040
H        1.50839560   -28.90014270     9.67089080
H        1.00739550   -28.15814210     8.14889050
C       -0.28360450   -27.85214230     9.96089080
N       -1.55160450   -27.40614130     9.65089040
C       -1.95860450   -26.72214130    10.69989010
H       -2.97160460   -26.37514110    10.83989050
N       -1.03360450   -26.62814140    11.65089040
H       -1.18860450   -26.26714130    12.58089070
C        0.12139550   -27.18814280    11.12289050
H        1.08439550   -27.24814220    11.60789010
C        1.08539560   -30.87714200     7.87789060
O        1.99439550   -31.13714220     8.67089080
N        0.91339550   -31.40714260     6.66289040
C       -0.21260450   -31.06014250     5.72689060
H       -0.31960450   -29.97414210     5.83989050
H       -1.16560450   -31.59114270     5.84789040
C        0.36939550   -31.48914150     4.36489060
H        0.85039550   -30.63814160     3.86789060
H       -0.34660450   -31.92614170     3.65789060
C        1.25539550   -32.70014190     4.67689040
H        2.07839560   -32.84214020     3.96589040
H        0.57239550   -33.54314040     4.83489040
C        1.87839560   -32.31614300     6.04589030
H        1.93039550   -33.19414140     6.68889050
C        3.28739550   -31.66114230     5.87689070
O        4.30939530   -32.36414340     6.03189040
N        3.50339560   -30.30714230     5.67389060
H        2.75639560   -29.63214110     5.55989070
C        4.86239530   -29.68514250     5.61589050
H        5.48739530   -30.25814250     4.92989060
H        4.80039550   -28.70914270     5.13389060
C        5.57339570   -29.66614150     6.95389030
O        6.79239560   -29.60914230     7.07189040
N        4.83139560   -29.74214170     8.08889010
H        3.85939550   -30.01014140     7.98889060
C        5.39739560   -29.92414280     9.39789010
H        6.22339530   -29.21314240     9.37489030
C        4.26139550   -29.62914280    10.45089050
H        4.06739570   -28.57314110    10.26289080
H        3.40939550   -30.29714200    10.32589050
C        4.82139540   -29.75314140    11.84289070
H        5.15439560   -30.75414280    12.11489010
H        5.71139570   -29.12514110    11.79489040
C        3.73439550   -29.29314230    12.83589080
O        2.90039560   -28.46914100    12.49089050
N        3.84039550   -29.75014110    14.09589000
H        3.11339550   -29.59714130    14.78489020
H        4.64039560   -30.32514190    14.33089070
C        6.10239550   -31.28814130     9.51989080
O        7.18139550   -31.41414260    10.14889050
N        5.44139530   -32.33714290     9.07489010
H        4.65039540   -32.08014300     8.49589060
C        5.89939550   -33.76914220     9.12489030
H        6.26039550   -34.01214220    10.12489030
C        4.75639530   -34.72914120     8.77189060
H        4.40039540   -34.56514360     7.75589040
C        5.15839530   -36.19014360     8.87689020
H        5.31039570   -36.39514160     9.94389060
H        4.41939540   -36.87414170     8.44189070
H        6.06939550   -36.49314120     8.34689040
C        3.53039550   -34.45514300     9.61289020
H        3.72139550   -34.61014180    10.67489050
H        3.23139550   -33.40814210     9.56789020
C        2.31139540   -35.27814100     9.31789020
H        2.42439560   -36.34614180     9.54189010
H        1.45039550   -34.88514330     9.87189010
H        1.98339560   -35.14214320     8.27989010
C        7.08239560   -33.89614110     8.24289040
O        8.16739560   -34.35814290     8.61689090
N        7.07439570   -33.22914120     7.05289030
H        6.20739560   -32.77114110     6.79689070
C        8.21039580   -33.16314320     6.11589050
H        8.56339550   -34.18514250     5.97789050
C        7.61939570   -32.65714260     4.76189040
H        6.84439560   -33.32914350     4.39289050
H        7.26439570   -31.63014220     4.84689040
C        8.73639580   -32.57014080     3.65989040
H        8.84039590   -31.51114270     3.42289040
H        9.76739600   -32.79814150     3.92989060
C        8.39439580   -33.36814120     2.32289050
O        9.30139540   -34.03514100     1.74389050
O        7.25639530   -33.36314010     1.83489050
C        9.47239590   -32.44914250     6.63089040
O       10.53739550   -33.02114110     6.51989030
N        9.36939530   -31.25914190     7.20689060
H        8.55139540   -30.67114260     7.09889030
C       10.50539590   -30.63314250     7.85289050
H       11.26839540   -30.46614270     7.09289070
C        9.98939510   -29.34914210     8.37489030
H        9.79139520   -28.70614240     7.50889060
H        9.06939510   -29.61914250     8.90889070
H       10.72539520   -28.99214170     9.10589030
C       11.08439540   -31.36714170     9.15989020
O       12.26839540   -31.38614270     9.38289070
N       10.23439600   -31.97214130     9.98389050
H        9.25139520   -31.95714190     9.73789020
C       10.62339590   -32.70814130    11.15789030
H       11.29039570   -32.10614010    11.77489090
C        9.39139560   -32.95914080    12.09989070
H        8.89039520   -32.01714320    12.35489080
H        8.64139560   -33.55914310    11.56889060
H        9.69339560   -33.55114360    12.97289090
C       11.38439560   -34.07914350    10.75889020
O       12.44739530   -34.35214230    11.32389070
N       11.04039570   -34.69814300     9.60289100
H       10.18039510   -34.40314100     9.15789030
C       11.60739520   -36.01214220     9.25789070
H       11.48339560   -36.72614290    10.07189080
C       10.73939510   -36.61014180     8.06589030
H        9.68839550   -36.48114010     8.35389040
H       10.97739510   -36.14714050     7.09989070
H       10.90539550   -37.69414140     8.06089020
C       13.08939550   -35.93414310     8.91189100
O       13.83739570   -36.82614140     9.19489100
N       13.55539510   -34.75914380     8.42089080
H       12.80339530   -34.09714130     8.27489090
C       14.90539550   -34.56214140     7.87789060
H       15.22639560   -35.53714370     7.50989060
C       14.98239520   -33.71314240     6.59889030
H       14.40239520   -34.25314330     5.85089060
C       14.34939580   -32.30214310     6.88989070
H       13.27339550   -32.32314300     7.10289050
H       14.90939520   -31.64414220     7.56689070
H       14.40039540   -31.71414180     5.96489050
C       16.41639520   -33.62114330     6.02389050
H       16.35139470   -32.81514360     5.29289050
H       17.07439610   -33.25714110     6.81389050
C       16.93939590   -34.89714050     5.50189070
H       17.87639620   -34.77414320     4.94489050
H       16.93539620   -35.64414220     6.30489060
H       16.27339550   -35.22314070     4.69289060
C       15.75839520   -34.18214040     9.08689020
O       16.88639640   -34.65314100     9.22989080
N       15.21039580   -33.44014360    10.09489060
H       14.24339580   -33.17314150     9.95889090
C       15.84639550   -33.33614350    11.37689020
H       16.83539580   -32.95214080    11.12889100
C       15.15139580   -32.32914350    12.28889080
H       14.14739510   -32.65214160    12.56389050
H       15.79539590   -32.29414370    13.16789050
C       14.99539570   -31.00014110    11.58389090
H       15.94739530   -30.60614200    11.22989080
H       14.33839510   -31.10414120    10.71989060
S       14.21639540   -29.77614210    12.65689090
C       13.45539570   -28.77114110    11.40189080
H       12.71339510   -29.25714110    10.75689030
H       12.93139550   -27.94914250    11.90589050
H       14.23639580   -28.41314130    10.71989060
C       16.09039500   -34.65614320    12.09689040
O       17.10839460   -34.87514110    12.69589040
N       15.14939590   -35.55614090    11.96589090
H       14.26639560   -35.30214310    11.53889080
C       15.12139510   -36.84514240    12.68289090
H       15.25739570   -36.66314320    13.74889090
C       13.74939540   -37.45414350    12.39389040
H       12.86239530   -36.82314300    12.34789090
H       13.83439540   -37.91914370    11.41089060
C       13.42539600   -38.67414090    13.35189060
H       14.22739510   -39.36414340    13.61489010
H       13.30839540   -38.28414150    14.36289020
C       12.06639580   -39.35414120    13.00589080
O       11.34439560   -39.73014070    13.94189070
O       11.67439560   -39.37614060    11.80289080
C       16.35039520   -37.70614240    12.26189040
O       17.13139530   -38.07414250    13.13789080
N       16.49939540   -37.88814160    10.90589050
H       15.75239560   -37.53414150    10.32089040
C       17.63939480   -38.53514100    10.24889090
H       17.50139620   -39.61314010    10.33789060
C       17.59139630   -38.28514100     8.71689030
H       16.71839520   -38.87714000     8.41489030
H       17.39439580   -37.23314290     8.47489070
C       18.84739490   -38.74714280     8.05389020
N       19.37139510   -40.03514100     7.96889070
C       20.50839610   -39.87414170     7.23789070
H       21.16039470   -40.69614030     6.98189070
N       20.75239560   -38.55614090     6.97989030
H       21.51939580   -38.18014140     6.44089030
C       19.70239640   -37.86614230     7.40589050
H       19.59439470   -36.80014040     7.27289060
C       18.98739620   -38.07014080    10.86489010
O       19.78539470   -38.90314100    11.37789060
N       19.18639560   -36.74414060    10.83589080
H       18.39339640   -36.20414350    10.51089100
C       20.45439530   -36.12214280    11.29289050
H       21.14639470   -36.67314150    10.65589050
C       20.50039480   -34.59814070    11.07789040
H       19.55439570   -34.22814180    11.47389030
C       21.61639600   -33.88314060    11.87889100
H       21.70839500   -32.89814380    11.40489010
H       21.41139600   -33.79914090    12.95289040
H       22.58939550   -34.35414120    11.69289020
C       20.61939620   -34.22914120     9.61589050
H       19.70339580   -34.57714080     9.13889030
H       20.65839580   -33.15114210     9.46289060
C       21.78139500   -34.84414290     8.84089090
H       22.69639590   -34.74714280     9.43689060
H       21.66439630   -35.90214160     8.57689090
H       21.96439550   -34.27014160     7.92389060
C       20.71439550   -36.38914110    12.77789020
O       21.83539580   -36.78714370    13.04089070
N       19.71339610   -36.17214200    13.64289090
H       18.84839630   -35.82414250    13.24789050
C       19.82439610   -36.41214370    15.01989080
H       20.58639530   -35.81814190    15.52489090
C       18.49939540   -35.85214230    15.58989050
H       17.64939500   -36.35414120    15.12789060
H       18.51539610   -36.10714340    16.64889140
C       18.43639560   -34.28114320    15.40589050
H       18.56439590   -34.02114110    14.35489080
C       17.10439490   -33.77214050    15.87789060
H       16.91739460   -32.69514080    15.78289030
H       16.28839490   -34.23614120    15.31089020
H       17.00539590   -34.01114270    16.94388960
C       19.52239610   -33.62314220    16.32289120
H       20.56939510   -33.59714130    15.99489020
H       19.26839640   -32.55714040    16.37388990
H       19.44039540   -33.99414060    17.35189060
C       20.02839470   -37.90114210    15.38189030
O       20.70839500   -38.16014100    16.36689000
N       19.44839480   -38.87814330    14.71689030
H       18.67939570   -38.62314220    14.10789010
C       19.53339580   -40.29514310    15.06589030
H       19.18139460   -40.39114380    16.09288980
C       18.67339520   -41.22914120    14.10089020
H       17.62039570   -40.96314240    14.00789070
H       19.14739610   -41.20214080    13.11889080
C       18.75039480   -42.65114210    14.66389080
O       18.45439530   -42.90214160    15.85489080
O       18.97239490   -43.55614090    13.82389070
C       20.98339460   -40.73814010    14.93089010
O       21.38239480   -41.59814070    15.76689050
N       21.70839500   -40.43714140    13.86289020
H       21.33039470   -39.89214320    13.09789090
C       23.14139560   -40.78114320    13.64589020
H       23.34739490   -41.80514140    13.95789050
H       23.35839460   -40.82914350    12.57789040
C       24.20439530   -39.88714220    14.27489090
O       25.37739560   -40.04514310    14.00189020
N       23.76539610   -39.02914050    15.27489090
H       22.76039510   -38.91014100    15.33089070
C       24.69639590   -37.96614070    15.73789020
H       25.53039550   -37.84814070    15.04589080
C       23.98239520   -36.54114150    15.86389060
H       23.66639520   -36.17814250    14.88589100
H       23.14839550   -36.59514240    16.56289100
O       24.96039580   -35.62714000    16.42288970
H       25.56639480   -35.39414220    15.71689030
C       25.32439610   -38.23714070    17.08289150
O       24.71139530   -38.20214080    18.16289140
N       26.70139500   -38.46314240    17.06389050
H       27.24539570   -38.26014330    16.23389050
C       27.54339600   -38.65414050    18.21589090
H       27.16639520   -39.44514080    18.86388970
C       28.94739530   -39.07914350    17.72789000
H       29.32339480   -38.31914140    17.03189090
H       29.58339500   -39.09914020    18.62189100
H       28.95639610   -40.04014210    17.19889070
C       27.62539480   -37.31614300    19.08889010
O       27.69939610   -37.53214260    20.29389000
N       27.54439540   -36.05914310    18.62189100
H       27.49739650   -36.07914350    17.61089130
C       27.40139580   -34.83414080    19.41189000
H       28.23239520   -34.80814360    20.11589050
C       27.56939510   -33.67814250    18.40589140
H       26.76239590   -33.67314150    17.66389080
H       27.47039600   -32.71214290    18.91588970
C       28.87239650   -33.53614040    17.55788990
C       30.01839640   -34.27914050    17.78289030
H       30.09039500   -35.00114060    18.58289150
C       31.08139610   -34.08014300    16.89188960
H       31.94439510   -34.72014240    16.99588970
C       31.04339600   -33.08714290    15.89989090
O       32.02739720   -32.94814300    14.96489050
H       32.69439700   -33.60614010    15.17589090
C       29.89839550   -32.36714170    15.69089030
H       29.88139530   -31.59614180    14.93589020
C       28.79739570   -32.54314040    16.56389050
H       27.87339590   -32.02414320    16.35589030
C       26.02939610   -34.77314380    20.16789050
O       26.02239610   -34.36514280    21.33588980
N       24.95039560   -35.26114270    19.59089090
H       24.95939640   -35.48014070    18.60189060
C       23.76339530   -35.44914250    20.38689040
H       23.41039470   -34.59914020    20.97089000
C       22.60439490   -35.89214320    19.46788980
H       22.97539520   -36.71914290    18.86289020
C       21.33439640   -36.44914250    20.20589070
H       21.54339600   -37.25914380    20.91588970
H       20.96539500   -35.63014220    20.83489040
H       20.60639570   -36.79314040    19.46088980
C       22.26039510   -34.68814090    18.59189030
H       21.75739480   -33.92414090    19.19688990
H       23.11039540   -34.19614030    18.10389140
H       21.53339580   -35.00814060    17.83489040
C       23.90239520   -36.49014280    21.48789020
O       23.54539490   -36.20714190    22.64589120
N       24.51339530   -37.64314270    21.22488980
H       24.82039640   -37.79014210    20.27089120
C       24.60639570   -38.70514300    22.23389050
H       23.63739590   -38.79214100    22.72488980
C       24.98439600   -40.03414150    21.61689000
H       25.75039480   -39.75814060    20.89188960
H       25.48639490   -40.66914370    22.34589000
C       23.69339560   -40.67414090    20.90188980
H       22.87439540   -40.83014300    21.60389140
H       23.32739640   -40.08414080    20.06188960
C       24.09039500   -42.02414320    20.22488980
H       25.13639640   -41.95114140    19.92489050
H       24.12839510   -42.72514340    21.05788990
C       23.23839570   -42.68914030    19.12388990
H       23.60639570   -43.71014020    19.02489090
H       22.18039510   -42.63814160    19.38289070
N       23.38939480   -42.01814270    17.82089040
H       23.09739490   -42.63214110    17.07389070
H       22.64939500   -41.33714290    17.73289110
H       24.32339480   -41.64514160    17.72989080
C       25.75539590   -38.33714290    23.21088980
O       25.80039600   -38.97914120    24.29289050
N       26.63739590   -37.35114290    22.92589000
H       26.69739530   -36.96714020    21.98989110
C       27.65139580   -37.03114320    23.94089130
H       28.25039480   -37.91714100    24.15289120
C       28.62339590   -36.02514270    23.30488970
H       28.96139530   -36.39714050    22.32989120
H       28.14339640   -35.05314250    23.13689040
H       29.46139530   -35.86314010    23.99489020
C       27.13939480   -36.28214260    25.16889000
O       27.87039570   -36.11814120    26.13189130
N       25.89739610   -35.76714320    25.05989070
H       25.34039500   -35.87414170    24.21989060
C       25.28039550   -34.89314270    26.06389050
H       26.04439540   -34.15614320    26.31289100
C       24.07239530   -34.31814190    25.36388970
H       23.19139480   -34.96914290    25.29989050
H       23.67039490   -33.47314070    25.93589020
H       24.20739560   -33.89514160    24.36089130
C       25.03839490   -35.56714250    27.50189020
O       25.10739520   -34.93314360    28.57588960
N       24.93839650   -36.88714220    27.51489070
H       24.80639460   -37.38614270    26.64289090
C       24.68139460   -37.62314220    28.82389070
H       23.71739580   -37.40714260    29.28589060
C       24.47139550   -39.08714290    28.39389040
H       23.63739590   -39.28314210    27.71989060
H       25.33739470   -39.39814380    27.80788990
C       24.48739620   -40.12714000    29.54489140
H       24.32339480   -41.07514190    29.03289030
H       25.42539600   -40.22214130    30.09288980
C       23.43839650   -39.94314190    30.66189000
O       22.33839610   -39.40914150    30.59288980
N       23.81339650   -40.31014250    31.87589070
H       23.18539620   -40.24814220    32.66788860
H       24.79839520   -40.35414120    32.10889050
C       25.83639530   -37.50914380    29.86189080
O       25.67839620   -37.64214320    31.09288980
N       27.02939610   -37.11214070    29.44889070
H       27.16539570   -37.13114170    28.44489100
C       28.17539600   -36.75914380    30.27289010
H       28.37539480   -37.63214110    30.89488980
C       29.50339510   -36.54714200    29.41989140
H       29.42439460   -35.67714310    28.76789090
H       30.19739530   -36.36214070    30.23888970
C       29.99839590   -37.74414060    28.63589100
H       30.23339460   -38.50414280    29.38088990
H       29.31539540   -38.08814240    27.85889050
C       31.27439500   -37.35414120    27.80089000
H       31.88939480   -36.78714370    28.49989130
H       31.83639530   -38.25614170    27.56188960
C       30.88539510   -36.50814060    26.62589070
H       30.28639600   -37.05614090    25.89789010
H       30.23939510   -35.68614200    26.93189050
N       32.13139720   -36.20014190    25.86388970
H       32.77139660   -35.59914020    26.36289020
H       32.65739440   -37.02114110    25.59988980
H       31.87839510   -35.97614290    24.91189000
C       27.95839500   -35.54414370    31.09189030
O       28.33639530   -35.58314130    32.26988980
N       27.42539600   -34.49214170    30.52589040
H       27.37139510   -34.60414120    29.51988980
C       26.88739590   -33.26014330    31.15289120
H       27.61139490   -32.64614110    31.68789100
C       26.14139560   -32.41914370    30.13788990
H       25.28039550   -33.01914220    29.84589000
H       25.72439580   -31.49414250    30.53589060
C       27.00139620   -31.97714230    28.90089040
H       27.28139500   -32.84314350    28.30089000
C       26.06439590   -31.08614160    28.03189090
H       25.04539490   -31.49314120    28.00988960
H       26.08739470   -30.04414180    28.37189100
H       26.40139580   -31.05214120    26.98789020
C       28.32439610   -31.37514110    29.12788960
H       28.17439460   -30.46414180    29.72089000
H       28.95839500   -31.95614240    29.80889130
H       28.74739650   -31.19914250    28.13189130
C       25.86039540   -33.62914280    32.24489210
O       26.01039510   -33.09514240    33.34189220
N       24.87139510   -34.43514250    31.92589000
H       24.77139470   -34.82814030    30.99789050
C       23.82239530   -34.79014210    32.92889020
H       23.56139560   -33.79314040    33.28388980
C       22.68139460   -35.39614110    32.12989040
H       23.00239560   -36.35014340    31.69388960
H       21.90539550   -35.65614320    32.85989000
C       22.14839550   -34.46614070    31.11289020
N       21.55339620   -33.22114180    31.27789120
C       21.28639600   -32.77614210    30.03789140
H       20.88239480   -31.82014270    29.73689080
N       21.61739540   -33.70014190    29.12289050
H       21.28539470   -33.65414050    28.16989140
C       22.12839510   -34.77714160    29.76288990
H       22.43639560   -35.68014140    29.25588990
C       24.30139540   -35.73614120    34.02088930
O       23.72539520   -35.65414050    35.09088900
N       25.43439480   -36.45814130    33.77188870
H       25.81439590   -36.42714310    32.83388900
C       26.15139580   -37.37314220    34.73489000
H       25.46939470   -38.13914110    35.10488890
C       27.31839560   -38.05414200    33.96089170
H       27.09839630   -38.00914380    32.89389040
H       28.23439600   -37.51814270    34.20888900
C       27.46739580   -39.57214360    34.33489230
H       28.34639550   -40.09814070    33.96389010
H       27.65339470   -39.68114090    35.40288930
C       26.26439480   -40.42214200    33.78588870
O       26.46639630   -40.99514010    32.67988970
O       25.24539570   -40.72014240    34.49189000
C       26.73339460   -36.63314060    35.91189190
O       26.97739600   -37.23414230    36.89488980
N       27.08839610   -35.36614230    35.71889110
H       26.91539570   -35.11114120    34.75389100
C       27.62639620   -34.43714140    36.70289230
H       28.02139470   -35.00614170    37.54489140
C       28.92339520   -33.83214190    36.03189090
H       29.71139530   -34.58414080    36.08089070
H       28.72839550   -33.71814350    34.96488950
C       29.41239550   -32.54214100    36.56489180
H       28.74139600   -31.70014190    36.39389040
H       29.61039540   -32.67214200    37.62889100
S       30.92839620   -31.80514140    35.89789200
C       32.24739460   -32.83414080    36.62989040
H       33.21639630   -32.45314030    36.28388980
H       32.27839660   -32.58814240    37.69789120
H       32.27339550   -33.90614320    36.39688870
C       26.53939630   -33.39714050    37.15988920
O       26.46839520   -33.01814270    38.35789110
N       25.84939580   -32.72414020    36.23289110
H       25.87739560   -33.05414200    35.27589040
C       24.99739650   -31.53714180    36.64189150
H       24.71839520   -31.49414250    37.69388960
C       25.86739540   -30.34114270    36.33489230
H       26.84439470   -30.55414200    36.76988980
H       25.90739630   -30.08914180    35.27489090
C       25.31639480   -29.07514190    37.06288910
O       25.87339590   -27.97014240    36.75289150
O       24.34939580   -29.04014210    37.87388990
C       23.57339480   -31.46914100    35.92689130
O       23.41739460   -30.80314250    34.91289140
N       22.63939480   -32.24914170    36.47589110
C       22.76139640   -33.24414060    37.53689190
H       22.73439600   -32.85914230    38.56288910
H       23.69539640   -33.77814100    37.32289120
C       21.53339580   -34.22914120    37.48989110
H       20.82139590   -34.00914380    38.29489140
H       21.86039540   -35.27614210    37.45188900
C       20.92939570   -33.92514040    36.12388990
H       19.87839510   -34.21314240    35.99288940
H       21.35239600   -34.53414150    35.31589130
C       21.35739520   -32.49414060    35.71389010
H       21.51239590   -32.56714250    34.63689040
C       20.22739600   -31.54514120    36.07789230
O       19.42439460   -31.22914120    35.23489000
N       20.18739510   -31.08714100    37.31489180
H       20.89739610   -31.39314270    37.96989060
C       19.08439640   -30.29514120    37.85289000
H       18.14939500   -30.60014150    37.38088990
C       18.98939510   -30.61214260    39.37989040
H       19.81439590   -30.21714210    39.97288890
H       18.14039610   -29.99214170    39.66588970
C       18.72339630   -32.08814240    39.72888950
H       19.66839600   -32.62814330    39.66889190
C       18.41339490   -32.09414290    41.32189180
H       18.09939580   -31.09314160    41.64189150
H       17.62139510   -32.82214360    41.53588870
H       19.39039610   -32.26714320    41.78889080
C       17.70139500   -32.95414350    38.83889010
H       18.10039520   -33.32914350    37.88888930
H       17.44839480   -33.84614180    39.42689130
H       16.80839540   -32.33514020    38.69089130
C       19.23439600   -28.81114200    37.64289090
O       18.20939640   -28.11214260    37.78789140
N       20.34739490   -28.30314250    37.11888890
H       21.23739620   -28.78514100    37.15689090
C       20.39039610   -26.91914180    36.60689160
H       19.72939490   -26.38714220    37.29088970
C       21.77339550   -26.29014210    36.84189220
H       22.13739590   -26.61914250    37.81489180
H       22.42139630   -26.71214100    36.07389070
C       21.82739640   -24.77514270    36.69789120
H       21.74039460   -24.48214150    35.65188980
H       21.03639600   -24.31214140    37.28789140
C       23.14739610   -24.22814180    37.23389050
O       23.97439580   -24.83114240    37.87488940
N       23.43139460   -23.03714180    36.71289060
H       24.30539510   -22.55714230    36.88988880
H       22.70639610   -22.52014160    36.23089220
C       19.87039570   -26.73714260    35.13088990
O       19.56039620   -25.68314170    34.61188890
N       19.78239630   -27.87114140    34.41088870
H       20.04139520   -28.72714230    34.88689040
C       19.34039500   -27.94414140    32.98389050
H       20.00039480   -27.35414120    32.34889220
C       19.53339580   -29.34014130    32.41088870
H       18.98639490   -29.98914150    33.09489060
H       18.96339610   -29.39314270    31.48289110
C       21.00339510   -29.81414220    32.44189070
H       21.48539540   -29.59614180    33.39488980
H       20.96239470   -30.90314100    32.41989140
C       21.76539610   -29.17314150    31.25889020
H       21.20339580   -29.41914180    30.35688970
H       21.85539630   -28.10514260    31.45789150
C       23.18139460   -29.76514240    31.11689000
H       23.22739600   -30.85114100    31.03289030
H       23.70039560   -29.32614140    30.26489070
N       23.98139570   -29.39414220    32.32889180
H       23.90439610   -30.04814150    33.09389110
H       24.96939470   -29.51514240    32.15888980
H       23.81239510   -28.44814110    32.64089200
C       17.89539530   -27.41314130    32.85989000
O       17.02939610   -28.12514110    33.37189100
N       17.58139610   -26.29114150    32.10789110
C       18.59739490   -25.55214120    31.45889090
H       19.24139600   -26.06914140    30.73689080
H       19.22139550   -25.02614210    32.19189070
C       17.92339520   -24.49814220    30.47989080
H       18.41339490   -24.66814230    29.51288990
H       18.22539520   -23.49214170    30.79389000
C       16.46339610   -24.73714260    30.52688980
H       15.98239520   -25.04614260    29.59089090
H       15.92939570   -23.80714230    30.75789070
C       16.27039530   -25.85214230    31.60289000
H       15.68239590   -25.37414170    32.38589100
C       15.59839530   -27.10714150    31.00489040
O       15.98239520   -27.62914280    29.98489000
N       14.52339550   -27.50414280    31.68988990
H       14.18239590   -26.96114160    32.47389220
C       13.69139580   -28.71414180    31.37189100
H       14.38339520   -29.55614280    31.40188980
C       12.62339590   -28.84214210    32.47489170
H       13.09839530   -28.63114170    33.43289180
H       11.85439590   -28.11414150    32.21689220
C       11.88339520   -30.26214220    32.58789060
H       11.09439560   -30.15214160    33.33189010
H       11.37539580   -30.59414100    31.68189050
C       12.80539510   -31.36414150    32.96588900
H       12.23839570   -32.29314040    32.92388920
H       13.57239530   -31.50714110    32.20389180
C       13.47839550   -31.35214230    34.29288860
H       13.95839600   -30.39714240    34.50489040
H       12.63439560   -31.45314220    34.97389220
N       14.47439580   -32.46314240    34.56389240
H       14.16539570   -33.25214000    34.01488880
H       15.37439540   -32.18614200    34.19789120
H       14.60739520   -32.72114180    35.53089140
C       13.17639540   -28.73514180    29.87689020
O       12.95139600   -29.76914220    29.27789120
N       12.77539540   -27.60014150    29.34689140
H       12.79439540   -26.75614170    29.90689090
C       12.34739590   -27.30514140    27.94289020
H       12.45839600   -28.21514130    27.35389140
C       10.89539530   -26.83014110    28.01988980
H       10.89539530   -26.09014130    28.81989100
H       10.55339530   -26.45214270    27.05589100
C        9.95939540   -28.02014160    28.38889120
H       10.26039510   -28.87714200    27.78689000
H        9.94939520   -28.41614150    29.40389060
C        8.47339530   -27.73714260    28.09389110
O        8.05039600   -26.73614120    27.58989140
N        7.55839540   -28.75614170    28.16389080
H        6.62939550   -28.59214210    27.79489140
H        7.88939570   -29.57614140    28.65888980
C       13.33639530   -26.35714150    27.33089070
O       13.79539590   -25.39514160    27.88389020
N       13.55639550   -26.55614280    26.02889060
H       13.01439570   -27.30614280    25.61789130
C       14.49339580   -25.82914160    25.20789150
H       15.23039530   -25.38914110    25.87889100
C       15.23439600   -26.84814260    24.43389130
H       14.60239510   -27.16114230    23.60289000
H       16.06739620   -26.29914280    23.99588970
C       15.74739550   -28.06514170    25.20289040
O       15.38839530   -29.24214170    24.89089010
O       16.65339470   -27.91014100    26.04689030
C       13.87739560   -24.69114110    24.42489050
O       12.72339530   -24.46214100    24.34189030
N       14.81639580   -23.86714170    23.89689060
H       15.73739530   -24.29014210    23.89089010
C       14.47639560   -22.60514260    23.09189030
H       13.66739560   -22.06014250    23.57689090
C       15.68039510   -21.59414100    23.09089090
H       16.54039570   -22.25214200    22.96689030
H       15.53439520   -20.86514280    22.29389000
C       15.90039540   -20.80114170    24.39789010
H       15.15939520   -20.01114270    24.52389140
H       15.83539580   -21.52414130    25.21088980
C       17.28039550   -20.15114210    24.33389090
H       17.31539540   -19.45114140    25.16889000
H       18.00339510   -20.92214200    24.59789090
N       17.52939610   -19.46514130    23.05389020
H       17.80739590   -20.06014250    22.28589060
C       17.53539470   -18.17214200    22.82188990
N       17.36839490   -17.30114170    23.75489040
H       17.20339580   -17.74914170    24.64389040
H       17.34739490   -16.32314110    23.50288960
N       17.76439480   -17.84614180    21.62189100
H       17.99039460   -18.58414270    20.96989060
H       17.75139620   -16.87914280    21.33089070
C       13.81039520   -22.80814170    21.74888990
O       13.81239510   -23.91714290    21.20989040
N       13.18639560   -21.72714230    21.25189020
H       13.23939510   -20.88314250    21.80989070
C       12.27939510   -21.70714190    20.11889080
H       11.53539560   -22.49514200    20.23489000
C       11.37039570   -20.45214270    20.18589020
H       11.97939590   -19.54014210    20.14989090
H       10.77239510   -20.36814120    19.26988980
C       10.28139590   -20.37714200    21.27789120
C       10.17339520   -21.32814220    22.30189130
H       10.95439530   -22.03614230    22.53589060
C        9.07739540   -21.25814250    23.18889050
H        9.00039580   -21.93614200    24.02589040
C        8.20239540   -20.15214160    23.09489060
O        7.22139550   -20.02414130    24.03889080
H        6.53539560   -19.36814120    23.89589120
C        8.15339570   -19.32614140    21.98789020
H        7.37639570   -18.62514110    21.72089000
C        9.27439590   -19.39314270    21.09389110
H        9.30039600   -18.68714140    20.27688980
C       12.97339530   -21.88414190    18.69889070
O       12.45739560   -22.71714210    17.94789120
N       14.10739520   -21.23514180    18.47689060
H       14.43239590   -20.66014100    19.24489020
C       14.87139510   -21.34214210    17.25389100
H       14.17639540   -21.16614150    16.43288990
C       16.04839520   -20.33114240    17.40489010
H       16.66939540   -20.50114250    18.29289050
H       16.79439540   -20.43114280    16.60589030
H       15.69339560   -19.29414180    17.37489130
C       15.30639550   -22.75814250    16.93889050
O       15.49339580   -22.99914170    15.79989050
N       15.33539580   -23.69114110    17.89589120
H       15.54039570   -23.27014160    18.79389000
C       15.32539560   -25.11714170    17.67189030
H       15.68539520   -25.21514130    16.64889140
C       16.17839620   -25.93814280    18.66289140
H       17.18439480   -25.52014160    18.68288990
H       15.85039520   -25.81514170    19.69489100
C       16.29539490   -27.37514110    18.28989030
H       15.33239560   -27.87114140    18.17089080
C       17.01339530   -27.63414190    16.94688990
H       17.97039600   -27.09914210    16.98589130
H       17.33639530   -28.67714120    17.05289080
H       16.39039610   -27.46614270    16.05989070
C       17.14039610   -28.04814150    19.35789110
H       16.81539540   -27.69914250    20.34589000
H       17.08239560   -29.14214130    19.29889110
H       18.19439510   -27.74514200    19.33789060
C       13.89239600   -25.67314150    17.60889050
O       13.44739530   -26.22914120    16.66389080
N       13.21539590   -25.67314150    18.75189020
H       13.52439590   -25.09414100    19.52289010
C       12.21539590   -26.74214170    19.04589080
H       12.69839570   -27.69614220    18.83389090
C       11.87839510   -26.75214200    20.55488970
H       12.65539550   -27.21714210    21.16289140
H       11.74939540   -25.70614240    20.83089070
C       10.44239520   -27.30514140    20.93089100
H        9.69339560   -26.54814150    20.69889070
H       10.20539570   -28.21914100    20.38689040
C       10.27439590   -27.62214280    22.40689090
H        9.27639580   -28.04614260    22.52289010
H       10.96339510   -28.44414140    22.60089110
N       10.60539530   -26.55414200    23.34489060
H       11.40339570   -25.97414210    23.12589070
C        9.88539510   -26.05714230    24.25588990
N        8.83939550   -26.78814130    24.68988990
H        8.61639600   -27.71114160    24.34689140
H        8.33739570   -26.31914140    25.42988970
N       10.09939580   -24.86614230    24.76789090
H       10.95239540   -24.39314270    24.50789070
H        9.46039580   -24.48314290    25.44989010
C       10.98139570   -26.59114270    18.17789080
O       10.33439540   -27.52114110    17.71389010
N       10.67239570   -25.31114200    17.87689020
H       11.34939580   -24.61914250    18.17288970
C        9.55239580   -24.89314270    17.08089070
H        8.75839520   -25.60614200    17.30389020
C        8.89739510   -23.50414280    17.44289020
H        7.86639550   -23.51314160    17.08989140
C        8.70039560   -23.15614130    18.97189140
H        8.07239530   -23.95414160    19.38689040
H        9.66839500   -23.30514140    19.46689030
H        8.42139530   -22.11314200    19.16389080
O        9.67039590   -22.46614270    16.90888980
H       10.61439510   -22.61314200    17.00189020
C        9.82239530   -24.91614150    15.59089090
O        8.93639560   -24.50014110    14.87789060
N       11.02439590   -25.21614270    15.08489040
H       11.78239540   -25.43814280    15.71989060
C       11.41439530   -25.06014250    13.63589100
H       11.25039580   -24.00914190    13.39889050
C       12.85439590   -25.37614250    13.35189060
H       13.15339570   -25.26714130    12.30889030
H       13.55039600   -24.70314220    13.85389040
O       13.20439530   -26.65414240    13.79989050
H       13.41039560   -26.63914110    14.73789020
C       10.43539520   -25.80514140    12.71289060
O       10.11139580   -25.28414150    11.70589070
N        9.83639530   -26.98614120    13.01589010
C       10.17139530   -27.88014220    14.13589100
H        9.54839520   -27.62414170    15.00089070
H       11.20239540   -27.87214280    14.50989060
C        9.87739560   -29.31414220    13.56089020
H        9.57039550   -29.99814220    14.36089040
H       10.66539570   -29.71714210    12.91289040
C        8.70439530   -29.05114170    12.63089080
H        7.77339550   -29.06314280    13.21089080
H        8.59239580   -29.75614170    11.79689030
C        8.84039590   -27.57614140    12.16789050
H        9.20839600   -27.45514110    11.14989090
C        7.48539540   -26.93614200    12.11489010
O        6.94239570   -26.66014100    11.06689070
N        7.02439550   -26.47714230    13.27089020
H        7.58039570   -26.54014210    14.11489010
C        5.73039530   -25.75714110    13.29489040
H        5.00239560   -26.36614230    12.75989060
C        5.22739550   -25.50314140    14.72889040
H        5.91539570   -24.84614180    15.26089100
H        4.26939540   -24.98814200    14.66389080
C        5.01439570   -26.80414200    15.55589010
H        4.36839530   -26.53714180    16.39188960
H        4.50139570   -27.57614140    14.98189070
C        6.24439570   -27.39614110    16.26789090
O        7.36139540   -26.93714140    16.04989050
N        6.05639550   -28.39414220    17.11289020
H        6.91739560   -28.61914250    17.59789090
H        5.15239570   -28.75014110    17.40089040
C        5.90039540   -24.40414240    12.56589030
O        4.93339540   -23.87814140    12.04789070
N        7.12239550   -23.90714260    12.49589060
H        7.81539540   -24.33414270    13.09889030
C        7.41039560   -22.66014100    11.85089020
H        6.53839540   -22.03014180    12.02289010
C        8.67939570   -22.10814290    12.49489020
H        8.65039540   -22.20014190    13.58789060
H        9.47939590   -22.85114100    12.39589020
C        9.11839580   -20.73414230    12.09689040
C        9.89439580   -20.40414240    11.03189090
H       10.36339570   -21.08114240    10.33289050
N        9.81539540   -19.10014150    10.74789050
H       10.21339510   -18.77314190     9.87989040
C        9.10139560   -18.38814160    11.67889020
C        8.73539540   -17.03014180    11.80489060
H        9.04939560   -16.30314250    11.07089040
C        7.87839560   -16.65214160    12.86089040
H        7.47639560   -15.65714170    12.97789100
C        7.41739560   -17.61714170    13.71689030
H        6.77939560   -17.34614180    14.54489040
C        7.78939530   -18.97014240    13.63689040
H        7.45239540   -19.62314220    14.42789080
C        8.58239560   -19.44314190    12.51889040
C        7.61439560   -22.77914240    10.31989100
O        6.96439550   -22.06114200     9.52889060
N        8.36339570   -23.75414280     9.87689020
H        8.75739570   -24.23214150    10.67789080
C        8.62839510   -24.03114130     8.47889040
H        8.73239520   -23.09914210     7.92289070
C        9.88539510   -24.95114140     8.42089080
H        9.80739590   -25.76714130     9.13889030
H       10.03939530   -25.45614240     7.46689030
C       11.20439530   -24.17614170     8.69289020
H       11.01739600   -23.57814220     9.58489040
C       12.29439540   -25.12714200     8.92989060
H       13.26639560   -24.63714220     9.06989100
H       12.04839520   -25.77814100     9.77689080
H       12.37939550   -25.75114250     8.03089050
C       11.52039530   -23.32714270     7.47889040
H       12.26339530   -22.55714230     7.71789070
H       11.96439550   -23.86114120     6.62889050
H       10.61739540   -22.74914170     7.24989030
C        7.45539570   -24.71914100     7.72889040
O        7.27839570   -24.47514150     6.53489070
N        6.71239570   -25.58514210     8.42089080
H        7.03539560   -25.82614140     9.34989070
C        5.62239550   -26.39314270     7.80789040
H        6.05139540   -27.19514270     7.20589070
H        5.04639530   -26.79414180     8.64189050
C        4.63039540   -25.44214250     7.01589060
O        4.37339540   -25.81614110     5.90289070
N        4.11439560   -24.26014140     7.54589030
C        4.22139550   -23.86214260     8.97189040
H        5.22039560   -23.75714110     9.41389080
H        3.55139540   -24.36714170     9.67989060
C        3.63639550   -22.40414240     9.03589060
H        4.35539530   -21.61314200     8.78989030
H        2.91339540   -22.33414270     9.85789010
C        2.64439560   -22.36314200     7.85689070
H        2.41839550   -21.37914280     7.42789030
H        1.70039550   -22.84614180     8.13489060
C        3.22339560   -23.34114270     6.78889040
H        2.37239550   -23.83014110     6.31489040
C        3.94339560   -22.60614200     5.67989060
O        3.26839540   -22.22914120     4.79489040
N        5.24939540   -22.38914110     5.70589070
H        5.78139540   -22.70014190     6.50989060
C        5.94239570   -21.85814290     4.57289030
H        5.34139540   -21.03614230     4.18189050
C        7.34039550   -21.34214210     5.04189060
H        8.09239580   -22.12014200     4.90589050
H        7.79139570   -20.71214100     4.27589040
C        7.59339570   -20.84514240     6.46889070
H        7.42639540   -21.65214160     7.18289040
H        8.64339540   -20.56314280     6.55489060
C        6.73339560   -19.64714240     6.93989040
O        6.15039540   -18.92214200     6.20489070
N        6.74739550   -19.40314100     8.23689080
H        6.39539580   -18.48514180     8.48289010
H        7.33139560   -19.97314260     8.83689020
C        6.09739540   -22.85014150     3.39089060
O        5.88039540   -22.49714280     2.26289060
N        6.52439550   -24.10614200     3.64689040
H        6.91739560   -24.26714130     4.56689070
C        6.35939550   -25.27114110     2.78789040
H        7.10239550   -25.28614230     1.98989050
C        6.65239570   -26.62414170     3.46889040
H        6.05239530   -26.70714190     4.37589070
C        6.18839550   -27.74214170     2.53389050
H        6.40039540   -28.73914150     2.93989060
H        5.09339570   -27.79114150     2.51889060
H        6.56839560   -27.63314250     1.51089050
C        8.19439510   -26.72714230     3.67289040
H        8.63339520   -27.29914280     2.85489060
H        8.72339530   -25.77614210     3.72689060
C        8.47939590   -27.56814190     4.94889070
H        7.87439540   -27.19714160     5.78489070
H        8.11939530   -28.58614160     4.75589040
H        9.54539590   -27.66914180     5.18689060
C        4.98039530   -25.19914250     2.14489050
O        4.84539560   -25.09914210     0.98089050
N        3.92339560   -25.10014150     2.94589040
H        4.11039540   -25.16014100     3.93889050
C        2.54239560   -25.19014170     2.35789060
H        2.36739540   -26.06614110     1.73389050
C        1.51739550   -25.11914250     3.47189040
H        1.87239550   -24.42614170     4.23389050
H        0.60739550   -24.65814210     3.08689050
C        1.07539550   -26.43314170     4.18589070
H        1.98239550   -27.03314210     4.27289060
H        0.69039550   -26.13214110     5.15989070
C       -0.01560450   -27.12814140     3.40889050
O       -0.77960450   -27.84014130     4.12489030
O       -0.19260450   -26.98514180     2.22789050
C        2.27439550   -23.94114110     1.44289050
O        1.64039550   -24.02814100     0.42389050
N        2.68939540   -22.74114230     1.83389060
H        3.21639560   -22.70814130     2.69889040
C        2.72639560   -21.55114170     1.02189050
H        1.69239560   -21.42114260     0.70289050
C        3.12439560   -20.31914140     1.81889060
H        3.98339560   -20.56914140     2.43989060
C        3.46439550   -19.19114110     0.83589050
H        3.84339550   -18.35114100     1.43289050
H        4.31539540   -19.36414150     0.16489050
H        2.60239550   -18.91614150     0.21589050
C        1.98239550   -19.83214190     2.70489050
H        1.28239550   -19.27314190     2.07089040
H        1.47939550   -20.53714180     3.37789060
H        2.44639560   -19.05114170     3.31989050
C        3.49239540   -21.77414130    -0.29010950
O        3.08639550   -21.29414180    -1.35810950
N        4.72639560   -22.30914120    -0.21110950
H        4.93639560   -22.63914110     0.72389050
C        5.74839540   -22.29814150    -1.21610950
H        5.76039550   -21.29714200    -1.64610950
C        7.20039560   -22.39114190    -0.62510950
H        7.16639570   -23.16814230     0.13989050
C        8.20239540   -22.86714170    -1.72110950
H        8.13039590   -22.34114270    -2.68110940
H        9.27939510   -22.84814260    -1.51710950
H        8.03039550   -23.90914150    -2.02010940
C        7.78739550   -21.06614110    -0.03710950
H        7.99639560   -20.33714100    -0.81910950
H        7.08239560   -20.64214130     0.67789050
C        9.04339500   -21.27314190     0.76589050
H        8.85639570   -21.31114200     1.84689060
H        9.63139530   -22.14114190     0.44489050
H        9.79939560   -20.49114230     0.61989050
C        5.42939570   -23.33514210    -2.36710950
O        5.52839570   -23.06214140    -3.53410960
N        4.93839550   -24.48014260    -1.89710950
H        4.79139570   -24.68314170    -0.91510950
C        4.54339550   -25.66314130    -2.83710960
H        5.33439540   -25.88114170    -3.55410960
C        4.41839550   -26.90114210    -2.01310940
H        5.26439570   -27.05314250    -1.34310950
H        3.53839540   -26.78914260    -1.38010940
C        4.26239540   -28.19714160    -2.80810950
H        3.68739560   -27.96914100    -3.70610950
H        5.23539540   -28.53914260    -3.16310950
C        3.53739550   -29.31914140    -2.00810960
H        4.07039550   -29.51614190    -1.07810950
H        2.55339550   -28.97414210    -1.69210950
N        3.24439550   -30.50814250    -2.84210940
H        3.16839550   -30.34014130    -3.83510950
C        3.41539550   -31.76914220    -2.51210950
N        3.85639550   -32.04714200    -1.28610940
H        3.57039550   -31.43314170    -0.53710950
H        4.03739550   -33.01814270    -1.07610950
N        3.39739560   -32.72714230    -3.39810940
H        3.03239560   -32.53014370    -4.31810950
H        3.60339550   -33.66414260    -3.08010960
C        3.37439560   -25.24514200    -3.71810940
O        3.34339550   -25.24914170    -4.94310950
N        2.38939550   -24.74314120    -2.98310950
H        2.38439560   -24.66414260    -1.97310950
C        1.31339550   -24.01014140    -3.58810950
H        0.80039550   -24.73414230    -4.22210930
C        0.27739550   -23.59214210    -2.53110960
H        0.04239550   -24.54014210    -2.04610940
H        0.71539550   -22.93114280    -1.78310940
O       -0.74460450   -22.98614120    -3.25610950
H       -1.39660450   -22.72114180    -2.60310960
C        1.68139550   -22.89714240    -4.58210950
O        1.25839560   -23.00514220    -5.74210930
N        2.51839540   -21.92114260    -4.19010930
H        2.95339560   -21.95214270    -3.27610950
C        2.94439550   -20.80114170    -5.12010960
H        2.09839560   -20.26214220    -5.54710960
C        3.81239560   -19.85514260    -4.32710930
H        4.58539530   -20.40914150    -3.79510950
H        4.27739570   -19.04014210    -4.88210960
O        3.06239560   -19.24314120    -3.37010960
H        3.05139540   -19.94214250    -2.71210960
C        3.76639560   -21.40114210    -6.27110960
O        3.71639560   -20.85514260    -7.32310960
N        4.41739560   -22.53614230    -6.06210950
H        4.40139530   -23.02014160    -5.17210960
C        5.28639550   -23.18914220    -7.05310960
H        5.93639560   -22.40514180    -7.44310950
C        6.30639550   -24.18514250    -6.56510930
H        5.92839570   -25.13214110    -6.18010950
C        7.40639540   -24.67914200    -7.58410930
H        7.86739540   -23.79514120    -8.04210950
H        8.10439590   -25.28814130    -6.99710940
H        6.97939540   -25.23214150    -8.43010900
O        7.07239530   -23.54614260    -5.51010940
H        6.48439550   -23.24514200    -4.81410930
C        4.32839540   -23.76814270    -8.13610940
O        4.47639560   -23.25114250    -9.23910900
N        3.25339560   -24.52514270    -7.84210970
H        3.21839550   -24.87714200    -6.89310930
C        2.23739550   -24.92414280    -8.82010940
H        2.92139550   -25.09314160    -9.65210910
C        1.54939560   -26.25414280    -8.41310980
H        0.86739550   -26.05714230    -7.58610960
H        0.94439550   -26.66214180    -9.22310920
C        2.44939540   -27.40814210    -7.98410940
H        3.03739550   -27.20114140    -7.09010930
H        1.81539550   -28.27414130    -7.79510930
C        3.34339550   -27.70314220    -9.23410990
H        2.65739560   -27.87514110   -10.06310940
H        3.98439550   -26.82314110    -9.28910920
C        4.17539550   -28.94614220    -8.94710920
H        4.91839550   -28.51014140    -8.28010940
H        3.61939550   -29.74214170    -8.45110990
N        4.90039540   -29.54914280   -10.12910940
H        5.35439540   -28.89214130   -10.74710940
H        5.61539550   -30.18414120    -9.80610940
H        4.33139560   -30.04314230   -10.80110930
C        1.33839550   -23.77914240    -9.39610960
O        0.96839550   -23.89914130   -10.53110980
N        1.12539550   -22.74314120    -8.58210950
H        1.47139550   -22.86414150    -7.63710930
C        0.40539550   -21.57914160    -9.04810910
H       -0.61660450   -21.83014110    -9.33110900
C        0.29539550   -20.50214200    -7.90310960
H       -0.33260450   -20.95014190    -7.13310960
H        1.33039550   -20.24514200    -7.67910960
C       -0.45960450   -19.25514220    -8.51110940
H       -0.48460450   -18.44314190    -7.78410960
H        0.10639550   -18.92914200    -9.38410950
S       -2.20860460   -19.42814250    -8.92510990
C       -2.92560460   -19.63814160    -7.23410940
H       -2.36460450   -20.43414120    -6.72910930
H       -2.82060460   -18.71514130    -6.65110970
H       -3.97060440   -19.95314220    -7.34210970
C        1.06339550   -20.96214100   -10.28810980
O        0.47239550   -20.66914180   -11.33010960
N        2.39839550   -20.82914160   -10.30110930
H        2.84939550   -21.06614110    -9.42510990
C        3.25339560   -20.26714130   -11.42510990
H        2.70639560   -19.44014170   -11.87910940
C        4.52139570   -19.64314270   -10.92110920
H        5.09139540   -20.40014270   -10.38310910
C        5.48739530   -19.18214230   -12.05410960
H        6.03639550   -19.98714260   -12.55710980
H        4.89039560   -18.63614270   -12.79410930
H        6.27339550   -18.52714160   -11.65810970
C        4.29039570   -18.44914250    -9.93710990
H        3.78639550   -18.77614210    -9.02710910
H        5.22939540   -18.09914210    -9.50710960
C        3.49339560   -17.24314120   -10.51210980
H        2.44839550   -17.56114200   -10.60810950
H        3.50839540   -16.32414250    -9.91410920
H        3.86939550   -17.03314210   -11.52110960
C        3.47639560   -21.36214260   -12.45810990
O        3.47239540   -21.03714180   -13.64510920
N        3.52839540   -22.66414260   -12.12010960
H        3.54239560   -22.90714260   -11.13610940
C        3.66939540   -23.78514100   -13.05110930
H        4.57839540   -23.63314250   -13.63310910
C        3.85239550   -25.15214160   -12.37510970
H        4.37639570   -25.01014140   -11.43110940
H        2.85239550   -25.53314210   -12.16410920
C        4.60739560   -26.15714260   -13.24810980
H        4.10639570   -26.34214210   -14.19810960
H        5.55039550   -25.69814110   -13.54510970
C        4.78539560   -27.50814250   -12.53610990
O        3.82339550   -28.33914180   -12.51210980
O        5.91939540   -27.83814240   -12.15510940
C        2.46639560   -23.81714250   -13.96610930
O        2.55639550   -24.27714160   -15.11110970
N        1.26739550   -23.42414280   -13.47510910
H        1.30239550   -22.91514210   -12.59910960
C        0.03439550   -23.30114170   -14.24910930
H       -0.01560450   -24.18314170   -14.88810920
C       -1.19260440   -23.22614100   -13.29910950
H       -0.95260450   -22.61714170   -12.42710970
H       -1.98760450   -22.74114230   -13.86610980
C       -1.62860450   -24.66114230   -12.79610920
H       -2.50960450   -24.85314180   -13.40910910
H       -0.78660450   -25.33314130   -12.96610930
C       -2.09960440   -24.75514220   -11.29910950
H       -2.65960450   -25.67914200   -11.15110970
H       -1.19060440   -24.80814170   -10.70010950
N       -2.81960440   -23.54114150   -10.89710900
H       -2.98060440   -22.80914120   -11.57310960
C       -3.40560440   -23.30914120    -9.69410990
N       -3.45560460   -24.14014240    -8.71610930
H       -3.00760460   -25.03814130    -8.83110900
H       -4.13460450   -23.90914150    -8.00510980
N       -4.01760440   -22.12414170    -9.43810940
H       -3.86560440   -21.27214240    -9.95910930
H       -4.54160450   -22.06014250    -8.57710930
C        0.06239550   -22.16214180   -15.23010920
O        0.02239550   -22.44014170   -16.42811010
N        0.29539550   -20.97714230   -14.69910910
H        0.35839550   -20.87714200   -13.69310950
C        0.45339550   -19.63514140   -15.39310930
H       -0.43960450   -19.28414150   -15.91210940
C        0.75639550   -18.65214160   -14.30910970
H        0.18339550   -18.91414260   -13.42010970
H        1.74039550   -18.98714260   -13.98010920
C        0.77639550   -17.19314190   -14.68410970
H        1.25439550   -16.67014120   -13.85610960
H        1.32039550   -17.04914280   -15.61810970
C       -0.68860450   -16.61914250   -14.83210950
O       -0.77560450   -15.62514210   -15.59010980
O       -1.69360450   -17.04814150   -14.31610970
C        1.41539550   -19.59314160   -16.52010920
O        1.10039560   -19.02814100   -17.55210880
N        2.52439550   -20.30814170   -16.58210950
H        2.88939550   -20.82614140   -15.79210950
C        3.47839550   -20.31114200   -17.77911000
H        3.51639560   -19.27914240   -18.12810900
C        4.86439560   -20.65414240   -17.19911000
H        5.58239560   -20.46814160   -17.99810980
C        5.28539560   -19.56914140   -16.15711020
H        6.37839560   -19.49614140   -16.10811040
H        4.90339570   -18.61414150   -16.54010960
H        4.87939550   -19.77414130   -15.15910910
C        5.09039550   -22.13614270   -16.69410900
H        4.25139570   -22.38014220   -16.04310990
H        4.90739540   -22.71214100   -17.60110860
C        6.35939550   -22.56014250   -15.95510960
H        6.50639530   -22.02014160   -15.01210980
H        6.14539580   -23.62514110   -15.80510900
H        7.21639540   -22.46614270   -16.63410950
C        3.06139540   -21.23014260   -18.97810940
O        3.60639550   -21.05814170   -20.08010860
N        2.09739540   -22.08314130   -18.69810870
H        1.79539550   -22.18814280   -17.73711010
C        1.35239550   -22.80914120   -19.68111040
H        1.94639550   -22.92414280   -20.58811000
C        1.17139550   -24.21114160   -19.26111030
H        0.51839550   -24.40214160   -18.40910910
H        0.69839550   -24.74314120   -20.08710860
C        2.50939560   -24.92014120   -19.06210900
O        3.17539550   -25.40414240   -19.95410920
N        3.02839540   -25.05814170   -17.85310940
H        3.76239560   -25.75114250   -17.77310940
H        2.51739550   -24.84114270   -17.00610920
C        0.02639550   -22.08714100   -20.18111040
O       -0.66660450   -22.59314160   -21.01910970
N       -0.19760450   -20.85514260   -19.69211010
H        0.38039550   -20.47714230   -18.95110890
C       -1.48260450   -20.24614140   -20.00310900
H       -2.24060440   -21.02014160   -20.12110900
C       -1.86560450   -19.15614130   -18.99210930
H       -2.86260440   -18.83914180   -19.29911040
H       -1.87860450   -19.55714230   -17.97810940
O       -0.89260450   -18.11714170   -19.02010920
H       -0.12960450   -18.38014220   -18.50010870
C       -1.43460450   -19.59814260   -21.37810900
O       -0.36860450   -19.19114110   -21.82210920
N       -2.59060450   -19.60614200   -22.04611020
H       -3.40860440   -19.99214170   -21.58811000
C       -2.84160450   -18.46714210   -23.01610950
H       -1.92960450   -18.21614270   -23.55710980
C       -3.93260460   -18.80514140   -24.05010990
H       -4.86560440   -18.75714110   -23.48910900
C       -3.96360450   -17.72314260   -25.15711020
H       -4.88560440   -17.77814100   -25.74910930
H       -3.94960450   -16.70614240   -24.74510960
H       -3.02660440   -17.81314280   -25.72010990
C       -3.65760450   -20.24314120   -24.62611010
H       -2.68660450   -20.05914120   -25.10210990
H       -3.71060440   -21.00414280   -23.83710860
H       -4.49060440   -20.45614240   -25.30710980
C       -3.17160440   -17.20714190   -22.15711020
O       -4.14360430   -17.22314260   -21.43410870
N       -2.37306257   -16.15022336   -22.32047851
H       -1.56369467   -16.26857069   -22.91702225
C       -2.48518957   -14.89436050   -21.57574583
H       -3.40318711   -14.93212456   -20.99086862
C       -1.33257237   -14.79657540   -20.55150793
H       -1.34365828   -13.81575169   -20.08162579
H       -1.50114200   -15.53045417   -19.76332239
C        0.04396247   -15.04605616   -21.14627360
O        0.66480748   -14.16202622   -21.69702378
N        0.52491438   -16.26548893   -21.09682229
H        1.39140682   -16.47629672   -21.58433839
H        0.02368248   -17.00437565   -20.60778013
C       -2.66693670   -13.63640797   -22.45672861
O       -2.93510868   -12.58243986   -21.90823132
N       -2.63278538   -13.73023820   -23.79308955
H       -2.46821536   -14.63436977   -24.22149640
C       -3.10884405   -12.66485926   -24.70184718
H       -2.92955099   -11.69619138   -24.23361500
C       -2.30272113   -12.69032598   -26.01353106
H       -2.46683918   -11.74482849   -26.53188472
H       -1.23948115   -12.75928334   -25.78381903
C       -2.67203228   -13.83258454   -26.95918328
O       -3.05965073   -13.52850152   -28.10349708
O       -2.64414997   -15.02167486   -26.56724053
C       -4.63254593   -12.77212564   -24.96417803
O       -5.24197509   -13.77251878   -24.61101783
N       -5.27501147   -11.75849531   -25.56063315
H       -4.76648069   -10.89696971   -25.76539923
C       -6.72131335   -11.76292438   -25.85315235
H       -7.00829029   -12.80016935   -26.03669958
C       -7.52253212   -11.27352198   -24.62529269
H       -8.39507483   -11.93599411   -24.47790013
H       -6.86678199   -11.40598879   -23.74786294
C       -8.07513659    -9.82953672   -24.61107700
O       -9.32117350    -9.66240057   -24.57822589
N       -7.18569375    -8.82849668   -24.56835910
H       -7.52210019    -7.85998644   -24.43815742
H       -6.15505210    -8.97928565   -24.63463089
C       -7.10640174   -10.95842658   -27.11655381
O       -6.32700466   -10.12606147   -27.55570130
N       -8.30484773   -11.17631660   -27.70099426
C       -8.85408598   -10.32452141   -28.76613028
H       -8.11087634   -10.13604564   -29.55048904
H       -9.16628311    -9.36760334   -28.32820362
C      -10.07602421   -11.06382297   -29.33962299
H       -9.77149365   -11.71253187   -30.17173876
H      -10.85726844   -10.37649577   -29.68811827
C      -10.53268842   -11.91287733   -28.14028774
H      -11.13054945   -12.78321750   -28.44082702
H      -11.13117122   -11.29842376   -27.45496063
C       -9.21683554   -12.30304889   -27.45769676
H       -9.40923885   -12.42637486   -26.39324791
C       -8.66618744   -13.62673600   -28.02022255
O       -7.80631759   -13.62577641   -28.88943303
N       -9.14960480   -14.75114150   -27.48810960
H       -9.78660490   -14.66514210   -26.70410920
C       -8.73660470   -16.10314180   -27.87310980
H       -7.69660430   -16.17414280   -28.19110870
C       -9.06460480   -17.09514240   -26.78610990
H       -9.99960420   -16.77214240   -26.32810970
H       -9.24960420   -18.05314250   -27.27211000
C       -8.15160470   -17.33814240   -25.61511040
H       -7.16160440   -17.46414180   -26.05210880
C       -8.10160450   -16.16014100   -24.55910870
H       -7.16360430   -15.62114240   -24.74310870
H       -8.98660470   -15.51814170   -24.65110970
H       -8.08760450   -16.57514190   -23.54410930
C       -8.61960410   -18.61314200   -24.93610950
H       -7.99960470   -18.63514140   -24.03211020
H       -9.67760470   -18.55814170   -24.65011020
H       -8.56560420   -19.41114230   -25.68710900
C       -9.55260470   -16.44614220   -29.18210980
O      -10.71260450   -16.05014230   -29.32711030
N       -8.94660470   -17.07114220   -30.17811010
H       -8.04060460   -17.44214250   -29.91710850
C       -9.59860420   -17.60914230   -31.38110920
H      -10.49260430   -17.02914240   -31.61410900
C       -8.72360420   -17.38814160   -32.58411030
H       -7.70660450   -17.66114230   -32.30210880
C       -9.08760450   -18.29314230   -33.80210880
H      -10.14660450   -18.16114230   -34.05410770
H       -8.47560410   -18.08214190   -34.68711090
H       -8.91860490   -19.35414120   -33.58211140
C       -8.72260480   -15.88314150   -33.01110840
H       -8.50160410   -15.86414150   -34.07810970
H       -9.71960450   -15.45914170   -32.89611050
C       -7.76460460   -14.94014170   -32.19910810
H       -8.14060400   -14.70214180   -31.19610980
H       -6.83460430   -15.50014210   -32.04010770
H       -7.66560460   -13.97314170   -32.70711140
C      -10.07660480   -19.07314110   -31.26910970
O       -9.34960460   -20.02314190   -30.89910890
N      -11.31360440   -19.29114150   -31.53310970
H      -11.84360410   -18.49814220   -31.87510870
C      -11.97660450   -20.54014210   -31.39311030
H      -11.42760470   -21.33714100   -30.89110950
C      -13.22060490   -20.28414150   -30.53110890
H      -12.99360470   -19.63414190   -29.68610950
H      -14.02160450   -19.88614270   -31.15310860
C      -13.70160480   -21.65514180   -29.97110940
O      -13.35960480   -22.76014140   -30.52610970
O      -14.40360450   -21.74214170   -28.96210860
C      -12.32060430   -21.11514280   -32.72510910
O      -13.33560470   -20.73314290   -33.34011080
N      -11.50560470   -22.05714230   -33.20011140
H      -10.72760490   -22.33114240   -32.61111070
C      -11.76960470   -22.76914220   -34.40810780
H      -12.09760480   -21.98514180   -35.09011080
C      -10.49560450   -23.39014240   -34.95011140
H      -10.11160470   -23.98914150   -34.12411120
C      -10.72760490   -24.09314160   -36.27111050
H       -9.79360490   -24.27514270   -36.81610870
H      -11.15960410   -25.07814220   -36.05511090
H      -11.39260480   -23.42714120   -36.83411030
C       -9.49060440   -22.29814150   -35.33510970
H       -9.86060430   -21.54614260   -36.04310990
H       -9.19460490   -21.67414280   -34.48210910
H       -8.60460470   -22.74214170   -35.80511090
C      -12.86360450   -23.81014250   -34.25210950
O      -13.66560460   -23.92814250   -35.15710830
N      -13.12960430   -24.34614180   -33.09410860
H      -12.64860440   -23.87714200   -32.33610920
C      -14.17860410   -25.30114170   -32.75811000
H      -14.03860470   -26.04914280   -33.53810880
C      -13.95160480   -26.08214190   -31.40510940
H      -14.47660450   -27.03414150   -31.48711010
H      -12.88260460   -26.29314230   -31.36911010
O      -14.36660480   -25.23814200   -30.28911020
H      -13.90060420   -24.40014270   -30.33510970
C      -15.60560420   -24.75714110   -32.85810850
O      -16.51260380   -25.51114270   -33.11811070
N      -15.83960440   -23.43214230   -32.66810990
H      -15.12860490   -22.93914220   -32.14110950
C      -17.17060470   -22.76714130   -32.82711030
H      -17.79860500   -23.50114250   -33.33110810
C      -17.69160460   -22.41214180   -31.45510860
H      -17.05660440   -21.63114170   -31.03710940
H      -18.66160390   -21.93714140   -31.60310940
C      -17.85260390   -23.56014250   -30.38611030
H      -18.70660400   -24.11414150   -30.77511020
H      -16.97660450   -24.20514110   -30.32411000
C      -18.17360500   -23.11514280   -28.98410990
H      -19.06360440   -22.49314120   -29.07210920
H      -18.37060360   -24.04214290   -28.44511030
N      -17.03060530   -22.40714260   -28.37810900
H      -16.15060420   -22.38114170   -28.87211040
C      -17.03460500   -21.86114120   -27.18010900
N      -18.08360480   -21.82014270   -26.46410940
H      -18.98560520   -22.04614260   -26.85910990
H      -18.00860400   -21.54014210   -25.49711040
N      -15.89260480   -21.44514270   -26.75510980
H      -15.09760480   -21.55414200   -27.36810870
H      -15.81460480   -20.90814210   -25.90310860
C      -17.32060430   -21.65814210   -33.85010910
O      -18.39060400   -21.16114230   -34.10810850
N      -16.18160440   -21.31814190   -34.52610780
H      -15.33760450   -21.87614250   -34.46511080
C      -16.03160480   -20.26814270   -35.51010890
H      -14.98460480   -20.07614140   -35.74510960
C      -16.71560480   -20.66414260   -36.84611130
H      -17.72160530   -21.00514220   -36.60110860
H      -16.67560390   -19.77214240   -37.47111130
C      -15.93460460   -21.67714120   -37.63911060
O      -14.88360400   -21.42714120   -38.17710880
N      -16.46660420   -22.80214120   -37.84210970
H      -15.98060420   -23.52914240   -38.35311130
H      -17.40860370   -22.94114110   -37.49510960
C      -16.33560370   -18.88714220   -34.96310810
O      -17.22560500   -18.19514270   -35.40010830
N      -15.49560450   -18.43114280   -34.02211000
H      -14.88360400   -19.16314130   -33.68111040
C      -15.63460450   -17.19114110   -33.29911040
H      -15.81360440   -16.33014110   -33.94310760
C      -16.76660540   -17.40214160   -32.27011110
H      -16.90160370   -16.49614140   -31.67910960
H      -17.69960400   -17.57714270   -32.80710980
C      -16.62660410   -18.53614230   -31.27110860
H      -16.20660400   -19.41414260   -31.76111030
H      -15.87360480   -18.21814160   -30.54911040
C      -17.90260510   -18.93114280   -30.55410960
H      -18.77160450   -19.11714170   -31.18410870
H      -17.81960490   -19.78114130   -29.87710950
C      -18.18360520   -17.70214270   -29.66710850
H      -17.61660390   -17.81914140   -28.74411010
H      -18.06760410   -16.75114250   -30.18811040
N      -19.60560420   -17.71814160   -29.23711010
H      -20.19160460   -17.56614110   -30.04611020
H      -19.96060370   -18.55214120   -28.79210850
H      -19.86460490   -16.90214160   -28.70010950
C      -14.35960480   -16.85514260   -32.47510910
O      -13.37260440   -17.51814270   -32.51110840
N      -14.36960410   -15.82614230   -31.65810970
H      -15.21860410   -15.27414230   -31.65011020
C      -13.35860440   -15.47614190   -30.66411020
H      -12.59860420   -16.25614170   -30.61911010
C      -12.59660430   -14.30914210   -31.07110980
H      -11.68760490   -14.22114180   -30.46210860
H      -12.23460480   -14.37814240   -32.10411070
H      -13.10460470   -13.34714220   -30.93010900
C      -13.95160480   -15.21314240   -29.27410890
O      -15.15260410   -14.96314240   -29.18610950
N      -13.20460410   -15.33714200   -28.17010880
H      -12.24260430   -15.58414170   -28.36911010
C      -13.64860440   -15.33514210   -26.78110890
H      -14.61760430   -14.83914180   -26.82510950
C      -13.90560440   -16.73614120   -26.16610910
H      -14.28160480   -16.62114140   -25.14910890
C      -14.97760490   -17.40614130   -26.96210860
H      -15.57960410   -18.12614250   -26.39510920
H      -15.71160410   -16.64814190   -27.26210980
H      -14.49260430   -17.79714200   -27.86511040
C      -12.61460490   -17.49014280   -25.99910930
H      -12.11060430   -17.48014260   -26.96510890
H      -11.99860480   -16.86214260   -25.35511020
C      -12.78460410   -18.88414190   -25.45010950
H      -11.83760450   -19.35814290   -25.16210940
H      -13.47460460   -18.84914210   -24.59710880
H      -13.27260490   -19.57514190   -26.14810940
C      -12.83060460   -14.48014160   -25.82110980
O      -11.64160440   -14.36114220   -26.05210880
N      -13.45668671   -13.84127382   -24.81939050
H      -14.43843286   -14.04151948   -24.69443029
C      -12.96590531   -12.55275637   -24.28311350
H      -12.02526875   -12.32060712   -24.78660706
C      -13.93720314   -11.40421999   -24.63991800
H      -14.73472533   -11.38129123   -23.88562975
H      -13.40844706   -10.44616146   -24.55187835
C      -14.59043038   -11.45907912   -25.99630651
N      -14.00782575   -11.67987576   -27.21647573
C      -15.01309591   -11.66313478   -28.11493991
H      -14.89115270   -11.85673208   -29.17413946
N      -16.19164011   -11.38641932   -27.52370118
H      -17.10309818   -11.40221757   -27.98326271
C      -15.97422481   -11.23462918   -26.17420664
H      -16.70351997   -11.02540487   -25.40372086
C      -12.63480796   -12.50566158   -22.77833542
O      -12.48013550   -11.41960343   -22.24612151
N      -12.53700085   -13.62918682   -22.06090032
H      -12.63265070   -14.52440473   -22.52900672
C      -12.12730407   -13.60620191   -20.64262585
H      -12.80338945   -12.95324494   -20.08870700
H      -12.20737235   -14.60355926   -20.21193737
C      -10.68665135   -13.09259930   -20.45413742
O       -9.78795518   -13.46339427   -21.18977389
N      -10.46899732   -12.21800152   -19.46947295
H      -11.24867851   -11.97839901   -18.85857243
C       -9.24508478   -11.41836515   -19.32571330
H       -8.94028050   -11.06511320   -20.31153707
H       -9.46911044   -10.54344147   -18.71871330
C       -8.05411366   -12.15104853   -18.69889136
O       -7.59537405   -11.77413832   -17.63203654
N       -7.53093338   -13.19116954   -19.35797836
H       -7.96103992   -13.44612712   -20.24649163
C       -6.37804440   -13.97101995   -18.87559088
H       -6.61718504   -14.34071904   -17.88062217
C       -6.13525860   -15.18210673   -19.79361634
H       -6.23638771   -14.89097356   -20.83717757
H       -5.11777360   -15.54013109   -19.65022359
C       -7.04525940   -16.36311391   -19.53726298
O       -7.80144437   -16.41424635   -18.58668512
N       -6.91983944   -17.37101238   -20.36110771
H       -7.56473216   -18.15505649   -20.28051711
H       -6.16096459   -17.36956446   -21.03740111
C       -5.08051771   -13.15663408   -18.70190720
O       -4.20289802   -13.58731596   -17.97015104
N       -4.98056609   -11.97495242   -19.31193490
H       -5.69816674   -11.74435021   -19.99301173
C       -3.90091578   -11.00466175   -19.11081566
H       -2.95142614   -11.49729687   -19.31452066
C       -4.08228659    -9.85709544   -20.11385208
H       -3.26586048    -9.13745887   -19.98479832
H       -3.96626769   -10.25283339   -21.13039386
C       -5.40834530    -9.12156086   -20.01379805
C       -6.40044419    -9.33115994   -20.98875285
H       -6.21802335   -10.00454355   -21.81383526
C       -7.61344550    -8.62556520   -20.92167804
H       -8.34814402    -8.75563815   -21.69909282
C       -7.86085161    -7.73566989   -19.86338981
H       -8.79613879    -7.19437387   -19.81523146
C       -6.87866555    -7.53472491   -18.88036846
H       -7.06124313    -6.84529520   -18.06858703
C       -5.64982533    -8.21058814   -18.96597851
H       -4.88680604    -8.01593180   -18.22753129
C       -3.82729720   -10.44262814   -17.68074710
O       -2.82732982    -9.84280833   -17.32198209
N       -4.87681050   -10.61129682   -16.86653664
H       -5.70763994   -11.07221520   -17.22923153
C       -4.88881591   -10.15962205   -15.47826442
H       -4.60820863    -9.10477124   -15.47916769
C       -6.31227498   -10.26591678   -14.91545837
H       -6.97942107    -9.70127591   -15.56542532
H       -6.61677103   -11.31014040   -14.94374098
C       -6.46132524    -9.74401367   -13.47600810
H       -7.47806138    -9.93103919   -13.13027452
H       -5.78742095   -10.28881568   -12.81945160
C       -6.15779759    -8.25349673   -13.35922121
O       -5.02353574    -7.85942519   -13.17803877
N       -7.15039701    -7.39967717   -13.48490577
H       -6.94352386    -6.40475633   -13.39940142
H       -8.10847038    -7.70796678   -13.61168032
C       -3.85283973   -10.92903748   -14.64191887
O       -3.83543930   -12.15444120   -14.59564401
N       -2.97984375   -10.17265253   -13.97634349
H       -3.08979405    -9.16427577   -14.03794429
C       -1.76291470   -10.68797974   -13.35107779
H       -1.39025345   -11.51390749   -13.95126927
H       -1.00611509    -9.90891609   -13.35775819
C       -1.90503481   -11.19496163   -11.91761690
O       -0.89171713   -11.39555746   -11.26844479
N       -3.12460450   -11.38314150   -11.39610960
H       -3.95460440   -11.22314170   -11.95310970
C       -3.34160450   -11.74314210   -10.00710960
H       -2.94660450   -10.90014170    -9.43910980
C       -4.81660460   -11.91814230    -9.63210960
H       -4.89260440   -12.93714240    -9.25410940
C       -5.33560470   -11.15814210    -8.34610940
H       -4.79960440   -11.63214210    -7.51510950
H       -4.96160460   -10.12914180    -8.27810960
H       -6.41860440   -11.14314170    -8.17110920
O       -5.73660470   -11.71214200   -10.64510920
H       -6.54460430   -12.17414190   -10.40910910
C       -2.55960440   -12.93414210    -9.50510980
O       -1.84960450   -12.71314240    -8.56210990
N       -2.56060460   -14.13814160   -10.13610940
C       -3.42160440   -14.56614210   -11.21710970
H       -3.64360450   -13.84514240   -12.01310920
H       -4.40460440   -14.87814240   -10.84410950
C       -2.70260450   -15.73814200   -11.83510970
H       -1.90560450   -15.42014220   -12.51910970
H       -3.44260450   -16.44214250   -12.23410990
C       -2.06860450   -16.41814230   -10.63610940
H       -1.22260450   -17.08114240   -10.85210990
H       -2.90260460   -16.90014270   -10.11210920
C       -1.61760450   -15.19414230    -9.71810910
H       -1.92460450   -15.39814190    -8.69210910
C       -0.11160450   -14.93414210    -9.69510940
O        0.56339550   -15.56014160    -8.92410950
N        0.39639550   -13.86714170   -10.32510950
H       -0.24660450   -13.18714240   -10.71510980
C        1.86339560   -13.47514150   -10.35710910
H        2.49239540   -14.36514190   -10.33610920
C        2.28239560   -12.72414210   -11.61810970
H        1.56539550   -11.90814210   -11.70110990
C        3.63539550   -11.96214200   -11.59610940
H        4.42439560   -12.66514210   -11.30210970
H        3.83639550   -11.60814190   -12.61410900
H        3.66739560   -11.17314150   -10.83410930
C        2.20139550   -13.60914230   -12.84810920
H        2.67539550   -13.03314210   -13.64210990
H        2.69739560   -14.57014180   -12.70810990
C        0.82239550   -13.82314210   -13.48510930
H        0.14839550   -14.47214220   -12.91210940
H        0.31639550   -12.85514160   -13.59010980
H        0.99539550   -14.31614210   -14.44910910
C        2.23939560   -12.60614200    -9.13710980
O        3.13239550   -12.87714200    -8.37410930
N        1.44039550   -11.59414200    -8.97010990
H        0.78439550   -11.33814240    -9.69910910
C        1.50239550   -10.72114180    -7.76610950
H        2.45839550   -10.21514230    -7.62810950
H        0.74739550    -9.93414210    -7.77910950
C        1.23639550   -11.48514180    -6.51510950
O        2.02939560   -11.42714210    -5.60610960
N        0.17239550   -12.34614180    -6.42110970
H       -0.39060450   -12.44914150    -7.25710960
C       -0.33760450   -12.92914200    -5.17710970
H       -0.18260450   -12.16114230    -4.41910930
C       -1.86760450   -13.20414160    -5.40210960
H       -1.99560450   -13.77314190    -6.32210970
C       -2.52960440   -13.88114170    -4.20210930
H       -2.28660440   -13.42314150    -3.23510960
H       -3.61160450   -14.04314230    -4.28910970
H       -2.11960460   -14.89814190    -4.19910960
C       -2.56960440   -11.87014200    -5.51310970
H       -2.59860440   -11.45814230    -6.52910950
H       -3.64260460   -11.95814230    -5.30510950
H       -2.13260460   -11.17214200    -4.78910970
C        0.44939550   -14.14614200    -4.73310950
O        0.87639550   -14.28714180    -3.55810950
N        0.95739550   -15.01614190    -5.59110930
H        0.62339550   -14.93614200    -6.54410930
C        1.82339550   -16.15814210    -5.18510960
H        1.34939550   -16.57014270    -4.29410930
C        1.85639550   -17.25314140    -6.20610950
H        2.30039550   -18.15814210    -5.79110960
H        0.81639550   -17.54414180    -6.35110950
O        2.46639560   -16.78514100    -7.38410950
H        1.87939550   -16.24314120    -7.91610960
C        3.20239540   -15.65814210    -4.81510930
O        3.77439550   -16.16414260    -3.87510940
N        3.76739550   -14.55314160    -5.41810940
H        3.18639540   -14.08814240    -6.10610960
C        4.97139550   -13.85514160    -5.02510930
H        5.74839540   -14.53414150    -4.67410950
C        5.52039580   -13.04614160    -6.19510940
H        4.77239560   -12.32014180    -6.51310970
H        6.33639570   -12.47914220    -5.74710940
C        5.86139540   -13.98114200    -7.35510970
H        5.05439570   -14.68314170    -7.56610970
H        6.00439550   -13.39214230    -8.26010990
S        7.42139530   -14.86914160    -7.09910960
C        6.59339570   -16.48414230    -6.81110950
H        5.78439570   -16.41614150    -6.07310960
H        6.28939530   -16.84114270    -7.80310960
H        7.37739560   -17.13614270    -6.40610930
C        4.83139560   -12.95214180    -3.78910950
O        5.64939550   -13.10814190    -2.91710950
N        3.71539550   -12.28714180    -3.56010940
H        2.99739550   -12.24914170    -4.27310940
C        3.53339550   -11.63014220    -2.21010950
H        4.41539570   -11.04214190    -1.95710950
C        2.30239560   -10.74614240    -2.11310960
H        1.51539550   -11.28314210    -2.64210940
H        2.01039550   -10.53514190    -1.08410940
C        2.49939560    -9.39414220    -2.78210950
O        3.70339560    -8.99114230    -3.06010940
O        1.55639550    -8.64614200    -2.82010940
C        3.47339560   -12.67314150    -1.12210950
O        4.16839550   -12.59214210    -0.12110950
N        2.66339540   -13.73314190    -1.24710950
H        2.05539560   -13.83714200    -2.05110960
C        2.70939540   -14.79914190    -0.22910950
H        2.36339550   -14.32614230     0.68989050
C        1.66739550   -15.89714150    -0.48910950
H        1.83239560   -16.33314130    -1.47410950
H        1.77739550   -16.69414140     0.24589050
C        0.22939550   -15.40914150    -0.41410950
O       -0.04760450   -14.69914150     0.57889050
N       -0.60760450   -15.79214190    -1.32410940
H       -1.59860440   -15.60914230    -1.22010950
H       -0.25160450   -16.33814240    -2.10010960
C        4.11539550   -15.47914220    -0.05710950
O        4.58039570   -15.81814190     1.01089050
N        4.87439540   -15.71414180    -1.19610950
H        4.47039560   -15.60314180    -2.11810950
C        6.25539540   -16.35614200    -1.11210950
H        6.12339540   -17.34714130    -0.67610950
C        6.85639570   -16.75314140    -2.51410940
H        6.80039550   -15.90414240    -3.19510940
C        8.24939540   -17.41514210    -2.58010960
H        8.47739510   -17.61914250    -3.63410950
H        8.99939540   -16.71514130    -2.19110940
H        8.38539510   -18.43014140    -2.18710950
O        5.99639560   -17.70414160    -3.12510940
H        5.08939550   -17.39014240    -3.14510940
C        7.19339560   -15.46914200    -0.38510950
O        8.11339570   -15.93714240     0.33089050
N        7.05939530   -14.13014220    -0.49310950
H        6.43539570   -13.72114180    -1.17910950
C        7.98339560   -13.22114180     0.08289050
H        8.90039540   -13.75014210    -0.17410950
C        7.88139530   -11.84714220    -0.72010950
H        7.77039580   -11.95614150    -1.79910950
H        6.93439530   -11.38214210    -0.44810950
C        9.06539540   -10.94514180    -0.44510950
H        8.99939540   -10.59914210     0.58689050
H        9.95839600   -11.52314190    -0.68410950
C        8.99839590    -9.68014240    -1.35010950
H        9.85839560    -9.05114170    -1.12210950
H        9.13939570    -9.94414230    -2.39810940
N        7.78539560    -8.89114190    -1.20110950
H        7.81939550    -8.24914170    -0.42210950
C        6.77439550    -8.74014190    -2.04510950
N        6.71739530    -9.38914200    -3.15810940
H        7.41639570   -10.08114150    -3.38710950
H        5.88939570    -9.23814200    -3.71710940
N        5.91339540    -7.83314180    -1.78310940
H        5.90339570    -7.23014210    -0.97210950
H        5.06439540    -7.92214200    -2.32310940
C        7.76939540   -13.07914160     1.58689050
O        8.80539510   -12.95514200     2.28089050
N        6.52039580   -13.23114200     2.10089040
H        5.72739550   -13.26914220     1.47189060
C        6.23339560   -13.47314170     3.50389050
H        6.57139540   -12.64114190     4.12189050
C        4.76039550   -13.62514210     3.65889050
H        4.36639550   -12.61214160     3.57789060
H        4.27439550   -14.17914200     2.85589050
C        4.11439560   -14.18214230     4.93589070
H        4.48539540   -15.20614150     4.97789050
C        4.53839540   -13.44714160     6.24589060
H        5.63439560   -13.44114210     6.28189040
H        4.26139550   -12.38714220     6.29789070
H        4.11739540   -14.08214190     7.03589060
C        2.53639550   -14.23614220     4.88889070
H        2.00639560   -13.28814220     4.73589040
H        2.23339560   -14.94114210     4.10489030
H        2.09139560   -14.58014200     5.83089070
C        6.99539570   -14.69714160     3.83789060
O        7.76239540   -14.54414180     4.79989050
N        6.81139560   -15.84914210     3.18089060
H        6.07239530   -15.93714240     2.49389050
C        7.41939540   -17.14514160     3.55489060
H        7.03539560   -17.52114110     4.50289060
C        7.03639550   -18.21314240     2.47889040
H        7.56039570   -19.13114170     2.77089050
H        5.95439530   -18.39114190     2.48589060
H        7.35939550   -17.87514110     1.48689060
C        8.99839590   -16.96614270     3.71289060
O        9.62939550   -17.43514250     4.69689040
N        9.61339570   -16.26314160     2.78589060
H        8.99839590   -16.08114240     2.00189040
C       11.04139520   -15.99914170     2.66289040
H       11.65839580   -16.87714200     2.85389040
C       11.36139580   -15.32014180     1.29089060
H       10.54339500   -14.64114190     1.04889050
C       12.61239530   -14.48414230     1.14689050
H       12.60639570   -13.68214230     1.89589050
H       13.41339590   -15.15514180     1.48189060
H       12.77939510   -14.09714220     0.13389050
C       11.38039590   -16.40114210     0.13389050
H       10.41939540   -16.91514210     0.14689050
H       11.54439540   -15.99314210    -0.86310950
C       12.37139510   -17.58114240     0.36089050
H       12.46339510   -18.30214120    -0.46110950
H       13.38639550   -17.16614150     0.39989050
H       12.14439580   -18.21214100     1.22989050
C       11.58939550   -15.11614230     3.82589050
O       12.63439560   -15.47614190     4.39989040
N       10.84139540   -14.12114240     4.32789040
H        9.88839530   -13.94314190     4.03289030
C       11.26539520   -13.45414160     5.52889060
H       12.35239510   -13.53614230     5.50789070
C       10.79739570   -11.99914170     5.56489040
H       11.44939520   -11.43214230     6.24089050
H       10.97339530   -11.48214150     4.61389060
H        9.75439550   -11.99514200     5.90289070
C       10.86639600   -14.15914150     6.81989050
O       11.66039560   -14.04114150     7.72589060
N        9.85239510   -15.00314240     6.85789060
H        9.24039550   -15.08914180     6.05589060
C        9.56339550   -15.86114220     7.98389050
H        9.52839570   -15.24414160     8.88189030
C        8.13039590   -16.45714190     7.68289040
H        7.95239540   -17.34014130     8.30989070
H        7.30239530   -15.74414160     7.78689050
H        8.10639570   -16.76314160     6.62989040
C       10.75239560   -16.83814240     8.27689080
O       11.13039590   -17.00114250     9.40489010
N       11.20339580   -17.54114150     7.20389030
H       10.69839570   -17.43514250     6.33189060
C       12.43839550   -18.38514140     7.18189050
H       12.25239560   -19.16614150     7.91789050
C       12.54439540   -19.07714270     5.81589030
H       12.56039520   -18.26614190     5.08689070
C       13.86339570   -19.83914180     5.66789050
H       14.08239560   -20.55814170     6.46689030
H       13.87339590   -20.45514110     4.75989060
H       14.69739530   -19.15714260     5.46589040
C       11.41039560   -20.06514170     5.42489050
H       11.58239560   -20.99114230     5.97389030
H       10.49739550   -19.64914130     5.85089060
C       11.17439560   -20.25014110     3.93989060
H       11.91439530   -20.89214130     3.44689060
H       10.14839550   -20.60914230     3.78789040
H       11.22339530   -19.35614200     3.30589060
C       13.66639520   -17.56114200     7.53289030
O       14.44039540   -17.99314120     8.39989090
N       13.57139590   -16.32814220     7.06389050
H       12.89439580   -16.10514260     6.34389070
C       14.53839590   -15.33714200     7.37289050
H       15.51739600   -15.46614170     6.91089060
H       14.30939580   -14.40414240     6.85789060
C       14.69439510   -15.08614160     8.88089080
O       15.74539570   -15.34614180     9.45189090
N       13.54639530   -14.81414220     9.58789060
H       12.79539590   -14.58714200     8.94589040
C       13.46739580   -14.65214160    11.05189040
H       14.03639510   -13.81814190    11.46189020
C       12.00639530   -14.50714210    11.43489070
H       11.35339550   -15.13314150    10.82689090
H       11.79939560   -14.85714150    12.44589040
C       11.44139580   -13.09514240    11.22789100
H       12.05539510   -12.34114170    11.72089000
H       11.34239580   -12.91914180    10.15689090
C       10.06139560   -13.01614190    11.82489010
H        9.34039590   -13.47014240    11.14489080
H       10.11339570   -13.41314220    12.83889010
C        9.67539600   -11.54914190    11.88989070
H        9.76639560   -11.05914210    10.92089080
H        8.63739590   -11.39214230    12.18389030
N       10.43339540   -10.80714230    12.93589020
H       10.06239510   -10.99014190    13.85689070
H       11.43139550   -10.94514180    12.85789010
H       10.39739510    -9.80414200    12.82689090
C       14.06139560   -15.92314150    11.83189010
O       14.87539580   -15.69514180    12.71189020
N       13.70239540   -17.15014270    11.42089080
H       12.89139560   -17.27214240    10.82589050
C       14.20239540   -18.34614180    12.10089020
H       14.17539600   -18.21314240    13.18189050
C       13.38639550   -19.58014110    11.68189050
H       12.38739590   -19.39214130    12.07489010
H       13.29039570   -19.55114170    10.59689040
C       13.87739560   -20.96414180    12.07189080
H       14.93439580   -21.10014150    11.84489060
C       13.51739600   -21.32614140    13.46289060
H       12.43539520   -21.38814160    13.63489060
H       13.94839570   -22.30714230    13.69889070
H       14.01939580   -20.57814220    14.08889010
C       13.19139580   -22.05114170    11.21789070
H       12.20739560   -22.37814140    11.57689090
H       13.07839580   -21.65214160    10.20189090
H       13.83039570   -22.93714140    11.12289050
C       15.69439510   -18.46214100    11.84589000
O       16.43639560   -18.77314190    12.72289090
N       16.16339490   -18.12114140    10.64889050
H       15.40239520   -17.74014280    10.09889030
C       17.56739620   -18.16614150    10.11689090
H       17.94239620   -19.17014120    10.31289010
C       17.58939550   -17.97214130     8.60989090
H       16.78539470   -18.54514120     8.14789010
H       17.32539560   -16.96714210     8.28089050
C       18.95439530   -18.39514160     8.03689100
H       19.81139560   -17.98114200     8.56889060
H       18.97739600   -19.46014210     8.26689050
S       19.22739600   -18.05614280     6.24289040
C       17.98539540   -19.12314220     5.50389050
H       18.08739470   -19.25714110     4.41989040
H       18.18339540   -20.14414220     5.85189060
H       16.96239470   -18.83014110     5.77289060
C       18.59039500   -17.29314230    10.79389100
O       19.64539530   -17.73014260    11.17889020
N       18.20839500   -16.00814250    10.99689010
H       17.29739570   -15.82514190    10.59189030
C       18.77639580   -15.11314200    11.96489050
H       19.84339520   -14.96514230    11.79589080
C       18.05339620   -13.76114180    11.81489090
H       18.39139560   -13.25314240    10.90389060
H       17.00939560   -14.09214210    11.87389090
C       18.24939540   -12.61414150    12.80289080
C       17.28339580   -11.67914200    13.31089020
H       16.24439620   -11.76814170    13.02989010
C       17.57339480   -10.64714150    14.27289010
H       16.74639510   -10.03714180    14.60689070
C       18.92639540   -10.46914200    14.73589040
H       19.21739580    -9.60314180    15.31089020
C       19.82039640   -11.46814160    14.32289030
H       20.78439520   -11.48814200    14.80989070
C       19.52639580   -12.48414230    13.43489070
H       20.29639630   -13.22214220    13.26589010
C       18.82039640   -15.72014240    13.36489010
O       19.87839510   -15.89214230    13.97489070
N       17.65439610   -16.13314250    13.87489030
H       16.84939580   -16.09814260    13.26189040
C       17.52539630   -16.52114110    15.37389090
H       17.73039630   -15.71314240    16.07588960
C       16.03839490   -16.85414120    15.60089020
H       15.75839520   -17.15014270    16.61989020
H       15.36239530   -16.10914230    15.16389080
H       15.88639550   -17.74914170    14.98489090
C       18.37739560   -17.72114180    15.78889080
O       18.89839550   -17.79414180    16.88088990
N       18.57139590   -18.66814230    14.90689090
H       18.22539520   -18.51714130    13.96689030
C       19.51839640   -19.91114230    15.10589030
H       19.27239610   -20.37814140    16.05889130
C       19.24339490   -20.95314220    13.96689030
H       19.22239490   -20.43214230    13.00989060
H       20.07339480   -21.64914130    13.84289070
C       17.85239600   -21.61614230    14.12689020
H       17.83039470   -22.22014240    15.03389070
H       17.07639500   -20.86114120    14.24789050
C       17.55539510   -22.61514280    13.01489070
O       17.91739460   -22.46914100    11.87289050
N       16.83239560   -23.57614140    13.39689060
H       16.46439550   -24.04814150    12.57989030
H       16.39239500   -23.63614270    14.30689050
C       21.01239590   -19.46014210    15.01989080
O       21.87339590   -19.87714200    15.77489090
N       21.37939640   -18.64314270    14.03589060
H       20.64839550   -18.37914280    13.38589100
C       22.77539630   -18.14814190    13.83689020
H       23.48139570   -18.97714230    13.87989040
C       22.79939460   -17.38214110    12.52789020
H       22.65139580   -18.06814190    11.68489070
H       21.96139530   -16.67414280    12.57989030
C       24.12039570   -16.59214210    12.32789040
C       24.10039520   -15.17214200    12.33789060
H       23.21139530   -14.62214180    12.60789010
C       25.41539570   -14.59414200    12.28689100
H       25.62239650   -13.53414150    12.29689030
C       26.53039550   -15.41614150    12.00889020
H       27.52139470   -14.99014190    11.96189020
C       26.43639560   -16.80014230    11.91989040
H       27.31239510   -17.40414240    11.73789020
C       25.22839550   -17.39714240    12.17889020
H       25.08239560   -18.45714190    12.32889080
C       23.15939520   -17.23514180    15.01789090
O       24.27939610   -17.40014270    15.53689100
N       22.27539630   -16.33314130    15.44489100
H       21.51239590   -16.05314250    14.83989050
C       22.45739560   -15.37614150    16.57188990
H       23.35039520   -14.77514170    16.40188980
C       21.33339500   -14.32914160    16.36789130
H       21.49739650   -13.70514200    15.48889060
H       20.31839560   -14.72814180    16.37189100
O       21.40739630   -13.38614180    17.39789010
H       21.87339590   -12.60014150    17.10589030
C       22.36939620   -16.00814250    17.94489100
O       22.85439490   -15.40114210    18.88589100
N       21.85039520   -17.21114160    18.03388980
H       21.30539510   -17.53714180    17.24489020
C       22.01939580   -18.06014250    19.24489020
H       21.97139550   -17.52614210    20.19388960
C       20.81339650   -19.02514270    19.15589140
H       19.89539530   -18.45114140    19.27489090
H       20.71939470   -19.55214120    18.20589070
C       20.88239480   -20.03014180    20.31789020
H       21.64739610   -20.76714130    20.07289120
H       21.21639630   -19.61014180    21.26688960
C       19.63439560   -20.84314160    20.56589130
O       18.50139620   -20.31314280    20.63788990
O       19.72939490   -22.07114220    20.76889040
C       23.36339570   -18.81914140    19.12889100
O       24.04939460   -18.85714150    20.14589120
N       23.77139470   -19.40914150    18.01789090
H       23.22739600   -19.25714110    17.17689130
C       24.97339630   -20.24514200    17.98389050
H       24.87739560   -21.01614190    18.74888990
C       25.00439640   -20.86414150    16.61589050
H       24.11739540   -21.49414250    16.55189130
H       24.90539550   -20.04614260    15.90189080
C       26.17439460   -21.81514170    16.22989080
H       27.13039590   -21.29514120    16.16588970
C       26.15239520   -23.03414150    17.23289110
H       25.16739460   -23.51614190    17.24689100
H       26.98939510   -23.71314240    17.02989010
H       26.39839550   -22.65614130    18.23389050
C       25.94039540   -22.40714260    14.80389020
H       26.31039620   -21.67314150    14.07689090
H       26.60439490   -23.27714160    14.73789020
H       24.84739490   -22.48514180    14.76489070
C       26.27739520   -19.48814200    18.34689140
O       27.22539520   -20.00014110    18.91489030
N       26.35439490   -18.19714160    18.04389000
H       25.52439500   -17.86514280    17.56789020
C       27.42339520   -17.23514180    18.40589140
H       28.36939620   -17.76614190    18.30389020
C       27.33339500   -15.95314220    17.51988980
H       28.09039500   -15.33314230    17.99989130
C       27.63639640   -16.29714200    16.05788990
H       28.72839550   -16.39814190    16.02089120
H       27.06339650   -17.17114260    15.72389030
H       27.39039610   -15.52314190    15.31989100
C       26.03539470   -15.07314210    17.63389020
H       26.09639550   -14.48214150    18.55589100
H       25.93239590   -14.34214210    16.82289120
H       25.25139620   -15.83814240    17.57989120
C       27.41139600   -16.81214140    19.87489130
O       28.46539500   -16.56514170    20.43988990
N       26.23639490   -16.78914260    20.55488970
H       25.41339490   -17.23814200    20.16889000
C       26.10839460   -16.25314140    21.93688960
H       26.76739500   -15.41614150    22.16789050
C       24.71439550   -15.76714230    22.04788970
H       24.40839580   -15.29114150    21.11589050
H       24.00039480   -16.55814170    22.27989010
C       24.56939510   -14.63314150    23.11989020
O       25.37439540   -14.42714210    24.00889020
N       23.53339580   -13.87814240    23.03789140
H       23.27839470   -13.31414220    23.83989140
H       22.95339580   -13.96214200    22.21189120
C       26.41639520   -17.18314170    23.04289050
O       25.74339490   -18.18514250    23.36289020
N       27.37939640   -16.85214230    23.85589030
H       27.87039570   -15.96914200    23.77989010
C       27.84139630   -17.61814120    25.03189090
H       28.10739520   -18.61414150    24.67589000
C       29.09839630   -17.05814170    25.70889090
H       29.20139500   -17.46214100    26.71589090
H       29.93439480   -17.40814210    25.10289000
C       29.17139630   -15.58414170    25.82789040
O       29.73039630   -14.97114180    24.94489100
O       28.81839560   -15.12414170    26.91089060
C       26.71239470   -17.87214280    26.03489110
O       26.76139640   -18.84514240    26.75889020
N       25.68039510   -16.92114260    26.02189060
H       25.74939540   -16.16214180    25.35489080
C       24.46039580   -16.91914180    26.82588960
H       24.62639620   -17.05214120    27.89589120
C       23.73539540   -15.51514150    26.73089030
H       23.63139530   -15.21314240    25.68189050
H       22.71839520   -15.52514170    27.14188960
C       24.23339460   -14.40314200    27.51688960
C       23.36239620   -13.63014220    28.30889130
H       22.29439540   -13.79214190    28.31589130
C       23.79039570   -12.52314190    29.07588960
H       23.07839580   -11.90614220    29.60489080
C       25.17539600   -12.22014240    29.10589030
H       25.45939640   -11.34214210    29.66689110
C       26.11739540   -13.05214210    28.41089060
H       27.17639540   -12.89214230    28.54689030
C       25.60439490   -14.06514170    27.57789040
H       26.30639460   -14.68814180    27.04289050
C       23.50539590   -18.12614250    26.42889020
O       22.76939580   -18.55614280    27.34189030
N       23.53539470   -18.66414260    25.20289040
H       24.25239560   -18.34014130    24.56488990
C       22.60739520   -19.65114210    24.73089030
H       22.11539460   -20.11814120    25.58489040
C       21.55339620   -18.91314130    23.79389000
H       22.08339500   -18.44914250    22.95289040
H       20.80439570   -19.64314270    23.46489140
C       20.75539590   -17.84414100    24.55089000
C       20.07239530   -18.12714200    25.74789050
H       20.07139590   -19.10614200    26.20289040
C       19.52239610   -17.04214290    26.51389120
H       19.18739510   -17.30914120    27.50489040
C       19.37939640   -15.75114150    25.98589130
O       18.69139480   -14.79514220    26.65789030
H       18.42139630   -14.11214160    26.03989030
C       20.03039550   -15.47814180    24.76089100
H       19.96439550   -14.48114200    24.34988980
C       20.73739620   -16.47614100    24.00288960
H       21.37339590   -16.17214200    23.18389130
C       23.17639540   -20.77114110    23.92189030
O       22.55439570   -21.78714180    23.77089120
N       24.44839480   -20.72214130    23.53989030
H       24.97639470   -19.97214130    23.97189140
C       25.09939580   -21.62014200    22.59389110
H       24.35239600   -21.69814110    21.80289080
C       26.25439640   -20.89614110    21.92089080
H       26.57239530   -21.49214170    21.06589130
H       26.02639580   -19.95614240    21.41889000
C       27.45139500   -20.62914280    22.79889110
O       27.45939640   -20.83114240    23.95889090
N       28.57639500   -20.27514270    22.19489100
H       29.39039610   -20.14214130    22.78289030
H       28.56239510   -20.18514250    21.18589020
C       25.54039570   -23.08014110    23.02989010
O       26.47539520   -23.62114140    22.42089080
N       25.01039510   -23.61714170    24.12589070
H       24.25039480   -23.07714270    24.52189060
C       25.20739560   -24.90214160    24.76288990
H       24.79539490   -24.82014270    25.76889040
C       24.33639530   -25.96214100    23.97289090
H       24.50439640   -25.92214200    22.89689060
H       24.51439480   -26.92814250    24.44589040
C       22.86539460   -25.83014110    24.21689030
O       22.42839620   -25.13814160    25.04689030
N       22.03539470   -26.47514150    23.43688960
H       21.06339650   -26.42414280    23.71889110
H       22.34839630   -27.29414180    22.92889020
C       26.69939610   -25.32414250    24.90489010
O       27.04139520   -26.48514180    24.70789150
N       27.57639500   -24.36514280    25.24888990
H       27.23239520   -23.41614150    25.32389070
C       28.93139460   -24.64514160    25.65188980
H       29.26839640   -24.13214110    26.55289080
H       29.00739480   -25.68014140    25.98489000
C       30.09539600   -24.49314120    24.71189120
O       31.25339510   -24.80014230    25.07789040
N       29.78539470   -24.06814190    23.46689030
H       28.83339500   -23.72914120    23.39989090
C       30.83139610   -23.64914130    22.55788990
H       31.64739610   -24.36814120    22.49389080
C       30.18639560   -23.45114140    21.20989040
H       29.27939610   -22.87514110    21.39488980
H       30.76139640   -22.76314160    20.58989140
C       29.69839480   -24.74014280    20.47989080
H       29.41139600   -25.51914220    21.18688960
C       28.50939560   -24.46114160    19.52589040
H       27.63939480   -23.98114200    19.99089050
H       28.83039470   -23.76014140    18.74588970
H       28.04039570   -25.39114190    19.18089100
C       30.95939640   -25.21514130    19.74089050
H       31.45839500   -24.39114190    19.21589090
H       31.83539580   -25.61514280    20.26589010
H       30.69039540   -25.99614140    19.01889040
C       31.50839610   -22.36014180    23.06589130
O       30.94839480   -21.68714140    23.87388990
N       32.77839660   -22.02414130    22.63689040
C       33.72639470   -22.96014210    21.97289090
H       33.51039510   -23.10414120    20.90689090
H       33.67839430   -23.85814290    22.60189060
C       35.12839510   -22.34914210    22.20989040
H       35.88639450   -22.62914280    21.46788980
H       35.47739410   -22.69114110    23.19189070
C       34.89539720   -20.82214160    22.27489090
H       34.94039540   -20.42414280    21.25288960
H       35.75839610   -20.32714270    22.73789020
C       33.47039410   -20.77014160    22.95889090
H       33.52939610   -20.73014260    24.04689030
C       32.64739610   -19.59314160    22.40789030
O       32.06739430   -19.64714240    21.35389140
N       32.61639400   -18.54314230    23.18988990
H       33.15039440   -18.56514170    24.05089000
C       31.93039510   -17.27614210    22.77589040
H       30.86139490   -17.44814110    22.89488980
C       32.39139560   -16.10014150    23.65188980
H       32.08739470   -16.25214200    24.68688960
H       33.47039410   -16.13114170    23.49389080
O       31.94539640   -14.87414170    23.31289100
H       31.16939540   -14.68814180    23.84689140
C       32.23539730   -16.81814190    21.34489060
O       33.36139680   -16.80714230    20.82989120
N       31.15339470   -16.46514130    20.57588960
H       30.22939490   -16.59714130    20.97089000
C       31.16339490   -15.91914180    19.19789120
H       30.16839600   -15.89814190    18.75288960
C       31.50339510   -14.41814230    19.17889020
H       32.50839610   -14.28514190    19.57989120
H       31.49639510   -13.97814180    18.18089100
C       30.47439580   -13.61114220    20.01889040
O       29.41039470   -13.27614210    19.60089110
N       30.83139610   -13.21514230    21.22989080
H       30.02839470   -13.09914210    21.83588980
H       31.68339540   -13.53014180    21.67889020
C       32.02739720   -16.72114180    18.13788990
O       32.43439480   -16.19314190    17.13389020
N       32.29939650   -18.03714180    18.43089100
H       31.97339630   -18.37914280    19.32689090
C       32.90139390   -18.95214270    17.49789050
H       32.88639450   -19.93214230    17.97488980
C       31.94339560   -19.24214170    16.30889130
H       31.91839600   -18.35114100    15.68189050
H       32.33939360   -20.02214240    15.65789030
C       30.50039480   -19.64714240    16.76589010
H       30.16339490   -18.92914200    17.51288990
C       29.60639570   -19.57314110    15.50289060
H       28.60439490   -20.00914190    15.59889030
H       29.50439640   -18.58814240    15.03189090
H       30.06839560   -20.19914250    14.72989080
C       30.37139510   -21.04714200    17.34489060
H       29.35339550   -21.43814280    17.46289060
H       30.91139600   -21.70514110    16.65289120
H       30.79839520   -21.06514170    18.35489080
C       34.41239550   -18.68214230    17.09389110
O       34.92139430   -19.13014220    16.09589000
N       35.17739490   -17.98714260    17.93089100
H       34.73539730   -17.58514210    18.74888990
C       36.53939440   -17.58714100    17.76389120
H       36.65339660   -17.12514110    16.78289030
C       36.82639690   -16.63714220    18.93189050
H       36.46539690   -16.94214250    19.91389080
H       37.87739560   -16.42414280    19.13088990
O       36.27739720   -15.41114230    18.59789090
H       36.85839460   -15.00714210    17.94989010
C       37.45339580   -18.83514210    17.77589040
O       37.51939390   -19.60714150    18.75789070
N       38.30839540   -19.03214260    16.74989130
H       38.28639600   -18.38814160    15.96789070
C       39.29739380   -20.07414250    16.71189120
H       38.87439730   -20.95814130    17.18988990
H       39.62139510   -20.16614150    15.67489050
C       40.61839680   -19.66614150    17.50089070
O       41.48239520   -20.54214290    17.65888980
N       40.78939440   -18.37414170    17.90689090
H       39.95939640   -17.84014130    17.67988970
C       41.84439470   -17.82814220    18.69489100
H       42.77439500   -17.86114120    18.12589070
H       41.74839400   -16.76114270    18.89188960
C       42.11239620   -18.46114160    20.09889030
O       41.21639630   -18.87014200    20.80389020
N       43.40039440   -18.69014170    20.31888960
H       44.04239650   -18.41914180    19.58389090
C       43.87539670   -19.11214260    21.64889140
H       43.47739410   -20.09514240    21.89989090
C       45.45239640   -19.18314170    21.60688970
H       45.90839390   -18.21214100    21.41189000
H       45.82839580   -19.51414110    22.57489010
C       46.08039470   -20.21814160    20.65089040
H       45.70439530   -21.22014240    20.85989000
H       45.85739520   -19.94114110    19.62088970
C       47.57439420   -20.17614170    20.79489140
H       47.95039370   -20.23314290    21.81689070
H       47.96939470   -21.05714230    20.28889080
N       48.06139370   -18.96114160    20.09189030
H       47.40439610   -18.24814220    19.80889130
C       49.33539580   -18.68314170    19.79088970
N       50.27039720   -19.52014160    20.06389050
H       50.08739470   -20.35214230    20.60688970
H       51.21639630   -19.27114110    19.81188960
N       49.69539640   -17.56714250    19.28388980
H       48.98239520   -16.98214150    18.87088970
H       50.64239500   -17.22714230    19.20589070
C       43.54139710   -18.14814190    22.74789050
O       43.49939730   -18.56114200    23.94189070
N       43.38039400   -16.88214110    22.43089100
H       43.48539730   -16.66314130    21.44789120
C       43.29039380   -15.78214170    23.43189050
H       43.14239500   -16.25214200    24.40389060
C       44.56339650   -14.86114220    23.48589130
H       45.43239590   -15.44514180    23.78789140
H       44.66339490   -14.41814230    22.49489020
C       44.49539570   -13.74714180    24.43988990
O       43.48139570   -13.07514190    24.49989130
N       45.52539440   -13.43114190    25.18988990
H       45.40139390   -12.74814220    25.92689130
H       46.38539510   -13.96114160    25.11289020
C       42.03039550   -14.99814220    23.07289120
O       42.05739590   -14.28714180    22.07989120
N       40.94439700   -15.07814220    23.78689000
C       40.70739360   -16.00514220    24.93589020
H       41.43939590   -15.84614180    25.73689080
H       40.82739640   -17.02814100    24.55889130
C       39.25939560   -15.82714180    25.36489110
H       39.24339680   -15.16714190    26.24089050
H       38.77539440   -16.69514270    25.82789040
C       38.61239620   -15.16914180    24.10889050
H       37.74739460   -14.56414220    24.40589140
H       38.26739500   -16.03014180    23.52289010
C       39.66839600   -14.38514230    23.37189100
H       39.46139530   -14.49514200    22.30689050
C       39.60539630   -12.88114170    23.56289100
O       38.65539550   -12.26814170    23.04389000
N       40.55739590   -12.16214180    24.12388990
H       41.23439410   -12.70514200    24.64689060
C       40.66639710   -10.66514210    24.12989040
H       39.67839430   -10.27914240    24.37889100
C       41.52739720   -10.18314170    25.30589100
H       42.48039630   -10.70214180    25.20589070
H       41.61839680    -9.10014150    25.22189140
O       40.92439650   -10.39214230    26.50789070
H       41.05039600   -11.30814170    26.76688960
C       41.12039570   -10.09014230    22.73689080
O       40.65939710    -9.02414230    22.28189090
N       41.89339450   -10.98914150    22.04389000
H       42.06839370   -11.88414190    22.48389050
C       42.19039540   -10.79214190    20.62989040
H       41.66639710    -9.88614180    20.32588960
C       43.71939470   -10.62014200    20.47389030
H       44.21539690   -11.51514150    20.84889030
H       43.91939540   -10.66414170    19.40289120
C       44.32639690    -9.38914200    21.10189060
H       44.03039550    -9.26714230    22.14389040
C       45.82339480    -9.42014220    21.08289150
H       46.21239470   -10.25114150    21.68389130
H       46.24739460    -9.55714230    20.07989120
H       46.14539720    -8.57014180    21.69688990
C       43.95239640    -8.14714150    20.33789060
H       42.86639400    -7.99314210    20.31389050
H       44.43539430    -7.29814200    20.83689120
H       44.25239560    -8.22614190    19.28589060
C       41.55839540   -11.72114180    19.61089130
O       42.19239430   -12.10914230    18.63889120
N       40.30139540   -12.09314160    19.82489010
H       39.89239500   -11.73214150    20.67889020
C       39.46039580   -12.73314190    18.77089120
H       39.66939540   -12.26014230    17.81089020
C       39.82839580   -14.18614200    18.60688970
H       40.90239720   -14.31514170    18.47488980
H       39.56739430   -14.75014210    19.50288960
C       39.17239380   -14.88114170    17.40888980
O       39.48239520   -16.04114150    17.08089070
O       38.13439560   -14.42214200    16.84589000
C       37.96139530   -12.59314160    19.13689040
O       37.48939510   -13.27714160    20.04489140
N       37.16639710   -11.85414220    18.38088990
H       37.56639480   -11.24914170    17.67288970
C       35.67039490   -11.77714160    18.43489070
H       35.37739560   -12.22814180    19.38289070
C       35.20139690   -10.37214180    18.67988970
H       35.34739690    -9.88514230    17.70789150
H       34.11339570   -10.35914230    18.82289120
C       35.83539580    -9.54414180    19.75789070
C       35.27739720    -9.40614220    21.04189110
H       34.23539730    -9.67514230    21.14089010
C       35.98839570    -8.93114190    22.16389080
H       35.61539460    -8.93714240    23.17789080
C       37.34339520    -8.48814200    22.04489140
O       38.11239620    -8.25414180    23.09689140
H       39.06339650    -8.27814200    22.96788980
C       37.91739650    -8.58414170    20.75089070
H       38.94439700    -8.26914220    20.64589120
C       37.19139480    -9.02114200    19.59189030
H       37.64839550    -8.95414160    18.61489110
C       34.88839720   -12.51614190    17.33089070
O       33.65239720   -12.56114200    17.24189000
N       35.66139600   -13.25714210    16.49289130
H       36.65739440   -13.23514180    16.67689130
C       35.09439470   -14.14214230    15.48489090
H       35.86839680   -14.14814190    14.71789070
H       34.92139430   -15.09014230    15.99489020
C       33.87639620   -13.62714200    14.79689030
O       33.89239500   -12.73014160    14.00789070
N       32.74539570   -14.35514160    14.89289090
H       32.76639560   -15.07414150    15.60589030
C       31.48839570   -14.22414210    14.15789030
H       31.72339630   -14.01214220    13.11489010
C       30.69139480   -15.48414230    14.19089030
H       30.78239630   -16.01514240    15.14589020
H       29.65239520   -15.25714210    13.91789050
C       31.23739620   -16.42114260    13.13089080
C       30.50639530   -16.41714290    11.89889050
H       29.67039490   -15.73514180    11.84889030
C       31.01539610   -17.12314220    10.79889010
H       30.55839540   -17.09014130     9.82089040
C       32.11339570   -18.01114270    10.93089010
H       32.48539730   -18.63914110    10.13489060
C       32.82739640   -18.03514100    12.15489010
H       33.67939380   -18.69814110    12.16689010
C       32.45039370   -17.17714120    13.21289060
H       33.02139660   -17.18914220    14.12889100
C       30.71039580   -12.89714150    14.58489040
O       29.56339650   -12.82914160    14.20889090
N       31.20339580   -11.99214170    15.43689060
H       32.16139600   -12.16414170    15.71889020
C       30.46839520   -10.80214210    15.93889050
H       29.54039570   -11.16614150    16.37889100
C       31.35939600   -10.15314200    16.99489020
H       31.63339610   -10.92314150    17.71589090
H       32.30839540    -9.92714210    16.50889020
C       30.74839590    -8.93014240    17.72488980
H       31.00439640    -7.98414180    17.24789050
H       29.66939540    -8.90014170    17.87589070
C       31.29839520    -8.84114170    19.18589020
H       32.38439560    -8.75714210    19.14789010
H       30.84739490    -7.95814180    19.63689040
C       30.90139580   -10.06214240    20.11889080
H       31.21039580   -11.03614230    19.73888970
H       31.31639480   -10.02514170    21.12589070
N       29.38339610   -10.09814170    20.32489010
H       29.20439530   -10.95114230    20.83588980
H       29.03539470    -9.34414200    20.89989090
H       28.79139520   -10.19514180    19.51288990
C       30.05339620    -9.81114200    14.83389090
O       28.94339560    -9.30514240    14.86089040
N       30.99539570    -9.57614230    13.95989040
H       31.84839630   -10.06314180    14.20789050
C       30.88139530    -8.76414200    12.74089050
H       30.59639550    -7.75214200    13.02789020
H       31.82439610    -8.71914200    12.19589040
C       29.81739620    -9.35514160    11.78789040
O       28.93739510    -8.71214200    11.31389050
N       29.84439470   -10.64614200    11.63789080
H       30.48939510   -11.21614170    12.17289070
C       28.84039500   -11.33514210    10.91289040
H       28.64739610   -10.84514240     9.95789050
C       29.35439490   -12.73314190    10.70089050
H       28.91539570   -13.26214220     9.84689040
H       30.43239590   -12.73014160    10.49389080
H       29.30839540   -13.22714230    11.67889020
C       27.40139580   -11.42714210    11.55189040
O       26.46139530   -11.53214170    10.81789020
N       27.14839550   -11.22214220    12.85689070
H       27.90139580   -11.44014170    13.49789050
C       25.80139540   -11.01914220    13.40089040
H       25.14339640   -11.83014200    13.08889010
C       25.81639480   -11.25314240    14.90189080
H       26.58739470   -11.98914150    15.12989040
H       26.11939620   -10.27514170    15.27689080
C       24.44239620   -11.58714200    15.39489080
H       23.72939490   -10.98614220    14.83089070
H       24.13939480   -12.61714170    15.20789050
C       24.07639500   -11.55714230    16.85889050
O       22.91539570   -11.16814230    17.21289060
O       24.97539520   -11.84214210    17.68489070
C       25.23239520    -9.60814190    13.05189040
O       24.09139630    -9.46514230    12.62789060
N       26.11139490    -8.60214230    13.12389090
H       27.10039520    -8.76214220    13.27089020
C       25.78039550    -7.22714190    12.63189030
H       24.93439480    -6.82014180    13.18489070
C       26.90539550    -6.21814200    12.89989090
H       27.90139580    -6.58614210    12.65189080
C       26.80139540    -4.93514200    12.03189090
H       26.96639630    -5.15014170    10.96889020
H       25.77839470    -4.54014210    12.06189060
H       27.41739460    -4.10014200    12.38989070
C       27.05239490    -5.94514180    14.42489050
H       26.16339490    -5.38114210    14.70689010
H       27.07739640    -6.94114210    14.86789040
C       28.37839510    -5.26314210    14.80589010
H       28.43439480    -5.03714180    15.87789060
H       29.13639640    -6.02714200    14.59589000
H       28.66539570    -4.40414190    14.18589020
C       25.39339640    -7.21914200    11.11589050
O       24.41439630    -6.58614210    10.80489060
N       26.05339620    -7.97414210    10.29989050
H       26.87139510    -8.42114160    10.69589040
C       25.66139600    -8.17214200     8.95789050
H       25.53139500    -7.23314190     8.42089080
C       26.80739590    -9.00914190     8.42189030
H       27.69639590    -8.40114210     8.21289060
H       27.08439640    -9.86714170     9.04589080
H       26.52539630    -9.55214210     7.51089050
C       24.25439640    -8.85414220     8.91889100
O       23.41639520    -8.37914180     8.15989020
N       24.03339580    -9.96814160     9.63889030
H       24.81939510   -10.20014190    10.23389050
C       22.82139590   -10.79414180     9.65289020
H       22.70739560   -11.25214200     8.66989040
C       23.02139470   -12.02114200    10.55489060
H       23.96139530   -12.48114200    10.24889090
H       23.01039510   -11.53614230    11.53089050
C       21.77739520   -13.02214150    10.45189090
H       21.72739600   -13.80614190    11.20689010
H       20.86839490   -12.42214200    10.50289060
S       21.66039470   -13.85614200     8.89589020
C       22.67039490   -15.31814190     9.19689080
H       22.21739580   -15.90114210    10.00789070
H       22.92939570   -15.90514180     8.30689050
H       23.67239570   -15.04614160     9.54989050
C       21.58139610    -9.99714180    10.12589070
O       20.54539490   -10.09414200     9.48989010
N       21.66239550    -9.31114200    11.29189010
H       22.54439540    -9.33614160    11.78889080
C       20.56939510    -8.48814200    11.82089040
H       19.70539470    -9.10314180    12.07489010
C       21.09139630    -7.89414220    13.13389020
H       20.42539600    -7.08914180    13.46989060
H       21.16739460    -8.58914180    13.97989080
H       22.07439610    -7.43614200    12.96989060
C       20.22139550    -7.40114210    10.76889040
O       19.06839560    -7.11414190    10.51389030
N       21.22639470    -6.81514220    10.02789020
H       22.13239480    -7.19614170    10.27289010
C       21.03839490    -5.84514190     8.91289040
H       20.42739490    -5.00114200     9.23389050
C       22.42939570    -5.12414170     8.56189060
H       22.86439510    -4.66114190     9.44689080
H       23.01839640    -5.91514210     8.09789090
O       22.34039500    -4.23814200     7.47689060
H       22.13039590    -3.37014200     7.82789040
C       20.34239580    -6.52414180     7.72689060
O       19.32939530    -6.01814170     7.28189040
N       20.86739540    -7.68114190     7.27789070
H       21.69039540    -8.04714200     7.74189040
C       20.22339630    -8.45214180     6.15589050
H       20.24439620    -7.81514220     5.27189060
C       21.00739480    -9.76814170     5.92789030
H       20.99139600   -10.36514190     6.84889030
H       20.45439530   -10.35514160     5.18489070
C       22.47139550    -9.63514230     5.44389060
C       23.09039500    -8.43614200     4.99189040
H       22.45239640    -7.56614210     4.93189050
C       24.46939470    -8.39614200     4.64789060
H       24.95839500    -7.52214190     4.24389030
C       25.23339460    -9.58514210     4.67589040
O       26.58639530    -9.60814190     4.37789060
H       27.18739510   -10.20114230     4.83389040
C       24.69039540   -10.77514170     5.10289050
H       25.28839490   -11.67414190     5.13589050
C       23.33639530   -10.80214210     5.50389050
H       22.89939500   -11.73514180     5.82889030
C       18.79139520    -8.90014170     6.32989070
O       17.96439550    -8.66414170     5.51589060
N       18.50739480    -9.33814240     7.54889060
H       19.31639480    -9.71414180     8.02789020
C       17.14739610    -9.70014190     8.02189060
H       16.59139630   -10.33414170     7.32989070
C       17.37139510   -10.53414150     9.30389020
H       18.11839490   -11.29914190     9.09189030
H       17.71939470    -9.81414220    10.04489040
S       15.84939580   -11.29914190     9.90989020
H       15.44039540   -10.29114150    10.68589020
C       16.26539610    -8.43614200     8.10489080
O       15.11539550    -8.41514210     7.67689040
N       16.68639560    -7.26914220     8.56289010
H       17.63339610    -7.29914190     8.91989040
C       15.82739540    -6.07214210     8.68089010
H       14.90139580    -6.53714180     9.01889040
C       16.32139590    -4.98814200     9.65489010
H       17.12239650    -4.43214180     9.16689010
H       15.55439570    -4.24614190     9.87889100
O       16.71439550    -5.64614200    10.84589000
H       17.45939640    -6.23214200    10.69689080
C       15.41739560    -5.37614200     7.47389030
O       14.35339550    -4.81114200     7.35089060
N       16.26739500    -5.49314210     6.43689060
H       17.18039510    -5.89114190     6.61889030
C       15.88039590    -5.20414210     5.06289050
H       15.38639550    -4.23214200     5.06689070
C       17.08539580    -5.09314200     4.11789040
H       17.77639580    -4.34914210     4.51289030
H       17.49439620    -6.10014200     4.04289050
C       16.70639610    -4.54614210     2.65189050
H       16.27239610    -5.37814190     2.09689040
H       15.95439530    -3.75814200     2.69489050
C       17.86239620    -4.12914180     1.71289050
O       17.57239530    -3.71214200     0.58189050
O       19.10639570    -4.18914180     2.04389050
C       14.87039570    -6.21214200     4.48589040
O       13.97739510    -5.80814170     3.78389050
N       15.09539510    -7.48514180     4.67889070
H       15.89339540    -7.69414190     5.26589060
C       14.30739590    -8.57814220     4.25589040
H       14.21039580    -8.54614160     3.17089060
C       15.03139590    -9.85214230     4.62789060
H       16.00039480    -9.86214160     4.12789060
H       15.07439520   -10.02414230     5.70389030
C       14.22839550   -11.05514240     4.12589070
H       13.28039550   -11.28014180     4.61489060
C       14.07139590   -11.08814240     2.54489040
H       15.01439570   -10.94314190     2.00289060
H       13.65139580   -12.05614190     2.24489050
H       13.40539550   -10.26214220     2.26389050
C       15.05539510   -12.35814190     4.49589060
H       15.23639580   -12.56014160     5.55889030
H       14.42739580   -13.21814160     4.23489050
H       16.01039510   -12.35514160     3.95589040
C       12.88039590    -8.57214160     4.83389040
O       11.95439530    -8.61014180     4.00689030
N       12.66139510    -8.40214160     6.14789060
H       13.51539520    -8.20914170     6.65789030
C       11.38739590    -8.18014240     6.81889060
H       10.74839590    -9.06114200     6.75889060
C       11.60739520    -7.96714210     8.34189030
H       12.18839550    -7.06914190     8.55289080
H       10.59639550    -7.79514170     8.71389010
C       12.20039560    -9.04614160     9.17489050
H       13.28939530    -8.99314210     9.19789030
H       11.88239570    -8.88714220    10.20489030
C       11.80339530   -10.47414210     8.76889040
O       10.64039520   -10.84214210     8.78289030
N       12.74739550   -11.37514210     8.45189090
H       12.33139510   -12.25414180     8.16789050
H       13.65539550   -11.26014230     8.88789080
C       10.55139540    -6.96914200     6.41089060
O        9.34939580    -7.02914190     6.16789050
N       11.23139570    -5.88014170     6.07789040
H       12.23539540    -5.89314170     6.21489050
C       10.65039540    -4.80614190     5.26489070
H        9.71039580    -4.41514210     5.65389060
C       11.63239570    -3.64414190     5.29389050
H       11.68539520    -3.15014200     6.27189060
H       12.62739560    -4.06514220     5.10389040
C       11.41339590    -2.54814200     4.21889070
C       12.11839580    -2.56014200     2.96889040
H       12.98139570    -3.18314190     2.78489040
C       11.73539540    -1.61714200     1.92089060
H       12.22639560    -1.54014190     0.96289050
C       10.65639590    -0.76014190     2.20089050
H       10.44039540     0.03685810     1.50489060
C        9.90739540    -0.77914190     3.34489060
H        9.05039600    -0.12914190     3.43389060
C       10.26239590    -1.73114190     4.35189060
H        9.69339560    -1.71114190     5.26989030
C       10.26639560    -5.26514200     3.83289050
O        9.19939520    -5.02214190     3.34089040
N       11.08239560    -6.01514200     3.03089050
H       11.83839510    -6.42114210     3.56789040
C       10.69539550    -6.50914190     1.68389050
H       10.34539510    -5.63114210     1.14189050
C       11.87039570    -7.09814210     0.89089050
H       12.24639510    -7.94714210     1.46289050
H       11.41639520    -7.43214180    -0.04210950
C       13.02939510    -6.14914180     0.46289050
H       13.27439590    -5.56214190     1.34789050
C       14.32239530    -6.81214190     0.03489050
H       14.65939520    -7.48314190     0.83489050
H       14.29539590    -7.37514210    -0.90610950
H       15.05939580    -6.04114200    -0.22010950
C       12.57939530    -5.23414180    -0.61810950
H       11.87639520    -4.51514200    -0.17910950
H       13.41739560    -4.65814210    -1.03010950
H       12.06139560    -5.77214190    -1.42210950
C        9.49339580    -7.40114210     1.68389050
O        8.65839580    -7.29214190     0.81589050
N        9.13439560    -8.12714200     2.70889040
H        9.88139530    -8.13714220     3.39289050
C        7.82539560    -8.79214190     2.91589050
H        7.62139560    -9.56014160     2.16989040
C        7.86239530    -9.55814170     4.24489070
H        8.65039540   -10.31914230     4.18189050
H        8.11239530    -8.85314180     5.04689070
H        6.89139560   -10.04114150     4.41089060
C        6.52539540    -7.92514180     2.84289050
O        5.44939570    -8.43214230     2.56289050
N        6.59739540    -6.60714200     2.95389060
H        7.52039580    -6.23414180     3.13689040
C        5.42339560    -5.64314170     2.68189050
H        4.62639570    -5.71014210     3.42289040
C        5.87939550    -4.14814190     2.83389040
H        6.72939540    -4.02214190     2.16289040
H        5.00939560    -3.56814190     2.52689050
C        6.20539570    -3.76714180     4.30089040
O        5.93539570    -4.42314200     5.27389050
N        6.99239540    -2.70114180     4.45289040
H        7.22239540    -2.45014190     5.40589050
H        7.21639540    -2.08414200     3.68089060
C        4.87739560    -5.96514180     1.29189050
O        5.59339570    -6.10014200     0.32489050
N        3.53739550    -5.91314170     1.09889050
C        2.57639550    -5.65914200     2.17489050
H        2.61839560    -4.63014170     2.55189060
H        2.72339560    -6.27014210     3.07489060
C        1.24039550    -5.97014190     1.50989060
H        0.71239550    -5.05214210     1.22389050
H        0.69239550    -6.58414170     2.23589060
C        1.52439550    -6.95214180     0.31589050
H        0.76739550    -6.81514220    -0.46610950
H        1.60439550    -8.00914190     0.59889050
C        2.88139560    -6.45514200    -0.12710950
H        3.55139540    -7.26914220    -0.40510950
C        2.80739550    -5.52114200    -1.29810950
O        2.83039550    -4.34214210    -1.03510950
N        2.69739560    -5.98814200    -2.52110960
H        2.56339550    -6.98514180    -2.63810940
C        2.43039560    -5.15614180    -3.70510960
H        2.74939560    -4.12814190    -3.53410960
C        3.20939540    -5.80714180    -4.90910960
H        3.23239540    -6.88814210    -4.77410940
C        2.82839560    -5.51514200    -6.29610970
H        3.53439550    -6.01514200    -6.97110940
H        1.81739560    -5.88314200    -6.51410960
H        2.71939560    -4.44714210    -6.52110960
C        4.70239540    -5.31814190    -4.83610960
H        5.08739570    -5.34914210    -3.80910940
H        5.43439530    -5.86514190    -5.44410940
H        4.73139570    -4.25614210    -5.11010930
C        0.97039550    -5.02214190    -4.13910960
O        0.55539550    -3.97714190    -4.64710950
N        0.21439550    -6.07014180    -3.83210950
H        0.67239550    -6.82814170    -3.34010960
C       -0.96460450    -6.28514190    -4.64710950
H       -0.56060450    -6.06614210    -5.63610940
C       -1.42660450    -7.75614210    -4.68110940
H       -1.81960450    -8.04914190    -3.70810940
C       -2.53460450    -7.93214180    -5.75710960
H       -2.27360440    -7.26214170    -6.58610960
H       -2.60060450    -8.95814230    -6.14010950
H       -3.50660440    -7.62214180    -5.35310940
O       -0.31860450    -8.60114190    -4.98110960
H        0.21539550    -8.65214160    -4.18510960
C       -2.11160450    -5.29214190    -4.29110960
O       -2.80060460    -4.89414220    -5.18710950
N       -2.18360450    -4.90514180    -2.99910950
H       -1.41760440    -5.16714190    -2.39010950
C       -3.07960440    -3.95014190    -2.40810940
H       -4.11060430    -4.16614200    -2.68710950
C       -2.85860440    -4.08414170    -0.86110950
H       -3.50160460    -3.29714200    -0.46910950
H       -3.34360460    -4.96314190    -0.43610950
C       -1.46260450    -3.96314190    -0.39310950
O       -0.47360450    -4.11114220    -1.09110950
N       -1.25160440    -3.70314190     0.87489050
H       -0.28560450    -3.77214190     1.17089060
H       -2.03160450    -3.43214200     1.46089050
C       -2.89960460    -2.46414180    -2.88310960
O       -3.85760450    -1.73514190    -3.13710950
N       -1.64160440    -2.05814190    -3.10110950
H       -0.92260450    -2.70614190    -2.80510950
C       -1.24260450    -0.65414190    -3.42410950
H       -1.84960450    -0.11914190    -2.69310950
C        0.27939550    -0.19414190    -3.25910950
H        0.83039550    -0.62714200    -4.10310940
H        0.23739550     0.90185810    -3.24410940
C        0.94239550    -0.59414190    -1.91410950
N        1.23539560     0.20585810    -0.82810950
C        1.95439550    -0.48914190     0.04489050
H        2.33039550    -0.06014190     0.96189050
N        2.11339550    -1.74514200    -0.45710950
H        2.79539560    -2.44014190    -0.18610950
C        1.54139550    -1.87614190    -1.68210950
H        1.67239550    -2.70914200    -2.35810950
C       -1.70460450    -0.06014190    -4.76310970
O       -1.87460450     1.12485800    -4.93410970
N       -2.00560450    -0.91814190    -5.73410940
H       -1.97460450    -1.88314190    -5.42810960
C       -1.89460440    -0.47214190    -7.12510970
H       -0.89460450    -0.05714190    -7.25510930
C       -1.92260440    -1.65614190    -8.13810920
H       -2.97760440    -1.88114190    -8.29210950
C       -1.40360450    -1.23014190    -9.54610920
H       -1.52160450    -2.07914190   -10.23110960
H       -1.99060450    -0.38814190    -9.93410970
H       -0.36660450    -0.88914190    -9.44610980
C       -1.02160450    -2.87714200    -7.72210930
H       -1.05360450    -3.63814190    -8.51210980
H        0.03539550    -2.60814190    -7.60410930
H       -1.40560450    -3.29114200    -6.78210930
C       -2.89560440     0.56685810    -7.52110960
O       -4.03860430     0.29885810    -7.28610940
N       -2.57860450     1.71085810    -8.10610960
H       -1.61160450     1.96085810    -8.27110960
C       -3.63260460     2.59885810    -8.60410980
H       -4.35260440     2.75885800    -7.80110930
C       -2.93660450     3.98585800    -8.84710980
H       -2.13760450     3.84585810    -9.57510950
H       -3.62860440     4.66785810    -9.34110930
C       -2.38260460     4.62885810    -7.52710960
H       -1.91860450     3.86585810    -6.90210960
H       -1.59260450     5.37185810    -7.63610940
C       -3.43160440     5.26685810    -6.63410950
O       -4.16960430     6.21085790    -6.90510940
N       -3.61360450     4.71185830    -5.46510930
H       -4.36660430     4.94085790    -4.82710930
H       -3.00560450     3.98785810    -5.10210940
C       -4.19860460     2.12885810    -9.95110990
O       -3.46360450     1.63385810   -10.81310940
N       -5.50260450     2.25185800   -10.18010900
H       -6.06760450     2.60685800    -9.41810990
C       -6.12160440     2.09585810   -11.49510960
H       -5.97060440     1.05485810   -11.77911000
C       -7.60960440     2.37585810   -11.41110990
H       -7.80860470     3.44085810   -11.29110910
H       -8.10060410     2.09685800   -12.34410950
O       -8.36760430     1.87885810   -10.30110930
H       -8.51560400     0.93385810   -10.37810990
C       -5.48460440     3.06485800   -12.56110950
O       -5.22660450     4.21385810   -12.30410960
N       -5.32688254     2.57601383   -13.79883496
H       -5.68251641     1.63973037   -13.97756218
C       -4.62994223     3.26226658   -14.90629965
H       -4.22463517     4.20589108   -14.54048655
C       -3.44642845     2.37871842   -15.32333908
H       -2.88705567     2.03908223   -14.44530047
H       -3.78800884     1.48845815   -15.85935339
H       -2.76546038     2.92514294   -15.98753210
C       -5.53184772     3.59401664   -16.12046670
O       -6.64872808     3.12193720   -16.19433104
N       -5.02511460     4.35217869   -17.10467464
H       -4.10243854     4.73526650   -16.95656487
C       -5.68850473     4.67489161   -18.39183877
H       -4.97601279     5.27023573   -18.96088008
C       -5.89052026     3.37986604   -19.21322088
H       -5.01215759     2.73920203   -19.11599425
H       -6.74367984     2.84138828   -18.80665069
C       -6.10436908     3.67490355   -20.70565228
H       -6.59225285     4.64391564   -20.81714043
H       -5.12323427     3.76425609   -21.17786088
C       -6.94282903     2.64702952   -21.48158538
O       -7.10297294     2.88581908   -22.69999161
O       -7.44801694     1.64110472   -20.92903065
C       -6.95661870     5.56652161   -18.27182503
O       -8.04479677     5.17598405   -18.66323221
N       -6.82960460     6.74685810   -17.64910890
H       -5.89460470     7.02285810   -17.37410930
C       -7.86660430     7.53485820   -17.01610950
H       -7.24060440     8.17185780   -16.39210890
C       -8.69460490     8.38685800   -18.06410980
H       -9.11160470     7.75185820   -18.84610940
H       -9.50160410     8.87985800   -17.52211000
C       -7.74460460     9.52385810   -18.65810970
H       -8.21760460    10.50385760   -18.60210990
H       -6.81660460     9.59885790   -18.09111020
C       -7.46760460     9.26585770   -20.17210960
O       -8.31960490     9.51585770   -21.01410870
N       -6.39360430     8.69485760   -20.69310950
H       -6.51060440     8.48385810   -21.67710880
H       -5.56560470     8.48585800   -20.14711000
C       -8.76860430     6.60185810   -16.17111020
O      -10.02160450     6.60685830   -16.32411000
N       -8.11660480     5.75485800   -15.38010980
H       -7.11160470     5.84285780   -15.47610950
C       -8.71760460     4.82885790   -14.42410950
H       -7.87560460     4.29285810   -13.98610970
C       -9.49460410     5.54385810   -13.39110950
H      -10.41060450     5.93285800   -13.85310940
H       -9.80260470     4.74685810   -12.70410920
C       -8.74760440     6.60385800   -12.55810930
N       -8.36460490     7.82385830   -12.96810910
C       -7.64260440     8.35085770   -11.96810910
H       -7.12060450     9.29485800   -12.01510910
N       -7.70660450     7.62485790   -10.87210940
H       -7.23260450     7.80685810    -9.99910930
C       -8.32860470     6.45885800   -11.21010970
H       -8.37060450     5.57585810   -10.59010980
C       -9.56960490     3.72985820   -15.07110980
O      -10.37160490     3.11185810   -14.43710990
N       -9.43310963     3.49114557   -16.38296056
H       -8.74431056     4.03646653   -16.89412253
C      -10.12842540     2.42272823   -17.10868447
H      -11.18030287     2.45098104   -16.83720410
C      -10.03364715     2.70349380   -18.61242997
H      -10.47024848     3.67492152   -18.84059688
H       -8.98998839     2.71478620   -18.91714221
C      -10.77256939     1.65027149   -19.40921310
O      -11.90877870     1.32994363   -19.13887923
N      -10.13820086     1.04993280   -20.38280337
H      -10.63083957     0.39296360   -20.98130274
H       -9.17577626     1.32690336   -20.60233757
C       -9.60415086     1.00894236   -16.77834258
O      -10.38196982     0.07709742   -16.64864935
N       -8.28983116     0.84381277   -16.62456590
H       -7.70035463     1.67159282   -16.70020712
C       -7.67391625    -0.37492024   -16.08925961
H       -8.18810123    -1.25074195   -16.48892738
C       -6.19862434    -0.45132137   -16.51890924
H       -5.68054559     0.43176410   -16.15349126
H       -5.74699445    -1.33362385   -16.06240893
C       -6.02416773    -0.54298110   -18.04501988
H       -6.60485484    -1.38489859   -18.41734944
H       -6.40378272     0.36193726   -18.51801672
C       -4.56300189    -0.71249013   -18.45663711
O       -3.68225386    -0.00427374   -18.02266267
N       -4.24468096    -1.66062670   -19.30951703
H       -3.27459765    -1.74702762   -19.55363868
H       -4.93723573    -2.33976193   -19.61895293
C       -7.85773399    -0.37390047   -14.56239260
O       -6.98002302     0.03926514   -13.82208759
N       -9.06822224    -0.72990737   -14.12632609
H       -9.73528463    -1.03224963   -14.82952950
C       -9.58035626    -0.51470666   -12.76677302
H       -9.33410148     0.50214908   -12.48209124
C      -11.12062342    -0.58013013   -12.74992762
H      -11.44686547    -0.72973469   -11.72276210
H      -11.49566102     0.39290144   -13.06701084
C      -11.74256760    -1.65973882   -13.64554287
O      -11.27282491    -2.81167899   -13.58451044
O      -12.67239590    -1.33596135   -14.42549419
C       -8.92431262    -1.41639349   -11.70253976
O       -8.33809891    -0.90474238   -10.75556557
N       -8.99252999    -2.73969961   -11.87821982
H       -9.58191352    -3.07262013   -12.64509288
C       -8.23103358    -3.73609419   -11.10242789
H       -7.88803778    -3.26203384   -10.18328646
C       -9.09227784    -4.94472301   -10.67907213
H       -8.41913914    -5.71745488   -10.31445767
C      -10.01729382    -4.56662325    -9.51736540
H       -9.44075504    -4.15911450    -8.67834037
H      -10.75409033    -3.81512338    -9.82929115
H      -10.55152742    -5.45261406    -9.15627394
C       -9.94349777    -5.55757991   -11.79872674
H       -9.33506795    -5.77735932   -12.68193218
H      -10.39858162    -6.49685950   -11.46182458
H      -10.75001946    -4.87882399   -12.10137974
C       -6.97238084    -4.18675053   -11.85393422
O       -7.02446186    -4.57486211   -13.01026087
N       -5.82104974    -4.13736856   -11.18095861
H       -5.83207383    -3.77928249   -10.23303300
C       -4.49567223    -4.39099636   -11.75444177
H       -4.59346982    -5.18972757   -12.49338358
C       -4.00745003    -3.12525282   -12.49260494
H       -2.98448240    -3.28386883   -12.82886474
H       -4.62644919    -2.99373118   -13.38034032
C       -4.06267475    -1.81583974   -11.70820656
O       -4.39945235    -1.73433461   -10.54700219
N       -3.69877151    -0.73193341   -12.34849907
H       -3.67463557     0.13133979   -11.80511517
H       -3.49033914    -0.75695435   -13.32858239
C       -3.49346537    -4.89930780   -10.69273927
O       -3.65335921    -4.65319631    -9.50826446
N       -2.48229640    -5.66852117   -11.11741327
H       -2.36890536    -5.79312618   -12.11709925
C       -1.72534869    -6.56905966   -10.21917922
H       -2.31819846    -6.75652133    -9.32272345
C       -1.53545119    -7.91345686   -10.93014113
H       -1.17344375    -8.64283448   -10.20343071
H       -2.49141885    -8.26333640   -11.32395104
O       -0.58542770    -7.81418215   -11.98003414
H       -0.98741978    -7.43597062   -12.78524373
C       -0.35082586    -6.06678608    -9.74511366
O        0.11178629    -6.45841859    -8.69025893
N        0.32139550    -5.26114180   -10.57310960
H       -0.18060450    -4.97414210   -11.40411000
C        1.71239550    -4.78714180   -10.51710990
H        1.89939550    -4.27514170   -11.46210960
C        1.78539550    -3.65414190    -9.48810960
H        0.94139550    -3.00014190    -9.70510960
H        1.80339550    -4.03514190    -8.46710970
C        2.99939560    -2.69714190    -9.51810930
H        3.83939550    -3.31114200    -9.84210970
C        2.64139560    -1.70914200   -10.68010900
H        2.19139550    -2.16914200   -11.56910990
H        1.98439550    -0.88314190   -10.37910940
H        3.58039550    -1.26914190   -11.03910920
C        3.45739560    -2.05214190    -8.23010920
H        4.18739560    -1.23714200    -8.30810930
H        2.64639540    -1.64714190    -7.61210970
H        3.93139550    -2.79214190    -7.57310960
C        2.72039560    -5.88514180   -10.24610900
O        3.78239560    -5.70014190    -9.69510940
N        2.35639550    -7.11014180   -10.63310910
H        1.38339560    -7.19314190   -10.90510940
C        3.04739550    -8.27514170   -10.21310900
H        2.98239540    -8.50514220    -9.15010930
H        2.45839550    -9.03414150   -10.72910980
C        4.46139570    -8.52814200   -10.65210910
O        5.12139560    -9.30114170   -10.00810910
N        4.87839560    -7.87614200   -11.77010920
H        4.21239570    -7.25814200   -12.21810910
C        6.29339550    -7.83514210   -12.16410920
H        6.68039560    -8.85414220   -12.16210940
C        6.40439560    -7.26414200   -13.65510940
H        5.98639540    -7.91214180   -14.42510990
H        5.73239560    -6.40614180   -13.62410930
C        7.84339570    -6.88314200   -14.02810960
H        8.14739510    -6.13914200   -13.29110910
C        8.80039600    -8.06114200   -14.05310920
H        8.31439590    -8.99514200   -14.36010930
H        9.60939600    -7.84114170   -14.76010990
H        9.15339570    -8.17514230   -13.02010920
C        7.60939550    -6.33814190   -15.40810970
H        6.72839550    -5.68614200   -15.44710920
H        8.42939570    -5.61014180   -15.44910910
H        7.78139540    -6.96614170   -16.29110910
C        7.10739560    -7.16914180   -11.10510920
O        8.23939510    -7.49214170   -10.88110920
N        6.64039560    -6.11914210   -10.38010980
H        5.77539540    -5.67514180   -10.66410920
C        7.32639550    -5.49314210    -9.26810930
H        8.35439590    -5.29914190    -9.57210920
C        6.74039550    -4.06914190    -8.78910920
H        5.66539570    -4.18114190    -8.64610960
C        7.24939540    -3.62714200    -7.41810940
H        6.89239550    -4.37014200    -6.69410940
H        8.34639550    -3.63314200    -7.43610950
H        6.92139530    -2.62314200    -7.12110950
C        7.05739550    -2.90414190    -9.74410920
H        6.39839550    -2.11714200    -9.37910940
H        8.10639570    -2.63414190    -9.62210940
C        6.63739540    -3.29614190   -11.19510940
H        6.58339550    -2.37414190   -11.78610990
H        7.26339530    -4.02314190   -11.72710990
H        5.61539550    -3.67114190   -11.33310990
C        7.33539530    -6.49114180    -8.08810900
O        8.28939530    -6.48214200    -7.30110930
N        6.27939560    -7.34914210    -7.88610940
H        5.45839550    -7.26714180    -8.47410960
C        6.17839570    -8.27614210    -6.80210970
H        6.34539560    -7.79414180    -5.83910940
C        4.88239570    -8.96914200    -6.64010950
H        4.02539540    -8.30314160    -6.54210950
H        4.66139550    -9.53914170    -7.54310940
O        4.78739550    -9.90714170    -5.54310940
H        3.96639560    -9.71514230    -5.08310940
C        7.29139570    -9.31314180    -6.95210930
O        8.24439530    -9.32914160    -6.20410970
N        7.30839540   -10.05014230    -8.05810930
H        6.60739560    -9.94314190    -8.78110980
C        8.45139600   -10.86014180    -8.45310970
H        8.46739580   -11.74314210    -7.81510930
C        8.26039510   -11.63714220    -9.66610910
H        9.28339580   -11.92914200    -9.90510940
H        7.60739560   -12.49214170    -9.49210930
O        7.78039550   -10.82314210   -10.73410990
H        7.50639530   -11.38814160   -11.46010970
C        9.81039520   -10.19914150    -8.39010910
O       10.70739560   -10.85014150    -7.92110970
N       10.00339510    -8.90114210    -8.74210930
H        9.24639510    -8.38814160    -9.17910960
C       11.28239540    -8.19714160    -8.68510910
H       12.09039590    -8.67714210    -9.23710920
C       11.09739590    -6.84514190    -9.38510990
H       10.09139540    -6.42914200    -9.34910960
H       11.73639580    -6.06614210    -8.96910950
C       11.49539570    -6.88814210   -10.93810940
H       12.56239510    -7.09914210   -11.01410960
H       10.93539520    -7.63314200   -11.50210950
C       11.24539570    -5.52714200   -11.52510930
H       11.67339520    -5.44514180   -12.52410980
H       10.15739540    -5.46614170   -11.54810910
N       11.71839520    -4.45814180   -10.70610900
H       12.59739590    -4.57014180   -10.22110940
C       11.24939540    -3.23814200   -10.60110950
N       10.12639520    -2.83414200   -11.13010980
H        9.91539570    -3.20014190   -12.04710960
H        9.64439580    -2.02114200   -10.77510930
N       11.79839520    -2.26614190    -9.85710910
H       12.61039540    -2.45014190    -9.28610990
H       11.29839520    -1.40714190    -9.67310910
C       11.82739540    -8.06614210    -7.25510930
O       13.02039530    -8.33414170    -6.99710940
N       11.03439520    -7.55614190    -6.28410960
H       10.10939600    -7.24014190    -6.54710960
C       11.44439510    -7.44314190    -4.90610930
H       12.51139550    -7.21814200    -4.91810940
C       10.70039560    -6.31114200    -4.29010960
H        9.63139530    -6.52014210    -4.34110930
H       10.92039590    -6.37314180    -3.22510960
C       11.11239530    -4.92914200    -4.87710950
H       10.92139530    -4.88014170    -5.94910960
H       10.61639600    -4.10214190    -4.36910960
C       12.64939590    -4.61014180    -4.71710970
H       12.92239570    -4.52814200    -3.66510940
H       13.26139550    -5.32214210    -5.27110960
C       12.87439540    -3.31514190    -5.46510930
H       12.59939580    -3.38314200    -6.51810930
H       12.33439540    -2.52914190    -4.93610950
N       14.24739550    -2.77314190    -5.45510960
H       14.64539530    -2.57914190    -4.54710960
H       14.82839580    -3.47114180    -5.89710950
H       14.35739520    -1.95514190    -6.03710940
C       11.38139530    -8.79314230    -4.18510960
O       12.02639580    -8.98714160    -3.17610960
N       10.75439550    -9.84114170    -4.77010970
H       10.15239520    -9.58614160    -5.54310940
C       10.90639590   -11.20114230    -4.28810930
H       10.98339560   -11.24814220    -3.20110940
C        9.70539570   -12.06614210    -4.71210960
H        9.66939540   -12.21114160    -5.79210950
C        9.66839500   -13.48314190    -4.21610930
H       10.37139510   -14.16314220    -4.71310950
H        9.81139560   -13.53414150    -3.13010950
H        8.67139530   -13.89414220    -4.41310930
O        8.50239560   -11.51714230    -4.36610940
H        8.19939520   -11.10714150    -5.18010950
C       12.25339510   -11.77714160    -4.82010940
O       12.75739570   -12.69914150    -4.18110940
N       12.77239510   -11.31514170    -5.93810940
H       12.33939550   -10.59414200    -6.50410940
C       14.15539550   -11.68714240    -6.32210970
H       14.26339530   -12.77214150    -6.29010960
C       14.42339520   -11.21014210    -7.75610970
H       13.53139590   -11.41414170    -8.34810920
H       14.49039550   -10.12514210    -7.84110930
O       15.64939590   -11.97314170    -8.16210940
H       16.35439490   -11.77614210    -7.54010960
C       15.21839520   -11.03314210    -5.39810940
O       16.09539600   -11.80114170    -5.00910950
N       14.99639510    -9.83014200    -4.94510940
H       14.34739590    -9.23114200    -5.44010930
C       15.81339550    -9.17514230    -3.96210960
H       16.87039570    -9.18214230    -4.22810940
C       15.34439560    -7.67814210    -3.87210940
H       15.44239520    -7.16214180    -4.82710930
H       14.27839570    -7.63914200    -3.65110950
C       16.13139530    -6.81414180    -2.87710950
H       15.60839560    -5.90514180    -2.58010960
H       16.22739600    -7.33214190    -1.92310950
C       17.59339520    -6.53214220    -3.36010960
O       18.04339600    -5.41314170    -3.30710960
O       18.34839630    -7.42014170    -3.81610940
C       15.74839590   -10.00114150    -2.69510940
O       16.77839470   -10.27114200    -2.09010960
N       14.53539560   -10.37714200    -2.31410960
H       13.72239590   -10.08214190    -2.84310940
C       14.38539510   -11.15314200    -1.07110950
H       14.72839550   -10.53114220    -0.24410950
C       12.88639550   -11.28514190    -0.86310950
H       12.67039590   -11.63814160     0.15389050
H       12.30639550   -10.37514210    -1.06010950
H       12.45839600   -12.03114220    -1.54310950
C       15.03839590   -12.54814150    -0.97910950
O       15.76839540   -12.74714180    -0.06210950
N       14.84739590   -13.41614150    -2.05210950
H       14.25139520   -13.10514160    -2.81010940
C       15.62339590   -14.66114230    -2.25210950
H       15.62339590   -15.27214150    -1.34910950
C       15.05739590   -15.46514230    -3.44010950
H       14.87239550   -14.75114150    -4.24210930
C       15.99439530   -16.55214120    -3.90710950
H       16.23939510   -17.23014260    -3.08010960
H       15.53539560   -17.18414120    -4.67810960
H       16.84939580   -16.01114270    -4.33110950
C       13.75939560   -16.17614170    -2.90910960
H       13.13339520   -15.53414150    -2.27710940
H       13.20439530   -16.50814250    -3.79610940
H       13.88839530   -17.07014270    -2.28610940
C       17.11339570   -14.34914210    -2.36710950
O       17.87739560   -15.23914150    -2.02710940
N       17.53339580   -13.18814180    -2.79410960
H       16.93839650   -12.42314150    -3.08710960
C       18.95639610   -12.99214170    -2.97210960
H       19.45439530   -13.91214180    -3.27910950
C       19.28939630   -12.03214170    -4.13210960
H       18.69239620   -12.28414150    -5.00910950
H       18.87139510   -11.07414150    -3.82310940
C       20.83439640   -11.88514230    -4.47910930
H       20.91339490   -11.03814220    -5.16010950
H       21.33939550   -11.68814180    -3.53410960
C       21.51339530   -13.10214230    -5.11310960
O       22.59939580   -12.81814190    -5.66610960
O       21.11639600   -14.28514190    -5.02210950
C       19.58339500   -12.61314200    -1.64310940
O       20.64039610   -13.04914190    -1.25910950
N       18.94139480   -11.75314240    -0.90310950
H       18.03539470   -11.53414150    -1.30010950
C       19.41839600   -11.31614210     0.44289050
H       20.46939470   -11.06014160     0.30789050
C       18.58739470   -10.14214230     0.99489050
H       17.56339650   -10.46714210     0.80889050
C       18.83639530    -9.89914230     2.47989060
H       19.90739630    -9.90414240     2.71689060
H       18.51239590    -8.98414230     2.99189040
H       18.40239520   -10.71014210     3.07689050
C       18.84639550    -8.77314190     0.29789050
H       19.72339630    -8.27614210     0.71289050
H       18.83539580    -8.86714170    -0.78810950
C       17.56639480    -7.86814210     0.53489050
H       17.61739540    -6.98214200    -0.11010950
H       16.76139640    -8.44914150     0.06689050
H       17.55839540    -7.64514210     1.60889050
C       19.45539470   -12.54314230     1.41889050
O       20.42039490   -12.72914220     2.09789060
N       18.53839490   -13.49014190     1.28889050
H       17.77339550   -13.21114160     0.68589050
C       18.53839490   -14.80314160     1.88089050
H       18.63239480   -14.65414240     2.95589040
C       17.19539640   -15.42514230     1.72389050
H       16.36839490   -14.72014240     1.63189050
H       17.10839460   -15.98114200     0.79089050
C       16.89839550   -16.41914180     2.90289040
H       17.73739620   -17.11514280     2.92689060
C       16.67839620   -15.80714230     4.25489040
H       16.45239640   -16.57914160     5.00089070
H       17.64939500   -15.44614220     4.61389060
H       15.89139560   -15.04714200     4.34889030
C       15.65539550   -17.28914260     2.58089040
H       15.68939590   -17.66114230     1.54889050
H       15.65439510   -18.13014220     3.28489040
H       14.68239590   -16.81014250     2.74789050
C       19.74939540   -15.70414160     1.58389060
O       20.16139600   -16.45014190     2.46489050
N       20.38339610   -15.53814220     0.40689050
H       19.96239470   -15.00214200    -0.34310950
C       21.63939480   -16.18814280     0.10389050
H       21.57139590   -17.24714280     0.35089050
C       21.78739550   -16.14014240    -1.44610950
H       20.89539530   -16.55914120    -1.91210950
H       22.04639630   -15.13414190    -1.77510950
C       23.00439640   -17.06314280    -1.89010950
H       23.84639550   -16.66914180    -1.32110950
H       22.66939540   -18.05114170    -1.57410940
C       23.29939460   -16.89414220    -3.44410940
H       23.25039480   -15.81914230    -3.61810950
H       24.32339480   -17.24714280    -3.56710960
C       22.31739620   -17.68914220    -4.29410930
H       22.98339460   -18.47314260    -4.65410950
H       21.59039500   -18.16314130    -3.63410950
N       21.70339580   -16.93314170    -5.41010950
H       22.36839490   -16.70214270    -6.13510940
H       21.04839520   -17.52214240    -5.90510940
H       21.10139470   -16.20014190    -5.06310940
C       22.82039640   -15.62414170     0.90189050
O       23.80039600   -16.32814220     1.21789050
N       22.77639580   -14.33114150     1.19689050
H       21.94839480   -13.81214240     0.92989050
C       23.82439610   -13.62214180     1.94389060
H       24.83639530   -13.77414230     1.56789050
C       23.56239510   -12.09114170     2.10189060
H       22.68739510   -11.96314240     2.73889040
H       24.39139560   -11.69114210     2.68489050
C       23.45339580   -11.40314200     0.69489050
H       22.86339570   -12.01414200     0.01089050
C       22.90239520   -10.02614210     0.84089050
H       22.01239590   -10.05714230     1.48189060
H       23.63039590    -9.42614170     1.40189050
H       22.68939590    -9.54914190    -0.12410950
C       24.89339640   -11.24214170     0.15589050
H       24.95339580   -10.65314200    -0.76810950
H       25.43039510   -10.77014160     0.98689050
H       25.48639490   -12.13914200    -0.06110950
C       23.72339630   -14.17614170     3.39889050
O       24.73039630   -14.40914150     4.09789040
N       22.53139500   -14.42514230     3.89989040
H       21.74139600   -14.19514180     3.30889060
C       22.27039530   -14.95414160     5.20189050
H       22.73839570   -14.34814170     5.97789050
C       20.72139550   -14.85614200     5.46489050
H       20.21639630   -15.44214150     4.69789030
H       20.48439600   -15.36814210     6.39789060
C       20.22039600   -13.44814210     5.48689030
H       20.68739510   -12.90114210     6.30589060
H       20.51539610   -12.93914220     4.56889060
S       18.46039580   -13.29714200     5.61289070
C       18.13439560   -13.78814220     7.31289050
H       17.14539530   -13.43614200     7.62989040
H       18.07739640   -14.88014220     7.39889050
H       18.90839580   -13.30014230     7.91689060
C       22.71939470   -16.40414240     5.35489030
O       23.56539540   -16.77614210     6.12589070
N       22.23239520   -17.24014280     4.40789030
H       21.48139570   -16.82314110     3.87089060
C       22.55639460   -18.64414220     4.28089050
H       22.19439510   -19.14214130     5.17989060
C       21.82539560   -19.21814160     3.09389040
H       22.18039510   -18.73114200     2.18589040
H       22.02239610   -20.27714160     2.92389060
O       20.42439460   -19.17414280     3.27389050
H       20.12039570   -18.27014160     3.38289050
C       23.99939540   -18.94914250     4.24689050
O       24.39639470   -19.75114250     5.12489030
N       24.73539540   -18.30814170     3.28889060
H       24.30139540   -17.69814110     2.60489060
C       26.20239640   -18.18714140     3.38689040
H       26.61839490   -19.14814190     3.08589050
C       26.76839640   -17.10414120     2.43989060
H       26.12539480   -16.22814180     2.52589060
C       28.24939540   -16.70114140     2.61789060
H       28.36639600   -16.22914120     3.60089040
H       28.98839570   -17.50414280     2.50589060
H       28.51939580   -15.97314170     1.84189060
O       26.66839600   -17.61814120     1.10889050
H       25.81539540   -18.04914280     1.01589050
C       26.81439590   -17.91114230     4.78789040
O       27.62939640   -18.56814190     5.30489060
N       26.31839560   -16.77814100     5.41889050
H       25.66939540   -16.19814110     4.90189030
C       26.83839610   -16.36814120     6.72489070
H       27.88639640   -16.16614150     6.50789070
C       26.11839490   -15.14614200     7.17389060
H       25.05839540   -15.39614200     7.20189050
C       26.58939550   -14.73514180     8.59889030
H       26.40839580   -15.42914200     9.42889020
H       27.67639540   -14.62414170     8.49389080
H       26.08039470   -13.77714160     8.75889020
O       26.43039510   -14.04114150     6.29389050
H       25.95539470   -14.24014190     5.48389050
C       26.71939470   -17.51314160     7.76189040
O       27.67839620   -17.77914240     8.48189070
N       25.46239470   -18.08814240     7.85189060
H       24.77739520   -17.62414170     7.26789050
C       25.12939640   -19.11014180     8.82689090
H       25.41539570   -18.82814220     9.83989050
C       23.61239620   -19.33014110     8.72989080
H       23.17539600   -18.33314130     8.85989090
H       23.36639600   -19.70514110     7.72889040
C       22.95439530   -20.22214130     9.76589010
C       21.67239570   -20.68514250     9.53089050
H       21.20439530   -20.39014240     8.60389040
C       20.99239540   -21.46314240    10.46689030
H       19.94239620   -21.62514110    10.27189060
C       21.66139600   -21.95614240    11.61989020
H       21.18539620   -22.57914160    12.36189080
C       22.99739650   -21.53314210    11.86189080
H       23.47539520   -21.84914210    12.77689080
C       23.65639500   -20.72814180    10.92889020
H       24.64739610   -20.40614130    11.21189020
C       25.79839520   -20.47914120     8.65789030
O       26.40839580   -21.05614280     9.52089020
N       26.00039480   -20.82614140     7.35489030
H       25.67739490   -20.27614210     6.56789060
C       26.66639520   -22.15114210     7.02289060
H       26.08739470   -22.92714120     7.52189060
C       26.45039560   -22.37114140     5.48989060
H       25.37539480   -22.53714180     5.41589070
H       26.82739640   -21.50514220     4.94689040
C       27.12639620   -23.61314200     4.88689040
H       28.18439480   -23.74614140     5.11289070
C       26.46939470   -24.84314160     5.42889070
H       26.47939490   -24.92114260     6.52289060
H       25.45939640   -24.88914110     5.00389050
H       27.06339650   -25.67414280     5.02889060
C       27.00339510   -23.57114220     3.35689040
H       27.62139510   -22.73014260     3.01889060
H       27.26339530   -24.50314140     2.83989050
H       25.93339540   -23.45614240     3.14489050
C       28.17339520   -22.12414170     7.41989040
O       28.53039550   -23.05514140     8.08989050
N       28.98239520   -21.12414170     7.16189050
H       28.68039510   -20.35714150     6.57289030
C       30.34839630   -21.11214260     7.82889030
H       30.65539550   -22.13314250     7.59989070
C       31.25239560   -20.15314100     7.15589050
H       31.12239650   -19.16514210     7.59789040
C       32.77039720   -20.48114200     7.24589060
H       33.11739730   -20.42714120     8.28489020
H       32.87439730   -21.52314190     6.91989040
H       33.38939670   -19.77914240     6.67389060
C       30.93439480   -19.92414280     5.65389060
H       30.01239590   -19.35614200     5.47489070
H       31.78939630   -19.34114270     5.28789040
H       30.83839610   -20.87214280     5.11089040
C       30.34439470   -20.94814110     9.35389040
O       31.29439540   -21.41614150     9.95089050
N       29.25239560   -20.33714100     9.92689040
H       28.36839490   -20.26314160     9.43889050
C       29.10939600   -20.40414240    11.41289040
H       30.08039470   -20.06914140    11.77989010
H       28.26639560   -19.77914240    11.70789050
C       28.80539510   -21.83214190    11.91889100
O       29.18639560   -22.22514150    12.97289090
N       28.20739560   -22.71214100    11.10189060
H       27.71839520   -22.30714230    10.31289010
C       27.96839520   -24.15614130    11.39089010
H       27.76239590   -24.21514130    12.45989040
C       26.75439640   -24.73714260    10.58689020
H       26.98939510   -24.55214120     9.53889080
H       26.62939640   -25.80814170    10.74589060
C       25.40639500   -24.07314110    10.78289030
H       25.48439600   -22.98714260    10.83689020
C       24.29939460   -24.37614250     9.84589000
H       24.57739640   -23.78414150     8.96489050
H       24.27639580   -25.44514270     9.60189060
H       23.33839610   -23.96114160    10.17489050
C       24.89939500   -24.59914210    12.12889100
H       25.55039600   -24.31214140    12.96389010
H       23.88039590   -24.26214220    12.35789010
H       24.97139550   -25.69314190    12.17189030
C       29.19639590   -25.06114200    11.09789090
O       29.51239590   -25.85614200    12.00789070
N       29.96739580   -24.82414250    10.02689080
H       29.55839540   -24.20114140     9.33989050
C       31.26539610   -25.46414180     9.90489010
H       31.07939530   -26.53814130     9.91689010
C       31.83639530   -25.21014210     8.56189060
H       31.97739600   -24.12914280     8.54489040
H       32.70739360   -25.81214140     8.30389020
S       30.75339510   -25.56614110     7.18689060
H       29.74939540   -24.68614200     7.23289060
C       32.24639510   -25.19414140    11.02189060
O       32.92139430   -26.03314210    11.56889060
N       32.40039440   -23.89714240    11.40789030
H       31.77639580   -23.22614100    10.97689060
C       33.19639590   -23.40314100    12.54489040
H       34.21239470   -23.76914220    12.40089040
C       33.04939650   -21.85114100    12.62889100
H       33.04639430   -21.39914130    11.63689040
H       32.11639400   -21.60014150    13.13289070
C       34.18739700   -21.25814250    13.49089050
H       33.79539490   -20.29514120    13.81689070
H       34.34239580   -21.72314260    14.46389010
C       35.51739500   -20.97314260    12.91089060
O       35.90739440   -21.37114140    11.79989050
N       36.31939700   -20.30114170    13.67989060
H       37.19539640   -19.95214270    13.30889030
H       36.02839660   -20.05714230    14.61889080
C       32.67839430   -23.99314120    13.83089070
O       33.48139570   -24.40414240    14.64989090
N       31.32839580   -24.11514280    14.04189010
H       30.69139480   -23.64614110    13.40889070
C       30.74339490   -24.98414230    15.09689040
H       31.13639640   -24.57114220    16.02589040
C       29.23439600   -24.85314180    15.23089030
H       28.78839490   -25.41614150    14.40289020
H       28.85839460   -25.17414280    16.21088980
H       29.04439540   -23.77714160    15.12689020
C       31.15539550   -26.42114260    15.00789070
O       31.60239600   -26.95314220    16.00689130
N       31.04539490   -27.12314220    13.85889050
H       30.81239510   -26.63314250    13.00389100
C       31.47139550   -28.50014110    13.83689020
H       30.97939490   -29.10314180    14.59989070
C       31.12239650   -29.16314130    12.42489050
H       31.61939620   -28.58714100    11.64489080
C       31.69539640   -30.59814260    12.26989080
H       31.34139630   -31.24914170    13.07889080
H       31.42139630   -30.86414150    11.24189090
H       32.78739550   -30.66514210    12.35189060
C       29.59839630   -29.17314150    12.24489020
H       29.09239580   -29.95814130    12.80689050
H       29.09139630   -28.24514200    12.50889020
C       29.21639630   -29.31714250    10.74589060
H       28.13439560   -29.49914170    10.74389080
H       29.50539590   -28.44514270    10.14689060
H       29.68739510   -30.20114140    10.29889010
C       32.97639470   -28.63614270    14.10689070
O       33.37139510   -29.43814280    15.00789070
N       33.88239670   -27.76214220    13.63589100
H       33.60639570   -27.16114230    12.86889080
C       35.33539580   -27.76014140    14.06089020
H       35.76539610   -28.71314240    13.75389100
C       36.06139370   -26.60514260    13.36389060
H       35.46239470   -25.69414140    13.34989070
H       37.04739380   -26.53014180    13.82289030
C       36.35039520   -26.90314100    11.87089060
O       36.79539490   -28.02914240    11.52889060
O       36.14439390   -26.07614140    10.97989080
C       35.59839630   -27.59114270    15.55289080
O       36.49439620   -28.18114280    16.13989070
N       34.78839490   -26.79014210    16.23188970
H       34.06239700   -26.41814230    15.63089080
C       34.73139570   -26.63514140    17.70989040
H       35.75039670   -26.55314250    18.08889010
C       34.10639570   -25.23114200    18.06989100
H       33.12339400   -25.19914250    17.59988980
H       34.08039470   -25.17514230    19.15789030
C       34.86639400   -23.97014240    17.58989140
H       35.40239720   -24.22814180    16.67589000
C       33.78639600   -22.85314180    17.28889080
H       34.25439450   -21.97214130    16.83289150
H       32.95539470   -23.17314150    16.64789010
H       33.32439420   -22.45214270    18.19989010
C       35.99839400   -23.46914100    18.47589110
H       36.63639450   -24.33714100    18.68288990
H       36.59539410   -22.75614170    17.89389040
H       35.55939480   -22.96014210    19.34288980
C       34.05439380   -27.80714230    18.47889140
O       34.32439420   -27.96514130    19.68389130
N       33.41339490   -28.76714130    17.82289120
H       33.21139530   -28.49414250    16.86889080
C       32.95639420   -30.09614180    18.39089010
H       32.82039640   -30.02914240    19.46989060
C       31.51539610   -30.31414220    17.89389040
H       31.51739500   -30.32714270    16.80488970
H       31.28239630   -31.30414200    18.28388980
C       30.36739540   -29.33114240    18.28789140
H       30.69339560   -28.35014150    17.94289020
H       29.40039630   -29.62414170    17.87788960
C       30.35739520   -29.23814200    19.77989010
H       30.49939540   -30.21814160    20.23689080
H       31.20539470   -28.67214200    20.16588970
N       29.10139470   -28.72614100    20.27189060
H       28.36239620   -28.45914270    19.63788990
C       28.83939550   -28.59814260    21.54589080
N       29.64539530   -28.92814250    22.51889040
H       30.59239580   -29.24914170    22.38189130
H       29.20639610   -29.04414180    23.42089080
N       27.67639540   -28.07614140    21.88889120
H       26.98539540   -27.96914100    21.15888980
H       27.40739630   -27.75314140    22.80689050
C       33.88839720   -31.32014270    18.05788990
O       33.89639660   -32.34714130    18.73289110
N       34.69939420   -31.16114230    17.02489090
H       34.43139650   -30.35714150    16.46989060
C       35.69839480   -32.11314010    16.45689010
H       35.23439410   -32.74414060    15.69789030
C       36.68939590   -31.26614190    15.73189070
H       36.17039490   -30.53014180    15.10589030
H       37.28239440   -30.70214270    16.46289060
C       37.53139500   -32.10814290    14.85289100
N       38.71639630   -32.72114180    15.14089010
C       39.36939620   -32.92214200    13.97989080
H       40.42339710   -33.11914060    13.84989070
N       38.55139540   -32.49814220    12.94189070
H       38.81139370   -32.53514100    11.96589090
C       37.45039370   -31.88214110    13.49489020
H       36.84039690   -31.14114190    12.99989030
C       36.40339660   -33.08814240    17.47189140
O       36.42939380   -34.27914050    17.10589030
N       36.81739430   -32.73414230    18.67889020
H       37.06239700   -31.75114250    18.68988990
C       37.43939590   -33.57314300    19.73489000
H       38.32639690   -34.09714130    19.37989040
C       37.95739360   -32.61014180    20.80089000
H       37.18639370   -31.87314220    21.02389140
H       38.02139660   -33.15314100    21.74489020
C       39.22139740   -31.81414220    20.67389110
H       39.40139390   -31.13914110    21.51089100
C       40.48039630   -32.67414090    20.59089090
H       40.53239440   -33.11414340    21.59389110
H       40.41439440   -33.46014020    19.82888980
H       41.37139510   -32.05614090    20.42489050
C       39.34539410   -31.03014180    19.33389090
H       38.64839550   -30.18614200    19.40489010
H       40.30439380   -30.51014140    19.20989040
H       39.16739650   -31.68714140    18.47389030
C       36.56039430   -34.65414050    20.28388980
O       37.09839630   -35.62114330    20.72889140
N       35.24939730   -34.57914350    19.98188970
H       35.04139710   -33.85614010    19.30389020
C       34.26639560   -35.56314090    20.29088970
H       34.52039720   -36.02114110    21.24689100
C       32.89639660   -34.87714000    20.64389040
H       33.02439500   -34.03914260    21.32888980
H       32.51339720   -34.38314060    19.75089070
C       31.84239580   -35.82214360    21.21589090
H       30.88239480   -35.30614090    21.24588970
H       31.73539540   -36.63214110    20.49588970
C       32.19839480   -36.39914320    22.60688970
O       32.80239490   -35.65814210    23.41089060
O       31.66639520   -37.46314240    23.01589010
C       33.98639680   -36.60714340    19.27688980
O       34.00639720   -37.76814270    19.59089090
N       33.93139650   -36.16814040    18.06289100
H       33.95439530   -35.17414090    17.86689000
C       33.83939360   -37.06514360    16.89689060
H       34.58339690   -37.85814290    16.97789000
C       32.41739650   -37.69314190    16.85189060
H       32.16539380   -38.13814160    17.81488990
H       31.69439510   -36.91714100    16.60089110
C       32.25139620   -38.88114170    15.81889060
H       31.18239590   -39.03114320    15.66789050
H       32.79139710   -38.54314040    14.93389030
C       32.88339610   -40.16914370    16.34489060
O       34.08339690   -40.27414320    16.26489070
O       32.11439510   -41.07714080    16.61689000
C       34.11039730   -36.36214070    15.55689050
O       33.77039720   -35.23314290    15.38489060
N       34.74439620   -37.02114110    14.56489090
H       35.09239580   -37.96214290    14.70689010
C       34.82939530   -36.58714290    13.17289070
H       33.93339540   -35.97314070    13.08489040
C       36.10939410   -35.74214170    12.89089010
H       36.37939450   -35.07514190    13.70989040
C       37.45439530   -36.51214220    12.74789050
H       37.58739470   -37.01614380    13.71389010
H       37.40739440   -37.23114010    11.92089080
H       38.27639390   -35.78814320    12.67889020
C       35.98439410   -34.91214370    11.51289080
H       36.86539460   -34.28714370    11.36489010
H       35.83639530   -35.65514370    10.72889040
C       34.69839480   -34.04614260    11.41089060
H       33.82539370   -34.66714100    11.17389010
H       34.58939360   -33.42914200    12.31189060
H       34.89139560   -33.34914020    10.58589080
C       34.57039640   -37.74714280    12.20189090
O       34.70439530   -38.92214200    12.55389020
N       34.16639710   -37.46414180    10.98389050
H       34.11839680   -36.48014070    10.74989030
C       33.68839650   -38.30514140     9.81489090
H       33.34039690   -37.55414200     9.10489080
C       34.85839460   -39.07014080     9.10989090
H       35.25539400   -39.88914110     9.70989040
H       34.44239430   -39.45914080     8.18089010
C       36.10739520   -38.23214340     8.73489090
H       35.82539370   -37.24014280     8.38389020
H       36.71639630   -38.10314180     9.62989040
C       37.00439450   -38.90414050     7.69689040
O       37.11739730   -40.17114260     7.73889060
O       37.33439640   -38.17314150     6.72589060
C       32.38739400   -39.05814360    10.00189020
O       31.55739590   -39.04114150     9.09089090
N       32.23239520   -39.60514070    11.17489050
H       32.92039490   -39.23914340    11.82189080
C       31.03439520   -40.32314300    11.62989040
H       30.60539630   -40.80414200    10.75089070
C       31.25339510   -41.37314220    12.74889090
H       31.24039460   -40.90114210    13.73089030
H       30.38939480   -42.03614040    12.80589010
C       32.46439360   -42.22614290    12.51689050
H       33.37839510   -41.65014270    12.66189100
H       32.53539660   -43.05914310    13.21589090
C       32.59639740   -42.78114320    11.08689020
O       31.58939550   -43.38014220    10.55889030
O       33.60739520   -42.63214110    10.43589020
C       29.81439590   -39.43314360    11.91089060
O       28.80239490   -39.99214170    12.27589040
N       29.99339490   -38.12114330    11.81689070
H       30.93239590   -37.81014250    11.59589000
C       28.97939490   -37.12214280    12.08889010
H       28.25239560   -37.50814060    12.80289080
C       29.70639610   -35.99014280    12.89289090
H       28.96239470   -35.25914380    13.21089080
H       30.28339580   -36.35314180    13.74389080
S       30.70139500   -34.90414050    11.80389020
H       30.73139570   -33.80214310    12.55889030
C       28.09839630   -36.65614320    10.87589070
O       28.52239610   -36.65014270     9.72589020
N       26.79039570   -36.51814270    11.17489050
H       26.54539490   -36.31614300    12.13689040
C       25.73039630   -36.53714370    10.12889100
H       25.99239540   -37.37714000     9.48589040
C       24.37339590   -36.85414120    10.87989040
H       24.46339610   -36.59214020    11.93389030
H       23.60739520   -36.28014370    10.35789010
C       23.92739490   -38.27914050    10.88389020
H       24.76239590   -38.92314150    11.16089060
H       23.12539480   -38.50514220    11.58589080
C       23.34439470   -38.61314010     9.51289080
H       22.30939480   -38.30114360     9.37389090
H       24.02339550   -38.17014310     8.78489020
N       23.36939620   -40.10614010     9.32089040
H       24.25539590   -40.51414110     9.05889030
C       22.57439610   -41.02914050     9.77089020
N       21.44939610   -40.84214020    10.29989050
H       21.00639530   -39.95014190    10.46889020
H       20.97739600   -41.66914370    10.63589100
N       22.99439620   -42.21214290     9.62389090
H       23.93739510   -42.35914230     9.29389100
H       22.46039580   -42.97614290    10.01189040
C       25.80139540   -35.27314380     9.25389100
O       25.47139550   -35.33114240     8.05789090
N       26.31139560   -34.17814250     9.75389100
H       26.62239650   -34.11014180    10.71589090
C       26.53039550   -32.96314240     8.94889070
H       25.57039640   -32.67914200     8.51889040
C       26.83839610   -31.78014180     9.91289040
H       27.11639600   -30.92714120     9.29389100
H       25.93239590   -31.49414250    10.44789030
O       27.93539620   -32.06714250    10.82489010
H       27.43239590   -32.47814180    11.53189090
C       27.75939560   -33.01314160     7.93989040
O       27.79539490   -32.34914020     6.94989060
N       28.68439480   -33.97614290     8.20989040
H       28.52239610   -34.53914260     9.03689100
C       29.99039460   -34.20814130     7.53489070
H       30.69739530   -33.47914120     7.92989060
C       30.65539550   -35.59114070     7.84989070
H       30.60239600   -35.74914170     8.93389030
H       30.08339500   -36.43514250     7.44589040
C       32.07539370   -35.79514310     7.32889030
C       32.36939620   -36.88914110     6.51189040
H       31.57739640   -37.55314250     6.19989060
C       33.61839680   -37.17014310     5.99489070
H       33.83939360   -38.00914380     5.35089060
C       34.64439390   -36.15714260     6.22689060
O       35.90039440   -36.29814150     5.63489060
H       36.26539610   -37.12914280     5.94689040
C       34.38939670   -35.05614090     7.02389050
H       35.21139530   -34.36814120     7.15789030
C       33.10439680   -34.87414170     7.61789040
H       32.88739400   -34.00914380     8.22689060
C       29.96539500   -34.03114320     6.03589060
O       30.83639530   -33.35314180     5.53089050
N       28.89939500   -34.41314320     5.23289060
C       27.79339600   -35.34514240     5.65389060
H       26.88939480   -34.80314250     5.95689060
H       28.12139510   -36.09414290     6.38489060
C       27.49939540   -36.00114060     4.29589030
H       26.52739520   -36.50414280     4.22789050
H       28.22639470   -36.81614300     4.19289060
C       27.86539460   -35.06414030     3.06889060
H       27.05439570   -34.39314270     2.76189040
H       28.27239610   -35.64914320     2.23489050
C       29.02439500   -34.28514100     3.75189040
H       29.94339560   -34.80114360     3.47089050
C       29.13039590   -32.77414320     3.34489060
O       29.92239570   -32.38214110     2.48989060
N       28.42839620   -31.87614250     4.02089070
H       28.08039470   -32.18514250     4.92089030
C       28.39539530   -30.41814230     3.72189040
H       28.42839620   -30.25414280     2.64489050
C       26.95839500   -29.86514280     4.18189050
H       26.26239590   -30.50214200     3.63589050
H       26.74439620   -29.92914200     5.24789050
C       26.69239620   -28.37414170     3.78489040
H       27.34839630   -27.61014180     4.20189050
C       26.74339490   -28.17914200     2.28189060
H       27.79539490   -28.23414230     1.97389050
H       26.12639620   -28.97014240     1.83989050
H       26.36339570   -27.15314100     2.19689060
C       25.25239560   -27.94714160     4.11289070
H       24.88339610   -28.35914230     5.05989070
H       25.05939480   -26.86714170     4.12189050
H       24.54639630   -28.51814270     3.49689050
C       29.57039640   -29.67414280     4.35789060
O       30.10039520   -28.72714230     3.79689050
N       30.07539560   -30.11914250     5.51989030
H       29.59039500   -30.93114280     5.88389060
C       31.23439600   -29.60514260     6.10089060
H       30.99439620   -28.54214290     6.12489030
C       31.35239600   -30.13214110     7.55289030
H       30.65539550   -29.47414210     8.08689020
H       30.99339490   -31.16814230     7.58889060
C       32.72639470   -30.14914130     8.25189020
C       33.62539670   -31.22914120     7.99489070
H       33.38039400   -31.98514180     7.26389070
C       34.85839460   -31.23014260     8.61489010
H       35.58339690   -32.02414320     8.51689050
C       35.23739620   -30.16914180     9.44789030
O       36.41639710   -30.15014270    10.04689030
H       36.56439590   -29.29814150    10.46489050
C       34.30939480   -29.20714190     9.76589010
H       34.51539610   -28.37414170    10.42189030
C       33.03939440   -29.18214230     9.18189050
H       32.33739470   -28.39014240     9.39289090
C       32.44639590   -29.93414120     5.14089060
O       33.19539640   -29.05714230     4.79889060
N       32.59639740   -31.20014190     4.70589070
H       31.96339610   -31.95814130     4.93089060
C       33.63839720   -31.60114100     3.77489040
H       34.58739470   -31.54214290     4.30789040
C       33.42439650   -33.11014180     3.40689060
H       33.28739550   -33.68914030     4.31989050
H       32.48739620   -33.22614290     2.86289050
C       34.57339480   -33.67814250     2.52789040
H       34.58739470   -33.18214040     1.55789050
H       35.51339720   -33.46014020     3.03389050
C       34.42739490   -35.22214130     2.32189060
H       34.35239410   -35.72514340     3.28589060
H       33.57639690   -35.44714360     1.67789050
C       35.78539660   -35.67614360     1.71189050
H       35.82939530   -35.38114170     0.66389050
H       36.67739490   -35.24114230     2.16289040
N       35.79639430   -37.15514370     1.68389050
H       34.88839720   -37.48814010     1.39489050
H       36.41439440   -37.38414380     0.91789050
H       36.14739610   -37.58914180     2.52589060
C       33.74239730   -30.71114160     2.56389050
O       34.80739590   -30.22014240     2.30189060
N       32.57739640   -30.52014160     1.92489050
H       31.75639530   -30.95514110     2.32889060
C       32.50439450   -29.55714230     0.81889050
H       33.05939480   -29.95714190    -0.03010950
C       31.10839460   -29.49514200     0.37289050
H       30.86739540   -30.47414210    -0.05910950
H       30.41239550   -29.35114100     1.20789050
C       30.87039570   -28.43914220    -0.65510950
C       30.22139550   -27.29314230    -0.28510950
[truncated: 8,758,301 more chars]
