# Supplementary material for: Direct asymmetric synthesis of β-branched aromatic α-amino acids using engineered phenylalanine ammonia lyases
Source: Nat Commun. 2024 Sep 26;15:8264. doi: 10.1038/s41467-024-52613-x (PMC11427684; doi:10.1038/s41467-024-52613-x)
Supplement: Supplementary file 8 — Source data 5 [file 41467_2024_52613_MOESM8_ESM.zip › optimized structure_QMMM/PcPAL-WT(CA)/C5_Fragment-optimized.xyz]

183165
-1 1 -808.3858186791143
N       -3.50498220   -32.01811220   -27.60795210
H       -2.76698210   -31.39611050   -27.90795140
H       -3.19498230   -32.91110990   -27.25195310
H       -3.92498230   -31.47611050   -26.86695290
C       -4.52398200   -32.14711000   -28.70095250
H       -4.65898230   -31.17111210   -29.16695210
H       -4.18598220   -32.93111040   -29.37895200
C       -5.86498210   -32.48110960   -28.04995160
O       -5.91198210   -32.50611110   -26.84195140
N       -6.96398210   -32.70511250   -28.77995300
H       -6.90098240   -32.60511020   -29.78595160
C       -8.24498180   -33.21111300   -28.21395300
H       -8.52598190   -32.45911030   -27.47695160
C       -9.38198180   -33.07911300   -29.23695180
H       -9.13198180   -33.75611110   -30.05395320
H      -10.27798180   -33.54911040   -28.83195300
C       -9.68298240   -31.59711070   -29.72095300
O       -9.11198230   -30.60711100   -29.28895190
N      -10.56498240   -31.53011130   -30.67595290
H      -10.81298260   -30.59711070   -30.98195270
H      -10.94998260   -32.39411160   -31.03795240
C       -8.11998180   -34.58811190   -27.43895150
O       -8.82198240   -34.71311190   -26.43095210
N       -7.28798200   -35.54211040   -27.87995150
H       -6.78798200   -35.50411220   -28.75995250
C       -7.04998210   -36.70911030   -27.02695270
H       -7.96898220   -37.28711320   -26.92195320
H       -6.44998220   -37.45411300   -27.54795270
C       -6.40598200   -36.35610960   -25.61195180
O       -6.95498230   -36.86310960   -24.65195270
N       -5.47098210   -35.38911060   -25.51795200
H       -5.16198210   -34.82311250   -26.29895210
C       -4.92298220   -34.98011020   -24.20695300
H       -4.47498230   -35.89311220   -23.81395150
C       -3.68298220   -34.09811020   -24.52595140
H       -3.08698230   -34.62911220   -25.26895140
H       -3.97198220   -33.15211110   -24.98295210
C       -2.88398220   -33.75111010   -23.31295200
H       -1.99998220   -33.18511200   -23.60695270
H       -3.39598230   -33.11811070   -22.58695220
S       -2.29198220   -35.22011180   -22.40895270
C       -1.37998220   -34.45411300   -21.03395270
H       -2.10098220   -33.86811070   -20.45095250
H       -1.12098220   -35.27111050   -20.34895130
H       -0.58898220   -33.83011250   -21.46595190
C       -5.95798210   -34.22711180   -23.30995180
O       -6.03198240   -34.45310970   -22.10895160
N       -6.87298200   -33.46010970   -23.98795320
H       -6.66598220   -33.33011250   -24.97095300
C       -8.01898190   -32.83811190   -23.36395260
H       -7.63198230   -32.27911000   -22.51195140
C       -8.71798230   -31.82011220   -24.29495240
H       -7.92898230   -31.20511050   -24.72795300
H       -9.14298250   -32.32810970   -25.15995220
C       -9.64898200   -30.92011070   -23.51795200
O       -9.65398220   -30.67511180   -22.26095200
O      -10.54598240   -30.29911040   -24.20995140
C       -9.09298230   -33.82810970   -22.88895230
O       -9.67398260   -33.62311170   -21.80195240
N       -9.35598180   -34.93910980   -23.61795230
H       -8.87698170   -35.07611080   -24.49995230
C      -10.12998200   -36.05811310   -23.10095210
H      -11.07498260   -35.64911270   -22.74195290
C      -10.32398220   -37.11711120   -24.13695140
H      -11.32498260   -36.91011050   -24.53495220
H       -9.59798240   -36.88611220   -24.92595290
C      -10.31698230   -38.58510970   -23.64595220
C       -9.18398190   -39.38711170   -23.90795140
H       -8.33298210   -39.01511000   -24.45895200
C       -9.16798210   -40.73611070   -23.46795270
H       -8.29498200   -41.33811190   -23.67195320
C      -10.25198170   -41.19911190   -22.67995260
H      -10.15098190   -42.19610980   -22.27695270
C      -11.34198190   -40.38711170   -22.44995310
H      -12.07098200   -40.74011230   -21.73595240
C      -11.41898250   -39.04411320   -22.87195210
H      -12.23798180   -38.37211230   -22.66395190
C       -9.50998210   -36.60011290   -21.83095170
O      -10.20998190   -36.88311000   -20.89195250
N       -8.23898220   -36.96811290   -21.86695290
H       -7.73698230   -36.86811070   -22.74095150
C       -7.45898200   -37.51111220   -20.78695300
H       -7.87498240   -38.49111180   -20.55295180
C       -6.02498200   -37.75311280   -21.14895250
H       -5.56398200   -36.76511000   -21.16495130
H       -5.57898240   -38.31611250   -20.32895280
S       -5.87498240   -38.77611160   -22.65195270
H       -5.67998220   -37.68111040   -23.39195250
C       -7.54498200   -36.67611310   -19.49595260
O       -7.60998200   -37.12611010   -18.40595250
N       -7.47398230   -35.37111280   -19.68195150
H       -7.23498200   -34.95511250   -20.57395170
C       -7.53298230   -34.49711230   -18.54395290
H       -7.02598240   -34.91611100   -17.67495160
C       -6.95498230   -33.13511280   -18.92995260
H       -7.54198220   -32.78610990   -19.77995300
H       -7.12798210   -32.49811170   -18.06295200
C       -5.43198200   -33.28911210   -19.15295220
H       -5.24298240   -34.02310940   -19.93695260
H       -5.04598240   -32.37911220   -19.61195180
S       -4.40898230   -33.65111160   -17.66495130
C       -4.21398210   -35.48311230   -17.93195150
H       -5.22698210   -35.86611180   -18.10895160
H       -3.66498210   -35.56011200   -18.87895200
H       -3.75098230   -35.99611280   -17.07895280
C       -8.92998220   -34.22011180   -18.02295300
O       -9.08098220   -34.20611190   -16.84595300
N       -9.96498200   -34.02911000   -18.83495140
H       -9.77698230   -33.90211110   -19.82295230
C      -11.39198210   -33.96511080   -18.39095310
H      -11.37298200   -33.42711260   -17.44395260
C      -12.15598200   -33.23211290   -19.38295170
H      -12.98798180   -32.79011150   -18.83495140
H      -11.49198250   -32.42510990   -19.69395260
C      -12.68498230   -34.02811050   -20.53195190
H      -11.88498210   -34.61411290   -20.98595240
H      -13.39398190   -34.73511120   -20.10195160
C      -13.49798200   -33.18311310   -21.55995180
H      -13.92098240   -33.81211090   -22.34295270
H      -14.25098230   -32.64911270   -20.98195270
C      -12.53398230   -32.15411000   -22.21295170
H      -12.10998250   -31.43411060   -21.51295280
H      -11.64998250   -32.70811080   -22.52995300
N      -13.09398170   -31.47011180   -23.38895230
H      -12.42498210   -30.78911210   -23.71895220
H      -13.21298220   -32.13410950   -24.14095310
H      -13.98198220   -31.05811120   -23.13895230
C      -11.98198220   -35.36511230   -18.02095220
O      -13.14098260   -35.44011310   -17.56995200
N      -11.16598220   -36.45111080   -18.11295320
H      -10.25798230   -36.25811000   -18.51795200
C      -11.39098260   -37.72311020   -17.39595220
H      -12.47498230   -37.82711030   -17.33795170
C      -10.80898190   -38.88311000   -18.25295260
H       -9.73898220   -38.72911070   -18.39795300
C      -10.90298180   -40.30211260   -17.57295230
H      -10.03498170   -40.37211230   -16.90495300
H      -11.86198230   -40.53711320   -17.09295270
H      -10.70998190   -41.05511090   -18.34695240
O      -11.50298210   -38.98110960   -19.49695210
H      -11.17998220   -38.26111220   -20.04395290
C      -10.84998230   -37.72211070   -15.97095200
O      -11.53798200   -38.16311260   -15.07895180
N       -9.67898180   -37.15011220   -15.77095220
H       -9.19398210   -36.75411220   -16.56795310
C       -9.15198230   -36.86411290   -14.38295270
H       -9.11798190   -37.81011200   -13.84295270
C       -7.70998240   -36.50111010   -14.49795250
H       -7.11498210   -37.13011170   -15.15895270
H       -7.65298220   -35.48810960   -14.89795210
C       -7.09198240   -36.43111040   -13.07395270
H       -6.15198230   -35.88111110   -13.11295220
H       -7.69298220   -35.80911250   -12.41095260
C       -6.83998200   -37.77811050   -12.31695270
O       -6.08398200   -38.56211090   -12.87895200
O       -7.25798230   -37.98810960   -11.19795230
C      -10.04398250   -35.88211060   -13.63695240
O      -10.54398250   -36.23911290   -12.58295250
N      -10.13498210   -34.66911320   -14.24395180
H       -9.68198200   -34.54211040   -15.14095210
C      -11.05198190   -33.56111150   -13.74895190
H      -12.03698250   -33.93711090   -13.46995260
C      -10.49398230   -33.01311110   -12.41895200
H      -10.37298200   -33.80911250   -11.68395230
H       -9.50898270   -32.54911040   -12.48395250
C      -11.44798180   -32.06211090   -11.72295190
O      -12.64298250   -31.96111110   -12.12595270
O      -10.98298260   -31.25811200   -10.87495230
C      -11.31998250   -32.50011060   -14.83795260
O      -10.43998240   -31.74311070   -15.28495220
N      -12.57298180   -32.38011170   -15.35895250
C      -13.73298260   -33.23011020   -15.05395220
H      -13.75198170   -33.48211290   -13.98695180
H      -13.71598240   -34.14110950   -15.66395190
C      -15.01098250   -32.42311100   -15.51195240
H      -15.28498170   -31.75511170   -14.68595220
H      -15.91498180   -32.93011090   -15.86995220
C      -14.43098260   -31.60311130   -16.65195270
H      -14.94898220   -30.64511110   -16.78295140
H      -14.49398230   -32.17311100   -17.58695220
C      -12.98098180   -31.27811050   -16.24395180
H      -12.26298240   -31.29711150   -17.06395150
C      -12.85998250   -29.93411060   -15.63695240
O      -12.82398220   -28.99411200   -16.35195160
N      -12.67898180   -29.76711080   -14.31195260
H      -12.71398260   -30.55411150   -13.67395210
C      -12.52598190   -28.46411130   -13.57295230
H      -12.62598230   -27.60611150   -14.23795220
C      -13.60998250   -28.35211180   -12.54495240
H      -13.65198230   -29.32911110   -12.06295200
H      -13.48998260   -27.64511110   -11.72395230
C      -14.95698260   -28.13511090   -13.14495180
H      -15.15498260   -28.90611080   -13.88995270
C      -16.21898270   -27.98511120   -12.20795250
H      -16.08298300   -27.15511130   -11.50295260
H      -17.21598240   -27.91911130   -12.65995220
H      -16.25598140   -28.88211060   -11.57795240
C      -14.96098230   -26.75411220   -13.83895210
H      -14.69698240   -25.91711040   -13.18095210
H      -14.44998260   -26.87611200   -14.80195240
H      -16.01298140   -26.62111090   -14.12195210
C      -11.11398220   -28.28011130   -12.88595200
O      -10.95798210   -27.36711120   -12.13095190
N      -10.13698200   -29.13511090   -13.18195250
H      -10.36198230   -29.96411130   -13.71995260
C       -8.73698230   -28.95111080   -12.74695210
H       -8.17798230   -29.67911150   -13.33495240
C       -8.25998210   -27.59711070   -13.34995270
H       -8.80698200   -27.31211090   -14.25695230
H       -8.43298240   -26.80311200   -12.61395260
C       -6.78498220   -27.52511220   -13.74895190
C       -6.38298230   -27.68211170   -15.06695270
H       -7.10298200   -27.63411140   -15.87095260
C       -5.04098220   -27.51811220   -15.40195180
H       -4.76298240   -27.45811080   -16.44395260
C       -4.04298210   -27.46511080   -14.40295220
O       -2.70898220   -27.53811070   -14.80595210
H       -2.64298220   -27.40911100   -15.75495240
C       -4.45298240   -27.35411070   -13.04395200
H       -3.71498230   -27.27811050   -12.25895210
C       -5.82898240   -27.41311070   -12.69295220
H       -6.12698220   -27.24211120   -11.66895200
C       -8.44998260   -29.16311070   -11.23495200
O       -7.34598210   -29.62111090   -10.94695190
N       -9.34898190   -28.98711200   -10.30895230
H      -10.30398180   -28.86011120   -10.62195210
C       -9.11198230   -29.29311180    -8.87695220
H       -8.48998260   -28.49611090    -8.47095200
C      -10.33298210   -29.06511120    -7.95495220
H      -11.20598220   -29.60811040    -8.33795260
H      -10.08598230   -29.60111050    -7.02995200
C      -10.80798240   -27.70011140    -7.60095210
C      -11.82298180   -27.11711120    -8.30695250
H      -12.45798210   -27.60211180    -9.03395270
N      -12.08198260   -25.85611150    -7.80295230
H      -12.84898190   -25.26711080    -8.09695240
C      -11.22198200   -25.57111170    -6.77095220
C      -10.89898200   -24.37311170    -6.04895210
H      -11.54398250   -23.51111220    -6.12495230
C       -9.75198170   -24.25511170    -5.31995250
H       -9.42498210   -23.37811090    -4.77995200
C       -8.98898220   -25.41611100    -5.11095240
H       -8.20698260   -25.47411160    -4.36795230
C       -9.25198170   -26.52111050    -5.86195230
H       -8.60598180   -27.36911200    -5.69595240
C      -10.33098220   -26.69911190    -6.69995210
C       -8.53598210   -30.70911220    -8.50395200
O       -7.73798230   -30.85811040    -7.61295220
N       -8.80698200   -31.70511050    -9.39795210
H       -9.49298190   -31.58211140   -10.13295270
C       -8.10398200   -32.99011230    -9.44695190
H       -8.03998180   -33.42211150    -8.44895270
H       -8.72498230   -33.62811280   -10.07695200
C       -6.71998210   -33.07511140    -9.96195220
O       -5.90098240   -33.76511000    -9.37395190
N       -6.43598220   -32.35111240   -11.03895190
H       -7.24198200   -31.87011150   -11.41995240
C       -5.09598210   -32.32110980   -11.65895270
H       -4.81598230   -33.31311040   -12.01495270
C       -5.18698220   -31.45111080   -12.95795250
H       -5.77998210   -30.55411150   -12.77595230
C       -3.75898220   -31.04311180   -13.44495200
H       -3.15898230   -31.94111060   -13.63495250
H       -3.77598210   -30.54911040   -14.42495250
H       -3.20498230   -30.34811210   -12.80095200
C       -5.90198230   -32.33510970   -14.05995180
H       -5.22098210   -33.04411320   -14.53295230
H       -6.76598220   -32.86711120   -13.66195200
C       -6.45198200   -31.53911210   -15.20695210
H       -5.57398220   -31.12111090   -15.71295260
H       -7.00598240   -32.29111100   -15.78295230
H       -7.12398240   -30.74911120   -14.84995270
C       -4.08198210   -31.78011130   -10.59395220
O       -2.97198220   -32.23611070   -10.65595250
N       -4.43798210   -30.83611110    -9.69195270
H       -5.38398220   -30.49311070    -9.81095220
C       -3.49998210   -30.20811080    -8.72295190
H       -2.51498220   -30.27611160    -9.18495180
C       -3.93098210   -28.73711200    -8.57595250
H       -4.91698220   -28.66711040    -8.09995270
H       -3.16998220   -28.21511080    -7.98295210
H       -3.97798230   -28.16811180    -9.51295190
C       -3.46798230   -30.90911100    -7.42995210
O       -2.52998210   -30.74911120    -6.71895220
N       -4.50398210   -31.66611100    -7.11295220
H       -5.25298210   -31.76311110    -7.78795240
C       -4.47398230   -32.57810970    -5.96695230
H       -4.09798240   -31.95911220    -5.15195230
C       -5.93698220   -32.97911070    -5.73795220
H       -6.62198210   -32.13211060    -5.60395240
H       -6.32898240   -33.49111180    -6.62595220
H       -5.79198220   -33.68411250    -4.90995220
C       -3.49198220   -33.80211260    -6.15595250
O       -2.71098210   -34.10610960    -5.28095250
N       -3.26198220   -34.31611250    -7.38095240
H       -3.86998220   -33.92411040    -8.09095190
C       -2.19798230   -35.28811260    -7.80195240
H       -2.25998210   -36.02111050    -6.99695210
C       -2.50798230   -36.06111150    -9.07695200
H       -2.45998220   -35.32711030    -9.88095190
H       -1.66998220   -36.72511290    -9.28895190
C       -3.76098230   -36.94811250    -9.08895210
H       -4.64098220   -36.32011030    -8.94895270
H       -3.81198220   -37.44211200   -10.05895230
C       -3.66498210   -38.05411150    -7.93895240
O       -4.67998220   -38.37111280    -7.25595240
O       -2.51998210   -38.43611150    -7.62395240
C       -0.82798220   -34.62710950    -7.75695230
O        0.15001780   -35.19911190    -7.30395220
N       -0.76698220   -33.32311250    -7.96495250
H       -1.61298220   -32.89110950    -8.31795220
C        0.54501780   -32.57311250    -7.83495240
H        1.37301780   -33.07211300    -8.33995250
C        0.46101780   -31.29611210    -8.69795230
H        1.44001780   -30.84811210    -8.90695190
H        0.22801780   -31.61811070    -9.71995260
H       -0.20698220   -30.49411200    -8.36195180
C        0.89901780   -32.35011290    -6.35495230
O        2.02501770   -32.65811160    -6.06295200
N       -0.05098220   -31.89411160    -5.49695210
H       -1.00598220   -31.65111160    -5.72995230
C        0.20201780   -31.75211140    -4.09595200
H        1.12501780   -31.18011090    -4.00595240
C       -1.02698220   -31.09611130    -3.56495210
H       -1.11798210   -30.14111140    -4.08295200
H       -1.86298220   -31.76611140    -3.76295230
C       -0.91698220   -30.85411070    -2.06495210
H       -0.78898220   -31.78211210    -1.50795220
H        0.00801780   -30.35811040    -1.77095220
S       -2.43798210   -30.07311060    -1.27095220
C       -1.80898230   -29.85211180     0.43404780
H       -1.53698220   -30.83111190     0.84904770
H       -0.96098220   -29.15611080     0.46304770
H       -2.57598210   -29.40711210     1.08004770
C        0.59701780   -33.07411190    -3.45195220
O        1.41201780   -33.06611250    -2.55895230
N        0.07901780   -34.23911290    -3.80895230
H       -0.68398220   -34.19911190    -4.47295240
C        0.34801780   -35.55311200    -3.08995220
H       -0.03898220   -35.53511050    -2.07095220
C       -0.33198220   -36.68311310    -3.92195220
H       -0.10998220   -36.70310970    -4.98895220
C       -0.05198220   -38.10111240    -3.35995220
H        1.02601780   -38.29811100    -3.39895220
H       -0.36898220   -38.10610960    -2.30995230
H       -0.48198220   -38.97410960    -3.86695220
O       -1.76098220   -36.50711060    -3.84095220
H       -1.93798220   -35.56410980    -3.85595230
C        1.82001780   -35.86310960    -2.98295240
O        2.59201790   -35.50210950    -3.82995220
N        2.24001790   -36.63111110    -1.92195220
H        1.53101780   -37.05511090    -1.33595230
C        3.60401770   -36.93210980    -1.66395220
H        3.64001770   -37.76511000    -0.96195230
H        4.10901780   -37.21111300    -2.58795210
C        4.45701790   -35.86211010    -1.00195230
O        3.98501780   -34.76610950    -0.74995230
N        5.75101760   -36.11811070    -0.91495230
H        6.04201790   -37.00611110    -1.30395220
C        6.84901760   -35.23711010    -0.35795230
H        6.53601790   -34.89911270     0.63004770
C        8.06501770   -36.15411000    -0.19095230
H        7.90101770   -36.48411180     0.83404770
H        8.04301740   -37.02711110    -0.84395220
O        9.31701760   -35.59011080    -0.29495220
H        9.47501750   -34.99011230     0.43704770
C        7.20301770   -34.04011150    -1.20595230
O        7.06901790   -34.14711000    -2.38895230
N        7.66501760   -32.94211200    -0.62395230
H        7.84901760   -32.95711140     0.37204780
C        8.16401770   -31.75911140    -1.27395220
H        7.51901770   -31.49211120    -2.11095210
C        8.14001750   -30.61211200    -0.22095230
H        7.15201760   -30.46811100     0.23504770
H        8.76901820   -30.94711110     0.61204770
C        8.76901820   -29.36911200    -0.72595230
N        8.14301780   -28.42511180    -1.45395220
C        9.03901770   -27.42211150    -1.53995230
H        8.81901740   -26.47111130    -2.00195220
N       10.22301770   -27.78011130    -1.06495230
H       11.02601810   -27.16911130    -1.02195230
C       10.07701780   -29.02911190    -0.47895230
H       10.84701820   -29.66511150    -0.06895230
C        9.59101770   -31.93111040    -1.77395220
O        9.91501810   -31.43211170    -2.82295230
N       10.40501790   -32.68611150    -1.06495230
H       10.22801780   -32.84210970    -0.07995230
C       11.73001770   -32.92211150    -1.48595230
H       12.21401790   -32.00210950    -1.81295230
C       12.61601730   -33.31111150    -0.28495230
H       12.63801770   -32.51211170     0.45504780
H       12.19501780   -34.23810960     0.10404770
C       14.09701820   -33.47811130    -0.70295230
H       14.21201800   -34.37311170    -1.31495230
C       14.71201800   -32.18210980    -1.22595230
H       14.39901730   -32.00011060    -2.26195220
H       14.39301780   -31.33111190    -0.60995230
H       15.79901790   -32.32311250    -1.26595220
C       14.87501810   -33.85811230     0.52504770
H       14.52201750   -34.78610990     0.99304780
H       15.91301820   -34.13211060     0.29504780
H       14.83601760   -33.05111310     1.26604770
C       11.72901820   -33.91411210    -2.64895220
O       12.40701770   -33.74811170    -3.62695220
N       10.77101800   -34.85211180    -2.72795220
H       10.16101740   -35.07011030    -1.94895220
C       10.62701800   -35.64611050    -3.96595220
H       11.60601810   -36.07911300    -4.16595220
C        9.56801800   -36.69311140    -3.71695230
H        8.67301750   -36.23711010    -3.29395220
H        9.33201790   -36.89711000    -4.76095250
C        9.91801740   -37.95611190    -2.97095230
O       11.12501810   -38.08611300    -2.68295220
O        9.02201750   -38.74311070    -2.64795230
C       10.38001820   -34.82711030    -5.26495220
O       10.93201830   -35.12010960    -6.27195220
N        9.54501820   -33.81211090    -5.15695240
H        9.13001820   -33.64611050    -4.24895240
C        9.25601770   -32.84511180    -6.15995220
H        9.08401780   -33.43811040    -7.05895230
C        7.89001800   -32.20011140    -5.79495240
H        7.13801770   -32.96611020    -5.60995240
H        7.98301790   -31.59411050    -4.89395240
C        7.41201780   -31.30911060    -6.98495240
H        6.50901790   -30.76411060    -6.70795200
H        8.11201760   -30.53811070    -7.30595210
C        7.07501790   -32.11111070    -8.20895200
O        7.21501780   -31.62711140    -9.34495260
O        6.52601770   -33.25511170    -8.11795230
C       10.44401740   -31.92011070    -6.41595220
O       10.68501760   -31.48811150    -7.53395220
N       11.25001810   -31.61711120    -5.41195200
H       11.05701830   -31.83711050    -4.44195220
C       12.50201800   -30.78311160    -5.56695220
H       12.34401800   -29.91011050    -6.20095210
C       12.93301770   -30.16211130    -4.19295220
H       12.85801790   -30.84611130    -3.34795240
C       14.31601810   -29.58011050    -4.46895220
H       14.60801790   -28.71111110    -3.86695220
H       15.00001810   -30.41111180    -4.25895210
H       14.32001780   -29.17211150    -5.48695230
C       11.97601800   -29.02011110    -3.85795240
H       12.16101740   -28.74811170    -2.81195240
H       12.14201740   -28.15411190    -4.51195240
H       10.92701820   -29.31611060    -3.97595210
C       13.61001780   -31.57611080    -6.26495220
O       14.34601780   -31.01111220    -7.08395240
N       13.84301760   -32.81311040    -5.90995220
H       13.35601810   -33.18711090    -5.10395240
C       14.73901750   -33.70411300    -6.70195250
H       15.74901770   -33.30211260    -6.62795210
C       14.73601820   -35.09910960    -5.98295210
H       13.71101760   -35.46710970    -5.95195250
H       15.30001740   -35.85011290    -6.53595210
C       15.38301750   -35.02111050    -4.58595230
H       16.44001770   -34.77511220    -4.68895240
H       14.99201770   -34.17011260    -4.02895210
C       15.35101800   -36.31111150    -3.83495240
H       15.66901780   -37.02811050    -4.59195230
H       16.08001710   -36.26411060    -3.02595230
C       14.03701780   -36.79211040    -3.21595220
H       13.73801800   -36.09411240    -2.43395230
H       13.28801820   -36.68711090    -4.00095220
N       14.11501790   -38.13511280    -2.58795210
H       13.28901770   -38.26211170    -2.02095220
H       14.10901740   -38.92411040    -3.21795230
H       14.91901780   -38.22311020    -1.98295220
C       14.42101760   -33.72811130    -8.15495200
O       15.30501750   -33.44511030    -8.92695240
N       13.11201760   -33.82311250    -8.41795250
H       12.53201770   -34.16511150    -7.66095210
C       12.59301760   -33.77611160    -9.77795220
H       13.16201780   -34.47211070   -10.39495180
C       11.08601760   -34.17211150    -9.73895260
H       11.10601810   -35.18411250    -9.33595180
H       10.73401740   -33.42111210    -9.03195190
C       10.33201790   -34.18111040   -11.12495230
H        9.28501800   -34.40211110   -10.91495230
H       10.29001810   -33.20711140   -11.61395260
C       10.77801800   -35.25910950   -12.13095190
H       11.79301740   -34.99011230   -12.42095180
H       10.79901790   -36.22410960   -11.62395190
C        9.83401780   -35.22611240   -13.33595180
H        8.84001830   -35.56410980   -13.04295250
H        9.65801810   -34.18811040   -13.61495210
N       10.29101750   -35.97311020   -14.49295230
H       10.63901810   -36.91211320   -14.36595250
H        9.53201770   -36.02711110   -15.15695190
H       11.08001800   -35.49411010   -14.90395260
C       12.92501740   -32.45611190   -10.42995260
O       13.54001810   -32.45411300   -11.49895190
N       12.52601810   -31.36311150    -9.78695200
H       11.73901750   -31.49911120    -9.16295240
C       12.81801800   -30.00511170   -10.20795250
H       12.18401810   -29.83111190   -11.07695200
C       12.35801790   -28.92211150    -9.16095260
H       11.27201750   -28.91111180    -9.05995180
H       12.75301740   -29.26211170    -8.20395180
C       12.71801760   -27.50711060    -9.42895220
H       13.80501750   -27.58011050    -9.46795270
H       12.21601770   -27.18311120   -10.33995250
S       12.13001820   -26.46111110    -8.09595200
C       13.61201760   -26.53511050    -7.05895230
H       13.44201760   -25.90111160    -6.18095210
H       13.75901790   -27.56011200    -6.69595240
H       14.44701770   -26.23111150    -7.70095210
C       14.30001740   -29.78111080   -10.61595250
O       14.57801820   -29.17711070   -11.62595270
N       15.20801730   -30.39811130    -9.79295250
H       14.88401790   -31.01811220    -9.06095220
C       16.66401860   -30.18511200   -10.00495240
H       16.77601810   -29.13211060   -10.25995250
C       17.43901820   -30.49211120    -8.72195240
H       17.13901710   -31.44611170    -8.28895190
C       18.92601780   -30.59311100    -9.08395200
H       19.16201780   -31.37111090    -9.81995200
H       19.33101840   -29.64011190    -9.44595240
H       19.53501700   -30.97311210    -8.25395200
C       17.21801760   -29.30111120    -7.80495210
H       17.85901830   -29.40111160    -6.91995240
H       17.48601720   -28.37811090    -8.33495240
H       16.19601820   -29.35211180    -7.40895220
C       17.14701840   -31.03011130   -11.13795190
O       17.96701810   -30.66011050   -11.99795250
N       16.64101790   -32.26311110   -11.25995250
H       15.99301820   -32.60911180   -10.56195260
C       16.89001850   -33.19411090   -12.37295250
H       17.95401760   -33.25711060   -12.60195260
C       16.17801860   -34.46311190   -11.97695260
H       15.08501820   -34.38311000   -11.92095180
H       16.25201800   -35.18811040   -12.79595180
H       16.60501860   -34.94511030   -11.08895210
C       16.33301730   -32.66411210   -13.65595250
O       16.98101810   -32.69311140   -14.72295190
N       15.14101790   -32.09111020   -13.67895220
H       14.55001740   -32.23311230   -12.86895180
C       14.54101750   -31.51811220   -14.95195200
H       14.74401760   -32.29211040   -15.69195270
C       13.05901810   -31.12811090   -14.87295250
H       12.94601820   -30.52511220   -13.97195240
H       12.77501770   -30.58211140   -15.77295210
C       12.04901790   -32.32011030   -14.61295220
H       12.35001750   -32.77911000   -13.67095180
H       11.04501820   -32.00611110   -14.32495210
C       12.08901790   -33.19511030   -15.86295220
O       12.22601800   -34.47911070   -15.69695190
O       12.03601740   -32.70411300   -16.99795150
C       15.29701810   -30.28011130   -15.39395240
O       15.48101810   -30.15911100   -16.56895260
N       15.66901780   -29.35311130   -14.50295260
H       15.59201810   -29.52211190   -13.50695230
C       16.57001690   -28.22311210   -14.74095250
H       16.09101870   -27.54911040   -15.45095250
C       16.79801750   -27.50311090   -13.42595200
H       15.90601830   -26.92011070   -13.16395190
H       16.91201780   -28.20711140   -12.59195230
C       17.95701790   -26.55411150   -13.31295200
C       19.15801810   -27.08711050   -12.96595190
H       19.19401740   -28.10311130   -12.60295200
C       20.28101730   -26.23711200   -13.02195260
H       21.28101730   -26.60911180   -12.85395240
C       20.16701700   -24.89311220   -13.33195210
O       21.24501800   -24.10111050   -13.19895270
H       20.90401840   -23.20611190   -13.13695240
C       18.95601840   -24.36411090   -13.62995240
H       18.78501700   -23.32111170   -13.85595230
C       17.85301780   -25.19411090   -13.68295190
H       16.87901690   -24.80811120   -13.94695190
C       17.94801710   -28.62211040   -15.35995200
O       18.33501820   -28.04411130   -16.33795170
N       18.59101870   -29.74011040   -14.96095180
H       18.18801690   -30.07011220   -14.09195230
C       19.85501860   -30.31711200   -15.51795200
H       20.50401690   -29.45311160   -15.66095260
C       20.37401770   -31.28211210   -14.45495220
H       19.51901820   -31.75511170   -13.97195240
H       21.10401730   -31.92011070   -14.95295240
C       21.13901710   -30.44511220   -13.44595240
H       21.84801860   -29.77111050   -13.92695240
H       20.53201870   -29.73911090   -12.87895200
C       21.80501750   -31.35911180   -12.40395260
H       21.16101840   -32.20411300   -12.15995220
H       22.74001690   -31.67111210   -12.86995220
N       22.04801750   -30.68411060   -11.07895180
H       21.55501750   -29.84611130   -10.80395220
C       22.76801870   -31.28711130   -10.08295250
N       23.41101840   -32.40711210   -10.19595240
H       23.57101820   -32.86511230   -11.08195210
H       24.11501690   -32.56410980    -9.48895260
N       22.91001700   -30.76711080    -8.96195220
H       22.64801790   -29.81011200    -8.77495190
H       23.32201770   -31.34911160    -8.24695210
C       19.71601870   -31.09211160   -16.86895180
O       20.75501820   -31.38511090   -17.49095150
N       18.51201820   -31.20411110   -17.39095310
H       17.78301810   -30.66211130   -16.94395260
C       18.31301690   -31.57511140   -18.83795170
H       18.86001780   -32.50511170   -18.99395180
C       16.84001730   -31.83011050   -19.10095210
H       16.19301800   -30.98611070   -18.86195180
H       16.74701690   -32.03610990   -20.16695210
C       16.29501720   -33.06611250   -18.36495210
H       16.91101840   -33.92311100   -18.63595200
H       16.28401760   -32.80010990   -17.30795290
C       14.87501810   -33.31611250   -18.88395310
H       14.21401790   -32.52111050   -18.53995130
H       14.87301830   -33.44311140   -19.96695140
C       14.36401750   -34.68611150   -18.39695170
H       14.82801820   -35.51911160   -18.92495160
H       14.55801770   -34.79211040   -17.32895280
N       12.89901730   -34.79011150   -18.41995240
H       12.45601750   -34.56711200   -19.29895210
H       12.58701800   -35.71611020   -18.16395190
H       12.48701760   -34.21511080   -17.69895170
C       18.80901720   -30.46411130   -19.76595310
O       18.31401820   -29.32911110   -19.63195230
N       19.75701710   -30.76311110   -20.67695240
C       20.50801850   -32.00511170   -20.84595300
H       19.99701690   -32.97211070   -20.92895320
H       21.08801840   -32.03811260   -19.91495130
C       21.31801800   -31.78911210   -22.10195160
H       20.77401730   -32.18111040   -22.96995160
H       22.31501770   -32.24211120   -22.03495220
C       21.57401850   -30.28311160   -22.16395190
H       21.67401700   -29.99811170   -23.21795270
H       22.51401710   -29.99211120   -21.67895320
C       20.38601880   -29.71211050   -21.42195320
H       20.76501850   -28.88111110   -20.82695200
C       19.38001820   -29.26311110   -22.53995130
O       19.58301730   -28.20411110   -23.11195180
N       18.30901720   -29.92611120   -22.94295310
H       18.12901690   -30.84511180   -22.55695150
C       17.21801760   -29.40511130   -23.80095290
H       17.66901780   -28.50611110   -24.21995160
C       17.02301790   -30.45811080   -24.98595240
H       17.08401870   -31.43011090   -24.49495320
C       15.62501810   -30.21711160   -25.68495180
H       15.50701810   -30.89811130   -26.53695300
H       14.78501800   -30.52011110   -25.04895210
H       15.51601790   -29.18311120   -26.03495220
C       18.15301700   -30.45511050   -26.08195300
H       18.07701870   -29.51711080   -26.64695170
H       19.11601830   -30.34311100   -25.56895260
H       18.02501870   -31.35511210   -26.69595150
C       15.98401740   -29.04711150   -23.04295160
O       15.57301810   -29.77411080   -22.17895320
N       15.27401730   -28.11011120   -23.56495290
H       15.64401820   -27.61511040   -24.36695290
C       13.87801740   -27.81011200   -23.28195190
H       13.48001770   -28.52011110   -22.55595210
C       13.87801740   -26.40711210   -22.70095250
H       14.73301790   -25.90911100   -23.15695190
C       12.52401730   -25.66111180   -22.79895210
H       12.65201760   -24.64211080   -22.41495130
H       12.28501800   -25.51511190   -23.85995290
H       11.73701760   -26.25711060   -22.32095150
C       14.23001770   -26.37611200   -21.24895290
H       15.30101780   -26.56311040   -21.10395240
H       14.08301730   -25.36111070   -20.85995290
H       13.58501820   -27.00211140   -20.61995320
C       13.06201740   -27.89711190   -24.58095170
O       13.52601810   -27.32911110   -25.58295250
N       11.88801770   -28.58311080   -24.56795310
H       11.77001760   -29.15011220   -23.73595240
C       11.02601810   -28.92911150   -25.75095180
H       11.35801790   -28.32611080   -26.59495160
C       11.28301810   -30.35811040   -26.11495210
H       12.36001780   -30.50311090   -26.20795250
H       10.88901810   -31.04511070   -25.36595150
C       10.70001790   -30.68711090   -27.47595210
H       10.43501760   -29.80011180   -28.05195240
H       11.43501760   -31.28211210   -28.01795200
C        9.42001820   -31.53411100   -27.25295260
H        9.53301810   -32.37311170   -26.56595230
H        8.65701770   -30.85311130   -26.87695310
C        9.07601740   -31.94911190   -28.65495300
H        8.79701810   -31.01311110   -29.13895230
H        9.95301820   -32.21710970   -29.24395180
N        7.95701790   -32.96710970   -28.77695270
H        8.29101750   -33.77911000   -28.27695270
H        7.07701780   -32.76011280   -28.32595250
H        7.90801760   -33.28211210   -29.73595240
C        9.51001740   -28.55411150   -25.58595280
O        8.80701830   -29.07711220   -24.69295310
N        9.06301780   -27.61811070   -26.36995320
H        9.62301830   -27.18911170   -27.09695240
C        7.64901780   -27.20011140   -26.36295320
H        7.18701790   -27.35411070   -25.38695140
C        7.62401770   -25.67711070   -26.58695220
H        7.90901800   -25.44111060   -27.61195180
H        6.63101770   -25.22811130   -26.59495160
C        8.48401740   -24.91311070   -25.56095310
H        9.54001810   -24.97411160   -25.82395170
C        8.11501790   -23.45011140   -25.67395210
H        8.14801790   -23.26211170   -26.75395200
H        7.07001780   -23.36811070   -25.35295300
H        8.81201740   -22.83011050   -25.09595300
C        8.41801740   -25.28311160   -24.05995180
H        9.17401790   -24.75811200   -23.46395300
H        7.49101780   -25.15011220   -23.48895260
H        8.79101750   -26.30611040   -23.92695240
C        6.84701780   -27.87211040   -27.47995190
O        7.41601800   -28.48611070   -28.39995190
N        5.55401800   -27.79611210   -27.36795230
H        5.30001780   -27.13611220   -26.64395140
C        4.50401780   -28.68411060   -27.77995300
H        4.22101780   -28.24911120   -28.73795320
H        4.91601800   -29.68311120   -27.92295270
C        3.15401770   -28.84711070   -26.95695300
O        2.53101780   -29.85011100   -27.10395240
N        2.82901790   -27.93511200   -25.99695210
H        3.46401790   -27.22111130   -25.65995220
C        1.72201780   -28.24211120   -25.07795140
H        0.76101780   -27.98711200   -25.52495190
H        1.61301780   -29.31911090   -24.95095250
C        1.80201780   -27.58711050   -23.71095280
O        2.58201790   -26.64911080   -23.54095270
N        1.00101780   -27.97011180   -22.71195220
H        0.21601780   -28.54811100   -22.98895260
C        0.96901780   -27.36211200   -21.33695220
H        1.12501780   -26.28911210   -21.44795230
C       -0.44098220   -27.55611040   -20.66395190
H       -0.37898220   -28.56111150   -20.24695210
H       -0.58098220   -26.82611080   -19.86695290
C       -1.65698220   -27.38011170   -21.63995170
H       -2.49398210   -27.00411220   -21.05195240
H       -1.33098220   -26.62211040   -22.35295300
C       -1.97298220   -28.71511080   -22.26495170
O       -1.55298220   -28.92711070   -23.40695190
O       -2.54498220   -29.63511090   -21.63395310
C        2.12301780   -27.84311100   -20.42595290
O        2.02801780   -27.95511050   -19.21195220
N        3.27101780   -28.17111210   -20.96395300
H        3.32101770   -28.02611160   -21.96595190
C        4.30401800   -29.00011060   -20.46095280
H        3.88201790   -29.52411080   -19.60395240
C        4.75001760   -29.97011180   -21.58695220
H        5.51101780   -30.63811110   -21.18295290
C        3.72701790   -30.85111050   -22.16995240
H        3.30301790   -31.45511050   -21.35795210
H        2.98901770   -30.20211220   -22.65795140
H        4.22801780   -31.56911090   -22.83095170
O        5.39301780   -29.21511080   -22.56695180
H        6.23501780   -28.94911190   -22.18995290
C        5.51101780   -28.21211050   -19.89295200
O        6.37401770   -28.75811200   -19.20695300
N        5.51901770   -26.90611080   -20.14795300
H        4.71401790   -26.47611050   -20.58795170
C        6.56301780   -26.11211200   -19.53895190
H        7.52301790   -26.54011150   -19.82795140
C        6.55101780   -24.66411210   -20.06495290
H        6.74001790   -24.63011170   -21.13795280
H        5.52301790   -24.36211200   -19.86695290
C        7.61601780   -23.77711110   -19.29295160
H        7.34301760   -23.80111120   -18.23795320
C        9.06801800   -24.21411130   -19.66095160
H        9.16401770   -25.25011060   -19.31195260
H        9.24101730   -24.22611050   -20.74395180
H        9.85601810   -23.54311180   -19.29795270
C        7.51101780   -22.34311100   -19.83395200
H        8.25501820   -21.73611070   -19.30395320
H        7.76901770   -22.39011190   -20.89895250
H        6.49101780   -21.95311160   -19.73795320
C        6.40701770   -26.05111120   -17.98595240
O        5.34401800   -26.10111050   -17.45495220
N        7.53101780   -26.03711130   -17.24795150
H        8.40801810   -26.10811040   -17.74995230
C        7.60801790   -25.96411130   -15.77995200
H        6.63401790   -25.65811160   -15.40095230
C        8.00801750   -27.35711100   -15.23895260
H        8.19901750   -27.32411190   -14.16595270
C        6.97601800   -28.40511130   -15.45895200
H        7.39201780   -29.41411210   -15.34195230
H        6.12501760   -28.02811050   -14.87795260
H        6.67501780   -28.36511040   -16.51295280
O        9.18101790   -27.81111150   -15.80595210
H        9.94501780   -27.67011070   -15.24095250
C        8.58201790   -24.87811090   -15.30595210
O        9.54401780   -24.45711140   -15.96395210
N        8.56201740   -24.57211110   -14.00895210
H        7.84901760   -25.00611110   -13.43495180
C        9.41601750   -23.52111050   -13.35895250
H        9.30901810   -22.60411070   -13.93795200
C        8.95101740   -23.30511090   -11.96895220
H        9.56601810   -22.52011110   -11.52995200
C        7.59301760   -22.64711190   -11.79195210
H        6.76501800   -23.31811140   -12.04895210
H        7.46301790   -22.16311070   -10.81595230
H        7.53901770   -21.87411120   -12.56795220
C        9.09801770   -24.50711060   -10.96195220
H        8.09301760   -24.74811170   -10.61495210
H        9.53001790   -25.36911200   -11.46895220
C        9.95801730   -24.12311170    -9.80995180
H        9.62001800   -23.21011160    -9.30395220
H        9.85201740   -24.96311190    -9.11295220
H       10.96801760   -24.03011130   -10.22695260
C       10.88101770   -23.91511150   -13.36395260
O       11.72101780   -23.06611060   -13.52895260
N       11.16101740   -25.24511150   -13.35395240
H       10.38401790   -25.89411160   -13.37195210
C       12.57801820   -25.68111040   -13.55895230
H       13.17601780   -25.10311130   -12.85395240
C       12.60701750   -27.22211070   -13.35595230
H       13.48101810   -27.76511190   -13.71395210
H       12.44701770   -27.50611110   -12.31495190
O       11.55001740   -27.78911210   -14.13795190
H       11.09701820   -28.43711090   -13.59295270
C       13.14301780   -25.30411150   -14.96695230
O       14.29101750   -24.93111040   -15.11395260
N       12.34501740   -25.49111180   -16.02895160
H       11.39201740   -25.76111220   -15.81595230
C       12.84301760   -25.14911080   -17.41595270
H       13.79701810   -25.64311220   -17.60295300
C       11.74201770   -25.77711110   -18.30595210
H       10.74801830   -25.46811100   -17.98295210
H       11.91101740   -25.37311170   -19.30495260
C       11.69501780   -27.27611160   -18.38495250
H       12.65801810   -27.74711040   -18.58395200
H       11.52901740   -27.64411160   -17.37295150
C       10.51301770   -27.64311220   -19.26595310
O       10.51701740   -27.56911090   -20.45195200
N        9.37001800   -28.09211160   -18.78695300
H        8.72301770   -28.48711200   -19.45895200
H        9.26801780   -28.19711110   -17.78395270
C       13.10401820   -23.62511060   -17.65195270
O       13.97601800   -23.23411180   -18.43095210
N       12.30901810   -22.79911040   -16.91495130
H       11.52001760   -23.18811040   -16.41195300
C       12.49901770   -21.35411070   -16.84595300
H       12.64701750   -21.00911140   -17.86995320
C       11.22701740   -20.67711070   -16.19795230
H       11.13801770   -21.08811190   -15.19295220
C       11.31301780   -19.12111090   -16.26395230
H       11.60901740   -18.72311210   -17.24195290
H       10.34001830   -18.63611220   -16.11395260
H       12.04101750   -18.77111050   -15.52295210
C        9.92501740   -20.96711160   -17.00895310
H        9.65601830   -22.03011130   -16.97195240
H        9.12901780   -20.27911190   -16.69595150
H       10.15901760   -20.78011130   -18.06395150
C       13.78801820   -20.98511120   -16.06395150
O       14.62901780   -20.30811120   -16.58595280
N       14.16801740   -21.68711090   -14.98495200
H       13.50701810   -22.31011200   -14.53595260
C       15.49601750   -21.62211040   -14.31695270
H       15.55601790   -20.58411220   -13.98995210
C       15.55501750   -22.41511150   -13.02995200
H       16.57601740   -22.36511040   -12.63095190
H       14.82501790   -22.09511180   -12.27595230
H       15.38201810   -23.47911070   -13.23395250
C       16.74201770   -21.86011120   -15.27795220
O       17.83301730   -21.33611110   -15.17995260
N       16.48801800   -22.74211120   -16.20895200
H       15.56501770   -23.15911100   -16.21395300
C       17.43901820   -23.27611160   -17.19395260
H       18.43601800   -23.32711220   -16.75795170
C       16.93101690   -24.70911220   -17.65195270
H       16.85201840   -25.42211150   -16.82195280
H       15.94001770   -24.60211180   -18.11095240
H       17.58001710   -25.11911200   -18.43595310
C       17.70701790   -22.27911190   -18.32395170
O       18.84501840   -22.08011050   -18.67795180
N       16.66701700   -21.79811100   -19.01795200
H       15.72701740   -22.03811070   -18.72595210
C       16.76001740   -20.61011120   -19.89495280
H       17.39201740   -20.98011210   -20.70295140
C       15.41001800   -20.43811040   -20.60495190
H       14.82601740   -21.35411070   -20.51395230
C       14.45101740   -19.44211200   -19.95295140
H       14.80501750   -18.41111180   -20.08095170
H       13.48601820   -19.55011180   -20.46295170
H       14.34501740   -19.54711150   -18.86595150
C       15.61101820   -20.06211090   -22.07295230
H       14.71101760   -19.55511090   -22.41995240
H       16.42901800   -19.35011100   -22.18295290
C       15.93901820   -21.18711090   -23.01395230
H       16.89501760   -21.67511180   -22.78695300
H       15.14201740   -21.93711090   -22.94195180
H       16.00201800   -20.89211080   -24.06895260
C       17.26801870   -19.32311060   -19.24995230
O       17.89301870   -18.50911140   -19.87695310
N       16.88701820   -19.12311170   -18.01695250
H       16.33001710   -19.86711120   -17.61295320
C       17.21901700   -17.91011050   -17.33495140
H       16.89001850   -17.09211160   -17.97595210
C       16.49301720   -17.77711110   -15.93595220
H       16.54401780   -16.76711080   -15.52795220
H       15.46601770   -18.12911220   -16.03395270
O       17.29301830   -18.50811200   -14.91395190
H       17.48301700   -19.38411140   -15.25695230
C       18.70701790   -17.69611170   -17.06995200
O       19.17301750   -16.60511210   -16.91795160
N       19.43301770   -18.79511070   -16.97995190
H       19.01501850   -19.71711160   -16.95195200
C       20.93301770   -18.78411100   -16.95795250
H       21.16501810   -18.18911170   -16.07495310
C       21.49601750   -20.25011060   -16.88295170
H       21.23901750   -20.78611180   -17.80495260
H       22.58001710   -20.19711110   -16.72295190
H       21.04001810   -20.78511050   -16.03995130
C       21.35001750   -18.03611180   -18.26695250
O       21.11401750   -18.52211190   -19.36595150
N       22.01901820   -16.84011080   -18.05895230
H       22.21101760   -16.65011220   -17.08295250
C       22.37401770   -15.93111130   -19.18995290
H       21.64801790   -16.01711080   -19.99795150
C       22.42001720   -14.47811130   -18.75695230
H       21.73801800   -14.35611150   -17.91595270
H       23.40201760   -14.26611140   -18.33395200
C       22.07601740   -13.49611090   -19.95095250
H       21.10601810   -13.68611150   -20.41095160
H       21.97401810   -12.48311140   -19.55995180
C       23.08301730   -13.44111160   -21.12695310
H       23.91701700   -12.81811140   -20.80195240
H       23.50301740   -14.40811160   -21.40295220
N       22.49801830   -12.82211110   -22.36795230
H       21.60201840   -12.37611100   -22.22995190
C       23.22501750   -12.45111080   -23.44595150
N       24.39001850   -12.92111110   -23.80095290
H       24.91101840   -13.51411150   -23.17095180
H       24.77401730   -12.66511150   -24.69995310
N       22.74401860   -11.74011140   -24.34895130
H       21.74901770   -11.56211090   -24.36295320
H       23.33901790   -11.65411090   -25.15995220
C       23.73601720   -16.43311120   -19.74695210
O       23.85301780   -16.74311070   -20.90695190
N       24.68701740   -16.83711050   -18.87495230
H       24.56901740   -16.57811160   -17.90195270
C       26.03101730   -17.16911130   -19.31995200
H       26.15401840   -16.90111160   -20.36895180
C       27.12701800   -16.37111090   -18.58495140
H       27.21501730   -16.73311040   -17.55995180
H       28.12301830   -16.58111190   -18.97595210
C       26.91701700   -14.80611130   -18.51895140
O       27.06301690   -14.26911160   -17.37795260
O       26.44501690   -14.19811150   -19.52595140
C       26.47801780   -18.62411120   -19.20195200
O       26.10801700   -19.35511210   -18.27995300
N       27.25001720   -19.08611110   -20.22095300
H       27.67301750   -18.33711050   -20.75495150
C       27.76601790   -20.46811100   -20.33995250
H       28.85501860   -20.50711060   -20.37195210
H       27.48201750   -20.84911160   -19.35895160
C       27.16801830   -21.30111120   -21.47795300
O       26.58801840   -20.77711110   -22.44095230
N       27.15001870   -22.63011170   -21.30595210
H       27.46501730   -23.11011120   -20.47095300
C       26.69901850   -23.46311190   -22.47995190
H       27.10701750   -23.10211180   -23.42395210
C       27.21701810   -24.89711190   -22.21395300
H       26.77301790   -25.12511060   -21.24495320
H       26.87601850   -25.56011200   -23.00895310
O       28.65801810   -24.89911080   -22.17295270
H       28.97401810   -25.14311220   -21.29895210
C       25.18101690   -23.56811140   -22.68095210
O       24.70601840   -23.92211150   -23.75195310
N       24.36201860   -23.01611140   -21.72995190
H       24.76901820   -22.58111190   -20.91095160
C       22.95801730   -22.78011130   -21.89295200
H       22.61001780   -22.33111190   -20.96295170
H       22.74301720   -22.12611200   -22.73795320
C       22.25201800   -24.10711100   -22.01295280
O       22.79401780   -25.17511180   -21.88795280
N       20.91701700   -23.96211050   -22.30295180
H       20.49801830   -23.05311200   -22.15195270
C       20.07201770   -24.97511100   -22.76695250
H       20.65601730   -25.86611180   -22.99795150
C       19.10201840   -25.43911170   -21.67495160
H       18.42001720   -26.19011120   -22.07195280
C       19.82401850   -26.05811120   -20.49795150
H       20.56901740   -25.39611050   -20.03895190
H       19.09601780   -26.56111150   -19.85095210
H       20.43701740   -26.85411070   -20.93895150
C       18.14001850   -24.26811220   -21.17595290
H       17.41501810   -24.65111160   -20.44695280
H       18.64501760   -23.38611220   -20.76295280
H       17.51901820   -23.83711050   -21.97095300
C       19.26701740   -24.63811110   -24.08895300
O       19.00601770   -23.47911070   -24.39495280
N       19.02101710   -25.72511100   -24.78395270
H       19.22501750   -26.65511130   -24.43795200
C       18.56001850   -25.65111160   -26.15095140
H       18.82101820   -24.65011220   -26.49395180
C       19.21001820   -26.70311160   -27.09795190
H       18.98401830   -27.71011160   -26.74695210
C       18.84501840   -26.56111150   -28.56695180
H       18.93001750   -25.48611070   -28.76795200
H       19.43601800   -27.20611190   -29.22895240
H       17.81201740   -26.88611220   -28.74195290
O       20.60201840   -26.53411100   -27.22095300
H       21.00101850   -27.03311160   -26.50495150
C       17.08901790   -25.77411080   -26.30595210
O       16.51401710   -26.78511050   -25.90395160
N       16.35801700   -24.74311070   -26.82895280
H       16.83601760   -23.94211200   -27.22295190
C       14.93901820   -24.83011050   -27.03995130
H       14.40401740   -25.49111180   -26.35795210
C       14.31001760   -23.43411060   -26.84395220
H       14.83501820   -22.81211090   -27.56895260
C       12.78201770   -23.25511170   -26.84795190
H       12.25901790   -23.83011050   -26.07495310
H       12.60101800   -22.17411040   -26.88495250
H       12.37701800   -23.54211040   -27.82695200
C       14.71001820   -22.97211070   -25.43195150
H       14.22201820   -22.02511220   -25.17195320
H       14.25001810   -23.78111080   -24.85095210
H       15.78701780   -22.93511200   -25.22595210
C       14.51001740   -25.42011070   -28.43095210
O       14.82401750   -24.99111180   -29.54495240
N       13.71901800   -26.47711180   -28.27295300
H       13.48601820   -26.66011050   -27.30395320
C       13.06301780   -27.24811170   -29.33495140
H       13.50901790   -26.94011120   -30.28095250
C       13.33801750   -28.72711180   -29.16195300
H       12.97501750   -29.01111220   -28.17395210
H       12.86801820   -29.30611040   -29.95595170
C       14.77001760   -29.25911140   -29.18195150
H       15.36801820   -28.91211130   -28.33995250
H       14.73601820   -30.31011200   -28.89595220
C       15.44101810   -28.97311210   -30.54295160
O       14.89601800   -29.41311070   -31.57095150
O       16.62801740   -28.48511120   -30.56595230
C       11.52501770   -27.06511120   -29.44595150
O       10.93901820   -26.90911100   -28.38695140
N       10.93001750   -27.05211070   -30.65995220
H       11.46501830   -27.17411040   -31.51195140
C        9.51001740   -26.85511210   -30.92295270
H        9.01801780   -26.74611090   -29.95595170
C        9.41501810   -25.56211090   -31.78695300
H        9.79801750   -25.72411160   -32.79395290
H        8.38501740   -25.27311130   -31.99995230
C       10.23801800   -24.32811160   -31.30595210
H       11.28901770   -24.59011080   -31.18795200
C       10.17101760   -23.21711160   -32.39995190
H       10.87201790   -22.39711190   -32.20095060
H       10.51001740   -23.67011070   -33.33995060
H        9.15501790   -22.81511120   -32.49395370
C        9.63101770   -23.86311150   -29.91295240
H       10.00601770   -22.84511180   -29.75395200
H        8.54301740   -23.92611120   -30.04295160
H        9.94801810   -24.51511190   -29.08995250
C        8.91801740   -28.00811200   -31.68095210
O        9.37601760   -28.37811090   -32.75695040
N        7.80101780   -28.57011220   -31.16595270
H        7.35701800   -28.28011130   -30.30295180
C        7.03301760   -29.60511210   -31.74595260
H        7.64201780   -30.46611210   -32.02195360
C        5.80901770   -30.06911090   -30.92395210
H        5.99801780   -30.52811050   -29.95395280
H        5.14001800   -29.22211070   -30.77095220
O        5.03201770   -30.96911050   -31.77795220
H        5.47401760   -31.82011220   -31.82095150
C        6.44801760   -29.02211190   -33.02995300
O        6.00601770   -27.89711190   -33.06095120
N        6.52401780   -29.69811060   -34.17495350
H        7.00301790   -30.58911130   -34.23395160
C        5.93201780   -29.24411200   -35.44995120
H        6.07201770   -28.17211150   -35.59095380
C        6.66501760   -30.11111070   -36.58095170
H        7.72101780   -29.84411050   -36.53795240
H        6.53201770   -31.17211150   -36.36895370
C        6.25901790   -29.77111050   -38.02395250
H        6.70401760   -30.43711090   -38.76295090
H        5.18101790   -29.93111040   -38.05095290
C        6.48801800   -28.31511120   -38.45695110
O        7.14901780   -27.60411070   -37.71495060
O        6.04101800   -27.91211130   -39.53395080
C        4.48601770   -29.46411130   -35.57795330
O        3.79501770   -28.71011160   -36.20895390
N        3.89001770   -30.51911160   -34.88795090
H        4.56401780   -31.03611180   -34.33595280
C        2.42901780   -30.82411190   -34.89395140
H        2.07001780   -31.24411200   -35.83395390
C        2.11201790   -31.93811040   -33.86195370
H        1.07801780   -32.30211260   -33.90795140
H        2.67401790   -32.83011250   -34.16495130
H        2.45401790   -31.53111080   -32.90195080
C        1.62301780   -29.56911090   -34.41195300
O        0.52701780   -29.28411100   -34.87995150
N        2.18901780   -28.82311060   -33.48895260
H        3.08801770   -29.12411120   -33.13095090
C        1.69001780   -27.53311160   -32.98795320
H        0.73601780   -27.80211070   -32.53495410
C        2.58301780   -27.10411070   -31.91495130
H        3.59801770   -26.87511060   -32.26095200
H        2.15201780   -26.23111150   -31.40995220
H        2.68001770   -27.94611170   -31.21795270
C        1.47601780   -26.43311120   -34.08395390
O        0.48501780   -25.69311140   -34.02495190
N        2.39601780   -26.14311220   -35.00395200
H        3.22601770   -26.71011160   -35.13295360
C        2.09601780   -25.26811220   -36.17195130
H        2.30601790   -24.25811200   -35.82095340
C        3.20201780   -25.44211200   -37.23395160
H        4.15901800   -25.74511150   -36.80995180
H        2.91201780   -26.26811220   -37.88295360
C        3.39301780   -24.33211140   -38.25495150
H        2.38501790   -24.13711170   -38.62295150
H        3.78801770   -23.37911220   -37.90195080
C        4.17801760   -24.71511080   -39.50595090
H        3.84801770   -25.63911060   -39.98195270
H        4.14001800   -23.96111110   -40.29195400
N        5.51901770   -25.17811200   -39.14495090
H        5.65401790   -26.12811090   -38.83095170
C        6.64901780   -24.52311130   -39.08195110
N        6.74101780   -23.23111150   -39.41595080
H        5.89801790   -22.72211070   -39.64295200
H        7.58501770   -22.74511150   -39.15195080
N        7.67601780   -25.10511210   -38.60195160
H        7.65001770   -26.06611060   -38.29195400
H        8.56001760   -24.62311170   -38.52095410
C        0.74201780   -25.36511040   -36.85395050
O        0.21101780   -24.33711050   -37.16295240
N        0.17601780   -26.54311180   -36.95195390
H        0.74601780   -27.35611150   -36.75295260
C       -1.20198210   -26.78211210   -37.49195100
H       -1.25298210   -26.41111180   -38.51595310
C       -1.44598220   -28.29111100   -37.58495330
H       -1.40298220   -28.66711040   -36.55495070
H       -2.44598220   -28.52311130   -37.96995160
H       -0.67898220   -28.83111190   -38.15395360
C       -2.31498220   -26.00911140   -36.72595210
O       -3.00098230   -25.19711110   -37.27795410
N       -2.28398230   -26.16411210   -35.39695360
H       -1.64298220   -26.84811210   -35.01295090
C       -3.24498220   -25.51411060   -34.47895050
H       -4.29798220   -25.63511090   -34.73395160
H       -3.09998230   -26.14611050   -33.60295100
C       -2.94098210   -24.03411100   -34.20195390
O       -3.84398220   -23.23611070   -34.00395200
N       -1.68098220   -23.58211140   -34.34495160
H       -0.93698220   -24.22511100   -34.58895110
C       -1.40698220   -22.19511220   -34.32495120
H       -1.99698220   -21.57811160   -33.64695360
C        0.08701780   -22.01411060   -34.06395340
H        0.65801780   -22.51711080   -34.84395220
C        0.66701780   -20.61111070   -34.20595170
H        0.65601780   -20.14611050   -35.19895170
H        0.20101780   -20.05111120   -33.38595200
H        1.73401780   -20.67711070   -33.95995330
C        0.59701780   -22.49111180   -32.70695110
H        1.34801780   -21.83011050   -32.25595090
H       -0.21998220   -22.35811040   -31.98695180
H        0.84301780   -23.55911060   -32.74995040
C       -1.75198220   -21.55011180   -35.68795390
O       -2.51798220   -20.57111170   -35.59695050
N       -1.38898220   -22.13211060   -36.85295100
H       -0.84098220   -22.98011210   -36.77395250
C       -1.75698220   -21.62311170   -38.17195130
H       -1.33098220   -20.62611200   -38.06295390
C       -0.94298220   -22.34711070   -39.24595260
H        0.07101780   -22.40611080   -38.85095210
H       -1.32698210   -23.30911060   -39.58495330
C       -0.98798220   -21.44811060   -40.44495390
H       -1.96498220   -21.42511180   -40.92795180
H       -0.80498220   -20.42811200   -40.10895160
C        0.11201780   -21.84011080   -41.40895080
H        1.06301780   -21.67611120   -40.90195080
H       -0.00098220   -22.89111140   -41.67295070
C        0.17101780   -20.97111130   -42.72095110
H        0.74901780   -20.08011050   -42.47495270
H        0.82801780   -21.49111180   -43.41895290
N       -1.18398230   -20.72011180   -43.25695040
H       -1.78298220   -21.52611160   -43.35995100
H       -1.77398220   -20.11311150   -42.70495220
H       -1.16598220   -20.39611050   -44.21295170
C       -3.25298210   -21.58811190   -38.43995290
O       -3.74298210   -20.50211140   -38.72795100
N       -3.99798230   -22.55511090   -37.98995210
H       -3.50698210   -23.35511210   -37.60995100
C       -5.47498230   -22.45711140   -37.96095280
H       -5.85698220   -22.28111080   -38.96595380
C       -5.91698220   -23.73111150   -37.36995320
H       -5.51898240   -23.94911190   -36.37095260
H       -7.01398230   -23.73911090   -37.34295270
H       -5.61998220   -24.56711200   -38.01395030
C       -6.00298210   -21.27111050   -37.25195310
O       -6.98698230   -20.66611100   -37.67995070
N       -5.44798230   -20.93811040   -36.04095080
H       -4.80598210   -21.58811190   -35.60495380
C       -5.73898220   -19.65711210   -35.33995060
H       -6.79998210   -19.55311200   -35.11095050
C       -5.15398220   -19.69011120   -33.95195390
H       -5.73598240   -19.21711160   -33.15995410
H       -5.19998220   -20.68911170   -33.51995090
O       -3.84898210   -19.15911100   -33.84695050
H       -3.31098220   -19.74011040   -34.38895030
C       -5.42798230   -18.40111160   -36.14895250
O       -6.25498200   -17.50811200   -36.20095060
N       -4.33298210   -18.39811130   -36.86495210
H       -3.76898220   -19.23711200   -36.92595290
C       -3.85798220   -17.24711040   -37.58595280
H       -4.06398200   -16.33611110   -37.02395250
C       -2.33698230   -17.48011210   -37.82795330
H       -1.91998220   -17.44311140   -36.82195280
H       -2.13798210   -18.49211120   -38.17895130
O       -1.69698210   -16.52711110   -38.67795180
H       -1.40498220   -15.71011160   -38.26795200
C       -4.57198240   -17.04611210   -38.93495180
O       -5.03298230   -15.96711160   -39.23695370
N       -4.70998240   -18.10911180   -39.76895140
H       -4.00798230   -18.82911110   -39.64195250
C       -5.62298200   -18.09211160   -40.96195220
H       -5.35098220   -17.26911160   -41.62295150
C       -5.53298230   -19.33111190   -41.73195270
H       -5.68198200   -20.15911100   -41.03795240
H       -6.21898220   -19.45911220   -42.56895070
C       -4.15398220   -19.65111160   -42.30195240
O       -3.25398230   -18.83211140   -42.28095250
O       -3.88598230   -20.77311130   -42.70895390
C       -7.04198220   -17.66911130   -40.65995410
O       -7.64398240   -17.04711150   -41.55595400
N       -7.55098200   -17.99611090   -39.46195220
H       -6.93598220   -18.53711130   -38.86495210
C       -8.96598240   -17.68711090   -39.07295230
H       -9.64298250   -18.11111070   -39.81495290
C       -9.32698250   -18.41511150   -37.80095290
H       -9.18698220   -19.49311070   -37.94495390
H       -8.73498250   -18.18311120   -36.90795140
C      -10.71498200   -18.21811100   -37.40895080
C      -11.76498220   -19.09411050   -37.64795300
H      -11.78398230   -20.05311200   -38.14295200
N      -12.93198200   -18.58411220   -37.20695110
H      -13.82398220   -19.05411150   -37.26395030
C      -12.74098210   -17.40511130   -36.52895360
C      -13.59998230   -16.52811050   -35.90695190
H      -14.63898180   -16.81611060   -35.84195330
C      -13.12598230   -15.22511100   -35.46195220
H      -13.74098210   -14.51411150   -34.92995070
C      -11.75998210   -14.92211150   -35.66595080
H      -11.42398260   -13.93311120   -35.39095310
C      -10.91798210   -15.79711150   -36.24395370
H       -9.88898180   -15.50811100   -36.39995190
C      -11.37598230   -17.08711050   -36.71895220
C       -9.22198200   -16.15411190   -39.00795360
O      -10.23498250   -15.63211150   -39.49595260
N       -8.30298230   -15.48311140   -38.37195210
H       -7.45698210   -15.87411120   -37.97595210
C       -8.33398250   -14.04811100   -38.43395230
H       -9.27398200   -13.60211090   -38.10995100
C       -7.22298240   -13.48711110   -37.54095080
H       -6.25898220   -13.95811180   -37.73395160
C       -7.08598230   -11.97011090   -37.58395390
H       -8.03798200   -11.46511170   -37.37495040
H       -6.29598240   -11.56611160   -36.93995290
H       -6.77198220   -11.75611110   -38.61295320
C       -7.58998200   -13.91611100   -36.11295320
H       -6.77598240   -13.54111100   -35.48095320
H       -8.54598240   -13.51511100   -35.75595090
H       -7.58898210   -15.00011160   -35.94495390
C       -8.23698230   -13.44311140   -39.86295320
O       -9.10298250   -12.64111140   -40.22795100
N       -7.23298220   -13.85711100   -40.62995150
H       -6.50398210   -14.48511120   -40.31295390
C       -7.20998240   -13.49011140   -42.03795240
H       -7.14098220   -12.40611170   -42.12695310
C       -5.92898230   -14.09811120   -42.66395190
H       -5.68698220   -15.10211090   -42.31495290
H       -6.17698240   -14.10411170   -43.72595210
C       -4.74698210   -13.13911150   -42.57395170
H       -3.89398220   -13.67611120   -42.98895260
H       -4.97098210   -12.22411160   -43.12095260
S       -4.41598220   -12.55011180   -40.88795090
C       -3.26598220   -13.84011170   -40.33495330
H       -2.20998220   -13.59311100   -40.49995040
H       -3.26598220   -14.03811170   -39.25595090
H       -3.49298210   -14.79611110   -40.82195280
C       -8.43098260   -13.85911080   -42.86095050
O       -8.81198220   -13.20011140   -43.77395250
N       -9.14298250   -14.91111090   -42.52495190
H       -8.78898240   -15.42911150   -41.72895050
C      -10.44598200   -15.31611160   -43.13395310
H      -10.36498260   -15.21111110   -44.21595380
C      -10.63698200   -16.80511090   -42.71695330
H       -9.94098190   -17.47411160   -43.22295380
H      -10.51698210   -17.03711130   -41.65895080
C      -12.04998210   -17.25911140   -42.99995040
O      -12.86598210   -17.63511090   -42.11195370
O      -12.39798260   -17.41111180   -44.25395200
C      -11.58098220   -14.39711090   -42.66195300
O      -12.38298230   -13.98911090   -43.42395400
N      -11.47998240   -14.04211140   -41.40295410
H      -10.71898170   -14.40411090   -40.83995060
C      -12.37898250   -13.12211130   -40.67395400
H      -13.41298200   -13.43711090   -40.81595230
C      -12.01398180   -13.09311100   -39.14895250
H      -11.66798210   -13.99011140   -38.63595200
H      -11.10398200   -12.49311160   -39.13095090
O      -12.94998260   -12.44711110   -38.32395170
H      -12.57998180   -12.10711100   -37.50595090
C      -12.26798250   -11.74011140   -41.29795070
O      -13.31198220   -11.14111140   -41.52895360
N      -11.04598240   -11.35411170   -41.68595120
H      -10.28498170   -11.91511150   -41.32095340
C      -10.79798220   -10.01811120   -42.31795120
H      -11.35998250    -9.24811170   -41.79095080
C       -9.30598260    -9.67011170   -42.34595110
H       -9.10698220    -9.46811100   -41.29395290
H       -8.77598190   -10.50111100   -42.80995180
C       -8.97198200    -8.47411160   -43.11295320
H       -9.00598240    -8.63211150   -44.19095230
H       -9.68598180    -7.65511130   -43.03095250
S       -7.19398210    -7.93711140   -43.07195280
C       -6.30098200    -9.51411150   -43.36295320
H       -6.30698200   -10.04911140   -42.40595250
H       -6.58598230   -10.20311160   -44.16795350
H       -5.24398230    -9.24011140   -43.47595210
C      -11.31898210   -10.11311150   -43.77095410
O      -11.76598260    -9.10411170   -44.29395290
N      -11.33998200   -11.24711130   -44.44895170
H      -10.78398230   -11.98211100   -44.02695080
C      -11.95098210   -11.44711110   -45.79295350
H      -11.54098220   -10.62711140   -46.38295360
C      -11.57498260   -12.81111150   -46.42895130
H      -10.50698180   -12.98911090   -46.30295180
H      -12.11498260   -13.63611130   -45.96495060
C      -11.83098220   -12.80411150   -47.96295170
O      -12.89598180   -13.02211090   -48.37095260
N      -10.84898190   -12.54911140   -48.82395170
H      -11.02498250   -12.58211140   -49.82095340
H       -9.94198230   -12.30111120   -48.44895170
C      -13.46398260   -11.37111090   -45.69195180
O      -14.12098220   -10.69711110   -46.50195310
N      -14.04898260   -11.93711090   -44.60095210
H      -13.48698230   -12.61111160   -44.09595110
C      -15.42698190   -11.84111120   -44.10195160
H      -16.08598140   -12.11411090   -44.92595290
C      -15.67998220   -12.84111120   -43.05995180
H      -14.84298230   -12.82711120   -42.36195370
H      -16.55598260   -12.62811090   -42.44795230
C      -15.73698230   -14.32911110   -43.56895070
H      -16.67798230   -14.40711120   -44.11295320
H      -14.95698260   -14.45311160   -44.31995390
C      -15.68898200   -15.37111090   -42.45295330
H      -14.63998220   -15.43111130   -42.15995410
H      -16.39298250   -15.03811170   -41.69095230
C      -16.21998210   -16.74411200   -42.94395070
H      -16.33898160   -17.27711110   -42.00095370
H      -17.18698310   -16.67311100   -43.44095230
N      -15.22398190   -17.37411120   -43.95195390
H      -14.25198170   -17.41711040   -43.67895130
H      -15.57598210   -18.29711150   -44.15995410
H      -15.29298210   -16.90011220   -44.84095380
C      -15.78398230   -10.42011170   -43.64295200
O      -16.94198230   -10.07011130   -43.46695330
N      -14.78098200    -9.53511140   -43.40795140
H      -13.83898260    -9.90811160   -43.44895170
C      -14.91598220    -8.11511140   -43.01195140
H      -13.99198250    -7.56611110   -43.19595340
H      -15.66698270    -7.75211140   -43.71395110
C      -15.31798170    -7.82711120   -41.54695130
O      -15.96298220    -6.83611110   -41.30295180
N      -15.12198260    -8.76811120   -40.62095260
H      -14.46298220    -9.48311140   -40.90495300
C      -15.48398210    -8.73611160   -39.26395030
H      -16.53198240    -8.45511150   -39.15695190
C      -15.29998210   -10.09211160   -38.54095080
H      -14.23498250   -10.25411130   -38.37595370
C      -15.93298240    -9.98511120   -37.20895390
H      -16.16898160   -10.97011090   -36.78995130
H      -15.25398250    -9.47611140   -36.51195140
H      -16.82198140    -9.34711170   -37.28795240
O      -15.93298240   -11.20311160   -39.19395070
H      -15.32498260   -11.63411140   -39.79795070
C      -14.64098260    -7.73011110   -38.51595310
O      -13.44698240    -7.93411110   -38.33795170
N      -15.34898190    -6.81611110   -37.85995100
H      -16.31298260    -6.82411150   -38.17095180
C      -14.85798260    -5.78411150   -36.93295290
H      -14.00198170    -5.37911130   -37.47295380
C      -15.96098230    -4.76511140   -36.71595380
H      -16.12998200    -4.32811120   -37.70095060
H      -16.76698300    -5.32411150   -36.24195100
C      -15.54598240    -3.58911130   -35.82895280
O      -14.73998260    -2.74911140   -36.26795200
O      -16.14398190    -3.41111140   -34.72995380
C      -14.53898240    -6.44011120   -35.57395170
O      -15.47498230    -6.99711130   -35.04595180
N      -13.31598190    -6.43011140   -35.11995320
H      -12.57898240    -6.00711110   -35.67095180
C      -12.94098190    -6.89211130   -33.74695210
H      -13.73998260    -6.74611140   -33.01995090
C      -12.62598230    -8.40111160   -33.84595110
H      -13.34698200    -8.89411160   -34.49695210
H      -11.60998250    -8.62111090   -34.17595290
O      -12.70798210    -8.97111130   -32.58195110
H      -13.58298210    -9.30811120   -32.37595370
C      -11.71598240    -6.11211110   -33.23995210
O      -11.04098220    -5.44611120   -34.02695080
N      -11.48770307    -6.13426416   -31.93190518
H      -12.15271311    -6.65783539   -31.36493562
C      -10.46408540    -5.36022881   -31.22754875
H      -10.68664406    -4.30040960   -31.33456695
C      -10.57549244    -5.74709607   -29.74629600
H      -11.64288379    -5.59711165   -29.47460465
H      -10.37201156    -6.83381617   -29.66908242
C       -9.69704461    -4.97459894   -28.78517097
C       -8.64808454    -5.60338986   -28.08116819
H       -8.44351226    -6.67057912   -28.25286875
C       -7.86563359    -4.90209572   -27.14744158
H       -7.07693025    -5.41524795   -26.58098524
C       -8.14128520    -3.54175683   -26.90314794
O       -7.41105391    -2.77269369   -26.03073012
H       -6.90164146    -3.32604041   -25.39696791
C       -9.20081344    -2.90529560   -27.57923372
H       -9.41761640    -1.85731747   -27.33449057
C       -9.95877710    -3.61241023   -28.51720339
H      -10.77969584    -3.10400212   -29.04328063
C       -9.04770040    -5.62331498   -31.77662822
O       -8.67288863    -6.78472210   -31.88912266
N       -8.27698230    -4.58711150   -32.17295070
H       -8.61898230    -3.63711120   -32.09895320
C       -6.90598200    -4.76511140   -32.67795180
H       -6.46198230    -3.79511140   -32.90295410
H       -6.34998230    -5.28311110   -31.89695170
C       -6.81298210    -5.52611110   -34.07995220
O       -5.76298240    -5.39511110   -34.74895100
N       -7.84598210    -6.25711110   -34.53895190
H       -8.69498250    -6.46111110   -34.02595140
C       -8.04198270    -6.63811110   -35.96095280
H       -7.04698230    -6.95311120   -36.27395250
C       -9.06498240    -7.77911140   -36.07095340
H      -10.00798230    -7.50111150   -35.59995270
C       -9.42098240    -8.09811120   -37.54995350
H      -10.19998260    -8.87011150   -37.57595060
H       -9.85298250    -7.24611140   -38.08895110
H       -8.50998210    -8.42911150   -38.06495290
C       -8.62698170    -9.06411170   -35.39895250
H       -7.59998230    -9.32611080   -35.68195340
H       -8.72198200    -8.85011100   -34.32695390
H       -9.29898260    -9.89711090   -35.63795090
C       -8.45098210    -5.38711120   -36.75495150
O       -7.78798200    -5.06711150   -37.68295290
N       -9.41898250    -4.56711150   -36.25295260
H       -9.96998210    -4.91411110   -35.47595210
C       -9.88098240    -3.26811120   -36.85995100
H       -9.22098260    -2.99111130   -37.68095400
C      -11.22598270    -3.49611140   -37.49295040
H      -11.60398200    -2.50711130   -37.75095370
C      -11.15198230    -4.31811140   -38.72395320
H      -10.53998180    -3.82811140   -39.49195100
H      -10.80198190    -5.33411120   -38.50295260
H      -12.18498230    -4.34711120   -39.09095380
O      -12.13598250    -4.06511120   -36.61495210
H      -12.82698250    -3.43111130   -36.41095350
C      -10.05898190    -2.08211140   -35.94395070
O       -9.81598190    -1.00411130   -36.45295330
N      -10.40098190    -2.26211120   -34.67095180
H      -10.50098230    -3.20111130   -34.30395130
C      -10.42098240    -1.14211130   -33.72595210
H      -10.63998220    -0.25511130   -34.32195280
C      -11.52098180    -1.23611130   -32.65995410
H      -11.72098260    -0.20211130   -32.38095090
C      -12.84298230    -1.92411120   -33.13795090
H      -13.58898260    -1.87011130   -32.33595280
H      -13.13498210    -1.46411130   -34.09095380
H      -12.56098180    -2.97811130   -33.25195310
O      -11.04998210    -1.90911130   -31.49995230
H      -10.53298190    -1.28911130   -30.97995190
C       -9.04998210    -0.81411130   -33.01895140
O       -8.34698200    -1.77211130   -32.74295040
N       -8.80998230     0.46988870   -32.62995150
H       -9.46798230     1.21788870   -32.81695180
C       -7.84598210     0.88188870   -31.65095140
H       -6.87998200     0.51688870   -31.99695210
H       -7.89198210     1.97088870   -31.61995320
C       -8.13298230     0.30488870   -30.23695180
O       -8.94798180    -0.59211130   -30.09795190
N       -7.36626749     0.78600957   -29.26129352
H       -6.78039239     1.58077883   -29.47584269
C       -7.05517590     0.05842516   -28.02865597
H       -7.52778581    -0.92057513   -28.07096016
C       -5.53801579    -0.17206474   -27.96254339
H       -5.03918500     0.78077116   -27.74013841
H       -5.30871160    -0.84098900   -27.12213238
C       -4.95170646    -0.75699697   -29.23552923
C       -5.10126543    -2.12807177   -29.51390234
H       -5.62206416    -2.76891510   -28.81559565
C       -4.59114090    -2.66205935   -30.71036277
H       -4.70786283    -3.71299940   -30.92435206
C       -3.93487228    -1.82919990   -31.63241162
H       -3.53312358    -2.24514710   -32.54522978
C       -3.79642081    -0.45633115   -31.36484045
H       -3.29132074     0.18221774   -32.07722172
C       -4.31030157     0.07985586   -30.17052583
H       -4.22231847     1.13894624   -29.97729757
C       -7.57174755     0.77592054   -26.77888649
O       -7.82409722     1.96965659   -26.81395842
N       -7.71332348     0.05499826   -25.66675179
H       -7.52103345    -0.94306316   -25.70789189
C       -8.25341877     0.59503460   -24.41982920
H       -8.30746127    -0.18675362   -23.66488065
H       -7.57794673     1.36641096   -24.05493244
C       -9.64757277     1.20155038   -24.60930025
O      -10.40802677     0.78866885   -25.47781231
N       -9.95752855     2.24695615   -23.84244657
H       -9.27716731     2.56016499   -23.14929415
C      -11.22627038     2.97005547   -23.97039385
H      -12.04822271     2.26690487   -23.82355200
C      -11.28440725     4.02439163   -22.86711053
H      -12.24316742     4.54784348   -22.91718106
H      -11.19986595     3.56782627   -21.87469191
H      -10.48121093     4.76199408   -22.98588907
C      -11.40214101     3.61411206   -25.36303662
O      -12.50731723     3.77980440   -25.84688505
N      -10.29298210     3.90988870   -26.04595180
H       -9.41398240     3.82188870   -25.54995160
C      -10.22298240     4.50688890   -27.39995190
H      -11.12698170     5.09988880   -27.54095270
C       -8.87598230     5.22288850   -27.65695190
H       -8.78598210     5.28288890   -28.74195290
C       -8.89598180     6.66488890   -27.13395310
H       -7.87598230     7.06488850   -27.17995260
H       -9.43798260     7.35288860   -27.79395290
H       -9.20698260     6.78388880   -26.08795170
O       -7.73998210     4.53988890   -27.22095300
H       -7.93298200     3.59988880   -27.20795250
C      -10.47598270     3.43388870   -28.47195240
O      -10.21298220     3.57888870   -29.66995240
N      -11.14198210     2.28988860   -28.14795300
H      -11.30898190     2.06688880   -27.17395210
C      -11.64998250     1.29088870   -29.14695170
H      -10.90398220     1.06688870   -29.90995220
C      -11.84298230    -0.06811130   -28.36995320
H      -12.42998220    -0.74511130   -28.99095150
H      -10.88898180    -0.57011130   -28.21095280
O      -12.36198230    -0.00611130   -27.12595180
H      -11.66298200     0.35188870   -26.57495310
C      -12.91798210     1.71688870   -29.88795280
O      -13.49198250     0.89988870   -30.60195160
N      -13.37898250     2.97988870   -29.82295230
H      -13.03998180     3.52988860   -29.04295160
C      -14.25698180     3.58088870   -30.86295320
H      -14.96298220     2.81088880   -31.17295270
C      -14.99698260     4.78588870   -30.23995210
H      -15.91798210     5.12288860   -30.73095130
H      -15.22398190     4.42588850   -29.22895240
C      -13.97298240     5.86388870   -30.02495190
N      -13.22198200     6.07488870   -28.95495220
C      -12.54598240     7.23688890   -29.14495280
H      -11.85998250     7.70188860   -28.45195200
N      -12.80498220     7.71088890   -30.36295320
H      -12.38898180     8.50688840   -30.82495310
C      -13.80898190     6.96488860   -30.96295170
H      -14.38498210     7.11788890   -31.86295320
C      -13.64998250     4.03088860   -32.13695140
O      -14.34198190     4.19188880   -33.17395400
N      -12.34598260     4.19488860   -32.26895140
H      -11.73498250     4.19788890   -31.46095280
C      -11.63798240     4.35288860   -33.58195110
H      -12.09798240     5.11888890   -34.20595170
C      -10.17398260     4.75288870   -33.31595230
H       -9.57498260     4.05288890   -32.73395160
H       -9.75398250     4.91188860   -34.30895230
C      -10.14798260     6.07088850   -32.56995390
H      -10.75498200     6.79988860   -33.10695270
H      -10.65898230     6.00788880   -31.60895160
C       -8.77198220     6.75488850   -32.46895220
H       -7.97698210     6.07088850   -32.17395400
H       -8.40798190     7.29888870   -33.33995060
N       -8.93698220     7.80688860   -31.41695210
H       -9.80498220     8.32288840   -31.43095210
C       -7.93998240     8.41988850   -30.83595280
N       -6.72998240     7.93388890   -30.94995310
H       -6.56798220     7.14988850   -31.56595230
H       -5.96298220     8.52688880   -30.66695210
N       -8.07098200     9.45888900   -30.11995320
H       -8.92598250     9.97488880   -29.96895220
H       -7.27698230     9.73488900   -29.55995180
C      -11.62298200     2.98988870   -34.24795150
O      -11.34898190     1.99888870   -33.59095380
N      -11.94698240     2.92688870   -35.59895320
H      -12.32198240     3.76588870   -36.02495190
C      -11.64898200     1.73588870   -36.47895050
H      -10.86698250     1.14988880   -35.99495320
C      -12.88098240     0.82688870   -36.69795230
H      -12.63298230     0.03188870   -37.40095140
H      -13.05398180     0.36488870   -35.72595210
C      -14.06698230     1.61588870   -37.12095260
H      -14.28498170     2.37788870   -36.37295150
H      -13.77198220     2.19388870   -37.99695210
C      -15.30198190     0.66388870   -37.34495160
H      -16.10798260     1.32988870   -37.65295410
H      -15.00998210     0.06588870   -38.20795060
N      -15.63598250    -0.18111130   -36.11995320
H      -15.35198210    -1.13311140   -36.30395130
C      -16.10598180     0.11788870   -34.97195050
N      -16.22598270     1.33088870   -34.47395320
H      -16.31298260     2.19288870   -34.99395370
H      -16.78898240     1.34888880   -33.63595200
N      -16.34498210    -0.76311130   -34.04895400
H      -16.22098160    -1.75611130   -34.18395230
H      -16.44798280    -0.50811130   -33.07695390
C      -11.14098260     2.20188880   -37.82495120
O      -11.31298260     3.32888870   -38.28495410
N      -10.25198170     1.30288880   -38.32895280
H       -9.88898180     0.58488870   -37.71395110
C       -9.47198200     1.48588870   -39.58895110
H      -10.10298250     2.12588860   -40.20495220
C       -8.19698240     2.31088880   -39.24795150
H       -8.52198220     3.26888870   -38.84295270
C       -7.32598210     1.70088880   -38.13395310
H       -7.92498210     1.63788870   -37.21795270
H       -7.07998230     0.66988870   -38.41795350
H       -6.34598210     2.18588880   -38.04095080
O       -7.52098230     2.53088880   -40.42095180
H       -7.47098210     3.48388860   -40.52295300
C       -9.13598250     0.21188870   -40.46495060
O       -8.98298260    -0.81911130   -39.90695190
N       -9.11698250     0.28988870   -41.77495190
H       -9.21098230     1.22488870   -42.15395360
C       -8.70698260    -0.81211130   -42.61295320
H       -9.29898260    -1.67011130   -42.29295350
C       -9.02798180    -0.51211130   -44.09395220
H       -8.57798190     0.44688870   -44.35095210
H       -8.56698230    -1.28111140   -44.71395110
C      -10.56398200    -0.46711130   -44.34395220
H      -11.02798180     0.07588870   -43.51995090
H      -10.73498250    -0.00111130   -45.31395340
C      -10.99998190    -1.91011130   -44.47095110
H      -10.68598180    -2.31511140   -45.43295290
H      -10.47998240    -2.46211120   -43.68895340
C      -12.49898240    -1.96211140   -44.41995240
H      -12.79898260    -1.25611130   -43.64495090
H      -12.84098240    -1.63111130   -45.40095140
N      -12.98498250    -3.30911140   -44.12895200
H      -13.95398240    -3.31311130   -43.84695050
H      -12.89798260    -3.93211130   -44.91895290
H      -12.37898250    -3.76811120   -43.46495060
C       -7.21298220    -1.23611130   -42.44495390
O       -6.85498240    -2.28111120   -42.99195100
N       -6.39298200    -0.39311130   -41.83795170
H       -6.82398220     0.34288870   -41.29095080
C       -4.93798210    -0.47611130   -41.78495410
H       -4.54498200    -0.95211130   -42.68295290
C       -4.30598210     0.90788870   -41.71795270
H       -4.59798240     1.44888870   -40.81795120
H       -3.22098230     0.80488870   -41.72995380
C       -4.67198230     1.70588870   -42.97595210
H       -4.41398240     1.20988870   -43.91095350
H       -5.74498220     1.89888870   -42.94795230
C       -3.93898220     3.05788870   -42.99795150
O       -2.93798210     3.36888860   -43.66495130
N       -4.51198200     4.08988860   -42.42195130
H       -4.03198240     4.94688890   -42.66795350
H       -5.45598220     4.08188870   -42.05395130
C       -4.47998240    -1.43511130   -40.68995290
O       -3.91298220    -1.03111140   -39.66995240
N       -4.81198220    -2.70011140   -40.76695250
H       -5.31998210    -2.90311120   -41.61895370
C       -4.58698230    -3.67011140   -39.75095370
H       -5.19798230    -3.33911130   -38.91095350
H       -4.88898230    -4.63611130   -40.15395360
C       -3.16298220    -3.80811120   -39.28395080
O       -2.85998230    -4.10211130   -38.14795300
N       -2.12398220    -3.58211140   -40.12295150
H       -2.38598230    -3.26111130   -41.04695130
C       -0.69598220    -3.77111120   -39.94995120
H       -0.50498220    -4.71111110   -39.43395230
H       -0.15198220    -3.90111140   -40.88595200
C       -0.05798220    -2.61511140   -39.20395280
O        0.67801780    -2.83911130   -38.24795150
N       -0.42998220    -1.42111130   -39.58695220
H       -0.86898220    -1.36611130   -40.49895100
C        0.06501780    -0.19311130   -38.96895220
H        1.14801780    -0.19111130   -38.84695050
C       -0.22598220     0.97188870   -39.95795060
H        0.16501780     1.82988870   -39.39695360
H        0.25901780     0.84588870   -40.93395230
H       -1.28998220     1.18888870   -40.10995100
C       -0.68098220     0.00888870   -37.64495090
O       -0.13098220     0.73388870   -36.80195240
N       -1.85598220    -0.58911130   -37.36795040
H       -2.34798220    -0.99511130   -38.15495300
C       -2.34198210    -0.64211130   -35.99895100
H       -2.60598230     0.32588870   -35.57295230
C       -3.60498210    -1.51811130   -35.91095350
H       -3.48498230    -2.38411140   -36.56295390
H       -3.73098230    -1.73311130   -34.84995270
C       -4.99898240    -0.89111130   -36.24395370
H       -5.03998230    -0.75411130   -37.32395170
C       -6.10598230    -1.89411130   -35.96695330
H       -5.88098240    -2.96411130   -35.87495040
H       -6.45998240    -1.63511130   -34.96095280
H       -6.92198230    -1.77311130   -36.68995290
C       -5.32098200     0.32688870   -35.44795230
H       -5.15698240     0.13488870   -34.37995150
H       -4.66998200     1.13988860   -35.79295350
H       -6.35898210     0.65188870   -35.59095380
C       -1.30398210    -1.26711130   -35.01895140
O       -1.21498220    -0.76711130   -33.88495250
N       -0.62198220    -2.30411120   -35.49195100
H       -0.70798220    -2.58911130   -36.45995330
C        0.41301780    -2.94011140   -34.73895260
H        0.11301780    -3.13011120   -33.70795060
C        0.65401780    -4.33411120   -35.31495290
H        1.31001780    -4.30011130   -36.18495180
H        1.24501780    -4.90611120   -34.59895320
C       -0.65598220    -5.17011120   -35.72295380
H       -0.93598220    -4.82911110   -36.71895220
H       -0.33298220    -6.20811130   -35.79795070
C       -1.89398220    -5.20811130   -34.82795330
O       -1.88498220    -5.73111150   -33.73095320
N       -3.05998230    -4.89911130   -35.42095180
H       -3.88698220    -4.83011150   -34.83995060
H       -3.05098220    -4.50311140   -36.35295100
C        1.69701780    -2.06111120   -34.62195210
O        2.27401780    -2.01611140   -33.58295060
N        2.14501790    -1.38211130   -35.71195220
H        1.60701780    -1.43411140   -36.56895070
C        3.21001790    -0.49311130   -35.78295140
H        4.07601790    -1.00911130   -35.36795040
C        3.52301790    -0.24811130   -37.31795120
H        3.38501790    -1.23811130   -37.75195310
H        2.78001790     0.41788870   -37.75595090
C        4.96501780     0.26488870   -37.49195100
H        5.12001800     1.29388870   -37.16495130
H        5.63601780    -0.43611130   -36.99595260
C        5.37201790     0.25088870   -38.96595380
H        4.55901770     0.76888870   -39.47495270
H        6.30001780     0.81788870   -39.02995300
C        5.59901760    -1.15911130   -39.48495100
H        6.55601790    -1.46411130   -39.06195070
H        4.69701770    -1.67111130   -39.15095140
N        5.62301780    -1.08511130   -41.00395200
H        4.78101780    -0.80311130   -41.48495100
H        6.31301780    -0.36311130   -41.15695190
H        5.98301790    -2.00211120   -41.22595210
C        2.95001770     0.74588870   -34.97995380
O        3.87801790     1.34988870   -34.46395110
N        1.68301780     1.12088870   -34.70895390
H        0.90301780     0.77988870   -35.25895310
C        1.16301770     2.07388880   -33.68495180
H        1.85801780     2.91088870   -33.74595260
C       -0.18098220     2.59088870   -34.08995060
H       -0.01998220     3.22188880   -34.96395110
H       -0.86398220     1.78788860   -34.36695100
C       -0.86198220     3.50488880   -33.11895370
H       -1.72698220     4.02188870   -33.53595350
H       -1.13798220     2.90288880   -32.25295260
C        0.11601780     4.64488890   -32.70595170
O       -0.07898220     5.16888860   -31.57595250
O        1.01501770     5.03588870   -33.48695370
C        1.06001780     1.48588870   -32.27095410
O        1.65801780     2.09388880   -31.41395190
N        0.48840955     0.30929693   -32.03272507
H       -0.00535765    -0.14796872   -32.79192300
C        0.48820647    -0.35194665   -30.72486074
H       -0.10199642     0.23897286   -30.02922411
C       -0.17614808    -1.72585146   -30.90112902
H       -1.19806938    -1.57682915   -31.24511486
H        0.36278712    -2.26268767   -31.67972247
C       -0.19900715    -2.61834099   -29.65276516
H        0.81888274    -2.79642350   -29.30839253
C       -1.02264330    -2.02039598   -28.51528629
H       -1.12690013    -2.74055163   -27.69558121
H       -0.52790342    -1.12577859   -28.12066847
H       -2.02632153    -1.74508300   -28.86325738
C       -0.81039411    -3.95862389   -30.03573280
H       -1.86145420    -3.84187303   -30.32561411
H       -0.26528573    -4.39761992   -30.87809902
H       -0.74797610    -4.65434267   -29.19414771
C        1.90557199    -0.46246465   -30.14802460
O        2.15744848    -0.05515844   -29.02656074
N        2.85301780    -0.95211130   -30.95095250
H        2.57101770    -1.27111120   -31.86995320
C        4.28201770    -1.04511130   -30.50895310
H        4.25301790    -1.47511120   -29.50795170
C        5.05101780    -1.88811140   -31.51595310
H        4.81601760    -1.44611130   -32.48395160
C        6.54101800    -1.97811130   -31.36595150
H        6.90001770    -2.66211130   -32.14595410
H        6.98501780    -0.98511130   -31.50795170
H        6.83501770    -2.28311130   -30.35395240
C        4.61301800    -3.36811140   -31.48095130
H        4.97901770    -3.73511120   -30.52195170
H        3.52801780    -3.45511130   -31.54095270
C        5.00101760    -4.23911140   -32.68195340
H        4.63501790    -3.74011140   -33.58695220
H        6.07901760    -4.44011120   -32.71295170
H        4.47001790    -5.19811150   -32.74395370
C        4.95901780     0.33888870   -30.33195300
O        5.84101770     0.51788870   -29.56095310
N        4.59901760     1.35288870   -31.11395260
H        3.84601780     1.18188870   -31.76995280
C        5.09101770     2.71788860   -30.94095230
H        6.17801760     2.66688870   -30.87595180
C        4.66601800     3.59088870   -32.18195340
H        5.03501800     3.18588880   -33.12395100
H        3.57901790     3.66088870   -32.15895080
C        5.25901790     5.05188850   -32.01895140
H        5.18901780     5.29588890   -30.95895200
H        6.27801800     5.04288860   -32.40395360
C        4.50901790     6.18988850   -32.80095290
H        5.05201770     7.13288880   -32.73195270
H        4.62701800     5.92688850   -33.85295100
N        3.16501780     6.37888860   -32.39995190
H        2.45301770     5.67088890   -32.50895310
C        2.59801770     7.46288870   -31.89295200
N        3.11401770     8.62388900   -31.84195140
H        4.02001760     8.69088840   -32.28395080
H        2.91401790     9.20788860   -31.04295160
N        1.40301780     7.44788890   -31.41495130
H        0.87701780     6.60888860   -31.61395260
H        0.95601780     8.35088830   -31.47495270
C        4.74401760     3.25188880   -29.53295140
O        5.59501790     3.75888870   -28.82795140
N        3.44857305     3.25962131   -29.20416426
H        2.76326232     2.86921782   -29.85114655
C        3.00679768     3.87628150   -27.95249311
H        3.55939078     4.81088003   -27.83762029
C        1.52353936     4.28133327   -27.98466151
H        1.35524639     4.98739918   -27.16117392
H        1.34310628     4.86459879   -28.89810556
C        0.46798302     3.19590852   -27.86551049
C       -0.39017732     2.93445268   -28.94722305
H       -0.24209300     3.44318588   -29.88606344
C       -1.45423005     2.02819290   -28.81186522
H       -2.10134530     1.84180176   -29.65506684
C       -1.65025954     1.34940865   -27.59802787
H       -2.45246074     0.63077209   -27.50035322
C       -0.77813216     1.58591329   -26.52251417
H       -0.89698049     1.04390870   -25.59935984
C        0.26390845     2.51853312   -26.64822227
H        0.91023827     2.70135474   -25.80573674
C        3.39856219     3.01585273   -26.75042999
O        3.71503399     3.56882427   -25.71565537
N        3.44887797     1.68330523   -26.88803206
H        3.09977848     1.26328978   -27.74961572
C        3.99072308     0.79588863   -25.85296039
H        3.62495463     1.13946426   -24.88619730
C        3.49769565    -0.64169978   -26.06757235
H        3.78346838    -0.96585045   -27.06890385
H        4.00882483    -1.28734763   -25.35289755
C        1.98467284    -0.83899904   -25.87747210
H        1.43084302    -0.23274515   -26.58909805
C        1.66476595    -2.30725733   -26.14155583
H        2.25498792    -2.96808715   -25.49565961
H        0.60055493    -2.50864201   -25.97922015
H        1.90253675    -2.55136999   -27.18303837
C        1.52151368    -0.46312901   -24.46665975
H        1.54324889     0.62362186   -24.33035192
H        0.49067586    -0.79591856   -24.29520903
H        2.17033959    -0.91622028   -23.70939255
C        5.52241254     0.83718187   -25.73654201
O        6.03573595     0.51071250   -24.68233544
N        6.26201770     1.33188870   -26.73595240
H        5.79001760     1.64888870   -27.57395170
C        7.69801760     1.69088860   -26.56195260
H        8.16201780     0.85388870   -26.03995130
C        8.50501820     1.58688870   -27.92395210
H        7.91601800     2.12688880   -28.66495130
H        9.50201800     2.02088880   -27.86295320
C        8.67601780     0.26588870   -28.61995320
O        9.42801760     0.17788870   -29.57995220
N        8.18101790    -0.82311130   -28.12095260
H        8.44601820    -1.71611130   -28.51795200
H        7.44201800    -0.74611130   -27.43195150
C        7.98501780     2.88788870   -25.66195300
O        8.89101790     3.68788860   -25.97795300
N        7.29401780     3.06688880   -24.61995320
H        6.67401790     2.29588870   -24.40095140
C        7.30901770     4.23888870   -23.73195270
H        7.63301800     5.14188860   -24.24995230
C        5.77101800     4.43688870   -23.37495230
H        5.74601790     5.14288850   -22.53595160
H        5.31201790     4.89488890   -24.25995250
H        5.17501780     3.52488880   -23.24895290
C        8.25401780     4.15488860   -22.48695180
O        8.48101810     5.16488890   -21.80095290
N        8.88901810     3.04288860   -22.18995290
H        8.92101760     2.28888870   -22.86595150
C        9.85201740     2.95888880   -21.07295230
H        9.34701820     3.44888880   -20.23995210
H       10.11801820     1.95588870   -20.73795320
C       11.19001770     3.72588870   -21.32995220
O       11.69101810     3.70088860   -22.43795200
N       11.76501750     4.29488850   -20.26695250
H       11.40101810     4.18988850   -19.32695200
C       13.14801790     4.80588870   -20.35595130
H       13.46101760     5.26988890   -21.28995130
C       13.33701800     5.90288880   -19.34895130
H       12.90701770     5.54188870   -18.41495130
C       14.76101780     6.38388870   -19.19395260
H       15.22701740     6.73788880   -20.12095260
H       14.70901780     7.22088860   -18.48695180
H       15.39001750     5.61788890   -18.72395130
C       12.49101730     7.17288880   -19.70795250
H       12.90601830     7.66188860   -20.58895300
H       11.48001770     6.90388870   -20.01495170
C       12.24201770     8.15788840   -18.56295200
H       12.38101770     7.63188890   -17.61095240
H       12.89501760     9.03988840   -18.54095270
H       11.24101730     8.59488870   -18.66495130
C       14.08001800     3.57888870   -20.07395170
O       13.84601780     2.81088880   -19.13995170
N       15.15901760     3.40888880   -20.82695200
H       15.45901780     4.07288890   -21.53095250
C       16.16201780     2.42788860   -20.50095180
H       15.69601820     1.57188870   -20.01295280
C       16.95001790     2.00588870   -21.70595170
H       17.32801820     2.91788860   -22.18495180
H       17.79501720     1.41288860   -21.33495140
C       16.16301730     1.23788870   -22.75795170
C       16.02301790     1.72088870   -24.08395200
H       16.55401800     2.62188860   -24.35495190
C       15.28401760     0.92488870   -25.03095250
H       15.37401770     1.22088870   -26.06495290
C       14.67901800    -0.28211130   -24.62995150
H       14.10601810    -0.86811130   -25.33295250
C       14.87501810    -0.75011130   -23.31595230
H       14.31701760    -1.60411130   -22.96195220
C       15.58501820    -0.02211130   -22.38795280
H       15.62501810    -0.29811130   -21.34395220
C       17.14701840     2.87088870   -19.45695300
O       17.55201720     2.10888860   -18.59195140
N       17.48001860     4.17288880   -19.55395320
H       17.27201840     4.70388890   -20.39095310
C       18.44201850     4.77888870   -18.57895280
H       18.38501740     5.86388870   -18.49295230
H       18.10201840     4.44488860   -17.59795190
C       19.92601780     4.32188890   -18.68095210
O       20.20301820     3.20488860   -19.18295290
N       20.92201810     5.08088870   -18.21495250
H       20.69601820     5.97588870   -17.79795270
C       22.34401700     4.78388880   -18.48095130
H       22.34001730     4.64188860   -19.56195260
C       23.02601810     6.03288890   -17.96595190
H       22.63101770     6.90888880   -18.48095130
H       22.63201710     6.19488860   -16.96295170
C       24.53601840     5.93288850   -17.78995130
O       25.12801740     5.66388890   -16.79395290
N       25.25401690     6.01388880   -18.91695210
H       26.22001840     5.71088890   -18.87695310
H       24.82801820     6.29688880   -19.79095270
C       22.90801810     3.48888870   -17.95395280
O       23.70601840     2.85188870   -18.66195300
N       22.46801760     3.18588880   -16.70595170
H       21.76201820     3.80188870   -16.31895260
C       23.04001810     2.13488860   -15.87595270
H       24.10001750     2.00688860   -16.09395220
H       23.02201840     2.54488870   -14.86595250
C       22.31401820     0.80288870   -16.04995160
O       21.65301700     0.51488870   -17.09995270
N       22.24401860     0.06988870   -14.99095250
H       22.83501820     0.29788870   -14.19995210
C       21.26201820    -1.02411130   -14.73995210
H       21.08901790    -1.36511140   -15.76095200
C       21.92901800    -2.16911130   -14.01195240
H       21.09601780    -2.76211120   -13.63595200
H       22.60501860    -2.72511120   -14.66095260
O       22.71701810    -1.91311130   -12.88695240
H       23.48801800    -1.40711130   -13.15295220
C       19.94501690    -0.57211130   -14.08095260
O       18.95701790    -1.26411130   -14.17795180
N       19.80601690     0.68888870   -13.53295230
H       20.61301800     1.30088870   -13.52795220
C       18.74201770     1.09888880   -12.67395210
H       18.63601880     0.29688870   -11.94295220
C       19.13301850     2.39488860   -11.95795250
H       19.64601710     2.97188880   -12.72695260
H       18.24801830     2.91688870   -11.59495260
C       20.05801770     2.13388870   -10.78795240
O       21.16201780     2.70588870   -10.64995190
O       19.68401720     1.19188870    -9.96995260
C       17.36701770     1.25988860   -13.31095220
O       16.39901730     1.21288870   -12.55295180
N       17.30301860     1.15488870   -14.66595270
H       18.17101860     1.09788870   -15.18395230
C       16.00901790     1.09988870   -15.32495210
H       15.25001810     0.75888870   -14.61995220
C       15.44301800     2.48488880   -15.75795270
H       15.95201780     3.22688870   -15.14295200
H       15.59501740     2.72788860   -16.80895230
C       13.92001820     2.63588880   -15.43395230
O       13.48601820     2.83588860   -14.31895260
N       13.12501810     2.79888870   -16.45895200
H       12.12101750     2.82788870   -16.32495310
H       13.48301790     2.95588870   -17.39395140
C       15.88701820    -0.08211130   -16.36395260
O       14.83001800    -0.34611130   -16.84895130
N       16.95601840    -0.85711130   -16.59995270
H       17.63701820    -0.88911130   -15.85095210
C       16.90801810    -2.02911140   -17.47195240
H       15.98101810    -1.88611130   -18.02595140
C       18.16701700    -2.14111140   -18.43695260
H       18.29101750    -3.16211130   -18.79895210
C       18.11501690    -1.24311130   -19.66195300
H       17.86301800    -0.22911130   -19.32795140
H       19.01001740    -1.30011130   -20.29395290
H       17.20701790    -1.60911130   -20.15595250
O       19.38101770    -1.90111120   -17.79695320
H       19.99601750    -1.57511130   -18.45795250
C       16.76201820    -3.31611130   -16.66395190
O       17.32601740    -3.47911120   -15.55395220
N       15.88201810    -4.20711140   -17.17595290
H       15.30201820    -3.90111140   -17.94795230
C       15.73301790    -5.66911130   -16.78895190
H       15.43401810    -5.66511110   -15.74095250
C       14.58401780    -6.18111130   -17.68795200
H       13.83201790    -5.39511110   -17.76195140
H       14.97401810    -6.30211110   -18.69795230
C       13.91001800    -7.52711150   -17.29695320
H       14.61401750    -8.34911160   -17.17095180
C       13.14101790    -7.23311140   -16.02695270
H       12.54201790    -8.11711120   -15.77495190
H       13.68901820    -6.92911150   -15.12695220
H       12.40201760    -6.45311120   -16.24995230
C       12.91001800    -7.92611120   -18.41195300
H       12.51001740    -8.94211100   -18.30795290
H       12.05301760    -7.25811150   -18.56495290
H       13.42101760    -7.90611120   -19.38195230
C       17.04701810    -6.39711140   -17.06595230
O       17.60201840    -6.28511140   -18.15995220
N       17.54101750    -7.29711150   -16.17495160
C       16.84401700    -7.69311140   -14.91995240
H       15.79901790    -7.96311140   -15.11895180
H       16.78701780    -6.92811110   -14.13495250
C       17.60501860    -8.96211150   -14.39495180
H       17.05001830    -9.88811110   -14.59195230
H       17.66101840    -8.92911150   -13.29995250
C       19.01801870    -8.78711130   -15.10195260
H       19.59901810    -9.71311090   -15.20095250
H       19.67901800    -8.23711110   -14.42195220
C       18.63801770    -8.13911150   -16.45195200
H       19.45701790    -7.53211120   -16.83695220
C       18.31001850    -9.18211170   -17.55395320
O       17.23101810    -9.75711150   -17.51695250
N       19.20201870    -9.45611100   -18.41595270
H       20.13201710    -9.09411140   -18.24295230
C       19.03501700   -10.22211170   -19.61495210
H       18.16301730    -9.82611080   -20.13595200
C       20.28601840   -10.17611120   -20.56595230
H       21.15501790   -10.48211100   -19.97095300
H       20.19601820   -10.83711150   -21.43595310
C       20.50001720    -8.85011100   -21.11695290
N       19.99501800    -8.09711170   -22.13595200
C       20.52401730    -6.86311150   -22.05495260
H       20.29901700    -6.03411150   -22.70995140
N       21.29201700    -6.74311110   -20.99695210
H       21.60601810    -5.85111140   -20.64295200
C       21.34001730    -7.93711140   -20.32895280
H       21.87901690    -8.12611100   -19.41295240
C       18.65601730   -11.69811150   -19.35295300
O       18.13901710   -12.35211090   -20.24895290
N       18.92001720   -12.17311100   -18.10395240
H       19.37101750   -11.46911140   -17.53195190
C       18.44101720   -13.42411140   -17.53295140
H       18.81701850   -14.23911090   -18.15295220
C       19.12601850   -13.60611150   -16.21795270
H       18.70501710   -14.42411140   -15.63295270
H       20.18401720   -13.78511140   -16.41095160
O       19.12301830   -12.32811160   -15.52095220
H       19.60401730   -12.36311150   -14.68995190
C       16.92201810   -13.50611110   -17.31495290
O       16.30901720   -14.37811090   -17.92995260
N       16.45001790   -12.49811170   -16.62795260
H       17.08601760   -11.73811150   -16.41495130
C       15.02901740   -12.26711080   -16.56495290
H       14.52801800   -13.04511170   -15.98895260
C       14.95201780   -11.06211090   -15.62195210
H       15.42801760   -10.17211150   -16.05295180
H       13.86001780   -10.96211150   -15.64895250
H       15.26201820   -11.23111150   -14.58295250
C       14.30601790   -12.02211090   -17.86995320
O       13.31501770   -12.67911150   -18.12495230
N       14.95901780   -11.43711090   -18.87395290
H       15.89801790   -11.08811090   -18.72295190
C       14.51301770   -11.34011170   -20.25695230
H       13.54001810   -10.86211110   -20.37295150
C       15.36901760   -10.32411100   -21.08195300
H       16.44501690   -10.50011160   -21.06695180
C       14.99301820   -10.36111160   -22.54995160
H       15.59801770    -9.70011140   -23.18395230
H       15.02501770   -11.33611110   -23.05395320
H       13.97901820    -9.94611170   -22.59095190
O       15.16801740    -9.03311160   -20.54795270
H       15.78401760    -8.39211080   -20.91095160
C       14.46101760   -12.71111110   -21.01095200
O       13.46901800   -12.93311120   -21.67795180
N       15.45301820   -13.65311150   -20.88495250
H       16.32101820   -13.27911090   -20.51995280
C       15.37901780   -14.98111150   -21.52195170
H       15.27501770   -14.87611100   -22.60195160
C       16.75001720   -15.71311090   -21.27795220
H       16.97201730   -15.64311120   -20.21295170
H       16.70901870   -16.79711150   -21.38495250
C       17.93301770   -15.22211170   -22.06395150
H       17.79101750   -15.52011110   -23.10295300
H       18.04001810   -14.13711170   -22.05395320
C       19.24401860   -15.77011110   -21.47395130
H       20.15301700   -15.28111170   -21.82495310
H       19.23901750   -15.71611120   -20.38595200
N       19.34501840   -17.21011160   -21.74895290
H       19.08401870   -17.76211170   -20.94395260
C       19.30401800   -17.87411120   -22.90495300
N       19.45801730   -17.44511220   -24.11895180
H       19.76701740   -16.48811150   -24.21395300
H       19.59201810   -18.01911160   -24.93995290
N       19.08001710   -19.11811070   -22.86995320
H       19.31001850   -19.65411190   -22.04595180
H       18.99301720   -19.72211070   -23.67495160
C       14.23701760   -15.76211170   -20.93795200
O       13.65201760   -16.59411050   -21.55495260
N       13.95201780   -15.58111100   -19.64395140
H       14.61701770   -14.98711110   -19.16595270
C       12.86401750   -16.26011090   -18.94695280
H       12.92701820   -17.32311060   -19.18295290
C       13.04601760   -16.16011050   -17.45095250
H       12.30301760   -16.66811180   -16.82395170
H       14.01501750   -16.56411170   -17.13295170
H       13.13601780   -15.09711170   -17.19395260
C       11.49701790   -15.75711150   -19.49695210
O       10.64401820   -16.59311100   -19.82195280
N       11.36401750   -14.47011090   -19.67395210
H       11.97701740   -13.75311090   -19.30495260
C       10.19101810   -13.93811130   -20.28795240
H        9.33901790   -14.31911090   -19.72495270
C       10.16101740   -12.45911120   -20.20595170
H       10.92601780   -12.08711150   -20.89795300
H        9.14001750   -12.11511140   -20.41195300
H       10.40401740   -12.08111100   -19.20495220
C        9.98801800   -14.35611150   -21.74595260
O        8.92001820   -14.76011090   -22.12395290
N       11.02901740   -14.37611100   -22.62195210
H       11.94501780   -14.13311100   -22.26495170
C       10.97501750   -14.94011120   -23.96895220
H       10.29501820   -14.31011100   -24.54295160
C       12.33701800   -14.92111110   -24.61295320
H       13.07601740   -15.30311110   -23.90895270
H       12.37401770   -15.55011180   -25.50295260
C       12.87801740   -13.53111170   -25.03795240
H       12.07801820   -13.07711120   -25.62295150
H       13.11701770   -12.93911170   -24.15495300
S       14.59701820   -13.36611180   -25.78095250
C       14.42701820   -14.04011150   -27.45195200
H       13.67101760   -13.45311160   -27.98895260
H       15.31901740   -13.96511170   -28.08595280
H       14.02401730   -15.06011100   -27.48395160
C       10.48801800   -16.41111180   -24.08095170
O        9.67201810   -16.65911100   -24.90195270
N       10.89701750   -17.33711050   -23.21495250
H       11.40201760   -17.01711080   -22.39795300
C       10.41201780   -18.75511170   -23.27195170
H       10.49501800   -19.07411190   -24.31095310
C       11.35801790   -19.56811140   -22.34995270
H       12.39301780   -19.48011210   -22.67795180
H       11.45801730   -19.06411170   -21.38895230
C       10.96401790   -21.10911180   -22.20395280
H        9.99201770   -21.17311100   -21.71495250
C       11.00901790   -21.71111110   -23.67595290
H       10.27401730   -21.15111160   -24.26695250
H       12.01701740   -21.57211110   -24.08695220
H       10.75001810   -22.77311130   -23.58995250
C       12.04101750   -21.91111180   -21.46395300
H       12.23801800   -21.47211070   -20.47795300
H       11.63201810   -22.91011050   -21.26995280
H       12.98301790   -21.99511150   -22.02095220
C        8.91201780   -18.99511150   -22.80595210
O        8.07801820   -19.51711080   -23.53595160
N        8.61401750   -18.30611040   -21.66495130
H        9.39201740   -17.89611050   -21.16295240
C        7.16201780   -18.24911120   -21.22695160
H        6.82301760   -19.27911190   -21.12195210
C        7.02201800   -17.61311150   -19.89495280
H        7.55501790   -16.67011070   -20.01095200
C        5.52701760   -17.32911110   -19.47995190
H        5.49201770   -16.67711070   -18.59795190
H        5.02201800   -16.81211090   -20.30395320
H        5.07101770   -18.32111170   -19.36995320
C        7.78901770   -18.50811200   -18.82995220
H        8.87801740   -18.47311210   -18.95895200
H        7.63801770   -18.10311130   -17.82195280
H        7.46201800   -19.55011180   -18.72195240
C        6.33201790   -17.57011220   -22.31995200
O        5.27501770   -18.04211040   -22.69795230
N        6.81691127   -16.49971242   -22.97755182
H        7.69777006   -16.08451914   -22.67076488
C        6.06891248   -15.87419402   -24.09356611
H        5.05894520   -15.72862954   -23.71917819
C        6.65809213   -14.50594265   -24.49113738
H        6.88307138   -13.93160732   -23.59129292
H        7.59136350   -14.66177540   -25.03454350
C        5.69275569   -13.67638935   -25.36585104
H        6.21617312   -12.79227943   -25.73118394
H        5.37084075   -14.26067638   -26.22832633
C        4.46801905   -13.22705997   -24.55652251
H        4.00799407   -14.08928057   -24.07788313
H        4.79918725   -12.53360441   -23.78603775
N        3.43536217   -12.57066071   -25.36504150
H        3.69925177   -12.11947561   -26.23346588
C        2.20543523   -12.33153359   -24.95519491
N        1.77466475   -12.62491158   -23.76479628
H        2.32958897   -13.12821836   -23.10296479
H        0.82316040   -12.37584611   -23.51636431
N        1.34398621   -11.78261557   -25.74145438
H        1.52228003   -11.72307247   -26.73642666
H        0.42615266   -11.57356615   -25.36971843
C        5.89970862   -16.79748668   -25.30593794
O        4.80240984   -16.87346413   -25.83143002
N        6.93201780   -17.54911040   -25.70195200
H        7.84601780   -17.32811160   -25.32395170
C        6.76801780   -18.62511060   -26.69195180
H        6.46701770   -18.22811130   -27.66195300
C        8.02001760   -19.41011050   -26.99895290
H        8.41901780   -19.61011120   -26.00395200
C        7.72001790   -20.64811130   -27.90495300
H        7.25101760   -21.46011160   -27.33395200
H        7.11401800   -20.42911150   -28.79295160
H        8.68801780   -20.99911120   -28.28295140
C        9.11601730   -18.57811160   -27.80595210
H        9.02501770   -18.80211070   -28.86895180
H        9.04701810   -17.49911120   -27.67395210
C       10.56301780   -18.82911110   -27.38995170
H       10.60601810   -19.63811110   -26.64995190
H       11.17601780   -19.15211110   -28.24095150
H       11.03801820   -17.89211080   -27.07295230
C        5.71801760   -19.62911220   -26.25595280
O        4.92701770   -20.10311130   -27.06395150
N        5.68901780   -19.99111180   -24.95195200
H        6.36501790   -19.59111210   -24.31395150
C        4.82801770   -21.03811070   -24.40995220
H        4.72501800   -21.94211200   -25.00895310
C        5.52001760   -21.50911140   -23.13195230
H        6.59501790   -21.56811140   -23.30495260
H        5.47801780   -20.74411200   -22.35695270
C        5.04601760   -22.87711140   -22.65095140
O        5.33301780   -23.81811140   -23.34895130
N        4.44301800   -22.90411190   -21.47095300
H        4.08801790   -23.79811100   -21.15195270
H        4.06801800   -22.11811070   -20.95295140
C        3.38701770   -20.56511120   -24.16695210
O        2.48101780   -21.36511040   -24.21295170
N        3.19001770   -19.28711130   -24.06495290
H        4.00001760   -18.79011150   -23.71495250
C        1.87301780   -18.59311100   -24.05595210
H        1.15601780   -19.01211170   -23.34995270
C        1.91901780   -17.05211070   -23.89495280
H        2.66901780   -16.67611120   -24.59095190
C        0.63901780   -16.21511080   -23.99895290
H        0.71301780   -15.19111160   -23.61195180
H        0.32401780   -16.08411220   -25.04195210
H       -0.21798220   -16.61911200   -23.44695280
O        2.48101780   -16.70011140   -22.66995240
H        3.17201780   -17.33911130   -22.47695160
C        1.23001780   -18.74711040   -25.42295270
O        0.11501780   -19.17511180   -25.43495180
N        1.95401780   -18.43611150   -26.54695320
H        2.95601770   -18.33411220   -26.43995290
C        1.37601780   -18.29311180   -27.91795160
H        0.34701780   -17.95211220   -27.81295200
C        2.20001770   -17.20911220   -28.59395220
H        3.18201780   -17.67711070   -28.65195270
H        1.85701780   -17.14911080   -29.62695310
C        2.15601780   -15.78111170   -27.87795260
H        2.52001790   -15.85911080   -26.85395240
C        2.93501780   -14.77311130   -28.65795140
H        3.94501780   -15.09211160   -28.94395260
H        2.44201780   -14.62911130   -29.62695310
H        3.05801770   -13.85211090   -28.07495310
C        0.72501780   -15.21711160   -27.76195140
H        0.36501780   -14.97411160   -28.76895140
H        0.03501780   -15.97111130   -27.36195180
H        0.69901780   -14.28411100   -27.18595310
C        1.23201780   -19.62811090   -28.64995190
O        0.41801780   -19.83011050   -29.48295210
N        2.14601780   -20.54311180   -28.35895160
H        2.90101790   -20.30011180   -27.72795300
C        2.32801770   -21.83611110   -29.06895260
H        2.37201790   -21.62411120   -30.13695140
C        3.71101780   -22.46311190   -28.74695210
H        4.40401790   -21.64311220   -28.93295290
H        3.79901790   -22.63011170   -27.67395210
C        4.11601780   -23.63011170   -29.62595180
H        3.55001780   -23.65711210   -30.55695150
C        5.65801760   -23.62111090   -29.87395290
H        5.99901770   -22.74211120   -30.43495180
H        6.29901790   -23.68511200   -28.98595240
H        6.01601790   -24.42911150   -30.52295300
C        3.85301780   -24.92911150   -28.82795140
H        4.24601790   -25.84611130   -29.28395270
H        4.37901780   -25.00311090   -27.86895180
H        2.78301790   -24.94611170   -28.58595280
C        1.11701770   -22.72411160   -28.91695210
O        1.00601780   -23.55311200   -29.81295200
N        0.19301780   -22.49911120   -28.01095200
H        0.28801780   -21.66711040   -27.44195180
C       -0.99198220   -23.34211160   -27.70595170
H       -0.63198220   -24.36611180   -27.59595300
C       -1.62898220   -22.92911150   -26.32195280
H       -1.97498210   -21.91011050   -26.49395180
H       -2.56598210   -23.44511220   -26.10995290
C       -0.70298220   -22.89911080   -25.06795310
H       -0.02598220   -22.07111170   -25.27495190
H       -1.28398220   -22.65911100   -24.17795180
C        0.08101780   -24.21511080   -24.74495320
O       -0.50698220   -25.31011200   -24.79295160
N        1.35101780   -24.11911200   -24.51595310
H        1.80701780   -24.86811070   -24.00895310
H        1.77901780   -23.20111080   -24.53195190
C       -2.07498220   -23.25211140   -28.78895190
O       -2.99198220   -24.04811100   -28.80395320
N       -2.01198220   -22.31511120   -29.78495220
H       -1.32498220   -21.58711050   -29.62595180
C       -2.85798220   -22.29311180   -30.99895290
H       -2.33698230   -21.57611080   -31.63295170
H       -2.76298210   -23.25611110   -31.50095180
C       -4.35298200   -21.82411190   -30.82295230
O       -5.32398220   -22.29311180   -31.46095280
N       -4.51598220   -20.83811190   -29.95095250
H       -3.63598230   -20.54611210   -29.54095270
C       -5.76498220   -20.05511090   -29.76995280
H       -6.52398200   -20.50611110   -30.40895270
C       -6.20498230   -20.26411060   -28.34295270
H       -5.37098220   -20.07011220   -27.65695190
H       -7.14398240   -19.71011160   -28.23195270
C       -6.66498230   -21.64811130   -28.16095160
C       -8.02398200   -22.03311160   -28.40795140
H       -8.71498200   -21.36411090   -28.89995190
C       -8.34098240   -23.34911160   -28.39395140
H       -9.30098250   -23.72711180   -28.71395300
C       -7.37598230   -24.35711100   -28.05495260
O       -7.77598240   -25.63711170   -27.82495310
H       -6.98698230   -26.06011200   -27.47795300
C       -6.07598210   -23.98411180   -27.63595200
H       -5.30598210   -24.68011090   -27.33395200
C       -5.75098230   -22.60411070   -27.69295310
H       -4.76898240   -22.23911090   -27.43195150
C       -5.62598230   -18.53511050   -30.14095310
O       -6.61198230   -17.86311150   -30.09595300
N       -4.40398220   -17.99711040   -30.35995290
H       -3.66498210   -18.67911150   -30.23595240
C       -4.12698220   -16.63011170   -30.22995190
H       -4.80298230   -16.11511040   -29.54695320
C       -2.72798230   -16.41611100   -29.72395130
H       -1.99498220   -16.87211040   -30.38995170
H       -2.48998210   -15.35211090   -29.73495290
O       -2.63898230   -16.95311160   -28.43395230
H       -2.91198230   -16.27211190   -27.81395150
C       -4.28098200   -15.89411160   -31.58495140
O       -4.47698210   -14.66811080   -31.63295170
N       -4.04498200   -16.53911210   -32.71395110
H       -4.05998230   -17.55211070   -32.69495390
C       -4.06698230   -15.84011170   -33.96695330
H       -3.98598220   -16.50211140   -34.82895280
H       -4.95598220   -15.20911120   -33.94095230
C       -2.73598220   -15.07711120   -34.15095140
O       -2.71798230   -13.84711170   -34.08795170
N       -1.70698210   -15.82011130   -34.38095090
H       -1.77098210   -16.82511140   -34.48395160
C       -0.31698220   -15.23811150   -34.58195110
H       -0.47798220   -14.40211110   -35.26195140
C        0.36201780   -14.74311160   -33.27695080
H       -0.26298220   -13.93911170   -32.88895030
C        0.44101780   -15.77111150   -32.08795170
H        1.30401780   -15.63711170   -31.42395210
H       -0.41898220   -15.61211110   -31.42595290
H        0.45901780   -16.82011220   -32.40895080
C        1.82301780   -14.28811170   -33.53595350
H        2.49301790   -15.14011100   -33.41795350
H        1.88101780   -13.94511130   -34.56895070
C        2.37901780   -13.21111110   -32.54995350
H        2.22001790   -13.50311090   -31.50395200
H        3.46201780   -13.15611170   -32.71895220
H        1.83001780   -12.28411100   -32.75795360
C        0.54101780   -16.31811140   -35.28595350
O        0.42501780   -17.50411220   -34.96695330
N        1.47001780   -15.91211130   -36.18695070
H        1.51301780   -14.90811160   -36.30995180
C        2.22301770   -16.84111210   -36.99195100
H        1.48901780   -17.51611140   -37.43295290
C        2.98601770   -15.94911100   -38.02295300
H        3.28301790   -14.98111150   -37.61795040
H        3.87601780   -16.44611170   -38.40895080
C        2.05701780   -15.53811170   -39.16895290
H        1.77101780   -16.45411110   -39.68495180
H        1.09801780   -15.09911160   -38.89395140
C        2.78501770   -14.70311160   -40.23395160
H        3.70901780   -15.15211110   -40.59995270
H        2.11501790   -14.63011170   -41.09095380
N        3.02101780   -13.34011170   -39.69295120
H        2.29801770   -13.09911160   -39.02995300
C        3.53801770   -12.39511110   -40.44795230
N        4.27301790   -12.66311170   -41.48095320
H        4.43601800   -13.64411160   -41.65895080
H        4.60701800   -11.92211150   -42.08095170
N        3.21001790   -11.11611180   -40.16895290
H        2.75101780   -10.88411140   -39.29895400
H        3.64201780   -10.44511130   -40.78695300
C        3.22801780   -17.73411180   -36.23395160
O        4.02001760   -17.25911140   -35.43095400
N        3.25601790   -19.03411100   -36.37595370
H        2.58801770   -19.37711140   -37.05495070
C        4.28401800   -19.85011100   -35.91595080
H        4.24501800   -19.93611150   -34.82995220
C        4.03801770   -21.26311110   -36.37395100
H        2.96101780   -21.47011180   -36.36095050
H        4.34401800   -21.34011080   -37.42495350
C        4.79901790   -22.36111070   -35.60195160
C        6.00601770   -22.92311100   -35.99295040
H        6.54801800   -22.44311140   -36.79495240
C        6.59901760   -23.97311210   -35.19395070
H        7.52101800   -24.37811090   -35.58395390
C        6.03001790   -24.32911110   -33.91695400
H        6.53201770   -25.05811120   -33.29795070
C        4.82101770   -23.72611050   -33.51095200
H        4.34101770   -23.94311140   -32.56895070
C        4.20901780   -22.81511120   -34.37495040
H        3.33401780   -22.38311200   -33.91195300
C        5.77101800   -19.47611050   -36.37695310
O        6.68301770   -19.57911110   -35.56495290
N        5.94001770   -18.92511180   -37.54495240
H        5.14301780   -18.89211080   -38.17095180
C        7.24501800   -18.53811070   -38.11195370
H        7.84001780   -19.45111080   -38.08195110
C        7.04801800   -18.09011080   -39.58195110
H        6.39401770   -17.21711160   -39.57595060
H        8.02501770   -17.73311040   -39.90695190
C        6.64601800   -19.24111180   -40.51495360
H        6.53401800   -18.89711190   -41.54295350
H        7.48901800   -19.93211170   -40.51295090
C        5.28001790   -19.89911080   -40.27095410
O        4.37101790   -19.07611080   -40.03695300
O        5.08101800   -21.13111110   -40.13295360
C        7.94201800   -17.45311160   -37.21395110
O        9.14501760   -17.48611070   -37.06495290
N        7.14401770   -16.61611180   -36.63495250
H        6.17201760   -16.58511160   -36.91895290
C        7.50801800   -15.55811120   -35.64295200
H        8.30801770   -14.87111090   -35.91795350
C        6.30701780   -14.64511110   -35.43195340
H        5.39101790   -15.20411110   -35.23895260
C        6.47301770   -13.69011120   -34.22495270
H        7.07701780   -12.81811140   -34.50295260
H        5.47501800   -13.26911160   -34.04795070
H        6.84201770   -14.08211140   -33.26895140
C        6.09601780   -13.74611090   -36.77195360
H        7.01801780   -13.21611120   -37.01495360
H        5.77101800   -14.40411090   -37.57795330
C        4.97301770   -12.67511180   -36.63695140
H        5.34201770   -11.89611150   -35.95895390
H        4.86801770   -12.22711090   -37.63195040
H        3.98501780   -13.08811090   -36.40195080
C        7.98401780   -16.19611170   -34.34195330
O        8.97301770   -15.78811170   -33.78595350
N        7.27701760   -17.29511070   -33.87495040
H        6.57401800   -17.70511050   -34.47795100
C        7.60101800   -18.16911130   -32.71095280
H        7.91601800   -17.47811130   -31.92895320
C        6.31401780   -19.00311090   -32.22695160
H        6.00901790   -19.79811100   -32.90695190
H        6.51901770   -19.39811130   -31.23195270
C        5.04901790   -18.10411070   -32.01595310
H        4.55401800   -17.79511070   -32.93695070
C        4.10601760   -19.12011150   -31.38395310
H        3.18101790   -18.55711170   -31.20695300
H        3.89301780   -19.98511120   -32.02495190
H        4.39301780   -19.33211140   -30.34695240
C        5.19601770   -16.98011210   -30.99895290
H        5.88401790   -16.24311070   -31.43095210
H        4.21901800   -16.50511170   -30.84395220
H        5.48901800   -17.43411060   -30.04495240
C        8.86301800   -19.08211140   -32.98395160
O        9.59701820   -19.27811050   -32.03195190
N        9.06801800   -19.49511150   -34.24695210
H        8.33601760   -19.34911160   -34.93195340
C       10.35801790   -19.92411040   -34.68895340
H       10.72601800   -20.73911090   -34.06595230
C       10.36701770   -20.51311110   -36.14195250
H        9.75501820   -19.87511060   -36.77995300
H       11.38601780   -20.69511220   -36.48395160
C        9.75801750   -21.95511050   -36.19795230
H       10.33601760   -22.65211110   -35.59095380
H        8.85201740   -21.96711160   -35.59095380
C        9.57401750   -22.49811170   -37.62895200
O        8.98201750   -21.83311080   -38.52195360
O        9.95301820   -23.66811180   -37.91495130
C       11.48401740   -18.87811090   -34.57895280
O       12.56201740   -19.10311130   -34.00195310
N       11.34201810   -17.71711160   -35.14295200
H       10.41201780   -17.57211110   -35.51895140
C       12.36701770   -16.64811130   -35.23095320
H       13.22501750   -17.11611180   -35.71295170
C       11.87001800   -15.62511160   -36.14095310
H       12.55701830   -14.79911140   -36.36095050
H       11.55401800   -15.95611100   -37.13895030
H       10.96801760   -15.10111140   -35.80095290
C       12.85501770   -16.11711120   -33.84595110
O       14.03901770   -16.09911160   -33.58395390
N       11.87201790   -16.12111090   -32.89295200
H       10.91001800   -16.13111110   -33.20995330
C       12.02701760   -15.82811160   -31.41495130
H       12.45201780   -14.85611150   -31.16795160
C       10.62301830   -15.71911140   -30.74295230
H        9.98801800   -16.55811120   -31.02995300
C       10.86601730   -15.54711150   -29.22895240
H       10.02401730   -15.83511160   -28.58695220
H       11.56601810   -16.29911040   -28.84395220
H       11.15801810   -14.54411130   -28.89795300
C        9.91301820   -14.35111140   -31.09795190
H       10.53201770   -13.53011130   -30.73695180
H        9.88801770   -14.08511160   -32.15495300
C        8.44101810   -14.31511120   -30.64495280
H        7.76701780   -14.90511130   -31.27695270
H        8.42501740   -14.71811100   -29.62495230
H        8.09901810   -13.28911110   -30.45795250
C       12.87801740   -16.91711040   -30.84595300
O       13.80601790   -16.62611200   -30.15195270
N       12.80101780   -18.12611200   -31.26595310
H       12.17301750   -18.28611180   -32.04495240
C       13.54301740   -19.27511220   -30.75895310
H       13.61601730   -19.23411180   -29.67295270
C       12.85701750   -20.60111050   -31.11595150
H       12.91301820   -20.70911220   -32.19895170
C       13.46001820   -21.88111110   -30.53895190
H       14.55501750   -21.81811140   -30.51495170
H       13.17601780   -22.25311090   -29.54695320
H       13.28201770   -22.75611110   -31.17595290
O       11.55501750   -20.53011130   -30.56795310
H       10.94201760   -20.19011120   -31.22395130
C       14.97401810   -19.19711110   -31.31195260
O       15.95401760   -19.62511060   -30.66995240
N       15.15601830   -18.68911170   -32.53295140
H       14.35701750   -18.40011220   -33.08495330
C       16.53301810   -18.42211150   -33.11395260
H       17.20001790   -19.27611160   -32.99995040
C       16.46201710   -18.25611110   -34.60995100
H       15.70101740   -17.48911090   -34.75895310
H       17.46901700   -17.91711040   -34.85095210
C       15.95601750   -19.53211210   -35.32395170
H       16.23501780   -20.42911150   -34.77095410
H       14.86801820   -19.60211180   -35.30195240
C       16.41701700   -19.75811200   -36.77195360
H       17.47201730   -19.55211070   -36.95395280
H       16.11501690   -20.75711060   -37.08595280
C       15.73901750   -18.67011070   -37.68195340
H       14.73901750   -18.53411100   -37.26895140
H       16.22201730   -17.71111110   -37.49295040
N       15.79001810   -19.00711060   -39.14695360
H       16.73601720   -19.03511050   -39.50095370
H       15.35701750   -19.89011190   -39.37595370
H       15.29201790   -18.34811210   -39.72695160
C       17.24001690   -17.28311160   -32.34295270
O       18.43901820   -17.39411160   -32.16695400
N       16.57901760   -16.13211060   -31.86895180
H       15.59701820   -15.90411090   -31.96895220
C       17.25901790   -15.22311120   -30.95395280
H       18.17301750   -14.82511140   -31.39495280
C       16.49101830   -13.88511090   -30.73495290
H       15.56801800   -14.09611130   -30.18095210
H       17.05101780   -13.28511140   -30.00795170
C       16.15001870   -13.13111110   -31.95995140
C       17.09301760   -12.63811110   -32.85695270
H       18.15801810   -12.63311100   -32.67795180
C       16.72701840   -12.17211150   -34.14195250
H       17.55201720   -11.94511130   -34.80095290
C       15.44901750   -11.93511100   -34.52195360
H       15.18301770   -11.49511150   -35.47195050
C       14.46301750   -12.21211150   -33.54295350
H       13.40201760   -12.07011130   -33.68495180
C       14.81801800   -12.91711140   -32.38095090
H       13.98401740   -13.03111170   -31.70495220
C       17.56801800   -15.95111080   -29.63295170
O       18.65701870   -15.92411140   -29.10595130
N       16.68401720   -16.77811050   -29.07195280
H       15.82401750   -16.91011050   -29.58995250
C       16.83501820   -17.45811080   -27.74395180
H       17.12501720   -16.71411130   -27.00195310
C       15.46401790   -18.03311160   -27.37095260
H       14.70201780   -17.25411220   -27.40495300
H       15.09701820   -18.81011200   -28.04095270
C       15.27501770   -18.58611110   -25.94795230
H       16.03301810   -19.36011120   -25.82795140
C       15.50001810   -17.47511100   -24.93895150
H       14.88401790   -16.64811130   -25.31295200
H       15.09301760   -17.79211040   -23.97095300
H       16.52701760   -17.09211160   -24.88895230
C       13.91301820   -19.16211130   -25.79895210
H       13.69301800   -19.91011050   -26.56995200
H       13.81701760   -19.55411150   -24.77895160
H       13.09801770   -18.46911050   -26.03995130
C       18.03901860   -18.46311190   -27.78595160
O       18.92101860   -18.28911210   -26.96895220
N       18.01801870   -19.38911060   -28.73595240
H       17.20201870   -19.43511200   -29.33495140
C       19.13001820   -20.35311130   -28.82995220
H       19.19601820   -20.65611080   -27.78495220
C       18.77301790   -21.50811200   -29.71495250
H       18.46901700   -21.12211040   -30.68795200
H       19.70401760   -22.04011150   -29.90895270
C       17.86201860   -22.65211110   -29.27795220
O       17.96601870   -22.96711160   -28.14195250
N       16.83601760   -23.07811160   -29.91795160
H       16.14101790   -23.66411210   -29.46995160
H       16.68101690   -22.66911130   -30.83095170
C       20.54801750   -19.79911040   -29.23395160
O       21.56401820   -20.43111040   -28.94095230
N       20.43401720   -18.62011150   -29.84895130
H       19.53701780   -18.16311070   -29.96695140
C       21.67001720   -17.86411090   -30.11795230
H       22.47101780   -18.60011100   -30.06495290
C       21.58201790   -17.20211220   -31.42095180
H       20.62001800   -16.69011120   -31.40695190
H       22.43501850   -16.53011130   -31.51995280
C       21.51101880   -18.20611190   -32.59095380
H       20.78401760   -18.99211120   -32.38295360
H       21.15601730   -17.60211180   -33.42595290
C       22.82601740   -18.96611210   -32.89595410
O       23.81701850   -18.86011120   -32.20695110
N       22.81801800   -19.93511200   -33.77395250
H       23.68501850   -20.44011120   -33.91895290
H       21.99001690   -19.99111180   -34.35395050
C       22.00401690   -16.86411090   -28.99595260
O       23.05201720   -16.20411110   -29.07695200
N       21.21401790   -16.77011110   -27.95095250
H       20.39001850   -17.35511210   -28.02195170
C       21.37201690   -15.87611100   -26.76895140
H       20.41401860   -15.90711120   -26.24895290
C       22.42901800   -16.50611110   -25.83995250
H       22.36401750   -17.59211160   -25.90195270
H       23.35501860   -16.12911220   -26.27295300
C       22.38101770   -16.12711140   -24.41095160
O       21.53701780   -15.35211090   -23.97495270
N       23.21201710   -16.84911160   -23.64295200
H       23.25101850   -16.77211190   -22.63395310
H       23.85701750   -17.44211200   -24.15195270
C       21.56901740   -14.35111140   -27.12295150
O       22.33801840   -13.61811160   -26.50195310
N       20.80301860   -13.89511110   -28.08495140
H       20.20401760   -14.59311100   -28.50895310
C       20.64301870   -12.55211160   -28.62895200
H       21.51101880   -11.93011090   -28.40895270
C       20.48601720   -12.56611160   -30.12395290
H       19.58901790   -13.14911170   -30.33495140
C       20.34401700   -11.13211150   -30.71795270
H       19.55201720   -10.56311130   -30.21395300
H       21.21901700   -10.48811150   -30.56795310
H       20.07301710   -11.26811120   -31.77195170
C       21.68001750   -13.26611140   -30.84495160
H       22.61701770   -12.79411130   -30.54995160
H       21.76801870   -14.24511150   -30.37395290
C       21.51101880   -13.46111110   -32.38995360
H       21.39801790   -12.52111150   -32.94395070
H       22.38701820   -13.98911090   -32.78595350
H       20.64501760   -14.09611130   -32.61095050
C       19.44701770   -11.91511150   -27.86895180
O       18.34401700   -12.16911130   -28.25495150
N       19.64501760   -11.18011090   -26.77695270
H       20.59601780   -10.99911120   -26.47895240
C       18.53701780   -10.67411140   -25.93795200
H       17.68001750   -11.29211140   -26.20595170
C       18.80301860   -10.93111130   -24.46595190
H       18.15701870   -10.33611110   -23.82095150
C       18.66201780   -12.41811080   -24.08095170
H       19.39101790   -13.01011090   -24.64695170
H       18.96301840   -12.39611150   -23.02595140
H       17.68301770   -12.89411160   -24.21995160
O       20.10301780   -10.60611150   -24.09195140
H       20.07301710    -9.68311120   -23.82695200
C       18.25801850    -9.25011160   -26.19595150
O       19.07801820    -8.42011170   -25.82095150
N       17.04301830    -8.82111170   -26.60295300
C       15.98301790    -9.62611100   -27.13295170
H       15.90401740   -10.65511130   -26.76095200
H       16.16801830    -9.73911090   -28.20795250
C       14.67001820    -8.89111140   -26.93495180
H       14.29401780    -8.96911140   -25.90695190
H       13.99301820    -9.30311110   -27.69295310
C       15.22601800    -7.50811150   -27.23295210
H       14.50701810    -6.75711110   -26.88395310
H       15.24801830    -7.38011120   -28.32195280
C       16.62501720    -7.40111110   -26.66095160
H       17.35201840    -6.98911140   -27.35995290
C       16.56401820    -6.60511110   -25.35295300
O       16.36201860    -7.22611140   -24.34495160
N       16.82601740    -5.30911110   -25.34095190
H       16.91601750    -4.82011130   -26.22395130
C       16.77801700    -4.47911120   -24.12895200
H       17.19701770    -5.02011110   -23.27995300
C       17.47501750    -3.11311130   -24.18395230
H       17.06701850    -2.52811120   -25.00895310
H       17.28901860    -2.58811140   -23.24695210
S       19.27001760    -3.51911140   -24.52895160
H       19.24901770    -3.44811130   -25.86295320
C       15.30901810    -4.34911110   -23.69095230
O       14.51901820    -3.98611140   -24.54595180
N       14.94101810    -4.57911110   -22.38095280
H       15.64701750    -4.90611120   -21.73195270
C       13.57601740    -4.42111110   -21.85695270
H       12.85401820    -3.84011130   -22.43095210
C       12.94701770    -5.82211110   -21.65395160
H       13.60901740    -6.58511110   -21.24495320
H       12.25701810    -5.64111140   -20.82995220
C       12.05701830    -6.45211120   -22.73295210
H       11.40501790    -5.67411140   -23.13195230
C       13.02201750    -6.96711110   -23.78695300
H       12.46701810    -7.55911110   -24.52595140
H       13.56301780    -6.15711120   -24.29095270
H       13.79201790    -7.61911150   -23.35795210
C       11.24701790    -7.71611120   -22.26095200
H       11.99701790    -8.51311110   -22.18295290
H       10.95801730    -7.63511130   -21.20495220
H       10.40701770    -8.04111100   -22.88695140
C       13.63501740    -3.57811140   -20.52495190
O       14.43201830    -3.87411140   -19.67995260
N       12.75801750    -2.59911130   -20.34095190
C       11.93101790    -1.93911140   -21.22695160
H       10.85701750    -2.16311120   -21.22995190
H       12.34201810    -2.12111140   -22.22795300
C       11.94101810    -0.40811130   -20.92995260
H       11.03901770     0.05188870   -21.34995270
H       12.79501820     0.14188870   -21.34595300
C       11.97801780    -0.54911130   -19.37395290
H       10.96901800    -0.76111130   -18.99995230
H       12.41101740     0.29388870   -18.82195280
C       12.83101750    -1.79611130   -19.15495300
H       13.83301730    -1.37111130   -19.08595280
C       12.48601820    -2.56311130   -17.90295220
O       11.57701780    -3.39211130   -17.96595190
N       13.08001800    -2.45111130   -16.73695180
H       13.83301730    -1.77511130   -16.69895170
C       12.71301750    -3.07511140   -15.40895270
H       12.69201760    -4.16411110   -15.45995240
C       13.92201810    -2.72811130   -14.50995250
H       14.81501770    -3.06611130   -15.03595260
H       13.99101730    -1.64311130   -14.42895220
C       13.99801830    -3.34011130   -13.09995270
H       13.05601790    -3.22811130   -12.56295200
C       14.42601780    -4.78011130   -13.14995190
H       13.71901800    -5.23911140   -13.85195260
H       15.50101760    -4.84911110   -13.35495190
H       14.23201750    -5.19511130   -12.15295220
C       15.09601780    -2.61511140   -12.24695210
H       15.33901790    -3.12811140   -11.30795190
H       16.06401820    -2.62311120   -12.76395230
H       14.81001760    -1.57811130   -12.03095250
C       11.36001780    -2.47111130   -14.80695250
O       10.75101760    -2.98711130   -13.83395200
N       10.88101770    -1.34611130   -15.42995260
H       11.33701800    -0.92311130   -16.22895240
C        9.54901790    -0.86411130   -14.98995210
H        8.92101760    -1.72111130   -14.74695210
C        9.63301750     0.12888870   -13.75795270
H        8.69201760     0.67988870   -13.73095230
H        9.88401790    -0.47511130   -12.88595200
C       10.77701760     1.23188870   -13.75195220
H       11.77901740     0.80588870   -13.81095220
H       10.56401820     1.86288870   -14.61395260
C       10.78901770     2.16688870   -12.52595230
H       11.36701770     3.07288860   -12.70895200
H        9.78001790     2.52388860   -12.31895260
N       11.27101800     1.48088870   -11.28495220
H       10.68501760     0.85788870   -10.74895190
C       12.51001740     1.42888870   -10.82595250
N       13.44901750     2.01288870   -11.46395210
H       13.13801770     2.54588870   -12.26295190
H       14.35601810     2.20988870   -11.06495190
N       12.84501740     0.68388870    -9.81395240
H       12.13701820     0.28188870    -9.21595190
H       13.79201790     0.73488870    -9.46795270
C        8.82301810    -0.12211130   -16.15595250
O        9.48601820     0.57788870   -16.88295170
N        7.47001790    -0.15711130   -16.29895210
H        6.92101760    -0.46511130   -15.50495240
C        6.72101780     0.35888870   -17.46495250
H        6.60601760     1.41688870   -17.22695160
H        7.27901790     0.15988870   -18.37895200
C        5.27501770    -0.12911130   -17.67495160
O        4.65601780     0.41888870   -18.53295140
N        4.77257709    -1.07902928   -16.89016295
H        5.33523849    -1.44191971   -16.13305281
C        3.40173196    -1.59393487   -16.98630079
H        2.76790895    -0.82474630   -17.42620309
C        3.34081484    -2.83021813   -17.89990284
H        3.66419454    -2.54432791   -18.90166723
C        4.21426661    -3.98784245   -17.40532871
H        3.71399878    -4.56900999   -16.61951326
H        4.46143412    -4.65424978   -18.23349356
H        5.16939423    -3.63549657   -17.00078656
O        2.00381493    -3.27356202   -17.94810160
H        1.93634682    -4.11024221   -18.43469308
C        2.84435094    -1.91051142   -15.60156822
O        3.58552254    -2.29198190   -14.71186676
N        1.52883847    -1.76493140   -15.43129124
H        0.98540453    -1.44957996   -16.22639765
C        0.78601949    -2.23258195   -14.24990080
H        1.39719454    -2.03236556   -13.37816738
C       -0.51523296    -1.41556379   -14.05926171
H       -1.10219059    -1.88792038   -13.27119643
C       -0.15983859    -0.00494298   -13.55972403
H        0.43534665    -0.05316811   -12.63883081
H        0.41055720     0.55218237   -14.31377093
H       -1.06891522     0.56422128   -13.32618017
C       -1.40948506    -1.27732671   -15.31205801
H       -2.32831705    -0.76635322   -15.03000323
H       -0.91122472    -0.65804230   -16.05737365
C       -1.79259184    -2.60676101   -15.96295666
H       -2.14457733    -3.32511423   -15.21388326
H       -2.59508664    -2.46318074   -16.69179895
H       -0.93651498    -3.03381514   -16.49727333
C        0.56129985    -3.76244663   -14.23018806
O       -0.13003793    -4.25896786   -13.35559979
N        1.13891605    -4.49339905   -15.19538765
H        1.70289939    -3.99299151   -15.87023925
C        0.92235419    -5.92880273   -15.46067486
H        1.33326888    -6.14419624   -16.44303615
C        1.70640383    -6.82931759   -14.48367697
H        1.40233435    -6.60401088   -13.46225350
C        1.55196776    -8.33110609   -14.73883039
H        1.73845516    -8.57583829   -15.79077361
H        2.25446705    -8.90190511   -14.11889130
H        0.54467268    -8.66991946   -14.49633494
O        3.09026590    -6.58821523   -14.59558251
H        3.39646389    -7.03593921   -15.42119332
C       -0.57183101    -6.23940018   -15.54076937
O       -1.13933585    -6.83249757   -14.62381813
N       -1.22003938    -5.74881485   -16.61674770
H       -0.57916951    -5.44947729   -17.36126280
C       -2.51115669    -6.40841075   -16.99053844
C       -3.70099994    -5.76125970   -16.26678504
H       -3.80393664    -4.70603795   -16.57916971
H       -3.55389654    -5.80320987   -15.17139751
H       -4.64180755    -6.29050946   -16.50882015
H       -2.47268267    -7.48630396   -16.70458023
C       -2.61415023    -6.32437307   -18.47938070
N       -3.55051903    -5.73119712   -19.22563240
C       -3.23617602    -5.95210217   -20.56342479
C       -4.14156840    -5.56727077   -21.69355073
H       -4.57215276    -4.56262126   -21.50953031
H       -3.53244884    -5.50294498   -22.61761545
N       -5.18976197    -6.59308585   -21.93083032
H       -5.84005450    -6.30849682   -22.67534563
H       -5.75058598    -6.73202649   -21.07814825
C       -2.03795625    -6.71395507   -20.66203190
O       -1.33376407    -7.17174086   -21.62408921
N       -1.67134981    -6.93992458   -19.30677762
C       -0.50201590    -7.71253898   -18.97665066
H       -0.41146540    -8.50862826   -19.73643258
H       -0.56492797    -8.16265358   -17.97161050
C        0.79815522    -6.89175919   -19.07786645
O        0.84621464    -5.69459444   -18.83982094
N        1.89169823    -7.54171657   -19.48356951
H        1.80254625    -8.52403820   -19.73979711
C        3.25522169    -6.98192289   -19.52283745
H        3.30009320    -6.27325081   -18.70350815
C        4.28767385    -8.06676729   -19.18777375
H        4.21974605    -8.87361372   -19.91921566
H        5.28824949    -7.63624604   -19.24501549
C        4.10666999    -8.62067783   -17.77362053
O        3.89723941    -7.81294225   -16.83615461
O        4.24535894    -9.85503531   -17.61964753
C        3.59526920    -6.16507203   -20.79245609
O        4.71850281    -6.16925905   -21.27885143
N        2.59635500    -5.42511436   -21.28746861
H        1.70857667    -5.53501624   -20.80612343
C        2.55990653    -4.68141836   -22.55503924
H        2.34113102    -5.38320515   -23.35850512
C        1.41687197    -3.64385325   -22.47066335
H        1.60518529    -2.99674849   -21.61262459
H        1.44708998    -3.02515395   -23.36140633
C       -0.00867983    -4.20507954   -22.34470433
H       -0.03135892    -4.94958634   -21.55364682
C       -0.97631256    -3.08128272   -21.97169571
H       -1.99693121    -3.47396767   -21.88243262
H       -0.70274328    -2.64216438   -21.00508907
H       -0.97753893    -2.29042622   -22.73080561
C       -0.47418226    -4.82213644   -23.66246974
H        0.17740986    -5.65624278   -23.93907744
H       -1.48905286    -5.22108226   -23.55624870
H       -0.47386225    -4.08407239   -24.47170754
C        3.87326845    -3.97445473   -22.93841032
O        4.44453496    -4.24962287   -23.98138153
N        4.33543619    -3.04063914   -22.09752094
H        3.81252906    -2.88036601   -21.24901257
C        5.47949706    -2.16299866   -22.40169483
H        5.29826025    -1.72236827   -23.38300128
C        5.55269169    -0.98139923   -21.40988968
H        5.41516884    -1.36074357   -20.39974629
C        6.88199315    -0.21529511   -21.44653861
H        6.83537312     0.66258979   -20.78979302
H        7.71212656    -0.84357711   -21.10372741
H        7.10828915     0.13139993   -22.46031579
C        4.40188148    -0.00458484   -21.69226015
H        4.46265786     0.87523570   -21.03973267
H        4.42602026     0.34984283   -22.72722159
H        3.43092439    -0.48045092   -21.51215984
C        6.78108797    -2.96557370   -22.56970394
O        7.33245305    -2.93166835   -23.65645391
N        7.25601770    -3.76411130   -21.59395220
C        6.91401770    -3.71311140   -20.12995150
H        5.94201800    -4.17311140   -19.91095160
H        6.86001780    -2.72811130   -19.65095140
C        7.97701790    -4.59111120   -19.42395210
H        7.42501780    -5.15611120   -18.66295240
H        8.72201820    -3.89211130   -19.02495190
C        8.61901760    -5.50211140   -20.48995210
H        8.00201800    -6.40811110   -20.54495240
H        9.67201810    -5.74311110   -20.29995160
C        8.43801780    -4.70311120   -21.82995220
H        9.31501770    -4.11411140   -22.10095210
C        8.23801800    -5.67011120   -23.04395290
O        9.17201810    -5.65211150   -23.86295320
N        7.12980982    -6.40624390   -23.19252316
H        6.37147362    -6.31989206   -22.51279813
C        6.97754440    -7.34794687   -24.31482300
H        7.79307856    -8.06857592   -24.27526342
C        5.63544373    -8.09367450   -24.19310067
H        4.83851291    -7.36269554   -24.04032037
H        5.44469163    -8.61290367   -25.13248760
C        5.58883471    -9.13486894   -23.06225871
H        5.88646758    -8.66540993   -22.12865903
C        4.17695094    -9.68339334   -22.88659630
H        3.50787953    -8.88238700   -22.54874322
H        3.78471383   -10.08462430   -23.82763060
H        4.14552332   -10.46237407   -22.11757981
C        6.51980567   -10.31553094   -23.36180208
H        7.56764729   -10.00734290   -23.29477690
H        6.37389180   -11.12318158   -22.63613775
H        6.33249237   -10.71129546   -24.36670418
C        7.09434286    -6.65399354   -25.68235712
O        7.59261146    -7.23615669   -26.63627221
N        6.71101760    -5.37811140   -25.74995230
H        6.30301760    -4.98311140   -24.91095160
C        6.80501790    -4.56811140   -26.98895260
H        6.37501760    -5.18811130   -27.77595140
C        5.94901800    -3.28011130   -26.83095170
H        5.75801800    -2.99011140   -27.86395260
H        4.98801800    -3.60311130   -26.43095210
O        6.43901780    -2.27411130   -26.05895230
H        6.69201800    -2.59611130   -25.18995290
C        8.24601750    -4.24211120   -27.43095210
O        8.41901780    -3.71611120   -28.52495190
N        9.25501820    -4.53811120   -26.61995320
H        9.10701750    -4.81811140   -25.65795140
C       10.69001770    -4.48611120   -27.04895210
H       10.68401810    -3.70411130   -27.80795290
C       11.62201790    -3.97411130   -25.90495300
H       11.48101810    -4.59811120   -25.01395230
H       12.67601780    -3.95411130   -26.20595170
C       11.36901760    -2.56611130   -25.48295210
C       11.69501780    -1.46711130   -26.32795140
H       12.25301740    -1.64711130   -27.23495290
C       11.37001800    -0.18111130   -25.94495200
H       11.61601730     0.63688870   -26.60595130
C       10.67301750     0.02488870   -24.73995210
O       10.26801780     1.29588870   -24.42595290
H       11.05901810     1.83988870   -24.46195220
C       10.13001820    -1.02111120   -24.03495220
H        9.32801820    -0.85811130   -23.32995220
C       10.51501750    -2.36211130   -24.39195250
H       10.02101800    -3.18511130   -23.89695170
C       11.19401740    -5.82411150   -27.66295240
O       12.07101820    -5.73211150   -28.54495240
N       10.72601800    -7.01211120   -27.22295190
H       10.10901740    -7.12511110   -26.42795180
C       10.90501790    -8.24411110   -28.01395230
H       11.98101810    -8.35711100   -28.14095310
C       10.32101820    -9.51011090   -27.35795210
H        9.28701780    -9.30411150   -27.08495140
C       10.27201750   -10.81711100   -28.31595230
H       10.16001800   -11.74311160   -27.73895260
H        9.40201760   -10.72311120   -28.97795300
H       11.16001800   -11.00111100   -28.93195150
C       11.11401750    -9.87711140   -26.08095170
H       11.86401750   -10.62411120   -26.33995250
H       11.49801830    -8.97611140   -25.60195160
C       10.29201790   -10.60911080   -25.06995200
H        9.58401780   -11.26111130   -25.59595300
H       10.99001790   -11.23411080   -24.49895290
H        9.65601830   -10.00111100   -24.41495130
C       10.28001790    -8.07811160   -29.43895150
O       10.96601770    -8.29911140   -30.42595290
N        9.01001740    -7.59811120   -29.39895250
H        8.57601740    -7.42711110   -28.49895290
C        8.35901740    -7.14211130   -30.63895230
H        8.22901820    -8.01311110   -31.28095250
C        6.91301770    -6.64011140   -30.20795250
H        7.01701780    -5.68811130   -29.67395210
H        6.35201790    -6.43611150   -31.12795260
H        6.31201790    -7.37211130   -29.65395160
C        9.17101760    -6.06711150   -31.44995310
O        9.24901770    -6.14211130   -32.65895080
N        9.87501810    -5.12511110   -30.75495150
H        9.61501790    -5.00611110   -29.78295140
C       10.57301810    -4.00211140   -31.45395280
H        9.88401790    -3.43511130   -32.07995220
H       10.87501810    -3.26311140   -30.71195220
C       11.74001790    -4.49811120   -32.27295300
O       11.92801760    -3.91411140   -33.30995180
N       12.38101770    -5.56911130   -31.90295220
H       12.09801770    -5.93511150   -31.00095180
C       13.40901760    -6.26311110   -32.65395360
H       14.12001800    -5.52311130   -33.02095410
C       14.28001790    -7.18011140   -31.73195270
H       14.95701790    -6.63311150   -31.07495310
H       13.56601810    -7.70511150   -31.09695240
C       15.06001760    -8.31811140   -32.50195310
H       14.53201770    -8.88011170   -33.27095410
C       16.27301790    -7.77511120   -33.19495390
H       16.70101740    -6.95211120   -32.60895160
H       17.07501790    -8.52311130   -33.23995210
H       16.07701870    -7.37511110   -34.19695280
C       15.56501770    -9.26711080   -31.31695180
H       14.80701830    -9.93311120   -30.88595200
H       16.31301690    -9.89911170   -31.81095310
H       16.06001850    -8.72511100   -30.50195310
C       12.89301780    -6.94811150   -33.95395280
O       13.45001790    -6.79211140   -35.00795360
N       11.78601740    -7.66611150   -33.85595320
H       11.34401800    -7.63411140   -32.94495390
C       10.99101730    -8.34311100   -34.86195370
H       11.67301750    -9.06311130   -35.31495290
C        9.79701810    -9.11111160   -34.18495180
H        9.13201810    -8.44911100   -33.62995150
H        9.12901780    -9.45211120   -34.97695160
C       10.20201780   -10.40511130   -33.42395400
H       11.13301750   -10.33211140   -32.86295320
C        9.16101740   -10.90411090   -32.47895050
H        8.22401810   -11.20011140   -32.96795270
H        9.56201740   -11.74511150   -31.89895250
H        8.83601760   -10.13811110   -31.76395230
C       10.45301820   -11.57511140   -34.41895290
H        9.50301740   -12.01211170   -34.75195310
H       10.93301770   -11.16511150   -35.31595230
H       11.01901820   -12.39211080   -33.95495220
C       10.45501800    -7.40811110   -35.95195390
O       10.25601770    -7.81611110   -37.07595060
N       10.20701790    -6.18611150   -35.60595320
H       10.46701810    -5.97611140   -34.64995190
C        9.69901750    -5.09611130   -36.39895250
H        9.32201770    -5.44311140   -37.36095050
C        8.51101780    -4.38411140   -35.72595210
H        8.26201820    -3.53611140   -36.36395260
C        7.36101770    -5.37211130   -35.45895390
H        6.58801790    -4.81811140   -34.91095350
H        6.85801790    -5.77411130   -36.34595110
H        7.58201790    -6.23711110   -34.82195280
O        8.87701800    -3.95511130   -34.42295070
H        8.94801810    -4.72811130   -33.85795210
C       10.70501800    -4.08511110   -36.83695220
O       10.41901780    -3.05711130   -37.43295290
N       11.95601750    -4.29711150   -36.48695370
H       12.25801750    -5.12811140   -35.99195100
C       13.19401740    -3.56511140   -36.75295260
H       14.07301810    -3.95811130   -36.24195100
H       13.25201800    -3.72011140   -37.83095170
C       13.20801730    -2.04211140   -36.58595280
O       13.60001750    -1.33611130   -37.52795410
N       12.69701770    -1.57011130   -35.47895050
H       12.25401780    -2.14211130   -34.76995090
C       12.50301740    -0.20011130   -35.10695270
H       12.02601810     0.32388870   -35.93395230
C       11.59101770    -0.08311130   -33.81295390
H       12.07201770    -0.52511130   -32.93995290
H       11.44701770     0.96688870   -33.55895230
C       10.25801750    -0.71111130   -34.12995150
H        9.74601750    -0.24211130   -34.97095110
H       10.41501810    -1.75211130   -34.41395190
C        9.25801750    -0.77511130   -32.97895050
H        8.47901820    -1.48311130   -33.26195140
H        9.76001740    -1.21011130   -32.11495210
N        8.73401740     0.57488870   -32.77495190
H        9.25001810     1.04088870   -32.04295350
C        7.74501800     1.28388870   -33.28095250
N        6.75201800     0.73988870   -33.86595150
H        6.77801800    -0.26011130   -34.00995250
H        5.93501760     1.31288870   -34.01695250
N        7.69101760     2.55288860   -33.21195220
H        8.46101760     3.03188870   -32.76595310
H        6.87201790     3.01688860   -33.57695390
C       13.85601810     0.56588870   -34.87195210
O       14.84101770    -0.01111130   -34.37395100
N       13.89401820     1.91588870   -35.10695270
C       12.84001830     2.78088880   -35.56795120
H       12.16701790     3.02688860   -34.73795320
H       12.20101740     2.16788860   -36.21595380
C       13.56801800     3.93088870   -36.30395130
H       13.04801750     4.89188860   -36.39595410
H       13.94501780     3.53288870   -37.25495150
C       14.78101830     4.12488890   -35.43695070
H       14.47001740     4.72788860   -34.57495120
H       15.59401800     4.50688890   -36.06795120
C       15.10801790     2.72288870   -34.98695370
H       15.84301760     2.27888870   -35.65795140
C       15.64701750     2.64588880   -33.55495070
O       16.88301850     2.64788870   -33.32695390
N       14.73601820     2.51588870   -32.57495120
H       13.78301810     2.53088880   -32.91895290
C       15.14001750     2.50588870   -31.13895230
H       15.93301770     3.22688870   -30.94095230
C       13.90201760     2.89788870   -30.23995210
H       14.25001810     2.95988870   -29.20995140
H       13.67901800     3.93588880   -30.48595240
C       12.74401760     1.99488870   -30.23395160
O       12.32701780     1.57788870   -31.28395270
N       12.27701760     1.40188870   -29.12695310
H       11.48801800     0.82688870   -29.39795300
H       12.44601820     1.79588870   -28.20895200
C       15.73501780     1.13488860   -30.77595140
O       16.39601710     1.07688870   -29.78595160
N       15.41501810     0.07088870   -31.52495190
H       14.95001790     0.26088870   -32.40495300
C       15.69301800    -1.28811130   -31.18195150
H       15.19701770    -1.45211120   -30.22595210
C       14.98901750    -2.19211130   -32.16895290
H       13.93201830    -1.93011130   -32.13395310
H       15.47301770    -2.07111120   -33.13895030
O       15.20501800    -3.56311130   -31.78095250
H       14.61501790    -3.65411140   -31.02895160
C       17.25101850    -1.60211130   -30.99795150
O       18.08301730    -1.04411130   -31.68895150
N       17.59501840    -2.46811130   -30.01195140
H       16.89301870    -2.93511130   -29.45095250
C       18.92501830    -2.91311120   -29.66295240
H       19.54601860    -3.05011130   -30.54795270
C       19.59901810    -1.78111140   -28.85095210
H       19.47601700    -0.85511130   -29.41195300
H       18.97801780    -1.69011130   -27.95995140
C       21.04501720    -2.00411130   -28.47995190
H       21.17401700    -2.99911140   -28.05295180
H       21.67101860    -1.94111130   -29.36895180
C       21.41101840    -0.90211130   -27.44795230
H       20.72501750    -0.92811130   -26.60095210
H       22.40801810    -1.18611130   -27.11195180
C       21.62701800     0.35188870   -28.24095150
H       22.53001790     0.20088870   -28.83195300
H       20.82301710     0.59688870   -28.93595310
N       21.69101720     1.44188870   -27.21995160
H       20.88401790     1.55688870   -26.62395290
H       22.52901840     1.32488870   -26.66895290
H       21.73501780     2.30788870   -27.73695180
C       18.80201720    -4.23611120   -28.91195300
O       18.07601740    -4.26311110   -27.93395230
N       19.62801740    -5.20011140   -29.26095200
H       20.18201830    -5.00711110   -30.08695220
C       19.85201840    -6.36811110   -28.39295200
H       19.19801710    -6.29111150   -27.52395250
C       19.42901800    -7.57611130   -29.24695210
H       19.38501740    -8.53911110   -28.72295190
H       18.44701770    -7.37911130   -29.69495200
H       20.06701850    -7.72111130   -30.12795260
C       21.25201800    -6.46111110   -27.76595310
O       22.14901730    -5.81311130   -28.18095210
N       21.48401830    -7.36711120   -26.76195140
H       20.67201810    -7.86911150   -26.42395210
C       22.88801770    -7.84311150   -26.37995150
H       23.58401870    -7.12511110   -26.81295200
C       22.95901870    -7.93211130   -24.81995200
H       22.12901690    -8.53211120   -24.44595150
C       24.29401780    -8.54711150   -24.45595170
H       24.58801840    -8.35611150   -23.41695210
H       24.47701840    -9.60011100   -24.70295140
H       25.04501720    -8.05411150   -25.08595280
C       22.96401790    -6.52411130   -24.17995260
H       22.96001820    -6.55311110   -23.08395200
H       23.86101720    -6.00611110   -24.54295160
H       22.08001710    -5.98611120   -24.54195210
C       23.11801720    -9.19811150   -27.09895130
O       22.20801730   -10.03711130   -27.08295250
N       24.34201810    -9.46411130   -27.69595150
H       25.12601850    -8.84611130   -27.52495190
C       24.71701810   -10.75211140   -28.23995210
H       23.90401840   -11.25311090   -28.76695250
H       25.51001740   -10.56911090   -28.96495250
C       25.17401700   -11.85311130   -27.25495150
O       25.26601790   -11.58411120   -26.05495260
N       25.41801830   -13.15211110   -27.73095130
C       25.44301800   -13.53011130   -29.12695310
H       25.53701780   -12.63611130   -29.75495150
H       24.46601870   -13.96511170   -29.37495230
C       26.52101710   -14.61911110   -29.39395140
H       27.57301710   -14.35811140   -29.55895230
H       26.17001720   -15.25211140   -30.21795270
C       26.38001820   -15.43211170   -28.09195140
H       27.24801830   -16.01311110   -27.75895310
H       25.51701740   -16.10711100   -28.13595200
C       25.86701770   -14.37011150   -27.05595210
H       25.17001720   -14.80611130   -26.33995250
C       27.14601710   -14.11911110   -26.28395270
O       27.60201840   -14.96011160   -25.54895210
N       27.89601710   -13.01611140   -26.48195270
H       27.73201750   -12.41411110   -27.27995300
C       29.14601710   -12.71011160   -25.74795150
H       29.15201760   -13.27711110   -24.81695180
C       30.40401840   -13.01811120   -26.54895210
H       31.28101730   -12.95911120   -25.90295220
C       30.32901760   -14.37511160   -27.17695240
H       31.29401780   -14.83011150   -27.43195150
H       30.05901720   -15.09211160   -26.39195250
H       29.58301730   -14.51711080   -27.96795270
O       30.38601880   -12.05211160   -27.62695310
H       31.30901720   -11.80211160   -27.71595190
C       29.24001690   -11.31911090   -25.10795210
O       30.32701870   -10.81711100   -24.85495190
N       28.07701870   -10.66711140   -24.92995260
H       27.20601840   -11.16711140   -25.05995180
C       27.94201850    -9.39111140   -24.18495180
H       26.99001690    -9.45311160   -23.65795140
H       28.70901870    -9.36511140   -23.41195300
C       28.18101690    -8.09211160   -24.92595290
O       28.46801760    -7.10311130   -24.28995130
N       28.14701840    -8.17011170   -26.27295300
H       28.06201740    -9.10211090   -26.65895270
C       28.41001700    -7.12711140   -27.22095300
H       28.88201710    -6.22311120   -26.83595280
C       29.22501750    -7.66511110   -28.44695280
H       28.58201790    -8.28811170   -29.06895260
C       29.75301740    -6.59111120   -29.37195210
H       30.41701700    -6.96011110   -30.16395190
H       28.88401790    -6.22411110   -29.93295290
H       30.24601750    -5.76611140   -28.84395220
C       30.43001750    -8.38811110   -27.94095230
H       30.25301740    -9.38411140   -27.51595310
H       31.12401770    -8.67611120   -28.74095150
H       31.03701780    -7.69811150   -27.34195140
C       27.06201740    -6.60411120   -27.74595260
O       26.11401750    -7.34811120   -27.93595310
N       26.88401790    -5.28511140   -27.93595310
H       27.65401840    -4.63411140   -27.83695220
C       25.58801840    -4.65411140   -28.16995240
H       24.81401820    -5.08211140   -27.53295140
C       25.59301760    -3.15311120   -27.71195220
H       26.54601860    -2.70211120   -27.99095150
C       24.44901850    -2.43111130   -28.40895270
H       24.35401730    -1.41311130   -28.00995250
H       24.49301720    -2.38711120   -29.50395200
H       23.47501750    -2.90911130   -28.24595260
C       25.56601720    -2.92211130   -26.17395210
H       26.17401700    -3.70711140   -25.72295190
H       26.03401760    -1.98211130   -25.88295170
C       24.18701740    -3.19011140   -25.54095270
H       23.57701870    -2.28011130   -25.59295270
H       23.60601810    -4.03011130   -25.94095230
H       24.39201740    -3.44711140   -24.49495320
C       25.21301840    -4.75311140   -29.68195150
O       26.09701730    -4.46111110   -30.49595260
N       24.01801870    -5.12211130   -30.08295250
H       23.30601690    -5.42011120   -29.42695240
C       23.65901760    -5.28211120   -31.47395130
H       24.49101830    -5.09111120   -32.15095140
C       23.36701770    -6.79611110   -31.64595220
H       22.64801790    -7.05811120   -30.86995320
H       22.84701730    -6.86811110   -32.60195160
C       24.59901810    -7.66411110   -31.70995140
H       25.19001770    -7.46511130   -30.81595230
C       24.19901850    -9.13611130   -31.68895150
H       25.07501790    -9.79511170   -31.72495270
H       23.68401720    -9.44111160   -30.76995280
H       23.54201700    -9.36711120   -32.53695300
C       25.48501780    -7.52711150   -32.82795330
H       25.92401700    -6.52111150   -32.82995220
H       26.27201840    -8.28511140   -32.92095180
H       24.87301830    -7.58811140   -33.73595050
C       22.43501850    -4.48311140   -31.95095250
O       21.35701750    -4.52811150   -31.36495210
N       22.64701840    -3.90011120   -33.17495350
H       23.51501850    -4.10911130   -33.65295410
C       21.63901710    -3.35811140   -34.08795170
H       20.94301800    -2.65511130   -33.62995150
C       22.29601860    -2.46711130   -35.16195300
H       22.99201770    -1.80511130   -34.64895250
H       22.81401820    -3.17511130   -35.80895230
O       21.32201770    -1.77611120   -35.91895290
H       20.95001790    -1.07211120   -35.38195040
C       20.86101720    -4.56511120   -34.72195050
O       21.54601860    -5.52811150   -35.07895280
N       19.53001790    -4.42111110   -34.97595210
C       18.65601730    -3.36611130   -34.38595200
H       18.66501810    -2.49211120   -35.04895400
H       18.87401770    -3.12711120   -33.33795170
C       17.16501810    -3.83911130   -34.52595140
H       16.49901770    -2.99311140   -34.73995210
H       16.76601790    -4.30811120   -33.61795040
C       17.30201720    -4.88911150   -35.63695140
H       17.43901820    -4.39411120   -36.60695270
H       16.45701790    -5.58811140   -35.60495380
C       18.68201830    -5.47811130   -35.41995240
H       18.55801770    -6.09411140   -34.52895360
C       19.15501790    -6.23811150   -36.60495380
O       18.94701770    -7.44711110   -36.69195180
N       19.67601780    -5.61011120   -37.63695140
H       19.71801760    -4.59911110   -37.68695070
C       20.18801690    -6.31711150   -38.84195330
H       19.41401860    -7.02111150   -39.14895250
C       20.55601690    -5.35211130   -39.95395280
H       19.59701730    -4.93811130   -40.26595310
H       21.25701710    -4.58111140   -39.63695140
C       21.21301840    -5.97311120   -41.10995100
H       22.22501750    -6.34611130   -40.94795230
H       20.63001820    -6.78211120   -41.54895400
C       21.38901710    -5.04311130   -42.34595110
O       20.80601690    -5.41011140   -43.40495300
O       22.07901760    -4.01411150   -42.20895390
C       21.36701770    -7.25011110   -38.53895190
O       21.40301700    -8.37111090   -38.99395370
N       22.19001770    -6.82311150   -37.60495380
H       21.99201770    -5.89111140   -37.26095200
C       23.34701730    -7.59811120   -37.17295070
H       23.84101870    -8.01111130   -38.05295180
C       24.38801770    -6.78511140   -36.41595080
H       23.91401860    -6.42311140   -35.50395200
H       25.27801700    -7.37611150   -36.19895170
C       24.89201740    -5.55711130   -37.18095400
H       24.10501860    -4.81011150   -37.29295350
H       25.68401720    -5.05711130   -36.62395100
C       25.46601870    -5.94511130   -38.48895260
O       26.66101840    -6.37111140   -38.45595170
O       24.89001850    -5.71211150   -39.59495160
C       22.85401730    -8.77411170   -36.32395170
O       23.25501820    -9.89711090   -36.57895280
N       21.98001860    -8.50811100   -35.33495330
H       21.81901740    -7.52911140   -35.13095090
C       21.17501830    -9.47711090   -34.58395390
H       21.84601780   -10.03511140   -33.92995070
C       20.28301810    -8.67211150   -33.68395230
H       19.83301730    -9.43111130   -33.03095250
H       20.78501700    -7.84411140   -33.16895290
H       19.50001720    -8.23611160   -34.31695180
C       20.43201830   -10.48211100   -35.47395320
O       20.55801770   -11.66911130   -35.22795100
N       19.73301700   -10.05111120   -36.50195310
H       19.53901860    -9.05711170   -36.51295090
C       19.00301740   -10.88511090   -37.35195160
H       18.36401750   -11.57811160   -36.80495070
C       18.26101880   -10.07411100   -38.43295290
H       18.78601840    -9.14911170   -38.69895170
H       18.30801770   -10.62711140   -39.37895200
C       16.79001810    -9.81011100   -38.14095310
C       15.86901760   -10.16311170   -39.17095180
H       16.12701800   -10.48811150   -40.16795350
C       14.56101800    -9.82711120   -38.97895050
H       13.88901810    -9.99811170   -39.80695340
C       14.03501800    -9.56911090   -37.68295290
H       12.95801730    -9.52211090   -37.62595370
C       14.97101780    -9.28111170   -36.64495090
H       14.66701790    -9.08711150   -35.62695310
C       16.34001730    -9.33611110   -36.89895250
H       17.06901740    -9.06211090   -36.15095140
C       19.99201770   -11.73611160   -38.18695070
O       19.72701840   -12.88711170   -38.46795270
N       21.17701720   -11.16711140   -38.62195210
H       21.36901860   -10.19211100   -38.42595290
C       22.14001850   -12.05911160   -39.32995220
H       21.52501870   -12.36111160   -40.17695240
C       23.27801700   -11.24111180   -39.87195210
H       22.78201870   -10.42611120   -40.39995190
H       23.99801830   -10.85011100   -39.15195080
C       24.06501770   -12.13311100   -40.88295360
H       24.63401790   -12.77411170   -40.20895390
H       23.34001730   -12.76811120   -41.39195250
C       25.00401690   -11.39511110   -41.89395140
H       24.36301800   -10.79511170   -42.53995130
H       25.76501850   -10.79811100   -41.39195250
C       25.76101880   -12.42111110   -42.77595140
H       25.15801810   -13.18411160   -43.26895140
H       26.26201820   -11.77111150   -43.49295040
N       26.82501790   -13.09311100   -42.05595400
H       26.57301710   -13.71611120   -41.30295180
H       27.33101840   -13.73311140   -42.65095140
H       27.52201840   -12.42311100   -41.76195140
C       22.65601730   -13.25511170   -38.55495070
O       22.49801830   -14.37511160   -39.02495190
N       23.09401700   -13.03111170   -37.34695050
H       23.31801800   -12.07011130   -37.11795040
C       23.57601740   -14.02211090   -36.42995070
H       24.25101850   -14.67611120   -36.98195270
C       24.28201870   -13.29211140   -35.26395030
H       25.10701750   -12.63011170   -35.52695080
H       23.45601840   -12.68911170   -34.88695140
C       24.72701840   -14.37011150   -34.17195130
H       23.92101860   -15.03711130   -33.86795040
C       25.88001820   -15.24811170   -34.67295070
H       25.55301860   -15.86611180   -35.51895140
H       26.71001820   -14.60311130   -34.98595050
H       26.04001810   -15.93511100   -33.83295060
C       25.13201710   -13.50611110   -32.99295040
H       25.86101720   -12.80911160   -33.42395400
H       24.31401820   -12.96811100   -32.49895100
H       25.59201810   -14.15511130   -32.23695370
C       22.43801690   -14.97111130   -35.98095320
O       22.73301700   -16.11311150   -35.76295090
N       21.16501810   -14.57111170   -35.97395320
H       20.87801740   -13.60211090   -36.03995130
C       20.02801700   -15.56211090   -35.68495180
H       20.24501800   -16.24711040   -34.86495210
C       18.87801740   -14.60611150   -35.30295180
H       18.58001710   -13.99111180   -36.16095350
H       17.98601720   -15.13211150   -34.93995290
H       19.17301750   -13.94911100   -34.47495270
C       19.69201850   -16.47211070   -36.84595110
O       19.06201740   -17.50711060   -36.64395140
N       20.08701710   -16.08711050   -38.11495210
H       20.59001730   -15.20811180   -38.13495250
C       19.62601850   -16.81111150   -39.25095370
H       20.22601700   -16.58711050   -40.13295360
H       19.65401840   -17.88511090   -39.06995390
C       18.19501690   -16.38711170   -39.65495300
O       17.54201700   -17.19511220   -40.38495250
N       17.70201870   -15.19311140   -39.28095250
H       18.34901810   -14.48411080   -38.95595170
C       16.29201700   -14.87811090   -39.49595260
H       15.75401780   -15.82711120   -39.47995380
C       15.65501790   -14.08111100   -38.37495040
H       16.16501810   -13.13811110   -38.17795180
C       14.19501780   -13.75111100   -38.70195390
H       14.10201740   -13.05611130   -39.54495240
H       13.54601760   -14.62411120   -38.84395220
H       13.87601760   -13.13611130   -37.85095210
C       15.66201780   -14.95611100   -37.14095310
H       16.69601820   -15.28811170   -36.98595050
H       15.34401800   -14.35011100   -36.28395080
H       15.03801820   -15.83811090   -37.33295060
C       16.03301810   -14.27611160   -40.89095310
O       16.52701760   -13.19611170   -41.15895080
N       15.39901730   -14.99011140   -41.79495240
H       15.04401780   -15.87211130   -41.44495390
C       15.25201800   -14.60511110   -43.19695280
H       16.21301840   -14.22711090   -43.54495240
C       14.95401760   -15.93511100   -43.98595050
H       14.78401760   -15.73011110   -45.04295350
H       15.78301810   -16.58711050   -43.71195220
C       13.58901790   -16.59911160   -43.63395310
H       12.88201810   -15.86011120   -43.25895310
H       13.22901820   -16.99111180   -44.58495330
C       13.74501800   -17.73011210   -42.60195160
O       14.21101760   -17.46211050   -41.50195310
O       13.49301820   -18.92811200   -42.84895320
C       14.13301750   -13.56711100   -43.41495130
O       13.29101750   -13.38211150   -42.59295270
N       13.95001790   -13.03211120   -44.68295290
H       14.61301800   -13.32511140   -45.38995360
C       12.73301790   -12.52811150   -45.17995070
H       12.84401800   -12.52311130   -46.26395030
H       11.91001800   -13.18911170   -44.90995410
C       12.49201770   -11.12211130   -44.61395260
O       11.41901780   -10.67511180   -44.88095090
N       13.39101790   -10.45011140   -43.86995320
H       14.23901750   -10.86611180   -43.50495150
C       13.26001740    -9.02911090   -43.56595230
H       14.21301750    -8.50211140   -43.50995250
H       12.66801740    -8.54711150   -44.34395220
C       12.55901810    -8.89011100   -42.24295040
O       12.26001740    -9.88211150   -41.61595150
N       12.43401810    -7.67211150   -41.71695330
H       12.95201780    -6.89311120   -42.10395050
C       11.58401780    -7.52911140   -40.54895400
H       11.96101760    -8.28311160   -39.85795210
C       11.73501780    -6.16411110   -39.90695190
H       11.10001750    -5.47611140   -40.47895050
H       11.32301810    -6.19911150   -38.89095310
C       13.12501810    -5.69511130   -39.65095140
C       13.87901780    -6.38511130   -38.73195270
H       13.36001780    -7.20211120   -38.25395200
C       15.13601780    -6.02311130   -38.24195100
H       15.64201740    -6.69811150   -37.56795120
C       15.78001790    -4.93411110   -38.93195340
H       16.77001760    -4.61711120   -38.64095310
C       15.11601730    -4.27711150   -39.93595120
H       15.51601790    -3.45711140   -40.51295090
C       13.77401730    -4.61611130   -40.29295350
H       13.20301820    -4.12311120   -41.06595230
C       10.15601830    -7.81011150   -40.81495290
O        9.70401760    -7.75411130   -41.94395070
N        9.47401810    -8.27111150   -39.78895190
H        9.87801740    -8.15111160   -38.86795040
C        8.08901790    -8.75011160   -39.91295240
H        7.94801760    -9.34711170   -40.81395340
C        7.77601770    -9.59411140   -38.67295070
H        8.03601740    -9.15411090   -37.70195390
H        6.68801780    -9.70911120   -38.58895110
C        8.41201780   -10.98711110   -38.77595140
C        9.55001740   -11.32111170   -37.98795320
H       10.05901810   -10.56811140   -37.40495300
C       10.04401780   -12.64211080   -37.89395140
H       10.92701820   -12.82611080   -37.29895400
C        9.37501810   -13.68211170   -38.50595090
H        9.74601750   -14.69011120   -38.38895030
C        8.35901740   -13.33511160   -39.44095230
H        8.06201740   -14.15011120   -40.08395390
C        7.79401780   -11.99211120   -39.52495190
H        7.01701780   -11.76411150   -40.23995210
C        7.10301780    -7.56411120   -40.04495240
O        6.96401790    -6.82311150   -39.03895190
N        6.37801790    -7.44111110   -41.13295360
H        6.57301760    -8.02311130   -41.93895340
C        5.18501760    -6.69411130   -41.32195280
H        5.19401790    -5.71811150   -40.83695220
C        5.02601770    -6.32211110   -42.78395080
H        5.92401790    -5.81211140   -43.13295360
H        4.84901760    -7.19711110   -43.40895080
C        3.92001770    -5.30411150   -43.09995270
H        3.81501770    -5.18711140   -44.17895130
H        3.02101780    -5.67811110   -42.61095050
C        4.17601780    -3.97511120   -42.42795180
O        3.43601780    -3.55811120   -41.50095370
O        5.15201760    -3.35211130   -42.81595230
C        3.90901780    -7.42911150   -40.84695050
O        3.46501780    -8.38111110   -41.47595210
N        3.40001770    -7.11311150   -39.64095310
H        3.84701780    -6.33211140   -39.17595290
C        2.32801770    -7.88211110   -38.87395100
H        2.74301790    -8.88511090   -38.77595140
C        2.36201790    -7.43311120   -37.42895130
H        1.82501780    -6.49511150   -37.28595350
H        1.79201780    -8.20011140   -36.90595250
C        3.76201770    -7.33911130   -36.81195070
H        4.38601780    -6.66211130   -37.39495090
C        3.68201780    -6.75711110   -35.36595150
H        3.43401790    -5.68911120   -35.34695050
H        2.89101790    -7.24311110   -34.78095250
H        4.64801790    -6.87111140   -34.85795210
C        4.45701790    -8.66111090   -36.90095140
H        3.95301770    -9.36611180   -36.22895050
H        4.42301800    -9.08811090   -37.90995410
H        5.48701760    -8.61411090   -36.52695080
C        0.95701780    -7.89611150   -39.57695390
O        0.59601780    -6.94811150   -40.28695300
N        0.20301780    -8.93111130   -39.32695390
H        0.63701780    -9.64411160   -38.75295260
C       -1.19498220    -9.16311170   -39.72095110
H       -1.33198210    -8.66911130   -40.68195340
C       -1.39698220   -10.72011090   -39.83095170
H       -1.28998220   -11.20111080   -38.85895160
H       -2.42398210   -10.88111110   -40.15795140
C       -0.43398220   -11.48311140   -40.79195400
H        0.59301780   -11.43711090   -40.43095400
H       -0.62498220   -12.55311110   -40.70795060
C       -0.61498220   -11.21111110   -42.33395390
O       -1.23898220   -10.29711150   -42.79795070
N        0.00301780   -11.96911140   -43.18895340
H       -0.10998220   -11.97111130   -44.19495390
H        0.35701780   -12.84211160   -42.81695180
C       -2.05098220    -8.42611120   -38.67295070
O       -1.50598220    -8.05411150   -37.63495250
N       -3.38198210    -8.37711140   -38.81295390
C       -4.10198210    -8.83611110   -40.01695250
H       -4.40698240    -9.85911080   -39.76695250
H       -3.54798220    -8.81511120   -40.96395110
C       -5.40798230    -7.95811130   -39.95295330
H       -6.29598240    -8.50511170   -40.29495240
H       -5.24198200    -7.10011150   -40.61595150
C       -5.59898230    -7.60611150   -38.48295210
H       -6.34698200    -8.29711150   -38.07395170
H       -5.86098240    -6.55211110   -38.32595060
C       -4.27198220    -7.79411130   -37.84395220
H       -3.92898230    -6.81011150   -37.52795410
C       -4.31598230    -8.68311120   -36.58595280
O       -4.21098230    -9.89711090   -36.66795350
N       -4.45269128    -8.04405513   -35.39959886
H       -4.56235252    -7.03318739   -35.47379989
C       -4.39744262    -8.55387286   -33.98709207
H       -4.41961820    -7.66121490   -33.36056585
C       -5.67815599    -9.33999356   -33.63180834
H       -6.49890971    -8.66965295   -33.86453771
H       -5.76421726   -10.22782670   -34.26067103
C       -5.86603361    -9.72543281   -32.14680361
H       -5.29754571    -9.03806352   -31.52436410
H       -6.91690248    -9.58385653   -31.88981611
C       -5.50210580   -11.18187496   -31.79621907
H       -6.28777476   -11.83982530   -32.17158849
H       -4.55790664   -11.46329321   -32.26503958
C       -5.36911521   -11.34016526   -30.27260546
H       -4.44089253   -10.85533961   -29.95777668
H       -6.19606624   -10.82280284   -29.78130820
N       -5.35357508   -12.75939825   -29.84531499
H       -6.27708697   -13.10423306   -29.59014707
H       -4.97561603   -13.35844953   -30.57126956
H       -4.72961749   -12.90548906   -29.04868991
C       -3.10482476    -9.25500231   -33.53767629
O       -2.84743725    -9.40536061   -32.35881565
N       -2.24298210    -9.59711170   -34.47495270
H       -2.57598210    -9.45411110   -35.42095180
C       -0.94598220   -10.24111180   -34.28395080
H       -1.13298230   -11.21211150   -33.82395170
C       -0.27098220   -10.33811090   -35.64895250
H       -0.97998220   -10.66111090   -36.41095350
H       -0.01598220    -9.40311150   -36.14795300
C        0.99601780   -11.24111180   -35.58495330
H        1.80001780   -10.74011140   -35.04595180
H        0.72301780   -12.16411110   -35.07395170
C        1.44801780   -11.70311160   -36.99795150
O        1.30901780   -12.90311150   -37.39595410
O        1.91901780   -10.82311150   -37.75595090
C        0.00301780    -9.38111110   -33.42195130
O        0.77101780    -9.95011140   -32.62895200
N       -0.11498220    -8.06611160   -33.53795240
H       -0.81098220    -7.76011130   -34.20695110
C        0.59401780    -7.15211150   -32.69995120
H        1.64201780    -7.43511150   -32.59895320
H        0.55501780    -6.10911130   -33.01295090
C        0.09201780    -7.09411140   -31.26195140
O        0.98201780    -7.01711130   -30.41795160
N       -1.20497856    -7.26775380   -30.96230895
H       -1.86492976    -7.34473026   -31.72815570
C       -1.65750596    -7.58992343   -29.59629637
H       -1.25745612    -6.85167578   -28.90530136
C       -3.19547221    -7.60164626   -29.47738399
H       -3.60418411    -8.12968521   -30.33361022
H       -3.47361855    -8.17209407   -28.58834347
C       -3.86983980    -6.22624214   -29.37221978
H       -3.52301117    -5.58991673   -30.18469627
C       -5.38405423    -6.40120652   -29.49080880
H       -5.89629432    -5.43308164   -29.43289724
H       -5.65073441    -6.87267498   -30.44304321
H       -5.76699569    -7.03874883   -28.68196306
C       -3.59592660    -5.54672928   -28.02685247
H       -4.10163595    -4.57534367   -27.97928303
H       -3.96380949    -6.16571099   -27.19766456
H       -2.52652135    -5.37255297   -27.87564719
C       -1.11084086    -8.94752182   -29.14398197
O       -0.60398211    -9.04890648   -28.04227443
N       -1.16336074    -9.97386514   -29.99669512
H       -1.60868420    -9.83578202   -30.90046941
C       -0.66970633   -11.30649084   -29.65253492
H       -1.20519880   -11.64384129   -28.76381864
C       -1.01567048   -12.27145286   -30.78674109
H       -0.49064673   -11.99628030   -31.70606714
H       -0.72649529   -13.29270888   -30.51067689
H       -2.09556038   -12.27051419   -30.98522934
C        0.83406389   -11.31613253   -29.29850657
O        1.24451412   -12.07688113   -28.44425161
N        1.66201780   -10.42311100   -29.85195160
H        1.38601780    -9.95811180   -30.70895200
C        3.06601790   -10.21411130   -29.45895200
H        3.56601790   -11.18311120   -29.46595190
C        3.68401790    -9.16011140   -30.37495230
H        2.85501790    -8.72811130   -30.93595310
H        4.23801800    -8.45511150   -29.75595280
C        4.60001800    -9.78111170   -31.48095130
H        4.05101780   -10.64011100   -31.86695290
C        4.80501790    -8.76911160   -32.68795390
H        3.87701770    -8.31511120   -33.05795290
H        5.42901800    -7.90611120   -32.42195130
H        5.28301760    -9.24211120   -33.55395130
C        5.91001800   -10.33411120   -30.90395160
H        6.35301780   -10.95011140   -31.69595150
H        6.60401770    -9.51911160   -30.66395190
H        5.71601770   -11.01011090   -30.06195260
C        3.10001780    -9.73411080   -27.94995310
O        3.81201790   -10.30811120   -27.12695310
N        2.33475028    -8.68648469   -27.61312802
H        1.70700132    -8.32131482   -28.32522347
C        2.55599293    -7.85635654   -26.40572608
H        3.54890785    -8.08042188   -26.02881356
C        2.55730873    -6.35311392   -26.75990161
H        2.88837899    -5.79663992   -25.88304350
C        3.53811344    -6.03912070   -27.89648388
H        3.17222565    -6.42729446   -28.85511830
H        3.66269916    -4.95496619   -28.00165266
H        4.51666016    -6.48659606   -27.68911506
C        1.17011212    -5.83177137   -27.15321924
H        1.22851634    -4.79331069   -27.49480983
H        0.74547236    -6.42941174   -27.96383762
H        0.47772085    -5.86603594   -26.30506203
C        1.60832637    -8.09664577   -25.22369403
O        1.93279371    -7.70809265   -24.11958559
N        0.43078688    -8.68114278   -25.43544704
H        0.19764107    -8.95467080   -26.38753463
C       -0.63581580    -8.74783394   -24.43232047
H       -0.60589241    -7.83766859   -23.83175524
C       -1.97366179    -8.77871795   -25.18503616
H       -1.97533965    -7.88964835   -25.85200882
H       -1.98371188    -9.65607304   -25.85455163
C       -3.31031764    -8.75069511   -24.42681370
O       -4.32301043    -9.13107683   -25.06565474
N       -3.33027390    -8.26667033   -23.18128040
H       -4.22227274    -7.94982319   -22.71382056
H       -2.46827807    -7.89355516   -22.72216963
C       -0.49756450    -9.95191498   -23.48230520
O       -0.56581771   -11.08719042   -23.92632328
N       -0.33515560    -9.71897888   -22.17780097
H       -0.33400048    -8.74265906   -21.87967680
C       -0.43534258   -10.74892960   -21.13439894
H       -1.29357226   -10.50218476   -20.51359817
H       -0.65748268   -11.70781976   -21.58928481
C        0.77360801   -10.91729134   -20.19766563
O        1.79477146   -10.27087271   -20.33226661
N        0.60971634   -11.78819529   -19.20246202
H       -0.20404460   -12.38832123   -19.25817694
C        1.40565589   -11.99113492   -17.96816881
H        1.55544620   -11.02821045   -17.47995174
C        0.58103525   -12.90287985   -17.04100974
H        1.16842838   -13.16537034   -16.16494664
C       -0.72630717   -12.26762665   -16.57825755
H       -1.19266662   -12.88758360   -15.80396084
H       -0.54760552   -11.26895766   -16.16204643
H       -1.43265745   -12.18107497   -17.41071969
O        0.23485216   -14.07436791   -17.74024704
H       -0.10473762   -14.72280866   -17.07192659
C        2.80137940   -12.62610794   -18.12412607
O        3.37962390   -13.10809830   -17.15576481
N        3.33500977   -12.70747021   -19.34315403
H        2.84087884   -12.24324517   -20.09534865
C        4.47853537   -13.56734836   -19.65707127
H        4.27362107   -14.55932669   -19.25098940
C        4.56187675   -13.69679664   -21.17669310
H        5.38383906   -14.36857527   -21.45520078
H        3.62721670   -14.10869505   -21.57936050
H        4.74772376   -12.71485081   -21.62322805
C        5.83243650   -13.11891203   -19.06309388
O        6.69557003   -13.95881259   -18.86311065
N        6.03901770   -11.82711120   -18.76895140
H        5.26001790   -11.17911150   -18.78595160
C        7.25201800   -11.34211160   -18.03795240
H        8.03601740   -12.01611140   -18.38295170
C        7.50801800    -9.92511180   -18.56195260
H        6.82201770    -9.23911090   -18.06495290
C        8.91401770    -9.41211130   -18.08295250
H        9.22501750    -8.46411130   -18.53895190
H        9.04901790    -9.53411100   -17.00195310
H        9.66101740   -10.06911090   -18.54495240
C        7.52901790    -9.78111170   -20.05295180
H        8.45101740   -10.13611130   -20.52995300
H        6.64401770   -10.25111100   -20.49995230
H        7.31101800    -8.75411130   -20.36995320
C        7.22601800   -11.43511100   -16.57895280
O        8.16901780   -11.93111130   -15.95095250
N        6.08101800   -11.16311170   -15.95995240
H        5.41701790   -10.62211130   -16.50095180
C        5.86201760   -11.31011100   -14.52695180
H        6.64701800   -10.67511180   -14.11695190
H        4.89101790   -10.85711100   -14.32795240
C        5.94901800   -12.79511170   -13.99995230
O        6.61301800   -13.06211090   -13.03295230
N        5.22501800   -13.72911170   -14.63095190
H        4.56901790   -13.45011140   -15.35095210
C        5.28501800   -15.19811150   -14.40395260
H        5.18001790   -15.43011090   -13.34395220
C        4.11301800   -15.80211160   -15.14195250
H        3.99501780   -16.86411090   -14.92495250
H        3.17701770   -15.40611170   -14.74795250
O        4.22001790   -15.61311150   -16.51795200
H        3.75601790   -14.85111140   -16.87295150
C        6.60601760   -15.81611160   -14.79695220
O        7.16501760   -16.62611200   -14.07095240
N        7.20401760   -15.28611090   -15.88495250
H        6.69501780   -14.65611170   -16.49395180
C        8.60801790   -15.64011100   -16.25495150
H        8.73901750   -16.64311220   -16.65895270
H        8.91701790   -14.97111130   -17.05795290
C        9.52601810   -15.38211150   -15.05895230
O       10.04901790   -16.33711050   -14.45695210
N        9.69901750   -14.11411090   -14.67795180
H        9.29901790   -13.39511110   -15.26995180
C       10.57801820   -13.67811110   -13.60295200
H       11.62601760   -13.95111080   -13.72495270
C       10.63001820   -12.11211110   -13.41995240
H       10.55301760   -11.54011150   -14.34495260
H        9.73301790   -11.82411100   -12.87195210
C       11.82001780   -11.77411170   -12.54095270
H       11.78901770   -12.34211160   -11.61095240
H       12.67201810   -12.25911140   -13.01595210
S       12.16501810    -9.96711160   -12.29895210
C       13.73501780   -10.03111170   -11.46995260
H       13.48401740   -10.17411140   -10.41195200
H       14.31901740   -10.80011180   -11.99295230
H       14.17601780    -9.03111170   -11.56095220
C       10.22801780   -14.41611100   -12.30695250
O       11.13601780   -14.83911130   -11.56995200
N        8.92201810   -14.67611120   -11.98795220
H        8.18101790   -14.61311150   -12.67495250
C        8.56001760   -15.43111130   -10.76895240
H        9.04601760   -14.99011140    -9.89795210
C        7.06501770   -15.53311160   -10.52895260
H        6.87401770   -15.98111150    -9.54595180
H        6.68401770   -14.50511170   -10.56395240
H        6.53901770   -16.11111070   -11.29895210
C        9.10701750   -16.85911180   -10.70395180
O        9.47701740   -17.29311180    -9.63895230
N        9.27001760   -17.53211210   -11.83795260
H        8.95801730   -17.04711150   -12.67095180
C        9.60301780   -18.90511130   -11.79895210
H        8.91201780   -19.45711140   -11.16095260
C        9.46501830   -19.60011100   -13.12895200
H       10.18201830   -19.12311170   -13.79595180
H        9.67101760   -20.66711040   -13.03795240
O        8.20001790   -19.40511130   -13.63895230
H        8.17101760   -18.47711180   -13.88295270
C       10.99701790   -19.14111140   -11.28595260
O       11.24901770   -20.03611180   -10.50495240
N       11.97501750   -18.32011220   -11.71795270
H       11.75801750   -17.55111120   -12.34095190
C       13.40901760   -18.41711040   -11.35895250
H       13.78101830   -19.44211200   -11.33795260
C       14.28201770   -17.77311130   -12.46595190
H       15.34501740   -17.87011150   -12.24495220
H       14.15001770   -18.29411130   -13.41395190
C       13.87801740   -16.25711060   -12.58395200
H       12.80301760   -16.23111150   -12.75595190
H       14.19701770   -15.84511090   -11.62595270
S       14.57601740   -15.25111100   -13.94295220
C       16.29701810   -15.17711160   -13.38595200
H       16.20001790   -14.84211160   -12.34595200
H       16.69101720   -16.19011120   -13.53495220
H       16.88701820   -14.44511130   -13.95095250
C       13.65101810   -17.80411150    -9.98895260
O       14.47901820   -18.39711190    -9.28195190
N       12.79001810   -16.94111060    -9.43195250
H       12.13801770   -16.48711200   -10.05895230
C       12.61901760   -16.60511210    -7.97795250
H       13.60001750   -16.37111090    -7.56495240
C       11.70801730   -15.42511180    -7.74295230
H       10.75401780   -15.66911130    -8.20995240
C       11.47701740   -15.02311130    -6.26595210
H       10.80101780   -14.16011140    -6.23795220
H       10.92501740   -15.77411170    -5.68595220
H       12.29001810   -14.66611100    -5.62195210
C       12.34001830   -14.30611130    -8.50595190
H       11.83301730   -13.35311130    -8.30695250
H       13.36901760   -14.16011140    -8.15595250
H       12.36001780   -14.41211130    -9.59795190
C       12.05201820   -17.74211120    -7.20095210
O       12.60801790   -18.05911060    -6.10295250
N       11.10301780   -18.52511220    -7.69295220
H       10.61301800   -18.26611140    -8.54095270
C       10.53001790   -19.67011070    -7.02295210
H       10.38101770   -19.55211070    -5.94895220
C        9.16401770   -19.96311190    -7.71295210
H        9.24501800   -20.05311200    -8.79595180
H        8.94001770   -20.99511150    -7.43995240
C        8.01001740   -19.07711220    -7.12295250
H        8.21801760   -18.02711110    -7.32895230
C        6.77601770   -19.20611190    -7.98195220
H        6.86701770   -18.64911080    -8.92195220
H        6.77801800   -20.28511050    -8.18095210
H        5.87601760   -18.89111140    -7.43995240
C        7.64101790   -19.27411080    -5.61495210
H        7.29501770   -20.31011200    -5.51895240
H        8.55601790   -19.18011090    -5.01695200
H        6.85101800   -18.58811190    -5.28595210
C       11.53301810   -20.91411210    -6.99195240
O       11.62001800   -21.50611110    -5.97795250
N       12.32501790   -21.10411070    -8.02695180
H       12.21001820   -20.51711080    -8.84495260
C       13.36901760   -22.08111190    -8.19395260
H       12.88801770   -23.05311200    -8.08695220
C       14.12701800   -21.94111060    -9.53695200
H       13.40901760   -21.65511130   -10.31595230
H       14.75001810   -21.04011150    -9.48795220
C       15.14101790   -23.05411150    -9.93295190
C       16.50001720   -22.87511060    -9.69795230
H       16.87001800   -21.96411130    -9.25195220
C       17.35201840   -23.98111150    -9.94895270
H       18.36901860   -23.97611050    -9.58495240
C       16.83201790   -25.17411040   -10.40495200
H       17.43901820   -26.01111220   -10.71595190
C       15.44601820   -25.31611060   -10.67895220
H       15.04301740   -26.27911190   -10.95795250
C       14.62001800   -24.24511150   -10.35095210
H       13.59101770   -24.52011110   -10.53095250
C       14.41501810   -21.86011120    -7.04595230
O       14.86401750   -22.76211170    -6.39995240
N       14.81201740   -20.64411160    -6.77595230
H       14.43201830   -19.86811070    -7.30495210
C       15.72601800   -20.26411060    -5.64895250
H       16.55101780   -20.96811100    -5.54695220
C       16.10401730   -18.76511190    -5.69095230
H       15.22301770   -18.14211080    -5.53795240
H       16.68701740   -18.48511120    -4.81395240
C       16.85701750   -18.35811040    -7.00995210
H       16.71501730   -19.14911080    -7.74495220
H       16.61501690   -17.31811140    -7.23195220
C       18.33701710   -18.45711140    -6.70895240
O       19.11201860   -17.56111150    -7.15895220
O       18.72101780   -19.41211130    -6.01195240
C       14.91201780   -20.44811060    -4.36095240
O       15.40401740   -21.23911090    -3.53995230
N       13.69001770   -19.87311170    -4.21795230
H       13.39001750   -19.21311190    -4.92595240
C       12.88801770   -20.06211090    -3.01095220
H       13.24301820   -19.39311220    -2.22695230
C       11.51901820   -19.41711040    -3.36195230
H       11.74901770   -18.44311140    -3.81295230
H       10.95501800   -20.16211130    -3.93595220
H       10.93701740   -19.28511050    -2.44195220
C       12.73001770   -21.47511100    -2.46795230
O       13.06701760   -21.68511200    -1.32095230
N       12.39701750   -22.44511220    -3.30195240
H       12.22401810   -22.21511080    -4.27295210
C       12.24301820   -23.91011050    -3.00495220
H       11.44301800   -24.06311040    -2.28095220
C       11.86101820   -24.69111060    -4.24195240
H       12.46001820   -24.32911110    -5.07695250
H       12.03301810   -25.74011040    -3.99695230
C       10.35501770   -24.60311130    -4.56195210
O        9.56201740   -25.45211220    -4.23895220
N        9.94301800   -23.63711170    -5.36895230
H        8.94901750   -23.44311140    -5.37395240
H       10.65401740   -22.93511200    -5.53095250
C       13.55701830   -24.47411160    -2.42395230
O       13.56101800   -25.13311200    -1.42995230
N       14.70201780   -24.15311050    -3.06495210
H       14.63601780   -23.46911050    -3.80895230
C       16.01001740   -24.73211100    -2.69495220
H       15.98801800   -25.81811140    -2.60095210
C       17.00201800   -24.50411220    -3.86595230
H       17.11001780   -23.44511220    -4.09895230
C       18.40301700   -24.96911050    -3.35395220
H       18.40601730   -25.97811130    -2.92395230
H       19.22501750   -24.88811110    -4.07595210
H       18.68601800   -24.28611180    -2.54295230
C       16.57101820   -25.36911200    -5.09695240
H       16.78401760   -26.40411190    -4.82895230
H       15.49601750   -25.26511190    -5.23895220
C       17.35801700   -24.91311070    -6.34795240
H       17.23101810   -25.61811070    -7.17895220
H       17.10001750   -23.87811090    -6.60795210
H       18.43501850   -24.90011220    -6.14095210
C       16.39101790   -24.13911060    -1.35895230
O       16.72301860   -24.94711110    -0.53795220
N       16.36501690   -22.80911060    -1.23795220
H       16.04501720   -22.32911110    -2.07095220
C       16.76601790   -22.12111090    -0.03395230
H       17.69401740   -22.51811220     0.37804770
C       17.03101730   -20.61811070    -0.23795220
H       16.13701820   -20.13311200    -0.63095220
H       17.12601850   -20.11111070     0.72204770
C       18.26301770   -20.18811040    -1.11695230
H       17.91101840   -20.41111180    -2.12395220
C       18.51001740   -18.69611170    -0.89895220
H       18.78301810   -18.38911060     0.11804780
H       19.35601810   -18.44511220    -1.54995230
H       17.63501740   -18.18311120    -1.31495230
C       19.51201820   -20.86111070    -0.77795230
H       20.39201740   -20.54211040    -1.34995220
H       19.74501800   -20.70511050     0.28204770
H       19.44301800   -21.95011140    -0.89295230
C       15.75901790   -22.37211040     1.13004780
O       16.07401850   -22.17511180     2.27604770
N       14.45901780   -22.61611180     0.86104770
H       14.12701800   -22.50011060    -0.08895230
C       13.51101780   -23.12511060     1.83804770
H       13.39201740   -22.34411050     2.58904770
C       12.08201790   -23.14111140     1.31704770
H       11.39401820   -23.27311130     2.16004780
H       11.90301800   -22.18111040     0.81704780
H       11.86701770   -23.97511100     0.63704780
C       13.89901730   -24.52611160     2.39304780
O       13.78201770   -24.70911220     3.57804780
N       14.26401810   -25.50011060     1.58304770
H       14.15101810   -25.35611150     0.58704780
C       14.66001800   -26.84311100     2.07704780
H       13.91501810   -27.19811060     2.78904770
C       14.71701810   -27.81111150     0.92904780
H       15.37701800   -27.24811170     0.26904770
C       15.57901760   -29.08911130     1.16104770
H       16.55601690   -28.87411120     1.61104770
H       15.05801770   -29.82211110     1.78804780
H       15.83301730   -29.67011070     0.26504780
C       13.44401740   -28.14111140     0.26404770
H       12.84301760   -27.22611050     0.33304770
H       13.67501740   -28.44611170    -0.76395230
H       12.90801810   -28.96411130     0.75304780
C       16.06301690   -26.80411150     2.66804770
O       16.29401780   -27.45911220     3.71104760
N       16.94601820   -25.95011140     2.17804770
H       16.75101850   -25.46311190     1.31204770
C       18.23601720   -25.69211200     2.85304780
H       18.75401690   -26.63311200     3.04204770
C       19.05401800   -24.77111050     1.96404780
H       18.81801800   -24.96011160     0.91604780
H       18.63901710   -23.77211190     2.09404780
C       20.58701710   -24.66211130     2.26404790
H       20.77201840   -24.52311130     3.32904770
C       21.22101780   -25.96211050     1.81304780
H       22.31501770   -26.03011130     1.84104780
H       20.69001770   -26.77711110     2.32104780
H       20.96501730   -26.01111220     0.74704770
C       21.28501700   -23.56611060     1.45404780
H       22.09401700   -23.19111060     2.09304790
H       21.63901710   -23.88211060     0.46504770
H       20.71901700   -22.64111140     1.29104770
C       18.01401710   -25.19611170     4.31904790
O       18.90701870   -25.38311200     5.15004780
N       16.86901860   -24.64011190     4.57304760
H       16.21701810   -24.45511050     3.82104780
C       16.59901810   -24.06211090     5.87604760
H       17.54301830   -23.71811100     6.29804750
C       15.54401780   -22.93111040     5.74904780
H       14.60801790   -23.42211150     5.45604750
H       15.43801780   -22.44811060     6.72904780
H       15.69501780   -22.19211200     4.95204780
C       16.10301780   -25.11611180     6.87904790
O       16.27601810   -25.05211070     8.07104780
N       15.37501810   -26.13011170     6.34804770
H       15.18901820   -26.11811070     5.35204790
C       14.95301820   -27.28911210     7.07404760
H       14.51901820   -26.90211110     7.99604800
C       13.93801780   -28.19211200     6.26704790
H       14.38301750   -28.56111150     5.34304760
H       13.77001760   -29.06611060     6.89604760
C       12.59801770   -27.56511120     6.02604770
H       11.81101800   -27.79711150     6.74304770
H       12.62901780   -26.47911070     6.11604790
C       12.02601810   -27.94211200     4.68404770
O       11.19401740   -27.14511110     4.16204790
O       12.29801750   -29.08411220     4.22704790
C       16.20801730   -28.18011090     7.45204780
O       16.46701810   -28.53411100     8.60404780
N       17.06101800   -28.39711190     6.47304770
H       16.67301750   -28.25411220     5.54804750
C       18.36401750   -29.05811120     6.67104770
H       18.23301700   -30.04011150     7.12604760
C       19.02401730   -29.31711200     5.29804750
H       19.05001830   -28.43711090     4.65404800
C       20.47301860   -29.80411150     5.38004780
H       20.51901820   -30.70511050     6.00404790
H       20.86801720   -30.10811040     4.40204760
H       21.09301760   -29.03111080     5.85004760
C       18.10801700   -30.38011170     4.68204780
H       17.12601850   -29.91511150     4.53604790
H       18.57601740   -30.51611140     3.69904780
H       18.09801860   -31.32811160     5.23404790
C       19.30501750   -28.23211100     7.60704760
O       19.85801700   -28.74611090     8.55004790
N       19.40201760   -26.89711190     7.49504760
H       18.82401850   -26.40511130     6.82504800
C       20.10701750   -26.05511090     8.46604730
H       21.06801800   -26.55611040     8.58404730
C       20.31501770   -24.62211040     7.86404750
H       19.36601830   -24.26011090     7.47104790
H       20.65101810   -23.94511220     8.64904790
C       21.51901820   -24.66211130     6.77504780
H       22.41601750   -25.10911180     7.20304780
H       21.33501820   -25.28211210     5.89804790
S       21.97401810   -22.97211070     6.19704770
C       20.42401700   -22.38711170     5.59604790
H       20.41501810   -22.28611180     4.50304790
H       19.60101700   -23.08911130     5.78004790
H       20.15401840   -21.44411090     6.08804800
C       19.56001850   -26.09711070     9.87804790
O       20.26001740   -25.92711070    10.84904770
N       18.29701810   -26.36011120    10.05204770
H       17.72901730   -26.45111080     9.21904750
C       17.73001860   -26.60211180    11.36504750
H       18.09701730   -25.91311070    12.12604810
C       16.19601820   -26.38911060    11.21804810
H       15.94601820   -27.07611080    10.40904810
H       15.68201830   -26.78411100    12.09404750
O       15.79101750   -25.06911090    10.97504810
H       16.02901840   -24.82911110    10.07704730
C       18.05501750   -28.04811100    11.87104800
O       18.52501870   -28.11311150    13.03004740
N       18.19101720   -28.99811170    10.96104810
H       17.81901740   -28.77311130    10.04604820
C       18.69701770   -30.34011080    11.28504750
H       18.08801840   -30.68411060    12.12104800
C       18.48201750   -31.18811040    10.04004760
H       18.66301730   -32.25910950    10.19004820
H       17.47501750   -31.16811180     9.60404780
H       19.15001870   -30.76411060     9.28004740
C       20.14701840   -30.37811090    11.65504740
O       20.44201850   -30.92811200    12.70804790
N       21.07501790   -29.66711040    11.03604790
H       20.75201800   -29.04811100    10.30304810
C       22.47201730   -29.58611110    11.37904740
H       22.77701760   -30.53011130    11.83104800
C       23.27601810   -29.16111180    10.11004730
H       22.70301820   -28.31711200     9.72604750
C       24.79701810   -28.93111040    10.33604810
H       24.98601720   -28.12811090    11.05904770
H       25.16201780   -29.81511120    10.87404730
H       25.30601690   -28.74311070     9.38304810
C       23.17801860   -30.22811130     8.97804740
H       23.89101790   -31.04011150     9.12104800
H       22.18101690   -30.66511150     8.90404800
C       23.35501860   -29.58211140     7.63504790
H       24.26501850   -28.97111130     7.70004800
H       23.47401810   -30.33311080     6.84504800
H       22.59501840   -28.81911090     7.42704770
C       22.74001690   -28.61711120    12.59004780
O       23.60201840   -28.92211150    13.40804770
N       21.91901780   -27.56011200    12.73704810
H       21.29201700   -27.32111170    11.97904780
C       21.91501810   -26.70311160    13.95804790
H       22.93001750   -26.32511140    14.08004760
C       20.93001750   -25.54811100    13.92004780
H       21.23701860   -24.96511080    13.04304790
H       19.91301730   -25.89911080    13.70104790
C       20.77701760   -24.60411070    15.08004760
C       19.47301860   -24.44611170    15.62104800
H       18.63501740   -24.99011040    15.21304800
C       19.26901820   -23.63211060    16.72204780
H       18.26301770   -23.51411060    17.09704780
C       20.31701850   -22.89511110    17.24604800
H       20.18801690   -22.39911080    18.19704820
C       21.59501840   -22.95011140    16.69604680
H       22.43301770   -22.42511180    17.13104820
C       21.79901700   -23.78911210    15.57404800
H       22.76501850   -23.84811210    15.09604740
C       21.63501740   -27.61711120    15.14704800
O       22.35301780   -27.62311170    16.09504700
N       20.50201800   -28.38011170    15.08104800
H       20.05101780   -28.49811170    14.18204780
C       20.31701850   -29.46611210    16.07704730
H       20.19401740   -29.00711060    17.05804820
C       19.01901820   -30.21911050    15.77904800
H       18.82701870   -30.87011150    16.64104840
H       18.24201770   -29.49411200    15.50504780
H       19.15601730   -30.83311080    14.88004780
C       21.54401780   -30.44611170    16.29204750
O       21.76301770   -30.83311080    17.46404840
N       22.28501700   -30.89911080    15.23304750
H       21.95601840   -30.82611080    14.27804760
C       23.47701840   -31.68611150    15.54704760
H       23.20201870   -32.47611240    16.24604800
C       24.14701840   -32.26610950    14.24004750
H       23.58801840   -33.12111280    13.85904790
H       24.34601780   -31.49811170    13.49204730
C       25.48101810   -32.93011090    14.54604820
H       26.19801710   -32.12611010    14.71104810
H       25.42201810   -33.52011110    15.46104810
C       25.99101830   -34.02811050    13.53704740
O       26.24401860   -33.68011090    12.40004730
O       26.26801870   -35.15510940    13.91804790
C       24.45101740   -30.85311130    16.43604850
O       24.88201710   -31.37611200    17.46604730
N       24.88601880   -29.69211200    15.94104770
H       24.59701730   -29.33811190    15.03704740
C       26.00401690   -29.01611140    16.62604710
H       26.84801860   -29.69211200    16.76204680
C       26.40301700   -27.82611080    15.77804760
H       27.21701810   -27.33511160    16.31204800
C       26.87001800   -28.22511100    14.34204770
H       27.31801800   -27.35111050    13.85304740
H       27.69201850   -28.93811040    14.48504730
H       26.16101840   -28.68211170    13.64004800
C       25.39501760   -26.78611180    15.39804740
H       25.85901830   -25.98311040    14.81204800
H       24.56701850   -27.14111140    14.77204800
H       24.92301750   -26.31111150    16.26704790
C       25.62001800   -28.43511200    17.96004870
O       26.46101760   -28.14611050    18.83504870
N       24.32201770   -28.23611070    18.14504810
H       23.68401720   -28.20311160    17.35904690
C       23.75801850   -27.81511120    19.49104690
H       24.42801860   -27.15611080    20.04304700
C       22.43001750   -27.09811210    19.19104770
H       21.89901730   -27.71011160    18.46204760
H       21.80801770   -27.03111080    20.08404730
C       22.60201840   -25.68511200    18.57404710
H       23.33301730   -25.72611050    17.76604840
H       21.70801730   -25.35511210    18.04604720
S       23.34701730   -24.40911100    19.68904690
C       21.90401840   -23.69311140    20.49704740
H       22.14501760   -23.10811040    21.39404870
H       21.21501730   -23.16111180    19.83004760
H       21.23901750   -24.51411060    20.79104800
C       23.41501810   -29.02611160    20.37004850
O       22.81401820   -28.89011190    21.39704700
N       23.81801800   -30.28311160    19.98204800
H       24.27901840   -30.21311190    19.08204840
C       23.65501790   -31.58311080    20.67104720
H       24.06701850   -32.36611180    20.03504750
C       24.42501830   -31.67311100    21.95704840
H       24.01501850   -30.98911090    22.70004840
H       24.50301740   -32.71411130    22.26904870
C       25.93201830   -31.28811070    21.68004800
H       26.44701770   -31.74511150    20.83504870
H       26.02101710   -30.23511120    21.41404720
C       26.77501870   -31.46511080    22.91604800
O       26.75801850   -30.59811210    23.75004770
N       27.41401860   -32.54111100    23.16904830
H       27.96501730   -32.68210980    24.00704770
H       27.28101730   -33.37111280    22.60204700
C       22.19901850   -31.98511120    20.90404700
O       21.97101780   -32.56911090    21.93904690
N       21.33801840   -31.47211070    20.08604810
H       21.69001770   -31.14011190    19.19604680
C       19.89101790   -31.32411190    20.22004700
H       19.59001730   -30.72311210    21.07804680
H       19.48501780   -30.91711040    19.29404830
C       19.17501830   -32.62511060    20.50204850
O       19.11601830   -33.45611190    19.60604860
N       18.64801790   -32.77811050    21.72504810
H       18.73401830   -31.96311190    22.32104680
C       17.89801790   -33.95611190    22.22904780
H       18.61601830   -34.77611160    22.24004750
C       17.46401790   -33.69811250    23.68204690
H       18.33701710   -33.56111150    24.31904790
H       16.90401840   -32.77111050    23.56004710
C       16.74101830   -34.89211270    24.31404690
H       15.88701820   -35.07211300    23.66104700
H       17.34601780   -35.76511000    24.07004740
C       16.35401730   -34.77711110    25.76904870
H       16.02401730   -35.75910950    26.11104770
H       17.19201850   -34.35911180    26.32704730
C       15.23201750   -33.76011280    25.93104740
H       15.51601790   -32.77911000    25.55204770
H       14.34501740   -33.95911030    25.32904820
N       14.91601750   -33.61411290    27.37504770
H       14.25301740   -32.86611180    27.51704790
H       14.67601780   -34.48511120    27.82704730
H       15.79101750   -33.39611050    27.83104710
C       16.74801830   -34.31011200    21.36004830
O       15.79401780   -33.49111180    21.35704800
N       16.75801850   -35.41611100    20.57104680
C       17.76901820   -36.44911190    20.54904750
H       17.88801770   -36.80511090    21.58004760
H       18.75601770   -36.08011250    20.24404720
C       17.31701850   -37.61911010    19.68604850
H       16.63001820   -38.20211030    20.31104850
H       18.23301700   -38.02211000    19.23504830
C       16.36701770   -36.94411090    18.65204810
H       15.48301790   -37.58011250    18.52904700
H       16.89201740   -36.67311100    17.72804830
C       15.90701770   -35.61211010    19.36704830
H       16.15601730   -34.83211140    18.64704700
C       14.38701820   -35.59611130    19.59304810
O       13.60401820   -35.75711060    18.68604850
N       13.89901730   -35.47410960    20.85504720
H       14.58201790   -35.33811190    21.59104730
C       12.52301790   -35.56111150    21.27604870
H       12.21101760   -36.56211090    20.97704700
C       12.46101760   -35.29511260    22.80504800
H       13.02901740   -34.39011000    23.02204700
H       11.39101790   -35.08711240    22.82504840
C       12.80101780   -36.52911000    23.59804730
H       12.05901810   -37.28211210    23.33404730
H       13.78001790   -36.85811230    23.24804690
C       12.84501740   -36.43111040    25.14104840
O       12.56101800   -35.29711150    25.65904810
O       13.23201750   -37.38511280    25.88604740
C       11.62701800   -34.59011080    20.54504780
O       10.50101760   -34.87411120    20.22504810
N       12.18001750   -33.44111250    20.19504740
H       12.99501800   -33.04911040    20.65004730
C       11.40101810   -32.43210980    19.41904830
H       10.48401740   -32.30311200    19.99304770
C       12.12001800   -31.12811090    19.43904690
H       11.30401800   -30.39511110    19.41704750
H       12.55401800   -31.05511090    20.44404790
C       13.22701740   -30.75511170    18.37004850
C       14.42101760   -31.51811220    18.49104690
H       14.56701760   -32.11111070    19.38204770
C       15.42501740   -31.38311200    17.53504750
H       16.38401790   -31.83611110    17.73904800
C       15.21801760   -30.58511160    16.39804840
H       16.00601770   -30.56011200    15.66004750
C       14.02001760   -29.83211140    16.23704720
H       13.81701760   -29.31511120    15.31104760
C       13.01701740   -29.96911050    17.23104860
H       12.08201790   -29.46911050    17.02304840
C       11.03401760   -32.89411160    18.06104850
O       10.29601760   -32.17510990    17.37004850
N       11.42401790   -34.07711030    17.62204740
H       11.89501760   -34.68210980    18.28504750
C       11.14201740   -34.56311040    16.25104710
H       10.66901780   -33.78811260    15.64904790
C       12.44301800   -34.79711150    15.39404770
H       12.07901760   -35.10911180    14.41504760
C       13.33301730   -33.62911220    15.24204730
H       14.06901740   -33.96111300    14.49904730
H       12.69701770   -32.81410980    14.87504770
H       13.93701740   -33.36310960    16.11804770
O       13.11901760   -35.84611130    15.98904800
H       13.36001780   -35.60811230    16.88704680
C       10.13701820   -35.79310990    16.26604840
O       10.01101780   -36.44610980    15.25404740
N        9.46401790   -36.09111020    17.40504840
H        9.79101750   -35.68811040    18.27404790
C        8.45901780   -37.19811250    17.50204850
H        9.07201770   -38.08711240    17.34804730
C        7.86801770   -37.18910980    18.85604860
H        8.59201810   -37.27811050    19.66704750
H        7.43601800   -36.20411300    19.03304860
C        6.74301770   -38.25811000    18.93304820
O        5.72501800   -37.95511250    19.60504720
O        6.86501790   -39.30411150    18.28304860
C        7.41001800   -37.02511220    16.34104730
O        6.59501790   -36.09511180    16.35004810
N        7.34201770   -38.06410980    15.56104760
H        8.04801750   -38.78511050    15.65104770
C        6.33801790   -38.32810970    14.47904780
H        6.30501790   -37.52211000    13.74604800
C        6.70201780   -39.63711170    13.76204780
H        7.73301790   -39.59210970    13.39004800
H        6.70201780   -40.44411090    14.50404740
C        5.81201790   -39.95911030    12.56404780
N        5.07201770   -41.10311130    12.38504790
C        4.55101780   -40.92911150    11.11604790
H        3.81801770   -41.56611250    10.64304730
N        4.89501760   -39.73011020    10.56304740
H        4.58901790   -39.38311000     9.66604800
C        5.60101800   -39.03211210    11.48204800
H        6.24201770   -38.19511030    11.24604800
C        4.89501760   -38.32711030    14.96304800
O        4.00801800   -37.94311140    14.22604750
N        4.64201780   -38.87010960    16.19104770
H        5.36201760   -39.27011110    16.78004840
C        3.24501780   -38.74411010    16.78404810
H        2.52501770   -38.95411300    15.99304770
C        3.03501770   -39.89011000    17.77104760
H        3.10601780   -40.79611210    17.16904830
H        3.83701780   -39.79611210    18.50404740
C        1.64301780   -39.91011050    18.40004730
H        1.27201780   -38.88511280    18.44004820
C        0.59501780   -40.72011180    17.60504720
H       -0.36098220   -40.49711230    18.09504700
H        0.56601780   -40.39011000    16.55904770
H        0.57601780   -41.81410980    17.68504710
C        1.61101780   -40.43210980    19.81804850
H        0.56601780   -40.53211210    20.13704680
H        2.24001790   -41.32511140    19.91904830
H        2.10201790   -39.72211070    20.49504850
C        2.99201770   -37.30911250    17.31104850
O        1.94501780   -36.81211090    16.97204780
N        3.83901790   -36.57211300    17.95004840
H        4.63601780   -37.02611160    18.37904740
C        3.54701780   -35.23011020    18.43904690
H        2.58901790   -35.13611220    18.95104790
C        4.65101770   -34.86611180    19.54604720
H        5.68601800   -34.80511090    19.21204760
C        4.40101770   -33.48911290    20.14004710
H        4.93101790   -33.53411100    21.10004810
H        4.75201800   -32.66311260    19.50904850
H        3.34201790   -33.42611310    20.41904830
O        4.45401760   -35.71611020    20.68104740
H        4.93601800   -36.53811260    20.56504820
C        3.41801790   -34.26311110    17.25704770
O        2.71401790   -33.29011150    17.42004780
N        4.07301760   -34.52211000    16.10904690
H        4.72101780   -35.28010940    16.28904720
C        3.92601780   -33.75611110    14.82604790
H        3.71701790   -32.70211030    15.01104740
C        5.19501780   -33.82711030    13.99404810
H        5.53901770   -34.86310960    14.09604740
H        5.02301790   -33.54511260    12.94704820
C        6.24601790   -33.00111010    14.69504740
N        6.13601780   -31.70411110    15.16904740
C        7.40901800   -31.40811160    15.66304780
H        7.60301780   -30.48611070    16.19204710
N        8.26001740   -32.42211150    15.53104780
H        9.21401790   -32.45310970    15.86104770
C        7.53401800   -33.42510990    14.81204800
H        7.88801770   -34.38611220    14.46904750
C        2.70601770   -34.22111130    14.07904820
O        1.93701780   -33.36411290    13.65804770
N        2.40401770   -35.51011280    13.90404800
H        3.06701780   -36.22511290    14.17704770
C        1.03001790   -35.92011260    13.41104790
H        1.00901780   -35.62211230    12.36304760
C        0.98601780   -37.46811290    13.35604760
H        1.79401780   -37.74510960    12.67904760
H        1.22001780   -37.87511060    14.34004780
C       -0.42198220   -37.96311190    12.88704780
H       -0.57998220   -39.03411100    13.01504800
H       -1.10598220   -37.45111080    13.56404780
C       -0.86298220   -37.47811130    11.49204730
H       -0.75998220   -36.39611050    11.41904740
H       -0.24998220   -37.96611020    10.73404790
C       -2.23798230   -37.85711290    11.20604800
H       -2.42998220   -37.58311080    10.16904740
H       -2.32898210   -38.92111210    11.42704770
N       -3.22298220   -37.07511140    12.03504750
H       -4.16598220   -37.42510990    11.93804740
H       -2.97898220   -37.06011200    13.01504800
H       -3.18298220   -36.08111190    11.86204810
C       -0.08998220   -35.30611040    14.22304820
O       -1.08998220   -35.04211040    13.58604810
N        0.01401780   -35.19711300    15.60604760
H        0.89801780   -35.53311160    15.96904750
C       -0.95198220   -34.49411010    16.40604780
H       -1.89898220   -34.98211290    16.17804720
C       -0.66598220   -34.71811290    17.92604830
H        0.37201780   -34.40411000    18.03804780
H       -1.25398220   -34.03911210    18.54404830
C       -0.99098220   -36.15311050    18.41904830
H       -0.39598220   -36.85011290    17.82804680
C       -0.28998220   -36.36310960    19.79204750
H        0.79301780   -36.24711230    19.66304780
H       -0.61098220   -35.69811250    20.60304830
H       -0.42498220   -37.42311100    20.03904720
C       -2.45598220   -36.53911210    18.32904820
H       -2.78398230   -36.75910950    17.30604740
H       -2.71298220   -37.45310970    18.87804790
H       -3.20098210   -35.82511140    18.70204730
C       -1.28398220   -32.99811170    16.06504820
O       -2.14098220   -32.41211320    16.70504760
N       -0.59098220   -32.44811250    15.12504770
H        0.22701780   -32.94811250    14.79704760
C       -0.85198220   -31.07111170    14.62204740
H       -1.64198220   -30.65511130    15.24604800
C        0.48601780   -30.22411160    14.72704790
H        1.34601780   -30.89211080    14.66904740
H        0.68601780   -29.55111120    13.89304730
C        0.63401780   -29.34711070    16.01204680
H        0.19401780   -29.91211130    16.83404730
H        1.69901780   -29.23211100    16.21204760
C       -0.07198220   -27.96011160    15.95804790
H       -0.72198220   -27.94811060    15.08304790
H       -0.41598220   -27.71011160    16.96104810
C        0.86801780   -26.71311190    15.73704810
H        1.82601790   -26.81611060    16.24604800
H        1.05601780   -26.65811160    14.66504760
N        0.21901780   -25.52911190    16.17104720
H        0.18001780   -25.49511150    17.17904850
H        0.72901780   -24.72611050    15.83304790
H       -0.72098220   -25.50011060    15.80104730
C       -1.35398220   -31.07211110    13.13004780
O       -1.78698220   -30.09911160    12.61604790
N       -1.31998220   -32.26911160    12.52704810
H       -1.14098220   -33.11211010    13.05904770
C       -1.83098220   -32.59711070    11.17304800
H       -1.54998220   -33.64611050    11.07604790
C       -3.37398220   -32.48211290    11.07304760
H       -3.68898220   -31.44511220    11.24704740
H       -3.84698220   -32.87710950    10.16504760
C       -4.08798220   -33.21611020    12.15604780
N       -4.48798230   -34.53211210    12.14404770
C       -5.23298220   -34.65111160    13.23904800
H       -5.76098200   -35.54911040    13.52404790
N       -5.21298220   -33.54911040    14.02004810
H       -5.60298200   -33.53411100    14.95104790
C       -4.56198220   -32.58211140    13.33804800
H       -4.39398240   -31.55611040    13.63004780
C       -1.23998220   -31.89911080     9.98204800
O       -1.65898220   -32.22211070     8.87404730
N       -0.37598220   -30.88211060    10.20704750
H        0.01001780   -30.66511150    11.11804770
C        0.12701780   -29.99911120     9.06304740
H       -0.65398220   -29.74911120     8.34604740
C        0.69001780   -28.64211080     9.53504750
H        1.54701780   -28.82311060    10.19504740
H        1.10301780   -27.95711140     8.78404810
C       -0.26398220   -27.74811170    10.32504750
N       -1.45998220   -27.20211220     9.85304740
C       -2.11698220   -26.68711090    10.87204740
H       -2.89698220   -25.94111060    10.82404800
N       -1.40198220   -26.93111040    12.01904770
H       -1.75398220   -26.66911130    12.92804810
C       -0.16898220   -27.48311040    11.69404790
H        0.71501780   -27.71811100    12.26804730
C        1.32801780   -30.63511090     8.25704770
O        2.35501790   -30.88811110     8.91904740
N        1.16501780   -31.01911160     6.97904780
C       -0.02298220   -30.77811050     6.16204790
H       -0.39498220   -29.74811170     6.21704770
H       -0.81798220   -31.47411160     6.45904780
C        0.44701780   -31.15711210     4.74704790
H        0.92601780   -30.33711050     4.19804760
H       -0.28598220   -31.34511180     3.95304780
C        1.37201790   -32.38111110     5.03204770
H        2.06001780   -32.56311040     4.19704770
H        0.68801780   -33.22611240     5.17704770
C        2.05501770   -31.99911120     6.33404780
H        2.20801780   -32.94811250     6.84704780
C        3.46501780   -31.43811040     6.06704760
O        4.39301780   -32.19411090     6.19404790
N        3.58401780   -30.13311200     5.75104760
H        2.73101780   -29.71211050     5.40204760
C        4.83801790   -29.35611150     5.85804800
H        5.49701790   -29.50911140     5.00304790
H        4.51201770   -28.31711200     5.91504760
C        5.61201760   -29.76011090     7.08304790
O        6.65201760   -30.37411120     6.97504760
N        4.99601790   -29.43711090     8.23604770
H        4.05201770   -29.07011220     8.22804740
C        5.64401770   -29.66211130     9.54204750
H        6.59401800   -29.13311200     9.62604810
C        4.75701760   -29.04411130    10.67904760
H        5.05901770   -28.00211140    10.79204750
H        3.70201780   -29.06111150    10.40504740
C        4.85401770   -29.75611110    12.02204800
H        4.72101780   -30.82011220    11.82204820
H        5.87801790   -29.69411090    12.39204790
C        3.76801780   -29.31811140    13.01804730
O        2.88901780   -28.46411130    12.77004810
N        3.79101780   -29.90711210    14.20004750
H        3.16001770   -29.59311100    14.92804810
H        4.63501790   -30.40811160    14.45304780
C        6.00701760   -31.14411160     9.73804760
O        7.03701780   -31.37411120    10.33504770
N        5.13801770   -32.10911180     9.23304750
H        4.38201760   -31.90111160     8.59204770
C        5.55801770   -33.52511220     9.38504790
H        5.89801790   -33.68511200    10.40804770
C        4.32501790   -34.44111250     9.22104740
H        3.96001790   -34.30710980     8.20304780
C        4.74201770   -35.97211070     9.35504820
H        5.35701800   -36.17811200    10.23904800
H        3.79901790   -36.49111180     9.56904790
H        5.13501790   -36.40111160     8.42604730
C        3.13101790   -34.16211320    10.19304750
H        3.35101770   -34.58711240    11.17304800
H        2.95701790   -33.08611300    10.20004750
C        1.80601780   -34.77911000     9.71804810
H        1.70401780   -35.86711120     9.82004740
H        1.03401780   -34.37611010    10.38604740
H        1.57301780   -34.45611190     8.69604780
C        6.84301760   -33.82511140     8.62904740
O        7.70001790   -34.53311160     9.15304760
N        6.96801760   -33.24311070     7.40504790
H        6.26901770   -32.67411040     6.94104770
C        8.16901780   -33.58111190     6.51604800
H        8.51001740   -34.61211010     6.42804770
C        7.87001800   -33.13711170     5.06304790
H        7.01001790   -33.68711090     4.68204780
H        7.59401800   -32.08311080     5.08704760
C        9.13501740   -33.38511280     4.21604780
H        9.88001820   -32.59210970     4.29104760
H        9.50801750   -34.39411160     4.39104800
C        8.83101750   -33.37211230     2.67304780
O        9.61201760   -33.90711210     1.81604780
O        7.74501800   -32.90711210     2.27004770
C        9.42501740   -32.80511090     7.08004760
O       10.48301790   -33.29911040     7.11504790
N        9.21701810   -31.63311200     7.66704800
H        8.28601740   -31.23411180     7.65904760
C       10.26201820   -30.87711140     8.31804750
H       10.88701820   -30.54411130     7.48904750
C        9.72501750   -29.58911130     8.81204800
H        9.03501800   -29.11611180     8.10304740
H        9.10401820   -29.74211120     9.70404820
H       10.47001740   -28.81311040     9.02404790
C       10.97201820   -31.60711100     9.49404810
O       12.18401810   -31.83611110     9.43404770
N       10.19401740   -32.20310970    10.39704800
H        9.19501780   -32.04211040    10.35604760
C       10.73201750   -33.01211170    11.48804760
H       11.55001740   -32.43910980    11.92304800
C        9.59601780   -33.23211290    12.47504810
H        9.40201760   -32.32810970    13.06404780
H        8.73801800   -33.54310990    11.86704730
H        9.96101760   -33.99611280    13.17204760
C       11.49701790   -34.20411300    10.99904730
O       12.45301820   -34.53610990    11.67604730
N       11.12601760   -34.89511110     9.92104820
H       10.34001830   -34.47011180     9.44404790
C       11.63601780   -36.19011310     9.39504810
H       11.67301750   -36.88011170    10.23804760
C       10.59201810   -36.60311130     8.36004730
H        9.60601810   -36.41411210     8.80304810
H       10.80901810   -36.08811190     7.41704800
H       10.64801790   -37.67411040     8.12604810
C       13.12301830   -35.99011230     8.92104820
O       13.92501740   -36.91311260     9.05304810
N       13.47101780   -34.83911130     8.32704730
H       12.70901780   -34.20011140     8.13404750
C       14.83601760   -34.57311250     7.91904780
H       15.19101810   -35.51911160     7.50904800
C       14.91501810   -33.53711320     6.74504760
H       14.42601780   -33.95911030     5.86704780
C       14.31301780   -32.19211200     7.05104780
H       13.22501750   -32.09910960     6.94704770
H       14.65601830   -31.71511080     7.97704790
H       14.75801750   -31.54111100     6.29004760
C       16.37501720   -33.32011030     6.33404780
H       16.32901760   -32.65211110     5.47404770
H       17.10501860   -32.93311310     7.04504780
C       16.98701860   -34.50910950     5.63604780
H       18.02901840   -34.33411030     5.34204770
H       16.87001800   -35.35411070     6.32504800
H       16.33401870   -34.74011230     4.78604790
C       15.70401760   -34.25511170     9.12004760
O       16.80601690   -34.69311140     9.18704800
N       15.15001770   -33.56611250    10.13904760
H       14.17401790   -33.29211040    10.13204770
C       15.87501810   -33.32911300    11.38004780
H       16.84101870   -32.86611180    11.18004800
C       15.05101780   -32.34111020    12.27404790
H       14.09401800   -32.79811100    12.52604770
H       15.52001760   -32.15911100    13.24204730
C       14.86501790   -31.01511190    11.57504750
H       15.79501820   -30.44911190    11.61204810
H       14.69701770   -31.24411200    10.52204800
S       13.50701810   -30.09111210    12.27604770
C       13.52201750   -28.83711050    11.00104810
H       14.50401780   -28.35011100    11.03604790
H       13.37101750   -29.23711200     9.99104790
H       12.70501800   -28.13411140    11.20504760
C       16.24201770   -34.60511020    12.15104770
O       17.31501770   -34.70111080    12.69004820
N       15.42201810   -35.64711000    12.06904790
H       14.53401760   -35.62611010    11.58204750
C       15.51801780   -36.82611080    12.81304740
H       15.65601830   -36.57411190    13.86504750
C       14.14001750   -37.47410960    12.77104760
H       13.50001810   -36.85311130    13.39804740
H       13.74001790   -37.39611050    11.76104740
C       14.06501770   -38.83911130    13.33604810
H       14.66001800   -39.53010940    12.73904800
H       14.39201740   -38.93811040    14.37104800
C       12.71301750   -39.33611300    13.15904810
O       12.07901760   -39.79211040    14.13204770
O       12.25801750   -39.40510940    12.00104810
C       16.61501690   -37.69511030    12.24404810
O       17.35101700   -38.28811260    12.92904760
N       16.91901780   -37.52111050    10.95304780
H       16.34101870   -36.87111280    10.43204780
C       17.89901730   -38.24411010    10.27404790
H       17.87901690   -39.29711150    10.55604740
C       17.76401710   -37.97911070     8.77004810
H       16.78301810   -38.34111020     8.43704800
H       17.78701780   -36.90711210     8.53904820
C       18.84001730   -38.76411060     7.96504780
N       19.24801830   -40.08211140     8.05904770
C       20.45501710   -40.06111150     7.50904800
H       21.16301730   -40.87611010     7.55204770
N       20.73701860   -38.90411000     6.89504770
H       21.55301860   -38.79911040     6.30804780
C       19.75701710   -38.05811310     7.13704780
H       19.65301700   -37.02411270     6.84004780
C       19.29301830   -37.81111150    10.63404750
O       20.19501690   -38.54111100    10.90304760
N       19.45801730   -36.48711010    10.81204800
H       18.71101760   -35.86611180    10.52504730
C       20.71101760   -35.89511110    11.13404750
H       21.38401790   -36.52511220    10.55204770
C       20.63501740   -34.44511030    10.68604760
H       19.80101780   -33.87211230    11.09004780
C       21.75201800   -33.74911120    11.35504820
H       21.82501790   -32.70511250    11.02704810
H       21.66501810   -33.68311310    12.44704820
H       22.71901700   -34.26111220    11.27704810
C       20.51101880   -34.16411210     9.17904760
H       19.60601810   -34.57411190     8.73104760
H       20.42501830   -33.08311080     9.06704810
C       21.65601730   -34.44711300     8.27704810
H       22.60201840   -34.43411250     8.83404730
H       21.50001720   -35.45111080     7.86504790
H       21.78301810   -33.74411010     7.44504790
C       20.97401810   -36.15911100    12.63504790
O       22.03301810   -36.67111210    13.00604820
N       19.86801720   -36.18411250    13.46704770
H       18.99801830   -35.82411190    13.09404750
C       19.93901820   -36.59711070    14.90104770
H       20.88801770   -36.20811080    15.27104760
C       18.76401710   -36.04711150    15.70904730
H       17.87501720   -36.46710970    15.23804760
H       18.73801800   -36.36011120    16.75204850
C       18.75801850   -34.57911300    15.60304740
H       18.80201720   -34.21911240    14.57504750
C       17.52401730   -33.84111020    16.17604830
H       16.66101840   -34.27811050    15.66004750
H       17.51501850   -33.96311190    17.26604840
H       17.65501790   -32.76011280    16.03804780
C       19.97901730   -33.84811020    16.17304800
H       20.89701840   -34.15111160    15.65604780
H       19.78501700   -32.79911040    15.91604800
H       19.95801730   -33.96611020    17.26404760
C       20.13701820   -38.11011120    15.17504790
O       20.93201830   -38.42711260    16.05804820
N       19.67201810   -39.10211180    14.39304730
H       19.02001760   -38.90311050    13.64304730
C       19.67501830   -40.50210950    14.80404760
H       19.32001690   -40.47711180    15.83404730
C       18.65401840   -41.37811280    13.94704820
H       17.68101690   -40.88711170    13.91804790
H       19.02801700   -41.44411090    12.92504790
C       18.52801700   -42.77411270    14.58204750
O       18.11601830   -42.87111280    15.76204780
O       19.07101820   -43.74411010    13.98604770
C       21.07101820   -41.07211300    14.75304790
O       21.45001790   -41.77811050    15.66204740
N       21.78901860   -40.82711030    13.74304770
H       21.45401760   -40.05611040    13.17804810
C       23.25901790   -41.02711110    13.59304810
H       23.50001720   -41.97410960    14.07504750
H       23.50201800   -41.26411060    12.55704780
C       24.22501750   -39.94411090    14.11004730
O       25.41201780   -40.01911160    13.89904790
N       23.80801770   -38.93311310    14.82304760
H       22.83501820   -38.68910980    14.96604730
C       24.69501690   -37.86511230    15.40504740
H       25.54501720   -37.64711000    14.75804810
C       23.99501800   -36.50210950    15.59904770
H       23.53201870   -36.14711000    14.67804810
H       23.14201740   -36.73110960    16.23804860
O       24.88601880   -35.68011090    16.32804680
H       25.41101840   -35.26610950    15.64004800
C       25.39501760   -38.49510960    16.66204830
O       24.73701860   -38.98611070    17.60904690
N       26.76601790   -38.41110990    16.68204690
H       27.23201750   -37.87611010    15.95904730
C       27.42401700   -38.69911190    17.98504830
H       27.05601690   -39.63711170    18.40204810
C       28.90701870   -38.82511140    17.84104730
H       29.42301750   -37.96611020    17.39604760
H       29.26201820   -38.78811260    18.87804790
H       29.22801780   -39.72311020    17.29904750
C       27.26001740   -37.50711060    18.95004840
O       27.09101870   -37.75210950    20.10304830
N       27.31301690   -36.21010970    18.52804760
H       27.40401840   -36.16511150    17.52004810
C       27.45401760   -35.04310990    19.36004830
H       28.37001800   -35.01011280    19.95004840
C       27.50901790   -33.83911130    18.31304740
H       26.69001770   -33.95911030    17.59304810
H       27.28201870   -32.88111110    18.79704860
C       28.72401810   -33.73911290    17.44704820
C       29.91801830   -34.33611300    17.72304730
H       30.08201790   -34.89911270    18.63004680
C       30.93301770   -34.27911000    16.78704830
H       31.88101770   -34.76011280    16.97904780
C       30.83301730   -33.63311000    15.56604770
O       31.88401790   -33.57011030    14.68604760
H       32.65801620   -34.09611130    14.89904790
C       29.59201810   -33.06410980    15.23804760
H       29.44101720   -32.43811040    14.37104800
C       28.62301830   -33.15111160    16.21304700
H       27.64101790   -32.75411220    16.00404740
C       26.25701710   -34.85411070    20.24404720
O       26.35701750   -34.45711140    21.41604800
N       25.13801770   -35.37811280    19.71704860
H       25.10101700   -35.62811280    18.73604770
C       23.82301710   -35.63911060    20.40204810
H       23.54601860   -34.67611310    20.83304790
C       22.70701790   -36.12511060    19.47304730
H       23.00201800   -37.04511260    18.96904750
C       21.44201850   -36.44011310    20.25604820
H       21.51701740   -37.25811000    20.98304750
H       21.00801850   -35.54611210    20.72204780
H       20.68801690   -36.78711320    19.53904720
C       22.33701710   -35.01511000    18.45204730
H       21.71801760   -34.22111130    18.88804820
H       23.24101830   -34.65911100    17.94304850
H       21.79301830   -35.42911150    17.59404750
C       23.97701840   -36.59711070    21.60104750
O       23.59401700   -36.32611080    22.69204710
N       24.59601780   -37.81410980    21.37804790
H       24.88701820   -38.00611110    20.42604830
C       24.94801710   -38.80311200    22.44104770
H       24.03301810   -39.11611180    22.94504740
C       25.34901810   -40.11811070    21.80004690
H       26.20101740   -39.90711210    21.15504840
H       25.63501740   -40.86310960    22.54204750
C       24.27901840   -40.80710980    20.92704770
H       23.39401820   -41.07810970    21.50304790
H       24.01101880   -40.16011050    20.09204860
C       24.90201760   -42.10011290    20.38404850
H       25.62601850   -41.81511310    19.62004850
H       25.31901740   -42.72111130    21.17604830
C       23.94501690   -42.96811290    19.49404720
H       24.38801770   -43.95811080    19.38604740
H       22.96701810   -42.95111080    19.97504810
N       23.69301800   -42.38511280    18.20104790
H       23.25301740   -43.10511020    17.64504810
H       23.07401850   -41.58711240    18.19104770
H       24.54801750   -42.23711010    17.68404770
C       25.97801780   -38.22511290    23.39604760
O       26.17601780   -38.75411220    24.49504850
N       26.61301800   -37.09910960    23.02504730
H       26.58701710   -36.84811020    22.04404830
C       27.69101720   -36.53511050    23.86404800
H       28.16601750   -37.39611050    24.33404730
C       28.71701810   -35.86611180    23.03404810
H       29.08101840   -36.43711090    22.17104720
H       28.37701800   -34.90111160    22.63904760
H       29.58501820   -35.67011260    23.67504690
C       27.10901830   -35.67811200    25.00804710
O       27.64001850   -35.62611010    26.08704760
N       25.91401860   -35.13711170    24.81004710
H       25.49501800   -35.15411000    23.88804820
C       25.24901770   -34.27611160    25.84904860
H       25.76801870   -33.36111070    26.13504790
C       23.92201810   -33.82011030    25.30104830
H       23.22901730   -34.66211320    25.41704750
H       23.62501720   -32.95511250    25.90804860
H       23.93101690   -33.45711140    24.26604840
C       25.05301860   -34.94511030    27.23204800
O       24.88901710   -34.33510970    28.22404860
N       25.00601770   -36.26211170    27.25604820
H       25.15201760   -36.73011020    26.37004850
C       24.81001850   -37.07011030    28.45804790
H       23.78101730   -36.97611240    28.80504800
C       24.95601840   -38.59811020    28.15804860
H       24.21701810   -38.75711060    27.37304690
H       25.95701790   -38.81311040    27.78504750
C       24.81101800   -39.49311070    29.42704770
H       24.93601800   -40.54811100    29.18204690
H       25.48501780   -39.28311160    30.25704770
C       23.39901730   -39.55311200    29.97404860
O       22.43401720   -39.40111160    29.29904750
N       23.30201720   -39.80411150    31.28104780
H       22.46801760   -39.47311020    31.75004770
H       24.19501690   -39.88211060    31.75304790
C       25.84201810   -36.75111010    29.50504680
O       25.47501750   -36.81811140    30.65804860
N       27.05601690   -36.34011080    29.16004750
H       27.30201720   -36.24311070    28.18204690
C       28.11701770   -36.15311050    30.19004820
H       28.27301790   -37.05111310    30.78804780
C       29.41801830   -35.74911120    29.39504810
H       29.20101740   -34.99111180    28.64204790
H       30.15301700   -35.41711040    30.12804790
C       30.05501750   -36.92811200    28.63004680
H       30.39201740   -37.64211270    29.38104820
H       29.33101840   -37.25411220    27.88304710
C       31.33801840   -36.62911220    27.87804790
H       32.03701780   -36.00411220    28.43304820
H       31.91001700   -37.49611280    27.54804800
C       31.04601860   -35.86711120    26.56404690
H       30.27901840   -36.41110990    26.01404760
H       30.66701700   -34.89711000    26.88604740
N       32.30601880   -35.75910950    25.75604820
H       33.02001950   -35.23411180    26.24104690
H       32.69501880   -36.69111250    25.72904780
H       32.40001680   -35.53311160    24.77604870
C       27.68901820   -35.10511020    31.22304730
O       27.90001870   -35.25611110    32.41504670
N       27.06801800   -34.05211260    30.71804810
H       26.94001770   -34.01211170    29.71304700
C       26.71101760   -32.90211110    31.51704790
H       27.50001720   -32.52411270    32.16704940
C       26.42501830   -31.73211100    30.56304740
H       25.54901700   -31.94511220    29.95004840
H       26.22601700   -30.82711220    31.13604740
C       27.51601790   -31.37811090    29.60104750
H       27.74801830   -32.29211040    29.05404850
C       27.24901770   -30.27411080    28.54904750
H       26.25501820   -30.40311050    28.10204700
H       27.15201760   -29.32411190    29.08904840
H       28.00301740   -30.10211180    27.77204700
C       28.87501720   -30.96011160    30.29204750
H       28.74101830   -30.00311090    30.81204800
H       29.26701740   -31.73911090    30.95704840
H       29.62101750   -30.72211070    29.52304840
C       25.45401760   -33.19411090    32.36904910
O       25.30601690   -32.75311280    33.50904850
N       24.50801850   -33.98011020    31.79004860
H       24.53901860   -34.00210950    30.77804760
C       23.20401760   -34.39311220    32.41404720
H       22.74401860   -33.54111100    32.91404720
C       22.22301860   -34.86811070    31.31604770
H       22.55301860   -35.67411040    30.64904790
H       21.26501850   -35.19111250    31.74104690
C       21.73201750   -33.67011260    30.48904800
N       21.37601850   -32.48511120    31.00104710
C       21.10601810   -31.72411160    29.89504810
H       20.99201770   -30.65111160    29.95304680
N       21.05801770   -32.44911190    28.74904820
H       20.76001740   -32.19011310    27.81904790
C       21.44601820   -33.72911070    29.10404780
H       21.43601800   -34.56811140    28.42304800
C       23.44701770   -35.50111010    33.46504590
O       22.64001850   -35.62911220    34.39404680
N       24.51701740   -36.32011030    33.48404690
H       25.18401720   -36.36611180    32.72304920
C       24.83401870   -37.23611070    34.59804920
H       23.92001720   -37.74811170    34.90104680
C       25.89001850   -38.17911150    34.05004880
H       25.72601700   -38.36911010    32.98904800
H       26.84001730   -37.66311260    34.18904880
C       26.12701800   -39.54511260    34.83504870
H       27.17801860   -39.81711200    34.73904800
H       25.88701820   -39.46111300    35.89504620
C       25.32201770   -40.75511170    34.35004810
O       24.99101830   -40.86911010    33.15304950
O       25.16901780   -41.69311140    35.23504640
C       25.40401840   -36.45310970    35.77104950
O       25.12501720   -36.92611310    36.85404590
N       26.16601750   -35.34910960    35.61204910
H       26.25001720   -34.93511200    34.69104770
C       26.78901860   -34.68711090    36.69704820
H       26.98101810   -35.36310960    37.53004840
C       28.07301710   -33.98911290    36.16804890
H       28.87301830   -34.68411250    35.91304780
H       27.76001740   -33.28811260    35.39404680
C       28.57101820   -32.94911190    37.16304780
H       27.84301760   -32.14211270    37.23804860
H       28.57101820   -33.46010970    38.12504960
S       30.17401700   -32.21311190    36.79104610
C       31.43301770   -33.36811070    37.38604740
H       31.39001850   -33.44511030    38.47904590
H       31.18201830   -34.30111310    36.86604690
H       32.39301680   -33.01211170    36.99204640
C       25.80301860   -33.62111280    37.30104830
O       25.49001690   -33.72811130    38.45604710
N       25.14901730   -32.75611110    36.46704860
H       25.51501850   -32.69811250    35.52404790
C       24.32001690   -31.63111110    36.90804670
H       24.02401730   -31.84711070    37.93404770
C       25.10201840   -30.25911140    37.05004880
H       25.82301710   -30.19411090    36.23604970
H       24.38501740   -29.44311140    36.95604710
C       25.74901770   -30.10511210    38.39604950
O       26.84901810   -29.50211140    38.43604660
O       25.11001780   -30.42911150    39.38504790
C       23.06801800   -31.53411100    36.04204940
O       22.89401820   -30.66411210    35.20504760
N       22.06301690   -32.47011180    36.21804810
C       22.25601770   -33.79911040    36.92004780
H       22.64901730   -33.55111310    37.91404720
H       22.95801730   -34.42411040    36.35504910
C       20.81901740   -34.40311050    36.99104690
H       20.32401850   -34.10311130    37.92304610
H       20.76001740   -35.49510960    36.91404720
C       20.20301820   -33.76811220    35.70304870
H       19.10701750   -33.73810960    35.72404860
H       20.41601750   -34.34210970    34.79304890
C       20.79201700   -32.38911060    35.53304670
H       21.01401710   -32.25111010    34.47504810
C       19.90201760   -31.31811140    36.10004810
O       19.40901760   -30.47111130    35.43504710
N       19.71201710   -31.29511070    37.41104890
H       20.12401770   -32.00611110    38.00404740
C       18.75301740   -30.46511080    38.08204650
H       17.81701850   -30.56011200    37.53204730
C       18.49401860   -30.83311080    39.53204730
H       19.37601850   -30.54411130    40.10304640
H       17.66701700   -30.29911040    40.00104900
C       18.22801780   -32.38410950    39.66504670
H       19.15101810   -32.92311100    39.45104600
C       17.76001740   -32.64011000    41.04404830
H       18.45501710   -32.18210980    41.75904850
H       16.81601720   -32.16411210    41.33704760
H       17.68901820   -33.72211070    41.21304700
C       17.09801860   -32.95811080    38.82204820
H       17.40501790   -32.84210970    37.77504730
H       17.05401800   -34.02711110    39.06304930
H       16.15501790   -32.43611150    39.02504730
C       19.02601810   -28.94711110    37.97004700
O       18.02801700   -28.22811130    38.09704590
N       20.23601720   -28.49311070    37.65004730
H       20.83401870   -29.26111220    37.36804960
C       20.55501750   -27.11511040    37.31404880
H       20.04901700   -26.49011040    38.05004880
C       22.04701810   -26.83911130    37.44904710
H       22.47301860   -27.50711060    38.19804760
H       22.64401820   -27.09211160    36.57204820
C       22.39501760   -25.43611150    37.91604610
H       23.06701850   -24.98611070    37.18504710
H       21.47901730   -24.84811210    37.96504590
C       23.00101850   -25.24111180    39.31704710
O       22.98101810   -26.15911100    40.09004590
N       23.37101750   -23.99111180    39.74204640
H       23.58101840   -23.87711140    40.72604750
H       23.19301800   -23.23711200    39.08904650
C       19.97701840   -26.64611050    36.03904720
O       19.80701830   -25.46111110    35.77704620
N       19.73201750   -27.59011080    35.12504960
H       19.84801860   -28.57211110    35.34804920
C       19.32501790   -27.34311100    33.72604750
H       19.88301850   -26.50611110    33.30704880
C       19.65101810   -28.51411060    32.73204800
H       18.91801830   -29.31711200    32.80304720
H       19.51501850   -28.17311100    31.70604710
C       21.07001690   -28.97311210    32.78904720
H       21.25901790   -29.42611120    33.76204680
H       21.25101850   -29.79411130    32.09504700
C       22.06901740   -27.78711130    32.41604610
H       21.84901810   -27.26011090    31.48704720
H       22.07401850   -27.06311040    33.23104860
C       23.44201850   -28.41311070    32.27104950
H       23.37401770   -29.27211190    31.60304830
H       23.97301860   -27.60411070    31.76904870
N       24.19301800   -28.79511070    33.49504850
H       23.63501740   -29.34611130    34.13204960
H       25.00901790   -29.37211040    33.34704590
H       24.55101780   -28.01911160    34.03304670
C       17.82901760   -26.95211220    33.56404880
O       17.04401780   -27.29611210    34.39604950
N       17.46401790   -26.18711090    32.53204730
C       18.27201840   -25.53111080    31.50104710
H       18.29701810   -26.23511120    30.66004750
H       19.27201840   -25.35311130    31.91304780
C       17.58401870   -24.19011120    31.25204850
H       17.90701870   -23.78811070    30.28404810
H       17.89201740   -23.36611180    31.90804860
C       16.10901830   -24.59211160    31.39204790
H       15.54901790   -24.62511060    30.44904710
H       15.58601760   -23.84711070    32.00404740
C       16.04101750   -25.86111070    32.20004650
H       15.44401740   -25.51811220    33.04404830
C       15.26601790   -26.99111180    31.48004720
O       15.75501820   -27.64011190    30.58004760
N       14.12501810   -27.32211110    32.15304950
H       14.01301770   -26.76111220    32.98804860
C       13.19701770   -28.39911080    31.77504730
H       13.82001780   -29.28511050    31.90304760
C       12.01801780   -28.43711090    32.73904800
H       12.56001760   -28.33411220    33.67904660
H       11.42301750   -27.55411150    32.50604630
C       11.13801770   -29.74011040    32.77604680
H       10.25101760   -29.60811040    33.39504620
H       10.61301800   -29.68711090    31.82304760
C       11.88301750   -31.05911060    33.03704830
H       11.17301750   -31.86111070    33.23804860
H       12.37901780   -31.22611050    32.08104710
C       12.87801740   -31.05811120    34.16804890
H       13.61401750   -30.26211170    34.05704880
H       12.34501740   -30.86511040    35.09904860
N       13.50201800   -32.38611220    34.31504820
H       14.20101740   -32.44610980    33.58804700
H       13.98401740   -32.48810960    35.19704820
H       12.85101800   -33.14911270    34.19304660
C       12.81301780   -28.45111080    30.30704690
O       12.56001760   -29.54311180    29.81304740
N       12.71701810   -27.36911200    29.59604840
H       12.73601820   -26.53911210    30.17704770
C       12.38301750   -27.29111100    28.14604760
H       12.61301800   -28.20811080    27.60404780
C       10.90401740   -26.90111160    27.93904690
H       10.77601810   -25.88011170    28.30004690
H       10.78701780   -26.96411130    26.85704800
C        9.90101810   -27.90511130    28.58204840
H       10.21801760   -28.92611120    28.36904720
H        9.91101740   -27.68511200    29.65004730
C        8.45701790   -27.86111070    28.22104840
O        7.91701790   -26.93311120    27.68604850
N        7.72101780   -28.87511060    28.58204840
H        6.78001790   -28.87811090    28.20904730
H        8.00801750   -29.60511210    29.22304730
C       13.28101830   -26.20411110    27.42104720
O       13.58401780   -25.13111110    27.97804830
N       13.77001760   -26.53211210    26.22504810
H       13.45001790   -27.40711210    25.82704730
C       14.65001770   -25.74011040    25.38804820
H       15.41601750   -25.32211110    26.04204750
C       15.26901820   -26.64211080    24.33904840
H       14.53601740   -27.04911040    23.64204790
H       15.96101760   -26.09011080    23.70304680
C       16.02101710   -27.84411050    25.02004810
O       15.78801820   -28.94811060    24.51404760
O       16.70901870   -27.82911110    26.05404850
C       13.99101730   -24.58911130    24.68704800
O       12.75901790   -24.42711070    24.61504750
N       14.81501770   -23.67611120    24.21804810
H       15.78001790   -23.97711180    24.28404810
C       14.53301810   -22.50011060    23.44704820
H       13.78901770   -21.95911220    24.03204730
C       15.74401760   -21.63411140    23.28304860
H       16.63101770   -22.17311100    22.95204730
H       15.47801780   -20.84911160    22.57504840
C       16.09701730   -20.90411190    24.63904760
H       15.26201820   -20.22811130    24.82404710
H       16.22201730   -21.67311100    25.40204810
C       17.33801840   -20.18311120    24.64404870
H       17.52801700   -19.63911060    25.56904790
H       18.16401860   -20.89311220    24.67404750
N       17.60501860   -19.40111160    23.40704730
H       17.82601740   -20.01711080    22.63804820
C       17.71101760   -18.11711120    23.11004830
N       17.43801690   -17.12211040    23.94404790
H       17.44301800   -17.36111070    24.92604830
H       17.40301700   -16.22611050    23.48004720
N       17.92001720   -17.80711170    21.87104800
H       17.90101810   -18.53911210    21.17504690
H       17.79301830   -16.86811070    21.52404790
C       13.80701830   -22.79811100    22.09304810
O       13.86201760   -23.79911040    21.45004840
N       12.97901820   -21.87011150    21.61204720
H       12.84801770   -21.09011080    22.24404720
C       11.99901770   -22.06711200    20.54604720
H       11.54701810   -23.04511070    20.70604710
C       10.88901810   -21.01411060    20.59404750
H       11.32301810   -20.00711060    20.54904750
H       10.44301800   -21.01411060    19.59204860
C        9.74001790   -20.88211060    21.59104730
C        9.82001780   -21.48811150    22.84604840
H       10.69301800   -22.10411070    23.00204850
C        8.88801770   -21.20611190    23.87704850
H        9.04501820   -21.65711210    24.84604840
C        7.68901780   -20.44311140    23.57004740
O        6.85701800   -19.98111150    24.54304700
H        6.34101770   -19.23411180    24.22904780
C        7.61901760   -19.87711140    22.27404790
H        6.83401780   -19.20011140    21.97204780
C        8.63001820   -20.13411140    21.31404690
H        8.56001760   -19.67911150    20.33704760
C       12.56101800   -22.22311210    19.15304760
O       11.99601750   -22.91111180    18.31904790
N       13.72101780   -21.66611100    18.88504790
H       14.22301770   -21.15811160    19.60404780
C       14.36001780   -21.71011160    17.56904790
H       13.60701750   -21.34111210    16.87404820
C       15.60701750   -20.75411220    17.43904690
H       15.82201770   -20.49911120    16.39304730
H       15.56301780   -19.78611180    17.95304680
H       16.46401790   -21.31811140    17.82604790
C       14.67701820   -23.12011150    17.07404710
O       14.45101740   -23.44111060    15.90204810
N       15.25201800   -23.93711090    17.99404720
H       15.69201760   -23.47311210    18.77904700
C       15.21801760   -25.40811160    17.92704770
H       15.70701790   -25.72411160    17.00604820
C       16.19201850   -25.98511120    18.94104770
H       17.18401720   -25.61811070    18.67504690
H       15.96601770   -25.52411080    19.90204810
C       16.28801730   -27.46311190    19.11204720
H       15.41901780   -27.89611050    19.60704800
C       16.64401820   -28.08211140    17.77904700
H       17.55201720   -27.62711140    17.36404800
H       16.88601880   -29.13511090    17.97104840
H       15.80401800   -28.04611210    17.07504840
C       17.42301750   -27.82611080    20.10404780
H       17.22601700   -27.16511150    20.95704840
H       17.44401740   -28.88011170    20.40704730
H       18.40801810   -27.56511120    19.69804760
C       13.87001800   -26.02311130    18.02404790
O       13.27901740   -26.52611160    17.06004710
N       13.18601800   -25.90711210    19.20604710
H       13.42801760   -25.19511220    19.88404850
C       12.09501740   -26.81011200    19.62204740
H       12.34201810   -27.86111070    19.47104840
C       11.83501820   -26.72111130    21.12504770
H       12.81701760   -27.04211040    21.47304730
H       11.59901810   -25.71811100    21.47804830
C       10.80601790   -27.66011050    21.76004790
H        9.79101750   -27.26211170    21.75104710
H       10.82601740   -28.60411070    21.21504780
C       11.05101780   -27.89511110    23.25504680
H       10.40301800   -28.66611100    23.67104720
H       12.09201810   -28.22011180    23.27704810
N       10.93701740   -26.66911130    24.14804840
H       11.76501750   -26.17711070    24.45104790
C        9.85701750   -26.09711070    24.63004680
N        8.75601770   -26.70411110    24.57404710
H        8.71301750   -27.60911180    24.12704850
H        7.98501780   -26.43211170    25.16704750
N        9.87401770   -25.00511170    25.23904800
H       10.69601820   -24.41911130    25.21604730
H        9.04501820   -24.67511180    25.71104810
C       10.83401780   -26.62211040    18.85904690
O       10.14901730   -27.52211190    18.60104750
N       10.60401820   -25.41111180    18.35404780
H       11.34501740   -24.72111130    18.38904760
C        9.33101750   -25.05511090    17.62804790
H        8.58201790   -25.83011050    17.78904720
C        8.70301820   -23.77511220    18.14404870
H        7.70101790   -23.76311110    17.71604730
C        8.58801750   -23.70111080    19.66404720
H        7.93001790   -24.51111220    20.00304790
H        9.53301810   -23.77811050    20.21404840
H        8.10501770   -22.74611090    19.90304760
O        9.31001760   -22.50411220    17.75804710
H       10.26001740   -22.63711170    17.71704860
C        9.58301730   -25.08011050    16.09104730
O        8.59801770   -24.81911090    15.36104770
N       10.80501750   -25.34911160    15.58004760
H       11.52401730   -25.55211070    16.26404760
C       11.33901790   -25.31311040    14.27404790
H       11.33201790   -24.24911120    14.03704740
C       12.80901810   -25.66911130    14.10304740
H       12.98401740   -25.51011090    13.03904820
H       13.37401770   -24.96311190    14.71104810
O       13.14701750   -26.95511050    14.37804790
H       13.06901740   -27.00011060    15.33404730
C       10.35901740   -26.05611040    13.27104760
O        9.97901820   -25.43811040    12.30304810
N        9.88201810   -27.26011090    13.50004770
C       10.11901760   -28.07311060    14.70804790
H        9.34301760   -27.94811060    15.47404770
H       11.11901760   -27.94711110    15.14104750
C        9.99001790   -29.53611180    14.15804770
H        9.90001770   -30.26711080    14.97104740
H       10.88101770   -29.76211170    13.56004810
C        8.80501750   -29.38911060    13.22304820
H        7.88801770   -29.50311090    13.81504820
H        8.91901780   -30.18511200    12.47704790
C        8.94701770   -27.96211050    12.67104820
H        9.43001750   -28.03211210    11.69604780
C        7.59201770   -27.17611120    12.49004750
O        7.21901800   -26.89911080    11.34404750
N        6.96001770   -26.91711040    13.65504740
H        7.19101760   -27.42211150    14.50204750
C        5.78601790   -26.01711080    13.71804810
H        5.03001790   -26.53711130    13.13004780
C        5.30001780   -25.74211120    15.19504740
H        5.99201770   -25.10811040    15.74904730
H        4.35501770   -25.20111080    15.17904760
C        4.98801800   -27.04911040    15.96904750
H        4.29801800   -26.72211070    16.74704740
H        4.34701780   -27.68211170    15.35604760
C        6.10801790   -27.81011200    16.63504790
O        7.22001790   -27.40911100    16.68604850
N        5.89601800   -29.01011090    17.10604860
H        6.56601760   -29.45511050    17.72204780
H        5.00001760   -29.46811100    16.98704720
C        5.94301800   -24.61111070    13.01204780
O        5.04001760   -24.10911180    12.43904780
N        7.16901780   -24.06611060    13.08204750
H        7.85401770   -24.54311180    13.65604780
C        7.45901780   -22.81011200    12.38604740
H        6.58501770   -22.19911190    12.61204810
C        8.71501830   -22.16711040    12.93404770
H        8.61301800   -22.13911060    14.02604770
H        9.59901810   -22.79711150    12.77404790
C        8.90201760   -20.80711170    12.32804780
C        9.66401770   -20.53411100    11.26404760
H       10.20601750   -21.33211140    10.77704810
N        9.58101750   -19.23611070    10.89304730
H       10.30301760   -18.81911090    10.32404800
C        8.71901800   -18.54011150    11.72404770
C        8.44101810   -17.16811180    11.88104820
H        8.79501820   -16.44511220    11.16104790
C        7.53401800   -16.69411090    12.82604790
H        7.26701780   -15.64811130    12.80404760
C        7.03001790   -17.66111180    13.68204780
H        6.32101770   -17.45211220    14.46904750
C        7.44601770   -18.97711180    13.68104740
H        7.22501800   -19.58511160    14.54604820
C        8.27301790   -19.51911160    12.62704750
C        7.59501790   -22.89611050    10.80404760
O        7.04601760   -22.03711130    10.15504740
N        8.23701760   -23.95211220    10.29604820
H        8.47701740   -24.64711190    10.99304770
C        8.65801810   -24.11211200     8.90904810
H        8.72101780   -23.08011050     8.56304740
C       10.01501750   -24.86311150     8.81804750
H        9.93201830   -25.65211110     9.56604770
H       10.18401810   -25.30511090     7.83604760
C       11.21601770   -24.09211160     9.23704810
H       11.08001800   -23.67511180    10.23404790
C       12.39501760   -25.03511050     9.16104790
H       13.26401810   -24.43511200     8.86504750
H       12.69301800   -25.52311130    10.09704780
H       12.19201760   -25.84411050     8.44804760
C       11.47101780   -22.96611210     8.30604740
H       12.37201790   -22.40611080     8.58404730
H       11.62301830   -23.33911130     7.28604790
H       10.67201810   -22.21711160     8.23904800
C        7.56101800   -24.75211140     8.07004740
O        7.41401770   -24.25611110     6.95904780
N        6.69401790   -25.67411040     8.64104750
H        6.94001770   -26.04211040     9.55204770
C        5.49901770   -26.26311110     7.98404790
H        5.75801800   -27.07911110     7.31004760
H        4.92501780   -26.67711070     8.81304740
C        4.62601760   -25.31511120     7.15004780
O        4.25401780   -25.64611050     6.01004790
N        4.23601770   -24.15611080     7.72604750
C        4.03301760   -23.97811130     9.16604800
H        4.83801790   -23.33611110     9.54504780
H        3.93401790   -24.91911130     9.72004800
C        2.74201770   -23.25511170     9.22504810
H        2.47501780   -22.71111110    10.13904760
H        1.96901790   -24.02611160     9.11304760
C        2.83901790   -22.37211040     8.04304790
H        3.61801790   -21.62611200     8.24504760
H        1.84301780   -22.01111220     7.76204780
C        3.35001780   -23.27011110     6.98704770
H        2.46701790   -23.74811170     6.56304790
C        4.00101760   -22.58711050     5.76304770
O        3.36901780   -22.29511070     4.80204770
N        5.32001780   -22.41811180     5.81104760
H        5.85501770   -22.65611080     6.63804770
C        6.22401760   -21.83811190     4.87804790
H        5.70201780   -20.97111130     4.47404770
C        7.57501790   -21.42511180     5.48504780
H        8.23001770   -22.29111100     5.58004760
H        8.07901760   -20.86211200     4.70004800
C        7.57601790   -20.70211220     6.85504770
H        7.62401770   -21.51711080     7.57804780
H        8.50201800   -20.14011190     6.97804780
C        6.46901800   -19.73911090     7.10504770
O        5.99001790   -19.00411220     6.31204800
N        6.08301780   -19.74111180     8.32704730
H        5.29801800   -19.18811040     8.64904790
H        6.42001770   -20.49411200     8.91504760
C        6.40001770   -22.82811160     3.73404770
O        6.46301790   -22.47711180     2.58904770
N        6.42601780   -24.11811070     4.01204780
H        6.51001790   -24.32211110     5.00104760
C        6.51901770   -25.10611150     2.98404770
H        7.31101800   -24.92211150     2.25704770
C        6.80201770   -26.47711180     3.67204790
H        5.96801760   -26.82011220     4.28504750
C        7.08301780   -27.54511070     2.59004780
H        7.14701800   -28.56911090     2.97804780
H        6.25801800   -27.57811160     1.86704780
H        7.93801780   -27.30211070     1.94704770
C        8.01301770   -26.41011050     4.50304790
H        8.84301760   -26.27311130     3.81004790
H        8.19801810   -25.47311210     5.02704760
C        8.24901770   -27.56111150     5.42704770
H        7.33601760   -27.72811130     6.01204780
H        8.44601820   -28.50011060     4.89604760
H        9.07601740   -27.36411090     6.12104800
C        5.20101790   -25.29011150     2.26004770
O        5.14401770   -25.36411090     1.04304780
N        4.10801790   -25.33911130     3.02904770
H        4.14801790   -25.33911130     4.04104760
C        2.75701790   -25.46111110     2.46304770
H        2.75401780   -26.34311100     1.82204770
C        1.75401780   -25.68611150     3.66604780
H        2.08601780   -25.16511150     4.56404780
H        0.87401780   -25.09611130     3.41104770
C        1.28801770   -27.14211080     3.99604770
H        1.91501780   -27.91211130     3.54504780
H        1.18601780   -27.33411220     5.06404780
C       -0.12498220   -27.39711190     3.39604780
O       -1.02898220   -27.92111210     4.13804770
O       -0.43298220   -27.04311180     2.26004770
C        2.45301770   -24.20811080     1.59404780
O        2.07201790   -24.38111110     0.49604770
N        2.74001790   -22.98611070     2.11204770
H        3.10401770   -22.86811070     3.05004760
C        2.61501790   -21.76411060     1.26604770
H        1.60601780   -21.81211090     0.85604770
C        2.67101790   -20.49111180     2.10204770
H        3.57001780   -20.44911190     2.71704770
C        2.65901780   -19.24011040     1.28404770
H        2.90801790   -18.36711120     1.90004780
H        3.50701790   -19.23711200     0.58804770
H        1.73501780   -19.06111150     0.72004780
C        1.42401780   -20.35911180     3.08804770
H        0.52901780   -20.70111080     2.55304770
H        1.54001780   -21.00311090     3.96904780
H        1.25301780   -19.29811100     3.30504780
C        3.56701780   -21.65311050    -0.00895230
O        3.10601780   -21.35811040    -1.10295220
N        4.85001800   -22.04211040     0.05804770
H        5.19101760   -22.45711140     0.91704770
C        5.78701780   -21.96711160    -1.04995230
H        5.60701800   -21.02211190    -1.56295230
C        7.25701760   -21.84011080    -0.60495230
H        7.50701760   -22.69011120     0.03004770
C        8.32201770   -21.94311140    -1.65795230
H        8.14301780   -21.16211130    -2.40695210
H        9.34201810   -21.87711140    -1.25995230
H        8.14601800   -22.92211150    -2.11895230
C        7.30601790   -20.51011090     0.22804770
H        7.20401760   -19.61811070    -0.38895230
H        6.48901800   -20.52211190     0.94904770
C        8.59501740   -20.27511220     1.03704770
H        8.84201810   -21.16811180     1.62404780
H        9.45001790   -20.09111210     0.37504770
H        8.41801740   -19.38811110     1.65904770
C        5.52901790   -23.09011080    -2.07295230
O        5.54301790   -22.84611130    -3.29995230
N        5.15301800   -24.32811160    -1.61195230
H        5.12301780   -24.45611190    -0.60795220
C        4.76901770   -25.44311140    -2.50895210
H        5.57901760   -25.55811120    -3.22895220
C        4.62001800   -26.82011220    -1.66295230
H        5.41801790   -27.04411130    -0.95495220
H        3.71301770   -26.71811100    -1.06695220
C        4.49401760   -27.97211070    -2.58995220
H        3.56001780   -27.87011150    -3.14295220
H        5.31101800   -27.97811130    -3.31195240
C        4.53001790   -29.25911140    -1.71095230
H        5.28101780   -29.43711090    -0.94095220
H        3.60401770   -29.28111080    -1.13595220
N        4.52401780   -30.43311120    -2.58795210
H        4.72601800   -30.34311100    -3.57395220
C        4.36701770   -31.66811180    -2.22295240
N        4.23001770   -32.00511170    -0.98795220
H        4.09501790   -31.29711150    -0.28095220
H        4.09801770   -32.99811170    -0.85595230
N        4.32901760   -32.60211180    -3.12595220
H        4.35201790   -32.29310990    -4.08695220
H        3.94801780   -33.47811130    -2.79895230
C        3.53401780   -25.11411090    -3.42495230
O        3.58201790   -25.20811080    -4.63795230
N        2.49501780   -24.52611160    -2.76395230
H        2.52601790   -24.43911170    -1.75495230
C        1.33601780   -24.03111080    -3.44195220
H        0.92401780   -24.88211060    -3.98295240
C        0.23701780   -23.64911080    -2.40895220
H        0.05601780   -24.45511050    -1.69695220
H        0.47601780   -22.74311070    -1.85195220
O       -1.01598220   -23.42811200    -3.08195230
H       -1.49598220   -24.25911140    -3.10795240
C        1.60201780   -22.84411050    -4.46195220
O        1.09801780   -22.90611080    -5.55695250
N        2.37701770   -21.84311100    -4.03695200
H        2.51801780   -21.76511190    -3.03695230
C        2.91201780   -20.72611050    -4.84095240
H        2.08301780   -20.15711210    -5.26195240
C        3.62501790   -19.72111130    -3.99095230
H        4.57801770   -20.10611150    -3.62695220
H        3.83701780   -18.82211110    -4.57095240
O        2.87801790   -19.27911190    -2.82395220
H        3.12701770   -19.94511220    -2.17895220
C        3.78601790   -21.21511080    -6.01895240
O        3.67601780   -20.62211040    -7.07695250
N        4.49501800   -22.32611080    -5.84095240
H        4.52801800   -22.78011130    -4.93595220
C        5.33801790   -22.81411170    -6.85795210
H        5.91901780   -22.04111100    -7.36095240
C        6.30701780   -23.83011050    -6.40895220
H        5.85101800   -24.72911070    -5.99495220
C        7.30501790   -24.31611060    -7.45995240
H        7.75601770   -23.45911220    -7.97495220
H        8.09401800   -24.91211130    -6.98395200
H        6.84801770   -24.86411090    -8.29295250
O        7.09101770   -23.18311120    -5.40795230
H        6.53201770   -23.07911110    -4.63495210
C        4.52701760   -23.44111060    -8.07295230
O        4.71301790   -23.12911220    -9.24595260
N        3.52401780   -24.29311180    -7.71595240
H        3.40101790   -24.59211160    -6.75595240
C        2.59601780   -24.79311180    -8.78095250
H        3.22201780   -24.92111210    -9.66395190
C        1.96701780   -26.11211200    -8.51795200
H        1.34601780   -25.99611090    -7.62995240
H        1.27001790   -26.33011050    -9.32695200
C        2.84501790   -27.36711120    -8.23595240
H        3.18301770   -27.21811100    -7.21095230
H        2.19001770   -28.23811150    -8.27995200
C        3.97501780   -27.58911130    -9.18395230
H        3.61001780   -27.36911200   -10.18695260
H        4.72201780   -26.81711200    -8.99895190
C        4.50101760   -29.02711110    -9.02495190
H        4.56901790   -29.34011080    -7.98295210
H        3.81801770   -29.71411130    -9.52495190
N        5.82501790   -29.20111080    -9.64795210
H        6.61601780   -28.79911040    -9.16595270
H        6.02701760   -30.19111060    -9.64295200
H        5.89801790   -28.85011100   -10.59195230
C        1.58701780   -23.68111040    -9.35095210
O        1.32401780   -23.60811040   -10.52395250
N        1.13901780   -22.64011190    -8.61995220
H        1.39201780   -22.62811090    -7.63995220
C        0.27401780   -21.59311100    -9.16195200
H       -0.64498220   -22.06611060    -9.50895210
C        0.11801780   -20.65711210    -7.94095230
H       -0.55298220   -20.98311040    -7.14695220
H        1.08201780   -20.35811040    -7.52795220
C       -0.36198220   -19.22311210    -8.34995270
H       -0.44898220   -18.69111060    -7.40295220
H        0.38001780   -18.70011140    -8.95395180
S       -2.00398230   -19.17911150    -9.13295270
C       -3.06198220   -19.46511080    -7.68095210
H       -2.83598210   -18.77711110    -6.85695220
H       -4.08698230   -19.42311100    -8.06795220
H       -2.85098220   -20.47211070    -7.29895210
C        0.92301780   -20.86411090   -10.35195260
O        0.24601780   -20.43411060   -11.23695180
N        2.26001790   -20.74811170   -10.37795260
H        2.71501780   -21.23811150    -9.61695190
C        3.05001780   -20.07111170   -11.42095180
H        2.49001790   -19.25311090   -11.87295250
C        4.24901770   -19.38011170   -10.75795270
H        4.68401770   -20.14111140   -10.10995200
C        5.35201790   -18.91211130   -11.74595260
H        5.86301800   -19.81311040   -12.10595230
H        4.85401770   -18.41711040   -12.58895210
H        6.11201760   -18.23511120   -11.33595180
C        3.85901780   -18.17911150    -9.90995220
H        3.13301780   -18.42811200    -9.13595200
H        4.74101780   -17.81511120    -9.38295270
C        3.20201780   -17.01111220   -10.68395230
H        2.22401790   -17.33111190   -11.06295200
H        3.15801790   -16.12411120   -10.03895190
H        3.80301790   -16.73111150   -11.55795190
C        3.46001790   -21.00611110   -12.59095190
O        3.24801780   -20.72811130   -13.75995250
N        3.81401780   -22.21911050   -12.21695230
H        3.91701770   -22.46011160   -11.23895260
C        3.80001780   -23.35711100   -13.17695240
H        4.68301770   -23.26511190   -13.80895230
C        3.90901780   -24.75211140   -12.42295270
H        4.70001790   -24.68811040   -11.67495250
H        2.99001790   -25.08511160   -11.93995190
C        4.28901770   -25.93711090   -13.22595210
H        3.44701790   -26.62911220   -13.25595190
H        4.45401760   -25.65811160   -14.26595210
C        5.52501770   -26.58011050   -12.56595230
O        5.46001770   -27.69211200   -11.88995270
O        6.59801770   -26.04911040   -12.85195260
C        2.50701790   -23.58811190   -14.04195210
O        2.56701780   -24.14411160   -15.17895220
N        1.32601790   -23.33611110   -13.41495230
H        1.28901780   -23.08411220   -12.43395230
C        0.06501780   -23.24211120   -14.09995270
H       -0.06198220   -23.98011210   -14.89095210
C       -1.00898220   -23.25811200   -13.11295220
H       -0.63798220   -22.61311150   -12.31595230
H       -1.93698220   -22.79211040   -13.44595240
C       -1.30198220   -24.62411120   -12.47095200
H       -1.75698220   -25.26111220   -13.22795200
H       -0.37598220   -25.12011150   -12.17995260
C       -2.12598230   -24.71311190   -11.26895240
H       -3.02698230   -25.23511120   -11.58995250
H       -1.49298210   -25.24811170   -10.56095220
N       -2.73898220   -23.44511220   -10.76595210
H       -2.80198220   -22.64811130   -11.38295270
C       -3.42998220   -23.24311070    -9.65095230
N       -3.64598230   -24.20411110    -8.76595210
H       -3.10598230   -25.05711170    -8.79295250
H       -4.35198210   -24.15211110    -8.04595180
N       -3.85198210   -22.02411080    -9.39695260
H       -3.57698230   -21.29711150   -10.04295250
H       -4.44798230   -21.87011150    -8.59695240
C       -0.07298220   -21.89711190   -14.88195230
O       -0.18998220   -21.92511180   -16.11095240
N        0.13201780   -20.71611210   -14.24495220
H        0.42601780   -20.68811040   -13.27595230
C        0.17401780   -19.43811040   -14.99695210
H       -0.87298220   -19.23911090   -15.22595210
C        0.72701780   -18.41811180   -13.99095250
H        0.15101780   -18.51711080   -13.07095240
H        1.77801780   -18.56111150   -13.74095250
C        0.68501780   -17.04211040   -14.47795200
H        1.02501790   -16.39311220   -13.67195220
H        1.38101780   -17.04211040   -15.31695270
C       -0.68998220   -16.50811200   -15.00595190
O       -0.66198220   -15.65411090   -15.92995260
O       -1.80298220   -16.84311100   -14.52295210
C        1.05201780   -19.37811090   -16.26095200
O        0.55001780   -18.99011040   -17.26995280
N        2.32701780   -19.93311120   -16.22295190
H        2.62401770   -20.37711140   -15.36195180
C        3.22301770   -19.96711160   -17.37895200
H        3.19101790   -18.94711110   -17.76295280
C        4.72201780   -20.24511150   -16.98595240
H        5.34701780   -20.24811170   -17.87895200
C        5.33001800   -19.12311170   -16.10595130
H        6.40901800   -19.17811200   -15.92095180
H        5.13901760   -18.11711120   -16.49995230
H        4.93601800   -19.30711170   -15.09895230
C        4.94901800   -21.71311190   -16.38495250
H        4.05801770   -21.92311100   -15.79295250
H        4.98501780   -22.44211200   -17.19395260
C        6.30701780   -22.00911140   -15.70595260
H        6.51001790   -21.57911110   -14.71695230
H        6.36301800   -23.09611130   -15.56995200
H        7.14401770   -21.71111110   -16.34895130
C        2.82301780   -20.83611110   -18.60595130
O        3.39901780   -20.67011070   -19.64695170
N        1.75301780   -21.70311160   -18.44595150
H        1.39801780   -21.87411120   -17.51295280
C        1.13401780   -22.41311070   -19.58395200
H        1.79001780   -22.60511210   -20.43295290
C        0.93901780   -23.81711200   -18.92195320
H        0.66001780   -23.80411150   -17.86795230
H        0.23001780   -24.49911120   -19.39095310
C        2.28801770   -24.54411130   -19.03095250
O        2.74001790   -24.97011180   -20.05695150
N        2.97001790   -24.76911160   -17.92795180
H        3.90901780   -25.14511110   -17.96995160
H        2.67301770   -24.51511190   -16.99295230
C       -0.21998220   -21.68111040   -20.06695180
O       -1.00998220   -22.25011060   -20.86695290
N       -0.44598220   -20.51511190   -19.54695320
H        0.29001780   -20.06811140   -19.01395230
C       -1.65098210   -19.74411200   -19.92195320
H       -2.45098210   -20.47311210   -20.05295180
C       -2.19398210   -18.93311120   -18.76095200
H       -3.25498220   -18.70911220   -18.86595150
H       -2.14398220   -19.46711160   -17.81195260
O       -1.46398220   -17.72211070   -18.67595290
H       -0.57298220   -17.96211050   -18.41195300
C       -1.61098220   -19.07511140   -21.23495290
O       -0.66298220   -18.35011100   -21.52595140
N       -2.82098220   -19.08111190   -21.90195270
H       -3.58898210   -19.60611150   -21.50195310
C       -3.10198210   -18.23511120   -23.05595210
H       -2.20398210   -18.05511090   -23.64595220
C       -4.19798230   -18.78711130   -23.96895220
H       -5.14998200   -18.89411160   -23.44895170
C       -4.38098240   -17.81111150   -25.10895160
H       -4.98198220   -18.20411110   -25.93795200
H       -4.93398240   -16.97611050   -24.66195300
H       -3.43298220   -17.46511080   -25.54095270
C       -3.60898210   -20.08611110   -24.55595210
H       -2.59798220   -19.98611070   -24.97195240
H       -3.40098210   -20.77311130   -23.72595210
H       -4.24498220   -20.56811140   -25.30895230
C       -3.54098220   -16.82111170   -22.48195270
O       -4.67098240   -16.60311130   -22.16095160
N       -2.54333485   -15.96136091   -22.26297621
H       -1.60273441   -16.29582743   -22.43747636
C       -2.69093573   -14.66246797   -21.60552134
H       -3.64434156   -14.67219066   -21.08066770
C       -1.62353648   -14.49001519   -20.50031742
H       -1.72100599   -13.50330105   -20.05387724
H       -1.82272899   -15.21241940   -19.70903875
C       -0.18585252   -14.67340838   -20.95611697
O        0.44275149   -13.78397663   -21.48430858
N        0.36868538   -15.84629437   -20.80452602
H        1.25974435   -16.00987564   -21.25889291
H       -0.16853078   -16.62747192   -20.44233019
C       -2.83305626   -13.46171971   -22.56355958
O       -3.08395802   -12.37417973   -22.07875688
N       -2.79306036   -13.63382501   -23.89149209
H       -2.66667031   -14.56735071   -24.26372264
C       -3.25693162   -12.60016328   -24.84053447
H       -3.05197716   -11.62144813   -24.40637419
C       -2.46048215   -12.66547812   -26.15895079
H       -2.55170599   -11.69665835   -26.65062553
H       -1.40333152   -12.81953155   -25.93841054
C       -2.92455860   -13.73893866   -27.14411580
O       -3.20526380   -13.37194115   -28.30404192
O       -3.09179918   -14.92168602   -26.76717132
C       -4.78740846   -12.67338858   -25.06518187
O       -5.42064595   -13.64796157   -24.68321962
N       -5.40940820   -11.64897703   -25.66200568
H       -4.87398945   -10.81068844   -25.89215059
C       -6.85346806   -11.62199050   -25.94779293
H       -7.15905491   -12.65334097   -26.12869495
C       -7.64421914   -11.11853943   -24.71880161
H       -8.58974973   -11.68343610   -24.63163222
H       -7.04251042   -11.37668078   -23.82961684
C       -8.02955380    -9.62863345   -24.65227518
O       -9.25561280    -9.32347722   -24.60388812
N       -7.04711131    -8.72633581   -24.59141497
H       -7.29915379    -7.72861332   -24.47426209
H       -6.03396420    -8.95897022   -24.70203104
C       -7.21997894   -10.81580127   -27.21608466
O       -6.42824256    -9.99757605   -27.66030972
N       -8.41685157   -11.02410759   -27.80361896
C       -8.93324688   -10.20798063   -28.91069527
H       -8.19052543   -10.11652606   -29.71278943
H       -9.17917594    -9.20683316   -28.53615260
C      -10.20077797   -10.91356063   -29.42726938
H       -9.94827824   -11.57572222   -30.26577077
H      -10.97461620   -10.20606497   -29.74851697
C      -10.65063107   -11.74998684   -28.22220769
H      -11.25083658   -12.61893075   -28.51695367
H      -11.24161118   -11.13629386   -27.53332716
C       -9.33439047   -12.14126754   -27.55152927
H       -9.52139940   -12.26907265   -26.48761627
C       -8.79122767   -13.45879637   -28.12337745
O       -7.98940064   -13.45195450   -29.04832370
N       -9.23763783   -14.57995765   -27.55494830
H       -9.99522804   -14.50153038   -26.87993238
C       -8.86700910   -15.92366458   -28.00543161
H       -7.82414335   -15.92454114   -28.32964552
C       -9.02905111   -16.96081044   -26.87804794
H      -10.01683638   -16.85740507   -26.43356986
H       -8.98391189   -17.94686283   -27.34380585
C       -7.96915448   -16.93476244   -25.76408187
H       -6.97782104   -16.92904194   -26.21029793
C       -8.10878208   -15.73674330   -24.82216621
H       -7.85148256   -14.80800159   -25.33819739
H       -9.13406452   -15.64787785   -24.44488806
H       -7.42421647   -15.82952395   -23.96953627
C       -8.11108019   -18.21388402   -24.93729505
H       -7.42991040   -18.20396453   -24.07830995
H       -9.13849376   -18.31980649   -24.57296696
H       -7.87205307   -19.09341811   -25.54787550
C       -9.73696681   -16.33329110   -29.19592726
O      -10.94222170   -16.12719889   -29.17896070
N       -9.12198260   -16.96311190   -30.19695280
H       -8.11598210   -17.06711200   -30.12795260
C       -9.84798240   -17.58011050   -31.30095290
H      -10.80998230   -17.09311100   -31.45795250
C       -9.06398200   -17.42711070   -32.54095080
H       -8.03298190   -17.77911190   -32.51295090
C       -9.71198180   -18.14311220   -33.73495100
H      -10.79598240   -18.06411170   -33.88695140
H       -9.32698250   -17.83511160   -34.71495060
H       -9.45298190   -19.20111080   -33.60995100
C       -8.99898240   -15.94511130   -33.02895360
H       -8.79598240   -15.94611170   -34.09995270
H       -9.94098190   -15.45311160   -32.78695300
C       -7.78198240   -15.12311170   -32.40695190
H       -7.80798200   -15.21711160   -31.31395150
H       -6.86398220   -15.55711170   -32.82195280
H       -7.89498230   -14.06511120   -32.67695240
C      -10.15098190   -19.07611080   -31.03695300
O       -9.23198220   -19.89011190   -30.85195160
N      -11.44398210   -19.37511060   -31.06595230
H      -12.12898250   -18.63711170   -31.17395210
C      -11.87298200   -20.72811130   -31.18595310
H      -11.02198220   -21.38311200   -30.99495320
C      -12.94998260   -21.06511120   -30.16495130
H      -12.46198180   -21.00411220   -29.19195180
H      -13.71298220   -20.28911210   -30.10995290
C      -13.52998260   -22.37011150   -30.21295170
O      -13.04198270   -23.25911140   -30.97995190
O      -14.43698220   -22.60311130   -29.35195160
C      -12.39698220   -21.07511140   -32.56495290
O      -13.56898210   -20.86411090   -32.83095170
N      -11.57698250   -21.82711220   -33.41395190
H      -10.61598210   -21.98211100   -33.13595200
C      -11.95798210   -22.29011150   -34.77795410
H      -12.32698250   -21.42611120   -35.33095170
C      -10.72698210   -22.88411140   -35.51495360
H      -10.24898240   -23.61211200   -34.85995100
C      -11.03198240   -23.58211140   -36.80495070
H      -10.17598250   -24.05111120   -37.30495070
H      -11.75098230   -24.41011050   -36.85595320
H      -11.29198270   -22.86711120   -37.59595110
C       -9.55198190   -21.85811040   -35.72195050
H       -9.99698260   -20.86411090   -35.85395050
H       -8.93898200   -21.72311210   -34.82195280
H       -9.02798180   -22.13811110   -36.64495090
C      -13.10198210   -23.37411120   -34.77195360
O      -13.98898220   -23.36511040   -35.65395360
N      -13.23698230   -24.18011090   -33.66495130
H      -12.70898250   -23.93911170   -32.83495330
C      -14.33198260   -25.12511060   -33.55295180
H      -14.12098220   -25.77611160   -34.40195080
C      -14.30798240   -26.12111090   -32.33695220
H      -15.11998180   -26.82611080   -32.51795200
H      -13.38598250   -26.70211220   -32.34195330
O      -14.57098200   -25.44911190   -31.13895230
H      -13.96798230   -24.71711160   -30.99395180
C      -15.73298260   -24.49411200   -33.60795210
O      -16.52298160   -24.99211120   -34.43295290
N      -16.05898280   -23.37611200   -32.92195130
H      -15.37298200   -23.04011150   -32.25595090
C      -17.30298230   -22.55511090   -32.89295200
H      -18.09998130   -23.16511150   -33.31695180
C      -17.61398120   -22.19611170   -31.43495180
H      -16.69098280   -21.77611160   -31.03395270
H      -18.42198180   -21.46911050   -31.35195160
C      -18.01198200   -23.48011210   -30.60495190
H      -18.90198140   -23.87411120   -31.09495160
H      -17.30598260   -24.31011200   -30.59995270
C      -18.31798170   -23.05911060   -29.22395130
H      -19.02398300   -22.22911070   -29.18095210
H      -18.55098150   -23.96211050   -28.65995220
N      -17.02098270   -22.52811050   -28.56395150
H      -16.14798160   -22.86711120   -28.94295310
C      -16.87698170   -21.75911140   -27.52595140
N      -17.86098290   -21.25511170   -26.80695150
H      -18.81098180   -21.48911090   -27.05595210
H      -17.67498210   -21.09011080   -25.82795140
N      -15.64698220   -21.54011150   -27.17795180
H      -14.92798230   -21.82711220   -27.82595250
H      -15.45498180   -21.05411150   -26.31395150
C      -17.29398160   -21.38011170   -33.81795120
O      -18.25198170   -20.61811070   -33.81095120
N      -16.20998190   -21.31211090   -34.63195040
H      -15.46698190   -21.99211120   -34.52695080
C      -15.94998260   -20.14711190   -35.40295410
H      -14.86598210   -20.08211140   -35.49195100
C      -16.55098150   -20.20711140   -36.78395080
H      -17.58198170   -20.54611210   -36.68795390
H      -16.41298290   -19.23211100   -37.25295260
C      -15.73498250   -21.17911150   -37.67395400
O      -14.58598230   -20.94811060   -37.83295060
N      -16.35798260   -22.11411090   -38.37895200
H      -15.81098180   -22.69711110   -39.00095370
H      -17.36898230   -22.15511130   -38.33495330
C      -16.28898240   -18.81911090   -34.71995160
O      -17.10698130   -18.03211210   -35.11895370
N      -15.50098230   -18.53411100   -33.63495250
H      -14.78598210   -19.13811110   -33.24695210
C      -15.70698260   -17.22511100   -32.89695360
H      -15.94698240   -16.49311070   -33.66895290
C      -17.00298310   -17.44811060   -32.02495190
H      -17.27698140   -16.46511080   -31.64295200
H      -17.69798280   -17.99311070   -32.66395190
C      -16.68998150   -18.41511150   -30.81995200
H      -16.20298190   -19.33011050   -31.15695190
H      -15.93798260   -17.98611070   -30.15795140
C      -18.08698270   -18.74411200   -30.04095270
H      -18.83798220   -19.14111140   -30.72495270
H      -17.94798280   -19.49511150   -29.26395230
C      -18.58398250   -17.41711040   -29.44695280
H      -17.81498150   -16.98611070   -28.80595210
H      -18.77398300   -16.69211200   -30.23895260
N      -19.85498240   -17.35911180   -28.64795300
H      -20.66898160   -17.62211040   -29.18395230
H      -19.75698280   -17.88811110   -27.79295160
H      -20.02798270   -16.40311050   -28.37195210
C      -14.54198270   -16.78311160   -32.07395170
O      -13.63198180   -17.55711170   -31.93695260
N      -14.53598210   -15.49611090   -31.72595210
H      -15.23698230   -14.86611180   -32.09695050
C      -13.66998200   -14.97811130   -30.67395210
H      -12.72998240   -15.52911090   -30.67595290
C      -13.16498180   -13.57511140   -31.08595280
H      -12.30998230   -13.17511180   -30.52795220
H      -12.81398200   -13.57811160   -32.12595370
H      -13.95498180   -12.83311180   -30.91295240
C      -14.35798260   -14.80611130   -29.30095290
O      -15.48898220   -14.43311120   -29.23295210
N      -13.64898200   -15.15011120   -28.22395130
H      -12.67098240   -15.28411100   -28.45195200
C      -14.05298230   -15.05211160   -26.81695180
H      -14.99698260   -14.51011090   -26.77295300
C      -14.24598220   -16.49111180   -26.31695180
H      -14.42098240   -16.46211050   -25.24195290
C      -15.48598190   -17.06111150   -27.01595310
H      -16.09598160   -17.58011050   -26.26595310
H      -16.11398120   -16.23211100   -27.36595150
H      -15.14598180   -17.69411090   -27.84395220
C      -13.01598260   -17.36811070   -26.70595170
H      -12.87998200   -17.61111070   -27.75995250
H      -12.21998210   -16.90111160   -26.12595180
C      -13.15298180   -18.80911060   -26.03895190
H      -12.29298210   -19.38411140   -26.40195270
H      -13.10198210   -18.78711130   -24.94295310
H      -14.08898260   -19.23511120   -26.41995240
C      -13.04898260   -14.25611110   -25.93595310
O      -11.92298220   -14.00511170   -26.39095310
N      -13.48256179   -13.75749689   -24.76740790
H      -14.38986624   -14.05867231   -24.43324222
C      -12.92752709   -12.50350416   -24.21021665
H      -11.99446142   -12.28754524   -24.73332182
C      -13.86176875   -11.30328966   -24.49309232
H      -14.65723499   -11.30011288   -23.73567202
H      -13.30058288   -10.37083026   -24.34777618
C      -14.51772912   -11.24277365   -25.84865606
N      -13.95439047   -11.42187606   -27.08531647
C      -14.95296667   -11.27095755   -27.97453977
H      -14.84056508   -11.37263092   -29.04748668
N      -16.10058213   -10.93482714   -27.36009915
H      -16.98263421   -10.74415658   -27.83482692
C      -15.87914175   -10.89738936   -26.00542894
H      -16.58502722   -10.66046736   -25.22220221
C      -12.54559596   -12.53630108   -22.71919650
O      -12.42358973   -11.48424334   -22.11591703
N      -12.36893661   -13.70282464   -22.09250534
H      -12.45484820   -14.56385964   -22.62059564
C      -11.95526785   -13.76896398   -20.67888974
H      -12.68170031   -13.22908422   -20.07067909
H      -11.94167181   -14.80526651   -20.34320392
C      -10.56801179   -13.15188449   -20.44091080
O       -9.63906828   -13.42799580   -21.17921127
N      -10.42928478   -12.31338346   -19.40772737
H      -11.24562334   -12.12149295   -18.82798204
C       -9.25298603   -11.46024170   -19.17435218
H       -8.98047878   -10.98248314   -20.11593142
H       -9.52822943   -10.67529155   -18.47188089
C       -8.00574088   -12.17201847   -18.63217402
O       -7.48851662   -11.79469841   -17.59237914
N       -7.51333038   -13.20992406   -19.31766667
H       -7.97224812   -13.44676500   -20.19748370
C       -6.35794762   -14.01303450   -18.88854400
H       -6.56840108   -14.39814831   -17.89369933
C       -6.17295884   -15.21201325   -19.83719303
H       -6.28488349   -14.88434427   -20.86941789
H       -5.16220660   -15.59983652   -19.72358196
C       -7.10116953   -16.38925150   -19.60454506
O       -7.80806334   -16.48237848   -18.61980015
N       -7.04486345   -17.34957811   -20.49605315
H       -7.63027043   -18.17376150   -20.38866135
H       -6.38828827   -17.25505521   -21.26843753
C       -5.04502907   -13.21106249   -18.75057809
O       -4.13897070   -13.66827199   -18.07178188
N       -4.96260792   -12.01160220   -19.33148304
H       -5.71204497   -11.75761476   -19.96868953
C       -3.87506284   -11.04323667   -19.15032522
H       -2.93359177   -11.53176214   -19.39471499
C       -4.08760072    -9.87610384   -20.12743908
H       -3.28063964    -9.14779075   -19.99314979
H       -3.97974613   -10.23902393   -21.15467890
C       -5.41869146    -9.15767448   -20.00420837
C       -6.41471624    -9.35412954   -20.97804081
H       -6.23569534   -10.01375697   -21.81471055
C       -7.62826653    -8.65230765   -20.89484785
H       -8.36916133    -8.77727531   -21.66716991
C       -7.86919161    -7.77692427   -19.82334042
H       -8.80390134    -7.23612996   -19.76012671
C       -6.88256381    -7.59104678   -18.84240677
H       -7.06108000    -6.91358461   -18.02075244
C       -5.65532114    -8.26526151   -18.94159309
H       -4.88892305    -8.08178677   -18.20460211
C       -3.74448692   -10.49433708   -17.71785475
O       -2.72850233    -9.90264360   -17.39207800
N       -4.76665704   -10.65270814   -16.86943945
H       -5.60978574   -11.11061128   -17.20788700
C       -4.76276051   -10.14921994   -15.49604820
H       -4.48165166    -9.09526113   -15.53461507
C       -6.18994465   -10.23542417   -14.93819441
H       -6.85462357    -9.68706243   -15.60632073
H       -6.49138846   -11.27939809   -14.95134781
C       -6.36585824    -9.68867710   -13.51210516
H       -7.38980418    -9.87416416   -13.18775682
H       -5.70711277   -10.21974749   -12.82593655
C       -6.07748503    -8.19275480   -13.42465866
O       -4.95105601    -7.78731216   -13.22325008
N       -7.07538272    -7.34718300   -13.57599030
H       -6.89115846    -6.34739548   -13.49642158
H       -8.03167051    -7.65886615   -13.72191872
C       -3.72676755   -10.88736304   -14.62652650
O       -3.69784697   -12.11071960   -14.56421444
N       -2.87452290   -10.10959307   -13.95149398
H       -2.99602562    -9.10408297   -14.03571891
C       -1.64894437   -10.58940039   -13.30327482
H       -1.33586553   -11.51165889   -13.78856018
H       -0.86538185    -9.85469637   -13.45861250
C       -1.72907177   -10.85974429   -11.79924935
O       -0.71383717   -11.09471934   -11.17701728
N       -2.90998220   -10.83311180   -11.18995190
H       -3.72798230   -10.75411130   -11.78195190
C       -3.11698220   -11.18711090    -9.71995260
H       -2.71598220   -10.37511160    -9.11395260
C       -4.61898230   -11.21311090    -9.33095260
H       -4.72098210   -11.85711100    -8.45795250
C       -5.21198230    -9.93911170    -8.80895230
H       -4.71798230    -9.69411090    -7.86095240
H       -5.06298210    -9.11811160    -9.52095220
H       -6.25298210   -10.22211170    -8.60595230
O       -5.37198210   -11.65011120   -10.37395190
H       -6.25798230   -11.84211160   -10.05595210
C       -2.55598210   -12.51611140    -9.27495190
O       -1.90798220   -12.42311100    -8.25395200
N       -2.65098210   -13.67111110    -9.95295240
C       -3.50498220   -13.93511100   -11.10995200
H       -3.68698220   -13.09111120   -11.78595260
H       -4.42598200   -14.39511110   -10.73195270
C       -2.83098220   -15.06111150   -11.95295240
H       -2.03898220   -14.68611150   -12.61195180
H       -3.56498220   -15.65911100   -12.50695230
C       -2.13598230   -15.90911100   -10.78995230
H       -1.21898220   -16.32511140   -11.22395230
H       -2.82298230   -16.61511040   -10.30695250
C       -1.89198220   -14.92211150    -9.64395240
H       -2.21398210   -15.38611130    -8.71195220
C       -0.38498220   -14.55411150    -9.41695210
O        0.13301780   -14.99411110    -8.43295190
N        0.18001780   -13.63111110   -10.18395230
H       -0.37998220   -13.11011120   -10.84995270
C        1.59201780   -13.23411080   -10.03395270
H        2.07401780   -14.16711140    -9.74295230
C        2.22301770   -12.65111160   -11.36995220
H        1.62901780   -11.78411100   -11.65995220
C        3.67401790   -12.18511100   -11.37995240
H        4.44801760   -12.94411090   -11.21195220
H        3.81401780   -11.64211080   -12.32295230
H        3.72801780   -11.39811130   -10.61795230
C        2.01101780   -13.66111090   -12.55595210
H        2.89201780   -13.70111080   -13.19695190
H        1.93901780   -14.68011090   -12.17495250
C        0.84101780   -13.31411170   -13.44595240
H       -0.04198220   -13.11711120   -12.82595250
H        1.05201780   -12.43611150   -14.06895260
H        0.59601780   -14.14811130   -14.11495210
C        1.79001780   -12.21511170    -8.83395200
O        2.77101780   -12.27311130    -8.18695260
N        0.80401780   -11.30611130    -8.73195270
H        0.11301780   -11.41111090    -9.46495250
C        0.66901780   -10.41511150    -7.54195210
H        1.48801780    -9.69711110    -7.56795220
H       -0.21498220    -9.77911090    -7.58595230
C        0.56401780   -11.11511140    -6.16495230
O        1.50001780   -11.17511180    -5.37595220
N       -0.57398220   -11.80511090    -5.84995220
H       -1.27098210   -11.82511140    -6.58495240
C       -0.82198220   -12.43511100    -4.51495220
H       -0.68498220   -11.71111110    -3.71195220
C       -2.35098220   -12.87711140    -4.44895220
H       -2.62798210   -13.45711140    -5.32895230
C       -2.55198220   -13.65611170    -3.12395220
H       -2.23198220   -12.98711110    -2.31595230
H       -3.63298230   -13.77411170    -2.97695230
H       -2.08098220   -14.63711170    -3.26095220
C       -3.39698220   -11.80511090    -4.51195240
H       -3.32198210   -11.34711170    -5.50595240
H       -4.46398210   -12.05211160    -4.44195220
H       -3.19098210   -11.15111160    -3.65595220
C        0.09901780   -13.59411140    -4.18695210
O        0.34701780   -13.70911120    -2.97195220
N        0.57501780   -14.43511100    -5.13595250
H        0.16601780   -14.44011120    -6.06295200
C        1.46801780   -15.57111170    -4.86995220
H        1.09101780   -16.04911040    -3.96595220
C        1.51201780   -16.53611180    -6.08195210
H        2.23001790   -17.31611060    -5.82895230
H        0.48001780   -16.82711220    -6.27995200
O        2.06201790   -15.82411100    -7.17495200
H        1.35301780   -15.50111100    -7.73495240
C        2.90901780   -15.08611110    -4.55895230
O        3.53201770   -15.68211170    -3.71395230
N        3.40301780   -14.00511170    -5.20695210
H        2.73701790   -13.54011150    -5.81295200
C        4.68701790   -13.33511160    -4.82095240
H        5.47701790   -14.07011130    -4.66495230
C        5.11901760   -12.46011160    -6.01795240
H        4.20501800   -11.93711090    -6.29695220
H        5.84101770   -11.68911170    -5.74695210
C        5.61201760   -13.28411100    -7.19395210
H        4.87401770   -14.08511160    -7.22195240
H        5.58001800   -12.91011140    -8.21795270
S        7.24001790   -14.03311160    -7.04495240
C        6.95601800   -15.67311100    -6.36095240
H        6.32201770   -16.25311090    -7.04395250
H        7.89101790   -16.24011040    -6.27295210
H        6.47301770   -15.53911110    -5.38595250
C        4.58701800   -12.66211130    -3.52895240
O        5.47701790   -12.88311100    -2.74195220
N        3.55601790   -11.84811120    -3.32495240
H        2.92001770   -11.54711150    -4.05295230
C        3.27801780   -11.27111150    -2.00195220
H        4.10001800   -10.59611130    -1.76695230
C        2.06901790   -10.37011150    -1.93895220
H        1.24001780   -10.95111080    -2.34395220
H        2.01501770   -10.02611160    -0.90595230
C        2.13901780    -9.14411160    -2.88895230
O        3.21801780    -8.67611120    -3.28595230
O        1.13701780    -8.45911120    -3.15895220
C        3.19701790   -12.39611150    -0.86395230
O        3.78301790   -12.14511110     0.15904780
N        2.46001790   -13.49311160    -1.04795230
H        1.98401780   -13.54111100    -1.94095230
C        2.40301780   -14.63511090    -0.07895230
H        2.00701790   -14.28011130     0.87204770
C        1.42401780   -15.74611090    -0.57895230
H        1.50301780   -15.91611100    -1.65295220
H        1.57301780   -16.68511200    -0.04495230
C       -0.06698220   -15.42111110    -0.33095230
O       -0.45298220   -14.46811100     0.31504770
N       -0.95898220   -16.21311190    -0.81195220
H       -1.92198220   -15.97511100    -0.60595230
H       -0.61798220   -16.81911090    -1.54895220
C        3.76801780   -15.35611150     0.11204770
O        4.15101770   -15.69311140     1.20204770
N        4.46701770   -15.57411100    -1.02095220
H        4.15401790   -15.31511120    -1.94895220
C        5.76101780   -16.25611110    -1.03195230
H        5.63701770   -17.20811080    -0.51595220
C        6.28201770   -16.59911160    -2.44595220
H        6.30801770   -15.69611170    -3.05595230
C        7.66301770   -17.18511200    -2.41495230
H        7.68801780   -18.08311080    -1.78495230
H        8.03301810   -17.44411090    -3.41495230
H        8.38301750   -16.45811080    -2.02095220
O        5.54201790   -17.53511050    -3.01895240
H        4.71601770   -17.15011220    -3.32295230
C        6.82901760   -15.35111140    -0.29495220
O        7.71401790   -15.81811140     0.39704780
N        6.69701770   -14.02111150    -0.47295220
H        5.97301770   -13.64011100    -1.07095230
C        7.73701760   -13.10311130     0.13404770
H        8.71601770   -13.41911130    -0.22595230
C        7.54901790   -11.71711160    -0.49895220
H        7.40801760   -11.90711120    -1.56295230
H        6.61401800   -11.27711110    -0.15195230
C        8.75701810   -10.78411100    -0.40095220
H        8.81901740   -10.26411150     0.55504780
H        9.65201760   -11.39711090    -0.50095220
C        8.73801800    -9.67011170    -1.43095230
H        9.57901760    -9.01311110    -1.20995220
H        8.86801820   -10.10311130    -2.42295220
N        7.51201770    -8.90711120    -1.40495230
H        7.57101770    -8.24011140    -0.64795230
C        6.43701790    -8.94111160    -2.18395230
N        6.27301790    -9.81711100    -3.15395240
H        6.86201760   -10.63311100    -3.24095230
H        5.40701770    -9.84511090    -3.67295220
N        5.54601760    -7.99511150    -2.08195230
H        5.59601780    -7.33411120    -1.31995220
H        4.67801760    -8.19511130    -2.55695220
C        7.75401780   -13.05611130     1.64704780
O        8.83601760   -13.01711080     2.17204790
N        6.50701760   -13.13211150     2.18304780
H        5.68601800   -13.19311140     1.59304770
C        6.29501770   -13.14811130     3.61704780
H        6.89601800   -12.38511090     4.11304760
C        4.82201770   -12.83711150     3.90204760
H        4.49001790   -11.87511160     3.51104780
H        4.29301790   -13.61011120     3.34504770
C        4.34201770   -12.87511160     5.35504770
H        4.72601800   -13.74311160     5.89104800
C        4.73501780   -11.67811110     6.15304760
H        5.80901770   -11.79311080     6.34104780
H        4.56601760   -10.70111080     5.68304780
H        4.15701770   -11.68211170     7.08604760
C        2.81501770   -12.89411160     5.33704760
H        2.39501790   -12.16611100     4.63204770
H        2.40901780   -13.81411170     4.90004780
H        2.36801790   -12.71211150     6.32204770
C        6.71301790   -14.41411110     4.26704790
O        7.33801790   -14.43611150     5.31104760
N        6.40201760   -15.55211160     3.56904770
H        5.69701770   -15.52311130     2.84104780
C        6.75801800   -16.89011190     4.02104760
H        6.38301800   -16.88411140     5.04404780
C        5.96901800   -17.88011170     3.16004780
H        6.18201780   -18.88611220     3.54304770
H        4.90601780   -17.61311150     3.20904780
H        6.34801770   -17.73511120     2.14104770
C        8.26501750   -17.02711110     3.98904780
O        8.88801770   -17.64811130     4.87104800
N        8.94001770   -16.52311130     2.91304780
H        8.39601800   -16.10211180     2.16904780
C       10.37801740   -16.32611080     2.88804770
H       10.90601830   -17.27211190     3.00804780
C       10.77001760   -15.67211150     1.55004780
H        9.91401770   -15.07611080     1.23404780
C       12.05301760   -14.84211160     1.47204780
H       11.88501740   -13.84311100     1.89304770
H       12.84801770   -15.38611130     1.99704780
H       12.33801750   -14.78111170     0.41504770
C       10.71901800   -16.81011200     0.48204770
H        9.78301810   -17.36611180     0.43604780
H       10.67301750   -16.34811210    -0.50395230
C       11.90301800   -17.74811170     0.48304780
H       11.69301800   -18.59911160     1.14304770
H       12.08801750   -18.22311210    -0.48795230
H       12.82701780   -17.25611110     0.81104770
C       10.88201810   -15.49311160     4.13004780
O       11.74801830   -15.99711130     4.79304790
N       10.29201790   -14.33011150     4.49904780
H        9.51701740   -14.02411170     3.92204790
C       10.62601760   -13.51511100     5.63504790
H       11.69401740   -13.31511120     5.54104760
C        9.88901810   -12.19111160     5.60104750
H       10.14801790   -11.55311110     6.45504760
H       10.19001770   -11.67911150     4.67904760
H        8.80901810   -12.36811160     5.67304750
C       10.38901810   -14.23011110     6.96404790
O       11.20301820   -14.15911100     7.89104800
N        9.41201780   -15.16611100     6.99704790
H        8.77001760   -15.24911120     6.21804760
C        9.27201750   -16.06211090     8.18704800
H        9.23001770   -15.43411160     9.07704730
C        7.89101790   -16.67511180     8.15204810
H        7.86001780   -17.51311110     8.85904790
H        7.18101790   -15.93411160     8.53904820
H        7.68301770   -17.10811040     7.16504760
C       10.37101750   -17.09011080     8.23204800
O       10.78901770   -17.36111070     9.31704810
N       10.86701770   -17.65911100     7.10904790
H       10.50601770   -17.36411090     6.21004770
C       12.10501770   -18.47311210     7.11004780
H       12.07201770   -19.24311070     7.88104770
C       12.32001780   -19.22611050     5.70704790
H       12.14601800   -18.55011180     4.87004760
C       13.70801730   -19.84511180     5.58004760
H       13.92301750   -20.44111060     6.47604750
H       13.79401780   -20.52111050     4.72004800
H       14.49401760   -19.08011050     5.57604790
C       11.21601770   -20.25211140     5.57604790
H       11.51701740   -21.15211110     6.11304760
H       10.30601790   -19.87911220     6.04504780
C       10.88101770   -20.55911060     4.12204790
H       11.70901780   -20.86111070     3.46904780
H       10.18601800   -21.40711210     4.14604760
H       10.39801790   -19.69911190     3.64104770
C       13.28801820   -17.65311050     7.50704770
O       14.07601740   -17.99211120     8.36904810
N       13.33801750   -16.44911190     6.94004770
H       12.56101800   -16.20011140     6.33904790
C       14.22001740   -15.32411100     7.39104800
H       15.19801810   -15.68011090     7.06804750
H       13.88101770   -14.37611100     6.97504760
C       14.27601810   -15.21611120     8.91104790
O       15.32201770   -15.27711110     9.51904770
N       13.15501790   -15.07611080     9.61504750
H       12.27601810   -14.93811130     9.13104820
C       13.18601800   -14.77411170    11.05004790
H       13.92901800   -14.00011160    11.24004750
C       11.76701740   -14.41011140    11.43804740
H       11.05801770   -14.95511150    10.81504820
H       11.68901820   -14.64911170    12.49804780
C       11.42901800   -12.86511140    11.30204770
H       12.21301750   -12.30011180    11.80704780
H       11.36501790   -12.51511100    10.27204800
C       10.04501820   -12.58811090    11.90304760
H        9.29501820   -12.93211170    11.19104770
H        9.87201790   -13.10411170    12.84804820
C        9.73701760   -11.17111110    12.03104780
H        9.79801750   -10.72011090    11.04004760
H        8.69501780   -11.01411150    12.31104760
N       10.65801810   -10.49511150    12.92504790
H       11.51301770   -10.17011170    12.49904730
H       10.33101750    -9.62611100    13.32304760
H       10.90701770   -11.10011100    13.69504740
C       13.73801800   -15.88111110    11.89904790
O       14.54401780   -15.68911170    12.78204730
N       13.58001800   -17.11211200    11.45704750
H       12.90601830   -17.25511170    10.71504780
C       14.14701750   -18.29311180    12.01404760
H       13.95201780   -18.26811220    13.08604810
C       13.47001740   -19.54411130    11.36404800
H       12.38201810   -19.49811170    11.32104780
H       13.87401770   -19.69111060    10.36204810
C       13.95701790   -20.80811120    12.12204740
H       15.04001810   -20.89011190    12.03304770
C       13.61801820   -20.83211140    13.66804790
H       12.52201750   -20.81411170    13.62504770
H       13.92001820   -21.79911040    14.09004780
H       13.90401740   -19.94711110    14.25004770
C       13.39301780   -22.09511180    11.45104790
H       12.37201790   -22.37911220    11.73504730
H       13.45301820   -21.99211120    10.36104770
H       14.06901740   -22.90811160    11.74504760
C       15.57901760   -18.36811070    11.84904770
O       16.32401850   -18.63311200    12.77304740
N       16.01401710   -18.00311090    10.63304810
H       15.43701740   -17.84111210     9.81704810
C       17.43401720   -18.11611180    10.30404760
H       17.72301860   -19.12711140    10.59204770
C       17.53901860   -17.91011050     8.79604820
H       16.61901860   -18.28711130     8.34904770
H       17.70801730   -16.87411120     8.50104810
C       18.69901850   -18.72011180     8.22904780
H       19.58301730   -18.45711140     8.81004810
H       18.54901700   -19.77211190     8.47204780
S       19.08001710   -18.53911210     6.44704770
C       17.84301760   -19.78511050     5.85804800
H       17.85501860   -19.71611210     4.76304770
H       18.07901760   -20.79911040     6.20404770
H       16.81901740   -19.66311070     6.23004770
C       18.33101840   -17.10511210    11.01804730
O       19.43001750   -17.45911220    11.30004790
N       17.76101880   -15.97211170    11.43304730
H       16.82001690   -15.90211110    11.06504820
C       18.38801770   -14.99311160    12.28304770
H       19.45401760   -14.88711170    12.08404730
C       17.76601790   -13.61911110    12.07204820
H       17.97101780   -13.30511090    11.04104800
H       16.67701720   -13.69111160    12.18804740
C       18.20201870   -12.46911140    13.02904800
C       17.22001840   -11.52911090    13.27604770
H       16.27801700   -11.47111130    12.75104810
C       17.51501850   -10.45011140    14.18404770
H       16.66501810    -9.84311100    14.45804790
C       18.78401760   -10.35011100    14.81704810
H       18.95001790    -9.57511140    15.55004790
C       19.72601700   -11.38511090    14.58504770
H       20.67101860   -11.36911110    15.10804750
C       19.43501850   -12.42411140    13.69004820
H       20.12201690   -13.24711130    13.55804730
C       18.38201710   -15.45811180    13.75504780
O       19.42201810   -15.48911090    14.33204750
N       17.26601790   -15.86611180    14.37804790
H       16.43601800   -15.98911090    13.81104760
C       17.22301860   -16.42111210    15.75404740
H       17.42701720   -15.62911130    16.47504810
C       15.81301780   -16.97311210    15.97304820
H       15.71601770   -17.28311160    17.02104760
H       15.05901810   -16.19411090    15.80804730
H       15.54401780   -17.75311090    15.25004770
C       18.25601770   -17.59711070    15.97404770
O       18.95801730   -17.65011220    17.00204850
N       18.32601740   -18.57011220    15.05104730
H       17.65401840   -18.50211140    14.29604820
C       19.16201780   -19.79711150    15.21504780
H       19.01501850   -20.19111060    16.22004700
C       18.76401710   -20.89511110    14.13104820
H       18.92101860   -20.48611070    13.13304810
H       19.31801800   -21.80811120    14.35104750
C       17.27601810   -21.47511100    14.31804750
H       17.06901740   -22.00611110    15.24604800
H       16.55201720   -20.67311100    14.17504790
C       17.08701710   -22.49611090    13.18304730
O       17.81001850   -22.61211200    12.24204730
N       16.38201710   -23.49311070    13.52204800
H       16.51701740   -24.30411150    12.93004800
H       15.70101740   -23.47311210    14.27204800
C       20.67001720   -19.48611070    15.05004790
O       21.53901860   -19.81311040    15.88404750
N       21.01801870   -18.72111130    14.02704810
H       20.38101770   -18.33811190    13.33804800
C       22.35401730   -18.15711210    13.95904730
H       23.02501870   -19.01411060    13.89704800
C       22.56701850   -17.39011190    12.66104790
H       22.53301810   -18.21311190    11.93804740
H       21.68501850   -16.75311090    12.51804730
C       23.86401750   -16.63711170    12.46504780
C       23.88201710   -15.27011110    12.28604790
H       22.92901800   -14.76311110    12.25704770
C       25.01001740   -14.53011130    12.06804750
H       24.96901700   -13.46111110    11.92404750
C       26.23501780   -15.25611110    11.94504740
H       27.20101740   -14.82711120    11.72404770
C       26.30601690   -16.70311160    12.18904780
H       27.24301720   -17.23611070    12.12404730
C       25.06101800   -17.32311060    12.46204760
H       25.13001820   -18.37211040    12.71104810
C       22.67601780   -17.22811130    15.19604780
O       23.78301810   -17.37711140    15.66304780
N       21.85901830   -16.32211110    15.64904790
H       20.93801690   -16.22911070    15.23804760
C       22.19601820   -15.57511140    16.80504800
H       23.09201810   -14.99811170    16.57904820
C       21.02901840   -14.54511170    16.96704860
H       20.86401750   -13.99211120    16.04204750
H       20.12301830   -15.08511160    17.24104690
O       21.28701780   -13.71111110    18.15104870
H       22.01001740   -13.12511160    17.91704750
C       22.33701710   -16.49111180    18.03304860
O       23.22701840   -16.24811170    18.82404710
N       21.49601750   -17.57711220    18.11804770
H       20.77101710   -17.62311170    17.41204830
C       21.54701810   -18.52711110    19.20004840
H       21.43301770   -17.89011190    20.07704730
C       20.34601780   -19.51411060    19.26504710
H       19.43101690   -18.93111040    19.15804860
H       20.28901860   -20.19411090    18.41504860
C       20.42601780   -20.10911180    20.64804840
H       21.33001710   -20.69911190    20.79904750
H       20.59101870   -19.27911190    21.33504870
C       19.21701810   -20.98011210    21.01404760
O       18.09401700   -20.43311120    20.94504740
O       19.26701740   -22.14311220    21.49104690
C       22.95401760   -19.25411220    19.22704700
O       23.70101740   -19.25111200    20.17804720
N       23.39401820   -19.66411210    17.99704740
H       22.76301770   -19.48611070    17.22504810
C       24.71701810   -20.29511070    17.67204860
H       24.83901790   -21.25911140    18.16504860
C       24.84801860   -20.64311220    16.17104720
H       23.89801790   -21.11111070    15.91204740
H       24.93901820   -19.76311110    15.53404810
C       25.91501810   -21.62711140    15.76804730
H       26.83701710   -21.31411170    16.25704770
C       25.77301790   -23.14911080    16.22204780
H       24.79101750   -23.51311110    15.89504810
H       26.61601830   -23.67511180    15.75504780
H       25.80401800   -23.30611040    17.30704690
C       26.08601760   -21.62611200    14.24604800
H       26.25201800   -20.60611150    13.87904740
H       26.84001730   -22.31711200    13.84904770
H       25.11101720   -21.89111140    13.82004740
C       25.93001750   -19.43311120    18.23304750
O       26.90401840   -20.07311060    18.64504810
N       25.88901710   -18.11311150    18.26904870
H       25.08201790   -17.67411040    17.84204860
C       27.08501820   -17.29911040    18.58804700
H       27.97001840   -17.93411060    18.58904840
C       27.22801780   -16.21011160    17.50404740
H       28.01601790   -15.54311080    17.85404780
C       27.62401770   -16.63511090    16.10004810
H       28.63101770   -17.06511120    16.16604800
H       26.95501710   -17.32111170    15.56604770
H       27.75101850   -15.72911170    15.49404810
C       26.10801700   -15.16711140    17.35804750
H       26.29301830   -14.51111130    16.49804690
H       25.05601690   -15.47411160    17.31404690
H       26.21901700   -14.52011110    18.23704720
C       27.08801840   -16.73411180    20.02004810
O       28.02501870   -16.11011120    20.46904750
N       25.93101690   -16.87911220    20.73204800
H       25.21001820   -17.51111220    20.40604780
C       25.67401700   -16.31111150    22.05004690
H       26.30501750   -15.42311100    22.02004810
C       24.18901820   -15.97711090    22.20404820
H       23.76601790   -15.45111080    21.34804730
H       23.60101700   -16.89411160    22.23504830
C       23.93501850   -14.93411160    23.29104800
O       24.71401790   -14.75111100    24.19004820
N       22.87601850   -14.18611150    23.24704740
H       22.64801790   -13.65611170    24.08004760
H       22.20501710   -14.22811130    22.48904800
C       26.19001770   -17.18411060    23.15604780
O       25.62801740   -18.22411160    23.24104690
N       27.17701720   -16.77611160    23.90804860
H       27.47301860   -15.83111100    23.69604680
C       27.74601750   -17.61811070    24.95704840
H       28.06601720   -18.54411130    24.47904780
C       29.01401710   -16.94411090    25.57704730
H       29.06301690   -17.41311070    26.56004710
H       29.90201760   -17.19311140    24.99704740
C       28.91301730   -15.43011090    25.63104820
O       29.61201860   -14.69511130    24.89604760
O       28.10101700   -14.97611140    26.47904780
C       26.63901710   -18.08311080    25.93604850
O       26.79201700   -19.12711140    26.57504840
N       25.56101800   -17.22411160    26.12904740
H       25.72501750   -16.27211190    25.82504840
C       24.50001720   -17.47311210    27.09804730
H       25.02001760   -17.50011060    28.05604740
C       23.49501800   -16.29511070    27.24704740
H       22.98401830   -16.07811160    26.30104830
H       22.72801780   -16.61911200    27.96104810
C       23.89701840   -14.93911170    27.74004750
C       22.91801830   -13.95811180    27.77004810
H       21.98501780   -14.10611150    27.24604800
C       23.16901780   -12.69611170    28.33604810
H       22.43201830   -11.91511150    28.45704840
C       24.47301860   -12.46211150    28.93204690
H       24.64301870   -11.49711130    29.38604740
C       25.45101740   -13.49511150    28.95504760
H       26.28601840   -13.41611100    29.63604740
C       25.17801860   -14.64311120    28.24304770
H       25.96301840   -15.37211130    28.10504720
C       23.78901860   -18.78111080    26.76404760
O       23.13601880   -19.37411120    27.64904790
N       23.74301720   -19.09111210    25.46804810
H       24.24401860   -18.43911170    24.87604710
C       22.77601810   -19.98111150    24.85704800
H       22.22001840   -20.53411100    25.61404800
C       21.77401730   -19.18911170    24.07604790
H       22.31501770   -18.80711170    23.20204730
H       21.01801870   -19.79111100    23.55704690
C       20.94601820   -18.22611050    24.84704780
C       20.24701690   -18.61411090    26.03504750
H       20.26601790   -19.66611100    26.27804760
C       19.49501800   -17.67211150    26.79904750
H       19.03001790   -18.00911140    27.71304700
C       19.48401830   -16.30511090    26.44404790
O       18.59401700   -15.50911140    27.01504710
H       18.28801730   -14.87711140    26.35904690
C       20.14701840   -15.96111110    25.23604770
H       20.07001690   -14.91611100    24.97204780
C       20.89001850   -16.86011120    24.52604870
H       21.48001860   -16.57811160    23.66604800
C       23.37301830   -21.16411210    23.95104790
O       22.80201720   -22.25011060    23.91004750
N       24.54001810   -20.93511200    23.33804700
H       24.95401760   -20.01911160    23.45904730
C       25.03601840   -21.78111080    22.17304800
H       24.24301720   -21.92911150    21.44104770
C       26.20501710   -20.97611050    21.60104750
H       26.50401690   -21.55711170    20.72904780
H       25.83201790   -20.01511190    21.24804690
C       27.48601720   -20.90011220    22.43604850
O       27.56501770   -21.16711040    23.60304830
N       28.51801870   -20.45711140    21.81704710
H       29.46901700   -20.50811200    22.16304780
H       28.39601710   -20.31911090    20.82104680
C       25.46901700   -23.22611050    22.50604820
O       26.30201720   -23.70911220    21.77204700
N       24.92101860   -23.86311150    23.61404800
H       24.29801750   -23.40711210    24.26904870
C       25.13901710   -25.24311070    23.99204830
H       24.84101870   -25.35011100    25.03504750
C       24.15701870   -26.09411050    23.19804760
H       24.37801740   -26.07811160    22.13004680
H       24.30001830   -27.12011150    23.53904720
C       22.67601780   -25.91711040    23.58204840
O       22.31201740   -25.09111210    24.37204740
N       21.85301780   -26.80311200    23.13504790
H       20.88801770   -26.50711060    23.21704860
H       22.18401720   -27.56611060    22.55704690
C       26.68001750   -25.68211170    23.93804740
O       26.99001690   -26.72111130    23.49504850
N       27.54401780   -24.92911150    24.64204790
H       27.35801700   -23.95311160    24.84004780
C       28.90901760   -25.40611080    24.89004710
H       29.32501790   -24.90911100    25.76704790
H       28.76901820   -26.45111080    25.16404720
C       29.97001840   -25.15211110    23.75204850
O       31.11101720   -25.40111160    23.97504810
N       29.52801700   -24.61111070    22.61204720
H       28.53201870   -24.55111120    22.44104770
C       30.38501740   -23.91511150    21.59904860
H       31.18001750   -24.62911220    21.38504790
C       29.56101800   -23.68311120    20.24804690
H       28.64901730   -23.14811130    20.51404760
H       30.06901740   -22.97111130    19.59704780
C       29.19901850   -24.93111040    19.34804730
H       29.13101770   -25.85311130    19.92504690
C       27.88701820   -24.89311220    18.60804750
H       27.00601770   -25.05711170    19.24004750
H       27.71901700   -24.03011130    17.95104790
H       27.87201690   -25.75811200    17.93404770
C       30.42301750   -25.17011070    18.43204690
H       30.62301830   -24.35111050    17.73004720
H       31.23701860   -25.40511130    19.12804790
H       30.26101880   -26.08211140    17.84504700
C       31.05101780   -22.65211110    22.21704860
O       30.47801780   -22.06811140    23.10604860
N       32.17201610   -22.18311120    21.68104740
C       33.05401610   -22.97011180    20.80704690
H       32.57001880   -23.02511220    19.82404710
H       33.34601590   -23.95911220    21.18104740
C       34.39501950   -22.19911190    20.70404820
H       34.91001890   -22.09211160    19.74204830
H       35.17701720   -22.70811080    21.28104780
C       34.16601940   -20.79911040    21.21004870
H       34.06601720   -20.23111150    20.27704810
H       35.00401690   -20.52611160    21.86404800
C       32.80801770   -20.91511150    22.06104850
H       33.10701750   -20.95511050    23.10804750
C       31.90101810   -19.68411060    21.92904850
O       31.05901720   -19.64611050    21.04704860
N       32.31301880   -18.60211180    22.64504810
H       33.18601610   -18.59111210    23.15904810
C       31.73101810   -17.32511140    22.42504690
H       30.66501810   -17.29411130    22.65104870
C       32.25901790   -16.32611080    23.45304680
H       32.06201930   -16.71011160    24.45404820
H       33.32901760   -16.18811040    23.30304720
O       31.61501690   -15.10311130    23.24304770
H       30.91501810   -15.06211090    23.89804840
C       32.02701950   -16.91311070    21.01304820
O       33.18101880   -17.00611110    20.57804680
N       30.95601840   -16.58811190    20.25204850
H       30.07501790   -16.52711110    20.74904820
C       31.00501820   -16.04111100    18.89104840
H       29.94701770   -16.09311100    18.63404850
C       31.44301800   -14.59011170    18.86904720
H       32.47301860   -14.48611160    19.21204760
H       31.42501830   -14.21611120    17.84504700
C       30.58101840   -13.67411140    19.70304680
O       29.81601720   -12.87611100    19.18604850
N       30.62401770   -13.78911110    21.01004790
H       30.08901790   -13.14011100    21.57504840
H       31.23901750   -14.43511100    21.49004750
C       31.78901860   -16.93211170    17.83204840
O       32.25201800   -16.52911190    16.76804730
N       31.82901760   -18.19511220    18.17704770
H       31.35001750   -18.40811160    19.04404830
C       32.44401930   -19.33811190    17.44304850
H       32.37701800   -20.19011120    18.11904720
C       31.72801780   -19.68111040    16.15804860
H       32.00301740   -18.87611200    15.47704790
H       32.16801830   -20.53211210    15.63804820
C       30.23701860   -19.87211040    16.37504770
H       29.89801790   -18.94011120    16.82804680
C       29.55101780   -20.11911200    15.07304760
H       28.46101760   -20.01011090    15.13504790
H       29.79501720   -19.24711040    14.45404820
H       29.82501790   -21.09811210    14.66104790
C       29.91101840   -20.98211100    17.36204720
H       28.87101750   -21.32011220    17.28404810
H       30.47401810   -21.90911100    17.19804760
H       30.07701870   -20.73911090    18.41904830
C       33.96301650   -19.18711090    17.20804790
O       34.47401810   -19.96511080    16.44304850
N       34.59601590   -18.16711040    17.83204840
H       34.10301590   -17.64911080    18.54904750
C       36.03801730   -17.99411200    17.90004730
H       36.47601700   -17.60211180    16.98104860
C       36.39601900   -16.98611070    18.95504760
H       35.92201610   -17.22111130    19.90804860
H       37.45201870   -17.02811050    19.22104840
O       35.96901700   -15.72811130    18.54104800
H       36.59601590   -15.31111150    17.94604680
C       36.92601780   -19.18911170    18.15104870
O       36.52501680   -20.13211060    18.80004690
N       38.15801620   -19.06011200    17.64904790
H       38.42501830   -18.20611190    17.17304800
C       39.10901640   -20.19011120    17.71704860
H       38.85301590   -20.92511180    18.47904780
H       39.08601760   -20.64611050    16.72804830
C       40.63501740   -19.90811160    17.91404720
O       41.46001820   -20.73211100    17.57404710
N       40.99401860   -18.69311140    18.31804850
H       40.21101760   -18.11111070    18.59304810
C       42.30601880   -18.32211110    18.69804760
H       43.00801850   -18.49411200    17.88304710
H       42.23301700   -17.25311090    18.89904790
C       42.90001680   -18.90111160    20.01904870
O       42.29201890   -19.61111070    20.85104750
N       44.13901900   -18.54111100    20.22204780
H       44.49801640   -17.83811190    19.58604810
C       44.78001790   -18.66611100    21.55504800
H       44.56501770   -19.68211170    21.88304710
C       46.35701750   -18.60811040    21.46704860
H       46.61401750   -17.61811070    21.09004780
H       46.81801610   -18.68911170    22.45104790
C       46.98101810   -19.71611210    20.60404780
H       46.70801930   -20.67511180    21.04504780
H       46.61501690   -19.55711170    19.59004780
C       48.50301740   -19.54311180    20.50704770
H       48.88801960   -19.41811180    21.51904870
H       48.96901700   -20.44211200    20.10204700
N       48.92601780   -18.44911190    19.65104870
H       48.21401600   -17.76311110    19.44204710
C       50.17001720   -18.09611130    19.39804840
N       51.21401600   -18.79111100    19.84704780
H       51.05901720   -19.49611090    20.55404850
H       52.19601820   -18.56611060    19.77504730
N       50.43301770   -17.03211210    18.70804790
H       49.61401750   -16.61111070    18.29204750
H       51.36601640   -16.80311200    18.39704700
C       44.21901700   -17.68611150    22.55504800
O       44.09201810   -18.26511190    23.67104720
N       43.91801830   -16.48411180    22.27504730
H       44.00701900   -16.09211160    21.34504700
C       43.36101910   -15.57711120    23.25404740
H       43.10401920   -16.05911060    24.19704820
C       44.48401640   -14.48611160    23.51004790
H       45.33501820   -15.06211090    23.87204740
H       44.75201800   -13.98011110    22.58304790
C       44.10801700   -13.50411130    24.55804820
O       43.01701740   -13.51111130    25.09804730
N       44.96901700   -12.59611130    24.93004800
H       44.68301770   -12.04411130    25.73004720
H       45.94101720   -12.83611110    24.77604870
C       42.08801650   -14.81011100    22.73804860
O       42.26401900   -13.84811120    21.96604730
N       40.83601760   -15.16611100    23.08604810
C       40.55101780   -16.35411070    23.85904690
H       40.98901750   -16.16811180    24.84704780
H       41.00701900   -17.25411220    23.42604830
C       39.02801900   -16.52511220    23.84904860
H       38.69601820   -16.93211170    24.81204800
H       38.79901890   -17.17611120    22.99604800
C       38.50501630   -15.10811140    23.71804810
H       38.57101820   -14.61011120    24.69404790
H       37.46401600   -15.00311090    23.39004710
C       39.57201770   -14.47611140    22.79704860
H       39.27401730   -14.67611120    21.76704790
C       39.46801760   -12.93011090    22.99304770
O       38.61701970   -12.28611090    22.40004730
N       40.30901720   -12.28611090    23.76504710
H       40.96201710   -12.81511120    24.32904820
C       40.57701870   -10.80911160    23.84004780
H       39.59201810   -10.39111140    24.04404830
C       41.45101930   -10.56811140    24.97204780
H       42.47201920   -10.90911100    24.80704690
H       41.53401950    -9.48311140    25.04604720
O       40.90701680   -11.02311130    26.22304730
H       40.91001890   -11.97811130    26.31904790
C       40.95301820   -10.21911140    22.48404690
O       40.72901920    -9.04711150    22.21204760
N       41.50401690   -11.10211090    21.67204860
H       41.78201680   -12.01711080    22.00504680
C       42.07201770   -10.77411170    20.33104710
H       41.83301930    -9.73211100    20.12104800
C       43.65301900   -10.86411090    20.31404690
H       43.89401630   -11.92111110    20.42204860
H       44.05201720   -10.43611150    19.39404870
C       44.43301770   -10.18011090    21.55804820
H       44.15601730   -10.49311160    22.56504820
C       45.94101720   -10.47311120    21.49304770
H       46.07901760   -11.54011150    21.70904730
H       46.43601610   -10.17211150    20.56204800
H       46.49501800    -9.93011090    22.26904870
C       44.29801940    -8.72111130    21.52404790
H       43.24201970    -8.42911150    21.46104810
H       44.84701920    -8.19311140    22.31404690
H       44.78901670    -8.32311150    20.62804790
C       41.46201710   -11.57211110    19.13304710
O       42.02101900   -11.84111120    18.06504820
N       40.27201840   -12.12411120    19.50104710
H       40.05201720   -11.98811150    20.48104860
C       39.32601930   -12.91311170    18.65604780
H       39.43001940   -12.47611140    17.66304780
C       39.67801670   -14.43011090    18.61304860
H       40.75301740   -14.49011140    18.44404790
H       39.50301740   -14.84411140    19.60604860
C       38.91001890   -15.31011100    17.57404710
O       39.28501890   -16.48711200    17.31304740
O       37.90901950   -14.80311110    16.99904820
C       37.86401750   -12.80711170    19.11504750
O       37.48201750   -13.52911090    20.05304720
N       36.95401760   -12.15911100    18.34604840
H       37.26801680   -11.57111170    17.58404730
C       35.48201750   -12.16111090    18.60404780
H       35.27701950   -12.71211150    19.52204700
C       34.93901820   -10.76911160    18.96204760
H       34.95501710   -10.26111130    17.99004750
H       33.87901690   -10.77111150    19.24504850
C       35.71101760    -9.96311090    20.04004860
C       35.30601880    -9.95311160    21.38904760
H       34.56601720   -10.58011150    21.86304860
C       36.10501860    -9.26611140    22.33404730
H       35.81101610    -9.35511110    23.36904720
C       37.24301910    -8.52111150    21.95804790
O       38.03701780    -7.98511120    22.86304860
H       38.93001940    -8.01511100    22.51304820
C       37.57001880    -8.51611140    20.53804780
H       38.39501950    -7.93911120    20.14604760
C       36.78401950    -9.27911090    19.61904720
H       36.96301650    -9.40411090    18.56104850
C       34.65701680   -12.74911120    17.48904800
O       33.41801830   -12.63411140    17.59404750
N       35.27601620   -13.43611150    16.56504820
H       36.28801730   -13.42211150    16.60904690
C       34.58301930   -14.30011180    15.59504800
H       35.31701660   -14.65711120    14.87304780
H       34.23101810   -15.20111080    16.09504700
C       33.48001860   -13.67911150    14.77304740
O       33.63401790   -12.59111120    14.22804740
N       32.31701660   -14.32711120    14.84604740
H       32.25601960   -15.10111140    15.49604800
C       31.14001850   -14.04011150    13.98204800
H       31.61701770   -13.80811120    13.03004740
C       30.22601700   -15.31111150    13.93204780
H       30.28401760   -15.64211080    14.97604750
H       29.17701720   -15.07611080    13.70804790
C       30.76601790   -16.36411090    12.94504740
C       30.00101850   -16.70111080    11.76804730
H       29.06501770   -16.20511050    11.56204800
C       30.38701820   -17.68911170    10.88404750
H       29.76801870   -17.96611210    10.04404740
C       31.64801790   -18.37711140    11.11604790
H       31.93001750   -19.20311160    10.48004820
C       32.49001690   -18.00211140    12.23204800
H       33.51801680   -18.33011050    12.26504800
C       32.03701780   -17.05711170    13.20104790
H       32.73601910   -16.77911190    13.97604750
C       30.40601730   -12.78511140    14.40004730
O       29.33001710   -12.51711080    13.91904740
N       31.01901820   -11.86011120    15.20404820
H       31.97201730   -12.06211090    15.48004820
C       30.30701830   -10.76611140    15.92804810
H       29.47701840   -11.16511150    16.51004790
C       31.24401860   -10.24411110    17.02704810
H       31.51101880   -11.00211140    17.76404760
H       32.20901870    -9.91111090    16.64504810
C       30.57101820    -9.05111120    17.77304840
H       30.68901820    -8.21011160    17.08904840
H       29.51901820    -9.21111110    18.01004790
C       31.34501840    -8.80511090    19.09004780
H       32.41401670    -8.81811140    18.87604710
H       31.09901810    -7.79811140    19.42704770
C       30.99001690    -9.82811160    20.21204760
H       31.53601840   -10.71711160    19.89604760
H       31.49201770    -9.50011160    21.12204740
N       29.53601840   -10.07011130    20.47304730
H       29.35001750   -10.69111160    21.24804690
H       29.01601790    -9.22611140    20.66904830
H       29.04601860   -10.43811130    19.67004780
C       29.85301780    -9.66111090    14.95204730
O       28.67601780    -9.35811140    15.04604820
N       30.66201780    -9.25011160    13.99604800
H       31.56601720    -9.70711140    13.96204760
C       30.25001720    -8.49311160    12.76004790
H       29.81501770    -7.54711150    13.08404730
H       31.13001820    -8.29111100    12.14904790
C       29.26801870    -9.19311140    11.78904820
O       28.48701860    -8.53411100    11.19004820
N       29.28301810   -10.56211090    11.78004740
H       29.87201690   -11.12111090    12.38604740
C       28.28301810   -11.26611140    10.94104770
H       28.19101720   -10.71811100    10.00304790
C       28.86001780   -12.60011100    10.58404730
H       28.20101740   -13.10111140     9.86304760
H       29.81001850   -12.55011180    10.03804780
H       28.83801840   -13.24311160    11.47204780
C       26.87501720   -11.30211160    11.64804740
O       25.89401820   -11.39211080    10.91904740
N       26.75101850   -11.25811100    12.93104740
H       27.63101770   -11.31811140    13.43004800
C       25.52501870   -11.10711100    13.72604750
H       24.89001850   -11.89611150    13.32504750
C       25.66901780   -11.30211160    15.24604800
H       26.37701800   -12.07811160    15.53804780
H       25.95501710   -10.37011150    15.73304750
C       24.26701740   -11.74211120    15.74404810
H       23.49601750   -11.11511140    15.29804800
H       24.08101840   -12.77111150    15.43604760
C       24.05301860   -11.77411170    17.23304750
O       22.92801860   -11.92211150    17.61804770
O       24.99601750   -11.78511140    18.00404740
C       24.93501850    -9.74911120    13.54804800
O       23.74401860    -9.63211150    13.34504800
N       25.78801730    -8.65411090    13.50604820
H       26.79001810    -8.71211150    13.63904760
C       25.30101780    -7.32911110    12.99804780
H       24.39801790    -7.09411140    13.56104760
C       26.31001850    -6.22711130    13.13804820
H       27.16101840    -6.45811130    12.49704740
C       25.81001850    -4.87011150    12.79104800
H       25.71801760    -4.70011140    11.71104810
H       24.85801700    -4.60411120    13.26804730
H       26.48201750    -4.07911110    13.14204790
C       26.87301830    -6.15211150    14.59204770
H       26.04401780    -5.92311140    15.26104740
H       27.25901790    -7.09711120    14.97604750
C       28.09301760    -5.22111130    14.69004820
H       28.78801730    -5.34011130    13.85004810
H       27.89401820    -4.14611150    14.77604770
H       28.65101810    -5.33011150    15.62804790
C       24.87201690    -7.39211130    11.57504750
O       23.78801730    -6.92211150    11.22504810
N       25.70601840    -7.96911140    10.74004750
H       26.69401740    -7.96611120    10.96704770
C       25.43301770    -8.04811100     9.31204800
H       25.18401720    -7.06811140     8.90504740
C       26.57801820    -8.54611110     8.51104740
H       27.52801700    -8.03911110     8.72104740
H       26.68701740    -9.59611130     8.81104760
H       26.29901700    -8.46011160     7.45404770
C       24.12001800    -8.84511090     9.02904800
O       23.38001820    -8.33011150     8.24604800
N       23.89301870    -9.93111130     9.74304770
H       24.61701770   -10.26311110    10.36904810
C       22.64201740   -10.71111110     9.67404750
H       22.45801730   -10.83811090     8.60704800
C       22.80701830   -12.06411170    10.40204810
H       23.59301760   -12.66711140     9.94704820
H       23.00901790   -11.88511090    11.45804790
C       21.44801710   -12.83211140    10.38604740
H       21.46301840   -13.61411090    11.14604760
H       20.56401820   -12.21211150    10.53104780
S       21.31401820   -13.70911120     8.82904820
C       21.43401720   -15.46211150     9.46204760
H       21.35301780   -16.16711040     8.62504770
H       22.38901710   -15.55211160     9.99504760
H       20.51601790   -15.63511090    10.03604790
C       21.44701770    -9.85211090    10.09204770
O       20.44401740    -9.95211120     9.44804760
N       21.43701740    -9.17111110    11.25604820
H       22.30901720    -9.28611090    11.75904750
C       20.34301760    -8.44211100    11.79704760
H       19.53301810    -9.14411160    11.99204730
C       20.78001790    -7.77211140    13.07904820
H       19.87701800    -7.27811150    13.45804790
H       21.07401850    -8.57511140    13.76704790
H       21.73301700    -7.23711110    12.99204730
C       19.97301860    -7.34911110    10.76004790
O       18.82301710    -7.09111120    10.48304750
N       20.88501740    -6.82311150    10.02604770
H       21.80501750    -7.05111120    10.38304810
C       20.60901830    -5.90811110     8.90604780
H       19.94801710    -5.15911150     9.34304810
C       21.88201710    -5.22011140     8.43904780
H       22.18301770    -4.54911140     9.24304770
H       22.64901730    -5.99411150     8.48104760
O       21.78401760    -4.51311110     7.25904800
H       21.82201770    -3.58611130     7.50304790
C       19.95101740    -6.58811140     7.71304800
O       19.03501700    -6.03111120     7.16004750
N       20.45701790    -7.84711120     7.37304780
H       21.18001750    -8.26711080     7.94504790
C       19.93901820    -8.57511140     6.20404770
H       20.09601780    -8.01611140     5.28204770
C       20.73301700    -9.88311100     6.07804780
H       20.65501790   -10.49111180     6.98804760
H       20.14301870   -10.52711110     5.41604760
C       22.16701700    -9.83311180     5.71204760
C       22.75501820    -8.70811180     5.04204800
H       22.11301800    -7.85311130     4.88704780
C       24.12201690    -8.74111180     4.66404770
H       24.66701700    -7.92811110     4.20904780
C       24.84101870    -9.85411170     5.08104750
O       26.20101740    -9.87711140     4.80804780
H       26.46001820   -10.79811100     4.72704790
C       24.30101780   -10.89911170     5.79604770
H       24.88201710   -11.74011140     6.14504770
C       22.99601750   -10.88911150     6.03404760
H       22.60401730   -11.75111100     6.55404760
C       18.44901850    -8.91111090     6.52804760
O       17.55101780    -8.67011170     5.74004790
N       18.25701710    -9.37211130     7.76404760
H       19.06601720    -9.60311130     8.32704730
C       16.94201850    -9.83911130     8.23604770
H       16.69301800   -10.59011170     7.48704770
C       17.23001860   -10.51611140     9.58304790
H       18.09901810   -11.17411140     9.60804750
H       17.44101720    -9.69511130    10.26804730
S       15.74301820   -11.38811110     9.98304750
H       15.97801780   -12.54111100     9.35004810
C       15.93701740    -8.66511150     8.32004740
O       14.79901790    -8.84611130     7.88004780
N       16.40801810    -7.48311140     8.71104810
H       17.31601720    -7.38311150     9.15104770
C       15.52001760    -6.31711150     8.90204810
H       14.66301820    -6.65911150     9.48204800
C       16.14701840    -5.25211140     9.84204770
H       17.01801870    -4.83511110     9.33604810
H       15.45801730    -4.45511150    10.12204740
O       16.56401820    -5.75611110    11.06804750
H       17.42401700    -6.15211150    10.91104790
C       15.04001810    -5.76111130     7.59504800
O       13.81401820    -5.40511130     7.43304780
N       15.91001800    -5.73211150     6.56004760
H       16.88701820    -5.98911140     6.63404800
C       15.49701790    -5.30911110     5.26504760
H       14.89301780    -4.40111110     5.27904800
C       16.69701770    -4.95311120     4.39604760
H       17.23101810    -4.11111120     4.83804800
H       17.34401700    -5.81411120     4.23204760
C       16.26801870    -4.55511140     2.95704770
H       15.83301730    -5.33711150     2.33504770
H       15.53301810    -3.75411130     3.03504780
C       17.38001820    -4.02611110     2.05104780
O       17.07301710    -3.58011130     0.94904770
O       18.58101840    -4.11911150     2.29604770
C       14.53901770    -6.30011130     4.59904770
O       13.69301800    -5.94111110     3.79204770
N       14.66101740    -7.57511140     4.96704770
H       15.51501750    -7.87111140     5.42604780
C       13.72501750    -8.62811090     4.46004770
H       13.55901810    -8.58811090     3.38304780
C       14.41901780    -9.99711130     4.72804780
H       15.43801780   -10.04111100     4.34204770
H       14.67601780   -10.08311180     5.78404760
C       13.45901780   -11.21311090     4.39404770
H       12.52801800   -11.22011090     4.96104760
C       13.20701790   -11.29811100     2.90504770
H       14.18101790   -11.51411150     2.44804760
H       12.45201780   -12.06811140     2.70204780
H       12.90401740   -10.36111160     2.42104770
C       14.10901740   -12.57411100     4.89504770
H       14.23201750   -12.55911160     5.98504780
H       13.46901800   -13.40411090     4.56904790
H       15.16101740   -12.68311120     4.60204790
C       12.28601740    -8.55911160     5.13204770
O       11.31301780    -9.03211120     4.52904800
N       12.12301830    -8.11211110     6.36704780
H       12.90001770    -7.70911120     6.87804790
C       10.78901770    -7.81911130     6.96704770
H       10.14201740    -8.66711140     6.74004790
C       10.85401820    -7.58111140     8.50404740
H       11.26501750    -6.58211140     8.65404800
H        9.86101820    -7.51711130     8.94804760
C       11.78701780    -8.70711140     9.16004750
H       12.83201790    -8.46011160     8.97304820
H       11.66401770    -8.63811110    10.24104790
C       11.49301820   -10.09911160     8.67604730
O       10.35201740   -10.51811120     8.71104810
N       12.40801810   -10.97111130     8.34004780
H       11.99001790   -11.87411120     8.15004730
H       13.40401740   -10.85911080     8.48704810
C       10.12201790    -6.58711150     6.30604790
O        8.95201780    -6.63811110     6.06904790
N       10.86601730    -5.55411150     5.94504790
H       11.78801820    -5.55011130     6.36404750
C       10.31901740    -4.47811130     5.15904760
H        9.49501800    -4.05211110     5.73104760
C       11.49101730    -3.45411130     5.00804760
H       11.59301760    -2.92011140     5.96104760
H       12.44701770    -3.97811130     4.88604780
C       11.28401760    -2.30811120     4.04304790
C       11.72701740    -2.41911130     2.67304780
H       12.24101730    -3.29811120     2.31304760
C       11.40701770    -1.37611130     1.79604780
H       11.77801800    -1.43811130     0.78404770
C       10.73801800    -0.20411130     2.25604770
H       10.39701750     0.54188870     1.55404770
C       10.20501800    -0.19311130     3.55804780
H        9.76701740     0.66988870     4.03604790
C       10.54901790    -1.22611130     4.39604760
H       10.23501780    -1.15111120     5.42704770
C        9.87801740    -4.92111110     3.77704760
O        8.75001810    -4.61911150     3.39704780
N       10.66401770    -5.70011140     3.02104780
H       11.61701770    -5.83411120     3.33904770
C       10.24501800    -6.30511140     1.73804770
H        9.79401780    -5.52711150     1.12104770
C       11.50201800    -6.92811110     0.94904770
H       12.09601780    -7.56311130     1.60704780
H       11.20001790    -7.57011130     0.12204770
C       12.40801810    -5.86911150     0.39504780
H       12.79001810    -5.40211150     1.30304780
C       13.43601800    -6.50711110    -0.49195220
H       13.88101770    -7.42911150    -0.09995230
H       12.97101780    -6.82611130    -1.43295230
H       14.19001770    -5.72811130    -0.65695230
C       11.76301770    -4.73511120    -0.45895220
H       10.93701740    -4.28111120     0.10204770
H       12.55701830    -4.00511120    -0.66295220
H       11.33301730    -5.11211110    -1.39495230
C        9.07301810    -7.34411140     1.88104770
O        8.42901800    -7.55811120     0.87604770
N        8.70901780    -7.91911130     3.11604790
H        9.30601790    -7.75511120     3.91804770
C        7.53101780    -8.81911090     3.27704760
H        7.59601780    -9.53111170     2.45404770
C        7.65401790    -9.59311100     4.53304770
H        7.06801800   -10.52011110     4.51004790
H        8.70001790    -9.90511130     4.63704780
H        7.34501790    -9.05611130     5.43904780
C        6.18901780    -8.11811160     3.15004780
O        5.14201780    -8.76111130     3.11904760
N        6.22201780    -6.81611110     3.04604770
H        7.15401790    -6.41911130     3.05304770
C        5.07801770    -5.97311120     2.68904780
H        4.26701780    -6.15511130     3.39404770
C        5.34201770    -4.45111130     2.77704760
H        6.16601800    -4.13211110     2.13904790
H        4.42701770    -3.98411130     2.41404770
C        5.82101770    -3.91911130     4.19204760
O        6.04901790    -4.65211150     5.17904760
N        5.81901790    -2.58811140     4.30604790
H        6.06801800    -2.08911130     5.15104770
H        5.75101760    -1.96911130     3.50704770
C        4.59601780    -6.37111140     1.24504770
O        5.44901800    -6.61011120     0.40904780
N        3.31101780    -6.39911130     1.00404780
C        2.25601790    -5.87911130     1.87104770
H        2.39501790    -4.80211110     2.02304770
H        2.02501770    -6.50411130     2.74304770
C        0.99101780    -6.05011130     1.05004780
H        0.93201780    -5.11011120     0.48804770
H        0.08501780    -6.27511120     1.62604770
C        1.24101780    -7.12711140     0.11304770
H        0.54901780    -7.03111120    -0.73195230
H        1.10501780    -8.07811160     0.64304770
C        2.72501780    -6.82511140    -0.21695220
H        3.16801790    -7.76511140    -0.54595230
C        2.87101770    -5.72011140    -1.27895220
O        3.17801790    -4.63011120    -0.87695220
N        2.45001770    -5.99911120    -2.57295230
H        2.10501790    -6.94511130    -2.68295220
C        2.32701780    -5.10511110    -3.75895210
H        2.62101770    -4.08111140    -3.52895240
C        3.15401770    -5.50211140    -4.91095210
H        2.97401790    -6.56011150    -5.10395240
C        2.85201790    -4.64311120    -6.17895220
H        3.50801780    -4.96711110    -6.99695210
H        1.81001780    -4.75611110    -6.50095220
H        2.98101780    -3.56711130    -6.01095250
C        4.63601780    -5.14811130    -4.69095230
H        5.04001760    -5.63111110    -3.79295230
H        5.16601800    -5.53811120    -5.56895210
H        4.72201780    -4.05511140    -4.69795230
C        0.86701780    -4.95111130    -4.15895220
O        0.40701780    -3.85811140    -4.45595220
N        0.11101780    -6.05211110    -4.22995230
H        0.45601780    -6.90611120    -3.80795220
C       -1.18898220    -6.17011120    -5.02095220
H       -0.98498220    -6.01811120    -6.08095220
C       -1.59298220    -7.63011120    -4.90995220
H       -1.87198220    -7.77811150    -3.86695220
C       -2.76898220    -8.04811100    -5.78695200
H       -2.87598230    -7.40911150    -6.67195220
H       -2.70098210    -9.11311150    -6.04295210
H       -3.71198230    -7.87211130    -5.25495240
O       -0.55298220    -8.52311130    -5.26095250
H        0.10201780    -8.39711090    -4.57095240
C       -2.44998220    -5.28111120    -4.62495230
O       -3.42498230    -5.11711120    -5.36795230
N       -2.39098220    -4.77811150    -3.41695210
H       -1.60498210    -5.20011140    -2.93795230
C       -3.26798220    -3.84111120    -2.78195210
H       -4.30998230    -4.01811120    -3.04995230
C       -3.00698210    -4.12211130    -1.24595220
H       -3.60198210    -3.46511130    -0.61095230
H       -3.45098210    -5.05811120    -0.90695230
C       -1.56298220    -4.12111140    -0.77895220
O       -0.61498220    -4.56011150    -1.37195230
N       -1.31298220    -3.45811130     0.34204780
H       -0.34098220    -3.50211120     0.62404780
H       -2.05798220    -3.10611130     0.93204770
C       -2.93698220    -2.43611120    -3.19195220
O       -3.80398230    -1.71511130    -3.71295210
N       -1.71098220    -1.98211130    -3.03095220
H       -1.03398220    -2.54011130    -2.52395220
C       -1.22098220    -0.59811130    -3.25895210
H       -1.82198210     0.06588870    -2.63695220
C        0.23201780    -0.46511130    -2.80395220
H        0.79801780    -1.10711130    -3.48995230
H        0.52901780     0.58488870    -2.91595220
C        0.72401780    -0.99611130    -1.49895230
N        0.89601780    -0.25911130    -0.33495230
C        1.65301780    -0.97411130     0.47304770
H        1.84801780    -0.83411130     1.52604770
N        1.80301790    -2.23311140     0.02504770
H        2.21801780    -2.95711140     0.59504780
C        1.23801780    -2.32011130    -1.22895230
H        1.28301780    -3.18311120    -1.87595220
C       -1.42698220    -0.08611130    -4.66395240
O       -1.44398220     1.14788870    -4.85595230
N       -1.48398220    -1.02311130    -5.61595200
H       -1.48798220    -2.01811120    -5.42695240
C       -1.38498220    -0.62511130    -7.06395240
H       -0.39298220    -0.19911130    -7.21495250
C       -1.43398230    -1.95111130    -7.90295220
H       -2.42498230    -2.39411140    -7.80495210
C       -1.23698220    -1.62211130    -9.38495250
H       -1.24298210    -2.55011130    -9.96995260
H       -2.08698230    -1.06111130    -9.79295250
H       -0.35498220    -1.02611120    -9.64995190
C       -0.43398220    -2.92911120    -7.44895220
H       -0.37098220    -3.78311130    -8.13395210
H        0.57401780    -2.49811120    -7.49695210
H       -0.65998220    -3.46111130    -6.51695200
C       -2.49698210     0.29988870    -7.55095240
O       -3.61998220    -0.07711130    -7.34195230
N       -2.18398210     1.44888870    -8.19395260
H       -1.22298220     1.42188870    -8.51395230
C       -3.10698220     2.38688870    -8.78095250
H       -3.91798210     2.46888880    -8.05795190
C       -2.43698220     3.72588870    -9.02995200
H       -1.61398220     3.49388860    -9.70495220
H       -3.13398220     4.38788890    -9.54395200
C       -1.89698220     4.41488890    -7.70995240
H       -1.45898220     3.69488860    -7.01895240
H       -1.16098230     5.12788870    -8.08195210
C       -3.01698210     5.18188860    -7.02395250
O       -3.45398210     6.27088880    -7.43495230
N       -3.52298210     4.73588850    -5.87295250
H       -4.04898210     5.38988880    -5.30495210
H       -3.28398230     3.89188860    -5.36695240
C       -3.76498220     1.95088880   -10.08395200
O       -3.13198210     1.38188870   -10.96795270
N       -5.06098220     2.28288870   -10.19595240
H       -5.55498220     2.66388870    -9.39795210
C       -5.77398200     2.15388870   -11.47695260
H       -5.90198230     1.09888880   -11.71895220
C       -7.23798230     2.71288870   -11.30995180
H       -7.19798230     3.73588870   -10.93395230
H       -7.74198200     2.62188860   -12.27195260
O       -7.94398210     1.96888860   -10.32495210
H       -8.30498220     1.12388870   -10.60195260
C       -5.02698230     3.00388860   -12.58195210
O       -4.23198220     3.85388880   -12.26495270
N       -5.25279416     2.67064821   -13.85413265
H       -5.91662725     1.92341550   -14.04881992
C       -4.46559029     3.18896392   -14.97726047
H       -4.09465346     4.18331945   -14.72248613
C       -3.25813239     2.25996709   -15.17754534
H       -2.71432262     2.12832858   -14.23456781
H       -3.57901645     1.27171514   -15.52564231
H       -2.56370808     2.67214146   -15.91978479
C       -5.28688087     3.33162910   -16.27031796
O       -6.41997873     2.88677963   -16.34676840
N       -4.68671274     3.93729739   -17.29950274
H       -3.76149125     4.30873906   -17.14175120
C       -5.31005982     4.19758701   -18.60662134
H       -4.61682641     4.83294072   -19.15590203
C       -5.44744253     2.88671885   -19.41351732
H       -4.54540080     2.28832025   -19.27893018
H       -6.28919610     2.31546816   -19.02438667
C       -5.62268982     3.15118217   -20.91958319
H       -5.64920492     4.22663148   -21.08416915
H       -4.74729472     2.77236474   -21.44982399
C       -6.88378937     2.54958344   -21.55011149
O       -7.48716413     3.24864081   -22.40353167
O       -7.24298721     1.38720947   -21.25952782
C       -6.61705674     5.00759399   -18.47930248
O       -7.66847832     4.60366202   -18.94259072
N       -6.56798220     6.14588880   -17.79195210
H       -5.66398240     6.57688860   -17.63795280
C       -7.73598240     6.97688870   -17.36395260
H       -7.23898220     7.73088880   -16.75195310
C       -8.28398230     7.74688860   -18.57095150
H       -8.47798250     7.05088850   -19.38695140
H       -9.17198180     8.26388840   -18.20795250
C       -7.27698230     8.78888890   -19.02995300
H       -7.35898210     9.77288910   -18.56695180
H       -6.26498220     8.51588920   -18.73295210
C       -7.17498210     8.85688880   -20.55595210
O       -8.21498200     8.99788860   -21.23895260
N       -6.02598240     8.67188840   -21.11295320
H       -6.06398200     8.49988840   -22.10995290
H       -5.26698210     8.36788850   -20.51495170
C       -8.71398260     6.21788880   -16.45795250
O       -9.96898170     6.25188880   -16.58195300
N       -8.17198180     5.43588880   -15.54195210
H       -7.18198200     5.52188870   -15.34495260
C       -8.82098200     4.42188880   -14.73895260
H       -8.06698230     3.82688880   -14.22295190
C       -9.68498230     5.11988880   -13.57395270
H      -10.70098210     5.47288850   -13.78695200
H       -9.72398190     4.35988860   -12.78495220
C       -9.03198240     6.21388860   -12.78995230
N       -8.59998230     7.39788870   -13.34195230
C       -7.87898210     7.95388890   -12.30395220
H       -7.12298200     8.70688920   -12.47695260
N       -7.85998200     7.23488860   -11.19395260
H       -7.30998230     7.45188860   -10.37495230
C       -8.60098270     6.08688880   -11.42095180
H       -8.74498180     5.24588870   -10.75795270
C       -9.65698240     3.40188860   -15.52395250
O      -10.61798190     2.82588860   -15.02995200
N       -9.31202230     3.16033979   -16.79526894
H       -8.52253185     3.66910122   -17.18569437
C       -9.93743280     2.12063369   -17.61843758
H      -10.99316175     2.09031319   -17.38984451
C       -9.81615627     2.50322040   -19.09237417
H      -10.17326653     3.52095744   -19.24478606
H       -8.76979102     2.45048430   -19.37975345
C      -10.61783547     1.58901749   -19.99040823
O      -11.79027387     1.34122298   -19.80862825
N       -9.98403044     1.04611262   -20.98958199
H      -10.48928844     0.40894358   -21.59838553
H       -8.98848735     1.23423972   -21.12763840
C       -9.37412387     0.72321714   -17.31321714
O      -10.08681313    -0.26303854   -17.37603079
N       -8.10827270     0.64713551   -16.91000244
H       -7.57314365     1.51395199   -16.87666657
C       -7.55350288    -0.48707201   -16.17543837
H       -8.03931774    -1.40976211   -16.49603655
C       -6.05024234    -0.60861376   -16.48680707
H       -5.53634137     0.29116801   -16.15392720
H       -5.64511073    -1.46425936   -15.94456828
C       -5.80294022    -0.80418363   -17.99531429
H       -6.38152264    -1.65828310   -18.33751392
H       -6.14746296     0.06590402   -18.54972391
C       -4.33548555    -1.01539611   -18.34672332
O       -3.45561338    -0.31248920   -17.90072849
N       -4.02202732    -1.98965640   -19.17224949
H       -3.04928469    -2.12192231   -19.38204184
H       -4.73772451    -2.62962019   -19.51243591
C       -7.87915871    -0.26879046   -14.68680068
O       -7.08834835     0.28967450   -13.94255724
N       -9.11422385    -0.60575201   -14.29694254
H       -9.72045348    -1.04407373   -14.98127535
C       -9.67303979    -0.30938774   -12.96617006
H       -9.44526468     0.73134994   -12.73273634
C      -11.21266927    -0.43502351   -12.96692137
H      -11.55931625    -0.44639327   -11.93392620
H      -11.61938687     0.46606455   -13.42212633
C      -11.77245786    -1.66497544   -13.69810152
O      -11.26804111    -2.77538105   -13.45486643
O      -12.67645775    -1.51356945   -14.55559248
C       -9.02611859    -1.14973241   -11.84852829
O       -8.58505597    -0.59200535   -10.85214690
N       -8.91644611    -2.46664634   -12.04421383
H       -9.44483538    -2.85469223   -12.82806770
C       -8.19528540    -3.40911351   -11.17753578
H       -7.75106254    -2.83852870   -10.36256983
C       -9.13402675    -4.43768816   -10.51486419
H       -8.53580078    -5.01331690    -9.81502746
C      -10.23007602    -3.74864316    -9.69381704
H       -9.79836869    -2.99640060    -9.02280396
H      -10.95352572    -3.25119751   -10.35267202
H      -10.76623468    -4.48284498    -9.08241272
C       -9.79049708    -5.42492620   -11.48569037
H       -9.03977988    -5.98661500   -12.04996857
H      -10.38869334    -6.15652036   -10.93505206
H      -10.44336145    -4.90720051   -12.19900341
C       -7.03520067    -4.06870945   -11.93019222
O       -7.15932735    -4.51829753   -13.05797229
N       -5.86548390    -4.08446509   -11.29915648
H       -5.81667181    -3.66029714   -10.37955283
C       -4.57417169    -4.37273166   -11.92373800
H       -4.69924010    -5.19576754   -12.63045192
C       -4.10722038    -3.12952953   -12.70786721
H       -3.08671104    -3.29143235   -13.04888176
H       -4.73618781    -3.02839317   -13.59249373
C       -4.15990459    -1.79762856   -11.96347673
O       -4.57854404    -1.65987494   -10.83292327
N       -3.71320061    -0.75784402   -12.61736549
H       -3.61809250     0.10272697   -12.07780008
H       -3.41498660    -0.82739949   -13.57095895
C       -3.54627212    -4.83531458   -10.87339087
O       -3.73976581    -4.63524281    -9.68612814
N       -2.48387091    -5.52800707   -11.29454651
H       -2.32349451    -5.62163593   -12.29152221
C       -1.73078810    -6.40344692   -10.37772205
H       -2.34401771    -6.60953530    -9.49950657
C       -1.49244543    -7.74699198   -11.06400086
H       -1.15531662    -8.46052188   -10.31032241
H       -2.42906858    -8.10655743   -11.49246622
O       -0.50284815    -7.66178740   -12.07368121
H       -0.87917229    -7.30145701   -12.90138640
C       -0.39854571    -5.85954070    -9.85188496
O        0.00299372    -6.21916678    -8.76084643
N        0.32501780    -5.07611130   -10.65795230
H       -0.04198220    -4.82211110   -11.56695270
C        1.79001780    -4.70811130   -10.55595210
H        1.90001790    -4.30511140   -11.56195260
C        1.96501780    -3.42411140    -9.66095260
H        1.04201780    -2.85711120    -9.77995200
H        2.03001790    -3.62911130    -8.59295270
C        3.19301770    -2.63711120    -9.98795220
H        3.95201780    -3.38811140   -10.20895200
C        2.97701790    -1.67511130   -11.13595200
H        2.98401780    -2.22811130   -12.08395200
H        2.05901790    -1.11811130   -10.91195200
H        3.81301780    -0.96811130   -11.19895270
C        3.83201790    -2.10911130    -8.70695210
H        4.68401770    -1.48211130    -8.99695210
H        3.11601780    -1.58311130    -8.06395240
H        4.18601800    -2.89011120    -8.02295210
C        2.69101790    -5.93711140   -10.22095200
O        3.77001790    -5.80111120    -9.65995220
N        2.21701790    -7.20311120   -10.52895260
H        1.22601780    -7.28111120   -10.72295190
C        2.88801790    -8.46311090   -10.27695180
H        2.98301790    -8.69511130    -9.21595190
H        2.34701780    -9.23811150   -10.81895260
C        4.32101770    -8.43811130   -10.85595230
O        5.03901770    -9.19211100   -10.24595260
N        4.68201780    -7.67411140   -11.92095180
H        3.97301770    -7.22111130   -12.48695180
C        6.05201770    -7.78711130   -12.44395260
H        6.27101800    -8.85411170   -12.49395180
C        6.15801760    -7.22811130   -13.84895230
H        5.77601770    -7.95511150   -14.56495190
H        5.63601780    -6.27411130   -13.79595180
C        7.56801800    -7.01411150   -14.36995220
H        8.00101760    -6.23811150   -13.73795220
C        8.46101760    -8.25911140   -14.43295190
H        8.06301780    -8.84511090   -15.26995180
H        9.53001790    -8.13511090   -14.64695260
H        8.37601760    -8.87611100   -13.52995200
C        7.47601800    -6.39711140   -15.73595240
H        7.15301800    -5.35111140   -15.66795250
H        8.51101780    -6.29111150   -16.08395200
H        6.82401800    -6.91011140   -16.45395280
C        7.08401780    -7.21711110   -11.39695260
O        8.25101760    -7.63711120   -11.38195230
N        6.73101760    -6.17011120   -10.67695240
H        5.81301780    -5.81911130   -10.92295270
C        7.41601800    -5.55811120    -9.50195220
H        8.47001740    -5.37611150    -9.71595190
C        6.77101800    -4.19511130    -9.22495270
H        5.69401790    -4.36111120    -9.22995190
C        7.25201800    -3.61711120    -7.82895230
H        6.74901770    -4.11511140    -6.99095200
H        8.33001800    -3.72411130    -7.65595250
H        6.99801780    -2.55711130    -7.70595220
C        7.09601780    -3.04911140   -10.25195220
H        6.48801800    -2.19411130    -9.95695210
H        8.11601730    -2.75811120   -10.00095270
C        6.77901790    -3.30811120   -11.70295240
H        6.80901770    -2.38211130   -12.29095270
H        7.53901770    -4.01511140   -12.05795190
H        5.80501790    -3.78211140   -11.87595270
C        7.34901760    -6.47111130    -8.21395210
O        8.32601740    -6.48711110    -7.46595240
N        6.22901770    -7.26911120    -8.03995230
H        5.50201800    -7.08811140    -8.72095200
C        6.08301780    -8.25411130    -6.96095230
H        6.20601800    -7.73311140    -6.01195240
C        4.71501780    -8.90211110    -6.78995230
H        4.00501780    -8.08111100    -6.89495230
H        4.57001780    -9.67511180    -7.54395250
O        4.51001790    -9.49011140    -5.53095250
H        3.64501790    -9.38011170    -5.13095240
C        7.11401800    -9.39011100    -7.14395240
O        7.65501790    -9.77211090    -6.15195230
N        7.32901760    -9.87611100    -8.40095230
H        6.69601770    -9.57411100    -9.13295270
C        8.29901790   -10.93511100    -8.66495230
H        8.36901760   -11.65111160    -7.84695240
C        7.95401760   -11.70811180    -9.93595220
H        8.70201780   -12.46511170   -10.17195220
H        6.99301770   -12.21411130    -9.85695270
O        7.97801780   -10.84111120   -11.05995180
H        7.64301780   -11.33911130   -11.80995180
C        9.72501750   -10.28411100    -8.55495260
O       10.61601730   -10.92111110    -8.04695220
N        9.89201740    -8.97111130    -8.99495220
H        9.12401770    -8.48511120    -9.44295220
C       11.26201820    -8.32611080    -8.94295220
H       12.02201750    -8.90511130    -9.46695230
C       11.19801810    -6.94111110    -9.51795200
H       10.19501780    -6.52311130    -9.43895240
H       11.79001810    -6.27911140    -8.88595200
C       11.59301760    -6.75811150   -10.98695180
H       12.67801760    -6.78211120   -11.08395200
H       11.07101820    -7.43811130   -11.65995220
C       11.17201810    -5.36211110   -11.41095260
H       11.31301780    -5.20511150   -12.48095230
H       10.09001830    -5.23511120   -11.37995240
N       11.88001820    -4.28411150   -10.69295220
H       12.80901810    -4.53311110   -10.38295270
C       11.47101780    -3.11111140   -10.23795220
N       10.49001790    -2.55111120   -10.80395220
H       10.23501780    -2.89211130   -11.71995260
H       10.19701770    -1.64711130   -10.46395210
N       12.03601740    -2.43111130    -9.32895180
H       12.98201750    -2.52311130    -8.98795220
H       11.60101800    -1.62411130    -8.90595250
C       11.69401740    -8.27211090    -7.52895210
O       12.72401810    -8.76511100    -7.11395220
N       10.87801740    -7.70211120    -6.59195230
H        9.99201770    -7.30111120    -6.87495230
C       11.27501770    -7.61011120    -5.18495230
H       12.33801750    -7.42311140    -5.33895210
C       10.50001810    -6.40311150    -4.62895200
H        9.47301770    -6.50511120    -4.98095230
H       10.65401740    -6.40411140    -3.54995230
C       11.04901790    -5.11511140    -5.23595240
H       10.86201760    -5.04911140    -6.30695250
H       10.43301770    -4.29211140    -4.87295250
C       12.47701740    -4.74011140    -4.97895240
H       12.62001800    -4.85511110    -3.90495230
H       13.19901750    -5.33611110    -5.53795240
C       12.77101800    -3.31611130    -5.39695220
H       12.51801780    -3.20211120    -6.45095210
H       12.03501800    -2.73311140    -4.84195230
N       14.11401750    -2.76011130    -5.06195210
H       14.23501780    -2.83911130    -4.06195210
H       14.81901740    -3.24211120    -5.60095210
H       14.09301760    -1.79511130    -5.35695220
C       11.12801740    -8.88911150    -4.35395240
O       11.53901770    -8.93011090    -3.15795230
N       10.45101740    -9.91411110    -4.91895250
H        9.90401740    -9.77111150    -5.75895210
C       10.55001740   -11.21411130    -4.24695210
H       10.62201790   -11.09511090    -3.16595220
C        9.48501780   -12.09811120    -4.73095230
H        9.49701790   -12.20311160    -5.81595230
C        9.29601760   -13.37911130    -3.88395210
H       10.23601820   -13.93811130    -3.96395230
H        9.05401800   -13.25611110    -2.82095220
H        8.55301760   -14.09211160    -4.26395230
O        8.32101820   -11.51411150    -4.27695230
H        7.95701790   -10.99411110    -4.99695210
C       11.90101810   -11.75311090    -4.55195240
O       12.56301780   -12.37511160    -3.72695230
N       12.44401740   -11.49911120    -5.76695200
H       11.93001750   -11.04711150    -6.51495220
C       13.82001780   -11.82011130    -6.06295200
H       13.88701820   -12.90811160    -6.05095240
C       14.20701790   -11.48411080    -7.55495210
H       13.57801820   -12.10011100    -8.19795230
H       14.17001820   -10.43511100    -7.84995220
O       15.57901760   -11.82811160    -7.77495240
H       15.95401760   -11.16811080    -8.36195180
C       14.90501790   -11.28511140    -5.12095210
O       15.56501770   -11.97411160    -4.38795230
N       14.83401780    -9.98411080    -4.90795230
H       14.35301780    -9.41711140    -5.59595200
C       15.55801770    -9.18811130    -3.93695240
H       16.60601810    -9.27111150    -4.22595210
C       15.13701820    -7.68711140    -3.93995210
H       14.98301790    -7.35911130    -4.96795230
H       14.12301830    -7.64111140    -3.54195210
C       16.00801850    -6.62911130    -3.17795230
H       15.53001790    -5.66611150    -3.35595230
H       15.93301770    -6.88711120    -2.12195230
C       17.44001770    -6.43011140    -3.59795240
O       17.99301720    -5.50411130    -2.93795230
O       18.14301870    -7.05411150    -4.48495240
C       15.40501790    -9.73811150    -2.51095220
O       16.31601720    -9.74111180    -1.73595230
N       14.20301820   -10.17611120    -2.11895230
H       13.39601800   -10.13511090    -2.72995230
C       13.94301800   -10.85411170    -0.91495230
H       14.27801800   -10.26711080    -0.05995230
C       12.42601780   -10.98911090    -0.78495220
H       12.13201810   -11.12311170     0.26404770
H       11.89501760   -10.09311100    -1.12995230
H       12.07101820   -11.91411110    -1.25495230
C       14.71501830   -12.19411090    -0.76395230
O       15.43401810   -12.41811080     0.22204770
N       14.61001780   -13.08411120    -1.76195230
H       14.02501770   -12.81411170    -2.54295230
C       15.19201760   -14.42211150    -1.79795230
H       15.08401780   -14.92711160    -0.83795230
C       14.55401800   -15.32411100    -2.88695220
H       14.70301820   -14.88711170    -3.87495230
C       15.08301730   -16.75011060    -2.89495230
H       14.99801830   -17.19211200    -1.89395230
H       14.59601780   -17.41111180    -3.62295220
H       16.15801810   -16.73311040    -3.11195230
C       13.07101820   -15.41011140    -2.71495220
H       12.52101800   -14.48111150    -2.91295220
H       12.71401790   -16.08411220    -3.50395230
H       12.83601760   -15.86911110    -1.74695230
C       16.70601840   -14.30511090    -1.91395220
O       17.40301700   -15.11811160    -1.35095230
N       17.22001840   -13.25111100    -2.56395220
H       16.59501840   -12.64411160    -3.07995220
C       18.65901760   -12.95911120    -2.62195230
H       19.10301780   -13.94611170    -2.75195220
C       18.91201780   -12.02411170    -3.73695230
H       18.41201780   -12.39811130    -4.63095240
H       18.43601800   -11.04911140    -3.62995220
C       20.38501740   -11.76211170    -4.14795210
H       20.44001770   -10.84511090    -4.73495240
H       21.03501700   -11.64811130    -3.28095220
C       21.01001740   -12.91811080    -5.04795220
O       22.14801790   -12.69911100    -5.58295200
O       20.45401760   -14.01911160    -5.11495210
C       19.30701830   -12.47911170    -1.34295230
O       20.26001740   -13.06811140    -0.85495230
N       18.69501690   -11.44511130    -0.68095230
H       17.89901730   -10.93211170    -1.04295230
C       18.95801730   -11.14211080     0.74104770
H       19.95901870   -10.71111110     0.74904780
C       17.95401760   -10.03811170     1.26104770
H       16.92101860   -10.35711100     1.12404780
C       18.20401760    -9.94911100     2.78704790
H       19.21201710    -9.56011100     2.97904780
H       17.47401810    -9.26211170     3.23404770
H       18.08001710   -10.92711160     3.26804780
C       18.29001810    -8.65411090     0.60704770
H       19.24401860    -8.27611160     0.97404770
H       18.37601850    -8.73911090    -0.47595220
C       17.14601710    -7.71211150     0.92604770
H       16.89501760    -7.16411110     0.01004770
H       16.23501780    -8.28111170     1.14904770
H       17.31801800    -6.93711140     1.68304780
C       19.04001810   -12.38211150     1.65304780
O       19.85301780   -12.52111150     2.53904770
N       18.14201740   -13.37311170     1.44104780
H       17.45401760   -13.26411150     0.70504770
C       18.14501760   -14.61511140     2.15604780
H       18.25501820   -14.36711120     3.21204780
C       16.73601720   -15.11911110     1.95904780
H       16.07001690   -14.32011130     2.28604770
H       16.51701740   -15.34211160     0.91404780
C       16.53001790   -16.42311100     2.78904770
H       17.45901870   -16.82711220     3.19104770
C       15.59901810   -16.24011040     4.00204750
H       15.59001830   -17.19911190     4.53404760
H       15.97501750   -15.46111110     4.67504790
H       14.59001830   -15.91611100     3.71604780
C       15.88901810   -17.52211190     1.97704780
H       16.39701840   -17.62511060     1.01104770
H       16.10901830   -18.48411180     2.45704770
H       14.81401820   -17.50911140     1.76004780
C       19.25301740   -15.56911090     1.70104780
O       19.82901760   -16.25111200     2.53004770
N       19.77401730   -15.55911160     0.44404770
H       19.17101860   -15.12711140    -0.24495220
C       21.06501770   -16.12611200     0.09404770
H       21.03301810   -17.21211050     0.19104770
C       21.31601720   -15.93911170    -1.41595220
H       20.39401820   -16.19611170    -1.93895220
H       21.62401770   -14.91911130    -1.64595220
C       22.54201700   -16.83111190    -1.90495230
H       23.49301720   -16.53211210    -1.46495220
H       22.33501820   -17.82711220    -1.51295220
C       22.62701800   -16.77611160    -3.45795230
H       22.39401820   -15.77011110    -3.80495210
H       23.64601710   -17.03011130    -3.74995230
C       21.87201690   -17.85511210    -4.26195240
H       22.61701770   -18.52711110    -4.68795200
H       21.33301730   -18.45611190    -3.52995230
N       20.81701850   -17.36211200    -5.09195230
H       21.19101720   -16.70911220    -5.76595210
H       20.35801700   -18.08011050    -5.63495210
H       20.12801740   -16.99911120    -4.44895220
C       22.22101780   -15.63511090     1.02304780
O       23.08601760   -16.38111110     1.39904770
N       22.23901750   -14.29711150     1.32004770
H       21.48201750   -13.70611100     0.99904780
C       23.18701740   -13.66511150     2.13904790
H       24.20301820   -13.89711090     1.81904770
C       22.96701810   -12.15411090     2.14904790
H       22.05101780   -11.94711110     2.70104770
H       23.84601780   -11.78411100     2.67704770
C       22.98401830   -11.36811160     0.90204780
H       22.25601770   -11.78811170     0.20804770
C       22.43001750    -9.92111110     1.24604770
H       21.61701770    -9.96011160     1.98204780
H       23.23001860    -9.47311120     1.85004770
H       22.15801810    -9.30611130     0.38004770
C       24.31901740   -11.27111150     0.19104770
H       24.32601740   -10.63311100    -0.70095220
H       25.05601690   -10.90711120     0.91804770
H       24.58401870   -12.24911120    -0.22795230
C       23.09501840   -14.23411080     3.57904770
O       24.12201690   -14.69011120     4.07004790
N       21.85501860   -14.21711160     4.14504770
H       21.10101700   -13.74211120     3.66404770
C       21.46301840   -14.91811080     5.42204760
H       21.93801690   -14.49911120     6.30904770
C       20.01901820   -14.84911160     5.66104790
H       19.40401840   -15.11311150     4.80004790
H       19.68901820   -15.48911090     6.48004770
C       19.45201870   -13.41611100     5.75304790
H       19.87101750   -12.91311170     6.62404780
H       19.79101750   -12.78411100     4.93204780
S       17.66201780   -13.23711110     5.90504790
C       17.52801700   -13.78811170     7.59804770
H       16.52701760   -13.81911090     8.04604820
H       17.94501690   -14.80311110     7.60104750
H       18.12901690   -13.16611100     8.27204800
C       21.86401750   -16.40711210     5.37004760
O       22.45301820   -16.91411210     6.33104750
N       21.60801700   -17.18911170     4.31504770
H       21.01101880   -16.66411210     3.68704770
C       21.90401840   -18.59811210     4.24904780
H       21.40401840   -19.26011090     4.95604750
C       21.48901750   -19.18911170     2.88204770
H       21.90201760   -18.57311060     2.08304790
H       21.90901760   -20.17611120     2.68904780
O       20.11101720   -19.09311100     2.74104790
H       19.97801780   -18.17311100     2.50304770
C       23.40501790   -18.94011120     4.34704780
O       23.80201720   -19.91911130     4.98704770
N       24.24601750   -18.26911160     3.58504770
H       23.89501760   -17.51611140     3.00404760
C       25.71901700   -18.47011180     3.56204770
H       25.89601710   -19.52811050     3.37104770
C       26.29601860   -17.53311160     2.46604780
H       25.85201840   -16.55311200     2.63904790
C       27.80401800   -17.33211140     2.42404770
H       28.16901780   -16.62111090     1.67204770
H       28.32401850   -17.16611100     3.37504770
H       28.25501820   -18.29011150     2.13804770
O       25.93201830   -18.04611210     1.17504780
H       24.98301700   -18.17611120     1.10304770
C       26.27201840   -18.02011110     4.92204760
O       27.28201870   -18.49911120     5.34004780
N       25.62301830   -17.05611040     5.53704790
H       24.77801700   -16.66711040     5.13804770
C       26.13701820   -16.49511150     6.77804760
H       27.19901850   -16.26211170     6.71204760
C       25.47301860   -15.16311170     7.15304760
H       24.39101790   -15.09611130     7.26504760
C       25.98401830   -14.70411110     8.50004770
H       25.42601780   -15.19111160     9.30904770
H       27.03801730   -14.87311170     8.75404740
H       25.83401870   -13.61811160     8.54404740
O       25.93201830   -14.13711170     6.37704750
H       25.61001780   -14.23111150     5.47704790
C       25.99401860   -17.54211040     7.87204790
O       26.93401720   -17.85211180     8.57604790
N       24.84701730   -18.14811130     7.98004770
H       24.17901800   -17.84011080     7.28304770
C       24.43401720   -19.20911220     8.87404730
H       24.61401750   -18.85811040     9.89104750
C       22.95801730   -19.49111180     8.68204780
H       22.48801800   -18.51511190     8.85004810
H       22.76301770   -19.77111050     7.63904760
C       22.32401850   -20.52411080     9.57004740
C       21.06001850   -20.97111130     9.21604730
H       20.66301730   -20.57711220     8.29304790
C       20.35201840   -21.82011220    10.02604770
H       19.37801740   -22.19911190     9.75504780
C       20.82901760   -22.08011050    11.31904790
H       20.28201870   -22.79211040    11.91904740
C       22.09801860   -21.72011180    11.67804810
H       22.45501710   -22.12811090    12.61204810
C       22.92001720   -21.01911160    10.73504730
H       23.92501830   -20.73711200    11.01104740
C       25.25501820   -20.55811120     8.68804740
O       25.86901860   -21.06111150     9.56904790
N       25.26501850   -21.02411080     7.48804760
H       24.53001790   -20.64711190     6.90204760
C       26.00601770   -22.24911120     6.99104790
H       25.65401840   -23.11711120     7.54704760
C       25.70401760   -22.33811190     5.50004770
H       24.62701800   -22.41411210     5.35004760
H       25.97201730   -21.42011070     4.97804780
C       26.45201870   -23.50111200     4.84904770
H       27.54201700   -23.49211120     4.85104750
C       25.93801690   -24.81811140     5.52504780
H       26.32601740   -24.81711200     6.55104780
H       24.84801860   -24.93111040     5.58204790
H       26.35001750   -25.70911220     5.03404760
C       26.13301850   -23.63811110     3.34204770
H       26.71001820   -22.83711050     2.86504770
H       26.51101880   -24.57011220     2.90404770
H       25.04701810   -23.48511120     3.31304760
C       27.49701690   -22.17511180     7.21004770
O       28.05601690   -23.24811170     7.43004750
N       28.08501820   -21.06511120     6.86204770
H       27.61701770   -20.22911070     6.53404760
C       29.52101710   -20.93211170     7.30104780
H       30.07101820   -21.77111050     6.87704750
C       30.20801730   -19.74011040     6.58204790
H       29.55401800   -18.90511130     6.83404780
C       31.66401860   -19.38211060     7.11004780
H       31.48001860   -18.99711040     8.12004760
H       32.32401660   -20.25011060     7.23104760
H       32.18901820   -18.63411140     6.50404790
C       30.39901730   -20.03911210     5.06604770
H       29.37701800   -20.01311110     4.66804790
H       30.87201690   -19.24911120     4.47104790
H       30.90001870   -20.99511150     4.86804770
C       29.73201750   -20.92011070     8.80104730
O       30.62101750   -21.61611180     9.27604770
N       28.86101720   -20.32511140     9.58004760
H       28.20301820   -19.70811080     9.12004760
C       28.71501730   -20.68811040    11.01004790
H       29.58501820   -20.34411050    11.57004740
H       27.84601780   -20.14511110    11.38004780
C       28.46401790   -22.11511040    11.40404800
O       29.15301700   -22.59011080    12.25904750
N       27.50401690   -22.85311130    10.72404770
H       27.06401820   -22.39411160     9.93504810
C       27.35201840   -24.26011090    10.95904730
H       27.25001720   -24.36211200    12.03904820
C       26.17301750   -24.98611070    10.26304820
H       26.19601820   -24.70911220     9.20904730
H       26.31201740   -26.05711170    10.41104790
C       24.85801700   -24.50511170    10.81304740
H       24.86201860   -23.42311100    10.94204810
C       23.67101860   -24.87511060     9.90604780
H       23.91501810   -24.69711110     8.85104750
H       23.42901800   -25.92611120    10.10704800
H       22.79801750   -24.26311110    10.16804790
C       24.58601760   -25.05111120    12.21104810
H       25.34101870   -24.64611050    12.89704800
H       23.67201810   -24.61411090    12.63104820
H       24.44901850   -26.13711170    12.29304790
C       28.71801760   -25.01811220    10.70304780
O       29.12601850   -25.85411070    11.52604770
N       29.42001720   -24.62111090     9.63504790
H       28.98201750   -23.97911070     8.98604770
C       30.69301800   -25.18211170     9.27304740
H       30.66101840   -26.27011110     9.22204780
C       31.12801740   -24.88111110     7.82204770
H       31.34101870   -23.81211090     7.82904770
H       32.12301640   -25.25311090     7.57704780
S       30.00101850   -25.26411060     6.45404770
H       28.95401760   -24.47611050     6.71604780
C       31.74901770   -24.87211040    10.33604810
O       32.58001710   -25.77111050    10.61604790
N       31.73301700   -23.65911100    10.84704780
H       31.05501750   -22.99611090    10.49004750
C       32.60101700   -23.35311130    12.01804730
H       33.61401750   -23.69911190    11.81404780
C       32.49801640   -21.82611080    12.19304750
H       32.89001850   -21.39611050    11.27204800
H       31.46201710   -21.59311100    12.43904780
C       33.37901690   -21.26111220    13.33904740
H       32.96201710   -20.35711100    13.78204730
H       33.45201870   -21.94911190    14.18104740
C       34.84701920   -20.76011090    12.92404750
O       35.22901920   -20.83011050    11.76504800
N       35.71001820   -20.40211110    13.91604800
H       36.63301850   -20.08711050    13.64204790
H       35.34101870   -20.21111110    14.84004780
C       32.14301680   -24.05111120    13.27804760
O       33.02501680   -24.37211040    14.08204750
N       30.91401860   -24.46911050    13.52004810
H       30.25801850   -24.27311130    12.77404790
C       30.54801750   -25.21811100    14.66704750
H       31.10201840   -24.83511160    15.52404790
C       29.09701730   -25.00211140    15.00504780
H       28.52101710   -25.17711070    14.08804800
H       28.76201820   -25.72111130    15.76204780
H       28.82501790   -23.97311210    15.27104760
C       30.83001710   -26.69511220    14.54804800
O       31.04001810   -27.40511130    15.48304750
N       30.92101860   -27.22311210    13.31704810
H       30.55601690   -26.74811170    12.50104810
C       31.40301700   -28.69511220    13.08704760
H       30.87701800   -29.34411050    13.78704740
C       30.92601780   -29.16411210    11.66704750
H       31.15201760   -28.36411090    10.96204760
C       31.58601760   -30.38211060    11.17404750
H       31.38601880   -31.21411130    11.86004730
H       31.12301830   -30.69911190    10.23104760
H       32.66601940   -30.37011150    10.98404790
C       29.39701840   -29.21611210    11.69604780
H       29.02701760   -30.10411070    12.20904730
H       29.02401730   -28.29311180    12.13904760
C       28.75001720   -29.25111200    10.26404760
H       27.65601730   -29.32911110    10.23904800
H       29.04001810   -28.37511060     9.66904740
H       29.14901730   -30.17911150     9.83704760
C       32.88901900   -28.87911220    13.46104810
O       33.25001910   -29.78811070    14.21604730
N       33.83501820   -27.95011140    13.03004740
H       33.51001740   -27.31511120    12.31004810
C       35.24201970   -27.75111200    13.47504810
H       35.70001600   -28.66511150    13.09704780
C       35.86101910   -26.48611070    12.87504770
H       35.10201640   -25.70511050    12.91704750
H       36.65001680   -26.15011220    13.54804800
C       36.34201810   -26.65111160    11.41404820
O       37.07701870   -27.61111070    11.07304760
O       35.95001600   -25.77311130    10.65904810
C       35.29101940   -27.81711200    14.99704740
O       36.41501620   -28.03211210    15.42504790
N       34.29001620   -27.41811180    15.72904780
H       33.34901810   -27.31111150    15.37004760
C       34.40001680   -27.16011050    17.17104720
H       35.39501950   -27.01511190    17.59204860
C       33.76201630   -25.78611180    17.51104740
H       32.83301930   -25.71611210    16.94404790
H       33.48301700   -25.70611190    18.56104850
C       34.72301860   -24.59011080    17.18604850
H       35.15501790   -24.76911160    16.20204730
C       34.11301800   -23.20711140    17.10204700
H       34.87001800   -22.41411210    17.06504820
H       33.58301930   -23.16411210    16.14304730
H       33.35901640   -23.22311210    17.89904790
C       35.93301770   -24.41711040    18.11904720
H       36.75101850   -25.11211200    17.89304730
H       36.40801620   -23.43011090    18.05904770
H       35.64101790   -24.67011070    19.14604760
C       33.72001650   -28.34111210    17.92904850
O       33.89001850   -28.47011180    19.15304760
N       32.91601940   -29.16611100    17.26104740
H       32.50401690   -28.82111170    16.40204810
C       32.50701900   -30.57011220    17.77404790
H       32.53801730   -30.54411130    18.86304860
C       31.08001710   -30.91811180    17.34904860
H       31.01601790   -31.11211200    16.27804760
H       30.84001730   -31.88611220    17.78804780
C       30.04101750   -29.94911190    17.80104830
H       30.00601770   -29.10111050    17.11704830
H       29.04201700   -30.38411140    17.76404760
C       30.22701840   -29.36911200    19.19604680
H       30.63601880   -30.20411110    19.76404760
H       31.04201700   -28.64511110    19.21104810
N       29.04201700   -28.81511120    19.75204850
H       28.35301780   -28.43011090    19.12204740
C       28.81601720   -28.63611220    20.95704840
N       29.55701830   -28.96311190    22.01904870
H       30.34601780   -29.56511120    21.83304790
H       29.38701820   -28.63511090    22.95904730
N       27.73701860   -28.06411170    21.24504850
H       27.10301780   -27.84411050    20.49004750
H       27.53501700   -27.87411120    22.21704860
C       33.52301790   -31.69511220    17.30604740
O       33.45101930   -32.78010940    17.84504700
N       34.40701680   -31.35411070    16.39804840
H       34.25001910   -30.39711190    16.10604860
C       35.34001920   -32.31911090    15.73004820
H       34.74101640   -33.04911040    15.18504810
C       36.24501800   -31.50111200    14.76004790
H       35.50601960   -31.08811190    14.06204800
H       36.74701690   -30.66511150    15.26304820
C       37.25501630   -32.24211120    14.04404740
N       38.42801670   -32.72611240    14.58904740
C       39.33101650   -32.86411290    13.60304740
H       40.37601850   -32.89711000    13.87604810
N       38.76001740   -32.43311310    12.46304800
H       39.33801650   -32.32911300    11.64104750
C       37.39801790   -32.07411190    12.65704730
H       36.66201780   -31.70111080    11.95904730
C       36.07901760   -33.26811220    16.73104860
O       36.26201630   -34.47111130    16.49404720
N       36.55101780   -32.71611020    17.84304810
H       36.45701600   -31.72111130    18.01004790
C       37.23701860   -33.41911320    18.88304710
H       38.07301710   -33.87710950    18.35204700
C       37.79401780   -32.40111160    19.91504860
H       36.93501660   -31.82011220    20.25004770
H       38.03701780   -33.04711150    20.75904850
C       39.03001790   -31.59911160    19.58904840
H       39.24001690   -30.97411160    20.45704840
C       40.34001920   -32.37311170    19.14504810
H       40.79101940   -33.05010990    19.88104820
H       40.17201610   -32.86411290    18.17804720
H       41.13601680   -31.63811110    18.97004700
C       38.68901820   -30.42911150    18.65404700
H       37.69501880   -30.07611080    18.95704840
H       39.45101930   -29.64711190    18.75904850
H       38.65001680   -30.70511050    17.59304810
C       36.40201950   -34.50011060    19.60504720
O       37.00601960   -35.37611010    20.15304760
N       35.07101820   -34.42711260    19.58604810
H       34.66501620   -33.54310990    19.30404850
C       34.16701890   -35.43910980    20.14904790
H       34.44401930   -35.95310970    21.06904790
C       32.85101700   -34.73511120    20.41004750
H       33.12701800   -33.84910960    20.98204800
H       32.46501920   -34.24611280    19.51504710
C       31.75501820   -35.55611040    21.01704790
H       30.81501770   -35.00811000    21.08704760
H       31.51501850   -36.45011140    20.44104770
C       32.26601790   -35.99211120    22.40304760
O       32.82401660   -35.16311260    23.11504750
O       31.98301700   -37.15411000    22.80104830
C       33.93901820   -36.63511280    19.17704770
O       33.98101810   -37.76511000    19.64604760
N       33.70301820   -36.29611210    17.89004710
H       33.58101650   -35.33311080    17.59904860
C       33.63801960   -37.32711030    16.89104840
H       34.41801830   -38.07011030    17.05804820
C       32.26601790   -38.08211140    16.87404820
H       32.17801670   -38.55811310    17.85004810
H       31.55401800   -37.25711060    16.87404820
C       32.04301830   -38.97111130    15.65804770
H       31.01601790   -39.30611040    15.51204780
H       32.28901670   -38.41911320    14.75104810
C       32.96801760   -40.16611100    15.73604770
O       34.22301860   -39.99711230    15.73504730
O       32.47301860   -41.30311200    15.93104740
C       33.87101750   -36.66711040    15.52704810
O       33.61601640   -35.46010970    15.29204750
N       34.34201810   -37.42311100    14.48404790
H       34.37501910   -38.43411250    14.54704760
C       34.53901670   -36.79611210    13.19404790
H       33.70001600   -36.11411290    13.06104760
C       35.83401870   -35.94111250    13.07704730
H       35.85201640   -35.28411100    13.94604780
C       37.10201640   -36.83111190    13.08804800
H       37.17201610   -37.31711200    14.06904790
H       37.07101820   -37.67111210    12.38204770
H       38.00801850   -36.23810960    12.91604800
C       35.87401960   -34.99611280    11.86804770
H       36.83001710   -34.48711010    11.98604770
H       35.86401750   -35.49311070    10.89804740
C       34.77901840   -33.93811040    11.97704790
H       33.80501940   -34.43811040    11.92004780
H       34.82501600   -33.42211150    12.94404790
H       34.71401600   -33.21611020    11.15304760
C       34.45601650   -37.83011250    12.05204770
O       34.82501600   -38.96311190    12.14604760
N       34.04001620   -37.32810970    10.87304780
H       34.07301710   -36.32711030    10.72404770
C       33.51601790   -37.99510960     9.66004750
H       33.29601670   -37.19911190     8.94704820
C       34.57701870   -38.89711000     9.00704770
H       34.70601650   -39.83711240     9.54304790
H       34.22401810   -39.20711140     8.02404790
C       35.92801670   -38.19211200     8.73104760
H       35.73801800   -37.12211230     8.64504810
H       36.59701920   -38.44311140     9.55504800
C       36.61401750   -38.80311200     7.47804780
O       36.81801610   -40.05811310     7.44904760
O       36.96901700   -38.06511310     6.48804760
C       32.20001600   -38.74611280     9.79704760
O       31.41301730   -38.74411010     8.84304810
N       31.99701690   -39.43811040    10.92804810
H       32.67501830   -39.28711320    11.66504760
C       30.74601750   -40.10711290    11.28404810
H       30.35701750   -40.62811280    10.40904810
C       30.93901820   -41.20911030    12.37604810
H       31.03701780   -40.71611020    13.34304810
H       29.93901820   -41.64411160    12.37304780
C       32.11801910   -42.22611240    12.07704730
H       33.02601620   -41.62411120    12.03504750
H       32.16901780   -43.11011120    12.71304800
C       32.07401660   -42.80111310    10.62704750
O       31.05101780   -43.45411300    10.27304740
O       33.06901930   -42.71511080     9.86704730
C       29.55801770   -39.22511290    11.77504730
O       28.44601820   -39.79811100    11.91804790
N       29.81401820   -37.93210980    12.00504780
H       30.77701760   -37.68411250    11.81204800
C       28.79801750   -36.88111110    12.16904740
H       28.14701840   -37.13511280    13.00504780
C       29.47101780   -35.56311040    12.48804760
H       28.81501770   -34.69911190    12.38404750
H       29.91301730   -35.66611100    13.47904780
S       30.89401820   -35.32411190    11.35604760
H       30.09901810   -35.11811070    10.30204770
C       27.81701850   -36.72611240    10.96304800
O       28.27201840   -36.70511250     9.82204820
N       26.45501710   -36.73810960    11.08704760
H       26.04201700   -36.91411210    11.99504760
C       25.46901700   -36.78211210     9.94704820
H       25.77301790   -37.60111240     9.29504780
C       24.11001780   -37.06311040    10.52604770
H       23.91901780   -36.49111180    11.43504810
H       23.38001820   -36.66211320     9.82304760
C       23.75801850   -38.51311110    10.76604750
H       24.66501810   -39.05611040    11.03304770
H       23.10101700   -38.65111160    11.62504770
C       23.22601700   -39.10911180     9.49604800
H       22.20101740   -38.74611280     9.42104820
H       23.65601730   -38.80111310     8.54304790
N       23.30201720   -40.58711240     9.62904740
H       24.22101780   -40.89911270     9.34704780
C       22.44601820   -41.50611110    10.08504770
N       21.32501790   -41.20411300    10.67104820
H       20.94901850   -40.27211000    10.56604770
H       20.84401700   -41.93711090    11.17104820
N       22.81801800   -42.72811130    10.11904810
H       23.59301760   -42.89011000     9.49204730
H       22.28501700   -43.50311280    10.48804760
C       25.55701830   -35.60511020     8.95204730
O       25.33601760   -35.81311040     7.77404790
N       25.92901800   -34.43811040     9.45704750
H       26.05401800   -34.48411180    10.46104810
C       26.21401790   -33.16611100     8.79104800
H       25.42601780   -32.84011080     8.11204810
C       26.48401830   -32.05710980     9.85104750
H       26.70301820   -31.16811180     9.26104740
H       25.51701740   -32.01211170    10.35204790
O       27.60801700   -32.45111080    10.58204750
H       27.21901700   -32.85911180    11.35904790
C       27.45201870   -33.17510990     7.86704780
O       27.67201810   -32.29611210     7.01304770
N       28.35701750   -34.17011260     7.96804760
H       28.16201780   -34.96211240     8.56804750
C       29.69801710   -34.06311040     7.35804800
H       30.11301800   -33.25311280     7.95704790
C       30.47001840   -35.31911090     7.63504790
H       30.32101820   -35.63410950     8.67604730
H       30.03001790   -36.10711290     7.01104780
C       31.92401700   -35.23611070     7.34504800
C       32.49701690   -35.90011220     6.17204760
H       31.91601750   -36.45711140     5.45104790
C       33.89901730   -35.88311000     5.92804770
H       34.33101650   -36.45111080     5.11704780
C       34.79401780   -35.28311160     6.82004790
O       36.18101880   -35.24311070     6.68904780
H       36.48301700   -36.08011250     6.33104750
C       34.24701690   -34.65411000     7.98104760
H       34.99301910   -34.29111100     8.67204760
C       32.87101750   -34.61111070     8.21804810
H       32.61301800   -34.18711090     9.17704770
C       29.90701870   -33.69511030     5.86804770
O       30.78001790   -32.88811110     5.55604790
N       29.01801870   -34.21311190     4.99004790
C       28.03101730   -35.33711240     5.19904760
H       26.98701860   -35.06011200     5.39004760
H       28.30001830   -36.17211150     5.85704760
C       27.90601730   -35.97011180     3.81404780
H       26.84401700   -36.23211290     3.72704770
H       28.57501790   -36.82211300     3.63804770
C       28.18601800   -34.87911220     2.90704770
H       27.30501750   -34.22911070     2.84004780
H       28.41601750   -35.14511110     1.86804770
C       29.28701780   -34.08811190     3.54504780
H       30.22901730   -34.56911090     3.28104780
C       29.22401810   -32.53010940     3.13904790
O       29.66701700   -32.20511250     2.10204770
N       28.59301760   -31.61411090     3.95104770
H       28.12301830   -31.94911190     4.78304770
C       28.36901860   -30.26611140     3.63304780
H       28.28401760   -30.26311110     2.54604770
C       27.06901740   -29.89111140     4.37104800
H       26.29101750   -30.60811040     4.11004780
H       27.21701810   -29.85511210     5.45104790
C       26.56001850   -28.53711130     3.93504790
H       27.30201720   -27.80711170     4.26004790
C       26.40601730   -28.33011050     2.41604780
H       27.39101790   -28.30711170     1.93204770
H       25.80201720   -29.13011170     1.97204780
H       26.01901820   -27.33311080     2.16904780
C       25.26701740   -28.35511210     4.61604790
H       25.37101750   -28.46411130     5.70304780
H       24.76601790   -27.43111040     4.30004790
H       24.47201730   -29.07311060     4.37704750
C       29.59601780   -29.43311120     4.14004760
O       30.04701810   -28.50311090     3.49104790
N       29.99001690   -29.82911110     5.31604770
H       29.50901790   -30.56111150     5.82404760
C       31.16801830   -29.33611110     5.90804770
H       31.13101770   -28.24911120     5.98804760
C       31.27101710   -29.87211040     7.33804800
H       30.64601710   -29.24211120     7.98304800
H       30.94901850   -30.91811180     7.41304780
C       32.69001770   -29.75511170     7.91004750
C       33.55701830   -30.88011170     7.88404800
H       33.24801640   -31.77111050     7.35804800
C       34.85501860   -30.82411190     8.45604800
H       35.46401600   -31.71511080     8.49904730
C       35.21101760   -29.72211070     9.17204760
O       36.38801960   -29.83811190     9.81104760
H       36.48201750   -29.00011060    10.26904770
C       34.31101610   -28.62711140     9.31804750
H       34.58401870   -27.77211190     9.91804790
C       33.06401820   -28.67111210     8.68204780
H       32.39801790   -27.83111190     8.81104760
C       32.46001820   -29.66811180     5.09504800
O       33.41101840   -28.87011150     4.99204780
N       32.47601700   -30.82411190     4.34404750
H       31.64501760   -31.39911080     4.42104770
C       33.44901660   -31.33011050     3.44004770
H       34.39801790   -31.24411200     3.96904780
C       33.00401690   -32.76411060     3.11904760
H       32.47201920   -33.18011090     3.97404770
H       32.20501710   -32.63811110     2.38804770
C       34.09401700   -33.71010970     2.54904770
H       34.62601850   -33.33711240     1.67404770
H       34.79801940   -33.97011180     3.34104780
C       33.36601640   -35.04111100     2.16104770
H       32.81001660   -35.37411120     3.03704790
H       32.75001910   -34.94211200     1.26704780
C       34.42201610   -36.04511260     1.85404780
H       34.92001720   -35.71411130     0.94304780
H       35.16701890   -35.99811170     2.64904790
N       33.92101670   -37.40811160     1.64204780
H       33.68801880   -37.87010960     2.51004770
H       33.04901890   -37.46010970     1.13504780
H       34.68901820   -37.97211070     1.31004770
C       33.63701630   -30.44211200     2.25304770
O       34.71101760   -29.88411140     1.94104780
N       32.57401660   -30.30411150     1.48604770
H       31.79301830   -30.91511150     1.69004770
C       32.36901860   -29.40211110     0.36904780
H       32.98101810   -29.70211220    -0.48195230
C       30.90901760   -29.37411120    -0.07195230
H       30.73401830   -30.30111120    -0.63195220
H       30.27901840   -29.38011170     0.82504770
C       30.60701750   -28.13211060    -1.00695230
C       29.64201740   -27.17811200    -0.54795220
[truncated: 8,758,301 more chars]
