# Supplementary material for: Direct asymmetric synthesis of β-branched aromatic α-amino acids using engineered phenylalanine ammonia lyases
Source: Nat Commun. 2024 Sep 26;15:8264. doi: 10.1038/s41467-024-52613-x (PMC11427684; doi:10.1038/s41467-024-52613-x)
Supplement: Supplementary file 8 — Source data 5 [file 41467_2024_52613_MOESM8_ESM.zip › optimized structure_QMMM/PcPAL-WT(a┬MeCA)/C1_Fragment-optimized.xyz]

185604
-1 1 -822.0576209969353
N       -6.27973600   -29.83136180   -30.15045360
H       -6.16573570   -30.27536200   -31.05045510
H       -5.54173610   -29.90836140   -29.46445470
H       -6.39473580   -28.86036110   -30.40645410
C       -7.49273590   -30.34036060   -29.59945490
H       -7.43073610   -30.09336090   -28.53945350
H       -8.36673550   -29.98536110   -30.14545440
C       -7.41973590   -31.87736130   -29.66845320
O       -6.91373590   -32.35436250   -30.65845490
N       -7.80873580   -32.62436290   -28.65545460
H       -8.27573590   -32.21335980   -27.85545350
C       -7.73173570   -34.08336260   -28.58345410
H       -7.88573600   -34.48336030   -29.58545490
C       -6.44073580   -34.56135940   -27.91945460
H       -5.56073570   -33.99036030   -28.21545410
H       -6.55273580   -34.36536030   -26.85345460
C       -6.14673610   -36.04336170   -27.83445360
O       -6.98973610   -36.88836290   -27.79545400
N       -4.89473580   -36.31835940   -27.63945390
H       -4.62073610   -37.24736020   -27.34445380
H       -4.28073600   -35.52036290   -27.52845380
C       -8.99173550   -34.62335970   -27.90645410
O       -9.49873640   -33.93036270   -27.02145390
N       -9.58873560   -35.74835970   -28.31445500
H       -9.07973580   -36.28335950   -29.00745390
C      -10.72373580   -36.44836040   -27.56245420
H      -11.60373590   -35.80836110   -27.62545390
H      -10.91873550   -37.36936190   -28.11145400
C      -10.46173570   -36.70436100   -26.07645420
O      -11.35473630   -36.65336230   -25.25245480
N       -9.19673630   -36.79436110   -25.74845500
H       -8.48273560   -36.87236020   -26.46245380
C       -8.66173550   -36.70736310   -24.37245370
H       -8.91073610   -37.62335970   -23.83645440
C       -7.11973570   -36.62736130   -24.44545360
H       -6.81073570   -37.47936250   -25.05045510
H       -6.76973580   -35.76036070   -25.00445370
C       -6.47773600   -36.67136000   -23.07145500
H       -6.70073600   -35.75736240   -22.51945500
H       -6.95073600   -37.41836170   -22.43445400
S       -4.73473600   -36.73435970   -23.14845470
C       -4.40873580   -37.72735980   -21.59345440
H       -3.53573580   -38.39136120   -21.63245390
H       -4.19973610   -36.97035980   -20.82745360
H       -5.33473590   -38.26836010   -21.36045460
C       -9.13973620   -35.47936250   -23.53245350
O       -9.18973640   -35.59535980   -22.30245400
N       -9.57673550   -34.36536030   -24.22345350
H       -9.44973560   -34.26736070   -25.22345350
C       -9.92473600   -33.14435960   -23.52545360
H       -9.35973550   -33.00136180   -22.60345460
C       -9.71273610   -31.92036060   -24.39945410
H      -10.39173600   -32.00036240   -25.24845500
H      -10.01373580   -31.01236150   -23.87645340
C       -8.31073570   -31.75036050   -24.97445490
O       -7.32173590   -32.08835980   -24.26945500
O       -8.09173580   -31.19436070   -26.03845410
C      -11.47773550   -33.24436190   -23.20445440
O      -11.97473620   -32.63236240   -22.22045330
N      -12.23573590   -34.09036250   -23.89945410
H      -11.76373580   -34.68436050   -24.56945420
C      -13.59873580   -34.38236240   -23.55945400
H      -14.12873550   -33.51736070   -23.16045380
C      -14.24473570   -34.71436310   -24.94045450
H      -13.61173630   -35.36436080   -25.55645370
H      -15.11173630   -35.31936260   -24.64545440
C      -14.76173590   -33.62536240   -25.78745460
C      -16.02173610   -33.71536250   -26.38145450
H      -16.68573570   -34.54735950   -26.20045470
C      -16.55873680   -32.58835980   -27.01445390
H      -17.57673650   -32.54336170   -27.37245370
C      -15.71973610   -31.47936060   -27.34545330
H      -16.04573630   -30.70836070   -28.02745440
C      -14.47673610   -31.38436130   -26.80345340
H      -13.81573580   -30.53736110   -26.90745350
C      -13.99573610   -32.42036060   -26.00345420
H      -13.04173560   -32.26836010   -25.52145390
C      -13.66473580   -35.47336200   -22.50945470
O      -14.49073600   -35.39236070   -21.65945430
N      -12.71473600   -36.40936280   -22.59345440
H      -12.11673550   -36.39435960   -23.41045380
C      -12.45873550   -37.36936190   -21.50645450
H      -13.38573550   -37.90236280   -21.29545400
C      -11.31773570   -38.35935970   -21.80545430
H      -10.40473560   -37.77136230   -21.90745350
H      -11.28573610   -39.06336210   -20.97345350
S      -11.64773560   -39.25336070   -23.36045460
H      -12.07873630   -38.12536240   -23.93145370
C      -12.27373600   -36.51935960   -20.17445370
O      -12.96873570   -36.69935990   -19.23345380
N      -11.36973570   -35.59836200   -20.13345340
H      -10.74873640   -35.39236070   -20.90645410
C      -11.28573610   -34.64435960   -18.97145460
H      -11.02073570   -35.14435960   -18.03945350
C      -10.18373580   -33.62636180   -19.36045460
H      -10.31673620   -33.46836090   -20.43045430
H      -10.26073550   -32.68536000   -18.81445500
C       -8.79773620   -34.19436260   -19.08045390
H       -8.73873620   -34.18536000   -17.99145510
H       -8.84573550   -35.23136140   -19.41245460
S       -7.53573610   -33.19935990   -19.81445500
C       -6.10373590   -33.95536040   -19.10245320
H       -6.25373600   -35.04136280   -19.06545450
H       -5.15473600   -33.70136260   -19.58845330
H       -6.13773580   -33.72236250   -18.03045460
C      -12.56473640   -33.76736070   -18.67945480
O      -13.02873610   -33.73336030   -17.53745460
N      -13.20673560   -33.15236280   -19.67345430
H      -12.79173560   -33.15135960   -20.59745410
C      -14.26673600   -32.19736100   -19.51645470
H      -13.94073580   -31.40136150   -18.84645460
C      -14.52273560   -31.50436210   -20.85045430
H      -13.60873600   -30.94236180   -21.04145430
H      -14.65573600   -32.19536210   -21.68245510
C      -15.56173610   -30.37436100   -20.78345490
H      -16.49073600   -30.79436110   -20.39745330
H      -15.22173600   -29.59236150   -20.10445400
C      -15.83973600   -29.85436060   -22.21145440
H      -16.44673540   -28.95036130   -22.20445440
H      -14.92973610   -29.48336220   -22.68345450
C      -16.44473650   -30.85136030   -23.14645390
H      -15.71773620   -31.65736200   -23.24445340
H      -17.34773640   -31.34836200   -22.79245380
N      -16.84173580   -30.36036110   -24.47345350
H      -16.01573560   -29.96836090   -24.90245440
H      -17.33573530   -31.05136110   -25.01945500
H      -17.44773670   -29.56736180   -24.31545450
C      -15.49073600   -32.88936230   -18.95945360
O      -16.30573650   -32.31036000   -18.21545410
N      -15.76273630   -34.16236110   -19.17445370
H      -15.09173580   -34.62536240   -19.77545360
C      -16.92273520   -34.96836090   -18.68245510
H      -17.78173640   -34.29735950   -18.65045360
C      -17.25273510   -36.15135960   -19.58245470
H      -18.02273560   -36.79035950   -19.15145490
C      -17.64373590   -35.61836240   -21.02745440
H      -17.71773530   -36.41636280   -21.77545360
H      -18.66573520   -35.23736190   -20.90845490
H      -17.02073670   -34.80736160   -21.42345430
O      -16.04273610   -36.86635970   -19.68745420
H      -15.46373560   -36.59535980   -20.40345380
C      -16.78473660   -35.55536270   -17.25845340
O      -17.77473640   -35.53936000   -16.59545330
N      -15.53573610   -35.66236110   -16.83545490
H      -14.85573580   -35.68236160   -17.58645440
C      -15.26573560   -35.99436190   -15.42645450
H      -16.06873510   -36.52436070   -14.91445450
C      -14.07673550   -36.97636030   -15.48645400
H      -13.30173590   -36.47836300   -16.06945420
H      -13.69573590   -37.09636310   -14.47245410
C      -14.37873550   -38.40536120   -15.96445370
H      -14.96173570   -38.95836260   -15.22745420
H      -14.98473550   -38.34936140   -16.86845400
C      -13.06673620   -39.25636290   -16.25345420
O      -13.03873630   -39.96936040   -17.29045490
O      -12.17373560   -39.10536190   -15.41145420
C      -15.04873560   -34.71936040   -14.54945370
O      -15.30273630   -34.75636290   -13.37045380
N      -14.55273630   -33.63836290   -15.14645390
H      -14.46773620   -33.56536100   -16.15345380
C      -14.36773590   -32.31536100   -14.37445450
H      -15.25973610   -32.17136000   -13.76345440
C      -13.09573550   -32.37236020   -13.52045440
H      -13.21773620   -33.07836150   -12.69945430
H      -12.24673560   -32.78536220   -14.06445410
C      -12.62473580   -30.94036100   -12.99045370
O      -13.31073570   -29.87936210   -13.20245460
O      -11.55173590   -30.81936070   -12.34845450
C      -14.28173640   -31.17336080   -15.43245410
O      -13.22773550   -31.05436130   -16.06645390
N      -15.32573600   -30.41836170   -15.68445400
C      -16.61073680   -30.44936180   -15.00945380
H      -16.47373580   -30.05136110   -13.99645420
H      -17.10373500   -31.42936130   -15.00645450
C      -17.50673680   -29.46636200   -15.76545430
H      -17.83773610   -28.56936070   -15.22745420
H      -18.39973640   -30.01436040   -16.09245490
C      -16.77073670   -29.14436150   -17.10645480
H      -16.89573670   -28.13536070   -17.51945500
H      -17.05173680   -29.81036190   -17.93045430
C      -15.28373620   -29.41836170   -16.78545380
H      -14.82673550   -29.96236040   -17.61145400
C      -14.54373550   -28.11436080   -16.41945460
O      -14.24973580   -27.32536130   -17.34445380
N      -14.14873600   -27.99736210   -15.13445380
H      -14.43173600   -28.75936130   -14.52945420
C      -13.56073570   -26.76736070   -14.47245410
H      -13.69773580   -25.91836170   -15.14245410
C      -14.30473610   -26.58136180   -13.12545390
H      -14.29673580   -27.52736090   -12.58345410
H      -13.73073580   -25.78936200   -12.64445400
C      -15.77373600   -26.16936110   -13.30445380
H      -16.36773680   -26.86836050   -13.89445400
C      -16.50273510   -26.22536090   -11.99145410
H      -15.99373630   -25.72136120   -11.16045380
H      -17.53673550   -25.90436170   -12.17145440
H      -16.50273510   -27.29436110   -11.74645420
C      -16.14373590   -24.95536040   -14.16745380
H      -17.21573640   -24.73036190   -14.10345460
H      -15.55373570   -24.05236050   -13.96445370
H      -16.05773540   -25.27036090   -15.21445370
C      -12.00473590   -26.78236200   -14.18845460
O      -11.33973600   -25.74036220   -14.04845430
N      -11.46973610   -28.00036050   -14.31245420
H      -12.14673610   -28.72236060   -14.09545420
C      -10.04673580   -28.38436130   -14.12545390
H       -9.98673630   -29.46936040   -14.21745400
C       -9.18173600   -27.77736090   -15.25845430
H       -9.32173630   -26.68936160   -15.27545450
H       -8.12573620   -27.96636200   -15.02945420
C       -9.57173630   -28.43036080   -16.66245460
C      -10.90773580   -28.25736050   -17.18145370
H      -11.66573620   -27.59136200   -16.79545400
C      -11.23273560   -28.77136040   -18.42545510
H      -12.18673610   -28.42636110   -18.79645350
C      -10.39373590   -29.69836040   -19.02645490
O      -10.81873610   -30.21736150   -20.17445370
H      -10.09073640   -30.47336200   -20.74445340
C       -9.11173630   -29.97936060   -18.46445470
H       -8.49173550   -30.72136120   -18.94645500
C       -8.73073580   -29.30436130   -17.31845470
H       -7.79273610   -29.59536170   -16.86845400
C       -9.40273570   -28.14736180   -12.76245400
O       -8.16873550   -28.05336190   -12.62045380
N      -10.23173620   -28.11436080   -11.67645450
H      -11.20873550   -28.30936050   -11.86245440
C       -9.78073600   -28.15436170   -10.28545380
H       -9.03073600   -27.38636210   -10.09745410
C      -11.01273630   -28.07036210    -9.36745450
H      -11.81673620   -28.59936140    -9.89445400
H      -10.82273580   -28.47936060    -8.36745450
C      -11.52373600   -26.70436100    -9.04145430
C      -12.57473560   -26.12436100    -9.64845370
H      -13.08473590   -26.71736150   -10.39345460
N      -12.79773620   -24.88336180    -9.17845440
H      -13.66373630   -24.38736150    -9.33745380
C      -11.81473640   -24.50336070    -8.27045440
C      -11.50773620   -23.33236120    -7.58545400
H      -12.20373630   -22.51536180    -7.71345420
C      -10.41573620   -23.34136200    -6.74045420
H      -10.11473560   -22.49936100    -6.13645410
C       -9.61073590   -24.55036160    -6.56345420
H       -8.74073600   -24.51736070    -5.92445420
C       -9.93073560   -25.71436120    -7.30945400
H       -9.31673620   -26.60336110    -7.32645420
C      -11.01673600   -25.68836210    -8.12845420
C       -9.08773610   -29.45936200    -9.90545460
O       -8.24973580   -29.50536160    -9.04445460
N       -9.50373550   -30.60536190   -10.52845380
H      -10.22373580   -30.50236130   -11.23345380
C       -8.89073560   -31.97636030   -10.42245390
H       -8.83573630   -32.37836070    -9.41045380
H       -9.35073570   -32.66636280   -11.13045410
C       -7.34473610   -31.86236190   -10.71345420
O       -6.55273580   -32.51336290   -10.10145380
N       -7.04973600   -31.16936110   -11.77745440
H       -7.75973610   -30.64336200   -12.27445410
C       -5.60873600   -30.97036170   -12.16145420
H       -5.17473600   -31.95636180   -12.32545380
C       -5.46773580   -30.19836040   -13.48245430
H       -5.79973600   -29.18136220   -13.27045440
C       -3.95773600   -30.05036160   -13.88145450
H       -3.77973580   -29.56636050   -14.84945390
H       -3.45773600   -29.46936040   -13.09545420
H       -3.56473590   -31.07036210   -13.97645380
C       -6.26473570   -30.56936070   -14.72145460
H       -7.31073570   -30.38236050   -14.47745420
H       -6.02773570   -29.94536210   -15.58345410
C       -6.08273600   -31.99736210   -15.10545440
H       -6.60573580   -32.18635940   -16.05145450
H       -5.03473620   -32.17136000   -15.38045410
H       -6.41273590   -32.57036210   -14.23045440
C       -4.76073600   -30.35736080   -10.93245410
O       -3.67273590   -30.82736210   -10.64045430
N       -5.30373570   -29.36136050   -10.27545450
H       -6.22973590   -29.07436180   -10.56845380
C       -4.83273600   -28.63836100    -9.10645390
H       -3.78373600   -28.44936180    -9.33145430
C       -5.59473610   -27.33536150    -9.03945450
H       -6.65373610   -27.60036090    -8.93445400
H       -5.24073600   -26.69536210    -8.22245410
H       -5.46173570   -26.84436040   -10.01145460
C       -4.89473580   -29.39936070    -7.79045440
O       -4.03973580   -29.17036060    -6.94045400
N       -5.80873580   -30.37136080    -7.68545440
H       -6.52473590   -30.52936170    -8.38445380
C       -5.73873620   -31.39636040    -6.65045400
H       -5.51173590   -30.91836170    -5.69645400
C       -7.11673590   -31.97036170    -6.57745410
H       -7.88273570   -31.19436070    -6.45845410
H       -7.30873580   -32.85436250    -7.19745400
H       -7.13973570   -32.26235960    -5.52045390
C       -4.63373610   -32.46436310    -6.95145420
O       -3.86773590   -32.72636030    -6.03845410
N       -4.50073580   -32.94036100    -8.22745420
H       -5.12873600   -32.63436130    -8.96145440
C       -3.42373590   -33.91136170    -8.60645390
H       -3.47873590   -34.80836110    -7.99045420
C       -3.60173580   -34.26136020   -10.07345390
H       -4.54673580   -34.80536270   -10.06745430
H       -3.70173600   -33.36036300   -10.67845440
C       -2.52973580   -35.18036270   -10.60045430
H       -2.87273600   -35.60935970   -11.54145430
H       -1.69273590   -34.50936130   -10.79245380
C       -2.12373590   -36.34535980    -9.54345420
O       -0.94873590   -36.69335940    -9.47345450
O       -3.01573590   -36.96236040    -8.91345410
C       -2.01373600   -33.26935960    -8.36845400
O       -1.08573590   -33.94136050    -7.90045400
N       -1.82973590   -32.00236130    -8.69145390
H       -2.60273600   -31.52636150    -9.14045430
C       -0.62273590   -31.19136050    -8.44445420
H        0.20926410   -31.65436170    -8.97445390
C       -0.82573590   -29.79736140    -9.16045380
H       -0.73973590   -29.97236060   -10.24045370
H       -1.79573600   -29.42936130    -8.80245400
H       -0.01773590   -29.14236070    -8.81245420
C       -0.16573590   -31.18336110    -7.01945400
O        1.05326400   -31.13636210    -6.72845410
N       -1.12973590   -31.16736220    -6.12145420
H       -2.07673600   -31.08636090    -6.47245410
C       -0.98273590   -31.11336140    -4.64345410
H       -0.06973590   -30.54936220    -4.44645400
C       -2.00573590   -30.21736150    -3.96745420
H       -3.01373600   -30.52436070    -4.24445440
H       -1.72373590   -30.13436130    -2.91745420
C       -1.87773600   -28.71136090    -4.44445420
H       -1.83973590   -28.63436130    -5.53045420
H       -2.72473600   -28.08736040    -4.15945430
S       -0.31673590   -27.91236110    -3.80845430
C       -0.69873590   -27.61736110    -2.03245430
H       -1.66473590   -27.12236210    -1.87245420
H       -0.69873590   -28.50636100    -1.38945410
H       -0.02773590   -26.83936120    -1.64845420
C       -0.86273590   -32.53536220    -4.02445410
O       -0.57173590   -32.64336010    -2.81745410
N       -1.07873590   -33.66136170    -4.74445440
H       -1.44773590   -33.52936170    -5.67845440
C       -0.84673590   -35.10036090    -4.22545430
H       -1.21173600   -35.18236160    -3.20145420
C       -1.48473600   -36.13936230    -5.14445400
H       -1.32173600   -37.07836150    -4.61545420
C       -2.94973590   -35.91535950    -5.38545420
H       -3.53473590   -36.12335970    -4.48145440
H       -3.16173600   -34.89036180    -5.71345420
H       -3.34673600   -36.63836290    -6.10945420
O       -0.87173590   -36.22236250    -6.45545430
H       -0.90673590   -35.35436250    -6.86245390
C        0.60326410   -35.27136230    -4.11345430
O        1.37026410   -34.66036220    -4.83045430
N        1.01826410   -36.17636110    -3.25445410
H        0.33226410   -36.81135940    -2.86245420
C        2.41826420   -36.61736300    -3.20445420
H        2.46726420   -37.64336010    -2.83945420
H        2.88626410   -36.63035960    -4.18845420
C        3.21326400   -35.72136310    -2.29145410
O        2.85426400   -34.55736160    -2.08145430
N        4.34826420   -36.24336240    -1.73845420
H        4.44026420   -37.23736190    -1.91345420
C        5.35426430   -35.67536160    -0.88745420
H        4.96926400   -35.54436110     0.12454580
C        6.54726410   -36.61635970    -0.82645420
H        6.28326420   -37.61836240    -0.48845420
H        6.83926390   -36.83336260    -1.85345410
O        7.70626400   -36.06536100    -0.18945420
H        7.51826430   -35.91036220     0.73954580
C        5.83226390   -34.27836230    -1.41645420
O        6.14126400   -34.19436260    -2.59645410
N        5.98426390   -33.30536270    -0.53745420
H        5.92526390   -33.58636090     0.43354580
C        6.67226410   -32.08336260    -0.87345420
H        6.10126400   -31.79736140    -1.75645410
C        6.36926410   -30.93036080     0.11854580
H        6.28626390   -29.96336170    -0.39145420
H        5.42226410   -31.12436100     0.63754580
C        7.52326390   -30.64336200     1.13254580
N        8.81726360   -30.30136110     0.87954580
C        9.41326430   -30.33436200     2.10254570
H       10.45626450   -30.07036210     2.19654580
N        8.57926370   -30.66136170     3.06954570
H        8.83626370   -30.71836090     4.04454570
C        7.38826420   -30.92336080     2.49754570
H        6.58126400   -31.42036060     3.01454590
C        8.13826370   -32.30036160    -1.30745410
O        8.70326420   -31.70436100    -2.22145410
N        8.74726390   -33.18336110    -0.58145420
H        8.25026420   -33.75736240     0.08954580
C       10.13626380   -33.44836040    -0.78845420
H       10.74326420   -32.54436110    -0.83245410
C       10.80126380   -34.10636140     0.39354580
H       10.72926430   -33.44736100     1.25854590
H       10.23126410   -35.00436020     0.63054590
C       12.25926400   -34.48536300     0.22754580
H       12.35826400   -34.93436050    -0.76045420
C       13.12126450   -33.25436020     0.18354580
H       13.06326390   -32.55636220     1.02754580
H       14.12126450   -33.70436100     0.15654580
H       13.10926440   -32.53036120    -0.64145420
C       12.59926410   -35.44235990     1.37554590
H       13.53926370   -35.98236080     1.21154580
H       12.70426370   -34.83736040     2.28454590
H       11.82726380   -36.16736220     1.66154590
C       10.46226410   -34.13336180    -2.19345430
O       11.46426390   -33.84736250    -2.83345410
N        9.60226440   -35.06536100    -2.60445430
H        8.80726430   -35.34736250    -2.04345420
C        9.71026420   -35.73836140    -3.92845420
H       10.69026370   -36.20336150    -4.03545430
C        8.76826380   -36.89435960    -3.98645420
H        9.08326440   -37.51836010    -3.15045430
H        7.73526430   -36.57336040    -3.84745410
C        8.93326380   -37.89936070    -5.10645440
O       10.08626370   -38.20836260    -5.55745410
O        7.95726390   -38.55736160    -5.53045420
C        9.62426380   -34.80336000    -5.10045430
O       10.29226400   -35.01136020    -6.09545420
N        8.78326420   -33.77336120    -4.97245410
H        8.07326410   -33.75836180    -4.25045390
C        8.73126410   -32.67736050    -5.91145420
H        8.55126380   -33.10136030    -6.89945410
C        7.56226400   -31.83236120    -5.55645420
H        6.68526410   -32.45736310    -5.39045430
H        7.78626390   -31.43336110    -4.56645390
C        7.33026410   -30.65236090    -6.55945400
H        6.80926420   -29.82336040    -6.07945390
H        8.24926380   -30.19336130    -6.92445420
C        6.48326400   -31.02436070    -7.75645400
O        5.24926420   -30.69736100    -7.77545400
O        7.03226420   -31.57336040    -8.78245450
C       10.01326370   -31.87736130    -5.95045420
O       10.63026430   -31.77936170    -7.02445410
N       10.60526370   -31.55636220    -4.81545400
H       10.13826370   -31.93136220    -3.99845410
C       11.86826420   -30.82436180    -4.68145420
H       11.87326430   -29.95936200    -5.34445430
C       11.99426360   -30.27036090    -3.23945430
H       12.09626390   -31.09736060    -2.53645420
C       13.27826400   -29.34836200    -3.05645420
H       13.25126360   -29.00536160    -2.01445410
H       14.23626420   -29.88236050    -3.09045410
H       13.30026440   -28.53936200    -3.79645420
C       10.84926410   -29.32436180    -2.87845420
H       10.66826440   -28.46836090    -3.54045410
H        9.83026410   -29.73036190    -2.83645420
H       10.94426440   -29.00636100    -1.83245420
C       13.14126400   -31.59036060    -5.11445430
O       14.02626420   -31.02236180    -5.77045390
N       13.18126390   -32.88936230    -4.93245410
H       12.47526450   -33.36436080    -4.38345430
C       14.12726400   -33.80536270    -5.60345410
H       15.16526410   -33.59736250    -5.34145400
C       13.95626450   -35.24436190    -5.02245430
H       12.87426380   -35.35235980    -4.95345400
H       14.31026360   -36.03236010    -5.68645430
C       14.39226440   -35.36536030    -3.58845420
H       15.47626400   -35.25535960    -3.58645420
H       14.02226450   -34.47536090    -3.08045410
C       13.88226410   -36.71636200    -3.04445410
H       13.90426450   -36.70836260    -1.95445420
H       12.85726450   -36.87335970    -3.38145420
C       14.74326420   -37.89136120    -3.62345410
H       14.51226430   -37.93836210    -4.68745420
H       15.80626390   -37.67436220    -3.51945420
N       14.42426400   -39.13035960    -2.93445420
H       14.63826370   -38.98736190    -1.95845410
H       13.46826360   -39.41936110    -3.08545420
H       15.01226430   -39.82236100    -3.37845420
C       13.94826410   -33.94935990    -7.08845420
O       14.88726430   -33.89736180    -7.83545400
N       12.73826410   -33.92836000    -7.59745410
H       11.91526410   -34.00836180    -7.01245400
C       12.48826410   -34.05236050    -9.04445460
H       13.07526400   -34.85636140    -9.48845390
C       10.96926400   -34.34236150    -9.25245380
H       10.40126420   -33.72236250    -8.55745410
H       10.64726450   -34.01336290   -10.24045370
C       10.73626420   -35.83936310    -9.25745390
H       11.26126380   -36.24835970   -10.12145420
H       11.14326380   -36.27635960    -8.34545420
C        9.27026370   -36.32536320    -9.28645420
H        8.75026420   -35.81735990    -8.47345450
H        8.77726360   -35.93236160   -10.17545410
C        9.17226410   -37.79336170    -9.16845420
H        9.05726430   -38.23836140   -10.15745450
H       10.11326410   -38.13236240    -8.73745440
N        8.03426360   -38.15736010    -8.30345440
H        7.59826420   -39.05036160    -8.48545460
H        8.30526450   -38.32636260    -7.34545420
H        7.36726430   -37.40036010    -8.35345460
C       12.85726450   -32.69536210    -9.76345440
O       13.28826430   -32.66236110   -10.79845430
N       12.57226370   -31.56636050    -9.03945450
H       12.32426450   -31.70036130    -8.06645390
C       12.86826420   -30.28736110    -9.58745380
H       12.59126380   -30.07136150   -10.61945440
C       12.35326390   -29.19036100    -8.64945410
H       12.70926380   -29.28236200    -7.62345410
H       12.83226390   -28.27336120    -8.99245450
C       10.86926360   -28.84736060    -8.76945400
H       10.67926410   -28.73836140    -9.83745380
H       10.28526400   -29.67036060    -8.35845380
S       10.26526450   -27.30836110    -7.98845430
C       10.45726390   -27.58736040    -6.24045420
H       11.49826430   -27.36536220    -5.97945400
H        9.85426430   -26.89536090    -5.63945440
H       10.20026400   -28.64436150    -6.09245400
C       14.42526440   -30.04636190    -9.76545430
O       14.90926360   -29.52536200   -10.75445460
N       15.25826450   -30.59336090    -8.85745430
H       14.82726380   -31.03536030    -8.05445380
C       16.74326320   -30.49736210    -8.92545410
H       17.01526450   -29.45636180    -9.09945390
C       17.33826450   -30.91836170    -7.60845420
H       16.92426490   -31.89836120    -7.36845400
C       18.79526330   -30.92636110    -7.61745410
H       19.36226460   -31.22836110    -6.72845410
H       19.04226490   -31.66436200    -8.39045430
H       19.15726470   -29.99336050    -8.06745430
C       16.98226360   -29.94036100    -6.45845410
H       15.93226430   -29.62236210    -6.43445400
H       17.35826490   -30.35836220    -5.51645420
H       17.50626370   -28.98036190    -6.54245420
C       17.18226430   -31.30836110   -10.16145420
O       18.05826380   -30.87136080   -10.88645460
N       16.45126340   -32.39536290   -10.51045420
H       15.58026410   -32.59136200   -10.03145410
C       16.80626490   -33.15236280   -11.70845410
H       17.88026430   -33.11136250   -11.89045430
C       16.34726330   -34.57836150   -11.51745410
H       15.28626440   -34.79636000   -11.68745420
H       16.97426410   -35.20836260   -12.16145420
H       16.53126340   -34.92636110   -10.49345400
C       16.23026470   -32.51136020   -13.01345440
O       16.86926460   -32.61036300   -14.03045460
N       15.07026390   -31.87436100   -12.97545430
H       14.54126450   -31.93736080   -12.11445430
C       14.52226450   -31.13536070   -14.12345410
H       14.70926380   -31.73836140   -15.01245400
C       12.95026400   -31.03436090   -13.99345400
H       12.66626450   -30.58036040   -13.04445460
H       12.54326440   -30.40236090   -14.78345390
C       12.26826380   -32.40135960   -14.26545430
H       12.68226430   -33.19235990   -13.63945390
H       11.21926400   -32.25436020   -14.01045420
C       12.39826390   -32.80936050   -15.71345420
O       13.40326400   -33.31735990   -16.18245510
O       11.41226390   -32.56436160   -16.48645400
C       15.26026440   -29.80736160   -14.38145450
O       15.25426390   -29.30136110   -15.47345450
N       15.99026390   -29.36736110   -13.39645390
H       15.95426370   -29.80436130   -12.48345380
C       16.98626330   -28.30136110   -13.59245400
H       16.39226340   -27.58336070   -14.15645410
C       17.47226330   -27.70936200   -12.22445390
H       16.58426480   -27.39736180   -11.66145420
H       17.99126430   -28.53236200   -11.71845440
C       18.44826320   -26.51936150   -12.27445410
C       19.80926320   -26.81336210   -12.19245430
H       20.09026340   -27.85636140   -12.19445420
C       20.75726320   -25.80736160   -12.08045390
H       21.83126450   -25.92336080   -12.08545400
C       20.28326420   -24.48236080   -11.90445420
O       21.20726390   -23.56836130   -11.46845440
H       22.08626370   -23.87036130   -11.71145440
C       18.93926430   -24.14136120   -12.02445410
H       18.62626460   -23.11636160   -11.89045430
C       17.99326320   -25.15836140   -12.25145440
H       16.93426320   -24.96536060   -12.16945460
C       18.07726480   -28.92836190   -14.38345430
O       18.50926400   -28.39636040   -15.42245390
N       18.44726370   -30.14136120   -13.99745370
H       17.98326490   -30.53336140   -13.18645380
C       19.54426380   -30.93036080   -14.62045380
H       20.21926500   -30.20536040   -15.07645420
C       20.29626460   -31.72536090   -13.58745380
H       19.56226350   -32.23236080   -12.96145440
H       20.92826460   -32.43736270   -14.11845400
C       21.14926340   -31.01836200   -12.53545380
H       22.08426480   -30.72336200   -13.01145460
H       20.61526490   -30.10436060   -12.27445410
C       21.45726390   -31.77936170   -11.24645420
H       20.48626330   -32.04436110   -10.82845400
H       22.05926320   -32.65436170   -11.49145410
N       22.24026490   -30.95036130   -10.34445380
H       22.67126460   -30.13036160   -10.74545380
C       22.35626410   -31.09636120    -8.97845460
N       21.71926500   -32.01036070    -8.38345430
H       21.02426340   -32.54735950    -8.88045410
H       22.15526390   -32.38735960    -7.55345440
N       23.15726470   -30.47636030    -8.25445460
H       23.50326350   -29.61736110    -8.65845390
H       23.27126500   -30.79236220    -7.30245400
C       19.14326480   -31.83736040   -15.82245450
O       19.78926470   -32.74336240   -16.24945450
N       18.02826500   -31.51036070   -16.40945430
H       17.68426320   -30.59636120   -16.14045330
C       17.39026450   -32.09036250   -17.65145490
H       17.11526490   -33.10436250   -17.36245350
C       16.11826320   -31.20936200   -17.82945440
H       15.51726440   -31.30636220   -16.92545510
H       16.37726400   -30.15736200   -17.95645330
C       15.26426410   -31.67836190   -18.97745320
H       15.79126450   -31.70636180   -19.93045430
H       14.99026390   -32.73036190   -18.89845470
C       13.94726370   -30.96436120   -18.97745320
H       13.48926450   -30.78736110   -18.00445370
H       14.10526370   -29.95936200   -19.36845400
C       12.82626440   -31.67836190   -19.79445460
H       11.95026400   -31.03036120   -19.80345340
H       13.14526370   -31.78836060   -20.83145330
N       12.34926410   -32.95536040   -19.19145390
H       13.01526450   -33.70836260   -19.28745460
H       12.16526410   -32.84736250   -18.20345500
H       11.43026450   -33.16836170   -19.55145450
C       18.32326320   -32.01036070   -18.90745350
O       19.09826470   -31.07536130   -18.99245450
N       18.20826340   -32.89936070   -19.87945370
C       17.52926450   -34.20635990   -19.76445390
H       16.52526470   -34.11736300   -20.19645500
H       17.41726490   -34.58135990   -18.73945430
C       18.41026500   -35.16535950   -20.58645440
H       17.96526340   -36.13836290   -20.82845500
H       19.31626320   -35.41236110   -20.01945500
C       18.72126390   -34.24436190   -21.77045440
H       17.88726430   -34.32336040   -22.47945400
H       19.61126330   -34.63936230   -22.27645490
C       18.97526360   -32.86936190   -21.16545490
H       20.02626420   -32.80836110   -20.88345340
C       18.70126340   -31.67936130   -22.11645510
O       19.52126500   -31.13336180   -22.80045510
N       17.40126420   -31.30736160   -22.23245430
H       16.67926410   -31.81036190   -21.73045350
C       16.86026380   -30.34936140   -23.19745450
H       17.57826420   -29.52936170   -23.21545410
C       16.75826450   -30.96036150   -24.63045500
H       17.70826340   -31.41836170   -24.90545460
C       15.73726370   -32.06436160   -24.70245360
H       16.07726480   -32.89836120   -24.07545470
H       14.68826390   -31.84336090   -24.47045330
H       15.87026410   -32.62335970   -25.63645360
C       16.41026500   -29.86836050   -25.61245350
H       15.36726380   -29.57536130   -25.43945500
H       17.01526450   -28.95736120   -25.52845380
H       16.65226360   -30.29936220   -26.59145360
C       15.53626440   -29.82836150   -22.69145390
O       14.74226380   -30.55936050   -22.16145320
N       15.24526410   -28.56136130   -22.77745440
H       15.96326450   -27.90636060   -23.06245420
C       13.95726390   -27.90936090   -22.50645450
H       13.58626370   -28.39736180   -21.60545350
C       14.10526370   -26.45036130   -22.18145370
H       14.65026380   -25.93936160   -22.97445490
C       12.81026360   -25.65436170   -21.95645330
H       12.12426380   -26.17436220   -21.27745440
H       13.03226380   -24.65036200   -21.57345390
H       12.31126400   -25.71136090   -22.93145370
C       14.97526450   -26.28736110   -20.91845320
H       15.95426370   -26.73836140   -21.12145420
H       15.11526390   -25.21536060   -20.72945400
H       14.66126440   -26.79636190   -19.99845500
C       12.97526450   -28.06136130   -23.69545360
O       13.12526420   -27.30136110   -24.66845320
N       12.04826450   -29.02536200   -23.59745410
H       11.82226370   -29.49936100   -22.73145480
C       11.10326390   -29.31736180   -24.68445400
H       11.51926420   -29.14636040   -25.67645450
C       10.72426410   -30.82436180   -24.80745510
H       10.07126430   -31.16336060   -24.00245480
H       10.12026410   -30.86536220   -25.71445470
C       12.03126430   -31.68436050   -24.94545360
H       12.57326410   -31.20336150   -25.75945470
H       12.64626410   -31.70436100   -24.04645350
C       11.78326420   -33.08636090   -25.43745420
H       11.35126400   -32.95536040   -26.42945480
H       12.72826390   -33.62436290   -25.51245500
C       10.75026420   -33.79636000   -24.55345340
H       11.34426400   -34.02836230   -23.67045400
H        9.85626410   -33.18036270   -24.45645330
N       10.23026370   -35.01436230   -25.19845390
H       10.88826370   -35.46636200   -25.81645390
H        9.91626450   -35.64636230   -24.47545430
H        9.43226430   -34.90936280   -25.80845450
C        9.93326380   -28.37336160   -24.70245360
O        9.23626420   -28.31636050   -23.70245360
N        9.69626430   -27.57336040   -25.73145480
H       10.22926430   -27.62236210   -26.59145360
C        8.40626430   -26.81136130   -25.95745470
H        7.93226390   -26.65136150   -24.98945430
C        8.69026370   -25.40836140   -26.48145480
H        9.19126420   -25.33736040   -27.44745450
H        7.71926400   -24.91736220   -26.53345490
C        9.54526420   -24.53636170   -25.45045470
H       10.59126380   -24.83736040   -25.50545500
C        9.40726380   -23.03936200   -25.95345500
H       10.09726430   -22.82236100   -26.77845380
H        8.38726430   -22.67536160   -26.13045500
H        9.81526370   -22.45136070   -25.12245370
C        8.97326370   -24.65736200   -24.03945350
H        7.88526390   -24.51936150   -23.99345400
H        9.17126370   -25.64136120   -23.59645460
H        9.43526360   -23.88836100   -23.40845490
C        7.45826390   -27.64436150   -26.80345340
O        7.77126410   -28.05736160   -27.97945400
N        6.16426420   -27.82936100   -26.35745430
H        5.90326400   -27.29636190   -25.53545380
C        5.08526420   -28.42936130   -27.25745390
H        4.75726410   -27.72736170   -28.02345470
H        5.41126390   -29.33436200   -27.76945500
C        3.79226400   -28.76336100   -26.52745440
O        3.02526400   -29.55636220   -27.09645460
N        3.51926400   -28.16136170   -25.38545420
H        4.26726390   -27.58236120   -25.02245330
C        2.34926410   -28.40536120   -24.53345490
H        1.44426410   -27.96536060   -24.95245360
H        2.32026410   -29.46136090   -24.26245500
C        2.32026410   -27.56536100   -23.22945400
O        3.17326400   -26.73736190   -22.97045330
N        1.41526410   -27.92836190   -22.34945490
H        0.66126410   -28.57036210   -22.56545450
C        1.25626410   -27.50236130   -20.94345470
H        1.33526410   -26.42236140   -21.06045340
C       -0.16673590   -27.76636120   -20.38745500
H       -0.26873590   -27.31936070   -19.39845470
H       -0.76473590   -27.21636200   -21.11445430
C       -0.55673590   -29.27436070   -20.41745380
H        0.29026410   -29.92636110   -20.20445440
H       -1.32773590   -29.44936180   -19.66745380
C       -1.29673590   -29.68636130   -21.70245360
O       -0.58273590   -29.92236140   -22.68745420
O       -2.53273580   -29.87636180   -21.84645460
C        2.47526410   -27.95236210   -19.98745350
O        2.28626420   -27.82636070   -18.81445500
N        3.62326410   -28.51736070   -20.48345380
H        3.76726410   -28.59436040   -21.48345380
C        4.50826410   -29.30236050   -19.64445500
H        3.92726400   -29.55436130   -18.75745390
C        4.92226410   -30.61336140   -20.34245490
H        5.72926430   -31.14336200   -19.83645440
C        3.72326400   -31.56636050   -20.53245350
H        2.88526420   -31.02136040   -20.98345380
H        3.98926400   -32.47836300   -21.08245470
H        3.44826410   -31.80236050   -19.49745370
O        5.27526430   -30.29136090   -21.66845320
H        6.00626420   -29.67036060   -21.63545420
C        5.76126380   -28.55736160   -19.11445430
O        6.64826390   -29.13236050   -18.48145480
N        5.79226400   -27.24036220   -19.27545360
H        5.08826400   -26.84536170   -19.88845440
C        6.97726390   -26.45636180   -18.77045440
H        7.87426420   -26.97236060   -19.11345480
C        6.99526410   -25.12636180   -19.55045510
H        6.93326430   -25.36836050   -20.61145400
H        6.10226390   -24.58136180   -19.24545480
C        8.28326420   -24.27536200   -19.31045340
H        8.41426370   -24.05536080   -18.25145340
C        9.53526400   -24.99336050   -19.80745510
H       10.40426450   -24.36336140   -19.58545490
H        9.74426360   -25.92036060   -19.25845340
H        9.49726390   -25.24636080   -20.87445450
C        8.26326370   -22.87136080   -19.90445330
H        8.00426390   -22.98236080   -20.96445470
H        7.53326420   -22.30836110   -19.30945400
H        9.24426360   -22.40336040   -19.75545500
C        6.99326420   -26.28936200   -17.24445340
O        5.95026400   -25.88236050   -16.71845440
N        8.09326360   -26.50836180   -16.49645420
H        8.90926360   -26.94036100   -16.91245460
C        8.07526400   -26.33936120   -14.99345400
H        7.14626410   -25.86436080   -14.67845440
C        8.31426430   -27.68936160   -14.28145410
H        8.30526450   -27.45036130   -13.21845440
C        7.24626400   -28.75436210   -14.53445430
H        7.22626400   -28.97436140   -15.60945420
H        7.44426390   -29.68336110   -13.98645400
H        6.34726430   -28.20736120   -14.22345450
O        9.54226400   -28.26936150   -14.63145450
H        9.69926450   -28.86036110   -13.89145370
C        9.06626420   -25.27336120   -14.64245410
O       10.01326370   -24.92336080   -15.37845420
N        9.08926390   -24.79436110   -13.40845390
H        8.52526380   -25.33936120   -12.76845460
C        9.90626430   -23.61836050   -12.97145460
H        9.91726400   -22.88536070   -13.77745440
C        9.31726360   -22.97936060   -11.70345400
H       10.00126360   -22.18736080   -11.39745430
C        7.90426400   -22.49536130   -11.96545410
H        7.35326390   -23.27536200   -12.50545410
H        7.42926410   -22.16536140   -11.03345390
H        7.86826420   -21.60936160   -12.61145400
C        9.25126360   -24.02036090   -10.58745380
H        8.24426360   -24.34236150   -10.32145400
H        9.80526450   -24.88536070   -10.95445440
C        9.99126430   -23.56836130    -9.30945400
H       11.02626420   -23.21836090    -9.40345380
H        9.36626430   -22.89236070    -8.71245380
H       10.03326420   -24.49136160    -8.71845440
C       11.38226410   -23.89236070   -12.73945430
O       12.17026420   -22.95736120   -12.83845420
N       11.80626390   -25.13336180   -12.48745440
H       11.11426450   -25.87036130   -12.43545440
C       13.22426410   -25.53536030   -12.44745450
H       13.75126360   -24.84236150   -11.79145430
C       13.29526420   -26.97436140   -11.93545440
H       14.32426450   -27.27836040   -12.12445450
H       13.04126450   -27.06636050   -10.87945460
O       12.45926380   -27.85136030   -12.64845370
H       12.99626450   -28.63436130   -12.78545380
C       13.80526450   -25.52336120   -13.87845420
O       14.97526450   -25.22136120   -13.97945400
N       13.01126380   -25.87836070   -14.96045400
H       12.09426400   -26.28436090   -14.81845380
C       13.46426390   -25.71336170   -16.29545400
H       14.40326400   -26.26736070   -16.31345370
C       12.43126390   -26.34636120   -17.27645490
H       11.47726440   -25.82536130   -17.19045450
H       12.74026390   -26.25336070   -18.31745340
C       12.30526450   -27.83936120   -17.05645370
H       13.25226400   -28.27536200   -17.37645340
H       12.02626420   -28.01036070   -16.01645470
C       11.21126370   -28.47536090   -18.03145410
O       11.42226410   -28.59736060   -19.19745450
N       10.00026420   -28.81636050   -17.63945390
H        9.38526440   -29.18836210   -18.35345460
H        9.74026390   -28.91136170   -16.66445350
C       13.69326400   -24.18536190   -16.57845500
O       14.72926430   -23.87536050   -17.18745420
N       12.75326440   -23.36836050   -16.12645340
H       11.89326380   -23.72836110   -15.72945400
C       12.89926430   -21.93236160   -16.37145420
H       13.17326450   -21.88836100   -17.42545510
C       11.60326390   -21.13036160   -16.05845450
H       11.30226420   -21.30036160   -15.02445410
C       11.72626400   -19.59036060   -16.41045380
H       10.85226440   -18.98836140   -16.13145450
H       12.58926390   -19.09436040   -15.94945430
H       11.70226380   -19.37236210   -17.48545460
C       10.51926420   -21.57936100   -17.02245330
H        9.62726400   -21.02036090   -16.71445470
H       10.72626400   -21.47136120   -18.09445380
H       10.37426380   -22.64536090   -16.80945400
C       14.08426380   -21.30336190   -15.63545420
O       14.75626370   -20.36636160   -16.09145360
N       14.43626400   -21.87536050   -14.42345430
H       13.73926450   -22.48036190   -14.00645450
C       15.62226390   -21.52536200   -13.70045380
H       15.72926430   -20.44336130   -13.77945420
C       15.48726370   -21.70136070   -12.23145390
H       15.44426440   -22.75936130   -11.94545460
H       16.33626370   -21.28236200   -11.67745400
H       14.54326440   -21.23636050   -11.92145440
C       16.93226430   -22.11836050   -14.19645400
O       17.85926440   -21.33436200   -14.29345420
N       17.03226470   -23.37236210   -14.64245410
H       16.17626380   -23.90836140   -14.56145380
C       18.18126490   -23.85036090   -15.43045430
H       19.02726360   -23.90536120   -14.74445440
C       17.79226490   -25.19836040   -15.97845460
H       18.62526320   -25.78136060   -16.39145470
H       17.36226460   -25.81736180   -15.18145370
H       17.10226440   -25.21936040   -16.83045390
C       18.56526370   -22.92336080   -16.57745360
O       19.74326320   -22.76536180   -16.90345380
N       17.59726330   -22.31436160   -17.19045450
H       16.63726430   -22.62036130   -17.08845330
C       17.77326390   -21.37736130   -18.36545370
H       18.65326500   -21.71836090   -18.91045380
C       16.52326390   -21.52536200   -19.29445460
H       15.68526360   -21.60436060   -18.60245320
C       16.19926450   -20.27236180   -20.16145320
H       15.69026370   -19.50336070   -19.56745340
H       17.09726330   -19.82936100   -20.60945510
H       15.45526410   -20.59436040   -20.90045360
C       16.55826380   -22.74036220   -20.20345500
H       16.62426380   -23.67736050   -19.65145490
H       15.63626380   -22.73836140   -20.78445430
C       17.65326500   -22.67436220   -21.25145340
H       18.67726330   -22.83036040   -20.89045330
H       17.57826420   -23.58236120   -21.86145400
H       17.61226460   -21.85336110   -21.97745320
C       18.00626370   -19.90636060   -17.95845410
O       18.83926390   -19.25236130   -18.56545450
N       17.35226440   -19.49136160   -16.85645480
H       16.67226410   -20.13136100   -16.46445470
C       17.78726390   -18.27836040   -16.13945390
H       17.50426480   -17.43436050   -16.76845360
C       16.94026370   -17.93536190   -14.80245400
H       17.06426430   -16.87336160   -14.58845420
H       15.92526440   -18.33436200   -14.80445380
O       17.47626500   -18.54836080   -13.67645450
H       17.06726460   -19.41036030   -13.57245450
C       19.35626410   -18.29136090   -15.84845450
O       19.96626470   -17.22636030   -15.91745380
N       19.94126320   -19.39736180   -15.42445370
H       19.34326360   -20.21136090   -15.34145450
C       21.12726400   -19.51536180   -14.64745430
H       21.11026380   -18.61936190   -14.02645400
C       21.05826380   -20.82336040   -13.78845410
H       21.05926320   -21.67936130   -14.47645380
H       21.94926450   -20.79536060   -13.15045450
H       20.12626460   -20.86336140   -13.21245380
C       22.38726430   -19.39436150   -15.46645450
O       22.43326380   -19.49536130   -16.66545490
N       23.49926380   -19.08636090   -14.78245450
H       23.45526310   -18.94236180   -13.78145410
C       24.86726380   -19.21436120   -15.29045390
H       24.79026410   -19.84836200   -16.17445370
C       25.53326420   -17.82636070   -15.63445380
H       25.59226420   -17.16036030   -14.77345370
H       26.57226370   -17.85536190   -15.96145440
C       24.82626340   -17.03636170   -16.67145350
H       24.58426480   -17.75236130   -17.45645330
H       23.92226410   -16.65336040   -16.19745450
C       25.71326450   -15.79336170   -17.05345340
H       25.72726440   -15.15536120   -16.17045400
H       26.73126410   -16.15936090   -17.18545340
N       25.14926340   -15.15036110   -18.28445430
H       24.37926480   -15.67136100   -18.67845340
C       25.46426390   -13.95036130   -18.77445410
N       26.31526370   -13.11036110   -18.24445340
H       26.93126490   -13.44436170   -17.51745410
H       26.47726440   -12.20436100   -18.66045380
N       24.90626340   -13.48036100   -19.84845350
H       24.15526390   -14.03336140   -20.23645400
H       25.33926390   -12.69236090   -20.30745510
C       25.76026340   -20.00236130   -14.32545380
O       26.78326420   -19.55936050   -13.91945460
N       25.30126380   -21.12236210   -13.81045440
H       24.52026370   -21.60236170   -14.24045370
C       26.00726320   -21.82936100   -12.71845440
H       26.42326350   -21.02636150   -12.10845380
C       25.02926450   -22.62536050   -11.82145400
H       25.44326400   -23.00736050   -10.88845440
H       24.23726460   -21.99736210   -11.41245460
C       24.31726460   -23.68936160   -12.62345410
O       24.06226350   -23.42436220   -13.82945440
O       23.84026340   -24.69036100   -11.98545460
C       27.14226340   -22.75036050   -13.21645450
O       27.65726470   -23.49236110   -12.40645410
N       27.37326430   -22.72136120   -14.49845410
H       26.94226460   -22.08436200   -15.15745450
C       28.50526430   -23.49336050   -15.05145450
H       29.26126480   -22.83736040   -15.48245430
H       28.88426400   -24.14636040   -14.26545430
C       28.09726330   -24.33636090   -16.24645420
O       29.05326460   -24.64436150   -16.96545410
N       26.84626390   -24.74936100   -16.35645480
H       26.12426380   -24.34936140   -15.76945400
C       26.38826370   -25.47036170   -17.60645480
H       27.15926360   -25.29836080   -18.35745430
C       26.25326350   -26.99536130   -17.42345430
H       25.49226380   -27.25036050   -16.68645480
H       25.90826420   -27.41436200   -18.36945340
O       27.47526360   -27.62936210   -16.99445340
H       27.54226490   -27.44836040   -16.05345340
C       25.10526470   -24.79036140   -18.08345410
O       24.22926330   -24.51436040   -17.31845470
N       24.95826340   -24.75936130   -19.43845370
H       25.73026470   -25.16436200   -19.95345500
C       23.73026470   -24.34636120   -20.20745470
H       23.11626430   -23.80336190   -19.48945430
H       23.96326450   -23.66536140   -21.02545360
C       23.01526450   -25.59436040   -20.65245440
O       23.38426400   -26.75236130   -20.53645320
N       21.85326390   -25.38836100   -21.28445430
H       21.59926410   -24.41036030   -21.36445430
C       20.98726460   -26.44536210   -21.73545460
H       21.61026380   -27.24736210   -22.13045500
C       20.11126330   -27.01036070   -20.59745410
H       20.82526400   -27.32336040   -19.83545490
C       19.19926450   -26.12736130   -19.68945500
H       19.73326490   -25.30436130   -19.19845390
H       18.31626320   -25.71936040   -20.19645500
H       18.75126460   -26.70836070   -18.87445450
C       19.52426340   -28.23236080   -21.21045490
H       18.97326470   -28.85536190   -20.49445340
H       18.76226430   -27.95636180   -21.95045470
H       20.38026430   -28.79836080   -21.59745410
C       20.22826390   -25.87636180   -22.97245410
O       19.82326320   -24.74136160   -22.95045470
N       20.11626430   -26.73136140   -24.01745410
H       20.58926390   -27.62036130   -23.90645410
C       19.40226360   -26.41436200   -25.24545480
H       19.85226440   -25.50036050   -25.63345340
C       19.55026440   -27.51936150   -26.28445430
H       18.93126490   -28.38336180   -26.04345320
C       19.24326320   -27.06636050   -27.72845460
H       19.52426340   -26.01736070   -27.88345340
H       19.75326350   -27.63736150   -28.51445390
H       18.19126320   -27.28736110   -27.94745450
O       20.96726420   -27.77936170   -26.43345450
H       21.24126430   -28.33936120   -25.70345500
C       17.87126350   -26.25136180   -25.05845450
O       17.25426480   -26.66336060   -24.12545390
N       17.25626370   -25.63636210   -26.02745440
H       17.79126360   -25.25436210   -26.79745480
C       15.76326370   -25.54436110   -26.21245380
H       15.35026450   -26.24136160   -25.48345380
C       15.17226410   -24.10136030   -25.97945400
H       15.30326370   -23.60436060   -26.94045450
C       13.63626380   -23.98936080   -25.83545490
H       13.10426430   -24.48736190   -26.65545460
H       13.26826380   -24.47336200   -24.92245480
H       13.30326370   -22.94636150   -25.76645470
C       15.82626440   -23.16736220   -24.90645410
H       15.37226390   -23.36136050   -23.92645450
H       16.86626430   -23.51236150   -24.95145420
H       15.57926370   -22.13636210   -25.18845370
C       15.26526450   -26.00136180   -27.60445400
O       15.92026420   -25.59736060   -28.59845350
N       14.19726370   -26.72536090   -27.56145480
H       13.75726410   -26.95636180   -26.67845340
C       13.74426360   -27.41436200   -28.77445410
H       14.24626450   -27.05536080   -29.67245480
C       14.11426450   -28.86836050   -28.74845500
H       13.87026410   -29.38636210   -27.82145500
H       13.54126450   -29.35836220   -29.53645320
C       15.67426400   -29.04036140   -29.02445410
H       16.32926370   -28.52636150   -28.32045360
H       15.94626430   -30.09236150   -28.94845390
C       16.11826320   -28.59336090   -30.39845470
O       17.31626320   -28.11936190   -30.46245380
O       15.29126450   -28.41036030   -31.38345340
C       12.24226380   -27.22936060   -28.90545460
O       11.49426360   -27.77736090   -28.09545330
N       11.90126420   -26.52636150   -29.99045370
H       12.61526390   -26.18936160   -30.62445450
C       10.52726360   -26.40036200   -30.45345500
H        9.89826390   -26.09236150   -29.61745450
C       10.60826400   -25.22636030   -31.45245360
H       11.14226440   -25.57436180   -32.33745570
H        9.58726410   -24.97936060   -31.74545480
C       11.27826400   -23.87136080   -31.01845360
H       12.35126400   -24.03736110   -31.11445430
C       11.03726390   -22.90536120   -32.15745540
H       11.41526410   -23.39236070   -33.06445310
H        9.96526430   -22.74236110   -32.32045360
H       11.58726410   -21.95636180   -32.13245390
C       10.91326430   -23.31636050   -29.69945340
H       11.01126380   -24.11036110   -28.94845390
H       11.68926430   -22.57036210   -29.49345400
H        9.94826410   -22.79436110   -29.69645500
C        9.94326400   -27.75236130   -31.04645350
O       10.60826400   -28.39036180   -31.84345440
N        8.69726370   -28.01936150   -30.74245450
H        8.19226360   -27.51936150   -30.02045440
C        7.94226410   -28.97436140   -31.51845360
H        8.44626430   -29.92136190   -31.71345330
C        6.64426420   -29.37036130   -30.75445370
H        6.97926430   -29.71736150   -29.77745440
H        6.02526430   -28.49936100   -30.54045490
O        5.76026390   -30.30736160   -31.35045430
H        5.22126390   -30.73836140   -30.68345450
C        7.65426400   -28.43536190   -32.95145420
O        6.85826400   -27.55636220   -33.10045240
N        8.26926420   -28.99436190   -33.97145460
H        9.06126400   -29.58336070   -33.74245450
C        7.92726420   -28.90736200   -35.39745330
H        8.17026420   -27.89236070   -35.71145250
C        8.76126380   -29.79936220   -36.30745320
H        8.54326440   -30.84236150   -36.08045580
H        8.48226450   -29.68036080   -37.35545350
C       10.27626420   -29.63936040   -36.16745380
H       10.65226360   -29.60236170   -35.14445500
H       10.77626420   -30.43536190   -36.71945570
C       10.81826400   -28.33536150   -36.76845550
O       11.90426450   -27.84136200   -36.39845280
O       10.08526420   -27.66436200   -37.45545580
C        6.45726390   -29.07436180   -35.72545240
O        5.98026420   -28.54036140   -36.69245530
N        5.65026430   -29.74336050   -34.87445450
H        6.06926390   -30.21936040   -34.08445360
C        4.21526380   -30.00636100   -35.07345580
H        4.02526430   -30.31036190   -36.10245510
C        3.92326400   -31.30936050   -34.38445280
H        2.87926410   -31.62536050   -34.50245290
H        4.51626400   -32.11635970   -34.83245470
H        4.19426390   -31.30736160   -33.32145310
C        3.26126410   -28.91736220   -34.81645580
O        2.06126400   -29.07036210   -34.93545530
N        3.76926400   -27.78236200   -34.26245500
H        4.77426390   -27.67336080   -34.20345310
C        3.08826400   -26.53936200   -34.05945590
H        2.02326420   -26.77336120   -34.06545260
C        3.45326400   -25.81136130   -32.73745350
H        2.91526410   -24.86236190   -32.62145230
H        3.19926400   -26.39036180   -31.84145360
H        4.53026390   -25.60136030   -32.76345440
C        3.29226400   -25.62736130   -35.23245240
O        2.47826410   -24.72836110   -35.45645520
N        4.36926410   -25.70136070   -35.95445250
H        5.05926420   -26.38836100   -35.67245480
C        4.73926400   -24.74036220   -37.02645490
H        4.93626400   -23.81436160   -36.48545460
C        5.89226390   -25.25736050   -37.84345250
H        6.71626420   -25.36736110   -37.13945390
H        5.69926400   -26.23936080   -38.27645490
C        6.37426420   -24.33936120   -38.95445250
H        5.65726420   -24.19036100   -39.76145550
H        6.51526400   -23.38536070   -38.44645310
C        7.78426410   -24.64636040   -39.67845540
H        7.56526420   -25.34236150   -40.48745350
H        8.12926390   -23.69836040   -40.08945470
N        8.84426400   -25.17736050   -38.75045390
H        8.85426430   -26.13936040   -38.44245530
C       10.00626370   -24.58336070   -38.62545390
N       10.22526450   -23.38436130   -39.01445390
H        9.47726440   -22.84736060   -39.42945480
H       11.18926430   -23.08336070   -39.02745440
N       10.97626400   -25.21736150   -38.04745480
H       10.76426410   -26.16436200   -37.76645280
H       11.86226370   -24.75136180   -37.90945430
C        3.53926400   -24.36336140   -37.92445370
O        3.29226400   -23.24536130   -38.19845580
N        2.74126410   -25.34636120   -38.41445540
H        2.96826410   -26.26636120   -38.05645370
C        1.58526410   -25.35836220   -39.28145600
H        1.90026400   -24.87836070   -40.20845410
C        1.14126410   -26.78936200   -39.64345550
H        0.26926410   -26.71636200   -40.30545430
H        1.81126400   -27.39236070   -40.26945500
H        0.82026410   -27.36636160   -38.76745610
C        0.41226410   -24.48936080   -38.75945280
O       -0.04073590   -23.57036210   -39.40645600
N       -0.02173590   -24.69936180   -37.50945280
H        0.32926410   -25.49836160   -36.99445340
C       -1.22473600   -23.98936080   -36.99645230
H       -1.93673590   -23.76836200   -37.79245380
H       -1.71173600   -24.73636050   -36.36945340
C       -0.82373590   -22.67136190   -36.34545520
O       -1.57073590   -21.71336170   -36.50845340
N        0.46826410   -22.40936090   -35.82645420
H        1.04426410   -23.23936080   -35.76345440
C        1.04426410   -21.03936200   -35.74145510
H        0.46426410   -20.43936160   -35.04045490
C        2.50826410   -21.23736190   -35.20045470
H        3.07726410   -21.84336090   -35.90545270
C        3.29526400   -19.91236110   -35.26445390
H        3.30526400   -19.57436180   -36.30745320
H        2.83626410   -19.21936040   -34.54845430
H        4.34126420   -20.06836130   -34.97345350
C        2.74326400   -21.84736060   -33.80645370
H        2.22226410   -22.78736110   -33.58745570
H        3.80926420   -22.02536200   -33.62145230
H        2.37226410   -21.10436060   -33.09045410
C        1.02926410   -20.29436110   -37.03545380
O        0.58126410   -19.19136050   -37.08045580
N        1.38426410   -20.87136080   -38.13645550
H        1.77026400   -21.80836110   -38.12545390
C        1.31026410   -20.19936180   -39.49945450
H        1.95126400   -19.31736180   -39.49045560
C        2.08326410   -21.14036180   -40.52945330
H        3.09726410   -21.24436190   -40.14245610
H        1.49626410   -22.05736160   -40.57345580
C        2.12926410   -20.45836070   -41.94445420
H        1.08126400   -20.26436040   -42.17545320
H        2.68126420   -19.53836060   -41.75845340
C        2.70826410   -21.41336060   -43.04345320
H        3.76726410   -21.23636050   -43.23045350
H        2.63926410   -22.43236160   -42.66445540
C        1.86626410   -21.38036160   -44.29945370
H        2.35826400   -22.04636190   -45.00845340
H        0.84326410   -21.71736150   -44.13445280
N        1.95026410   -20.03036120   -44.85045240
H        2.82826400   -19.56636050   -44.66745380
H        1.82626400   -20.09936140   -45.85045240
H        1.22326410   -19.42536160   -44.49645230
C       -0.15273590   -19.89836120   -39.98145290
O       -0.29573590   -18.95136070   -40.69145580
N       -1.12973590   -20.57536130   -39.43645480
H       -0.90573590   -21.30036160   -38.76545330
C       -2.47273590   -20.42036060   -39.83145520
H       -2.51373600   -20.24936100   -40.90745540
C       -3.18773600   -21.69736100   -39.48045350
H       -3.25673600   -21.98936080   -38.42445370
H       -4.12473580   -21.81236080   -40.03945540
H       -2.53573580   -22.47136120   -39.90345380
C       -3.13073590   -19.23336220   -39.19745250
O       -3.87573600   -18.53636170   -39.90445330
N       -2.82173590   -18.89036180   -37.98445510
H       -2.25973580   -19.52036090   -37.42345430
C       -3.25473590   -17.59036060   -37.38645550
H       -4.29873610   -17.56536100   -37.69745250
C       -3.15873600   -17.68536190   -35.87645340
H       -3.73673580   -16.89436150   -35.39945600
H       -3.56073590   -18.63236050   -35.51445390
O       -1.83073590   -17.59136200   -35.37645340
H       -1.72373590   -18.20736120   -34.64845280
C       -2.49773600   -16.36236190   -37.89945600
O       -3.08273600   -15.29036140   -38.09045410
N       -1.18273590   -16.57536130   -38.14545440
H       -0.77573590   -17.49336050   -38.00945280
C       -0.42473590   -15.44136140   -38.75645450
H       -0.56573590   -14.47436140   -38.27445600
C        1.15926410   -15.68436150   -38.61845400
H        1.79526410   -14.87136170   -38.96745300
H        1.29526410   -15.75936130   -37.53945540
O        1.55426410   -16.94836040   -39.05245590
H        1.77326410   -17.44036100   -38.25845340
C       -0.67273590   -15.21936130   -40.26445390
O       -0.67773590   -14.08636090   -40.64845280
N       -0.94673590   -16.25036050   -41.06045530
H       -0.88573590   -17.18536190   -40.67745590
C       -1.60273590   -16.03436090   -42.38245390
H       -0.89873590   -15.46236130   -42.98645400
C       -1.86773600   -17.39036180   -43.20145420
H       -2.31673600   -18.10836220   -42.51545330
H       -2.51073600   -17.21836090   -44.06445310
C       -0.59573590   -18.05336190   -43.64145280
O        0.44626410   -17.42336080   -43.84445570
O       -0.59073590   -19.27036090   -43.91045380
C       -2.90773580   -15.18536090   -42.22245410
O       -3.06573580   -14.26636120   -42.97645570
N       -3.89073590   -15.51336100   -41.38245390
H       -3.80173590   -16.35136030   -40.82045360
C       -5.16373590   -14.80736160   -41.20345310
H       -5.78073600   -15.05036160   -42.06845470
C       -5.97573610   -15.31636140   -40.04145430
H       -6.02273610   -16.40836140   -40.12845230
H       -5.41673610   -15.16836170   -39.10845570
C       -7.39173600   -14.76136110   -39.89345550
C       -8.44473550   -15.37936120   -40.44945530
H       -8.38973620   -16.17936130   -41.17145540
N       -9.59573550   -14.84336090   -39.94745250
H      -10.51073550   -15.20736120   -40.17445370
C       -9.37373640   -13.89036080   -38.98245240
C      -10.21073630   -13.08436110   -38.23545460
H      -11.27973560   -13.23036100   -38.28545380
C       -9.63673590   -12.01636120   -37.60645290
H      -10.24973580   -11.36736110   -36.99845500
C       -8.26073550   -11.82536130   -37.53845600
H       -7.76573610   -11.07036110   -36.94645310
C       -7.38273570   -12.74336150   -38.14345550
H       -6.34673600   -12.52136140   -38.35345460
C       -7.94073580   -13.74136160   -39.01045230
C       -5.06373600   -13.27336120   -41.08245470
O       -5.73273610   -12.55436130   -41.83345410
N       -4.12973590   -12.82236100   -40.22345350
H       -3.41373590   -13.44436170   -39.86945340
C       -3.88873600   -11.35536100   -40.04045490
H       -4.88773580   -10.94136140   -39.90645600
C       -3.03773590   -11.04336170   -38.73645400
H       -2.89573600    -9.96636100   -38.82445530
C       -3.79373600   -11.37836170   -37.45645520
H       -3.13473580   -11.27036090   -36.58545300
H       -4.77373600   -10.88936140   -37.40645600
H       -4.09673600   -12.43236160   -37.49745560
C       -1.66273590   -11.58136080   -38.64245610
H       -1.26773600   -11.49236110   -39.66145320
H       -1.02573600   -11.04736140   -37.92645260
H       -1.67973590   -12.62336160   -38.29845430
C       -3.37673590   -10.67736150   -41.25645450
O       -3.64773580    -9.51936150   -41.48945240
N       -2.67273590   -11.34936140   -42.12445450
H       -2.42373590   -12.29936120   -41.87445450
C       -2.11373590   -10.76736160   -43.40545270
H       -1.73373590    -9.76436140   -43.21145250
C       -0.95173590   -11.58236120   -43.92145540
H       -0.13573590   -11.45936110   -43.20845410
H       -1.21273590   -12.64036080   -43.93845370
C       -0.36073590   -11.19236090   -45.24945450
H        0.35226410   -11.98936080   -45.45945360
H       -1.14673590   -11.14836120   -46.00345230
S        0.59026410    -9.67936130   -45.17345430
C        1.22426400    -9.66036130   -46.88545230
H        2.13326410   -10.27436160   -46.88345340
H        0.51726410    -9.92936130   -47.68045430
H        1.59726410    -8.64536090   -47.06845470
C       -3.25273590   -10.66836170   -44.43445590
O       -3.38573600    -9.68236160   -45.09045410
N       -4.16373590   -11.65936090   -44.40745540
H       -4.01773600   -12.42136100   -43.75545500
C       -5.36673590   -11.63836100   -45.23645400
H       -5.03673600   -11.31236170   -46.22245410
C       -6.09773590   -13.01136110   -45.23245240
H       -6.47173600   -13.29036140   -44.24645230
H       -6.88673590   -12.94436170   -45.98145290
C       -5.12473580   -14.14636140   -45.65445330
O       -4.31573580   -13.93136120   -46.65845490
O       -5.20673610   -15.24036120   -45.00045390
C       -6.30273580   -10.52636150   -44.71545410
O       -6.98173570    -9.82236100   -45.51645280
N       -6.34173580   -10.26136110   -43.38445280
H       -5.85273600   -10.83436110   -42.70745470
C       -7.05673600    -9.11236100   -42.87345500
H       -8.07673550    -9.17136100   -43.25245290
C       -7.04473590    -9.14136120   -41.35245510
H       -7.33373590   -10.15636160   -41.07745360
H       -6.02173610    -9.11936090   -40.97445300
O       -7.94973610    -8.27236080   -40.78745270
H       -7.63873580    -7.39436150   -41.01745610
C       -6.52573590    -7.74336150   -43.39845280
O       -7.29573580    -6.86436130   -43.78945540
N       -5.22473570    -7.60336110   -43.45245360
H       -4.62773610    -8.37136170   -43.16845320
C       -4.60473590    -6.39036130   -44.00945280
H       -4.94973610    -5.50536110   -43.47545240
C       -3.00573590    -6.46236130   -43.86445240
H       -2.75773600    -6.87736130   -42.88745500
H       -2.67473600    -7.19836140   -44.59745410
C       -2.27473590    -5.09836150   -44.19445420
H       -2.79973600    -4.29436110   -43.67845540
H       -1.30273590    -5.24336150   -43.72445300
S       -1.68973590    -4.70536140   -45.90545270
C       -0.24873590    -5.88036110   -46.08645250
H        0.66026410    -5.39536140   -45.71045300
H       -0.38973590    -6.84036110   -45.57445530
H       -0.11273590    -6.05436130   -47.16145320
C       -4.91973590    -6.30336140   -45.52245330
O       -5.20173600    -5.21136140   -45.97345350
N       -5.09273580    -7.40536120   -46.22245410
H       -4.83573580    -8.19336130   -45.64145280
C       -5.26973580    -7.47336150   -47.71245570
H       -4.59273580    -6.81436110   -48.25545500
C       -4.88973570    -8.89536090   -48.10345460
H       -4.01273580    -9.17936130   -47.52245330
H       -5.71273610    -9.54336170   -47.80145260
C       -4.72273590    -9.18636130   -49.54645540
O       -4.99973580    -8.35536100   -50.39845280
N       -4.17273570   -10.35636140   -49.91945270
H       -3.97873590   -10.57736110   -50.88845440
H       -3.86973600   -10.95536140   -49.16045380
C       -6.63573600    -6.95436140   -48.10445400
O       -6.75673580    -5.98636100   -48.78445430
N       -7.70473580    -7.58236120   -47.52245330
H       -7.41073610    -8.35336110   -46.93545530
C       -9.10273550    -7.19636110   -47.42645260
H       -9.55673600    -6.98836140   -48.39445500
C      -10.02273560    -8.23236080   -46.77845380
H       -9.59373570    -8.45636080   -45.80145260
H      -11.01673600    -7.86336140   -46.52445600
C      -10.19073580    -9.44336130   -47.67245480
H      -10.54373550    -9.06036090   -48.62945560
H       -9.17873570    -9.84736160   -47.66645430
C      -11.18473630   -10.49936100   -47.04345320
H      -12.17273620   -10.03936100   -47.01145550
H      -11.23273560   -11.40136150   -47.65345380
C      -10.76673600   -11.08936120   -45.67745590
H      -10.65673640   -10.22336100   -45.02545550
H      -11.45573620   -11.68936160   -45.08245470
N       -9.46073630   -11.78736110   -45.62645340
H       -8.73573590   -11.09436130   -45.51245500
H       -9.43673610   -12.47836110   -44.89045330
H       -9.20173550   -12.19736100   -46.51245500
C       -9.36573600    -5.82736110   -46.82145310
O      -10.25073620    -5.15036110   -47.19545360
N       -8.46773620    -5.36836150   -45.90445330
H       -7.65973620    -5.95636130   -45.73945240
C       -8.68473630    -4.10636140   -45.15845490
H       -7.79573580    -3.67036130   -44.70145420
H       -9.07973580    -3.36236120   -45.85045240
C       -9.82373620    -4.24136110   -44.19445420
O      -10.73273560    -3.39936140   -44.06945420
N       -9.90273570    -5.31336120   -43.43445590
H       -9.13173580    -5.97136120   -43.44945530
C      -10.84373570    -5.50636150   -42.33845520
H      -11.86973570    -5.28736110   -42.63145450
C      -11.02073570    -7.02436110   -42.02545550
H      -10.28573610    -7.34336140   -41.28545380
C      -12.38473610    -7.41836120   -41.39145280
H      -12.70673560    -6.65836140   -40.66845320
H      -13.18673610    -7.42436120   -42.13945390
H      -12.19573590    -8.41136170   -40.96445470
O      -10.89873600    -7.79336120   -43.19745250
H      -10.62873550    -8.69136140   -42.99545290
C      -10.47473620    -4.67836140   -41.13145450
O       -9.26373580    -4.57536130   -40.89145280
N      -11.40673640    -4.05436130   -40.43445590
H      -12.34373570    -3.99536130   -40.81645580
C      -11.24573610    -3.41336130   -39.13645550
H      -10.35473630    -2.82036140   -39.34545520
C      -12.38773630    -2.49936130   -38.94145580
H      -12.55573560    -1.92236130   -39.85045240
H      -13.25673580    -3.15336130   -38.87345500
C      -12.33773610    -1.59736120   -37.78245540
O      -13.40373610    -1.26836120   -37.26845550
O      -11.25873570    -1.18336130   -37.32245250
C      -10.89673610    -4.37936120   -37.95445250
O      -11.64073560    -4.44036100   -36.98145290
N       -9.76673600    -5.06436110   -38.08545300
H       -9.20773600    -4.88936140   -38.91245270
C       -9.38673590    -6.08836130   -37.10145570
H      -10.28973580    -6.56736140   -36.72345350
C       -8.65073590    -7.20136120   -37.78445430
H       -7.73773570    -6.95636130   -38.32645420
H       -8.26173590    -7.82536130   -36.97945400
O       -9.57073590    -7.96336130   -38.56345370
H       -9.00973610    -8.55636120   -39.06845470
C       -8.45173550    -5.46936130   -36.02945330
O       -7.53273580    -4.68936110   -36.32445530
N       -8.74027035    -5.78044684   -34.76126083
H       -9.49147363    -6.44887078   -34.59982359
C       -8.10418016    -5.16085951   -33.58995686
H       -8.20500007    -4.07779565   -33.68256498
C       -8.83113094    -5.60351880   -32.30869742
H       -9.88811411    -5.27585442   -32.40015428
H       -8.82982383    -6.71156772   -32.29513037
C       -8.18705909    -5.05611523   -31.04141212
C       -7.54243398    -5.89755045   -30.10810324
H       -7.56602335    -6.98643348   -30.26241896
C       -6.86992062    -5.38131359   -28.98137498
H       -6.36670043    -6.05574578   -28.27350609
C       -6.80397781    -3.97794965   -28.77988224
O       -6.12105525    -3.40671524   -27.76537065
H       -5.91916556    -4.06818306   -27.00229918
C       -7.47696845    -3.12906180   -29.69323582
H       -7.42995410    -2.04596266   -29.52166053
C       -8.15423341    -3.66416283   -30.79382902
H       -8.66311529    -2.98349871   -31.49297546
C       -6.60345011    -5.48778412   -33.49058141
O       -6.22522417    -6.63928841   -33.63293790
N       -5.74379432    -4.48231954   -33.27587537
H       -6.13818076    -3.55017040   -33.16196431
C       -4.27891708    -4.62606257   -33.11653632
H       -3.86697520    -3.66648325   -32.80001639
H       -4.08788080    -5.35190991   -32.32573476
C       -3.50117044    -5.08411520   -34.36835604
O       -2.29984146    -4.89464530   -34.45962287
N       -4.20373580    -5.64336110   -35.35645290
H       -5.17973610    -5.84436130   -35.17445370
C       -3.78073600    -5.90636110   -36.70445250
H       -2.77573590    -6.30636120   -36.83745570
C       -4.84073590    -6.84236150   -37.38845440
H       -5.80273580    -6.33036140   -37.37845230
C       -4.37673570    -7.20436140   -38.83045580
H       -5.14373590    -7.68536140   -39.44945530
H       -4.16673610    -6.36636110   -39.50645450
H       -3.49673580    -7.85536150   -38.75145340
C       -4.99873590    -8.20536140   -36.66645430
H       -5.46573590    -8.12536140   -35.67645260
H       -5.68373580    -8.87436100   -37.20245360
H       -4.03573610    -8.71336080   -36.53045270
C       -3.75273590    -4.50936130   -37.40745540
O       -2.70673580    -4.09936140   -37.87745290
N       -4.84973570    -3.75636120   -37.24945450
H       -5.64573570    -4.17636110   -36.78445430
C       -5.09773590    -2.44136120   -37.86545560
H       -4.08573580    -2.06536130   -38.01045230
C       -5.68573570    -2.53836130   -39.33145520
H       -6.11573600    -1.59336130   -39.66345600
C       -4.76473570    -3.11636140   -40.42645260
H       -3.96973590    -2.44436120   -40.77245330
H       -4.29073570    -4.08736130   -40.23845290
H       -5.31373600    -3.24236130   -41.36745450
O       -6.77973600    -3.32536130   -39.33345410
H       -7.48773570    -2.84136130   -38.90245440
C       -5.76173590    -1.41536130   -36.98345570
O       -6.55273580    -0.58036120   -37.39245610
N       -5.47973590    -1.40236130   -35.68945310
H       -4.95773600    -2.17636130   -35.29645540
C       -5.96273610    -0.33736120   -34.75645450
H       -6.13873580     0.62163870   -35.24445340
C       -7.32573600    -0.66336130   -34.13545230
H       -7.61073590     0.17063870   -33.49445340
C       -8.39873600    -1.04036130   -35.17245480
H       -8.36073590    -2.04536130   -35.61045460
H       -9.34073640    -0.94736120   -34.61845400
H       -8.40973570    -0.20536130   -35.88545230
O       -7.20273590    -1.73136130   -33.24845500
H       -6.89473580    -1.39636120   -32.40345380
C       -4.99973580     0.10563870   -33.62645340
O       -4.11273570    -0.63736130   -33.25745390
N       -5.21473600     1.26163880   -33.01645280
H       -5.76673600     1.90663870   -33.56945420
C       -4.64273600     1.50863870   -31.69945340
H       -3.55773590     1.51163880   -31.79645350
H       -4.93973590     2.48663880   -31.32045360
C       -4.95573620     0.46163870   -30.64245410
O       -5.81273600    -0.36836130   -30.92745400
N       -4.36722620     0.60031215   -29.46250088
H       -3.79993114     1.42616110   -29.30755671
C       -4.44544884    -0.36726734   -28.37943241
H       -4.88083298    -1.29122131   -28.76295532
C       -3.01465770    -0.68099394   -27.92684749
H       -2.62636782     0.15986075   -27.33628276
H       -3.05480601    -1.53596083   -27.25356022
C       -2.03945196    -0.99229412   -29.05350733
C       -2.02607762    -2.26764829   -29.65064386
H       -2.70662577    -3.03238334   -29.30420563
C       -1.13788183    -2.54400634   -30.70752733
H       -1.13215130    -3.51792020   -31.17434922
C       -0.26169320    -1.54825811   -31.17038557
H        0.42328468    -1.76239692   -31.97835601
C       -0.28692918    -0.26835848   -30.59249838
H        0.37229443     0.50052254   -30.96782305
C       -1.17369414     0.00962435   -29.53640339
H       -1.19661378     0.99915459   -29.10251876
C       -5.33169966     0.14453770   -27.23166438
O       -5.25587434     1.30541096   -26.85607002
N       -6.18288799    -0.72457255   -26.68122897
H       -6.19742371    -1.67311890   -27.05031260
C       -7.08054597    -0.41524665   -25.56370519
H       -7.72847191    -1.27138992   -25.37600079
H       -6.48775454    -0.25148982   -24.66968364
C       -7.97041111     0.80494787   -25.82890249
O       -8.75834585     0.79385356   -26.76293692
N       -7.83843932     1.86597551   -25.02697949
H       -7.15208678     1.82459176   -24.27661101
C       -8.63649629     3.08818420   -25.18055424
H       -9.69036963     2.80348920   -25.17307494
C       -8.39708635     3.98702998   -23.96324283
H       -7.34046611     4.26850072   -23.87931243
H       -8.99479675     4.90417357   -24.03948084
H       -8.68985943     3.46938704   -23.04147922
C       -8.38465810     3.83032957   -26.51526002
O       -9.33812664     4.14979269   -27.20426077
N       -7.12073610     4.04263880   -26.91645430
H       -6.40673590     3.83463880   -26.22845460
C       -6.73573590     4.69363880   -28.16045380
H       -7.14473580     5.70163870   -28.22345350
C       -5.21973610     4.81663890   -28.38145450
H       -5.13973570     5.17163900   -29.40845490
C       -4.62773610     5.69363880   -27.33645440
H       -4.46173570     5.17163900   -26.38645360
H       -3.64073590     6.14263870   -27.50945470
H       -5.35173610     6.51463890   -27.25745390
O       -4.54573580     3.56963870   -28.45745470
H       -4.82873580     3.19563870   -27.61945340
C       -7.20773600     3.94563870   -29.42445370
O       -7.11873580     4.47563890   -30.52045440
N       -7.63673590     2.71663880   -29.33945470
H       -7.81673570     2.41263870   -28.39045330
C       -8.17873570     1.91963880   -30.46945380
H       -7.36373620     1.60863880   -31.12345500
C       -8.71873570     0.65163870   -29.88045500
H       -8.95873550    -0.01936130   -30.70545390
H       -7.90873580     0.19263870   -29.31345370
O       -9.85373590     0.92263870   -29.17045400
H       -9.58473590     0.90163870   -28.24845500
C       -9.22473620     2.50763870   -31.45645330
O       -9.39873600     1.97363880   -32.55945590
N       -9.96073630     3.56063870   -31.19045450
H       -9.73873620     4.06363870   -30.34045410
C      -10.77873610     4.31263880   -32.17745590
H      -11.53373620     3.59663870   -32.50145340
C      -11.57173630     5.43463900   -31.39845470
H      -12.38173580     5.84463880   -32.01245500
H      -12.10173610     4.93663880   -30.57745360
C      -10.64073560     6.43763880   -30.81445500
N       -9.88373570     6.10263870   -29.70245360
C       -9.34173580     7.31363870   -29.29145430
H       -8.65373610     7.39863870   -28.46245380
N       -9.82273580     8.36263850   -30.02245330
H       -9.65573600     9.35163880   -29.89745330
C      -10.67873570     7.87263870   -30.99945450
H      -11.30273630     8.34063910   -31.74545480
C       -9.91573620     4.85363860   -33.37345500
O      -10.43273640     4.94063850   -34.49345400
N       -8.59673600     5.09163860   -33.16545490
H       -8.30673600     4.99963860   -32.19845580
C       -7.56073570     5.29563860   -34.25045390
H       -7.93173600     6.03463890   -34.95945360
C       -6.19873570     5.69863890   -33.57345580
H       -5.87473580     4.94663860   -32.85345460
H       -5.36873580     5.84463880   -34.26445390
C       -6.33573580     6.96963880   -32.75445560
H       -6.88973570     7.73263880   -33.30245590
H       -6.85773610     6.78763870   -31.81545450
C       -5.02973600     7.51863860   -32.33845520
H       -4.25673580     6.75463870   -32.25545500
H       -4.66373590     8.17063900   -33.13145450
N       -4.98673580     8.30363850   -31.06345370
H       -5.86073590     8.67863850   -30.72345350
C       -3.87573600     8.49263860   -30.43345450
N       -2.62773590     8.35363860   -30.85545350
H       -2.47973590     7.92763850   -31.75945470
H       -1.90573600     8.72063830   -30.25145340
N       -4.03473620     9.06663890   -29.25045390
H       -4.94873570     9.38663860   -28.96345330
H       -3.21873590     9.03363900   -28.65545460
C       -7.47373580     4.04363870   -35.15545270
O       -7.10773610     2.93063880   -34.67345430
N       -7.55473610     4.16663890   -36.44945530
H       -7.82673600     5.09463880   -36.75045390
C       -7.36573600     3.17863870   -37.52745440
H       -7.02873610     2.26963880   -37.03145600
C       -8.63873580     3.08863880   -38.34145360
H       -9.09073640     4.06463860   -38.51745610
H       -8.37773610     2.67163870   -39.31345370
C       -9.51673600     1.98063870   -37.77245330
H      -10.25773620     1.73763870   -38.53445430
H       -8.95073600     1.04863870   -37.77845380
C      -10.13473610     2.23163870   -36.42545320
H       -9.41173550     2.03563880   -35.63345340
H      -10.37873550     3.29363870   -36.42545320
N      -11.25673580     1.32463870   -36.18845370
H      -11.25073620     0.37163870   -36.52245330
C      -12.30573560     1.58463870   -35.41245270
N      -12.39973550     2.61363860   -34.62345500
H      -11.60373590     3.22963880   -34.54545590
H      -13.31873610     2.81463890   -34.25345230
N      -13.34073640     0.76963870   -35.41645430
H      -13.40773580     0.00963870   -36.07845310
H      -14.16473580     0.99963870   -34.87945560
C       -6.09873580     3.36463880   -38.35945510
O       -5.74873590     4.48463870   -38.62945560
N       -5.46173570     2.32363870   -38.89845280
H       -5.58873610     1.41263880   -38.47345350
C       -4.38273570     2.38863870   -39.88345340
H       -4.60073610     3.26263880   -40.49745560
C       -2.98773600     2.67163870   -39.27845380
H       -3.02673600     3.65863870   -38.81845470
C       -2.62573600     1.74663880   -38.12945560
H       -2.39373590     0.75363870   -38.53345490
H       -1.83273590     2.17363880   -37.50345230
H       -3.41373590     1.69563880   -37.36745450
O       -2.09473590     2.59863880   -40.31945420
H       -2.02073600     3.46363880   -40.72945400
C       -4.31773610     1.15163870   -40.72445300
O       -4.55273580     0.02363870   -40.27645490
N       -4.10373590     1.35263870   -42.02845380
H       -3.93073580     2.32363870   -42.25545500
C       -3.88873600     0.25163870   -42.97945400
H       -4.62773610    -0.54036130   -42.85645290
C       -4.23773570     0.82663880   -44.40745540
H       -5.30273580     1.03763880   -44.50645450
H       -3.67573600     1.75763870   -44.47445300
C       -3.79373600     0.05863870   -45.65245440
H       -3.98173590     0.71663870   -46.50045390
H       -2.71173600    -0.07036130   -45.69145580
C       -4.52673580    -1.25336120   -45.73445510
H       -4.18673610    -1.96236120   -44.97945400
H       -5.58473590    -0.99836130   -45.66745380
C       -4.16073610    -1.79436120   -47.12445450
H       -4.12773610    -0.85436120   -47.67545320
H       -3.14773580    -2.19636130   -47.11145400
N       -5.08173610    -2.84736130   -47.59345250
H       -5.18973590    -3.57836130   -46.90545270
H       -6.00173570    -2.53936120   -47.87645340
H       -4.74073600    -3.32136130   -48.41745380
C       -2.45273590    -0.21536130   -42.91345600
O       -2.18673590    -1.36536120   -43.24645230
N       -1.50773600     0.54363880   -42.42645260
H       -1.79073600     1.42863870   -42.02345280
C       -0.07073590     0.12863870   -42.25745390
H        0.11926410    -0.60236130   -43.04345320
C        0.81226410     1.36463870   -42.41445540
H        0.91826410     1.98063870   -41.52145390
H        1.83226410     1.02063870   -42.58645250
C        0.41326410     2.27563880   -43.56945420
H       -0.55473590     2.74563880   -43.39845280
H        1.16926410     3.05963870   -43.59545520
C        0.33426410     1.64463880   -44.95545580
O        1.12626410     0.79163870   -45.28045270
N       -0.58473590     2.04763870   -45.81845470
H       -0.55373590     1.58663870   -46.72045520
H       -1.28073600     2.71163870   -45.49945450
C        0.23426410    -0.61736120   -40.89445500
O        0.79726410    -0.08336130   -39.92345430
N       -0.18973590    -1.89736130   -40.81245420
H       -0.72173590    -2.31436130   -41.56645580
C       -0.12773590    -2.69236140   -39.60545350
H       -0.63773590    -2.17636130   -38.79145430
H       -0.71573590    -3.57736130   -39.84545520
C        1.28126410    -3.09136130   -39.19845580
O        1.61426410    -3.51136140   -38.09145360
N        2.28726410    -2.98136120   -40.13045500
H        2.05426410    -2.69836120   -41.07545470
C        3.67626400    -3.20036130   -39.88045500
H        3.89226410    -4.11936140   -39.33445360
H        4.24826430    -3.32936120   -40.79845430
C        4.26726390    -2.01936130   -39.12245560
O        4.96126410    -2.22736120   -38.09945300
N        4.05626390    -0.77736130   -39.62445450
H        3.57226420    -0.64636120   -40.50345230
C        4.44826410     0.47763880   -38.95045470
H        5.52726410     0.36763870   -38.84245300
C        3.97626400     1.63763870   -39.82745360
H        4.46926400     2.55863880   -39.49345400
H        4.31626420     1.43463870   -40.85045240
H        2.87926410     1.68363870   -39.82645420
C        3.87726400     0.55663870   -37.51445390
O        4.49026390     1.18163870   -36.63045500
N        2.71926400     0.04063870   -37.24245450
H        2.24626400    -0.36036120   -38.04345320
C        2.16726400     0.00563870   -35.92845540
H        2.06826400     1.05363870   -35.64545440
C        0.78026410    -0.56036130   -36.20645520
H        0.26726410     0.10063870   -36.90545270
H        0.98726410    -1.53636120   -36.64545440
C       -0.09073590    -0.73136130   -35.01145550
H        0.49326410    -1.26036130   -34.25845340
C       -0.59373590     0.53363870   -34.32645420
H       -1.20073590     0.20863870   -33.47245410
H        0.23626410     1.10163880   -33.88945390
H       -1.13673590     1.21263870   -34.99645230
C       -1.31973590    -1.52136120   -35.48945240
H       -1.67873600    -1.18036130   -36.46845250
H       -1.03573600    -2.57336120   -35.61145400
H       -2.13073590    -1.47936130   -34.75245290
C        2.90126420    -0.81036130   -34.85945510
O        2.94526410    -0.50236120   -33.64545440
N        3.60526420    -1.87436130   -35.27645490
H        3.54826400    -2.10336140   -36.26245500
C        4.59226420    -2.65636130   -34.48145290
H        4.09126420    -2.70336130   -33.51445390
C        4.90426400    -4.04136130   -35.02145390
H        5.56726410    -3.87736130   -35.87145230
H        5.48426390    -4.57436130   -34.26845550
C        3.82726410    -4.96336130   -35.55945590
H        3.67926410    -4.71236130   -36.60945510
H        4.20626400    -5.98436120   -35.60045240
C        2.52526400    -4.94136140   -34.77545550
O        2.40826420    -5.48536110   -33.68245320
N        1.48826410    -4.33536150   -35.34145360
H        0.63526410    -4.19336130   -34.81345370
H        1.58126400    -4.05336140   -36.30945590
C        5.90026430    -1.84436130   -34.31345370
O        6.44526390    -1.77936120   -33.24445340
N        6.47626400    -1.22236120   -35.35145570
H        6.14826390    -1.42936120   -36.28745270
C        7.60926390    -0.28136130   -35.18345260
H        8.46226410    -0.84436120   -34.80645370
C        8.12626360     0.17263870   -36.51445390
H        7.33926390     0.60063870   -37.13445280
H        8.76926420     1.01263870   -36.25245290
C        8.84426400    -0.92036130   -37.30845260
H        9.79726410    -1.18936120   -36.85345460
H        8.25826450    -1.83936130   -37.33045580
C        8.99426360    -0.39636130   -38.78645320
H        8.04926400    -0.01836130   -39.17745590
H        9.65326400     0.47163870   -38.77145390
C        9.46526430    -1.54236130   -39.68645480
H       10.46926400    -1.90836130   -39.47345350
H        8.77726360    -2.38336130   -39.60145570
N        9.45226380    -1.09136130   -41.07445530
H        8.53126430    -0.78236130   -41.34845350
H       10.07426450    -0.29836130   -41.14345550
H        9.84526440    -1.74136130   -41.74045560
C        7.33226390     0.89463870   -34.20845410
O        8.15326400     1.22163880   -33.37245560
N        6.17426400     1.50363870   -34.27145390
H        5.57326410     1.28863870   -35.05845260
C        5.58726410     2.49163870   -33.32045360
H        6.26126380     3.33863880   -33.19645310
C        4.37326430     3.15663860   -33.97045520
H        4.61326410     3.60563870   -34.93345260
H        3.54926420     2.48863860   -34.22145460
C        3.66526410     4.25463870   -33.15445330
H        2.91726400     4.70063880   -33.81045530
H        3.12726400     3.72463870   -32.36845400
C        4.54926400     5.35363860   -32.59345250
O        4.20426420     5.99563880   -31.58845330
O        5.61626390     5.67163900   -33.10245510
C        5.29426380     1.91563870   -31.93145370
O        5.45926430     2.62563870   -30.95745470
N        4.81322264     0.67569925   -31.80275510
H        4.52800075     0.16243964   -32.63244289
C        4.59412275     0.05152283   -30.48911519
H        3.91815957     0.67333479   -29.90620312
C        3.94349450    -1.32774306   -30.70323459
H        2.96986228    -1.18389504   -31.17181233
H        4.56869562    -1.89880465   -31.38781577
C        3.74813133    -2.17134262   -29.43421289
H        4.70712202    -2.32612534   -28.94158366
C        2.77167746    -1.52901511   -28.45399458
H        3.20699749    -0.61645428   -28.03358272
H        1.82782041    -1.27539476   -28.95102700
H        2.54492991    -2.20971864   -27.62612582
C        3.18962341    -3.53560170   -29.81713381
H        3.07719084    -4.15104359   -28.91946204
H        2.20942641    -3.43946196   -30.30134286
H        3.87014516    -4.05388141   -30.50253279
C        5.91813412    -0.03165525   -29.71955377
O        5.99800696     0.27429417   -28.54142941
N        6.98726420    -0.37636130   -30.43745420
H        6.85626410    -0.64636120   -31.40545460
C        8.33326440    -0.46336130   -29.92545510
H        8.35426430    -1.06536130   -29.01645470
C        9.21626380    -1.15136120   -30.93345450
H        9.09326360    -0.56036130   -31.84145360
C       10.75726410    -1.09336130   -30.58045390
H       11.15226360    -0.07136130   -30.54945370
H       10.80926420    -1.57636130   -29.59645460
H       11.24426360    -1.61836120   -31.41145320
C        8.85626410    -2.61636140   -31.24645420
H        9.07926370    -3.11036130   -30.30145450
H        7.77726410    -2.57236120   -31.39645390
C        9.46126370    -3.38636140   -32.45045470
H        9.08626370    -4.41236110   -32.34645460
H        9.06026360    -3.04536130   -33.41345600
H       10.55726430    -3.38536120   -32.40145490
C        8.80626390     0.97063880   -29.56245420
O        9.60526370     1.20263870   -28.65345380
N        8.46626380     1.99463870   -30.36145400
H        7.92626430     1.76063870   -31.18645480
C        8.92826370     3.37063880   -30.12445450
H        9.99826430     3.56263880   -30.05245400
C        8.44726370     4.17263890   -31.29245380
H        8.68226430     3.67063880   -32.23145290
H        7.36426400     4.29063890   -31.30545430
C        9.15026380     5.59863850   -31.51645470
H       10.17826370     5.54363870   -31.15645410
H        9.09826370     5.92063860   -32.55645370
C        8.56226440     6.62963870   -30.61645510
H        8.93426420     6.44663860   -29.60845380
H        9.10626410     7.55963900   -30.77945330
N        7.07126430     6.93263860   -30.64445500
H        6.46126410     6.38163850   -31.23145480
C        6.48026420     8.03763870   -30.30745510
N        7.08026410     8.91563890   -29.65245440
H        8.04726410     8.93063830   -29.36145400
H        6.61426400     9.80963900   -29.58945470
N        5.24426410     8.25163840   -30.71245380
H        4.83626410     7.52463870   -31.28345490
H        4.68126390     9.06863880   -30.52645490
C        8.32326410     3.98363880   -28.84545330
O        9.00326440     4.59463880   -28.09645460
N        7.02801996     3.75558476   -28.57399262
H        6.47003903     3.24949044   -29.26085766
C        6.35784899     4.30319663   -27.37763650
H        6.84173625     5.25285425   -27.14210309
C        4.89140857     4.66106999   -27.67499024
H        4.54896372     5.34404405   -26.88629165
H        4.85817605     5.25722105   -28.59731785
C        3.87237768     3.53354187   -27.76476986
C        3.22511177     3.27859699   -28.98607101
H        3.51402403     3.82725463   -29.87183947
C        2.16411430     2.35863093   -29.05387062
H        1.66134835     2.18937799   -29.99447213
C        1.75651314     1.66921566   -27.90004868
H        0.94629758     0.95596184   -27.94865505
C        2.41575516     1.89512282   -26.68179763
H        2.10523208     1.35956811   -25.79667493
C        3.46463748     2.82819097   -26.61380936
H        3.92939800     3.02242170   -25.66211156
C        6.49988972     3.45203195   -26.10159488
O        6.38223947     3.99565505   -25.01374744
N        6.73841036     2.13467579   -26.19910595
H        6.69085112     1.69504113   -27.11729030
C        7.03331301     1.28889456   -25.02593618
H        6.44392961     1.64354285   -24.18283590
C        6.64011868    -0.16932978   -25.29708817
H        7.13329937    -0.49790360   -26.21211718
H        7.01749466    -0.77270575   -24.47099101
C        5.13139757    -0.44204346   -25.41360843
H        4.71042339     0.12383684   -26.24111366
C        4.93817781    -1.93370909   -25.68401765
H        5.38610510    -2.20176779   -26.64787949
H        5.41198095    -2.54468524   -24.90733101
H        3.87355976    -2.18678620   -25.72193946
C        4.37459303    -0.07490300   -24.13298709
H        4.85855838    -0.51307069   -23.25199494
H        4.33601002     1.01193149   -24.00594508
H        3.33988410    -0.43547742   -24.17997283
C        8.49618864     1.37871272   -24.55761972
O        8.77627757     1.13520848   -23.39520651
N        9.41726400     1.78663870   -25.43645480
H        9.14926430     1.84963870   -26.41145320
C       10.77426430     2.29863880   -25.08445360
H       11.22426410     1.57363880   -24.40645410
C       11.66326430     2.34363870   -26.36445430
H       11.04326440     2.77263880   -27.15145490
H       12.40726380     3.09163880   -26.08945470
C       12.25526430     1.00763870   -26.80745510
O       13.42926410     0.89763870   -27.12545390
N       11.43026450    -0.01236130   -26.77745440
H       11.73126410    -0.90936120   -27.13945390
H       10.52026370     0.11163870   -26.34945490
C       10.66926380     3.64063880   -24.18945500
O       11.07526400     4.70463900   -24.58245470
N       10.23426440     3.48963880   -22.94145390
H        9.92626380     2.54163890   -22.76045420
C       10.05426410     4.52863880   -21.93345450
H       10.08426380     5.44563870   -22.52245330
C        8.64526370     4.37263870   -21.35745430
H        8.52126410     3.38763880   -20.89145470
H        8.49326420     5.07563880   -20.52845380
H        7.83226390     4.43863870   -22.09045410
C       11.17626380     4.48763900   -20.83245470
O       11.14126400     5.09263900   -19.77445410
N       12.10326390     3.54763870   -20.98745350
H       12.17726420     2.96263890   -21.81045340
C       13.02026370     3.06363870   -19.97245410
H       12.40526390     2.85763880   -19.09645460
H       13.36826420     2.13663860   -20.42645450
C       14.11126420     4.03063870   -19.63945390
O       14.63326450     4.72963860   -20.47145460
N       14.63526440     3.96363880   -18.43945500
H       14.47626400     3.12963870   -17.88645360
C       15.79026410     4.83463860   -17.92845340
H       16.35726360     5.31363870   -18.72645380
C       15.27126410     5.98863890   -17.04445460
H       14.69126420     5.56563850   -16.22445490
C       16.46226500     6.90563870   -16.56945420
H       16.00526430     7.45463900   -15.73745440
H       17.25826450     6.37863870   -16.02845380
H       16.83826450     7.59763860   -17.33245470
C       14.20126440     6.91063880   -17.77945330
H       14.80626390     7.62363860   -18.33845330
H       13.59026430     6.42763850   -18.54045490
C       13.32526400     7.61163850   -16.77345470
H       12.69426440     6.89763880   -16.22945400
H       13.87326430     8.23463920   -16.05645370
H       12.63026430     8.27963830   -17.29645350
C       16.82626340     3.91563870   -17.30345340
O       16.47426410     2.92063880   -16.63145450
N       18.07826420     4.27863880   -17.45545390
H       18.22326470     5.11263900   -18.01145360
C       19.28226470     3.43863870   -17.22645380
H       19.05226330     2.75863860   -16.40645410
C       19.68326380     2.74363880   -18.53345490
H       20.32526400     3.42463870   -19.10545350
H       20.44026370     2.03863880   -18.17045400
C       18.56926350     2.04863880   -19.29345320
C       18.13926320     0.74463870   -18.89045330
H       18.64526370     0.14563870   -18.14845470
C       17.06726460     0.16463870   -19.56045340
H       16.79226490    -0.85536130   -19.33445360
C       16.30026440     0.82563870   -20.51445390
H       15.45526410     0.29763870   -20.93045430
C       16.68626400     2.07963870   -20.89645390
H       16.25326350     2.60863880   -21.73245430
C       17.77226450     2.69463870   -20.22645380
H       18.11826320     3.66063880   -20.56245420
C       20.46226500     4.35763880   -16.70745470
O       21.08226390     3.83263870   -15.81045440
N       20.77526470     5.53763870   -17.21845440
H       20.20226480     5.89163880   -17.97545430
C       21.86326410     6.36463880   -16.63145450
H       21.82226370     7.35263870   -17.09145360
H       21.62526320     6.48263880   -15.57445430
C       23.17026330     5.66163870   -16.73145480
O       23.44626430     5.04863880   -17.74545480
N       24.12926480     5.91163870   -15.86845400
H       23.97126390     6.61663870   -15.15745450
C       25.35526470     5.13363890   -15.74045370
H       25.62226490     4.80963900   -16.74645420
C       26.42926410     6.17163900   -15.39145370
H       26.14826390     6.90963890   -14.64045430
H       27.28026390     5.60563850   -15.01245400
C       26.89226340     6.93363860   -16.65045360
O       28.06126400     7.27863880   -16.77845380
N       26.07826420     7.13963890   -17.68345450
H       26.57726480     7.41063880   -18.52345470
H       25.10126500     6.91363860   -17.54045490
C       25.21726420     3.90663860   -14.83845420
O       24.33326340     3.89363880   -14.06245420
N       26.01426320     2.84963870   -14.97145460
H       26.74226380     2.91063880   -15.67345430
C       25.89926340     1.65263880   -14.18145370
H       26.83026310     1.08663870   -14.16545390
H       25.80426410     1.93963870   -13.13345430
C       24.70726390     0.63363870   -14.43745420
O       23.94126320     0.71163870   -15.42045400
N       24.56726460    -0.31336130   -13.52545450
H       25.25626370    -0.42336130   -12.79045390
C       23.64126400    -1.47736120   -13.58945370
H       23.41526410    -1.60536120   -14.64845370
C       24.22726440    -2.84636120   -13.12545390
H       24.68026350    -2.73036120   -12.14045430
H       23.39926340    -3.54736140   -13.02645400
O       25.16026500    -3.34836130   -13.98945430
H       25.47126390    -4.23936130   -13.81445410
C       22.33726500    -1.21236120   -12.77545450
O       21.47526360    -2.06236120   -12.71145440
N       22.22526360    -0.03436130   -12.18045430
H       22.90126420     0.71063880   -12.29545400
C       21.35626410     0.18963870   -11.02245430
H       21.63226320    -0.59336130   -10.31545450
C       21.80326460     1.46163870   -10.30145450
H       21.91626360     2.25463870   -11.04145430
H       21.04926490     1.76963880    -9.57645420
C       23.09926410     1.35963870    -9.55745410
O       23.14926340     0.65363870    -8.52745440
O       24.04126360     2.01363870   -10.01145460
C       19.85426330     0.27863880   -11.38445380
O       19.01026340     0.21763870   -10.50045390
N       19.50626370     0.49063870   -12.66845420
H       20.28626440     0.64863870   -13.29445460
C       18.10326390     0.39863870   -13.14045430
H       17.50526430     0.08063870   -12.28745460
C       17.63126370     1.82463870   -13.41745380
H       18.23326490     2.54863880   -12.86945440
H       17.79826350     1.96963870   -14.48445420
C       16.18926430     2.05863880   -13.05245400
O       15.64826390     1.54363870   -12.08245370
N       15.58326440     2.89763880   -13.83745380
H       14.61426450     3.14663860   -13.67545410
H       15.95326420     3.05963870   -14.76645370
C       17.98626330    -0.62236120   -14.26645370
O       17.01926420    -0.47536130   -15.03445430
N       18.90726470    -1.57436120   -14.35145380
H       19.66426470    -1.58936130   -13.67845440
C       18.91426470    -2.71136120   -15.34845450
H       18.21126370    -2.38636140   -16.11545370
C       20.28926470    -2.73536130   -16.08245470
H       21.13626480    -2.85936120   -15.40845390
C       20.48626330    -3.88036130   -17.10845380
H       20.37826350    -4.87836120   -16.66445350
H       19.74226380    -3.83336110   -17.91245460
H       21.48526380    -3.82636120   -17.55845450
O       20.40526390    -1.49836120   -16.81545450
H       20.40626340    -0.73136130   -16.23845480
C       18.47826390    -4.04836130   -14.73045440
O       19.01326370    -4.40136150   -13.68745420
N       17.61226460    -4.67736150   -15.50845430
H       17.43026350    -4.21536110   -16.39145470
C       17.12226490    -5.96636100   -15.15945430
H       16.89726450    -6.05236150   -14.09645460
C       15.85426430    -6.28736110   -15.98545460
H       15.15526390    -5.47836110   -15.77245430
H       16.16326330    -6.16836120   -17.02345470
C       15.13226410    -7.63136150   -15.72545430
H       15.86626430    -8.43636130   -15.69045450
C       14.21926400    -7.51236100   -14.53045460
H       13.67226410    -6.56236120   -14.56545450
H       13.52726360    -8.36136150   -14.47545430
H       14.87626360    -7.52036140   -13.65245440
C       14.27426430    -7.90636110   -16.93445400
H       14.80526450    -7.68236110   -17.86745450
H       13.88226410    -8.92936130   -16.98845480
H       13.44726370    -7.18636130   -16.89645390
C       18.16126440    -7.07936140   -15.44445420
O       18.66426470    -7.06436110   -16.55545430
N       18.37126350    -8.03636170   -14.47745420
C       17.98026470    -8.08836080   -13.01645370
H       16.92726330    -8.35836120   -12.87045380
H       18.19126320    -7.13836150   -12.50945380
C       18.80626490    -9.30536080   -12.50045390
H       18.19426350    -9.95336150   -11.86045460
H       19.58426480    -8.92436120   -11.82745460
C       19.39526370   -10.09436130   -13.67745400
H       18.84726330   -11.03536130   -13.81245420
H       20.46226500   -10.24136160   -13.47245410
C       19.29326440    -9.10136130   -14.87845420
H       20.22626500    -8.55536080   -15.01345440
C       18.96326450    -9.85036090   -16.15945430
O       17.85226440   -10.03536130   -16.64445500
N       20.06826400   -10.24436090   -16.74545480
H       21.01226430   -10.14536090   -16.39045330
C       19.96526340   -11.12736130   -17.90145490
H       19.36326410   -10.68836120   -18.69645500
C       21.40826420   -11.37536140   -18.44145390
H       21.40826420   -12.07336140   -19.28745460
H       21.64026450   -10.46536160   -19.00845340
C       22.35626410   -11.80636120   -17.38845440
N       22.88626480   -11.01236150   -16.40245440
C       23.39926340   -11.84436130   -15.43845460
H       23.80826380   -11.50236130   -14.49945450
N       23.15426450   -13.09336090   -15.74145410
H       23.39126400   -13.85336110   -15.11945440
C       22.46326450   -13.15636160   -16.94945340
H       22.01326370   -14.02736090   -17.40345380
C       19.37726400   -12.50836090   -17.60745430
O       18.78126340   -13.07436080   -18.46745490
N       19.45026400   -13.02736090   -16.36445430
H       19.84426500   -12.46136090   -15.62245370
C       18.75726320   -14.29036140   -16.05145450
H       18.93426320   -15.07136150   -16.79145430
C       19.29926490   -14.73036100   -14.73145390
H       18.89326480   -15.70236110   -14.45045380
H       20.34826470   -14.85636140   -15.00045390
O       19.12926480   -13.66236110   -13.73245430
H       19.59126470   -13.95036130   -12.94145390
C       17.24526410   -14.09136100   -15.90745450
O       16.52526470   -14.87936120   -16.46145440
N       16.78726390   -13.01036170   -15.31645390
H       17.44926450   -12.35136130   -14.92345430
C       15.37726400   -12.60536100   -15.40445420
H       14.77526380   -13.46936130   -15.12445450
C       15.27226450   -11.44536110   -14.43345450
H       15.57626440   -11.75236130   -13.42545410
H       15.95726390   -10.63636110   -14.71445370
H       14.26026440   -11.02236080   -14.40545460
C       14.80226420   -12.11936090   -16.78645320
O       13.61226370   -11.85936160   -16.89445500
N       15.73026370   -12.01836110   -17.79045490
H       16.70526310   -12.10636140   -17.52945330
C       15.45926380   -11.79836080   -19.24945450
H       14.46326450   -11.35836120   -19.29045490
C       16.41326330   -10.80036160   -19.92845340
H       17.39126400   -11.27436160   -20.00845340
C       15.97026440   -10.55736160   -21.39045330
H       16.53726390    -9.67636110   -21.71545410
H       16.18326380   -11.36636160   -22.10045430
H       14.94326400   -10.18536090   -21.49545480
O       16.75826450    -9.60636140   -19.23645400
H       16.67426490    -9.74836160   -18.29045490
C       15.38026430   -13.15236090   -19.93545340
O       14.53026390   -13.26336100   -20.75845340
N       16.27626420   -14.06436160   -19.64545440
H       17.07826420   -13.76036170   -19.10645480
C       16.43126490   -15.38636110   -20.16145320
H       16.41026500   -15.50136090   -21.24545480
C       17.80926320   -16.01236150   -19.78045460
H       18.10926440   -15.78336140   -18.75845340
H       17.68826480   -17.08836170   -19.90845490
C       18.87226490   -15.50036140   -20.82345390
H       18.52226450   -15.83636090   -21.80045510
H       18.99626350   -14.42036150   -20.74745370
C       20.30226330   -16.05136110   -20.60545350
H       20.97026440   -15.84836100   -21.44345470
H       20.76226430   -15.58636090   -19.73345380
N       20.28726390   -17.48636050   -20.44045450
H       20.52826500   -17.74436190   -19.49345400
C       20.41026500   -18.38436130   -21.32845500
N       20.32826420   -18.15836140   -22.56745340
H       20.27226450   -17.25236130   -23.01045420
H       20.64126400   -18.90036200   -23.17645450
N       20.68826480   -19.60036090   -20.94545360
H       20.35526470   -19.95136070   -20.05845450
H       21.15426450   -20.21136090   -21.60145380
C       15.25726410   -16.27536200   -19.72345350
O       14.67426400   -16.89536090   -20.57945440
N       14.76926420   -16.11836050   -18.48845480
H       15.28926370   -15.54036140   -17.83845330
C       13.52526380   -16.65836140   -17.99445340
H       13.49526410   -17.74836160   -17.98245430
C       13.32626440   -16.14336200   -16.53345490
H       13.46726420   -15.06136130   -16.41945460
H       12.30026440   -16.38336180   -16.23045350
H       14.06626420   -16.58636090   -15.85445400
C       12.34426400   -16.08736040   -18.91345410
O       11.52926450   -16.83836170   -19.41345410
N       12.28326420   -14.74836160   -19.12545390
H       12.98826410   -14.11836150   -18.76345440
C       11.24426360   -14.14336110   -19.94545360
H       10.29426380   -14.36036110   -19.45645330
C       11.32026390   -12.60836120   -19.88345340
H       10.55926420   -12.19436170   -20.55745510
H       11.15726380   -12.28736110   -18.84745410
H       12.29426380   -12.17236140   -20.13845440
C       11.18126390   -14.57136150   -21.42945480
O       10.08126450   -14.97936150   -21.76945500
N       12.24526410   -14.48436160   -22.23545460
H       13.09226420   -14.01536080   -21.93545340
C       12.23126410   -15.07536130   -23.60345460
H       11.62026410   -14.44336130   -24.24845500
C       13.66426370   -14.98936080   -24.20545390
H       14.36826420   -15.43336110   -23.50145340
H       13.71226410   -15.47436140   -25.18045430
C       14.26326370   -13.61436080   -24.50145340
H       13.54826450   -13.18736170   -25.20445440
H       14.23126410   -12.97936150   -23.61545370
S       15.95326420   -13.39936160   -25.23745350
C       17.15126420   -14.08036140   -24.03845410
H       18.07626340   -14.45336150   -24.49645420
H       17.36926460   -13.27836130   -23.32245450
H       16.76026340   -14.91836170   -23.44745450
C       11.73826410   -16.49536130   -23.69445420
O       10.89026450   -16.79636190   -24.51645470
N       12.20826440   -17.43736080   -22.84845350
H       12.89626410   -17.09736060   -22.18745420
C       11.81926440   -18.85236170   -22.77245330
H       12.16426370   -19.40736200   -23.64445500
C       12.62326430   -19.60436060   -21.67445370
H       13.65426450   -19.56336210   -22.02545360
H       12.53426360   -19.06036190   -20.73445510
C       12.11926360   -21.08736040   -21.51145360
H       11.03926370   -21.09136200   -21.36445430
C       12.54926400   -21.92936130   -22.65845490
H       12.24426360   -21.46736150   -23.60545350
H       13.63426400   -22.00936130   -22.51945500
H       12.12826440   -22.94036100   -22.60045430
C       12.71026420   -21.70236210   -20.21145440
H       12.25226400   -22.65536120   -19.91645430
H       13.80626390   -21.73836140   -20.18445400
H       12.43226430   -20.99636080   -19.41845320
C       10.30926420   -18.92536160   -22.63345340
O        9.68226430   -19.65836140   -23.37045480
N        9.75926400   -18.29936220   -21.57345390
H       10.44626430   -17.77236180   -21.04845430
C        8.40126420   -18.36936190   -21.23445510
H        8.19126420   -19.43836210   -21.22845460
C        8.06026360   -17.84036060   -19.76445390
H        8.45326420   -16.82536130   -19.70645330
C        6.60526420   -17.76436040   -19.31745340
H        6.04426380   -17.07436180   -19.95945360
H        6.11326410   -18.74336050   -19.36845400
H        6.53626390   -17.34236150   -18.30645370
C        8.85926440   -18.76536180   -18.88445470
H        9.91226390   -18.82036210   -19.18645480
H        8.81926440   -18.33336070   -17.87645340
H        8.31826400   -19.71836090   -18.84145360
C        7.49226430   -17.66536140   -22.25945470
O        6.41126390   -18.15836140   -22.57045360
N        7.92355886   -16.57404122   -22.91773672
H        8.81168391   -16.14977784   -22.64178732
C        7.12432044   -15.97013476   -24.00950704
H        6.09819014   -15.96565018   -23.65302629
C        7.51544200   -14.49991877   -24.26889273
H        7.66403592   -13.99398777   -23.31390476
H        8.46521046   -14.47787765   -24.80627440
C        6.45925145   -13.70437299   -25.07813025
H        6.86819037   -12.71609011   -25.29471922
H        6.28698569   -14.20258870   -26.03181367
C        5.10898794   -13.51632891   -24.35350752
H        4.72297863   -14.48181902   -24.03364420
H        5.27242400   -12.90109586   -23.46654906
N        4.08877871   -12.87570484   -25.20906708
H        4.33374358   -12.64204743   -26.16388482
C        2.86810453   -12.51224848   -24.84950633
N        2.35751226   -12.73416646   -23.67815833
H        2.81425056   -13.28468605   -22.96897490
H        1.41168915   -12.40980409   -23.47889500
N        2.09653187   -11.89501754   -25.68423323
H        2.40357401   -11.74390477   -26.63551652
H        1.23132834   -11.48762991   -25.34927353
C        7.09204429   -16.81987074   -25.29339366
O        6.06758073   -16.81700193   -25.94885652
N        8.12326430   -17.62136080   -25.60145380
H        8.87026410   -17.59636120   -24.91845320
C        7.98526430   -18.61436080   -26.66945460
H        7.62426420   -18.05336190   -27.53145410
C        9.31626420   -19.32036210   -27.00245480
H        9.73426440   -19.83736040   -26.13845440
C        9.13726430   -20.35336110   -28.16545490
H        8.88326450   -19.89036180   -29.12645340
H       10.05526450   -20.90536120   -28.39845470
H        8.28826430   -20.98536110   -27.87545390
C       10.40626430   -18.40136150   -27.42045400
H       10.29026410   -18.22336200   -28.48945430
H       10.28526400   -17.42036060   -26.96045490
C       11.74426360   -19.11936190   -27.14945410
H       11.84326360   -19.38136100   -26.08945470
H       11.87626360   -20.01436040   -27.76845360
H       12.51326370   -18.47636030   -27.59545330
C        7.00126410   -19.67336080   -26.17445370
O        6.10026410   -20.07636070   -26.83945470
N        7.13026430   -20.24636080   -24.95345500
H        7.83126400   -19.87236210   -24.32445340
C        6.07026390   -21.18936160   -24.51445390
H        6.10926390   -22.01736070   -25.22245410
C        6.31726410   -21.60336110   -23.02245330
H        7.39426420   -21.76436040   -22.98745350
H        6.10826400   -20.81636050   -22.29745480
C        5.53326420   -22.87836070   -22.70245360
O        5.56426430   -23.74436190   -23.50445370
N        5.11026430   -23.03236200   -21.47345350
H        4.66226390   -23.92736050   -21.32245450
H        4.99726390   -22.18936160   -20.92345430
C        4.57726430   -20.64436150   -24.69045450
O        3.62226410   -21.37136080   -24.79945370
N        4.40326400   -19.33136180   -24.45745470
H        5.16226390   -18.82436180   -24.01845360
C        3.10326410   -18.57436180   -24.46745490
H        2.36526420   -19.17536160   -23.93845370
C        3.33326410   -17.09536170   -23.85345460
H        4.10426430   -16.55136110   -24.39945410
C        2.02026410   -16.28536030   -24.11245350
H        2.15026400   -15.34336090   -23.56445500
H        2.00026420   -15.93036080   -25.15045360
H        1.12226400   -16.87436100   -23.88645360
O        3.66726400   -17.25936130   -22.50445370
H        4.52226400   -17.69336130   -22.48445510
C        2.56226400   -18.50936130   -25.87845420
O        1.41926410   -18.78736110   -26.06445500
N        3.41326400   -18.26136210   -26.86845400
H        4.41426420   -18.23636050   -26.71545410
C        3.01026420   -18.08536150   -28.26145360
H        1.99626410   -17.68936160   -28.32545470
C        3.84226420   -17.03036120   -28.88145450
H        4.85226390   -17.43836210   -28.84545330
H        3.55826400   -16.89936070   -29.92545510
C        3.87526420   -15.60436150   -28.23145480
H        4.17526390   -15.86936090   -27.21745490
C        5.03126430   -14.80536080   -28.77545360
H        4.89726400   -14.82236100   -29.86445430
H        5.14326430   -13.78236100   -28.39545440
H        5.94426390   -15.38936140   -28.60345460
C        2.66826420   -14.73536110   -28.31245420
H        2.67126420   -13.92736150   -27.57045360
H        2.60326410   -14.32036110   -29.32545470
H        1.73326410   -15.29936120   -28.19945340
C        2.94926400   -19.39836120   -29.10845380
O        2.10226420   -19.57036210   -29.98145480
N        3.75526400   -20.36136050   -28.74145510
H        4.35026410   -20.16036030   -27.94745450
C        3.84926410   -21.64636040   -29.46645360
H        4.03526400   -21.35536190   -30.50045390
C        5.00426390   -22.54236220   -28.90445330
H        5.86926410   -21.88036160   -28.87645340
H        4.72526410   -22.78136060   -27.87845420
C        5.30226420   -23.87636180   -29.65045360
H        4.40426400   -24.49536130   -29.64345360
C        5.69626430   -23.54136090   -31.09145360
H        6.48226400   -22.78336140   -30.98145480
H        6.01326420   -24.48536110   -31.55045510
H        4.81126400   -23.08836170   -31.55545430
C        6.37826400   -24.63536070   -28.94745450
H        5.89926390   -25.13236050   -28.09445380
H        6.79626420   -25.42736050   -29.58145330
H        7.19126420   -23.96336170   -28.64745330
C        2.48226400   -22.40336040   -29.48645400
O        2.37826420   -23.33736040   -30.28845410
N        1.54026410   -21.94536210   -28.67945480
H        1.81726410   -21.15836140   -28.10545350
C        0.18826410   -22.43436050   -28.61645510
H        0.30326410   -23.51736070   -28.65045360
C       -0.41773590   -21.85636140   -27.29545400
H       -0.48473590   -20.79336170   -27.52845380
H       -1.41673590   -22.28736110   -27.23345380
C        0.55726410   -22.19036100   -26.13945390
H        1.11826410   -23.08236120   -26.41645430
H        1.31326410   -21.40536120   -26.14745330
C       -0.05173590   -22.46336170   -24.76445390
O       -0.95373590   -23.26436040   -24.59945490
N        0.55926410   -21.98836140   -23.68545340
H        0.12026410   -22.10536190   -22.78045460
H        1.44226410   -21.51336100   -23.83345410
C       -0.72573590   -22.10536190   -29.84645460
O       -1.79873600   -22.68936160   -30.01645470
N       -0.22673590   -21.29836080   -30.76545330
H        0.58826400   -20.77636150   -30.46645360
C       -0.71473590   -21.25036050   -32.13145450
H        0.17826410   -21.22436140   -32.75645450
H       -1.21773590   -22.19236180   -32.35245510
C       -1.65773590   -20.13936040   -32.50445560
O       -1.70173600   -19.72536090   -33.61845400
N       -2.43273590   -19.67636110   -31.50645450
H       -2.40473580   -20.28936200   -30.70045470
C       -3.49373600   -18.63336180   -31.62845420
H       -4.25573590   -18.99736210   -32.31845470
C       -4.25473590   -18.66136170   -30.28845410
H       -3.58873580   -18.29136090   -29.49945450
H       -5.12373590   -17.99436190   -30.34845350
C       -4.73173570   -19.99736210   -29.80745510
C       -5.99773600   -20.50936130   -30.23045350
H       -6.66473580   -19.94636150   -30.86645510
C       -6.51573610   -21.69036100   -29.70845410
H       -7.49073600   -22.06736180   -29.98245430
C       -5.66473580   -22.52536200   -28.94845390
O       -6.15573600   -23.74136160   -28.59445380
H       -5.55373570   -24.28136060   -28.07745360
C       -4.40573600   -22.03836060   -28.43845370
H       -3.95673580   -22.58436200   -27.62145420
C       -4.00973610   -20.76336100   -28.83645440
H       -3.02673600   -20.40036200   -28.57445340
C       -2.96073600   -17.21036150   -31.97145460
O       -3.66173600   -16.23236080   -32.34545520
N       -1.68673590   -17.03036120   -31.73245430
H       -1.16073600   -17.86536220   -31.50245480
C       -1.04873600   -15.68536090   -31.56445500
H       -1.67973590   -15.11236100   -30.88445470
C        0.33526410   -15.89736080   -30.89645390
H        0.98626410   -16.44136050   -31.58045390
H        0.75726410   -14.94936080   -30.56245420
O        0.21726410   -16.51936150   -29.62645340
H        0.00726410   -15.73336120   -29.11645510
C       -0.81373590   -14.75336170   -32.78245540
O       -0.47573590   -13.60936160   -32.54845430
N       -0.84973590   -15.21836090   -34.00145340
H       -1.05873600   -16.20436100   -34.09845350
C       -0.47173590   -14.38036160   -35.15545270
H       -0.60973590   -14.93936160   -36.08045580
H       -1.02073600   -13.43836120   -35.15145490
C        1.02526400   -14.03036120   -35.09945300
O        1.46126410   -12.93736170   -35.20445250
N        1.86826410   -15.01536080   -34.92745590
H        1.45326410   -15.90536120   -34.67745590
C        3.31126400   -15.01436140   -35.10545350
H        3.43626400   -14.06436160   -35.62545390
C        4.09526400   -15.03136160   -33.68145370
H        3.68626400   -14.18136120   -33.13445280
C        3.73626400   -16.33836170   -33.03645320
H        2.67826410   -16.59536170   -33.17545320
H        4.37726400   -17.08236120   -33.52445600
H        3.98426410   -16.32836150   -31.96745490
C        5.60426430   -14.77536110   -33.97845460
H        5.95326420   -15.67236140   -34.49045560
H        5.73726420   -13.84636120   -34.53245540
C        6.29826400   -14.84336090   -32.62545390
H        5.80726390   -14.24236110   -31.84945490
H        6.39526410   -15.87136170   -32.25545500
H        7.32026390   -14.49436090   -32.82045360
C        3.84026410   -16.03836060   -36.15745540
O        3.19726420   -17.03736110   -36.37745290
N        4.94926400   -15.68936160   -36.92145540
H        5.35126400   -14.76136110   -36.86145400
C        5.61126420   -16.62436100   -37.82645420
H        4.93626400   -17.36736110   -38.25145340
C        6.35126400   -15.74936100   -38.90345380
H        6.85326390   -14.98136140   -38.31545260
H        7.13826420   -16.27836040   -39.44145580
C        5.36026430   -15.09136100   -39.90445330
H        4.86126420   -15.84236150   -40.51745610
H        4.56326390   -14.68136120   -39.28545380
C        6.03826430   -14.02136140   -40.83545300
H        6.90826420   -14.51436140   -41.26945500
H        5.31726410   -13.87636090   -41.64045330
N        6.48926400   -12.75136090   -40.13345340
H        6.03026390   -12.48936080   -39.27245330
C        7.25126410   -11.85036090   -40.66145320
N        7.85626410   -12.04836080   -41.81845470
H        7.89026400   -12.90936090   -42.34445570
H        8.46726420   -11.38136100   -42.26645280
N        7.40026430   -10.68336110   -40.13145450
H        7.08026410   -10.56836130   -39.18045430
H        8.21826360   -10.12336160   -40.32545470
C        6.62526420   -17.42236140   -36.97945400
O        7.37426420   -16.81036190   -36.30045320
N        6.66526410   -18.69736100   -37.20045470
H        6.02126410   -19.09736060   -37.87245560
C        7.50726410   -19.61836050   -36.47345350
H        7.38126420   -19.49636080   -35.39745330
C        7.13526390   -21.02036090   -36.82345580
H        6.04026410   -21.03336140   -36.76345440
H        7.39026400   -21.18236160   -37.87745290
C        7.62526420   -22.17036060   -35.92845540
C        8.94126420   -22.69636150   -35.95645520
H        9.63926410   -22.32136150   -36.69045260
C        9.22826390   -23.87636180   -35.22345350
H       10.17326450   -24.35236170   -35.43945310
C        8.24526410   -24.42336080   -34.44345470
H        8.46026420   -25.30836110   -33.86345290
C        6.99926420   -23.87536050   -34.34845350
H        6.31926390   -24.44136050   -33.72845460
C        6.67126420   -22.73236080   -35.08945470
H        5.64926390   -22.38436130   -35.04745480
C        9.00526430   -19.41536140   -36.59545520
O        9.81026360   -19.78836060   -35.73145290
N        9.45226380   -18.79336170   -37.66545490
H        8.75126360   -18.60136030   -38.37045290
C       10.83226390   -18.40436170   -37.82645420
H       11.45326420   -19.30036160   -37.79345320
C       11.13226410   -17.85436060   -39.22745510
H       12.06826400   -17.29536060   -39.21045300
H       11.24326420   -18.67636110   -39.93445590
C       10.07726380   -16.90636060   -39.70545580
H        9.63626380   -16.31436160   -38.90345380
H       10.69626430   -16.18936160   -40.24545290
C        9.01426410   -17.58336070   -40.63445280
O        8.91526410   -17.15536120   -41.83945470
O        8.32426450   -18.52936170   -40.19845580
C       11.38026430   -17.32336040   -36.82945250
O       12.58126450   -17.23436160   -36.66145320
N       10.53926370   -16.42936130   -36.22945400
H        9.57626440   -16.54236220   -36.52345280
C       10.83226390   -15.47336100   -35.17045590
H       11.74426360   -14.90536120   -35.35545350
C        9.69926450   -14.46236130   -34.92145540
H        8.79426380   -15.04436110   -34.74645230
C        9.94826410   -13.52836130   -33.63445280
H       10.77226450   -12.84536170   -33.87745290
H        9.07026390   -12.98236080   -33.26845550
H       10.25226400   -14.18136120   -32.80745320
C        9.62826440   -13.60136130   -36.23945240
H       10.51826380   -12.99536130   -36.40945430
H        9.41226390   -14.29036140   -37.05545430
C        8.43626400   -12.72636130   -36.05345540
H        8.56126400   -12.04336170   -35.20445250
H        8.14626410   -12.10636140   -36.91145320
H        7.59126420   -13.38936140   -35.82845310
C       10.95926380   -16.28936200   -33.87745290
O       11.86026380   -15.94136140   -33.08645250
N       10.16626450   -17.36236190   -33.63145450
H        9.48826410   -17.70336150   -34.30245590
C       10.31926440   -18.24836160   -32.45745470
H       10.40726380   -17.64136120   -31.55645370
C        9.06226440   -19.12436100   -32.40145490
H        8.92926410   -19.65336040   -33.34545520
H        9.27126410   -19.87836070   -31.64245410
C        7.75726410   -18.49636080   -32.01945500
H        7.29326390   -17.94736100   -32.83845520
C        6.73126410   -19.60036090   -31.55645370
H        7.15726420   -20.26936150   -30.79745480
H        5.82326410   -19.16936110   -31.11545370
H        6.40326400   -20.24336050   -32.38245390
C        7.96326400   -17.39336200   -30.92045400
H        8.45426370   -16.53336140   -31.39345360
H        7.02326390   -17.00336070   -30.51145360
H        8.54226400   -17.92036060   -30.15245440
C       11.58526420   -19.11936190   -32.59045410
O       12.26826380   -19.28936200   -31.60145380
N       12.00126360   -19.45736120   -33.79945370
H       11.27526380   -19.35336110   -34.49845500
C       13.39126400   -19.98736190   -34.15445330
H       13.67826370   -20.81736180   -33.50845340
C       13.46126370   -20.44236180   -35.66645430
H       13.02926450   -19.66436200   -36.29645540
H       14.46026420   -20.74036220   -35.98645400
C       12.73326400   -21.73836140   -35.98145290
H       13.18126390   -22.40136150   -35.24145510
H       11.66726400   -21.67636110   -35.76245500
C       12.87526420   -22.26436040   -37.35445400
O       13.03726390   -23.52836040   -37.52045440
O       12.70926380   -21.56236080   -38.41445540
C       14.52226450   -18.98036190   -33.89645390
O       15.47626400   -19.31636050   -33.27145390
N       14.30726430   -17.66836170   -34.16945270
H       13.43526360   -17.30236050   -34.53345490
C       15.30026440   -16.66336060   -33.73745350
H       16.21326450   -17.13836100   -34.09545520
C       15.07526400   -15.24036120   -34.40645600
H       15.30826380   -15.27636150   -35.47745510
H       14.08726410   -14.77636150   -34.29245380
H       15.77426430   -14.50336170   -33.99345400
C       15.41826440   -16.50036050   -32.26445390
O       16.53326420   -16.48536110   -31.81445500
N       14.32926370   -16.36736110   -31.51145360
H       13.39126400   -16.44836040   -31.88645360
C       14.43326380   -16.28636170   -30.05645370
H       15.14026450   -15.51136110   -29.76145360
C       13.09726430   -15.89236160   -29.33845330
H       12.40126420   -16.71836090   -29.47945400
C       13.30126380   -15.69036100   -27.81645390
H       14.08726410   -14.93236160   -27.71145440
H       12.43926430   -15.23336120   -27.31545450
H       13.64726450   -16.59036060   -27.29345320
C       12.45226380   -14.68336110   -30.05745510
H       12.98126410   -13.80436130   -29.69045450
H       12.45726390   -14.72036170   -31.14645390
C       10.99426360   -14.56536100   -29.70745470
H       10.27726360   -15.29836080   -30.09845350
H       10.83426380   -14.50736140   -28.62445450
H       10.65126420   -13.59536170   -30.08845330
C       15.01126380   -17.60336110   -29.46645360
O       15.78226380   -17.49336050   -28.51545330
N       14.94326400   -18.78936200   -30.14345360
H       14.32426450   -18.84336090   -30.94345470
C       15.60026450   -20.02536200   -29.72545430
H       15.30026440   -20.33036040   -28.72345350
C       14.90626430   -21.19036100   -30.46045490
H       15.11626430   -20.98036190   -31.50845340
C       15.42126370   -22.63236050   -30.07845500
H       16.50226400   -22.81436160   -30.12345500
H       15.13226410   -22.83336070   -29.03945350
H       15.02226450   -23.38536070   -30.76945500
O       13.50926400   -21.18136220   -30.20145420
H       13.09826370   -20.42936130   -30.63345340
C       17.12726400   -20.03336140   -30.00345420
O       17.96126370   -20.44736100   -29.19745450
N       17.50426480   -19.39536090   -31.08545490
H       16.77026370   -19.19336130   -31.75445370
C       18.94526480   -19.16936110   -31.40645410
H       19.55426410   -20.06836130   -31.32045360
C       19.07926370   -18.67336080   -32.84945300
H       18.52826500   -17.73736190   -32.93045430
H       20.12626460   -18.44136050   -33.04445270
C       18.69126320   -19.68636130   -33.93045430
H       19.22126390   -20.63636210   -33.87645340
H       17.64426420   -19.94636150   -33.77045440
C       18.82726480   -19.15736200   -35.35545350
H       18.22426410   -18.27536200   -35.57245250
H       19.86326410   -18.82236100   -35.40445330
C       18.39426420   -20.28736110   -36.28245540
H       17.59726330   -20.81436160   -35.75945280
H       17.98626330   -19.81936070   -37.17845540
N       19.49026490   -21.29836080   -36.60345460
H       19.21126370   -21.96036150   -37.31445310
H       20.38526340   -20.97436140   -36.94145580
H       19.85926440   -21.74536130   -35.77645490
C       19.47526360   -18.16936110   -30.39845470
O       20.61126330   -18.29136090   -30.03245350
N       18.72426410   -17.23536110   -29.85845380
H       17.76426320   -17.11336140   -30.15845490
C       19.28326420   -16.33536150   -28.80445480
H       20.22826390   -15.92236140   -29.15745350
C       18.28026390   -15.21936130   -28.50145340
H       17.31226350   -15.58036140   -28.13145450
H       18.65926360   -14.59936140   -27.67945480
C       17.97526360   -14.19736100   -29.59645460
C       17.20926480   -13.09636120   -29.26545330
H       16.87926480   -13.05336090   -28.23745350
C       17.09826470   -12.03836150   -30.10045430
H       16.42326350   -11.26036170   -29.77545360
C       17.58126450   -12.05336090   -31.43245510
H       17.45326420   -11.17136100   -32.04145430
C       18.38926320   -13.14236160   -31.84045410
H       18.85126500   -13.05036160   -32.81145480
C       18.59626390   -14.15436170   -30.86745450
H       19.29426380   -14.93436150   -31.13245390
C       19.51926420   -16.91436200   -27.35145380
O       20.59326360   -16.72936060   -26.77945330
N       18.45726390   -17.66036030   -26.97045330
H       17.78026390   -17.87136080   -27.69345470
C       18.62526320   -18.50036050   -25.71045490
H       18.86526490   -17.87636180   -24.84945490
C       17.24326320   -19.25536160   -25.40245440
H       16.89126400   -19.58236120   -26.38145450
H       17.45926480   -20.09236150   -24.73945430
C       16.16826440   -18.29336170   -24.75745390
H       16.31426430   -17.30736160   -25.19845390
C       14.75626370   -18.77836040   -25.10645480
H       14.62126450   -19.81436160   -24.77145390
H       13.94326400   -18.17636110   -24.68245510
H       14.52626420   -18.81836130   -26.17845340
C       16.37626460   -18.13036160   -23.24445340
H       15.81126400   -17.23536110   -22.95545390
H       15.93926430   -18.96136090   -22.67645450
H       17.43526460   -18.01836200   -22.97945400
C       19.78126340   -19.47636030   -25.80145450
O       20.64026450   -19.59636120   -24.92845340
N       19.81326480   -20.29536060   -26.91945460
H       19.04626460   -20.18236160   -27.57145500
C       20.76026340   -21.36836050   -27.08345410
H       20.90626340   -22.00436210   -26.20945360
C       20.51226430   -22.19636150   -28.33145330
H       20.40626340   -21.49936100   -29.16245460
H       21.37226490   -22.78436090   -28.65245440
C       19.48526380   -23.22736170   -28.31845470
O       19.02726360   -23.70836070   -27.31645390
N       18.98626330   -23.63536070   -29.51345440
H       18.19626430   -24.26136210   -29.61445430
H       19.42826460   -23.18436050   -30.30545430
C       22.16726490   -20.84436040   -27.22145460
O       23.02926450   -21.32536130   -26.51545330
N       22.34926410   -19.75336070   -27.97345350
H       21.51726340   -19.27836040   -28.30045510
C       23.69026370   -19.06436160   -28.11745450
H       24.44726370   -19.84536170   -28.19945340
C       23.85026360   -18.53636170   -29.55545430
H       23.28226470   -17.62236210   -29.72945400
H       24.92926410   -18.45936200   -29.68145370
C       23.48726460   -19.52036090   -30.69445420
H       22.42426490   -19.69736100   -30.85845380
H       23.78326420   -18.98236080   -31.59445380
C       24.31226350   -20.79436110   -30.70145420
O       25.50926400   -20.81636050   -30.46845440
N       23.73526380   -21.93336110   -31.04845430
H       24.33526420   -22.74836160   -31.08245470
H       22.74026490   -21.87636180   -31.23145480
C       24.03826330   -18.04436110   -27.03545380
O       25.10826490   -17.40736200   -27.03645320
N       23.26526450   -18.04636190   -25.94945340
H       22.53626440   -18.74636080   -26.01445390
C       23.33826450   -17.32036210   -24.61245350
H       22.41326330   -17.59536170   -24.10645480
C       24.42826460   -17.93036080   -23.71245380
H       25.42426490   -17.69236180   -24.08645440
H       24.40126420   -17.36736110   -22.77945330
C       24.12226490   -19.36136050   -23.33645440
O       23.08626370   -19.71236040   -22.78745460
N       24.94326400   -20.30936050   -23.77145390
H       24.81826400   -21.26736070   -23.46745490
H       25.80526350   -20.14536090   -24.27845380
C       23.46826360   -15.71836090   -24.74845500
O       24.28026390   -15.11736110   -24.10345460
N       22.81126400   -15.07736110   -25.73245430
H       22.26426320   -15.69836140   -26.31645390
C       22.79526330   -13.60936160   -26.03745460
H       23.61426350   -13.24736120   -25.41645430
C       22.89726450   -13.36336140   -27.58945470
H       21.99626350   -13.87336160   -27.92945480
C       22.84526440   -11.88736150   -28.03745460
H       21.89626500   -11.52136140   -27.62745480
H       23.62726400   -11.25036140   -27.60545350
H       22.77426340   -11.84536170   -29.13145450
C       24.26826480   -14.03936100   -28.00345420
H       25.07426450   -13.36136150   -27.72345350
H       24.43826480   -15.02836130   -27.57945440
C       24.54526330   -14.23036100   -29.50545500
H       24.72226330   -13.28236100   -30.02845380
H       25.46626470   -14.81336120   -29.63045500
H       23.74026490   -14.80536080   -29.97945400
C       21.42526440   -13.09936140   -25.53245350
O       20.42926410   -13.70636080   -25.84945490
N       21.52026370   -11.94536110   -24.86245350
H       22.46226500   -11.58536150   -24.76745410
C       20.47326470   -11.36736110   -24.07845500
H       19.54726410   -11.78136160   -24.47745320
C       20.70626450   -11.80336090   -22.60345460
H       21.71626470   -11.68136120   -22.21145440
C       19.77226450   -11.30836110   -21.57745360
H       19.84826470   -10.22036170   -21.45745470
H       18.78626440   -11.47636130   -22.02645490
H       19.94226460   -11.86536120   -20.64745330
O       20.35326390   -13.18536090   -22.46445470
H       21.06926350   -13.69436170   -22.07945440
C       20.50726320    -9.80836110   -24.23645400
O       21.49726490    -9.20736120   -23.81745340
N       19.40726470    -9.12536140   -24.61845400
C       18.21826360    -9.85336110   -25.06845470
H       17.83826450   -10.59136100   -24.35145380
H       18.48126410   -10.41436100   -25.97345350
C       17.21826360    -8.67636110   -25.44145390
H       16.33826450    -8.71936130   -24.78645320
H       16.86626430    -8.85836120   -26.46445470
C       18.01426320    -7.34236150   -25.27345470
H       17.44326400    -6.60636140   -24.69445420
H       18.33426480    -6.99636130   -26.26445390
C       19.31626320    -7.68236110   -24.53145410
H       20.13626480    -7.34436130   -25.16545490
C       19.39226340    -7.09736110   -23.07145500
O       19.04226490    -7.76036120   -22.09745410
N       19.57926370    -5.79736140   -23.00945470
H       19.88726430    -5.29736140   -23.83445360
C       19.52126500    -5.06236120   -21.69345470
H       19.77826500    -5.79636140   -20.93045430
C       20.52826500    -3.88236120   -21.62645340
H       20.20926480    -3.07736130   -22.28945350
H       20.49726490    -3.50336120   -20.60545350
S       22.13126370    -4.46736150   -22.16145320
H       22.64426420    -5.00336120   -21.04945370
C       18.08426480    -4.56836130   -21.51945500
O       17.58226390    -3.79836130   -22.35445400
N       17.39326480    -4.98736140   -20.42245480
H       17.83026310    -5.68036130   -19.82645420
C       15.98626420    -4.58136130   -20.04945370
H       15.42526440    -4.14836120   -20.87745480
C       15.16426370    -5.87336110   -19.77145390
H       15.78626440    -6.68136120   -19.38445470
H       14.44226360    -5.58136130   -19.00845340
C       14.37326430    -6.27636150   -21.05145450
H       13.72226430    -5.50836130   -21.46845440
C       15.37226390    -6.80336140   -22.18945500
H       15.95026400    -5.98936130   -22.64445500
H       16.17926410    -7.40736100   -21.75745390
H       14.80426410    -7.34236150   -22.95845410
C       13.40026380    -7.43936110   -20.77145390
H       12.79626370    -7.54136130   -21.68145370
H       13.86626430    -8.41136170   -20.56345370
H       12.71526430    -7.23036150   -19.94045450
C       15.94226360    -3.53436140   -18.85945510
O       16.72826390    -3.53136130   -17.92445370
N       14.90526390    -2.60336140   -18.85245320
C       13.97726440    -2.24236130   -19.90745350
H       13.65526390    -3.20736120   -20.31845470
H       14.38526440    -1.68036130   -20.75645450
C       12.83326440    -1.39136120   -19.27445410
H       12.09826370    -1.93036130   -18.66445350
H       12.39526370    -0.67736120   -19.98245430
C       13.62826440    -0.63336130   -18.26145360
H       13.07826420    -0.14836130   -17.44545360
H       14.13826370     0.14863870   -18.83745380
C       14.56926440    -1.76436130   -17.69145390
H       15.43026450    -1.18436120   -17.35645480
C       14.10226440    -2.49936130   -16.40245440
O       13.09326360    -3.11236120   -16.50645450
N       14.75426390    -2.33736130   -15.27445410
H       15.62026410    -1.81336130   -15.28745460
C       14.26426410    -2.85436130   -14.03845410
H       14.07126430    -3.92136120   -14.14945410
C       15.37026410    -2.49536130   -13.02845380
H       16.36926460    -2.62036130   -13.44745450
H       15.35326390    -1.42036130   -12.85245420
C       15.38026430    -3.13136120   -11.63445380
H       14.40726380    -3.03636120   -11.15045450
C       15.78826430    -4.57336140   -11.75745390
H       15.64326380    -4.98636100   -10.75145440
H       15.11826420    -5.13136150   -12.42245390
H       16.83926390    -4.73236130   -12.02745440
C       16.40926360    -2.32236120   -10.71945380
H       16.55626490    -2.88036130    -9.78645420
H       17.36826320    -2.19136120   -11.23645400
H       16.11126330    -1.29636120   -10.47245410
C       12.95526410    -2.28636120   -13.52445410
O       12.31126400    -2.98736120   -12.76845460
N       12.56526370    -1.00836120   -13.81245420
H       13.22326370    -0.42536120   -14.31645390
C       11.37126450    -0.27636130   -13.36145400
H       10.70926380    -0.88536130   -12.74645420
C       11.81826400     0.92963870   -12.41645430
H       12.55226420     1.52063870   -12.96445370
H       10.89826390     1.47163880   -12.19945430
C       12.44226360     0.46463870   -11.11045460
H       12.24226380    -0.52536120   -10.70045380
H       13.51226430     0.44963880   -11.32145400
C       12.31626420     1.41663870    -9.85445400
H       12.92326450     2.29763870   -10.06545450
H       11.24026390     1.53663870    -9.73345380
N       12.91326430     0.78863870    -8.67045400
H       12.32426450     0.23263870    -8.06645390
C       14.22626400     0.93063870    -8.28845410
N       15.17026420     1.35463870    -9.06345460
H       15.00026420     1.41263880   -10.05745410
H       16.08926390     1.51763870    -8.67945380
N       14.50426390     0.66763870    -7.05845400
H       13.79026410     0.43563870    -6.38245440
H       15.40226360     0.88263880    -6.64945410
C       10.48126410     0.27563870   -14.49245450
O       10.99226380     0.61163870   -15.54745390
N        9.18326380     0.43063870   -14.24245450
H        8.84026430     0.13263870   -13.33745380
C        8.19526390     1.04163870   -15.14245410
H        7.74826430     1.91063870   -14.65945430
H        8.75526430     1.49263870   -15.96145440
C        7.16426420     0.08763870   -15.67145440
O        6.46126410     0.44163870   -16.61345480
N        7.10926390    -1.19736120   -15.15545460
H        7.60826400    -1.41436120   -14.30145450
C        6.00726410    -2.04836130   -15.55445380
H        5.37926390    -1.61336120   -16.33245470
C        6.55126430    -3.41636130   -16.08845330
H        7.01726390    -3.16036130   -17.04045490
C        7.57126430    -4.18836120   -15.21045400
H        7.27426390    -4.01636120   -14.16845420
H        7.45826390    -5.26236100   -15.40045450
H        8.60326390    -3.87836120   -15.41945460
O        5.37826400    -4.22236110   -16.25745390
H        5.56626420    -5.16236110   -16.31045340
C        5.01726390    -2.21436120   -14.37145420
O        5.44426390    -2.30336120   -13.24645420
N        3.72514225    -2.19158912   -14.71344903
H        3.52255797    -2.06845500   -15.69791780
C        2.58113174    -2.53836368   -13.86254015
H        2.90484269    -2.46293481   -12.83301525
C        1.40320159    -1.55844009   -14.09304802
H        0.63575917    -1.81483414   -13.36804012
C        1.81793784    -0.11285425   -13.77974341
H        2.32322809    -0.06465543   -12.80921811
H        2.47759645     0.29245650   -14.55580770
H        0.93374740     0.53235566   -13.70840917
C        0.77725732    -1.72052530   -15.50125135
H        1.56116648    -1.71209808   -16.25687900
H        0.28441409    -2.69139522   -15.55704832
C       -0.25962485    -0.65425398   -15.87945138
H       -0.69245005    -0.88985646   -16.85780397
H       -1.07090271    -0.61333074   -15.14418357
H        0.19438922     0.34115945   -15.95276458
C        2.11975924    -3.99131842   -14.04920390
O        1.14983519    -4.39476919   -13.42729912
N        2.79560908    -4.74639156   -14.92315059
H        3.63652575    -4.35878187   -15.34014548
C        2.41323631    -6.09324505   -15.36630269
H        2.97110333    -6.31454276   -16.27355236
C        2.81607076    -7.15499593   -14.31796791
H        2.19661611    -7.02937768   -13.43228453
C        2.67710401    -8.59441306   -14.81911254
H        1.63000893    -8.84750882   -15.01547330
H        3.24032073    -8.73906430   -15.74797068
H        3.05978856    -9.29876486   -14.07073824
O        4.16157503    -7.00423011   -13.91139939
H        4.70733922    -7.04455727   -14.73551186
C        0.92731456    -6.13330525   -15.73638304
O        0.15155797    -6.77211502   -15.02829600
N        0.52074516    -5.36202459   -16.77334150
H        1.28214807    -5.03765959   -17.38332648
C       -0.81852340    -5.68641804   -17.36769415
C       -1.91592025    -4.80527079   -16.75248317
H       -2.91498944    -5.14924725   -17.07543918
H       -1.78867893    -3.74731966   -17.05163625
H       -1.86286721    -4.87547151   -15.64933844
H       -1.06377354    -6.74965213   -17.12784391
C       -0.73430704    -5.58634033   -18.86323206
N       -1.56313278    -4.94351654   -19.70216383
C       -1.22501063    -5.31270229   -21.00569410
C       -1.95939347    -4.81991547   -22.22016069
H       -2.30868364    -3.77957977   -22.04608375
H       -1.24850071    -4.78349624   -23.07238595
N       -3.07676685    -5.72198861   -22.62803709
H       -3.67799427    -5.91142335   -21.81306917
H       -3.67603026    -5.23308765   -23.30757630
C       -0.13843392    -6.23780805   -20.98415372
O        0.53193715    -6.87213162   -21.85838930
N        0.14485544    -6.39177270   -19.59250189
C        1.25023853    -7.22274845   -19.17249750
H        1.42317193    -7.93245141   -20.00510240
H        1.03794046    -7.77513259   -18.23898548
C        2.57039880    -6.43761295   -18.99287914
O        2.59574826    -5.23292197   -18.80049029
N        3.71254179    -7.13049378   -19.06553052
H        3.64614550    -8.12332361   -19.28483854
C        5.07830034    -6.58119247   -18.90893788
H        5.00993942    -5.78973987   -18.16787395
C        6.03030177    -7.64843937   -18.34437051
H        5.95409729    -8.56311430   -18.93550382
H        7.05882310    -7.28931520   -18.39683774
C        5.74048553    -7.93300697   -16.87659164
O        5.54657159    -6.95125481   -16.11644957
O        5.74912604    -9.12164594   -16.49587241
C        5.63524448    -5.86512597   -20.15203670
O        6.79366624    -6.00021377   -20.52144742
N        4.77921170    -5.04375783   -20.75793288
H        3.84552843    -5.00902611   -20.35560290
C        4.99698733    -4.31996548   -22.00796686
H        4.98681258    -5.03328270   -22.83389512
C        3.83339053    -3.32324378   -22.17593080
H        3.82685868    -2.66481834   -21.30550058
H        4.02311772    -2.70495980   -23.04923356
C        2.43307885    -3.94665738   -22.32656740
H        2.29412468    -4.74145951   -21.59673744
C        1.38792307    -2.86785730   -22.06319775
H        0.38240457    -3.23324124   -22.29608128
H        1.39344356    -2.58668689   -21.00361060
H        1.57811622    -1.97227495   -22.66331963
C        2.22139253    -4.50988826   -23.72946621
H        1.21724623    -4.94445825   -23.81293274
H        2.33056204    -3.73263465   -24.49360656
H        2.94578331    -5.30637268   -23.92358432
C        6.33936684    -3.57012108   -22.06020656
O        7.04129659    -3.65928215   -23.04837577
N        6.70259995    -2.82558938   -21.00696142
H        6.09026725    -2.82200312   -20.20315675
C        7.88542144    -1.94130576   -21.01943898
H        7.85716480    -1.39538426   -21.96412157
C        7.79565792    -0.85734205   -19.92138771
H        7.53932648    -1.31679229   -18.96868624
C        9.09921894    -0.06991795   -19.75070605
H        9.90292870    -0.71538841   -19.37956952
H        9.41452388     0.37486544   -20.70376366
H        8.96582600     0.73913635   -19.02052461
C        6.68416550     0.14431674   -20.26442682
H        6.58846503     0.89958258   -19.47263567
H        6.90065268     0.66488108   -21.20648919
H        5.71361350    -0.35667236   -20.36005242
C        9.21319768    -2.72923671   -21.07349147
O        9.93939802    -2.53087177   -22.03612192
N        9.52526380    -3.66936140   -20.14945410
C        8.97826390    -3.87736130   -18.80045510
H        8.09326360    -4.51836110   -18.90445330
H        8.70826440    -2.91936140   -18.33945470
C       10.09426400    -4.53336140   -17.89245410
H        9.62526420    -5.04836130   -17.04545400
H       10.85126400    -3.80836130   -17.56845470
C       10.62726400    -5.48536110   -18.94145390
H       10.00726410    -6.37936120   -19.08245470
H       11.60126400    -5.74536130   -18.50945470
C       10.59926410    -4.56736140   -20.20545390
H       11.49126430    -3.95636130   -20.07545470
C       10.61926360    -5.40636110   -21.52445410
O       11.58626370    -5.30936150   -22.29345320
N        9.52511851    -6.09844915   -21.88080448
H        8.69503955    -6.05326518   -21.28767750
C        9.45387179    -6.94021163   -23.09391678
H       10.22888676    -7.69613218   -23.01589547
C        8.09137202    -7.66104385   -23.15454149
H        7.29625466    -6.91775161   -23.07189735
H        8.00427009    -8.13805135   -24.13010825
C        7.88868658    -8.74485786   -22.08010116
H        8.11544622    -8.32033161   -21.10710823
C        6.45133297    -9.25481907   -22.04475812
H        6.15293849    -9.67210618   -23.01318174
H        6.32375859   -10.02187811   -21.27223607
H        5.77236091    -8.43115480   -21.79335210
C        8.78866700    -9.95892674   -22.32868340
H        9.83556111    -9.69736739   -22.15116741
H        8.53466827   -10.78195453   -21.65084568
H        8.67944074   -10.31870687   -23.35981198
C        9.70703346    -6.18718593   -24.42134771
O       10.05854959    -6.78724903   -25.42599442
N        9.59026430    -4.86136100   -24.43045430
H        9.57326410    -4.40436120   -23.52745440
C        9.71126370    -4.02036140   -25.63645360
H        9.21526430    -4.64336110   -26.38045500
C        8.93126390    -2.68436120   -25.42445370
H        8.63326450    -2.30036120   -26.40045360
H        7.92126420    -2.83236120   -25.04245380
O        9.65926360    -1.72236120   -24.74645420
H        9.47826390    -1.79636120   -23.80645370
C       11.14926430    -3.88736130   -26.12345500
O       11.36726380    -3.69536140   -27.28545380
N       12.15926360    -4.00236130   -25.27245330
H       11.95026400    -3.98536130   -24.28145410
C       13.59226420    -4.03136110   -25.54145430
H       13.85526370    -3.46936130   -26.43845370
C       14.42526440    -3.55936120   -24.42645450
H       14.30526450    -4.15536120   -23.51345440
H       15.44626430    -3.79736140   -24.74945450
C       14.26926420    -2.02836130   -24.06145480
C       15.20326420    -1.07636130   -24.48445510
H       16.02826500    -1.32436120   -25.13545420
C       14.96126370     0.30763870   -24.17345430
H       15.63226410     1.06063880   -24.55945400
C       13.72326370     0.66863880   -23.52645490
O       13.34126380     1.96863880   -23.51545330
H       13.86426450     2.55463860   -24.06745340
C       12.85626410    -0.31736130   -22.97545430
H       11.85626410    -0.15936130   -22.59845350
C       13.15126420    -1.67336130   -23.22245410
H       12.47026440    -2.42936130   -22.86245350
C       14.02726360    -5.49736120   -25.85345460
O       15.14326380    -5.65636110   -26.27745440
N       13.05226420    -6.47336150   -25.91445350
H       12.07726380    -6.30636120   -25.69245340
C       13.27326390    -7.77836130   -26.63945390
H       14.28526400    -8.18136120   -26.61945340
C       12.49726390    -8.90036110   -25.98045350
H       11.47126390    -8.77136140   -26.32645420
C       12.93326380   -10.25336170   -26.59545330
H       13.03626440   -10.26036170   -27.68745420
H       13.90426450   -10.52136140   -26.16145320
H       12.20226380   -11.04336170   -26.38145450
C       12.46026420    -8.88736150   -24.48245430
H       13.48726370    -8.66636090   -24.19245340
H       11.98626420    -7.97336150   -24.12445450
C       12.11526390   -10.16836170   -23.80445480
H       11.14126400   -10.55836110   -24.12445450
H       12.82426450   -10.97736170   -24.01845360
H       12.13326450   -10.14436150   -22.70745470
C       12.73226450    -7.58736130   -28.07145500
O       13.32126430    -7.99836110   -29.07645420
N       11.62026410    -6.90236140   -28.18345450
H       10.87726400    -6.85436110   -27.49545480
C       11.16826440    -6.50436120   -29.51945500
H       11.23726370    -7.32836100   -30.22945400
C        9.70426370    -6.07736110   -29.44345470
H        9.39526370    -5.86336140   -30.47445490
H        9.01626400    -6.84936140   -29.07745360
H        9.38926410    -5.22336150   -28.83145330
C       11.97826390    -5.42036100   -30.24145510
O       11.97226430    -5.36936140   -31.47545430
N       12.85226440    -4.59936140   -29.54445460
H       12.69926450    -4.56036140   -28.54445460
C       13.83426380    -3.70636130   -29.99445340
H       13.49326420    -2.91736130   -30.66445350
H       14.35826400    -3.20036130   -29.18345450
C       14.95826440    -4.49636130   -30.72345350
O       15.21526430    -4.19136140   -31.89345360
N       15.56326390    -5.51036120   -30.10245320
H       15.12726400    -5.78136110   -29.22945400
C       16.58626370    -6.43136120   -30.63445470
H       17.39126400    -5.74336150   -30.89245410
C       17.12026410    -7.37836120   -29.53245350
H       17.55226330    -6.75336120   -28.75045390
H       16.34326360    -8.02536110   -29.12645340
C       18.18926430    -8.31936170   -30.11945340
H       17.62926480    -9.05936150   -30.69145390
C       19.26726340    -7.59736110   -30.87745480
H       18.94126320    -7.09936140   -31.79845430
H       19.75626370    -6.82436130   -30.27145390
H       20.12226490    -8.25636100   -31.07145500
C       18.94926450    -9.15836140   -29.07545470
H       19.48526380    -8.48936080   -28.39045330
H       18.32026480    -9.82136150   -28.46845440
H       19.58826450    -9.84036160   -29.65045360
C       16.12326430    -7.20436140   -31.90145490
O       16.70726390    -7.19136140   -32.96645360
N       14.88626380    -7.73836140   -31.89845470
H       14.31326390    -7.71936130   -31.06445500
C       14.34826370    -8.55636120   -33.04345320
H       15.13826370    -9.25236130   -33.32545470
C       13.15326400    -9.46036150   -32.55145260
H       12.37926390    -8.81036090   -32.14345550
H       12.67926410   -10.01936150   -33.35845570
C       13.49226380   -10.51436140   -31.46145440
H       14.32726380   -10.09536170   -30.89945410
C       12.29426380   -10.90136150   -30.51945500
H       12.75226400   -11.38636110   -29.64845470
H       11.91226390    -9.94636150   -30.13845440
H       11.60626410   -11.54236130   -31.08545490
C       13.88026430   -11.83136080   -32.10445400
H       14.14726450   -12.43136120   -31.22645380
H       13.12426380   -12.39536090   -32.66545490
H       14.70226380   -11.79136090   -32.83045580
C       14.02126410    -7.72736120   -34.33045580
O       14.08526420    -8.23936080   -35.41045380
N       13.79026410    -6.43236110   -34.11845400
H       13.73026370    -6.18136120   -33.13945390
C       13.65426450    -5.34336140   -35.11345290
H       13.33726410    -5.78036120   -36.06045530
C       12.51526450    -4.35336110   -34.79445270
H       12.60026450    -3.54136130   -35.51645280
C       11.13226410    -5.05536130   -34.88345340
H       11.11626430    -5.80536130   -34.08345410
H       10.34526440    -4.32536130   -34.65745540
H       10.90626430    -5.60936120   -35.80245590
O       12.71226410    -3.83236120   -33.57445530
H       12.65426450    -4.53436140   -32.92245480
C       14.96326450    -4.61736110   -35.40245440
O       15.05026440    -3.74436120   -36.24945450
N       16.09626390    -5.01836110   -34.73345570
H       16.02626420    -5.71236130   -33.99945450
C       17.33026310    -4.30536130   -34.90145490
H       18.17226410    -4.65036110   -34.30145260
H       17.77326390    -4.46036150   -35.88545230
C       17.35826490    -2.76836130   -34.59845350
O       18.01126480    -2.03736110   -35.33245470
N       16.61726380    -2.28536130   -33.60945510
H       16.09326360    -2.90936140   -33.00645450
C       16.51326370    -0.83036120   -33.40245440
H       16.28026390    -0.55436130   -34.43145370
C       15.24226380    -0.61836120   -32.57945250
H       14.46626380    -1.33936130   -32.83845520
H       15.53826430    -0.77236130   -31.54145430
C       14.76626400     0.83463870   -32.62945560
H       15.56126400     1.49363880   -32.27845380
H       14.52726360     1.22063880   -33.62045290
C       13.50626370     0.98863880   -31.75845340
H       12.89826390     0.10563870   -31.95845410
H       13.81726360     0.89963870   -30.71745490
N       12.84426400     2.24863860   -32.03245540
H       13.31726360     3.05263880   -31.64545440
C       11.72126390     2.49863860   -32.69645310
N       11.06826400     1.59963870   -33.35045240
H       11.42926410     0.66263870   -33.45745470
H       10.25726410     1.91663870   -33.86145400
N       11.20726390     3.65563870   -32.72345350
H       11.75126360     4.41163870   -32.33145520
H       10.47626400     3.88563870   -33.38145450
C       17.73726460    -0.15836130   -32.81345370
O       18.37526320    -0.79636130   -31.99545480
N       18.09026340     1.08763870   -33.24445340
C       17.59326360     1.68863870   -34.51745610
H       16.67826460     2.26563880   -34.33345410
H       17.34526440     0.98763870   -35.32545470
C       18.72226330     2.63363860   -34.99545290
H       18.48226360     3.51863880   -35.59745410
H       19.37626460     2.08363870   -35.68345260
C       19.43726350     2.96863870   -33.65345380
H       18.93626400     3.75763870   -33.07945250
H       20.47026440     3.28063870   -33.85045240
C       19.38126370     1.67763880   -32.88845440
H       20.17826460     0.98363880   -33.15245440
C       19.64926340     1.93463870   -31.38845440
O       20.81126400     1.83063880   -30.98645400
N       18.65126420     2.22063880   -30.54445460
H       17.70526310     2.22863860   -30.90745350
C       18.89726450     2.24563880   -29.10945510
H       19.81126400     2.82563880   -28.98145480
C       17.84026340     2.98763870   -28.45345500
H       18.11726380     3.10263870   -27.40545460
H       17.87326430     4.01763870   -28.80845450
C       16.37926480     2.54263880   -28.57045360
O       16.02526470     1.81063880   -29.49645420
N       15.55826380     2.73263880   -27.56145480
H       14.80126380     2.05963870   -27.53545380
H       15.78426360     3.21863870   -26.70245360
C       19.10226440     0.88763870   -28.37945370
O       19.40126420     0.92763880   -27.18445400
N       19.00026320    -0.20736130   -29.13745500
H       18.79226490    -0.22436130   -30.12845420
C       19.06526370    -1.55636130   -28.47445490
H       18.43426320    -1.59636130   -27.58645440
C       18.59626390    -2.60836120   -29.43745420
H       17.54726410    -2.53436140   -29.72445490
H       19.21826360    -2.55836130   -30.33145330
O       18.82626340    -3.91336130   -28.93945500
H       18.12626460    -4.17636110   -28.33745380
C       20.58426480    -1.84936130   -28.20845410
O       21.51226430    -1.17536130   -28.68245510
N       20.86326410    -2.84336140   -27.32845500
H       20.04026410    -3.31736140   -26.97545430
C       22.19126320    -3.25136140   -26.95945360
H       22.83426480    -3.27336120   -27.83845330
C       22.68026350    -2.26536130   -25.96545410
H       22.58826450    -1.30536130   -26.47245410
H       21.98126410    -2.20336130   -25.13045500
C       24.13026430    -2.35336140   -25.54545400
H       24.36126330    -3.37636140   -25.25145340
H       24.76326370    -2.17936130   -26.41545490
C       24.45526310    -1.30036130   -24.50245480
H       24.31226350    -0.34136130   -25.00145340
H       23.81026460    -1.40536130   -23.63045500
C       25.89426420    -1.55536130   -24.09845350
H       25.95026400    -2.45536140   -23.48545460
H       26.46726420    -1.72436130   -25.01045420
N       26.35326390    -0.33236130   -23.31245420
H       25.97026440     0.57363870   -23.54045490
H       26.29926490    -0.49136130   -22.31645390
H       27.30626490    -0.09736130   -23.55145450
C       22.17926410    -4.69236140   -26.30745510
O       21.34826470    -4.86336140   -25.40545460
N       23.01326370    -5.65036110   -26.74445340
H       23.70126340    -5.34836150   -27.42345430
C       22.89626500    -7.04436110   -26.29745480
H       22.17326350    -7.21036150   -25.49845500
C       22.38626480    -7.92936130   -27.43645480
H       21.37426380    -7.53436140   -27.58645440
H       22.97126390    -7.84036110   -28.36045460
H       22.31426430    -8.93836120   -27.01145360
C       24.28626440    -7.43236110   -25.73045350
O       25.35826490    -6.89636140   -26.09745410
N       24.21326450    -8.30836110   -24.73745350
H       23.33626370    -8.68136120   -24.39445500
C       25.36926460    -9.04136090   -24.16745380
H       26.23826410    -8.70136170   -24.73045350
C       25.54826350    -8.60736080   -22.72445490
H       26.48226360    -9.05536080   -22.38545420
C       25.82926370    -7.09536120   -22.67045400
H       26.44426350    -6.71336130   -23.49445340
H       24.80226330    -6.71536110   -22.73445510
H       26.24926380    -6.68736120   -21.74345400
C       24.47926330    -9.00236130   -21.75245480
H       24.44226460   -10.09836100   -21.70845410
H       24.60626410    -8.60136130   -20.73945430
H       23.46926500    -8.66936110   -22.02145390
C       25.28626440   -10.58736130   -24.34145360
O       24.28126340   -11.18336110   -24.60845380
N       26.45626450   -11.14736080   -24.38145450
H       27.25926400   -10.52936170   -24.36245350
C       26.68126490   -12.58736130   -24.38045500
H       25.84026340   -13.00936130   -24.92945480
H       27.51826480   -12.77836130   -25.05145450
C       26.75926400   -13.24736120   -23.00645450
O       26.55626490   -12.59036160   -22.00145340
N       27.07526400   -14.52636150   -22.82045360
C       27.47326470   -15.40036110   -23.93145370
H       28.15826420   -14.94436170   -24.65645410
H       26.68226430   -15.98936080   -24.41145320
C       28.33026310   -16.46336170   -23.24445340
H       29.37526320   -16.15236090   -23.11745450
H       28.31826400   -17.43336110   -23.75745390
C       27.70626450   -16.59436040   -21.82245450
H       28.45826340   -17.03136060   -21.15445330
H       26.85726360   -17.28936200   -21.81045340
C       27.28226470   -15.15036110   -21.54645350
H       26.35526470   -15.22236160   -20.97745320
C       28.41726490   -14.53636170   -20.76245500
O       28.33626370   -14.70736120   -19.55845450
N       29.48726460   -14.06236170   -21.39245410
H       29.49726490   -13.95436100   -22.40045360
C       30.62426380   -13.51836110   -20.64345360
H       30.78226470   -13.97936150   -19.66845320
C       31.88626480   -13.65436170   -21.51745410
H       32.71726230   -13.13936140   -21.03545380
C       32.26026540   -15.08636090   -21.76645470
H       31.63826370   -15.63536170   -22.48445510
H       33.34226230   -15.08336160   -21.94245340
H       32.17526250   -15.65436170   -20.83245470
O       31.75326350   -13.02336120   -22.78945350
H       32.65026470   -12.76336100   -23.00945470
C       30.52326390   -12.00936130   -20.34545330
O       31.29926490   -11.51736160   -19.57245450
N       29.54326440   -11.29836080   -20.86345480
H       28.88326450   -11.84636120   -21.40245440
C       29.17026330    -9.85936160   -20.65545460
H       28.08926390    -9.85436150   -20.79745480
H       29.47926330    -9.59736160   -19.64345360
C       29.75626370    -8.86736110   -21.68145370
O       29.61326410    -7.64636140   -21.46845440
N       30.35126500    -9.28136160   -22.78045460
H       30.28826330   -10.27736090   -22.95745470
C       30.76526450    -8.44036100   -23.87345500
H       31.34626390    -7.61836150   -23.45445440
C       31.82226370    -9.30336090   -24.65345380
H       31.48126410   -10.33536150   -24.72945400
C       32.19526290    -8.75136090   -26.04245380
H       32.57726290    -7.72436140   -25.99445340
H       32.88926320    -9.43236160   -26.55045510
H       31.29326440    -8.73836140   -26.66745380
C       33.14326480    -9.20436100   -23.91245460
H       33.14526370    -9.78836150   -22.98445510
H       33.96226500    -9.63836100   -24.49945450
H       33.40226360    -8.16136170   -23.69045450
C       29.66326330    -7.92036100   -24.75945470
O       28.68526460    -8.59036160   -25.01745410
N       29.85226440    -6.67536120   -25.25645450
H       30.69926450    -6.22836110   -24.92845340
C       28.84426500    -5.91936110   -26.03845410
H       27.89626500    -6.12736130   -25.54145430
C       28.86326410    -4.39336110   -26.00745390
H       29.70826340    -4.03436140   -26.59545330
C       27.56126400    -3.78736110   -26.61545370
H       26.61426350    -4.28936150   -26.38045500
H       27.56126400    -2.73236130   -26.31645390
H       27.74626350    -3.81536130   -27.69645500
C       29.01226430    -3.84936120   -24.52345470
H       29.99326320    -4.08236120   -24.11045460
H       28.98026470    -2.77936120   -24.32045360
C       28.04926490    -4.54036140   -23.57445340
H       28.52626420    -5.46936130   -23.24045370
H       27.93026350    -3.99736120   -22.62845420
H       27.07026480    -4.61036110   -24.06445500
C       28.73226360    -6.44236140   -27.50345420
O       29.72526360    -6.83436110   -28.14445500
N       27.48326490    -6.59936140   -27.97245410
H       26.78026390    -6.38336130   -27.27545360
C       27.00726320    -6.89236120   -29.34745410
H       27.86826320    -7.01936150   -30.00445370
C       26.23926350    -8.20036130   -29.37445450
H       25.40126420    -8.10736080   -28.68445400
H       25.85926440    -8.44336130   -30.36745450
C       27.11126330    -9.41036130   -28.93145370
H       27.84026340    -9.11336140   -28.17845340
C       26.26226430   -10.53536130   -28.35045430
H       25.78526500   -10.21236130   -27.41645430
H       25.55726430   -10.78336140   -29.15445330
H       26.85826490   -11.41136170   -28.06845470
C       28.02126500    -9.80336090   -30.14445500
H       27.38926320   -10.38236140   -30.82945440
H       28.44026370    -8.98336120   -30.73945430
H       28.83626370   -10.39036080   -29.70345500
C       26.13626480    -5.77836130   -29.91545490
O       25.15826420    -5.43836120   -29.31845470
N       26.38326450    -5.32036110   -31.14545440
H       27.24826430    -5.66836120   -31.53945350
C       25.51126480    -4.58436110   -32.02945330
H       25.03926470    -3.78436140   -31.45845410
C       26.26826480    -4.01036120   -33.19145580
H       27.18626400    -3.59036140   -32.78145600
H       26.54426380    -4.71736150   -33.97445300
O       25.61526490    -2.90936140   -33.72645570
H       25.13926320    -3.33136130   -34.44445420
C       24.43826480    -5.52936120   -32.47245410
O       24.61726380    -6.75436120   -32.45145420
N       23.23226360    -5.09936140   -32.90845490
C       22.62326430    -3.83236120   -32.75645450
H       22.96026420    -3.17836120   -33.56945420
H       22.67926410    -3.33936120   -31.77745440
C       21.12026410    -4.07736110   -32.87845230
H       20.50826450    -3.21936130   -33.18245320
H       20.76826480    -4.43236110   -31.90145490
C       21.06626320    -5.21836140   -33.88145450
H       21.17326350    -4.81336120   -34.89545440
H       20.21526340    -5.90136150   -33.77645490
C       22.26826480    -6.02936120   -33.49245450
H       21.95226480    -6.57036110   -32.60045240
C       22.79826350    -6.91536140   -34.64145280
O       22.57026480    -8.14336110   -34.65945430
N       23.43126490    -6.35636140   -35.74445340
H       23.66226390    -5.37036130   -35.72145460
C       23.92826460    -7.22836110   -36.82345580
H       23.07426450    -7.81136130   -37.16745380
C       24.50926400    -6.34836150   -37.96745300
H       24.62926480    -7.01036120   -38.82545470
H       23.73326490    -5.66336110   -38.30745320
C       25.81826400    -5.49136110   -37.59145360
H       26.62026410    -6.04836130   -37.10745240
H       26.31726460    -5.26536130   -38.53445430
C       25.57526400    -4.15336130   -36.90645600
O       24.84226420    -3.98136120   -35.95145420
O       26.37426380    -3.21436120   -37.20545580
C       25.00526430    -8.21836090   -36.44145580
O       25.04726410    -9.28636170   -36.98745350
N       25.75426480    -7.91836120   -35.36145400
H       25.70726390    -6.97536130   -34.99445340
C       26.66126440    -8.88836100   -34.73845290
H       27.18026350    -9.35636140   -35.57445530
C       27.71426390    -8.12036130   -33.92445370
H       27.07526400    -7.60336110   -33.20845410
H       28.35326390    -8.88736150   -33.48545460
C       28.51726340    -7.05736110   -34.67445370
H       27.79026410    -6.31936120   -35.01245500
H       29.26926420    -6.50236130   -34.11345290
C       29.20926480    -7.66636130   -35.91845320
O       29.27026370    -7.05136110   -36.99545290
O       29.60626410    -8.88036160   -35.87545390
C       25.95026400    -9.87736130   -33.84745410
O       26.27126500   -11.04636100   -33.87045290
N       24.97926330    -9.48036100   -33.07845310
H       24.82226370    -8.48436160   -32.98145290
C       24.08026310   -10.30436130   -32.25945280
H       24.76926420   -10.83136080   -31.59945490
C       23.08526420    -9.43436150   -31.41045380
H       22.76626400    -8.61636160   -32.06745530
H       22.20126340   -10.02536110   -31.14145470
H       23.49326320    -9.07936100   -30.45545390
C       23.32326320   -11.33536150   -33.10545350
O       23.32026480   -12.53136160   -32.78545380
N       22.88126370   -10.94336130   -34.27445600
H       22.88826370    -9.93536090   -34.37945560
C       22.27326390   -11.79336170   -35.33345410
H       21.58926390   -12.55736160   -34.96445470
C       21.59626390   -10.87736130   -36.35545350
H       22.25526430   -10.01536080   -36.51545330
H       21.71526340   -11.34836100   -37.33945470
C       20.17126460   -10.44236090   -36.03545380
C       19.18126490   -10.59136100   -37.04145430
H       19.40026470   -11.17336080   -37.92445370
C       17.86226460   -10.20136170   -36.86245350
H       17.09826470   -10.46836090   -37.57745360
C       17.50026320    -9.54636100   -35.70045470
H       16.51226430    -9.14436150   -35.53145600
C       18.46426390    -9.27636150   -34.70445250
H       18.11826320    -8.79436110   -33.80245590
C       19.78626440    -9.83136080   -34.82145310
H       20.53126340    -9.74636170   -34.04445270
C       23.28426360   -12.66536140   -35.99945450
O       22.90726470   -13.78436090   -36.25145340
N       24.54426380   -12.36036110   -36.17845540
H       24.84026340   -11.44336130   -35.86645510
C       25.60926440   -13.23136140   -36.76445390
H       25.19026370   -13.68036080   -37.66545490
C       26.79726410   -12.33536150   -37.14845280
H       26.34126470   -11.52936170   -37.72345350
H       27.08726500   -11.84636120   -36.21845250
C       27.98326490   -12.84536170   -37.85845570
H       28.35926440   -13.66836170   -37.25045390
H       27.68826480   -13.24236110   -38.82945250
C       29.04826350   -11.79736140   -38.10845570
H       29.50926400   -11.55536080   -37.15145490
H       29.93326380   -12.17836090   -38.61945340
C       28.52426340   -10.52736090   -38.89645390
H       28.38626480   -10.80136110   -39.94245530
H       27.56426430   -10.22836110   -38.47345350
N       29.43426320    -9.36036110   -38.69245530
H       30.33726500    -9.50136090   -39.12445450
H       29.09326360    -8.51336100   -39.12345500
H       29.49626350    -9.13236140   -37.71045300
C       26.03326420   -14.34436130   -35.82245250
O       25.77226450   -15.50036140   -36.20845410
N       26.60726360   -14.05736160   -34.61145400
H       26.80626490   -13.07936100   -34.43645480
C       26.82426450   -15.09336090   -33.58345410
H       27.53926470   -15.78936100   -34.02345280
C       27.41926380   -14.41436100   -32.39745330
H       28.13626480   -13.66136170   -32.72345350
H       26.62426380   -13.83536150   -31.92845340
C       28.12326430   -15.28036120   -31.30345340
H       27.41826440   -16.01836200   -30.91845320
C       29.36626430   -16.03136060   -31.78445430
H       29.23626330   -16.55836110   -32.73745350
H       30.24026490   -15.38836100   -31.94945340
H       29.71026420   -16.72336200   -31.00645450
C       28.44726370   -14.42536160   -30.10245320
H       27.52426340   -14.05936150   -29.63645360
H       29.10026360   -15.00036140   -29.43445400
H       29.00426480   -13.50636100   -30.32045360
C       25.55126380   -15.85136130   -33.09945300
O       25.72026440   -17.03336140   -32.84545520
N       24.35526470   -15.31336120   -33.06345370
H       24.28926470   -14.31736090   -32.88945390
C       23.14726450   -16.18236160   -32.84945300
H       23.29026410   -16.73736190   -31.92245480
C       21.87526320   -15.33636090   -32.73245240
H       21.97226330   -14.49336150   -33.42845540
H       20.97026440   -15.93136120   -32.90545270
H       21.77626420   -15.03236100   -31.68345450
C       22.88026430   -17.19336130   -33.97645570
O       22.44326400   -18.30636220   -33.76845550
N       23.16626360   -16.78936200   -35.25245290
H       23.48126410   -15.82936100   -35.31545260
C       23.02426340   -17.53136060   -36.49245450
H       23.82526400   -17.23436160   -37.16845320
H       23.03026390   -18.60136030   -36.28445430
C       21.63726430   -17.28136060   -37.24645230
O       21.19226460   -18.22236060   -37.88545230
N       21.04926490   -16.09036060   -37.16545490
H       21.59326360   -15.41636090   -36.64145280
C       19.87226490   -15.56736090   -37.78545380
H       19.07926370   -16.31636050   -37.78945540
C       19.42326350   -14.34536170   -37.02145390
H       20.17426490   -13.55636120   -37.04745480
C       18.14326480   -13.77036090   -37.66545490
H       17.38026430   -14.53936100   -37.83645250
H       17.67626380   -12.99136160   -37.05145260
H       18.34726330   -13.34236150   -38.65545270
C       19.11526490   -14.49436090   -35.51345440
H       18.61926460   -13.62936120   -35.05545430
H       18.40026470   -15.30736160   -35.33245470
H       20.01026340   -14.79636100   -34.95545580
C       20.11326410   -15.16836170   -39.28345490
O       21.04526330   -14.52236080   -39.64645390
N       19.37726400   -15.83236120   -40.10345460
H       18.59426500   -16.28736110   -39.65045550
C       19.29226490   -15.52836130   -41.49345400
H       20.26126480   -15.40836140   -41.97845460
C       18.49426460   -16.72936060   -42.14545440
H       17.58826450   -16.88036160   -41.55845260
H       18.22826390   -16.44736100   -43.16445540
C       19.27926450   -18.04536060   -42.27445600
H       19.29226490   -18.59436040   -41.33245470
H       18.73126410   -18.73636050   -42.91445540
C       20.70826340   -17.90036200   -42.91445540
O       21.67726330   -18.53836060   -42.43345260
O       20.83326340   -17.22836110   -43.92145540
C       18.47926330   -14.27836130   -41.96345520
O       17.74526410   -13.66736130   -41.19845580
N       18.71526340   -13.77836130   -43.19545360
H       19.28126340   -14.31136130   -43.84545520
C       17.75426480   -12.88536170   -43.80745320
H       18.20226480   -12.58936120   -44.75545500
H       16.81626320   -13.43136120   -43.91345600
C       17.30826380   -11.51436140   -43.18145370
O       16.42026330   -10.85536100   -43.70445250
N       18.03826330   -11.02836130   -42.13445280
H       18.69326400   -11.75736140   -41.87745290
C       18.02626420    -9.68136120   -41.63245390
H       18.99826430    -9.43936160   -41.20345310
H       17.78826330    -9.07236100   -42.50545500
C       16.87726400    -9.42636110   -40.55945590
O       16.21626470   -10.29636100   -40.02145390
N       16.80326460    -8.18036080   -40.18345260
H       17.48226360    -7.58236120   -40.64045330
C       15.92926410    -7.72836110   -39.07045360
H       16.10726360    -8.41636090   -38.24345400
C       16.19826320    -6.27236130   -38.63245390
H       15.76926420    -5.57836100   -39.36645510
H       15.67126370    -6.01736120   -37.70545580
C       17.64226340    -5.92936130   -38.34945300
C       18.26626400    -6.55136110   -37.22245410
H       17.68126490    -7.22836110   -36.61745450
C       19.60726360    -6.32736110   -36.89045330
H       20.11026380    -6.77936120   -36.04845430
C       20.34426500    -5.45636130   -37.69145580
H       21.38226320    -5.23836140   -37.48645400
C       19.71026420    -4.72136120   -38.72945400
H       20.28026390    -3.98736120   -39.28045270
C       18.37026410    -4.95136120   -39.05745320
H       17.95426370    -4.36036110   -39.86045460
C       14.44526390    -7.85036130   -39.42445370
O       14.10626410    -7.54636140   -40.55045320
N       13.55626390    -8.29036140   -38.55245590
H       13.91426370    -8.37036130   -37.60745240
C       12.11426450    -8.61136150   -38.79345320
H       12.00826450    -9.12136170   -39.75045390
C       11.61026380    -9.59336090   -37.73045350
H       11.77726360    -9.11336140   -36.75845340
H       10.53126430    -9.75436120   -37.85345460
C       12.18826390   -10.95836160   -37.70445250
C       11.72526450   -12.03536130   -38.48245240
H       10.87026410   -11.88736150   -39.12545390
C       12.23326400   -13.33736130   -38.30945590
H       11.87626360   -14.14936160   -38.92545320
C       13.42926410   -13.55636120   -37.57945250
H       13.89626410   -14.52936170   -37.61945340
C       13.92126370   -12.51436140   -36.78745270
H       14.80726430   -12.67036150   -36.19145580
C       13.25926400   -11.23236080   -36.83945470
H       13.63226410   -10.41436100   -36.24145510
C       11.25126360    -7.37436100   -38.98045350
O       10.92026420    -6.59836150   -38.06545260
N       10.79126450    -7.19436120   -40.19745250
H       11.20326420    -7.91836120   -40.77245330
C        9.55626390    -6.50236130   -40.49145510
H        9.64526370    -5.46136140   -40.18045430
C        9.33426380    -6.53036120   -42.02745440
H        9.27626420    -7.58236120   -42.30645370
H        8.38926410    -6.02236130   -42.22045520
C       10.42926410    -5.81236120   -42.81145480
H       11.31426430    -6.42636110   -42.64345550
H       10.24026390    -5.89236120   -43.88145450
C       10.73426440    -4.36236140   -42.36845400
O       11.90026380    -4.01836110   -42.10245510
O        9.81726360    -3.48136120   -42.34845350
C        8.27526380    -7.16536140   -39.83245470
O        7.41126390    -7.69836140   -40.50645450
N        8.07026390    -7.05536130   -38.52645490
H        8.83826450    -6.68736120   -37.97845460
C        6.97726390    -7.63736100   -37.82745360
H        7.21326400    -8.69836140   -37.90145490
C        7.08826400    -7.25536110   -36.38645550
H        6.95226430    -6.17436120   -36.38145450
H        6.24626400    -7.65336130   -35.82045360
C        8.40426450    -7.63736100   -35.61445240
H        9.31826400    -7.35736130   -36.13745500
C        8.32126430    -6.94836140   -34.25245290
H        9.31326390    -7.00636150   -33.78645320
H        8.07826420    -5.88836150   -34.39945600
H        7.47526410    -7.35336110   -33.68445590
C        8.52526380    -9.16936110   -35.20345310
H        8.41926380    -9.81636140   -36.08345410
H        9.44726370    -9.36936090   -34.64345550
H        7.73926400    -9.52636150   -34.52745440
C        5.62126400    -7.29836130   -38.41345600
O        5.23126410    -6.14536140   -38.54145430
N        4.78626390    -8.35436150   -38.73745350
H        5.14026400    -9.28436090   -38.54945370
C        3.46426420    -8.26336100   -39.35345460
H        3.55726410    -7.49436140   -40.11945340
C        3.05026410    -9.66036130   -39.95845410
H        3.01626400   -10.33536150   -39.10345460
H        2.02226400    -9.66336150   -40.32145310
C        3.95026400   -10.21336080   -41.11145400
H        4.90126420    -9.68136120   -41.09345250
H        4.01926420   -11.29236130   -40.97545240
C        3.39026400   -10.00736140   -42.48545460
O        3.95826410    -9.21836090   -43.20745470
N        2.30526400   -10.67736150   -42.84345250
H        2.04526400   -10.72236160   -43.82145310
H        1.81726410   -11.22436140   -42.14345550
C        2.34626410    -7.64836120   -38.45545580
O        2.49726410    -7.53336140   -37.25245290
N        1.19126400    -7.32436130   -39.04245380
C        0.85226410    -7.21436120   -40.46345520
H        0.70626410    -8.19036100   -40.94345470
H        1.67126410    -6.63936140   -40.91345600
C       -0.47873590    -6.45336100   -40.57645420
H       -1.06773590    -6.73836140   -41.45645520
H       -0.33973590    -5.37836120   -40.41145320
C       -1.08373590    -6.98636100   -39.26545330
H       -1.40773590    -8.03036120   -39.34945300
H       -1.89473590    -6.34636120   -38.89645390
C       -0.00073590    -6.91936110   -38.24745560
H        0.02626410    -5.88236140   -37.91245270
C       -0.16273590    -7.82636120   -37.00645450
O       -0.01273590    -9.01936150   -37.14045330
N       -0.40368073    -7.22431559   -35.82563099
H       -0.51121518    -6.21656902   -35.86676078
C       -0.44082485    -7.80158689   -34.45306280
H       -0.58411379    -6.94924489   -33.78749396
C       -1.70042206    -8.68602848   -34.29724626
H       -2.54460053    -8.13029149   -34.70687430
H       -1.59228055    -9.59952819   -34.88489602
C       -2.05308660    -9.03164585   -32.83448710
H       -1.60242291    -8.29265335   -32.17145197
H       -3.13394221    -8.94955042   -32.71464180
C       -1.64166055   -10.45259438   -32.40305878
H       -2.43250847   -11.14672097   -32.69399122
H       -0.72098512   -10.75055344   -32.90709524
C       -1.41318759   -10.51803770   -30.88511108
H       -0.45556720   -10.04213830   -30.65822212
H       -2.19318270    -9.94892088   -30.37655267
N       -1.42369590   -11.90946336   -30.37784276
H       -0.89653936   -12.53419837   -30.97868609
H       -1.02594543   -11.97843581   -29.43671772
H       -2.37742931   -12.25568359   -30.30855387
C        0.85320766    -8.46037779   -33.91866876
O        0.97780954    -8.68469717   -32.72707983
N        1.83326410    -8.75936130   -34.75945280
H        1.62126410    -8.70036130   -35.74845500
C        2.98826410    -9.62936120   -34.43445590
H        2.51326420   -10.52536110   -34.03445430
C        3.66226410    -9.96436120   -35.79045490
H        2.88826420   -10.14136120   -36.53745270
H        4.20626400    -9.10836120   -36.18945310
C        4.53226420   -11.29236130   -35.77845380
H        5.36526390   -11.08436110   -35.10745240
H        3.92026400   -12.10736080   -35.39045330
C        5.15226410   -11.61936090   -37.10345460
O        4.88126420   -12.75036140   -37.61745450
O        5.82826420   -10.70936110   -37.69945530
C        3.96326400    -9.15336130   -33.37945560
O        4.36026430    -9.90336130   -32.51145550
N        4.22426410    -7.81736140   -33.38545230
H        3.65626410    -7.20436140   -33.95745470
C        4.98426390    -7.15436120   -32.38445280
H        5.92626430    -7.68736120   -32.25145340
H        5.33826400    -6.17936130   -32.71745300
C        4.27026410    -6.99136110   -31.05845450
O        4.85626410    -7.09736110   -29.97945400
N        2.94052545    -6.83074099   -31.08879261
H        2.48465732    -6.69763342   -31.98936477
C        2.11255239    -6.91611353   -29.88036711
H        2.52429106    -6.22564936   -29.15163883
C        0.66643343    -6.48451617   -30.19536697
H        0.67790379    -5.51159367   -30.68868533
H        0.22728164    -7.20381046   -30.88194580
C       -0.23040019    -6.40485884   -28.94647395
H       -0.14772705    -7.33170289   -28.38237440
C        0.17218623    -5.23020399   -28.05150229
H        1.20528704    -5.32671980   -27.70379043
H        0.06504715    -4.27352681   -28.57712647
H       -0.46064412    -5.21367157   -27.16036586
C       -1.69301614    -6.23872030   -29.35522192
H       -2.33034440    -6.20529438   -28.46244843
H       -1.84760115    -5.32259479   -29.93177309
H       -2.01943907    -7.09502032   -29.95542714
C        2.19743126    -8.31654610   -29.25240502
O        2.40074591    -8.44489496   -28.05608002
N        2.15434816    -9.36885311   -30.07372399
H        1.99946401    -9.19769530   -31.06564104
C        2.30112284   -10.74942772   -29.61471260
H        1.49447421   -10.95301077   -28.90842322
C        2.12076349   -11.67786887   -30.82494387
H        1.34064036   -11.30904746   -31.50167240
H        3.05061310   -11.76984449   -31.39855341
H        1.82179399   -12.67774271   -30.49874420
C        3.64104302   -10.99254609   -28.87600961
O        3.69132416   -11.73738277   -27.91330456
N        4.72526410   -10.30636120   -29.24245450
H        4.67726420    -9.63636110   -30.00045390
C        6.03226420   -10.36536120   -28.61945340
H        6.25226400   -11.41636090   -28.42945480
C        6.93426420    -9.91036130   -29.76245500
H        6.38026430    -9.05336090   -30.14645390
H        7.83626410    -9.39136120   -29.44045450
C        7.23326400   -10.83736130   -30.92845340
H        6.36926410   -11.34236150   -31.36145400
C        7.97026400   -10.14436150   -32.10245510
H        8.93726440    -9.69736100   -31.84345440
H        8.28726390   -10.88036160   -32.85245510
H        7.33126400    -9.35036090   -32.50745390
C        8.16926380   -11.91636090   -30.44945340
H        8.15926360   -12.06236170   -29.36245350
H        8.03126430   -12.80636120   -31.07645420
H        9.18926430   -11.52736090   -30.55345340
C        6.24226430    -9.63536170   -27.30245400
O        7.28326420    -9.68236160   -26.61845400
N        5.21297876    -8.87582733   -26.87271035
H        4.40233899    -8.79791865   -27.48095685
C        5.26307889    -8.00292671   -25.66842688
H        6.08112527    -8.34841907   -25.04462994
C        5.57793567    -6.52999545   -26.02661472
H        5.77544461    -5.99672131   -25.09610177
C        6.82444065    -6.38143335   -26.90495863
H        7.66958632    -6.91952864   -26.46270217
H        6.64946757    -6.78230153   -27.91098966
H        7.09637791    -5.32457311   -27.00319954
C        4.42509841    -5.80896306   -26.73492181
H        4.69981803    -4.77138327   -26.95950836
H        4.18335312    -6.30956542   -27.67546682
H        3.52060644    -5.78603944   -26.11885901
C        4.03701060    -8.03988890   -24.74364497
O        4.16005690    -7.69299992   -23.58446282
N        2.85444929    -8.43001755   -25.22015442
H        2.77684243    -8.64289179   -26.21108302
C        1.60271416    -8.28594268   -24.46739504
H        1.68090650    -7.39178612   -23.84879293
C        0.47302889    -8.04033644   -25.48454397
H        0.82881499    -7.23543205   -26.15617784
H        0.36009186    -8.93429870   -26.13001184
C       -0.94045786    -7.61626494   -25.05018439
O       -1.72081514    -7.28880041   -25.97848005
N       -1.28856518    -7.63967777   -23.75313794
H       -2.15510548    -7.11869280   -23.45219196
H       -0.53416364    -7.59327127   -23.03161581
C        1.32592186    -9.47801259   -23.52693646
O        0.59268093   -10.38112179   -23.90002821
N        1.93621457    -9.51793837   -22.33124103
H        2.55731964    -8.74875327   -22.09381630
C        1.59613159   -10.49749663   -21.28087798
H        0.60858441   -10.25138808   -20.89466065
H        1.52385226   -11.48528234   -21.71604559
C        2.54633094   -10.61065172   -20.08068177
O        3.45467033    -9.82217286   -19.90708756
N        2.31016783   -11.61451911   -19.23042397
H        1.62039106   -12.30811798   -19.50104000
C        2.88135647   -11.78587092   -17.87026751
H        2.94052010   -10.80930079   -17.38919063
C        1.94475538   -12.67927843   -17.03858779
H        2.38876777   -12.82589631   -16.05742056
C        0.55510717   -12.07468991   -16.85983329
H        0.62639399   -11.05106450   -16.47209391
H        0.01105185   -12.05032889   -17.81096722
H       -0.02972320   -12.66884236   -16.14895370
O        1.77883168   -13.92836789   -17.67091526
H        1.13888635   -14.46166368   -17.14256096
C        4.29542799   -12.38998344   -17.80486782
O        4.82014482   -12.63389472   -16.73284959
N        4.89626410   -12.66936110   -18.95945360
H        4.30726390   -12.46636100   -19.75845340
C        6.11426400   -13.54336170   -19.14345360
H        5.92826410   -14.47036170   -18.60045430
C        6.32826420   -13.93436150   -20.59945490
H        7.31626420   -14.37936120   -20.77045440
H        5.54526420   -14.56936170   -21.03345490
H        6.32926420   -13.04636100   -21.24245450
C        7.39226390   -13.00736140   -18.46145440
O        8.29226400   -13.81936170   -18.14245410
N        7.44926400   -11.74136160   -17.98845480
H        6.62626410   -11.15936090   -18.08945470
C        8.63326450   -11.33336160   -17.10845380
H        9.49126430   -11.95436100   -17.36645510
C        9.08726410    -9.89336110   -17.43245510
H        8.48926450    -9.17336080   -16.87445450
C       10.55326370    -9.68636130   -16.96045490
H       11.29726410   -10.29336170   -17.49045370
H       10.99326420    -8.72536090   -17.25645450
H       10.55126380    -9.79236130   -15.86845400
C        9.16226390    -9.57636170   -18.93845370
H        9.25126360    -8.49736120   -19.11645510
H        9.97226430   -10.14436150   -19.41245460
H        8.26626400    -9.97436140   -19.43045430
C        8.34326360   -11.51736160   -15.62945460
O        9.22026440   -12.08336160   -14.93645380
N        7.23426390   -10.99136160   -15.08545400
H        6.59626390   -10.36936090   -15.56745430
C        6.66526410   -11.40936090   -13.86045460
H        7.38726430   -10.98936080   -13.16045380
H        5.72526410   -10.97536090   -13.52045440
C        6.65226410   -12.88936140   -13.53245450
O        7.22926430   -13.27436160   -12.56045440
N        6.05326410   -13.73536110   -14.40945430
H        5.60926390   -13.49036120   -15.28645420
C        5.96926400   -15.18636130   -14.04245380
H        5.82226420   -15.13536170   -12.96345420
C        4.86526390   -15.88036160   -14.80545430
H        4.82426400   -16.91836170   -14.47645380
H        3.88426400   -15.44536110   -14.61245440
O        5.16126390   -15.81136130   -16.18545340
H        4.37326430   -15.77836130   -16.73445510
C        7.34126420   -15.89836120   -14.21945380
O        7.60426430   -16.86536220   -13.51445390
N        8.19526390   -15.49036120   -15.15645410
H        7.77926400   -14.93736170   -15.89645390
C        9.49926380   -16.10836220   -15.35145380
H        9.56026360   -17.19636150   -15.39045430
H        9.82626440   -15.70336150   -16.30945400
C       10.53926370   -15.64836120   -14.30345440
O       11.24126430   -16.55436130   -13.87245370
N       10.50726410   -14.38836100   -13.84845450
H        9.81126400   -13.73036100   -14.17645450
C       11.29026410   -14.02336120   -12.71145440
H       12.31226440   -14.32236100   -12.94745450
C       11.21426390   -12.51936150   -12.56945420
H       11.61026380   -12.07336140   -13.48145390
H       10.18126390   -12.17936130   -12.49345400
C       12.20626450   -12.15536120   -11.45145420
H       11.75526430   -12.29536150   -10.46945380
H       13.18326380   -12.63336090   -11.51345440
S       12.44926450   -10.38536170   -11.44445420
C       14.04326440   -10.33136080   -10.66645430
H       13.93626400   -10.66036130    -9.62545390
H       14.77126410   -10.97736170   -11.17345430
H       14.40426450    -9.30736160   -10.51045420
C       10.96026420   -14.73536110   -11.42945380
O       11.80126380   -15.37836170   -10.78245450
N        9.68626400   -14.76536080   -11.11045460
H        9.04226400   -14.24436090   -11.69545460
C        9.05026440   -15.58936120   -10.07745460
H        9.45526410   -15.27036090    -9.11645410
C        7.55526400   -15.43836120   -10.09645460
H        7.12526420   -16.17336080    -9.40645410
H        7.27926400   -14.43036080    -9.76345440
H        7.08726410   -15.77736090   -11.02845380
C        9.36226370   -17.07336040   -10.08945370
O        9.63526440   -17.73236080    -9.10545440
N        9.50326440   -17.61736110   -11.26645370
H        9.06926440   -17.10836220   -12.02645400
C       10.04826450   -18.96636200   -11.55645370
H        9.45626450   -19.66336060   -10.96445370
C        9.98026370   -19.26936150   -13.03145410
H       10.64926430   -18.58936120   -13.55745410
H       10.41126440   -20.26036070   -13.17045400
O        8.64026450   -19.31536100   -13.58745380
H        8.35326390   -18.40236090   -13.66045380
C       11.46126370   -19.30836110   -10.99145410
O       11.58826450   -20.25036050   -10.21045400
N       12.44226360   -18.44436070   -11.32945440
H       12.27726360   -17.66536140   -11.95645430
C       13.81126400   -18.41136170   -10.74045370
H       14.18326380   -19.43536190   -10.71045400
C       14.74726390   -17.62636180   -11.66345410
H       15.77126410   -17.84036060   -11.35745430
H       14.60526370   -17.92836190   -12.70145420
C       14.52626420   -16.09536170   -11.66645430
H       13.64126400   -15.82636170   -12.24445440
H       14.35426430   -15.86736110   -10.61445430
S       15.89126400   -14.92436120   -12.16245460
C       16.89726450   -14.89536090   -10.63945390
H       16.47126390   -14.34736160    -9.79045390
H       17.02926450   -15.92336080   -10.28145410
H       17.93026350   -14.63936140   -10.90345380
C       13.87426380   -17.99236110    -9.20445440
O       14.76526450   -18.52136040    -8.54145430
N       12.89326380   -17.15636060    -8.76645370
H       12.42226410   -16.53736110    -9.41545390
C       12.67126370   -16.97836110    -7.23045400
H       13.59726430   -16.75136180    -6.70045420
C       11.59626390   -15.90636160    -6.92545410
H       10.68326380   -16.19936180    -7.44345430
C       11.16726400   -15.83736130    -5.49245410
H       10.45926380   -16.57836150    -5.10145430
H       12.01526450   -15.77636150    -4.79845430
H       10.75526430   -14.82636170    -5.39045430
C       11.92326450   -14.54136090    -7.43645430
H       12.51926420   -14.55436130    -8.35745430
H       11.09526440   -13.84736160    -7.62545390
H       12.58026410   -14.15336130    -6.64745430
C       12.28726390   -18.32436180    -6.60545400
O       12.85526370   -18.78336140    -5.64045430
N       11.23326400   -19.00636100    -7.10545400
H       10.78626440   -18.78836060    -7.98745390
C       10.56926440   -20.08836170    -6.39045430
H       10.56926440   -19.83436200    -5.33045430
C        9.07926370   -20.39536090    -6.96145440
H        9.19926450   -20.40836140    -8.04445460
H        8.72126390   -21.37136080    -6.63445430
C        8.12126450   -19.31036190    -6.48945430
H        8.57226370   -18.32136150    -6.56845430
C        6.88826420   -19.37436100    -7.46045400
H        5.99126390   -18.81536100    -7.16645430
H        7.25726410   -19.04436110    -8.43945410
H        6.56226400   -20.41536140    -7.57945390
C        7.71226410   -19.47936060    -5.00945430
H        7.55326410   -20.51736070    -4.69245430
H        8.58226390   -19.13136100    -4.43945410
H        6.77526430   -18.94936180    -4.79945420
C       11.40626430   -21.34336090    -6.41745420
O       11.42326450   -22.02936170    -5.45045420
N       12.05926420   -21.63936040    -7.49845410
H       12.03626440   -20.96136090    -8.25045390
C       13.09026430   -22.73536110    -7.59645410
H       12.56126400   -23.68436050    -7.51145410
C       13.89326380   -22.72136120    -8.89745430
H       13.31826400   -22.77236180    -9.83045390
H       14.31026360   -21.71936040    -9.05645370
C       14.91426370   -23.80936050    -9.02945420
C       16.25326350   -23.41736220    -9.01645370
H       16.55826380   -22.40036200    -8.81645390
C       17.28726390   -24.38836100    -9.22445390
H       18.34026340   -24.15136150    -9.17445370
C       16.98826410   -25.73936080    -9.30345440
H       17.77826500   -26.47336200    -9.24345400
C       15.64426420   -26.12636180    -9.19445420
H       15.45126440   -27.18736080    -9.24045370
C       14.57126430   -25.21136090    -9.03645420
H       13.53726390   -25.50736050    -8.93745420
C       13.95426370   -22.78136060    -6.30745410
O       13.92526440   -23.81036190    -5.60645440
N       14.67726420   -21.68036080    -5.97545430
H       14.47126390   -20.85036090    -6.51845410
C       15.58026410   -21.72336200    -4.80945400
H       16.03726390   -22.70036130    -4.65345430
C       16.63426400   -20.61536220    -4.88545420
H       16.22626500   -19.64636040    -5.17445420
H       17.19926450   -20.57036210    -3.95445420
C       17.45926480   -20.96536060    -6.11545420
H       17.87226490   -21.96336170    -5.97245410
H       16.83626370   -20.92636110    -7.00945430
C       18.64826390   -19.97636030    -6.39345410
O       18.53426360   -18.70336150    -6.47045420
O       19.82226370   -20.46036150    -6.44745400
C       14.76326370   -21.47736170    -3.46845410
O       15.22226430   -21.86636160    -2.37645410
N       13.49626450   -20.99736210    -3.46045420
H       13.06326390   -20.62636180    -4.29745440
C       12.73226450   -20.89636040    -2.16245410
H       13.39726450   -20.55436130    -1.37045420
C       11.57526400   -19.95036130    -2.40145420
H       11.96126370   -18.99236110    -2.77045420
H       10.89026450   -20.39236070    -3.13545420
H       10.99826430   -19.68536190    -1.50645410
C       12.25526430   -22.28836060    -1.56645420
O       12.16726400   -22.46036150    -0.35745420
N       11.81526370   -23.19936180    -2.38045410
H       11.59626390   -23.00336070    -3.35045410
C       11.58526420   -24.60636140    -2.00645420
H       10.91426370   -24.66336060    -1.14945410
C       11.00126360   -25.23536110    -3.27345420
H       11.70126440   -25.11636160    -4.10045430
H       10.93826390   -26.30636220    -3.07945420
C        9.57926370   -24.73936080    -3.71745420
O        8.56226440   -25.05836110    -3.08045410
N        9.46026420   -23.91936110    -4.72445440
H        8.54326440   -23.49036220    -4.70545430
H       10.29426380   -23.38336180    -4.93245410
C       12.78526400   -25.37036130    -1.45645420
O       12.60626410   -26.04936220    -0.47745420
N       13.95426370   -25.18036080    -2.11745410
H       14.04726410   -24.64136120    -2.97045420
C       15.28226380   -25.69136050    -1.65745410
H       15.04126450   -26.74036220    -1.48745420
C       16.40726470   -25.44136050    -2.69145420
H       16.20026400   -24.50336070    -3.20645430
C       17.87126350   -25.41436200    -2.18545410
H       17.93526460   -24.71736150    -1.34045420
H       18.29626460   -26.34936140    -1.79945420
H       18.60626410   -25.00436210    -2.88845420
C       16.37426380   -26.58736040    -3.76045420
H       16.97526360   -27.46436120    -3.52045420
H       15.34726430   -26.90536120    -3.93745420
C       16.82826420   -25.97736170    -5.12345410
H       17.83526420   -25.54936220    -5.05245400
H       16.83926390   -26.75736050    -5.89445400
H       16.14726450   -25.19236180    -5.47245410
C       15.62926390   -25.09536170    -0.31045420
O       15.80126380   -25.85236170     0.59254580
N       15.48126410   -23.76636120    -0.14745420
H       15.33126450   -23.16336060    -0.94745420
C       15.81326390   -23.12536050     1.18954590
H       16.74926380   -23.55636220     1.54654590
C       16.05826380   -21.67536160     1.01554580
H       15.19826410   -21.23636050     0.50854580
H       16.14026450   -21.23436160     2.00854590
C       17.27226450   -21.24136160     0.25754580
H       17.31126400   -21.66736220    -0.74545420
C       17.30826380   -19.74836160     0.09654580
H       16.36826320   -19.21836090    -0.10045420
H       17.72526360   -19.29436110     1.00454580
H       18.05926320   -19.50136180    -0.66445420
C       18.65626340   -21.61636160     0.83054580
H       18.71926500   -22.70736120     0.92054580
H       19.42226410   -21.21236040     0.15754580
H       18.81826400   -21.06636050     1.76654590
C       14.84026430   -23.48836140     2.32454590
O       15.19326400   -23.38336180     3.41454580
N       13.62726400   -23.89836120     1.99154580
H       13.27726360   -23.77736090     1.04854580
C       12.65126420   -24.37236210     2.99554590
H       12.78126430   -23.63536070     3.78754590
C       11.23626420   -24.33036040     2.47854590
H       11.00026420   -23.30036160     2.18454580
H       11.13726430   -24.95336150     1.58154580
H       10.49526410   -24.58736040     3.24454590
C       13.08826450   -25.76436040     3.46254590
O       12.94326400   -26.13136100     4.62254570
N       13.53826430   -26.65336040     2.58154580
H       13.45426370   -26.34036060     1.62154580
C       14.17126370   -27.95536040     2.94054580
H       13.49426360   -28.51336100     3.58754590
C       14.42526440   -28.74636080     1.63554580
H       14.99526410   -28.08436200     0.98454580
C       15.20226380   -30.03636170     1.83954580
H       15.33226390   -30.60336110     0.90854590
H       16.21726420   -29.87736130     2.22354580
H       14.73726370   -30.66336060     2.61054590
C       13.11026380   -29.11936190     0.97454580
H       12.46926400   -29.61936190     1.71154580
H       12.51526450   -28.22936060     0.73554580
H       13.27226450   -29.67236140     0.04154580
C       15.42826370   -27.66336060     3.77454590
O       15.67526440   -28.24336050     4.80754570
N       16.29826350   -26.71636200     3.37254570
H       16.08026310   -26.24636080     2.50254580
C       17.48526380   -26.33336070     4.21054600
H       18.09626390   -27.23136140     4.29754590
C       18.37926480   -25.35036090     3.47754570
H       18.45526310   -25.59536170     2.41754580
H       17.90126420   -24.37636180     3.37354590
C       19.77126500   -25.14236070     4.03654580
H       19.68526460   -24.74836160     5.04954580
C       20.61726380   -26.35436060     4.11754560
H       21.62126350   -26.07236100     4.45954560
H       20.30126380   -27.09736060     4.86054560
H       20.65226360   -26.87936210     3.15454580
C       20.55326460   -24.04136090     3.38054590
H       20.66326330   -24.26836200     2.31254580
H       20.20426370   -23.02136040     3.58454590
H       21.60726360   -24.01336100     3.68354580
C       17.03226470   -25.75836180     5.57554580
O       17.63926320   -26.08836170     6.57454590
N       15.89126400   -25.07536130     5.61854600
H       15.35226440   -24.96336170     4.76854560
C       15.24826430   -24.65036200     6.88154600
H       16.10626410   -24.12336160     7.29954580
C       14.14326380   -23.63636210     6.66154580
H       14.56626420   -22.67936130     6.33054590
H       13.39526370   -24.02636150     5.96054600
H       13.66926380   -23.34336090     7.60654590
C       14.80226420   -25.78636170     7.80954600
O       15.04926400   -25.84836200     8.99054620
N       14.12026410   -26.73836140     7.19754600
H       13.86826420   -26.61436080     6.22454600
C       13.66226390   -27.96036150     7.83454560
H       13.03626440   -27.80036160     8.71254540
C       12.77626420   -28.91136170     6.86254600
H       13.30026440   -29.03436090     5.91454600
H       12.75626370   -29.94636150     7.20354600
C       11.34726430   -28.39236070     6.61254600
H       10.82126430   -28.59536170     7.54654600
H       11.39426420   -27.34836200     6.30554580
C       10.76526450   -29.21736150     5.39854570
O       11.33026410   -29.25436210     4.29054590
O        9.67326450   -29.82536130     5.63454580
C       14.84026430   -28.77436070     8.40754600
O       14.82226370   -29.08836170     9.59554580
N       15.80026440   -29.16736220     7.61154600
H       15.70326420   -28.73236080     6.70154570
C       17.07826420   -29.85036090     7.94854590
H       16.77626420   -30.74736210     8.49054620
C       17.79626460   -30.39536090     6.69354580
H       17.99926380   -29.46236040     6.16654590
C       19.15826420   -31.01636120     6.98054600
H       19.21226500   -31.51636120     7.95554590
H       19.43026350   -31.73436160     6.19654560
H       19.94426350   -30.25436210     6.91854570
C       16.85026360   -31.19036100     5.76654580
H       16.58926390   -32.18036270     6.16154580
H       15.89126400   -30.65636060     5.75554560
H       17.27826500   -31.28936200     4.76154570
C       17.90826420   -29.03536030     8.91354560
O       18.39426420   -29.62936210     9.84054570
N       17.91026500   -27.66236110     8.93254570
H       17.38226320   -27.11036110     8.26854610
C       18.52726360   -26.85336110     9.98354630
H       19.55426410   -27.11936190    10.23254590
C       18.61526490   -25.38036160     9.52254580
H       17.65126420   -25.09336090     9.10354610
H       18.89026450   -24.85936160    10.43954560
C       19.82026480   -25.14036180     8.62154580
H       20.72526360   -25.54136090     9.07954600
H       19.70926480   -25.76036070     7.73154590
S       20.21526340   -23.47336200     8.27954580
C       18.81226350   -22.95636180     7.31154580
H       19.10326390   -22.02736090     6.80654570
H       18.59426500   -23.71736150     6.55154560
H       17.89526370   -22.81536100     7.89654590
C       17.84226420   -27.04336170    11.32454590
O       18.50926400   -27.35436060    12.27754590
N       16.52526470   -26.98136140    11.39354610
H       16.01526450   -26.69536210    10.56554600
C       15.77226450   -27.21736150    12.63954540
H       16.04226490   -26.45736120    13.37254620
C       14.28726390   -27.07336040    12.38954540
H       14.03126430   -26.13536070    11.89854620
H       13.92826370   -27.89836120    11.77454570
O       13.50526430   -27.15336040    13.57754610
H       13.40026380   -28.06736180    13.85054590
C       16.07726480   -28.56736180    13.24854560
O       16.23326490   -28.68836210    14.45754620
N       16.26326370   -29.54036140    12.35654540
H       16.21826360   -29.29236220    11.37554550
C       16.82526400   -30.92436220    12.67754550
H       16.26826480   -31.28636170    13.54154590
C       16.48126410   -31.89836120    11.55754570
H       15.42026420   -31.73636050    11.33054540
H       17.14026450   -31.69336130    10.70554540
H       16.58426480   -32.93736270    11.89354610
C       18.33226390   -31.08736040    13.03054620
O       18.69726370   -31.89836120    13.92454620
N       19.26626400   -30.34136200    12.44254590
H       19.05426410   -29.66736220    11.71654610
C       20.69226460   -30.27936170    12.96254540
H       21.06526370   -31.30136110    13.02954580
C       21.65126420   -29.54536060    12.02654550
H       21.42326350   -28.48036190    12.06154540
C       23.14626500   -29.72136120    12.50754550
H       23.29826350   -29.31936070    13.51654620
H       23.37426380   -30.79236220    12.44054600
H       23.82326320   -29.04236220    11.97454550
C       21.50626370   -30.00636100    10.57354550
H       22.13826370   -30.88336180    10.43154620
H       20.49126430   -30.31136130    10.32054620
C       21.90026470   -28.94236180     9.50254630
H       22.94626430   -28.62236210     9.58054540
H       21.77226450   -29.31636050     8.47954560
H       21.32126430   -28.01736070     9.60854630
C       20.74926380   -29.56236080    14.30154610
O       21.20626450   -30.11936190    15.23654560
N       20.14226340   -28.41736220    14.40254590
H       19.62526320   -28.06636050    13.60554600
C       19.91926380   -27.75336070    15.73754600
H       20.78026390   -27.33636090    16.26054570
C       18.87826350   -26.59936140    15.46754550
H       19.34226420   -25.97536090    14.69454570
H       18.01726340   -26.93636130    14.87754630
C       18.44326400   -25.76836200    16.65454670
C       17.06726460   -25.56736180    16.86054610
H       16.37726400   -25.94236180    16.11754610
C       16.62926480   -24.79336170    17.94454570
H       15.56926440   -24.78536030    18.15254590
C       17.53926470   -24.19536210    18.73654560
H       17.20626450   -23.58936120    19.56654550
C       18.89126400   -24.32536130    18.50254630
H       19.53426360   -23.79936220    19.19254490
C       19.35226440   -25.10336110    17.45254520
H       20.42426490   -25.18836210    17.34654620
C       19.45326420   -28.80936050    16.78254510
O       20.00326350   -28.93136220    17.79854580
N       18.43626400   -29.62736130    16.55554580
H       17.90126420   -29.33036040    15.74854560
C       18.01526450   -30.75636100    17.29354670
H       17.85426330   -30.34636120    18.29054640
C       16.72426410   -31.28636170    16.69954490
H       16.88426400   -31.66936110    15.68454550
H       16.32026480   -32.07336040    17.34854510
H       15.85226440   -30.62136080    16.73654560
C       19.11226460   -31.82236100    17.57654570
O       19.19826320   -32.17336270    18.75754550
N       19.99026490   -32.31536100    16.70054630
H       20.05626490   -31.82936100    15.81354620
C       21.19626430   -33.12436290    17.16354560
H       20.90126420   -34.05236050    17.65254590
C       22.00726320   -33.47336200    15.92154600
H       22.60526470   -32.60736080    15.63954540
H       22.81026460   -34.15336230    16.20354650
C       21.30626490   -33.96836090    14.68554590
H       20.50426480   -34.62936020    15.01454540
H       20.82926370   -33.14236070    14.15954590
C       22.25226400   -34.76036070    13.73054600
O       22.64326480   -35.91136170    14.06454560
O       22.58126450   -34.19136050    12.62754630
C       22.18926430   -32.38636020    18.05554580
O       22.65526390   -32.98435970    19.04954530
N       22.56226350   -31.08436200    17.79754640
H       22.18526460   -30.54036140    17.03154560
C       23.57126430   -30.38336180    18.47754670
H       24.33226390   -31.14136120    18.66154670
C       24.33226390   -29.32836150    17.61254500
H       24.91126440   -28.77936170    18.35454560
C       25.17726330   -30.14636040    16.68554500
H       24.63026430   -30.90236090    16.10854530
H       25.68126490   -29.47536090    15.97854610
H       25.96926500   -30.69436070    17.21054650
C       23.49226380   -28.26436040    16.95254520
H       24.22426410   -27.54036140    16.57554630
H       23.09926410   -28.62236210    15.99354550
H       22.68926430   -27.71236040    17.45754620
C       23.23426440   -29.70336150    19.82054520
O       24.04726410   -29.58236120    20.64454650
N       21.93826480   -29.43136220    19.95654680
H       21.39626500   -29.48036190    19.10254670
C       21.28226470   -28.90336040    21.21354680
H       21.92426490   -28.17736050    21.71154590
C       20.01226430   -28.09436040    20.91654590
H       19.35626410   -28.79836080    20.40554620
H       19.58126450   -27.71436120    21.84354590
C       20.45926480   -26.77736090    20.15354540
H       21.24226380   -27.08736040    19.46154590
H       19.56326480   -26.51536180    19.58954620
S       21.24826430   -25.40136150    21.12354660
C       19.77626420   -24.72336200    21.98254590
H       18.91626360   -24.53036120    21.32854650
H       19.49226380   -25.37436100    22.81954570
H       20.13326450   -23.72936060    22.28054620
C       20.98326490   -29.99036220    22.22854610
O       21.04126360   -29.62036130    23.40654560
N       20.78226470   -31.28736110    21.80854610
H       20.84426500   -31.50336070    20.82054520
C       20.54926490   -32.43036270    22.70654680
H       19.98526380   -33.12936020    22.08954620
C       21.88526340   -33.24636080    22.97554590
H       21.72126390   -33.97336200    23.76954650
H       22.17226410   -33.83636090    22.10454560
C       23.11426350   -32.39435960    23.42854500
H       23.31526370   -31.56636050    22.74754520
H       22.88126370   -31.81736180    24.32354550
C       24.33526420   -33.22436140    23.76954650
O       25.07126430   -32.79836270    24.67454530
N       24.60826490   -34.34436040    23.15054510
H       25.42926410   -34.89236070    23.37854580
H       23.91526410   -34.65236280    22.47954560
C       19.67726330   -32.21636200    23.99354550
O       19.98226360   -32.68736270    25.09554670
N       18.57926370   -31.44936180    23.85054590
H       18.56026460   -30.96936040    22.95854570
C       17.39126400   -31.44036100    24.64154620
H       17.67026330   -31.79836080    25.63254550
H       17.12426380   -30.39436150    24.79354670
C       16.26626400   -32.33736040    24.08854680
O       16.41526410   -32.82036210    22.92554660
N       15.27626420   -32.75336070    24.87654500
H       15.16626450   -32.37136080    25.80854610
C       14.30926420   -33.76935960    24.39054490
H       14.92426400   -34.65736010    24.23954580
C       13.36926360   -34.14636230    25.58754540
H       14.02426430   -34.25036240    26.45254520
H       12.63526440   -33.37736130    25.82654570
C       12.67126370   -35.42636110    25.23654560
H       11.98926450   -35.19335940    24.41854670
H       13.40726380   -36.18836210    24.97954560
C       11.86126420   -35.82236100    26.50854490
H       12.38726430   -35.74336240    27.45954510
H       11.04726410   -35.09936140    26.54554560
C       11.35526370   -37.30236050    26.33054540
H       11.04226400   -37.44235990    25.29554560
H       12.21926400   -37.93136220    26.54054640
N       10.22626400   -37.64036180    27.20954510
H        9.35126400   -37.38936230    26.77254680
H       10.31126400   -38.60836030    27.48254590
H       10.23526380   -37.12736130    28.07954600
C       13.52226450   -33.31236270    23.10754590
O       12.88726430   -32.26736070    23.12454610
N       13.63126370   -34.04436110    22.00454520
C       14.25126360   -35.33835980    21.87154580
H       13.93726440   -35.94235990    22.73054500
H       15.34326360   -35.25336070    21.93454550
C       13.92226410   -35.84736250    20.41354560
H       12.98826410   -36.41036220    20.53254510
H       14.72226430   -36.45136260    19.96954540
C       13.74626450   -34.52236180    19.70554540
H       13.28626440   -34.53335950    18.71054650
H       14.73126410   -34.07435990    19.52954670
C       12.91426370   -33.73836140    20.73154640
H       12.90426450   -32.67536160    20.49254610
C       11.51926420   -34.16936110    20.75554660
O       11.05326370   -34.69636150    19.74854660
N       10.78326420   -34.04836270    21.86254500
H       11.06426430   -33.60636140    22.72854610
C        9.46526430   -34.70436100    21.98354530
H        9.63326450   -35.76436230    21.78954510
C        8.93526360   -34.51536180    23.39054490
H        9.71826360   -34.58436200    24.14554600
H        8.56326390   -33.51036070    23.59054570
C        7.79026410   -35.46335980    23.83454510
H        7.23826410   -35.03636170    24.67154500
H        6.99726390   -35.40236280    23.08854680
C        8.18626400   -36.83135990    24.24454500
O        8.47326370   -37.64836120    23.40254590
O        8.18126390   -37.18836210    25.43054580
C        8.39526370   -34.24236300    20.92554660
O        7.65126420   -35.04735950    20.48754500
N        8.57926370   -33.02936170    20.47454640
H        9.44326400   -32.55136110    20.70254520
C        7.66726400   -32.27736280    19.56054500
H        6.64926390   -32.21436310    19.94554520
C        8.28426360   -30.85436060    19.45254520
H        7.53426410   -30.28736110    18.88654520
H        8.26026440   -30.37436100    20.43854520
C        9.57026390   -30.63736150    18.63954540
C       10.86726380   -30.81736180    19.18154530
H       11.03726390   -31.05436130    20.22154620
C       12.04526420   -30.73736190    18.33454510
H       13.00526430   -30.88736150    18.80654530
C       11.90526390   -30.40936090    16.98854640
H       12.78926370   -30.22236060    16.39754680
C       10.62926390   -30.29436110    16.38254550
H       10.53426360   -29.99736210    15.34854600
C        9.46926400   -30.32136150    17.22454640
H        8.52726360   -30.14136120    16.72654530
C        7.56526420   -32.90436170    18.20054630
O        6.60126400   -32.56336210    17.48554610
N        8.47126390   -33.78335950    17.75954630
H        9.19226360   -34.11336140    18.39054490
C        8.44626430   -34.34836200    16.37154580
H        8.15626430   -33.58736040    15.64654540
C        9.90126420   -34.83135990    16.03454590
H        9.72726440   -35.50336070    15.19454570
C       10.83326440   -33.68436050    15.69054600
H       10.91326430   -33.00336070    16.54754640
H       11.74626450   -34.16636280    15.32054620
H       10.42226410   -33.12436290    14.84154610
O       10.35526370   -35.58736040    17.11554530
H       11.24426360   -35.32236100    17.36254500
C        7.36826420   -35.45635990    16.10654640
O        7.26626400   -35.84936140    14.94154550
N        6.56226400   -35.94036100    17.09754560
H        6.75726410   -35.57836150    18.02354620
C        5.69226410   -37.16736220    16.99254610
H        6.35126400   -37.99736020    16.73554610
C        5.06026410   -37.41936110    18.37454610
H        5.90626430   -37.73136140    18.98754500
H        4.66326430   -36.51336290    18.83054540
C        4.02226400   -38.54035950    18.17854500
O        2.94926400   -38.39336010    18.81454660
O        4.34726430   -39.59535980    17.61154560
C        4.58426430   -37.06636050    15.92854600
O        3.68126420   -36.27836230    15.97954560
N        4.63126420   -38.04836270    14.97954560
H        5.46426390   -38.62436290    15.00854590
C        3.70626400   -38.13936230    13.85254570
H        3.71026400   -37.18736270    13.32054620
C        4.13226410   -39.26536180    12.91454600
H        5.20826390   -39.21936040    12.70754620
H        4.02126410   -40.19636150    13.48454570
C        3.37526420   -39.36336140    11.59654620
N        3.34926410   -38.41136170    10.60954570
C        2.89126400   -38.96736150     9.45054630
H        2.64526410   -38.36936190     8.58454610
N        2.47226410   -40.20936200     9.68654540
H        1.93026410   -40.75236130     9.03054620
C        2.85226420   -40.54836270    10.96054550
H        2.67526410   -41.54836270    11.32954600
C        2.24126410   -38.28335950    14.27754590
O        1.44026410   -37.62136080    13.60754590
N        1.91826400   -38.99835970    15.37754630
H        2.66226410   -39.27736280    16.00554660
C        0.53726400   -38.96536250    15.85354610
H       -0.15473590   -39.25436020    15.06154540
C        0.35226410   -39.85436250    17.08554650
H        0.84626410   -40.78736110    16.81554600
H        0.92026410   -39.54035950    17.96054650
C       -1.12973590   -39.92536160    17.47954560
H       -1.50673590   -38.94436260    17.76954650
C       -1.90273590   -40.69935990    16.39754680
H       -1.52373590   -41.72836300    16.41454510
H       -2.97573590   -40.69335940    16.62554550
H       -1.79273590   -40.29735950    15.38254550
C       -1.30773590   -40.75036240    18.74254610
H       -0.86273590   -40.24536130    19.60854530
H       -2.38073590   -40.92736050    18.88754650
H       -0.87073590   -41.74835970    18.61354640
C        0.01526410   -37.60436250    16.22954560
O       -1.03073600   -37.26235960    15.75154590
N        0.77226410   -36.91236110    17.01654620
H        1.59026410   -37.39136120    17.37354660
C        0.65226410   -35.50036240    17.30554580
H       -0.25573590   -35.29236220    17.87054630
C        1.78426410   -35.05236050    18.28954510
H        2.76526400   -35.31135940    17.89054490
C        1.85526410   -33.55936050    18.59954640
H        1.84626410   -32.94235990    17.69354630
H        0.98026410   -33.30336000    19.20954510
H        2.82026410   -33.30636220    19.05554580
O        1.61326410   -35.64636230    19.48754500
H        1.96626410   -36.53236010    19.37954520
C        0.41326410   -34.64536290    16.01954650
O       -0.31973590   -33.63936230    16.10854530
N        1.13826410   -34.90436170    14.94054600
H        1.74926410   -35.71236040    14.93854620
C        0.91926410   -34.09136200    13.73554610
H        0.66626410   -33.05736160    13.96754550
C        2.21726420   -33.98336030    12.94454570
H        2.54326420   -34.98636250    12.64254570
H        2.03126410   -33.40036010    12.03354550
C        3.38626410   -33.48036190    13.62054540
N        3.53226400   -32.19235990    14.03654580
C        4.63426400   -32.20136260    14.75754550
H        5.11626390   -31.35936160    15.23154540
N        5.15126420   -33.41936110    14.83854580
H        5.95126390   -33.68836210    15.39354610
C        4.45026400   -34.22536090    14.06954570
H        4.69126420   -35.25736240    13.86454580
C       -0.20173590   -34.53836060    12.88854600
O       -0.97673590   -33.71936040    12.43854620
N       -0.48073590   -35.83936310    12.77854540
H        0.24426410   -36.46836090    13.10054590
C       -1.61373590   -36.48336030    12.10054590
H       -1.65973590   -36.19136050    11.05154610
C       -1.45273590   -38.05636220    12.12154580
H       -0.52073590   -38.37536240    11.65454580
H       -1.36473600   -38.37536240    13.15954590
C       -2.68873600   -38.78636170    11.53454590
H       -3.56973600   -38.18336110    11.75854590
H       -2.63873600   -38.88536070    10.45054630
C       -2.73073600   -40.19836040    11.95254610
H       -1.78473590   -40.59936140    11.58954620
H       -2.67473600   -40.33135990    13.03254600
C       -3.99773600   -40.92935940    11.43454550
H       -4.88773580   -40.56036000    11.94454570
H       -4.15373610   -40.68736270    10.38254550
N       -3.76973580   -42.36036300    11.65954590
H       -3.90273590   -42.60636140    12.62954620
H       -4.49473570   -42.85036090    11.15554620
H       -2.90173600   -42.71436310    11.28154560
C       -2.98373600   -36.02136230    12.73054600
O       -3.86573600   -35.63436130    11.98854540
N       -2.98173590   -35.96636200    14.03454590
H       -2.15773580   -36.34836200    14.48254590
C       -4.12973590   -35.42536160    14.77654550
H       -4.96373610   -36.04636000    14.44854550
C       -3.92273590   -35.65135960    16.30554580
H       -2.87973590   -35.41136170    16.51054570
H       -4.63973570   -34.97536090    16.77254680
C       -4.21673580   -37.12936020    16.81954570
H       -3.66173600   -37.78836060    16.15054510
C       -3.70473600   -37.31436160    18.23454670
H       -3.77873590   -38.38636020    18.45354650
H       -2.64473580   -37.04236220    18.31054500
H       -4.30373570   -36.81436160    19.00554660
C       -5.68673610   -37.60836030    16.79454610
H       -5.64873600   -38.61136250    17.23754500
H       -6.40673590   -37.05636220    17.41054530
H       -5.98773570   -37.68436050    15.74254610
C       -4.32873580   -33.92736050    14.49154570
O       -5.39773610   -33.38035960    14.58954620
N       -3.30073600   -33.18036270    14.04154590
H       -2.36873600   -33.55136110    13.89454560
C       -3.55673600   -31.78336140    13.63954540
H       -4.47773600   -31.45536040    14.12154580
C       -2.45573590   -30.91736220    14.22554590
H       -2.59273600   -31.05936050    15.29754540
H       -1.46173600   -31.28736110    13.97554590
C       -2.58673600   -29.33736040    13.98454570
H       -2.04673600   -29.14236070    13.05754570
H       -3.59273600   -29.01236150    13.72354600
C       -2.13873600   -28.46336170    15.11854550
H       -2.73273590   -28.58236120    16.02454570
H       -1.16473590   -28.71736150    15.53754620
C       -2.08673600   -26.99136160    14.64654540
H       -1.10773590   -26.68936160    14.27354620
H       -2.71573590   -26.85836220    13.76654620
N       -2.49173590   -26.11736110    15.67954540
H       -3.48473600   -25.93736080    15.64654540
H       -2.15673590   -26.37836070    16.59654620
H       -2.04473590   -25.21936040    15.56554600
C       -3.81773590   -31.68936160    12.11454580
O       -4.14573570   -30.60236170    11.68054580
N       -3.73973580   -32.79936220    11.31454560
H       -3.66273590   -33.71536250    11.74054620
C       -4.10573580   -32.87536240     9.89354610
H       -3.98973580   -33.92235950     9.61254600
C       -5.61173580   -32.51235960     9.69054600
H       -5.68673610   -31.42236140     9.78554630
H       -5.85773610   -32.68136220     8.63554570
C       -6.58873610   -33.37136080    10.39454560
N       -6.94573590   -34.67636110    10.21554570
C       -7.69073580   -34.93936160    11.26254560
H       -8.25573640   -35.85235980    11.38154600
N       -7.92973610   -33.80936050    11.98354630
H       -8.41573620   -33.93236160    12.85954570
C       -7.19973610   -32.71636200    11.55654620
H       -7.07073590   -31.76036070    12.04254630
C       -3.22173600   -32.19136050     8.82454590
O       -3.26973580   -32.54336170     7.65554570
N       -2.53673600   -31.08336070     9.14254570
H       -2.76073600   -30.69136050    10.04954620
C       -1.72873590   -30.33236120     8.14354610
H       -2.35573600   -29.88536070     7.37254570
C       -1.24473600   -29.05936050     8.87354560
H       -0.49373590   -29.37936210     9.60654540
H       -0.72373590   -28.48036190     8.10054590
C       -2.32773590   -28.24836160     9.52754590
N       -3.51173590   -27.96836090     9.04054550
C       -4.15573600   -27.20836070     9.98554610
H       -5.21173570   -26.98636050     9.94354630
N       -3.28073600   -26.88236050    10.94054600
H       -3.60773590   -26.30236050    11.70054630
C       -2.10973600   -27.50936130    10.70754620
H       -1.18673590   -27.39836120    11.25854590
C       -0.67473590   -31.01536180     7.40154600
O        0.39126410   -31.25736050     7.98654600
N       -0.73273590   -31.30636220     6.08954570
C       -1.84273590   -31.04236220     5.09754560
H       -1.69973590   -30.03036120     4.69754600
H       -2.80373600   -31.20236210     5.60054590
C       -1.75773600   -32.14836120     3.97354580
H       -2.13873600   -31.88036160     2.98054580
H       -2.08373590   -33.17536160     4.17954590
C       -0.17073590   -32.29136280     3.99854590
H        0.24826410   -31.49736210     3.36754580
H        0.16426410   -33.30036160     3.72954580
C        0.26526410   -32.08936310     5.38754610
H        0.32126410   -33.01136020     5.96454570
C        1.63726410   -31.47836110     5.44354580
O        2.62426400   -32.20736310     5.74354600
N        1.79726410   -30.17036060     5.16454600
H        1.00326410   -29.54136090     5.17754600
C        3.05026410   -29.45236210     5.31254580
H        3.67226410   -29.73436160     4.46354580
H        2.78026410   -28.40936090     5.14754580
C        3.81026410   -29.63636210     6.62154580
O        5.04626420   -29.68336110     6.70454600
N        3.04326420   -29.66436200     7.70654580
H        2.05026410   -29.61936190     7.50954580
C        3.49926400   -29.84136200     9.07454590
H        4.32726430   -29.16936110     9.29654600
C        2.45126410   -29.38736150    10.09054570
H        2.38726400   -28.30236050    10.16954610
H        1.54426410   -29.83636090     9.68554590
C        2.47226410   -30.04036140    11.46854590
H        2.32026410   -31.10536190    11.28854560
H        3.39426400   -29.76536180    11.97954560
C        1.33726410   -29.73636050    12.32954600
O        0.51126410   -28.85336110    12.21454620
N        1.27126410   -30.52236180    13.35554600
H        0.52226410   -30.45636180    14.03454590
H        2.07226420   -31.12436100    13.50254630
C        3.88526420   -31.35736080     9.36654570
O        4.86226420   -31.68436050     9.99754620
N        3.07326410   -32.23636250     8.77654550
H        2.26026420   -31.86836050     8.29754540
C        3.08726410   -33.75336070     8.89754580
H        3.15526410   -33.97536090     9.96254540
C        1.78226410   -34.45736310     8.47154620
H        1.55426410   -34.01235960     7.50254580
C        2.01026420   -35.95736310     8.15754600
H        2.91226410   -36.25136180     7.60754590
H        1.98126410   -36.41136170     9.15554620
H        1.16126410   -36.31135940     7.56154580
C        0.62626410   -34.20836260     9.48054600
H        0.80126410   -34.85136030    10.34354590
H        0.71526410   -33.17436220     9.81454560
C       -0.78173590   -34.56536100     9.02654550
H       -1.04273590   -34.12736130     8.05454540
H       -0.79973590   -35.65336230     8.89054580
H       -1.45773590   -34.35336300     9.86354540
C        4.39026400   -34.25936130     8.25354580
O        5.17826410   -34.95136260     8.87954620
N        4.62626410   -33.78036120     6.99954610
H        3.85426400   -33.44235990     6.43654580
C        5.93626400   -34.13836290     6.39854570
H        6.11626390   -35.19335940     6.60254570
C        5.98226400   -33.99835970     4.86854600
H        5.21726420   -34.70336150     4.54254580
H        5.63026430   -33.02336120     4.53254600
C        7.24326420   -34.36136250     4.19254590
H        7.90026430   -33.49336240     4.25254580
H        7.68226390   -35.15436170     4.79654600
C        7.15126420   -34.72636030     2.69554590
O        7.81426430   -35.74135970     2.33354590
O        6.21326400   -34.25836180     2.07354590
C        7.17726420   -33.44136050     6.99854560
O        8.16926380   -34.07136150     7.11354590
N        7.08726410   -32.20635990     7.43954560
H        6.29926400   -31.66936110     7.09754560
C        8.14126400   -31.42736050     8.02454570
H        9.06826400   -31.42036060     7.45054580
C        7.67626430   -29.97036170     8.42954540
H        6.89126400   -29.94536210     9.19554620
H        8.52526380   -29.40236090     8.82954600
H        7.44726420   -29.39136120     7.52654600
C        8.68026450   -32.18736270     9.27854540
O        9.88026430   -32.35235980     9.53254600
N        7.72926430   -32.67836000    10.10754590
H        6.77926400   -32.34136200    10.00954630
C        8.04726410   -33.46636200    11.30954550
H        8.73326400   -32.88236240    11.92354580
C        6.81426430   -33.54536060    12.11154560
H        5.90926410   -33.87236020    11.58454610
H        6.98026420   -34.17336270    12.99554540
H        6.51026390   -32.53936000    12.42554570
C        8.65526390   -34.84535980    11.01954560
O        9.54226400   -35.24336240    11.70554540
N        8.12926390   -35.50436020     9.99454590
H        7.39926390   -35.09236150     9.42554570
C        8.68726440   -36.74135970     9.56554600
H        8.76726440   -37.42436220    10.41154580
C        7.72826390   -37.35436250     8.66954610
H        8.08626370   -38.32236100     8.29554560
H        6.74926420   -37.59535980     9.09954550
H        7.54126410   -36.73236080     7.78554580
C       10.08126450   -36.51536180     8.96154590
O       10.99726390   -37.34036250     9.14154620
N       10.31026360   -35.36736300     8.32354550
H        9.52426430   -34.78136060     8.06854630
C       11.67126370   -34.90336230     7.93354610
H       11.99826430   -35.68036270     7.24354600
C       11.53726390   -33.66535950     6.99754570
H       10.70626450   -33.07936100     7.39054580
C       12.77326390   -32.83236310     6.93954560
H       13.62926390   -33.44736100     7.24354600
H       12.86726380   -32.36136250     5.95254560
H       12.67326450   -32.05536270     7.70754580
C       11.03226380   -34.04436110     5.53654580
H       11.84226420   -34.55136110     5.01154570
H       10.19326400   -34.73435970     5.61654570
C       10.57826420   -32.90835950     4.64254570
H       11.40926360   -32.24336240     4.37454610
H       10.08426380   -33.29636000     3.74354580
H        9.77926450   -32.39636230     5.19254590
C       12.67026420   -34.79035950     9.08554550
O       13.59626390   -35.55536270     9.15854550
N       12.27626420   -34.01036070    10.07354550
H       11.40926360   -33.50036240     9.94754600
C       13.09826370   -33.81236270    11.27254580
H       14.06726360   -33.38735960    11.00954630
C       12.46726420   -32.67235950    12.19054600
H       11.53726390   -33.07636260    12.58954620
H       13.15126420   -32.66535950    13.03854560
C       12.18826390   -31.33836170    11.63054560
H       13.12426380   -30.86136050    11.34054570
H       11.64226440   -31.39036180    10.68854620
S       11.07726380   -30.33336070    12.73854540
C       10.91026400   -29.02036090    11.48154540
H       11.82726380   -28.46836090    11.23754600
H       10.52326390   -29.48436160    10.56654550
H       10.19626430   -28.29736140    11.89554600
C       13.41126440   -35.07736210    11.97254560
O       14.51126380   -35.31135940    12.34854600
N       12.39526370   -35.89435960    12.15454580
H       11.51826380   -35.62836070    11.72254560
C       12.36526390   -37.17235950    12.86654570
H       12.68126390   -36.94736100    13.88454630
C       10.92526440   -37.65336230    12.86154560
H       10.36026380   -36.96936040    13.49454590
H       10.47626400   -37.60536190    11.86954590
C       10.83726410   -39.12036130    13.32154560
H        9.81226440   -39.42536160    13.10954570
H       11.54726410   -39.73636250    12.76854610
C       11.06626420   -39.29636000    14.90454580
O       11.96426390   -38.56036000    15.46754550
O       10.35126400   -40.07136150    15.57054620
C       13.40026380   -38.14136120    12.29754540
O       14.18926430   -38.73936080    12.98954580
N       13.40226360   -38.21536250    10.98554610
H       12.78626440   -37.58636090    10.48354630
C       14.33926390   -39.11336140    10.27354620
H       14.25626370   -40.10136030    10.72654630
C       13.87626360   -39.05435940     8.78054620
H       12.91026400   -39.57036210     8.71654610
H       13.83526420   -38.04336170     8.35554600
C       14.86426450   -39.77036290     7.93154570
N       15.02626420   -41.15536120     7.84754560
C       16.24926380   -41.28636170     7.26554580
H       16.72126390   -42.21936040     6.99454590
N       16.83226390   -40.09736250     6.97054580
H       17.78426360   -40.14736180     6.63854600
C       15.96726420   -39.11436080     7.40754600
H       16.23426440   -38.11236190     7.70954560
C       15.81226440   -38.61936190    10.43054580
O       16.71626470   -39.43536000    10.47754570
N       16.15526390   -37.33436200    10.43854620
H       15.40926360   -36.65036010    10.40354540
C       17.53326420   -36.91636280    10.78454590
H       18.23126410   -37.35736080    10.07354550
C       17.62426380   -35.33636090    10.58254620
H       16.61226460   -34.94636150    10.68554590
C       18.57026480   -34.69436260    11.67454620
H       18.24626350   -34.90835950    12.70054630
H       19.52326390   -35.22936250    11.58754540
H       18.82926370   -33.63936230    11.52154540
C       18.20726390   -34.92636110     9.17154600
H       18.27926450   -33.84236150     9.25954630
H       19.17026330   -35.41236110     9.01454540
C       17.29526330   -35.29436110     7.97454600
H       17.71226500   -35.03335950     6.99354600
H       17.16726490   -36.38136290     7.89754580
H       16.34326360   -34.78636170     8.17454620
C       17.91726490   -37.44335940    12.20654580
O       18.91926380   -38.11336140    12.44754600
N       17.04526330   -37.12936020    13.13754560
H       16.18726350   -36.66636280    12.86254600
C       17.12726400   -37.57636260    14.51654620
H       18.10626410   -37.32736210    14.92654610
C       16.08926390   -36.86036300    15.40354540
H       15.12326430   -37.07336040    14.94554620
H       16.12826350   -37.11236190    16.46354680
C       16.34526440   -35.35336300    15.25754550
H       16.47726440   -35.05936050    14.21654610
C       15.16326430   -34.55036160    15.80054570
H       15.37026410   -33.48736190    15.97854610
H       14.34226420   -34.57836150    15.07454590
H       15.01026440   -34.98136140    16.79754640
C       17.53626440   -34.92935940    16.09954640
H       17.78926470   -33.90336230    15.80554580
H       17.32926370   -35.03436280    17.17154500
H       18.43526460   -35.49736020    15.82854560
C       17.16826440   -39.09535980    14.78454590
O       17.76826480   -39.55736160    15.73854540
N       16.56326480   -39.92536160    13.91454600
H       16.00926400   -39.58936310    13.13554570
C       16.59926410   -41.40436170    14.20854570
H       16.38426400   -41.50336070    15.27254580
C       15.55326370   -42.16336060    13.42954540
H       14.57726380   -41.74536130    13.67454620
H       15.74726390   -42.02936170    12.36554620
C       15.48926450   -43.67036060    13.79454610
O       15.61526390   -44.51935960    12.83754540
O       15.46226410   -43.99736020    15.02154540
C       17.96826360   -41.94935990    13.91454600
O       18.42026330   -42.81636050    14.61454580
N       18.64026450   -41.49236300    12.87154580
H       18.22726440   -40.67736050    12.43354610
C       19.99126430   -41.70036320    12.54654600
H       20.18826480   -42.76536180    12.66554550
H       20.16626360   -41.37636180    11.52154540
C       20.94526480   -40.94636150    13.49754620
O       22.04126360   -41.40636060    13.57654570
N       20.58526420   -39.89536290    14.16854570
H       19.71726420   -39.40436170    13.99454590
C       21.59426500   -39.11836240    14.97954560
H       22.33126450   -38.77036290    14.25454620
C       20.86926460   -37.93536000    15.49954610
H       20.35426330   -37.48936080    14.64754580
H       19.98526380   -38.15736010    16.09654620
O       21.80926320   -37.05435940    16.17854500
H       21.97926330   -36.39036180    15.50654600
C       22.13126370   -39.98336030    16.14154620
O       21.30126380   -40.55336000    16.82954600
N       23.48326490   -39.92736050    16.41054530
H       24.02126500   -39.35935970    15.76754570
C       24.04826350   -40.43536000    17.60554500
H       23.63926320   -41.41836170    17.83454510
C       25.53026390   -40.75535960    17.32054520
H       25.69926450   -41.41836170    16.46254540
H       26.18026350   -39.88836290    17.15254590
H       25.90226360   -41.31436160    18.18854520
C       23.81526370   -39.47236250    18.76654620
O       23.79726410   -39.91535950    19.87654500
N       23.61026380   -38.16836170    18.45354650
H       23.45626450   -37.89336010    17.49054530
C       23.90826420   -37.04536060    19.36354640
H       24.70626450   -37.37036130    20.03154560
C       24.36226460   -35.72735980    18.54354670
H       23.72826390   -35.64036180    17.65254590
H       24.28926470   -34.78736110    19.10454560
C       25.85126500   -35.76336290    18.03354640
C       26.37126350   -36.87836070    17.36954500
H       25.83026310   -37.81135940    17.41254620
C       27.74126430   -36.86336140    16.93654630
H       28.21026420   -37.69036100    16.42354580
C       28.52726360   -35.68836210    17.05254550
O       29.79926490   -35.74736020    16.59654620
H       30.14726450   -36.61936190    16.79454610
C       27.93126490   -34.53736110    17.50254630
H       28.58126450   -33.67636110    17.44454570
C       26.56526370   -34.56336210    17.94654660
H       26.09826470   -33.63035960    18.22554590
C       22.68926430   -36.63035960    20.19454570
O       22.82926370   -36.20736310    21.34754560
N       21.47126390   -36.88636020    19.65254590
H       21.45126340   -37.07336040    18.65654560
C       20.13326450   -36.69436260    20.26754570
H       20.05826380   -35.67235950    20.63854600
C       18.94026370   -36.82036210    19.24054530
H       19.21326450   -36.15736010    18.41954610
C       18.73626330   -38.23336030    18.68554500
H       19.68126490   -38.59636310    18.26254650
H       18.44926450   -38.92536160    19.48654560
H       18.01526450   -38.29836270    17.86054610
C       17.67126460   -36.26736070    19.96154590
H       16.81626320   -36.12836070    19.28754620
H       17.33726500   -36.97236250    20.73254590
H       17.88326450   -35.28236010    20.39454650
C       19.89126400   -37.63536070    21.40254590
O       19.16226390   -37.29636000    22.37154580
N       20.53226470   -38.83336260    21.37754630
H       21.15026470   -39.02236180    20.59754560
C       20.51326370   -39.90636060    22.46154590
H       19.45826340   -40.17036060    22.54054640
C       21.23126410   -41.13936230    21.98554610
H       22.26726340   -40.95336150    21.69854550
H       21.29226490   -41.99436190    22.65854640
C       20.53226470   -41.70436100    20.72654530
H       19.47226330   -41.82836150    20.94654660
H       20.73926350   -40.98936080    19.92954640
C       20.96226500   -43.10536190    20.27654650
H       22.04826350   -43.16036220    20.20154570
H       20.62926480   -43.82636260    21.02254680
C       20.32226370   -43.45236210    18.90854640
H       20.12026410   -44.52336120    18.86754610
H       19.33226390   -43.01336290    18.78854560
N       21.20826340   -43.17036060    17.79054640
H       22.17526440   -43.30236050    18.04954530
H       21.01326370   -43.79336170    17.02054600
H       21.06426430   -42.22836300    17.45354650
C       20.87926480   -39.42235950    23.86754610
O       20.25826450   -39.77036290    24.82154660
N       21.84526440   -38.45036320    23.96054650
H       22.44626430   -38.28636170    23.16154670
C       22.26826480   -37.83636090    25.22054670
H       22.47426410   -38.64836120    25.91854670
C       23.61326410   -37.13035960    24.98954580
H       24.38326450   -37.72436140    24.48154640
H       23.43326380   -36.15135960    24.52954670
H       23.98026470   -36.98036190    26.01254650
C       21.15726470   -36.89136120    25.80154610
O       21.30926320   -36.43936160    26.92354580
N       20.01526450   -36.65736010    25.11554530
H       19.91326330   -37.08835980    24.20454600
C       18.92926410   -35.86436080    25.70654680
H       19.48126410   -34.97735980    26.01854520
C       17.79826350   -35.42136000    24.78254510
H       18.19126320   -34.71736150    24.03954510
H       17.48126410   -36.26336290    24.15554620
H       16.91426470   -35.02036290    25.29454610
C       18.29726410   -36.44935990    26.93654630
O       18.18126490   -35.63436130    27.85954670
N       18.19826320   -37.74036030    27.12554550
H       18.41126440   -38.28836060    26.30054660
C       17.56626320   -38.34736250    28.25754550
H       16.57526400   -37.89435960    28.26054570
C       17.57626340   -39.87036130    28.01554490
H       16.98326490   -40.14636230    27.14354520
H       18.61426350   -40.12636180    27.80254550
C       17.11626430   -40.74135970    29.19054600
H       17.39526370   -41.77036290    28.96454620
H       17.78626440   -40.52936170    30.02354620
C       15.67626380   -40.63735960    29.54154590
O       14.93126390   -39.80236050    29.10554500
N       15.21126370   -41.32936100    30.56854630
H       14.46326450   -40.90536120    31.10554500
H       15.83426380   -41.95736310    31.06254580
C       18.23926350   -38.01036070    29.59654620
O       17.60726360   -37.85636140    30.66354560
N       19.49026490   -37.73435970    29.55054660
H       19.95326420   -37.81236270    28.65254590
C       20.31826400   -37.23736190    30.70354650
H       20.51226430   -38.13035960    31.29754640
C       21.59726330   -36.61936190    30.19154550
H       22.13126370   -37.37036130    29.60954670
H       21.42126460   -35.88136290    29.40954590
C       22.61726380   -36.03736110    31.17354580
H       22.19126320   -35.29735950    31.85054590
H       23.03426360   -36.87636180    31.73154640
C       23.63426400   -35.19235990    30.38154600
H       23.07226370   -34.67336270    29.60454560
H       24.00226400   -34.49135970    31.13054660
C       24.86526490   -36.05936050    29.99754520
H       25.21826360   -36.49135970    30.93354610
H       24.54826350   -36.84136200    29.30754660
N       26.03526500   -35.28636170    29.48954580
H       26.17826460   -34.53936000    30.15354540
H       26.87726400   -35.81436160    29.30954550
H       25.85826490   -34.81135940    28.61554530
C       19.55426410   -36.11236190    31.51354600
O       19.39826390   -36.21136090    32.70254520
N       19.03826330   -35.12636180    30.76254650
H       19.09326360   -35.23936080    29.75754550
C       18.29726410   -33.91136170    31.33954620
H       18.88426400   -33.65036010    32.22054670
C       18.35826490   -32.80136110    30.25754550
H       17.60426330   -32.83036040    29.47054670
H       18.21426390   -31.91136170    30.87054630
C       19.70826340   -32.58636090    29.55254550
H       19.90426450   -33.53836060    29.06054500
C       19.59726330   -31.52236180    28.44254490
H       19.34326360   -30.52736090    28.82854650
H       20.62226490   -31.48036190    28.05354500
H       18.93826480   -31.83536150    27.62354660
C       20.85426330   -32.22636030    30.52854540
H       20.62426380   -31.36736110    31.17154500
H       21.10926440   -33.03536220    31.22454640
H       21.77626420   -32.10136030    29.94754600
C       16.86226460   -34.23536300    31.93054580
O       16.26926420   -33.33036040    32.55954740
N       16.40926360   -35.47336200    31.82454490
H       16.87926480   -36.10736080    31.19054600
C       15.15826420   -35.98336030    32.36354450
H       14.67726420   -35.17636110    32.91654590
C       14.17326450   -36.46236040    31.28754620
H       14.64626410   -37.20635990    30.63454630
H       13.26226430   -36.89736180    31.71654510
C       13.73826410   -35.32936100    30.43754580
N       12.69026370   -34.41336060    30.62654500
C       12.90226360   -33.37936020    29.85954670
H       12.18626400   -32.57136150    29.82354550
N       13.96526430   -33.58536150    29.07354550
H       14.16826440   -32.92036060    28.34054570
C       14.53426360   -34.78436280    29.36254500
H       15.45726390   -35.21736150    29.00754550
C       15.36526390   -37.10336300    33.39654540
O       14.49326420   -37.36536030    34.20954510
N       16.52026370   -37.71636200    33.26754760
H       16.94126320   -37.63136290    32.34954450
C       17.01726340   -38.84136200    34.09354400
H       16.13826370   -39.27236180    34.57454680
C       17.76226430   -39.82036210    33.14954760
H       17.14326480   -39.97536090    32.26554490
H       18.63626480   -39.42036060    32.63554760
C       18.15226360   -41.19036100    33.78954700
H       19.10226440   -41.11436080    34.31854630
H       17.40326500   -41.33135990    34.56854630
C       18.14426420   -42.38936230    32.72454450
O       17.18426320   -42.59236150    31.97954560
O       19.13126370   -43.16535950    32.63854600
C       18.01526450   -38.46335980    35.23354720
O       17.69626430   -38.73736190    36.37154770
N       19.17526440   -37.87636180    34.89554600
H       19.29826350   -37.55136110    33.94354630
C       20.30026440   -37.87335970    35.80154420
H       19.96426390   -38.35235980    36.72054670
C       21.31126400   -38.93635940    35.29254530
H       22.00126460   -39.07136150    36.12554550
H       20.81826400   -39.90036010    35.16754530
C       21.89526370   -38.58636090    33.95054630
H       21.15726470   -38.40436170    33.16854480
H       22.43826480   -37.66836170    34.17454530
S       23.12426380   -39.66836170    33.15754700
C       24.49026490   -39.61836240    34.30854420
H       25.44926450   -40.07636260    34.03554530
H       24.69126320   -38.54035950    34.26654430
H       24.22426410   -39.93836210    35.32354740
C       20.96126370   -36.52635960    36.03854750
O       21.71826360   -36.35536190    36.96154400
N       20.47626500   -35.54136280    35.22754670
H       19.87126350   -35.79636000    34.45654680
C       20.64826390   -34.10336300    35.51854710
H       21.09326360   -33.95336150    36.50254440
C       21.65026470   -33.45736310    34.60854720
H       21.64326480   -33.85536190    33.59454730
H       21.46926500   -32.38336180    34.55054470
C       23.10326390   -33.68536000    35.17754750
O       23.39126400   -33.72636030    36.35954670
O       24.07726480   -33.57336040    34.41854480
C       19.28226470   -33.42736050    35.47754670
O       19.05626490   -32.44436260    34.81854630
N       18.27426340   -33.86936190    36.32354740
C       18.47326470   -34.59836200    37.57454680
H       19.25926400   -34.23636250    38.24854660
H       18.82226370   -35.58436200    37.24354550
C       17.19626430   -34.77736280    38.30354690
H       17.26326370   -33.96536250    39.03854750
H       17.07526400   -35.75136180    38.79154590
C       16.10426330   -34.45836260    37.24654770
H       15.25126360   -33.93236160    37.69254680
H       15.74226380   -35.37936020    36.77454760
C       16.80926320   -33.61836240    36.27554700
H       16.47926330   -33.85036090    35.26254650
C       16.52026370   -32.10736080    36.43154530
O       15.48026370   -31.68236160    36.04854580
N       17.32326320   -31.34736060    37.19254680
H       18.15626340   -31.80336190    37.54554750
C       16.82826420   -29.99736210    37.65654750
H       15.74026390   -29.94536210    37.70654680
C       17.45526310   -29.73136140    39.06454470
H       18.52726360   -29.54436110    39.00454710
H       16.89526370   -28.85236170    39.38354490
C       17.33026310   -30.87136080    40.04454420
H       17.83726500   -31.72636030    39.59854510
C       18.17526440   -30.53836060    41.31354520
H       19.20726390   -30.23636050    41.09754560
H       17.63126370   -29.81336210    41.93154530
H       18.22326470   -31.47736170    41.87754440
C       15.92226410   -31.21836090    40.39854430
H       15.39726450   -31.56136130    39.49854660
H       15.85626410   -32.01436230    41.15054700
H       15.45926380   -30.30936050    40.80054470
C       17.20026400   -28.90236090    36.66954420
O       16.69926450   -27.80436130    36.75154500
N       18.16226390   -29.20836070    35.77654650
H       18.41026500   -30.18936160    35.81854630
C       18.79826350   -28.13236050    34.94054410
H       19.20626450   -27.34836200    35.57854460
C       20.01026340   -28.67536160    34.15454480
H       19.65026470   -29.32536130    33.35654450
H       20.59226420   -27.86736110    33.71054460
C       20.99226380   -29.46636200    34.95554730
H       21.41726490   -28.77236180    35.68154530
H       20.48526380   -30.28236200    35.47054670
C       22.11926460   -30.05336190    34.15854640
O       22.09126470   -30.37736130    32.99254610
N       23.19126320   -30.17336080    34.82954410
H       23.98126410   -30.58836170    34.34954450
H       23.18126490   -29.96136090    35.81954570
C       17.93926430   -27.31336210    33.97954560
O       18.25126460   -26.14836120    33.82654570
N       16.91826440   -28.01636120    33.41154480
H       16.93426320   -29.02936170    33.43354420
C       16.14226340   -27.35736080    32.38654710
H       16.62426380   -26.40936090    32.14654540
C       16.27826500   -28.11436080    31.04654500
H       15.91526410   -29.13436130    31.18154530
H       15.63126370   -27.69036100    30.27854540
C       17.68126490   -28.32836150    30.35154530
H       18.40426450   -28.50936130    31.14654540
H       17.49926380   -29.18836210    29.70754620
C       18.27526470   -27.12436100    29.65754510
H       18.31926350   -26.27736090    30.34254650
H       19.29926490   -27.41036030    29.41654590
C       17.41326330   -26.84236150    28.38954540
H       17.52026370   -27.74236110    27.78354640
H       16.37926480   -26.55336190    28.58054540
N       17.97826390   -25.80636220    27.54454610
H       18.23326490   -24.93236160    27.98054500
H       18.86326410   -26.11636160    27.17054560
H       17.27726360   -25.57536130    26.85454560
C       14.72926430   -27.14236070    32.71554570
O       14.14226440   -27.75136180    33.62654500
N       14.05626390   -26.29136090    31.90654560
C       14.61026380   -25.22136120    31.15054510
H       14.99126430   -25.58736040    30.18954660
H       15.46226410   -24.75936130    31.66354560
C       13.47126390   -24.16936110    30.88154600
H       13.55026440   -23.61836050    29.93654630
H       13.48326400   -23.40236090    31.66654590
C       12.19526390   -25.00036050    31.00554660
H       11.80626390   -25.38136100    30.05254550
H       11.45226380   -24.32636070    31.44854550
C       12.61726380   -26.24136160    31.87854580
H       12.28826430   -26.14036180    32.91254430
C       11.99926380   -27.53236200    31.25454520
O       12.60126400   -28.14936070    30.41254620
N       10.86726380   -28.01436040    31.76454540
H       10.49426360   -27.56436160    32.59254460
C       10.20926380   -29.32636070    31.36354640
H       11.00626370   -30.07036210    31.37954520
C        9.06026360   -29.74636080    32.32454680
H        9.41126440   -29.71236040    33.35554500
H        8.16626450   -29.12636180    32.26154710
C        8.50326440   -31.12636180    32.11554720
H        7.81126400   -31.29536060    32.94054410
H        8.00026420   -31.18736080    31.14954570
C        9.62626360   -32.24835970    32.08554460
H        9.17826370   -33.24036030    32.14254760
H       10.02126410   -32.26536180    31.06954570
C       10.70526410   -32.21436310    33.21854400
H       11.35326390   -31.33936120    33.26854710
H       10.15026380   -32.27936170    34.15454480
N       11.68126390   -33.30036160    33.14254760
H       12.12226390   -33.15736010    32.24554440
H       12.38526440   -33.20736310    33.86154560
H       11.16526410   -34.16736220    33.19754410
C        9.64326380   -29.31936070    29.92954640
O        9.50926400   -30.40236090    29.40654560
N        9.54126450   -28.16336060    29.27454570
H        9.60026450   -27.32336040    29.83754540
C        9.23726370   -27.94436070    27.86754610
H        9.45526410   -28.82836150    27.26854520
C        7.76826430   -27.70836070    27.61054610
H        7.50726410   -26.92336080    28.32054520
H        7.61626390   -27.34436040    26.59454540
C        6.93526410   -28.95636180    27.73454670
H        7.41226390   -29.75236130    27.16254620
H        6.86026430   -29.35236170    28.74654580
C        5.49726390   -28.80936050    27.20554540
O        5.06026410   -27.83136180    26.63954540
N        4.68726400   -29.88536070    27.21554570
H        3.78926400   -29.84136200    26.74754520
H        5.03126430   -30.74536130    27.62554550
C       10.10826400   -26.84636120    27.30254550
O       10.45826440   -25.84136200    27.88054660
N       10.44726370   -26.91636090    26.00754550
H       10.22826390   -27.73836140    25.45754620
C       11.50526430   -26.16736220    25.32354550
H       12.21326450   -25.75036050    26.03954510
C       12.12226390   -27.14036180    24.29754640
H       11.46226410   -27.14936070    23.43054580
H       13.05226420   -26.69736100    23.94154550
C       12.51326370   -28.51936150    25.03654670
O       12.08326440   -29.59036060    24.63854600
O       13.18826390   -28.46736150    26.08254620
C       11.04826450   -24.91236110    24.46554570
O        9.83326440   -24.75536160    24.22454640
N       11.95626450   -24.06336210    23.91454510
H       12.92926410   -24.24636080    24.12654500
C       11.64826390   -22.78336140    23.22854610
H       11.15226360   -22.05936050    23.87354660
C       13.11026380   -22.29136090    22.90954590
H       13.74226380   -22.43636130    23.78554530
H       13.57926370   -22.80236050    22.06854630
C       13.07326410   -20.81136130    22.47154620
H       12.79926400   -20.79036140    21.41654590
H       12.26726440   -20.34636120    23.04054640
C       14.34026430   -20.03736110    22.66954610
H       15.09326360   -20.47236060    22.01154520
H       14.15726380   -19.00036050    22.39054490
N       14.79626370   -20.13036160    24.05854610
H       15.06826400   -21.06936070    24.31354520
C       15.26626400   -19.11036110    24.83054540
N       15.24926380   -17.88836100    24.49954610
H       14.65526390   -17.66636090    23.71354680
H       15.64726450   -17.19336130    25.11454580
N       15.81126400   -19.33836170    25.97854610
H       15.86226370   -20.29636190    26.29454610
H       16.31426430   -18.58236120    26.42054560
C       10.78726390   -22.96336170    22.00454520
O       10.87126450   -23.97936060    21.38054660
N        9.94126420   -21.96136090    21.62454610
H        9.96426390   -21.06436160    22.09554670
C        8.90226360   -22.13936040    20.55554580
H        8.30726430   -23.01436040    20.81454660
C        7.90026430   -20.95436100    20.48954580
H        8.35426430   -19.95736120    20.54454610
H        7.42926410   -21.02436070    19.50154500
C        6.79726410   -20.94236180    21.56154630
C        6.83326390   -21.88536070    22.61654660
H        7.67526390   -22.53836060    22.79454610
C        5.65126420   -22.00936130    23.36754610
H        5.49326420   -22.74236110    24.14454650
C        4.60026410   -21.12236210    23.27654650
O        3.58926420   -21.26436040    24.11354640
H        2.79126410   -20.78836060    23.87254520
C        4.68226390   -20.04636190    22.36354640
H        3.84126400   -19.36936190    22.37154580
C        5.71326400   -20.02936170    21.44254490
H        5.73126410   -19.30836110    20.63854600
C        9.53726390   -22.40536120    19.18454550
O        9.01226430   -23.10936160    18.38254550
N       10.69426440   -21.77936170    18.89054490
H       11.13726430   -21.20136070    19.59454540
C       11.44126420   -22.07936100    17.67854500
H       10.75626370   -21.93736080    16.84254650
C       12.45126440   -21.03936200    17.37854580
H       11.85726450   -20.12636180    17.25154500
H       13.18426420   -20.97536090    18.19154550
H       13.00726410   -21.26036070    16.45854570
C       11.94426440   -23.55736160    17.54554560
O       12.34026430   -23.91136170    16.44154550
N       11.97726440   -24.43336110    18.59854510
H       11.90526390   -24.01936150    19.52054600
C       12.10326390   -25.84536170    18.52354620
H       12.47526450   -26.13536070    17.54154590
C       13.17726420   -26.32436180    19.57154660
H       13.99226380   -25.61336140    19.44354630
H       12.72326370   -26.22136120    20.55754660
C       13.65526390   -27.79436110    19.43054580
H       13.04326440   -28.32536130    18.70054630
C       15.09426400   -27.80336190    18.94954490
H       15.57926370   -28.78636170    18.91754530
H       14.95826440   -27.35036090    17.95954510
H       15.76326370   -27.16636090    19.54254530
C       13.60726450   -28.58936120    20.77254680
H       14.33126450   -28.21936040    21.50854490
H       12.67226410   -28.45636180    21.32954600
H       13.77826400   -29.66336060    20.62454610
C       10.70726390   -26.49736210    18.66954610
O       10.24426360   -27.00936130    17.68954660
N       10.10426430   -26.43336110    19.86554530
H       10.57626440   -25.84436040    20.54254530
C        8.92526440   -27.23636050    20.34854510
H        9.15826420   -28.29936220    20.29854580
C        8.61226370   -26.86336140    21.83854680
H        9.35726450   -27.30236050    22.50254630
H        8.57826420   -25.77736090    21.91754530
C        7.10026410   -27.21136090    22.24154660
H        6.46426390   -26.46436120    21.76554490
H        6.80026390   -28.21236040    21.93154530
C        6.86126420   -27.10136030    23.77454570
H        5.79326390   -27.25736050    23.92454530
H        7.49926420   -27.87336160    24.20454600
N        7.25026420   -25.81936070    24.33654590
H        8.03826430   -25.36636160    23.89654540
C        6.69426390   -25.00436210    25.28754620
N        5.66526410   -25.16736220    26.03254510
H        5.17926410   -26.04636190    26.14454650
H        5.31126400   -24.42636110    26.62154580
N        7.37326430   -23.93436050    25.69454570
H        8.31326390   -23.80536080    25.34654620
H        6.91326430   -23.33836170    26.36754610
C        7.69926400   -26.93236160    19.43354610
O        6.84026380   -27.78836060    19.43754580
N        7.69526390   -25.90936090    18.54254530
H        8.40526390   -25.19436070    18.65154650
C        6.68026400   -25.61736110    17.56454660
H        5.90226410   -26.37736130    17.64454650
C        5.94826410   -24.23536110    17.79754640
H        5.01526400   -24.17936130    17.23654560
C        5.64526410   -23.80736160    19.27654650
H        5.09726430   -24.59536170    19.80754660
H        6.55126430   -23.56636050    19.84554670
H        5.09726430   -22.85736080    19.29854580
O        6.80326410   -23.23536110    17.28854560
H        7.66326430   -23.31736180    17.70654680
C        7.18426420   -25.61036110    16.09754560
O        6.41926380   -25.30036160    15.14254570
N        8.41926380   -25.98536110    15.80154610
H        8.92926410   -26.44636150    16.54554560
C        9.05826380   -25.82036210    14.53854560
H        9.11926360   -24.73836140    14.42254540
C       10.50526430   -26.23936080    14.51154610
H       10.81826400   -26.22736170    13.46754550
H       11.09026430   -25.56436160    15.13654610
O       10.75826450   -27.52836040    14.95154570
H       10.47026440   -27.59236150    15.86554620
C        8.27126410   -26.41236110    13.33454610
O        8.15026380   -25.65336040    12.38454630
N        7.85526420   -27.65336040    13.30354600
C        7.83626410   -28.67436220    14.34054570
H        7.37126400   -28.22536090    15.22654630
H        8.84726430   -29.00236130    14.61354540
C        6.98726420   -29.89736180    13.77454570
H        5.95126390   -29.73136140    14.09154610
H        7.29326390   -30.86536220    14.19054600
C        7.07626390   -29.63236050    12.29354570
H        6.27026410   -30.06936070    11.69154550
H        8.00026420   -30.08836170    11.91554550
C        7.12326430   -28.09036060    12.13854600
H        7.68226390   -27.90636060    11.22154620
C        5.75726410   -27.43236160    12.03654580
O        5.31926390   -27.30636220    10.88454630
N        5.12326430   -26.88636210    13.07554630
H        5.56426430   -27.09736060    13.96254540
C        3.84726410   -26.18536190    13.04254630
H        3.25526400   -26.72036170    12.29954620
C        3.24826410   -26.16736220    14.43554590
H        3.96626400   -25.76336100    15.14854620
H        2.39026400   -25.50936130    14.29954620
C        2.70226410   -27.50836180    14.93354610
H        1.89326410   -27.35036090    15.64554600
H        2.26626400   -28.05836110    14.10054590
C        3.70426420   -28.42236140    15.61754610
O        4.85226390   -28.22836110    15.78854560
N        3.29926420   -29.53836060    16.13854600
H        4.02226400   -30.08936120    16.58454510
H        2.33126400   -29.82836150    16.07054520
C        3.99226400   -24.71136090    12.53954600
O        2.95426420   -24.23036190    12.17354580
N        5.13926410   -24.07136150    12.79154590
H        5.84326410   -24.60036090    13.29254630
C        5.47726390   -22.79036140    12.24054620
H        4.67926410   -22.09236150    12.49354550
C        6.79126410   -22.23536110    12.83654590
H        6.63926410   -22.23236080    13.92254540
H        7.63226410   -22.88436130    12.56154540
C        7.00026420   -20.82836150    12.40054610
C        7.76926420   -20.42136190    11.38654610
H        8.41426370   -20.98536110    10.72954560
N        7.68026400   -19.01336100    11.35154630
H        8.32726380   -18.49936100    10.77154540
C        6.72026400   -18.48236080    12.12254620
C        6.30826430   -17.14936070    12.44954590
H        6.72826390   -16.32736210    11.88854600
C        5.33026410   -17.00136180    13.44654560
H        4.82826420   -16.07436180    13.68254570
C        4.90026430   -18.07736210    14.23454570
H        4.24926420   -17.86336140    15.06954570
C        5.48426390   -19.32836150    14.00354580
H        5.24926420   -20.08836170    14.73354630
C        6.35926390   -19.61836050    12.93554590
C        5.63026430   -22.90736200    10.71154590
O        5.08526420   -22.15136150     9.96554570
N        6.42826410   -23.90936090    10.21254540
H        6.94326400   -24.41336060    10.92454620
C        6.81826400   -24.16136170     8.80354600
H        7.11226420   -23.19636150     8.39154620
C        8.09726430   -25.12036130     8.77654550
H        8.15826420   -25.80436130     9.62354560
H        7.91226390   -25.78936200     7.93654580
C        9.43426420   -24.41536140     8.60154630
H        9.51426410   -23.50736050     9.19854550
C       10.51626400   -25.34136200     9.15054610
H       10.49026390   -25.35936160    10.24654580
H       10.23326400   -26.32836150     8.76354600
H       11.54126450   -25.01836200     8.93154620
C        9.62726400   -23.99436190     7.19254590
H        9.72326370   -24.88336180     6.55754570
H        8.77426430   -23.41436200     6.81854580
H       10.43426420   -23.26936150     7.03054570
C        5.67826410   -24.70836070     7.94754600
O        5.51826430   -24.34636120     6.80754570
N        4.89326430   -25.66236110     8.56254580
H        5.00826410   -25.66936110     9.56954570
C        3.79726410   -26.37936210     7.94954590
H        4.25726410   -27.17136190     7.35854580
H        3.11526420   -26.79636190     8.68954560
C        2.99526410   -25.51136210     6.98954580
O        3.05426410   -25.84236150     5.80454590
N        2.34026410   -24.42636110     7.39354560
C        2.01526400   -24.12436100     8.74554540
H        2.90326400   -23.63536070     9.16454600
H        1.73726400   -25.07036210     9.22754570
C        0.77926410   -23.20036130     8.74754620
H        0.92726410   -22.53236200     9.60554600
H       -0.10773590   -23.83436200     8.86554620
C        0.92826410   -22.45536040     7.45954560
H        1.53826400   -21.55136110     7.57554580
H       -0.00373590   -22.10836220     6.99554590
C        1.61526410   -23.49636080     6.58054590
H        0.89426410   -24.16136170     6.10454610
C        2.42426420   -22.86036110     5.36154600
O        1.97026410   -22.72136120     4.22254560
N        3.70326400   -22.51236150     5.63654570
H        4.07526400   -22.87236210     6.50654600
C        4.64226390   -21.85136030     4.76954600
H        4.17526390   -20.90636060     4.49154570
C        6.02726410   -21.66636090     5.50754590
H        6.59326410   -22.59536170     5.44354580
H        6.67726420   -20.94536210     5.01054570
C        5.85226390   -21.25936130     7.02654600
H        5.31326390   -22.05936050     7.53354600
H        6.82326410   -21.15536120     7.51054570
C        5.07926420   -19.98136140     7.19554570
O        4.89126400   -19.20436100     6.31654600
N        4.63726430   -19.74436190     8.46254540
H        3.98026420   -18.97536090     8.51654620
H        5.03126430   -20.29136090     9.21954540
C        4.90026430   -22.74836160     3.50954580
O        4.95726390   -22.32736210     2.39754580
N        5.09326410   -24.06536100     3.75354580
H        5.38926410   -24.34936140     4.67954590
C        5.34726430   -25.03136060     2.68354580
H        6.11326410   -24.72736170     1.97054590
C        5.78826430   -26.35036090     3.36854580
H        5.29626420   -26.50936130     4.32754560
C        5.57626390   -27.54936220     2.38454580
H        4.53126430   -27.88136100     2.37454580
H        5.83826400   -27.28636170     1.35154580
H        6.08526420   -28.43536190     2.78454590
C        7.32726430   -26.24036220     3.63554570
H        7.84526400   -26.54836080     2.72754570
H        7.59526400   -25.19436070     3.78554580
C        7.76826430   -26.96836090     4.89554600
H        8.84526440   -26.92836190     5.10054590
H        7.09326410   -26.68136220     5.71054600
H        7.77426390   -28.05336190     4.73554560
C        4.08026410   -25.22036170     1.83754590
O        4.24026390   -25.30436130     0.66754590
N        2.87826420   -25.40336040     2.31854580
H        2.71626400   -25.30036160     3.31354590
C        1.64426410   -25.39236070     1.47754590
H        1.77626410   -26.18136220     0.73654590
C        0.39726410   -25.73636050     2.26354580
H        0.23626410   -24.95136070     3.00254580
H       -0.45073590   -25.81636050     1.58354580
C        0.59126410   -27.01636120     3.01254580
H        0.64326410   -27.90836140     2.38854580
H        1.50226400   -26.97736170     3.60954590
C       -0.64573590   -27.32836150     3.87554570
O       -0.38973590   -28.07236100     4.86454580
O       -1.80373600   -26.82236100     3.69554590
C        1.46326410   -24.09736060     0.69854580
O        1.16126410   -24.12036130    -0.46445420
N        1.68626400   -22.94536210     1.31054580
H        1.72226410   -22.90436170     2.32154580
C        1.73426410   -21.62936210     0.63354580
H        0.83226410   -21.30936050     0.11154580
C        1.91526410   -20.51536180     1.68854580
H        2.69326400   -20.94236180     2.32154580
C        2.28926400   -19.16036030     1.05854580
H        1.39926410   -18.88736150     0.47854580
H        2.63326410   -18.45436100     1.82554580
H        3.17926410   -19.25036050     0.42354580
C        0.63126410   -20.41836170     2.47654580
H        0.19726410   -21.40436170     2.68154570
H        1.03726410   -19.97936060     3.39654590
H       -0.13073590   -19.77936170     2.01354580
C        2.72426410   -21.57436180    -0.50245420
O        2.37026410   -21.20836070    -1.56045410
N        4.01426410   -21.89436150    -0.24545420
H        4.39226390   -21.82436180     0.69154580
C        5.08326390   -21.93236160    -1.23645410
H        4.98526430   -20.99636080    -1.78645420
C        6.55326410   -21.89736180    -0.59145410
H        6.58426430   -22.75536160     0.07954580
C        7.53226420   -21.93536190    -1.78845420
H        7.37126400   -21.11936190    -2.50345420
H        8.59726430   -21.96936040    -1.52745410
H        7.38626380   -22.81336210    -2.42845420
C        6.80126430   -20.61836050     0.14154580
H        7.13626380   -19.78236200    -0.47245420
H        5.91226390   -20.28636170     0.67754580
C        7.91626410   -20.90036200     1.15354590
H        8.94226360   -21.00636100     0.78254580
H        7.97626400   -20.07236100     1.87154580
H        7.59226420   -21.75736050     1.75854590
C        4.72726390   -22.97936060    -2.28745410
O        4.99226430   -22.75736050    -3.46345420
N        4.24826430   -24.15436170    -1.85745420
H        4.19526390   -24.19836040    -0.84745420
C        4.21326400   -25.34736060    -2.70345430
H        5.19126420   -25.45936200    -3.17145420
C        3.94326400   -26.59336090    -1.81245420
H        4.77526430   -26.77736090    -1.13345420
H        3.03426410   -26.47436140    -1.22245420
C        3.71426420   -27.76036070    -2.80645420
H        2.81326410   -27.58736040    -3.39445420
H        4.61026430   -28.00536160    -3.37645410
C        3.53526400   -29.11036110    -2.14345410
H        4.49526410   -29.45036130    -1.75645410
H        2.80026410   -29.09136200    -1.33845410
N        3.03126410   -30.11536220    -3.10745410
H        2.84126400   -29.83336070    -4.05845400
C        2.88526420   -31.40036200    -2.90445420
N        2.93426420   -31.88336180    -1.70245420
H        2.93326400   -31.32036210    -0.86445420
H        2.70426420   -32.85036090    -1.52045420
N        2.72826410   -32.22136310    -3.89945410
H        2.82126400   -31.92036060    -4.85945420
H        2.69926400   -33.20536040    -3.67645410
C        3.08126400   -25.20736120    -3.74345420
O        3.27026410   -25.40536120    -4.93445400
N        1.92426410   -24.66636090    -3.28445410
H        1.88826410   -24.46136090    -2.29245420
C        0.82026410   -24.25536160    -4.18045430
H        0.71726410   -25.11036110    -4.84945440
C       -0.42473590   -23.98136140    -3.29445410
H       -1.34073590   -23.85236170    -3.86945410
H       -0.63073590   -24.82036210    -2.62945410
O       -0.22573590   -22.81036190    -2.42945410
H        0.14726410   -23.19136050    -1.63145410
C        1.12126410   -23.00236130    -5.05345440
O        0.81126410   -22.95836070    -6.21845440
N        1.84826410   -22.00836180    -4.48245430
H        2.10626410   -22.10236170    -3.50745420
C        2.29426410   -20.77036090    -5.17745400
H        1.42826400   -20.27136040    -5.61145400
C        2.95826410   -19.76236150    -4.28045420
H        3.73026420   -20.26236150    -3.69745420
H        3.35826400   -18.87536050    -4.77245430
O        1.96326410   -19.18036080    -3.42145420
H        2.08026410   -19.72936060    -2.64245410
C        3.31326410   -21.15436170    -6.26445440
O        3.33626410   -20.49436190    -7.31245420
N        4.04426380   -22.26436040    -6.02345420
H        3.84226420   -22.69936180    -5.13045410
C        4.86626390   -22.86536220    -7.04245420
H        5.36926410   -22.04436110    -7.55345440
C        5.92426400   -23.78036120    -6.50845430
H        5.42826410   -24.70236210    -6.20345400
C        6.86426400   -24.14536090    -7.69645400
H        7.85126400   -24.55636220    -7.44845440
H        6.39226390   -24.89236070    -8.34645460
H        6.96326400   -23.27136040    -8.35145380
O        6.70426420   -23.10436060    -5.51945400
H        6.12326430   -22.94436070    -4.77145430
C        4.01026390   -23.41036030    -8.13945390
O        4.20526410   -22.99836160    -9.28145410
N        3.00226400   -24.21936040    -7.83745430
H        2.94726420   -24.38636210    -6.83945420
C        2.00226400   -24.79136090    -8.80045410
H        2.53226400   -25.37536050    -9.55245400
C        0.97726410   -25.76436040    -8.13645460
H        0.46026410   -25.31636050    -7.28745410
H        0.21226410   -26.11936190    -8.82545380
C        1.67726410   -26.99136160    -7.48145440
H        2.19826410   -26.75636100    -6.55345440
H        0.83626410   -27.62336160    -7.19545410
C        2.59226420   -27.78536030    -8.36145400
H        2.47826410   -28.86136050    -8.23045440
H        2.31626420   -27.67436220    -9.41045380
C        4.02026410   -27.40236090    -8.19545460
H        4.11826420   -26.35636140    -8.48645400
H        4.34726430   -27.44836040    -7.15645410
N        4.94626430   -28.22536090    -8.99745370
H        4.89326430   -28.06436160    -9.99345400
H        5.91626410   -28.05336190    -8.77545450
H        4.81526420   -29.17036060    -8.66845420
C        1.19326410   -23.74336050    -9.56545450
O        0.70826410   -24.03436090   -10.67845440
N        0.94426410   -22.59336090    -8.97145460
H        1.07326410   -22.68236160    -7.97045420
C        0.31726410   -21.36136050    -9.52545450
H       -0.42473590   -21.82236100   -10.17745400
C       -0.30773590   -20.47636030    -8.45045380
H       -0.95073590   -21.17636110    -7.91645430
H        0.46026410   -20.01036070    -7.83345410
C       -1.16873600   -19.39336200    -9.10745430
H       -0.46773590   -18.72536090    -9.60845380
H       -1.80573590   -19.88136100    -9.84445380
S       -2.14773580   -18.33836170    -8.01745410
C       -3.20273590   -19.66936110    -7.26645420
H       -2.64073590   -20.24436190    -6.52045390
H       -4.11373620   -19.21836090    -6.85445400
H       -3.49073600   -20.20036130    -8.18245410
C        1.23526410   -20.63036160   -10.61945440
O        0.82426400   -20.46236040   -11.78045460
N        2.52226400   -20.33636090   -10.21745400
H        2.80826400   -20.41136170    -9.24945450
C        3.53426410   -19.81436160   -11.08145430
H        2.97826410   -19.01536180   -11.57045460
C        4.73026420   -19.26336100   -10.28345390
H        4.98026420   -19.96636200    -9.48945430
C        5.88726430   -18.95236210   -11.19545460
H        6.79226400   -18.65136150   -10.65245440
H        5.99326420   -19.77436070   -11.91345410
H        5.71426390   -18.11136050   -11.87845420
C        4.31026410   -18.00236130    -9.51645370
H        3.73026420   -18.33536150    -8.65645410
H        5.17426400   -17.49636080    -9.08545400
C        3.58426400   -16.86636160   -10.19745450
H        2.52626420   -17.14936070   -10.13945390
H        3.80926420   -16.02636150    -9.52845380
H        4.04826400   -16.69836040   -11.17745400
C        3.85826400   -20.82636070   -12.19545460
O        3.96726420   -20.37836070   -13.31545450
N        3.88426400   -22.05836110   -11.91545390
H        3.87026410   -22.26636120   -10.92445370
C        4.02026410   -23.12536050   -12.84545420
H        4.93226390   -22.97636030   -13.42345430
C        4.34126420   -24.43936160   -12.12045380
H        5.05026390   -24.28536030   -11.30645370
H        3.42126420   -24.83636090   -11.69245430
C        4.90826420   -25.53036120   -13.00345420
H        4.21226410   -26.04936220   -13.66245460
H        5.63326410   -25.10836220   -13.69945430
C        5.73326400   -26.43336110   -12.14645390
O        6.96126410   -26.08636090   -11.92845440
O        5.21626420   -27.52236180   -11.69445420
C        2.89226410   -23.27036090   -13.88245390
O        3.09326410   -23.51536180   -15.03945450
N        1.64026400   -23.07836150   -13.52645400
H        1.41626410   -22.77536200   -12.58645440
C        0.50926410   -22.80736160   -14.42045400
H        0.53726400   -23.52936170   -15.23745440
C       -0.77473590   -22.94336130   -13.58245370
H       -0.62373590   -22.40936090   -12.64345460
H       -1.63973590   -22.49236110   -14.06645390
C       -1.11173590   -24.44536210   -13.28145410
H       -0.93673590   -25.10536190   -14.13145450
H       -0.47773590   -24.78836060   -12.46345420
C       -2.55173590   -24.66136170   -12.79945370
H       -3.16973590   -24.78236200   -13.68945410
H       -2.62573600   -25.62036130   -12.28645420
N       -2.99873590   -23.47536090   -12.04245380
H       -2.96073600   -22.60036090   -12.54445460
C       -3.43973590   -23.34636120   -10.78445430
N       -3.66973590   -24.29136090    -9.91245460
H       -3.33473590   -25.22336200   -10.11045460
H       -3.95673580   -23.99136160    -8.99145410
N       -3.78673600   -22.18936160   -10.33845420
H       -3.63073590   -21.37536050   -10.91545390
H       -4.35873600   -22.07936100    -9.51445390
C        0.54426410   -21.50136180   -15.20745370
O        0.10326410   -21.48836140   -16.38945390
N        1.08026410   -20.42436220   -14.66245460
H        1.47426400   -20.55736160   -13.73845390
C        1.19626400   -19.12836070   -15.38545420
H        0.23526410   -18.92936130   -15.86045460
C        1.40126410   -18.10536190   -14.32845400
H        0.73526410   -18.32536130   -13.49345400
H        2.42126420   -18.24336050   -13.97145460
C        1.22826410   -16.67036060   -14.70445440
H        1.27326410   -16.10936160   -13.77145390
H        2.10126400   -16.44336130   -15.31745430
C       -0.07273590   -16.16936110   -15.32845400
O        0.04326410   -15.35036090   -16.27545360
O       -1.15673590   -16.62636180   -14.97645380
C        2.23526410   -19.07836150   -16.46745490
O        1.94126400   -18.52136040   -17.51145360
N        3.42526410   -19.77936170   -16.24545480
H        3.70126410   -20.26536180   -15.40145400
C        4.35926390   -19.98536110   -17.40245440
H        4.54426380   -19.02636150   -17.88445470
C        5.72726390   -20.45236210   -16.77345470
H        6.44426390   -20.47036170   -17.59345440
C        6.34726430   -19.46236040   -15.80945400
H        5.70526410   -19.31336210   -14.93145370
H        7.33726410   -19.85036090   -15.53945450
H        6.53726390   -18.50036050   -16.30045510
C        5.74126390   -21.91636090   -16.24545480
H        5.21526380   -21.95636180   -15.29145430
H        5.13026430   -22.54636190   -16.89145470
C        7.08826400   -22.40336040   -16.00345420
H        7.48226400   -21.89436150   -15.11445430
H        7.04126410   -23.49236110   -15.88245390
H        7.75526430   -22.15136150   -16.83745380
C        3.87726400   -20.91736220   -18.47645380
O        4.42926410   -21.05136110   -19.51745410
N        2.66726400   -21.45936200   -18.27345470
H        2.34826400   -21.46136090   -17.31245420
C        2.03726410   -22.41636090   -19.31345370
H        2.75226400   -22.53636170   -20.12645340
C        1.69726410   -23.77936170   -18.66245460
H        1.32526410   -23.58336070   -17.65745350
H        1.00426410   -24.38336180   -19.24945450
C        2.95126410   -24.66236110   -18.65845490
O        3.52426410   -25.10736080   -19.62245370
N        3.43426420   -24.83236120   -17.45145420
H        4.22226430   -25.46836090   -17.42845340
H        2.97026420   -24.48336220   -16.62145420
C        0.81926410   -21.76836200   -19.92745400
O        0.21526410   -22.30836110   -20.83745380
N        0.49126410   -20.56036190   -19.49745370
H        1.08726410   -20.17736050   -18.77345470
C       -0.69873590   -19.80836110   -20.02645490
H       -1.39673590   -20.62936210   -20.18745420
C       -1.15973590   -18.81036190   -19.01245500
H       -2.10773590   -18.41936110   -19.38345340
H       -1.33773590   -19.34636120   -18.08045390
O       -0.23473590   -17.77036090   -18.78045460
H        0.42426410   -18.05836110   -18.14545440
C       -0.46073590   -19.20036130   -21.42545510
O        0.54626410   -18.55536080   -21.75645450
N       -1.57573590   -19.14436150   -22.19445420
H       -2.35873600   -19.68636130   -21.84845350
C       -1.76873590   -18.19636150   -23.31945420
H       -0.80773590   -18.05436130   -23.81445500
C       -2.77673600   -18.58236120   -24.45145420
H       -3.76773600   -18.71036150   -24.01645470
C       -2.76673600   -17.68936160   -25.68445400
H       -2.81773590   -16.63036160   -25.40145490
H       -1.87773600   -17.84936140   -26.30545430
H       -3.61073590   -17.83836170   -26.36945340
C       -2.47573590   -19.97336200   -24.99645420
H       -1.52673590   -20.01536180   -25.54445460
H       -2.45773600   -20.79036140   -24.26445390
H       -3.24673580   -20.23536110   -25.73245430
C       -2.14373590   -16.86236190   -22.70245360
O       -3.30173590   -16.49636080   -22.84545330
N       -1.16780444   -16.19062920   -22.07457577
H       -0.28064105   -16.68620745   -21.99069459
C       -1.17092914   -14.78886812   -21.63132346
H       -2.15965774   -14.56206794   -21.25094900
C       -0.18115118   -14.59612868   -20.45038608
H       -0.23045887   -13.56503982   -20.10476505
H       -0.49242222   -15.22487072   -19.61706919
C        1.27283583   -14.91402291   -20.78006934
O        2.04392458   -14.07953548   -21.21243650
N        1.67217208   -16.14947614   -20.61704084
H        2.55332149   -16.43666595   -21.02867569
H        1.05615816   -16.84307294   -20.20257219
C       -0.95379983   -13.79101146   -22.79394822
O       -0.30592501   -12.77923335   -22.61766163
N       -1.45763191   -14.09721338   -23.99083800
H       -2.08614387   -14.88920540   -24.03789802
C       -1.38257506   -13.25831019   -25.19985523
H       -0.62556317   -12.48694269   -25.06215323
C       -0.94056552   -14.15902778   -26.36780622
H       -0.04000247   -14.69802534   -26.06842021
H       -1.72345278   -14.89513286   -26.55415754
C       -0.63176871   -13.43692204   -27.68278411
O       -0.41829246   -12.20471550   -27.70928011
O       -0.61461024   -14.11903891   -28.72663241
C       -2.72299325   -12.53808609   -25.47034879
O       -3.74326808   -12.90509305   -24.91039471
N       -2.72185122   -11.50817886   -26.32233059
H       -1.84308154   -11.28122042   -26.79227629
C       -3.89624415   -10.70505053   -26.67257486
H       -4.75130132   -11.37398659   -26.77047878
C       -4.18793950    -9.74089162   -25.51299678
H       -4.67859828   -10.37911786   -24.75279099
H       -3.20643464    -9.39579450   -25.13673849
C       -5.09783815    -8.52732945   -25.76201810
O       -6.35107230    -8.62452021   -25.70979674
N       -4.45693254    -7.36675290   -25.97641646
H       -4.99223337    -6.48128983   -25.98327135
H       -3.40915127    -7.32084986   -25.97013927
C       -3.70041996    -9.92307931   -27.99225454
O       -2.62781059    -9.38702978   -28.22071343
N       -4.72756356    -9.82913035   -28.86266552
C       -4.77417981    -8.87316211   -29.97747296
H       -3.79148880    -8.74840464   -30.44455129
H       -5.11202216    -7.90212905   -29.59290652
C       -5.79521348    -9.42585582   -30.98659459
H       -5.30592463   -10.11483939   -31.68782996
H       -6.29628282    -8.63341450   -31.55542554
C       -6.75816568   -10.19683421   -30.06502152
H       -7.33240211   -10.96274547   -30.60308854
H       -7.46486788    -9.50122961   -29.59266353
C       -5.82769770   -10.79045882   -28.99785190
H       -6.38482901   -10.88133880   -28.06456070
C       -5.31191968   -12.18003843   -29.42597248
O       -4.20873877   -12.31772333   -29.94084761
N       -6.13211787   -13.20973557   -29.21532732
H       -7.05135376   -12.99971335   -28.82912838
C       -5.96115346   -14.53592915   -29.82620666
H       -4.90096689   -14.76454647   -29.94938456
C       -6.61739719   -15.61101483   -28.93240970
H       -7.59842800   -15.25893026   -28.61380655
H       -6.78075575   -16.49730892   -29.54629109
C       -5.81415428   -16.05391716   -27.69380154
H       -4.80527767   -16.32980608   -28.00184870
C       -5.72661375   -14.98502868   -26.60478290
H       -5.23023070   -15.37825652   -25.70894545
H       -5.13591319   -14.12776857   -26.94461049
H       -6.72412013   -14.63093987   -26.31598859
C       -6.48725834   -17.28363079   -27.07906796
H       -5.95667807   -17.61330721   -26.17838811
H       -7.52406904   -17.05832753   -26.79686444
H       -6.49734509   -18.11982792   -27.78938628
C       -6.61798111   -14.54297857   -31.21815901
O       -7.55074625   -13.78873207   -31.44407165
N       -6.20273590   -15.43736170   -32.12345500
H       -5.39673610   -16.01636120   -31.91945460
C       -7.02073570   -15.77136140   -33.31345370
H       -7.97573610   -15.24736120   -33.26545330
C       -6.28073600   -15.22736170   -34.59445570
H       -5.23773570   -15.54136090   -34.63245390
C       -6.96973610   -15.78836150   -35.88245390
H       -6.95073600   -16.88536070   -35.90245440
H       -8.01373580   -15.45236110   -35.85745240
H       -6.40473600   -15.41536140   -36.74645230
C       -6.28673600   -13.66536140   -34.72545240
H       -6.12773610   -13.42836090   -35.77745440
H       -7.26273580   -13.27836130   -34.43245320
C       -5.08573580   -12.95136170   -34.05945590
H       -5.31273600   -13.08436110   -32.99445340
H       -4.12373590   -13.33636090   -34.41945270
H       -4.99073600   -11.88236140   -34.28945540
C       -7.42473600   -17.25036050   -33.32245250
O       -6.56373600   -18.06836130   -33.06945420
N       -8.66873550   -17.60036090   -33.47545240
H       -9.30573560   -16.84336090   -33.69345470
C       -9.08373550   -19.03136060   -33.58645250
H       -8.25073620   -19.69036100   -33.34245300
C      -10.34973620   -19.28036120   -32.69645310
H      -10.03873630   -18.98736190   -31.69345470
H      -11.25473590   -18.75536160   -33.00145340
C      -10.61773590   -20.80136110   -32.54645540
O      -10.20773600   -21.51036070   -33.50345230
O      -11.21773620   -21.33636090   -31.57745360
C       -9.40073590   -19.36436080   -35.10745240
O      -10.37673570   -18.84036060   -35.64245610
N       -8.61573600   -20.22136120   -35.75245290
H       -7.80873580   -20.50736050   -35.21145250
C       -8.90273570   -20.60336110   -37.16145320
H       -9.37773610   -19.78036120   -37.69445420
C       -7.68573570   -20.95936200   -38.08745570
H       -8.11173630   -21.01336100   -39.08945470
C       -6.60173610   -19.85036090   -38.17345430
H       -6.15973620   -19.75336070   -37.17445370
H       -5.79873610   -20.07336040   -38.88745500
H       -7.06073570   -18.88636210   -38.42445370
C       -6.96773580   -22.25536160   -37.84945300
H       -6.34473610   -22.22436140   -36.94845580
H       -7.64273600   -23.11736110   -37.78245540
H       -6.24773600   -22.36236190   -38.67045590
C       -9.98073580   -21.65936090   -37.17745590
O      -10.48073580   -21.89536090   -38.24945450
N      -10.38173580   -22.32636070   -36.07345580
H      -10.00473590   -22.09736060   -35.16145320
C      -11.46973610   -23.26336100   -36.15245440
H      -11.18873600   -23.89336200   -36.99645230
C      -11.39273550   -24.23936080   -34.98045350
H      -11.87673570   -25.21436120   -35.02545550
H      -10.33173560   -24.32036210   -34.74445340
O      -11.80973630   -23.64936070   -33.76145550
H      -11.20473580   -22.93136220   -33.56345370
C      -12.81873610   -22.63636210   -36.35945510
O      -13.62273600   -23.24936100   -36.89645390
N      -12.92673590   -21.38536070   -35.93945310
H      -12.10273550   -20.95836070   -35.53545380
C      -14.02173610   -20.47236060   -35.84545520
H      -14.92573550   -20.94536210   -36.22845460
C      -14.18073560   -20.08436200   -34.37845230
H      -13.26373580   -19.66736220   -33.96045300
H      -14.99873640   -19.36436080   -34.36045460
C      -14.55073550   -21.34036060   -33.51045230
H      -15.36373620   -21.89936070   -33.97345350
H      -13.70373630   -22.02536200   -33.47745510
C      -14.95073600   -20.91436200   -32.11345290
H      -15.34673600   -19.90536120   -32.23045350
H      -15.75573640   -21.58236120   -31.80645370
N      -13.88973620   -20.93136220   -31.16845320
H      -13.05373570   -21.46936040   -31.34645460
C      -13.84473610   -20.28836060   -30.02545360
N      -14.76873590   -19.56136130   -29.56145480
H      -15.64773560   -19.45636180   -30.04745480
H      -14.63973620   -19.54136090   -28.55945400
N      -12.75873570   -20.38936040   -29.36645510
H      -11.91273590   -20.64236070   -29.85645480
H      -12.81673620   -19.86136050   -28.50745390
C      -13.80573560   -19.19036100   -36.74645230
O      -14.78873630   -18.55036160   -36.94645310
N      -12.62973590   -18.96136090   -37.31545260
H      -11.88173580   -19.57936100   -37.02345280
C      -12.27073570   -17.83936120   -38.17345430
H      -11.18573570   -17.79636190   -38.26345440
C      -12.74673560   -18.13236050   -39.59745410
H      -12.77473550   -19.20736120   -39.77545550
H      -13.76873590   -17.77336120   -39.71945570
C      -11.99973580   -17.39236070   -40.65045550
O      -11.89073560   -16.23036190   -40.67345430
N      -11.46373560   -18.06236080   -41.67545320
H      -10.96273610   -17.46736150   -42.32445530
H      -11.41973590   -19.07236100   -41.74045560
C      -12.58273600   -16.45936200   -37.48245240
O      -13.46873570   -15.74436090   -37.92945480
N      -11.89373590   -16.12236210   -36.38345340
H      -11.36873630   -16.84236150   -35.90145490
C      -12.22073550   -14.92136100   -35.56845470
H      -12.46373560   -14.09536170   -36.23745350
C      -13.49073600   -15.14536090   -34.74245450
H      -13.84273620   -14.18336110   -34.36845400
H      -14.27373600   -15.51636120   -35.40345380
C      -13.36473560   -16.14936070   -33.61145400
H      -12.79073620   -17.01136210   -33.95345310
H      -12.88173580   -15.74036120   -32.72445300
C      -14.77873610   -16.60136030   -33.07245250
H      -15.37973590   -17.01836200   -33.88045500
H      -14.55573560   -17.34336090   -32.30545430
C      -15.62073610   -15.54336170   -32.37745290
H      -15.05473610   -15.21736150   -31.50545500
H      -15.70373630   -14.64336110   -32.98645400
N      -16.94373510   -15.98336120   -31.99245450
H      -16.83673670   -16.84436040   -31.47545430
H      -17.48673630   -15.41736130   -31.35545350
H      -17.46773530   -16.33436200   -32.78045270
C      -11.04073620   -14.47336100   -34.72345350
O      -10.31473640   -15.35136130   -34.24345400
N      -11.01473620   -13.20836160   -34.39845280
H      -11.73373600   -12.59536170   -34.76545330
C      -10.26973630   -12.78136160   -33.20745470
H       -9.34073640   -13.35136130   -33.23045350
C       -9.95173550   -11.32036110   -33.45345310
H       -9.10173610   -11.04436110   -32.81645580
H       -9.79573630   -11.04936120   -34.50545500
H      -10.83173560   -10.75936130   -33.11645510
C      -11.06973550   -13.15836140   -31.89045330
O      -12.32173630   -13.23436160   -31.93945500
N      -10.26873590   -13.44836140   -30.79745480
H       -9.26573560   -13.32636170   -30.86845400
C      -10.83073620   -13.64636140   -29.40845490
H      -11.86873630   -13.31736090   -29.46345330
C      -10.88973620   -15.10636140   -28.94345470
H       -9.87973590   -15.45636080   -28.73045350
C      -11.67273620   -15.25636100   -27.64545440
H      -11.81673620   -16.29136090   -27.31045340
H      -11.27173610   -14.77636150   -26.74445340
H      -12.64173600   -14.74336150   -27.64445500
C      -11.50373550   -16.06136130   -30.09145360
H      -12.52773570   -15.75636100   -30.31145480
H      -11.00373550   -15.97536090   -31.05645370
C      -11.47773550   -17.54236220   -29.74545480
H      -11.85473630   -18.07936100   -30.62445450
H      -10.53473570   -18.03036120   -29.47045330
H      -12.11673550   -17.77536200   -28.88445470
C      -10.18473630   -12.72736170   -28.40945430
O       -9.01473620   -12.42036150   -28.47545430
N      -10.96969437   -12.20261259   -27.45907549
H      -11.95585819   -12.46316100   -27.47015352
C      -10.62475706   -11.02015615   -26.64751686
H       -9.60093631   -10.72294873   -26.88155346
C      -11.52526034    -9.84237191   -27.06642058
H      -12.55416714   -10.04702164   -26.75026917
H      -11.21177279    -8.93927714   -26.52909220
C      -11.51712890    -9.52314973   -28.53971097
N      -10.58665746    -8.78879975   -29.22719914
C      -11.00304197    -8.76920725   -30.50853742
H      -10.49007786    -8.25653111   -31.31248724
N      -12.15845151    -9.44357188   -30.65972137
H      -12.66993722    -9.53919122   -31.53621859
C      -12.53079604    -9.94615540   -29.43269781
H      -13.41354549   -10.52377050   -29.18818046
C      -10.64754236   -11.25470322   -25.12205149
O      -10.88662494   -10.32943766   -24.36617572
N      -10.39429699   -12.47315971   -24.63396362
H      -10.15854651   -13.21073844   -25.28484058
C      -10.25182001   -12.72860673   -23.18863349
H      -11.08111320   -12.26179037   -22.65568640
H      -10.29837769   -13.79938013   -22.99846223
C       -8.92520832   -12.19034450   -22.62543145
O       -7.86991662   -12.52959852   -23.12902033
N       -8.96698635   -11.36362935   -21.57183949
H       -9.87849468   -11.09485957   -21.20750371
C       -7.81816493   -10.58602266   -21.06974827
H       -7.34144778   -10.10738023   -21.92399018
H       -8.20035305    -9.79795863   -20.42429110
C       -6.72315033   -11.35091026   -20.29976376
O       -6.38737989   -10.99334974   -19.18195921
N       -6.15358806   -12.41455701   -20.87738080
H       -6.47431515   -12.65920040   -21.81508336
C       -5.19236253   -13.30552459   -20.20451915
H       -5.62701926   -13.60563215   -19.25243777
C       -4.98728306   -14.57358703   -21.05104738
H       -4.85008851   -14.30710939   -22.10075107
H       -4.09113254   -15.08225905   -20.71017978
C       -6.08154960   -15.61201398   -20.92917766
O       -6.95054518   -15.54099971   -20.08528170
N       -5.98780189   -16.64760565   -21.72244144
H       -6.68942106   -17.38456705   -21.66955849
H       -5.20437351   -16.70047561   -22.37026674
C       -3.83216271   -12.67525559   -19.83138955
O       -3.09959814   -13.27262537   -19.05852390
N       -3.50031265   -11.47936608   -20.32274470
H       -4.14873217   -11.03054950   -20.95800091
C       -2.31000447   -10.70686666   -19.92216754
H       -1.42537716   -11.33392069   -20.03498253
C       -2.17098187    -9.50227675   -20.86562886
H       -1.33279401    -8.87213385   -20.54276197
H       -1.90525091    -9.86535374   -21.86781508
C       -3.42872992    -8.65930173   -20.94995217
C       -4.30540503    -8.83476424   -22.03319782
H       -4.03801137    -9.51421667   -22.82473592
C       -5.51753269    -8.12822429   -22.08845258
H       -6.17866419    -8.25543418   -22.93317720
C       -5.87147287    -7.26321197   -21.04020935
H       -6.80888938    -6.72407414   -21.07518683
C       -4.99940293    -7.09244812   -19.95087092
H       -5.27315043    -6.43711240   -19.13763504
C       -3.76927231    -7.76863452   -19.91546710
H       -3.09685842    -7.61355751   -19.08354969
C       -2.34160786   -10.21938670   -18.45697972
O       -1.33396552    -9.75168274   -17.95609266
N       -3.49050600   -10.30518299   -17.77431016
H       -4.31317014   -10.63687373   -18.26726320
C       -3.66158634    -9.86536996   -16.38634893
H       -3.34994009    -8.82037582   -16.33483252
C       -5.16199020    -9.92805253   -16.05281348
H       -5.69400862    -9.30778917   -16.77466828
H       -5.49832124   -10.95455215   -16.18689343
C       -5.55583838    -9.46906899   -14.63955339
H       -6.63351787    -9.58293075   -14.51782574
H       -5.07375386   -10.10627419   -13.89947621
C       -5.17474900    -8.01820022   -14.36492865
O       -4.06439359    -7.73512441   -13.96845009
N       -6.06832515    -7.07508778   -14.57660366
H       -5.81674890    -6.11635406   -14.33615526
H       -6.99581642    -7.28981157   -14.93737461
C       -2.77765876   -10.66848410   -15.40553300
O       -2.75926858   -11.89439506   -15.42083074
N       -2.04208250    -9.95039567   -14.54906842
H       -2.17088991    -8.94075283   -14.55889846
C       -0.94152203   -10.47750147   -13.72829444
H       -0.55515669   -11.37719028   -14.20319567
H       -0.13766451    -9.74414000   -13.71106798
C       -1.28586267   -10.83960828   -12.27820207
O       -0.39333323   -11.11444245   -11.48986158
N       -2.57173590   -10.88636110   -11.91845420
H       -3.26773600   -10.78836150   -12.64745430
C       -3.03573580   -11.26736160   -10.56345460
H       -2.66173600   -10.51236150    -9.87145420
C       -4.54873610   -11.28336140   -10.45245460
H       -4.79673580   -11.97636130    -9.64845370
C       -5.12873600    -9.95236110   -10.17245390
H       -6.22373580    -9.94336130   -10.11445430
H       -4.71273610    -9.60636140    -9.21845440
H       -4.79073570    -9.24536130   -10.94045450
O       -5.16073610   -11.71936130   -11.65545460
H       -5.95173600   -12.23536110   -11.48645400
C       -2.53273580   -12.62936120   -10.08745380
O       -2.39773580   -12.77036090    -8.87945460
N       -2.13373590   -13.67736150   -10.89545440
C       -2.51773600   -13.84836100   -12.28245450
H       -1.71873590   -13.55936150   -12.97545430
H       -3.47073600   -13.39636140   -12.58545400
C       -2.77073600   -15.35736080   -12.33145430
H       -2.80273580   -15.84336090   -13.31445410
H       -3.68773600   -15.48236080   -11.74145410
C       -1.57173600   -15.82536130   -11.53845410
H       -0.65173590   -15.73436160   -12.12945460
H       -1.60273590   -16.89436150   -11.29545400
C       -1.55073600   -14.89536090   -10.35245420
H       -2.16673590   -15.32836150    -9.56445410
C       -0.03173590   -14.71336080    -9.96245380
O        0.41026410   -15.46636100    -9.09145450
N        0.74726410   -13.70636080   -10.44245430
H        0.27826410   -13.10536100   -11.10945420
C        2.16026400   -13.35636140   -10.02645400
H        2.71026400   -14.26536080    -9.78645420
C        2.86026410   -12.67936130   -11.22145460
H        2.27926400   -11.77236080   -11.38545420
C        4.31226400   -12.33136080   -11.00745390
H        4.75226400   -11.69936080   -11.78845410
H        4.47626400   -11.70736120   -10.12045380
H        4.92226410   -13.22736170   -10.83545400
C        2.80326410   -13.50836090   -12.53645420
H        3.70926400   -13.41836170   -13.13645460
H        2.75326420   -14.55936150   -12.25145440
C        1.62226400   -13.23936080   -13.45745370
H        0.66126410   -13.46236130   -12.97945400
H        1.54926410   -12.18136120   -13.73845390
H        1.62326410   -13.87436100   -14.35245420
C        2.03126410   -12.50836090    -8.81645390
O        2.83326410   -12.59336090    -7.94745400
N        1.15426410   -11.51836110    -8.81345460
H        0.41526410   -11.43536090    -9.50145440
C        1.17826400   -10.54936120    -7.76045420
H        2.14326410   -10.07836150    -7.57245400
H        0.43426410    -9.79636100    -8.02045440
C        0.80326410   -11.21636100    -6.37645440
O        1.57226410   -11.27736090    -5.43445400
N       -0.40373590   -11.81736090    -6.27945420
H       -1.09073590   -11.67836090    -7.01145410
C       -0.81873590   -12.46436120    -5.03345390
H       -0.70273590   -11.79536150    -4.18045430
C       -2.32573580   -12.80536080    -5.14745430
H       -2.54673600   -13.36736110    -6.05445430
C       -2.84273600   -13.57336140    -3.92945410
H       -2.21473600   -14.46636100    -3.82045410
H       -2.60773590   -12.92236140    -3.07845430
H       -3.90273590   -13.84936140    -3.87945410
C       -3.20173600   -11.55736160    -5.09545420
H       -3.15373590   -11.07836150    -4.10945420
H       -2.97673580   -10.84736160    -5.90045400
H       -4.26473570   -11.80636120    -5.20045420
C       -0.01273590   -13.76436140    -4.60245420
O        0.44126410   -13.86536120    -3.48745420
N        0.33426410   -14.64936160    -5.53345390
H        0.06426410   -14.52636150    -6.50245430
C        1.13326410   -15.83236120    -5.08645440
H        0.69626410   -16.21936040    -4.16645430
C        1.05526410   -17.00336070    -5.99845410
H        1.48126410   -17.87336160    -5.49945400
H        0.00726410   -17.23736190    -6.18645430
O        1.69026410   -16.82636070    -7.19045400
H        1.30526410   -16.13036160    -7.72845410
C        2.60426400   -15.39136120    -4.74545430
O        3.24926400   -16.16636090    -4.02045390
N        3.20226410   -14.22736170    -5.20845410
H        2.57226420   -13.60236170    -5.69745400
C        4.50926400   -13.71536160    -4.83645440
H        5.18026400   -14.53236100    -4.57045410
C        5.11426400   -12.81836130    -5.90045400
H        4.47226430   -12.03336140    -6.29945420
H        5.85726400   -12.22036170    -5.37245420
C        5.71326400   -13.58236120    -7.03645420
H        5.05626390   -14.11936090    -7.72145410
H        6.07126430   -12.82136150    -7.73045400
S        7.22026400   -14.59636120    -6.64145420
C        6.33926390   -16.20636180    -6.42845440
H        5.74626400   -16.35436060    -7.33945420
H        7.10226390   -16.95836070    -6.19445420
H        5.67826410   -16.16536140    -5.55345440
C        4.39926390   -12.91936110    -3.57245420
O        5.32526400   -12.91736130    -2.82945420
N        3.25626400   -12.30836110    -3.30045410
H        2.59426400   -12.33436110    -4.06645390
C        3.06526400   -11.56636140    -2.08145430
H        3.98726420   -11.04536150    -1.82245420
C        1.95726410   -10.55636120    -2.28645420
H        0.98326410   -10.88536170    -2.64845420
H        1.60726400   -10.32736110    -1.28045420
C        2.20726420    -9.28936100    -2.99845410
O        3.37726400    -8.92836090    -3.28345420
O        1.24326410    -8.51436140    -3.13645410
C        2.91126420   -12.48736100    -0.87045420
O        3.63526420   -12.26536080     0.08754580
N        2.13026400   -13.56636140    -0.94945420
H        1.57126400   -13.69036100    -1.78445410
C        2.03026410   -14.71336080    -0.09945420
H        1.96326410   -14.39136120     0.94054590
C        0.99026410   -15.67936130    -0.60445420
H        1.06726410   -15.99636170    -1.64445410
H        1.18826410   -16.60436060    -0.06345420
C       -0.43473590   -15.12436100    -0.43545420
O       -0.68973590   -14.26136110     0.32554580
N       -1.38173590   -15.62736130    -1.14145420
H       -2.34173580   -15.33536150    -0.99945410
H       -1.15673590   -16.42036060    -1.72845410
C        3.38426400   -15.43736170    -0.03245420
O        3.78126410   -15.95536140     0.96954580
N        4.12526420   -15.60136130    -1.14945410
H        3.61026410   -15.31836130    -1.97445420
C        5.40726420   -16.26836200    -1.17345420
H        5.35426430   -17.26336100    -0.73045410
C        5.95826390   -16.57836150    -2.55945420
H        5.90826420   -15.66936110    -3.15945410
C        7.42226410   -17.03636170    -2.48245410
H        8.05326370   -16.25236130    -2.04545430
H        7.55426410   -17.99836160    -1.97045420
H        7.86226420   -17.34236150    -3.43845420
O        5.16226390   -17.60036090    -3.10945420
H        4.34726430   -17.21036150    -3.43345430
C        6.40926410   -15.54936120    -0.34645420
O        7.09626390   -16.19336130     0.44054580
N        6.60826400   -14.23136140    -0.49145420
H        6.02826400   -13.71836090    -1.14445410
C        7.49926420   -13.35136130     0.25154580
H        8.49526410   -13.77236080     0.11854580
C        7.39426420   -11.90836140    -0.21445420
H        7.36626390   -11.90736100    -1.30445420
H        6.44026420   -11.47136120     0.07854580
C        8.49526410   -11.03836150     0.40054580
H        8.29526420   -10.68936160     1.41354580
H        9.39526370   -11.65236090     0.37654580
C        8.72026440    -9.89736080    -0.61745420
H        9.60826400    -9.35536100    -0.28945420
H        8.91726400   -10.35036090    -1.58845410
N        7.50426390    -9.03236100    -0.69245420
H        7.33226390    -8.47236160     0.12954580
C        6.51926420    -8.94136140    -1.63945410
N        6.52326390    -9.68936160    -2.70345430
H        7.40226410   -10.14736080    -2.90045430
H        5.73826410    -9.76936150    -3.33445410
N        5.47326420    -8.24236110    -1.56745420
H        5.27226400    -7.49536130    -0.91845420
H        4.76126380    -8.27436160    -2.28345420
C        7.18326430   -13.42336080     1.72854580
O        8.11826420   -13.69536110     2.44954590
N        5.91326430   -13.35736080     2.11354590
H        5.27926400   -13.30036160     1.32554580
C        5.48926400   -13.37336160     3.47554590
H        5.96726420   -12.57136150     4.03754570
C        3.96126410   -13.09736160     3.53054590
H        3.82626410   -12.06836130     3.19754580
H        3.35626410   -13.72436140     2.87554570
C        3.38126400   -13.18836120     4.99554590
H        3.56626420   -14.21236130     5.32054570
C        4.07026390   -12.23636150     5.99254560
H        5.04426380   -12.67536160     6.24154570
H        4.19926400   -11.22736170     5.57954600
H        3.40826420   -12.11936090     6.85954570
C        1.87326410   -12.98536110     5.00254580
H        1.56626400   -11.97636130     4.70154570
H        1.34726410   -13.75136090     4.41954570
H        1.48426410   -13.03136160     6.02754590
C        5.91526410   -14.75336170     4.10054590
O        6.57026390   -14.71636100     5.13354590
N        5.74326420   -15.86136150     3.35854580
H        5.17926410   -15.78636170     2.52054570
C        6.11326410   -17.17436220     3.87454580
H        5.75426390   -17.36836050     4.88554570
C        5.45726390   -18.31836130     3.08454590
H        4.40226410   -18.07736210     2.90454580
H        5.77026410   -18.27236180     2.03454590
H        5.52926400   -19.30236050     3.56454590
C        7.69926400   -17.32736210     3.93254590
O        8.18426420   -17.89636040     4.89354560
N        8.48426440   -16.64536090     3.08154580
H        8.04926400   -16.10036090     2.34754590
C        9.97726440   -16.56436160     3.20254590
H       10.25226400   -17.61836050     3.14554570
C       10.60626410   -15.79736140     1.95354580
H       10.10026450   -14.84136100     1.81354580
C       12.11326410   -15.47136120     2.03154590
H       12.36126420   -15.16336150     3.05454590
H       12.73926450   -16.31536100     1.71654580
H       12.44926450   -14.69236090     1.33654580
C       10.33926390   -16.60336110     0.70754580
H       11.00126360   -17.46636200     0.77754580
H        9.31726360   -16.97036170     0.61354580
C       10.69626430   -15.88736150    -0.60545410
H       10.37026410   -16.47436140    -1.47245420
H       10.25526430   -14.88436130    -0.55445410
H       11.78426360   -15.80136110    -0.71745420
C       10.34626390   -15.90536120     4.51754570
O       11.20026400   -16.33436200     5.29754590
N        9.63726430   -14.79036140     4.76454590
H        8.86726380   -14.48336120     4.18254570
C        9.83126450   -13.96336080     5.93854570
H       10.90826420   -13.80036160     5.92154600
C        9.04726410   -12.62036130     5.82454590
H        9.14426420   -11.91236110     6.65654560
H        9.43726440   -12.05036160     4.97154570
H        7.98326400   -12.71036150     5.57254600
C        9.49426360   -14.71036150     7.20554590
O       10.26026440   -14.66336150     8.19954590
N        8.37426380   -15.44236090     7.18454600
H        7.76926420   -15.43636130     6.37254570
C        8.07726380   -16.37436100     8.32854560
H        7.96926400   -15.85936160     9.28254600
C        6.63726430   -16.93036080     8.17554570
H        5.91026400   -16.13636210     7.96754600
H        6.79326390   -17.54936220     7.28354600
H        6.25726410   -17.51936150     9.01854610
C        9.14326380   -17.53136060     8.54254630
O        9.52526380   -17.83736040     9.64554600
N        9.63326450   -18.16836170     7.48954580
H        9.35926440   -17.82936100     6.57554580
C       10.76226430   -19.10736080     7.46854590
H       10.45826440   -19.89936070     8.15354540
C       11.09126380   -19.70636180     6.08154580
H       11.29326440   -18.83536150     5.45854570
C       12.39926430   -20.55636220     6.23654600
H       12.59926410   -21.11036110     5.31154580
H       13.30126380   -19.93336110     6.20854570
H       12.39926430   -21.22136120     7.10954570
C        9.93326380   -20.57236100     5.49454590
H       10.09426400   -21.52236180     6.00454570
H        8.96726420   -20.12036130     5.71954580
C       10.09626390   -20.74436190     3.97554590
H       10.35326390   -19.77136040     3.54054590
H       10.90726380   -21.44836040     3.75054570
H        9.19126420   -21.12636180     3.48654580
C       12.04926400   -18.41736220     8.15254590
O       12.72526450   -19.00736050     9.00554560
N       12.31826400   -17.17336080     7.73354580
H       11.81926440   -16.74236110     6.96554570
C       13.39326380   -16.41536140     8.23754600
H       14.30826380   -17.00236130     8.16654590
H       13.49426360   -15.41736130     7.81054590
C       13.28726390   -16.14336200     9.75254630
O       14.14026450   -16.45436100    10.55154610
N       12.16026400   -15.55936150    10.17454620
H       11.48926450   -15.30236150     9.46054550
C       11.90226360   -15.17836090    11.63154600
H       12.65826420   -14.44936080    11.92154600
C       10.51426410   -14.47136120    11.78454590
H       10.59326360   -13.65336130    11.06754590
H        9.87526420   -15.30436130    11.49154570
C       10.02726360   -13.97836110    13.13454630
H        8.96826360   -13.75436120    13.00854590
H       10.17426400   -14.76036170    13.87854580
C       10.76826380   -12.69436170    13.51554580
H       10.59726430   -12.42436120    14.55854610
H       11.85626410   -12.76036170    13.53354550
C       10.44126420   -11.49036120    12.55254550
H       10.98826410   -10.56736090    12.74454590
H       10.67226410   -11.70536140    11.50954630
N        8.98826410   -11.03136160    12.68154620
H        8.36426450   -11.81736090    12.56954570
H        8.76426410   -10.55936150    13.54554560
H        8.80226420   -10.32036110    11.98754600
C       12.10226440   -16.43136220    12.52854540
O       12.44426440   -16.21136090    13.67154600
N       11.88026430   -17.68436050    12.00854590
H       11.62626360   -17.73736190    11.02954580
C       12.13626380   -18.92836190    12.74154570
H       11.80526450   -18.67436220    13.74854560
C       11.30826380   -20.08136180    12.09954550
H       10.23126410   -19.94236180    12.19554620
H       11.53726390   -20.07336040    11.03354550
C       11.67126370   -21.52936170    12.56754590
H       12.75526430   -21.57436180    12.66954610
C       11.07126430   -21.76936150    13.92454620
H       11.37726400   -22.75836180    14.28754620
H       11.45426370   -21.01636120    14.62454610
H        9.97526450   -21.80536080    13.96154590
C       11.18226430   -22.65236090    11.70154570
H       10.09026430   -22.74836160    11.65454580
H       11.50526430   -22.44736100    10.67354580
H       11.64426420   -23.62636180    11.90254590
C       13.66426370   -19.20336150    12.79954620
O       14.19026370   -19.21836090    13.93254570
N       14.51426410   -19.30236050    11.74254610
H       14.13126370   -19.31536100    10.80554580
C       15.96626380   -19.55536080    11.87954620
H       16.07026480   -20.43236160    12.51954560
C       16.50726320   -19.89536090    10.55954550
H       17.58526420   -19.84536170    10.70954610
H       16.15526390   -20.81336210    10.08954620
C       16.32226370   -18.84536170     9.42654610
H       15.28026390   -18.79836080     9.10854630
H       16.40726470   -17.82836150     9.80954550
S       17.29826350   -19.08036040     7.95654580
C       16.35426330   -20.40636060     7.20454600
H       15.35026450   -20.05136110     6.94154600
H       16.77826500   -20.64536090     6.22154570
H       16.14726450   -21.25436210     7.86954590
C       16.74126430   -18.38036160    12.62454610
O       17.86226460   -18.59636120    13.11454580
N       16.19726370   -17.17136190    12.53954600
H       15.34226420   -17.09036060    12.00254630
C       16.55226330   -15.95136170    13.31254580
H       17.58226390   -15.66136170    13.10454560
C       15.66526410   -14.75736140    13.09354590
H       16.08526420   -14.12736130    12.29854580
H       14.67526440   -15.18336110    12.89154620
C       15.50526430   -13.88636110    14.30054570
C       14.50926400   -14.14436150    15.23654560
H       13.76926420   -14.91936110    15.10054590
C       14.42026420   -13.29336170    16.36054610
H       13.65226360   -13.46236130    17.09954640
C       15.31726360   -12.18536090    16.49454500
H       15.34026430   -11.56436160    17.37754630
C       16.37726400   -11.99136160    15.55454540
H       17.10626410   -11.21836090    15.75154590
C       16.43526460   -12.78836150    14.42854600
H       17.18926430   -12.49936100    13.71154590
C       16.62826350   -16.35836220    14.80454540
O       17.65526390   -16.11036110    15.42654610
N       15.56826400   -17.04936220    15.23054600
H       14.76726440   -17.05536080    14.61054610
C       15.44026370   -17.60636140    16.59954640
H       15.91626450   -16.89636040    17.27454570
C       13.96426390   -17.69936180    16.98854640
H       13.73526380   -18.23936080    17.91554640
H       13.49626450   -16.70936200    17.05854610
H       13.50126360   -18.29636190    16.19354630
C       16.25326350   -18.86636160    16.96954540
O       16.86826320   -18.93036080    18.01254650
N       16.31726460   -19.76436040    15.98854540
H       15.72526450   -19.66736220    15.17154600
C       17.07726480   -21.05336190    16.19554520
H       16.76826480   -21.54336170    17.11854550
C       16.74826430   -22.01436040    15.03354550
H       17.11726380   -21.50136180    14.14554600
H       17.28826330   -22.93336110    15.26154610
C       15.25326440   -22.35836220    14.94154550
H       14.92426400   -22.60136030    15.95154570
H       14.62326430   -21.51936150    14.64554600
C       15.09526440   -23.59736060    14.06054590
O       15.88926410   -23.86636160    13.19154550
N       14.05926420   -24.31436160    14.27554610
H       14.12826440   -25.30536080    14.07754610
H       13.40226360   -24.11636160    15.02054600
C       18.53726390   -20.71636200    16.27854540
O       19.19926450   -21.14736180    17.20954510
N       19.06026460   -19.86836050    15.39354610
H       18.47426410   -19.36936190    14.73454570
C       20.45426370   -19.42536160    15.54554560
H       21.10326390   -20.30036160    15.57554630
C       20.96326450   -18.73736190    14.25654600
H       21.06426430   -19.57736210    13.55754570
H       20.22826390   -18.01936150    13.87254620
C       22.35826490   -18.04736140    14.39654540
C       22.47426410   -16.65736200    14.58354570
H       21.54026410   -16.12336160    14.67454620
C       23.70126340   -16.01736070    14.59054570
H       23.83026310   -14.98136140    14.86554620
C       24.85226440   -16.71036150    14.55654620
H       25.82026480   -16.22936060    14.55254550
C       24.76126480   -18.08736040    14.27754590
H       25.65226360   -18.69336130    14.19754600
C       23.57226370   -18.77636150    14.32254600
H       23.67126460   -19.85036090    14.26654620
C       20.75026320   -18.58236120    16.87354660
O       21.71526340   -18.78436090    17.58054540
N       19.83426480   -17.65736200    17.16054530
H       19.00726320   -17.66136170    16.57554630
C       19.90126420   -16.90936090    18.39054490
H       20.87826350   -16.42536160    18.40254590
C       18.75326350   -15.91636090    18.41754530
H       17.81626320   -16.43836210    18.22654530
H       18.77226450   -15.40736100    19.38154600
O       18.97526360   -14.97936150    17.40354540
H       18.62626460   -15.40836140    16.61854550
C       19.85526470   -17.76536180    19.69654660
O       20.20726390   -17.21936040    20.70454600
N       19.29826350   -18.95436100    19.77954670
H       18.65126420   -19.19636150    19.03854560
C       19.41126440   -19.89536090    20.93254660
H       19.39426420   -19.41636090    21.91154670
C       18.22626500   -20.88536070    20.97854610
H       17.31126400   -20.40736200    20.62754630
H       18.36026380   -21.76436040    20.34854510
C       17.92726330   -21.34436040    22.39854620
H       18.77026370   -21.74936100    22.95854570
H       17.64726450   -20.46536060    22.97954560
C       16.85126500   -22.40136150    22.58254620
O       16.20726390   -22.80536080    21.57554630
O       16.60626410   -22.75636100    23.73054500
C       20.71926500   -20.63736150    21.03654670
O       21.37726400   -20.61736110    22.01454540
N       21.15726470   -21.25836180    19.91954610
H       20.55026440   -21.19936180    19.11054610
C       22.44826320   -21.95436100    19.71454620
H       22.40426450   -22.90636060    20.24454500
C       22.59926410   -22.37236210    18.22554590
H       21.75026320   -22.98936080    17.93154530
H       22.56226350   -21.48836140    17.58854680
C       23.77626420   -23.25536160    17.80554580
H       24.69926450   -22.87736130    18.24654580
C       23.59626390   -24.72336200    18.18854520
H       24.46026420   -25.28136060    17.80654530
H       23.72126390   -24.84536170    19.27154540
H       22.61026380   -25.05936050    17.84354590
C       24.02826500   -23.22836110    16.26554490
H       24.16626360   -22.17636110    15.98554610
H       24.92726330   -23.81636050    16.04254530
H       23.05326460   -23.60736080    15.93554590
C       23.72226330   -21.37236210    20.24754520
O       24.60626410   -22.03936200    20.78654670
N       23.86526490   -20.01936150    20.20054630
H       23.05326460   -19.52836040    19.84454540
C       25.10126500   -19.20336150    20.64454650
H       25.93926430   -19.89936070    20.66754530
C       25.31526370   -18.02636150    19.63754650
H       26.29026410   -17.54936220    19.73954580
C       25.32126430   -18.45136070    18.20854570
H       25.85926440   -19.38836100    18.01954650
H       24.29526330   -18.57836150    17.84354590
H       25.86226460   -17.72136120    17.59354590
C       24.27626420   -16.94936180    19.81954570
H       24.37526320   -16.39936070    20.76354600
H       24.39926340   -16.27436070    18.96354680
H       23.23626330   -17.27936170    19.70354650
C       24.83826450   -18.63236050    22.02754590
O       25.79626460   -18.22836110    22.62254520
N       23.70826340   -18.82636070    22.69454570
H       23.08426480   -19.50736050    22.27854540
C       23.45626450   -18.26936150    24.05354500
H       24.13326450   -17.42236140    24.16954610
C       22.05626490   -17.71036150    24.15954590
H       21.84426500   -17.15336040    23.24654580
H       21.46326450   -18.62336160    24.20954510
C       21.79926490   -16.84636120    25.35554500
O       22.52926450   -16.72636030    26.29854580
N       20.71926500   -16.12836070    25.31754490
H       20.44926450   -15.52636150    26.08654590
H       20.27726360   -16.09736060    24.40654560
C       23.90126420   -19.24036220    25.23854640
O       23.24926380   -20.23136140    25.52354620
N       24.99926380   -18.88936040    25.95354650
H       25.56826400   -18.10936160    25.64454650
C       25.48426440   -19.56836130    27.18254660
H       25.86326410   -20.56136130    26.93954660
C       26.67726330   -18.84636120    27.74654580
H       26.94326400   -19.31236080    28.69454570
H       27.46926500   -18.89936070    26.99954610
C       26.33426480   -17.31736180    28.02854540
O       25.95926480   -16.89936070    29.16354560
O       26.47426410   -16.53936200    27.07054520
C       24.44426350   -19.72636030    28.30154610
O       24.53326420   -20.68836210    29.00554660
N       23.42526440   -18.94936180    28.33854680
H       23.38526340   -18.12836070    27.74654580
C       22.38826370   -19.17636110    29.24454500
H       22.66726490   -19.41336060    30.27154540
C       21.54326440   -17.87636180    29.26654620
H       21.41526410   -17.46336170    28.25854490
H       20.51126480   -18.16436200    29.50354580
C       21.99226380   -16.83436200    30.25854490
C       22.90226360   -15.79336170    29.94654660
H       23.42726330   -15.84936140    29.00354580
C       23.19826320   -14.84836100    30.91154670
H       23.93226430   -14.10636140    30.63654520
C       22.63426400   -14.77136140    32.15054700
H       22.90126420   -14.03736110    32.89654540
C       21.77026370   -15.83536150    32.52054600
H       21.23226360   -15.76336100    33.45454410
C       21.43526460   -16.82236100    31.52654650
H       20.84626390   -17.67536160    31.82954600
C       21.43926430   -20.38236050    28.81954570
O       20.78226470   -20.87436100    29.66454510
N       21.31126400   -20.73436160    27.53454590
H       22.12126350   -20.45136070    26.99754520
C       20.22626500   -21.56336210    26.98254590
H       19.75526430   -22.03936200    27.84254650
C       19.12626460   -20.75936130    26.33254620
H       19.31726460   -20.46036150    25.29454610
H       18.22826390   -21.38136100    26.22354510
C       18.73826410   -19.55536080    27.16354560
C       18.12026410   -19.65336040    28.43354610
H       18.11526490   -20.61836050    28.91854670
C       17.67026330   -18.55636220    29.17254640
H       17.32226370   -18.72336200    30.18054580
C       17.78926470   -17.22036170    28.61854550
O       17.49726490   -16.11736110    29.35954670
H       17.25326350   -15.37936120    28.79554560
C       18.20226480   -17.18036080    27.27054600
H       18.35726360   -16.21936040    26.80354500
C       18.69026370   -18.30536080    26.50654600
H       19.10726360   -18.22036170    25.51354600
C       20.71426390   -22.63736150    26.09254650
O       19.92526440   -23.51036070    25.80054660
N       21.92326350   -22.63036160    25.48654560
H       22.62626460   -21.90836140    25.59154510
C       22.50926400   -23.57536130    24.47554590
H       21.71626470   -23.79236220    23.75954630
C       23.59126470   -22.88336180    23.63454630
H       23.85226440   -23.50336070    22.77654650
H       23.14726450   -21.99436190    23.18854520
C       24.89226340   -22.59036060    24.42354580
O       25.06026460   -22.95536040    25.54054640
N       25.79526330   -21.88636210    23.80854610
H       26.68326380   -21.81736180    24.29054640
H       25.74326320   -21.74136160    22.80754660
C       22.99626350   -24.97836110    24.97954560
O       23.70126340   -25.65836140    24.26354600
N       22.63126370   -25.42436220    26.20054630
H       21.96426390   -24.82836150    26.67554660
C       22.99326320   -26.80136110    26.65654560
H       22.65126420   -26.81936070    27.69154550
C       22.14126400   -27.84636120    25.84854510
H       22.16326330   -27.65436170    24.77654650
H       22.45826340   -28.85936160    26.09854510
C       20.70726390   -27.79336170    26.29454610
O       20.31826400   -27.22736170    27.25054550
N       19.86326410   -28.51836200    25.58754540
H       18.88726430   -28.24536130    25.56554600
H       20.23926350   -29.08536150    24.83654590
C       24.52926450   -27.08336070    26.57954600
O       24.98926350   -28.00936130    25.90354540
N       25.34726330   -26.19936180    27.18754580
H       24.82226370   -25.58836170    27.80154610
C       26.77626420   -26.45036130    27.39654540
H       27.09626390   -25.91036030    28.28754620
H       26.96026420   -27.50636100    27.59554670
C       27.65226360   -26.05136110    26.19454570
O       28.88526340   -26.13736150    26.24554630
N       27.04526330   -25.65536120    24.98854640
H       26.06226350   -25.41036030    24.99254610
C       27.88426400   -24.95736120    24.03354640
H       28.71126370   -25.65536120    23.90454670
C       27.13826370   -24.76936150    22.67254640
H       26.10826490   -24.47036170    22.87054630
H       27.62626460   -24.01836200    22.05154610
C       27.06726460   -26.13436130    21.88054660
H       26.83326340   -26.95736120    22.55554580
C       25.85426330   -26.17936130    20.91654590
H       25.04326440   -25.77036090    21.53154560
H       26.01126480   -25.56236080    20.02254680
H       25.52926450   -27.19536210    20.66254620
C       28.40126420   -26.49036220    21.25854490
H       28.30226330   -27.42136190    20.68654630
H       28.68226430   -25.65236090    20.60954670
H       29.15926360   -26.59736060    22.04354670
C       28.62726400   -23.72236060    24.63954540
O       27.95726390   -22.93236160    25.30454640
N       29.88626480   -23.36436080    24.34254650
C       31.00526430   -24.08736040    23.60554500
H       30.54926490   -24.64436150    22.77754590
H       31.39326480   -24.76136210    24.37954520
C       31.98026470   -23.07536130    23.07654570
H       31.70726390   -22.52836040    22.16654590
H       32.95326230   -23.56336210    22.94054600
C       31.97626500   -22.18336110    24.41854670
H       32.41426470   -21.19436070    24.23554610
H       32.58626560   -22.56736180    25.24654580
C       30.42026330   -22.09836200    24.79054640
H       30.23826410   -22.03336140    25.86354640
C       29.67326350   -20.87336160    24.25554660
O       29.03626440   -20.89736180    23.23354530
N       29.76026340   -19.76236150    24.96454620
H       30.33726500   -19.83136180    25.79454610
C       29.19526480   -18.42836190    24.71654510
H       28.11426350   -18.55936050    24.65954590
C       29.61826320   -17.53636170    25.96154590
H       29.42626380   -18.09436040    26.87754630
H       30.68126490   -17.29936220    25.99854660
O       28.79826350   -16.43736080    25.85854530
H       27.91726490   -16.62236210    26.19254490
C       29.65326500   -17.83836170    23.41154670
O       30.86426350   -17.90036200    23.15554620
N       28.74926380   -17.42836190    22.41754530
H       27.75626370   -17.45336150    22.61254500
C       29.11726380   -16.98736190    21.08054540
H       28.11926460   -16.70136070    20.74854660
C       29.81126400   -15.63436130    21.24654580
H       30.81926350   -15.88436130    21.57854650
H       29.76026340   -15.13136100    20.28054620
C       29.43326380   -14.72236160    22.39954570
O       28.32626340   -14.27836130    22.54954530
N       30.32326320   -14.41436100    23.33554650
H       29.98426440   -13.74036120    24.01154520
H       31.17326350   -14.95536140    23.44554520
C       29.79626460   -17.96336170    20.09254650
O       30.38626480   -17.54336170    19.16954610
N       29.90126420   -19.25036050    20.48254590
H       29.50426480   -19.51836200    21.37554550
C       30.63126370   -20.36336140    19.80554580
H       30.54926490   -21.15736200    20.54754640
C       29.89826390   -20.79436110    18.49054530
H       30.04526330   -20.07636070    17.68354610
H       30.36726380   -21.71636200    18.14854620
C       28.39826390   -21.10236170    18.61954500
H       27.99826430   -20.10136030    18.77654650
C       27.82526400   -21.51836200    17.21454620
H       28.12126350   -20.76136210    16.47754670
H       28.30926320   -22.44236180    16.87254520
H       26.73526380   -21.63736150    17.23654560
C       27.99326320   -22.12636180    19.69054600
H       28.12126350   -21.65536120    20.67254640
H       26.98426440   -22.55336190    19.63454630
H       28.62726400   -23.02036090    19.65054510
C       32.14626310   -20.07336040    19.64154620
O       32.74426270   -20.48236080    18.61654660
N       32.78226470   -19.67536160    20.74654580
H       32.17626570   -19.29836080    21.46554570
C       34.26226430   -19.50536160    20.81254580
H       34.78426360   -19.23336220    19.89454650
C       34.52926250   -18.36436080    21.87154580
H       33.96526340   -18.59736060    22.77554510
H       35.56526570   -18.20936200    22.17054560
O       34.07226560   -17.18736080    21.26454540
H       34.76326370   -16.82436180    20.70654680
C       34.98226550   -20.79836080    21.29754640
O       34.40326310   -21.75336070    21.81254580
N       36.33626560   -20.84436040    21.27354620
H       36.87926480   -20.05036160    20.95654680
C       37.13126370   -22.01836200    21.70354650
H       36.64426420   -22.28836060    22.64054490
H       37.15826420   -22.77236180    20.91654590
C       38.57026290   -21.62236210    22.20154570
O       39.35726550   -22.35536190    22.71354680
N       38.96126560   -20.33436200    22.13154600
H       38.30126570   -19.72736170    21.65954590
C       40.29926300   -19.72236060    22.60454560
H       41.04526520   -20.33036040    22.09154510
H       40.22026440   -18.68136220    22.29054640
C       40.61126330   -19.83436200    24.06354520
O       39.79726410   -20.06636050    24.86954500
N       41.93426510   -19.85036090    24.29654500
H       42.54826350   -19.88136100    23.49154660
C       42.57426450   -20.20736120    25.57754520
H       42.16226580   -21.13636210    25.96954540
C       44.10026550   -20.24536130    25.48054500
H       44.37226490   -20.96836090    24.71154590
H       44.46726230   -19.25636100    25.20254520
C       44.69926450   -20.66236110    26.82754520
H       44.34826280   -20.00336070    27.62254520
H       44.49826430   -21.69336130    27.11954500
C       46.20426560   -20.52936170    26.77354620
H       46.73026280   -21.37736130    27.21254540
H       46.49026490   -20.47636030    25.72354510
N       46.68226240   -19.33436200    27.44054600
H       46.71926500   -19.43436050    28.44454570
C       47.08026500   -18.16636090    26.89054490
N       47.23526380   -18.05736160    25.62254520
H       46.93926240   -18.80936050    25.01654620
H       47.40926360   -17.17136190    25.16954610
N       47.48626330   -17.20736120    27.71654510
H       47.90826420   -17.34736060    28.62354660
H       47.72226330   -16.32636070    27.28254510
C       42.08926390   -19.17136190    26.66054530
O       41.79226300   -19.54936220    27.80554580
N       42.07626340   -17.88236050    26.32554630
H       42.49326320   -17.67536160    25.42654610
C       41.73726270   -16.82136150    27.16554640
H       41.70326230   -17.16436200    28.19954490
C       42.77826310   -15.68036080    27.17154500
H       43.73126220   -16.18136220    27.34254650
H       42.74126430   -15.14236160    26.22354510
C       42.46426390   -14.66436100    28.26954650
O       41.44626240   -14.62336160    28.89454650
N       43.38426590   -13.75636100    28.48954580
H       43.38526540   -13.07736110    29.24154660
H       44.22126390   -13.90136150    27.93754580
C       40.36626430   -16.29036140    26.65754510
O       40.38626480   -15.61636160    25.61954500
N       39.22226330   -16.44536210    27.36654660
C       39.10126500   -17.41536140    28.41554640
H       39.69926450   -17.05336190    29.26054570
H       39.38726430   -18.43036080    28.11354640
C       37.57926560   -17.54436110    28.66354560
H       37.36026380   -17.79536060    29.70854570
H       37.10126500   -18.32336040    28.05654530
C       36.96926500   -16.23536110    28.14454650
H       37.13326260   -15.49036120    28.93254660
H       35.92426300   -16.39936070    27.85454560
C       37.89926530   -15.96636100    26.93854520
H       37.58126450   -16.50636100    26.04654500
C       37.84426500   -14.45236110    26.59154510
O       37.05026250   -14.00436120    25.80254550
N       38.73526380   -13.67636110    27.25754550
H       39.51826480   -14.09936140    27.74054530
C       38.78826520   -12.23936080    27.09254650
H       37.84026340   -11.82236100    27.43254660
C       39.83426280   -11.72636130    28.02054600
H       40.80326460   -12.17236140    27.79854580
H       39.94026570   -10.65536120    27.85154530
O       39.49426270   -11.99436090    29.37854580
H       39.98926540   -11.34136100    29.87954520
C       39.09826280   -11.73236080    25.65854640
O       38.72026440   -10.63336090    25.37154580
N       39.65226360   -12.60736080    24.79954530
H       39.71326450   -13.58536150    25.05454640
C       40.16126250   -12.29736140    23.47854610
H       39.84826280   -11.28436090    23.22554590
C       41.71026230   -12.15836140    23.47154620
H       42.12026600   -13.08136080    23.88054660
H       42.08226390   -12.06236170    22.45154570
C       42.38726430   -11.00736140    24.31754490
H       42.01926420   -10.97636130    25.34354590
C       43.96926500   -11.24436090    24.35654640
H       44.19826510   -12.18136120    24.87954520
H       44.46126560   -11.35436150    23.38254550
H       44.54826350   -10.49936100    24.91654590
C       42.23426440    -9.66236110    23.63454630
H       41.17726520    -9.37536140    23.58454510
H       42.73926540    -8.85936160    24.18554500
H       42.72026440    -9.63336090    22.65154650
C       39.59726330   -13.22836110    22.45854570
O       40.21826550   -13.60636140    21.43454550
N       38.37226490   -13.72436140    22.72754670
H       37.95926280   -13.64436150    23.64954570
C       37.63926320   -14.52236080    21.66754530
H       37.82826230   -14.15636160    20.65754510
C       38.16726300   -16.02236180    21.74354550
H       39.19426350   -15.98236080    21.38154600
H       38.15026470   -16.38136100    22.77254680
C       37.41626360   -16.98136140    20.83954620
O       36.57026290   -16.56336210    19.99554630
O       37.83226390   -18.15036200    20.98354530
C       36.18426510   -14.48336120    21.93354610
O       35.67226410   -15.15036110    22.79554560
N       35.48926540   -13.76636120    21.01854520
H       36.03226470   -13.21336080    20.36554530
C       33.97626500   -13.53836150    21.03654670
H       33.54526520   -14.05136110    21.89554600
C       33.46826550   -12.09136100    21.28954510
H       33.76026540   -11.46636100    20.43754580
H       32.39226530   -11.89236160    21.36654660
C       34.06326290   -11.49536130    22.58854680
C       33.34626390   -11.50336170    23.78254510
H       32.35526280   -11.92636110    23.85054590
C       34.04826350   -11.11936090    24.87554550
H       33.61726380   -11.16936110    25.86454580
C       35.34926220   -10.65836140    24.86554530
O       35.99626540   -10.36636160    26.00654600
H       36.91826250   -10.20836160    25.79054640
C       36.06026460   -10.62136170    23.69654660
H       37.08026500   -10.26436140    23.70954510
C       35.34526440   -11.00836090    22.54154590
H       35.88726430   -11.02136140    21.60754590
C       33.25426480   -14.24636170    19.89654540
O       32.17126460   -13.94236090    19.46854590
N       33.96026230   -15.24836160    19.31654550
H       34.88626480   -15.39036080    19.70254520
C       33.51226430   -16.13836100    18.24554630
H       34.40526580   -16.53436090    17.76054570
H       32.82426450   -16.90836140    18.59454540
C       32.73226550   -15.41836170    17.14654540
O       33.28626250   -14.59336090    16.39854620
N       31.44826320   -15.68236160    17.13054660
H       31.09926410   -16.28536030    17.86554530
C       30.43826480   -15.18536090    16.23254590
H       30.86426350   -15.02336120    15.24154570
C       29.24026490   -16.23736190    16.09454540
H       28.99526410   -16.53736110    17.12054630
H       28.33626370   -15.80336090    15.64954570
C       29.56626320   -17.43736080    15.29054550
C       28.83826450   -17.78736110    14.11654570
H       28.00426480   -17.21836090    13.73454570
C       29.09226420   -18.97736170    13.35754590
H       28.52626420   -19.24736210    12.47854610
C       29.97226330   -19.91436200    13.86954590
H       30.30026440   -20.81036190    13.36254600
C       30.65926360   -19.62936210    15.13454630
H       31.27826500   -20.43436050    15.50154590
C       30.51626400   -18.38536070    15.74654580
H       30.99226380   -18.22536090    16.70254520
C       29.76426320   -13.80736160    16.51954650
O       28.88726430   -13.50136090    15.77854540
N       30.13826370   -13.12036130    17.59454540
H       30.80126380   -13.61636160    18.17754550
C       29.26426320   -12.08836080    18.27554510
H       28.40926360   -12.61236100    18.70354650
C       30.12326430   -11.47636130    19.43154530
H       30.30026440   -12.28736110    20.13754650
H       31.06026460   -11.12936120    18.99754520
C       29.60526470   -10.21736150    20.19054600
H       30.32326320    -9.98336120    20.97554590
H       29.62826350    -9.36936090    19.50554660
C       28.17926410   -10.36736110    20.84654620
H       28.16226390    -9.59636120    21.61754610
H       27.42826460   -10.18236160    20.07954600
C       27.87526320   -11.70936110    21.50654600
H       27.95626450   -12.53136160    20.79454610
H       28.71026420   -11.75136090    22.20454600
N       26.55626490   -11.81736090    22.13554570
H       26.59926410   -12.60936160    22.76054570
H       26.09726330   -11.06636140    22.63154600
H       25.87626460   -12.12536140    21.45454600
C       28.69826320   -11.01136110    17.25354580
O       27.54926490   -10.67936130    17.35754590
N       29.53426360   -10.57836150    16.34254650
H       30.50626370   -10.86136150    16.29954530
C       29.03726390    -9.64936160    15.32354550
H       28.62126350    -8.84836100    15.93454550
H       29.87226490    -9.39436150    14.67154600
C       27.95226480   -10.10536100    14.43254570
O       26.99326320    -9.31936170    14.23554610
N       28.01426320   -11.41236110    14.05054570
H       28.86926460   -11.94736100    14.14654540
C       27.04326440   -12.09936140    13.21754550
H       26.86926460   -11.50036140    12.32254600
C       27.56726460   -13.50436120    12.88054560
H       27.52826500   -14.19136140    13.73454570
H       26.92326350   -13.85836120    12.06554600
H       28.62026410   -13.50736140    12.57354550
C       25.59926410   -12.11036110    13.87854580
O       24.64126400   -12.12836170    13.13854600
N       25.45826340   -12.09336090    15.24454590
H       26.29126360   -12.08636090    15.82154560
C       24.13726430   -11.95436100    15.92854600
H       23.40426450   -12.66836170    15.55354600
C       24.32226370   -12.05436130    17.46854590
H       24.93926430   -11.19136140    17.71854590
H       23.32626340   -11.85136130    17.86354640
C       24.99626350   -13.38936140    17.90354540
H       24.28826330   -14.16836170    17.62054630
H       25.84426500   -13.48836140    17.22454640
C       25.38526340   -13.31536100    19.35954670
O       24.76626400   -12.59236150    20.17654610
O       26.33726500   -14.01436140    19.68954660
C       23.39926340   -10.59736160    15.61654570
O       22.20926480   -10.55836110    15.40654560
N       24.12726400    -9.46836090    15.62254620
H       25.10626410    -9.63536170    15.82354550
C       23.68026350    -8.17736150    15.07254600
H       22.73126410    -7.91936110    15.54254630
C       24.66126440    -7.07336140    15.41654590
H       25.61926460    -7.33236120    14.96554570
C       24.20526310    -5.72936110    14.86954590
H       23.23926350    -5.35336110    15.23154540
H       24.95526310    -4.97736120    15.14354610
H       24.15826420    -5.82336140    13.77754590
C       24.86926460    -6.79936120    16.92754550
H       24.91926380    -5.75236130    17.22754670
H       23.99226380    -7.19836140    17.43754580
C       26.17626380    -7.51736120    17.31454660
H       26.11626430    -7.88036110    18.34754560
H       26.43926430    -8.40336130    16.72254560
H       27.02326390    -6.84036110    17.14854620
C       23.29226490    -8.21436120    13.60554600
O       22.20226480    -7.76036120    13.24654580
N       24.12626460    -8.89236160    12.80654620
H       25.02926450    -9.28136160    13.04854580
C       23.84226420    -8.96936130    11.39454560
H       23.66626360    -7.99036120    10.94854550
C       25.02826500    -9.65036110    10.75154590
H       25.28426360   -10.68936160    10.99554540
H       24.81726460    -9.61736110     9.67654610
H       25.91226390    -9.00636100    10.83654590
C       22.58526420    -9.76036170    11.12254620
O       21.72126390    -9.27236080    10.41754630
N       22.50326350   -11.00136090    11.62354560
H       23.23126410   -11.35736080    12.23154540
C       21.31526370   -11.82836150    11.60154630
H       21.32726480   -12.07736110    10.54054550
C       21.52726360   -13.05036160    12.42554570
H       22.34526440   -13.58336160    11.94254590
H       21.80126380   -12.91236110    13.47154620
C       20.43126490   -14.08036140    12.46054550
H       20.80626490   -14.86436080    13.11854550
H       19.52226450   -13.66536140    12.89754580
S       19.90926360   -14.73636150    10.88854600
C       20.08226390   -16.53936200    11.15054610
H       19.28626440   -16.76636120    11.87054540
H       19.97226330   -17.14836120    10.24454590
H       21.08126450   -16.70936200    11.57054620
C       20.00026320   -11.13236140    11.95854570
O       19.04226490   -11.26436140    11.20754620
N       19.99026490   -10.34236150    13.06554600
H       20.90126420   -10.20036130    13.48554610
C       18.82926370    -9.61436080    13.47754570
H       17.95826340   -10.26036170    13.36654570
C       19.07726480    -9.10036090    14.96754550
H       19.22226330    -9.96536160    15.62654590
H       19.93126490    -8.41436100    15.01954560
H       18.17426490    -8.54736140    15.25454620
C       18.35226440    -8.48236080    12.49854560
O       17.19026370    -8.26936150    12.22554590
N       19.33126450    -7.90636110    11.89454560
H       20.22026440    -8.22836110    12.25854590
C       19.21126370    -6.99136110    10.80754570
H       18.44826320    -6.28236100    11.12954620
C       20.58626370    -6.30236150    10.73254590
H       20.74326320    -5.78136110    11.67654610
H       21.36626430    -7.06436110    10.74754620
O       20.76126480    -5.58936120     9.50954630
H       20.54926490    -4.67736150     9.72154620
C       18.80026440    -7.70636130     9.47054580
O       17.83926390    -7.21736150     8.95454600
N       19.43026350    -8.75536160     9.05054570
H       20.29326440    -9.08836080     9.46154590
C       18.91626360    -9.48336120     7.89754580
H       18.87826350    -8.78636170     7.06054590
C       19.69426350   -10.76236150     7.65154600
H       19.56426430   -11.43336110     8.50954630
H       19.38826370   -11.33736130     6.76854560
C       21.21526340   -10.55236150     7.53554580
C       21.63626480    -9.45236110     6.70154570
H       20.95726390    -8.89236160     6.07654570
C       22.99926380    -9.20036130     6.58654590
H       23.33726500    -8.28236100     6.12754580
C       23.95226480   -10.03636170     7.19054600
O       25.30226330    -9.72836110     7.32654570
H       25.73826410    -9.33636090     6.56654600
C       23.50926400   -11.26636120     7.74754570
H       24.26626400   -11.95736120     8.08854580
C       22.16026500   -11.52236080     7.86354590
H       21.81926350   -12.45336150     8.28954600
C       17.43626400    -9.93536090     8.09654620
O       16.63226320    -9.77136140     7.22654580
N       17.12726400   -10.41436100     9.31354620
H       17.97826390   -10.56036090     9.84454540
C       15.78826430   -10.87436100     9.75754550
H       15.37926390   -11.73536110     9.22854610
C       15.91226390   -11.35036090    11.19354630
H       16.53126340   -12.24336150    11.11554620
H       16.38126370   -10.55436130    11.77254580
S       14.32626440   -11.80936150    11.94154550
H       14.68926430   -12.04136090    13.20654580
C       14.72226430    -9.73036100     9.66454600
O       13.62226390    -9.93636130     9.15854550
N       15.15426450    -8.51136110    10.06754590
H       16.08026310    -8.38736150    10.45954610
C       14.26826380    -7.34036110    10.11654570
H       13.32026390    -7.75836130    10.45654580
C       14.81126400    -6.35636140    11.15254590
H       15.82026390    -6.02036140    10.91554550
H       14.11926360    -5.51536130    11.12254620
O       14.89926430    -6.87436100    12.52754590
H       15.62026410    -7.50736140    12.49754620
C       14.04926400    -6.53136110     8.83454610
O       12.89826390    -6.18936110     8.53854560
N       15.08826450    -6.49036120     7.90154600
H       16.01726340    -6.84736110     8.09454540
C       14.79326440    -5.97936110     6.54754590
H       14.29526420    -5.02536110     6.72154570
C       16.15426450    -5.78536130     5.89054580
H       16.73726460    -5.14936110     6.55754570
H       16.49926380    -6.81936120     5.87154580
C       16.05426410    -5.19836140     4.47754570
H       15.59626390    -5.97836110     3.86854580
H       15.35026450    -4.36636110     4.51354600
C       17.32926370    -4.84136100     3.69454570
O       17.24926380    -4.80336140     2.39654590
O       18.48826410    -4.86036110     4.20454600
C       13.89126400    -6.88336130     5.63754610
O       12.90226360    -6.51036120     4.92454580
N       14.00626370    -8.20536140     5.87554600
H       14.68626400    -8.60836120     6.50954580
C       13.18926430    -9.30236150     5.25354580
H       13.26126380    -9.18336110     4.17254590
C       13.77326390   -10.65436170     5.63254590
H       14.66926380   -10.81436160     5.03354600
H       14.00226400   -10.63936140     6.69854590
C       12.96426390   -11.90136150     5.35054590
H       11.99526410   -11.81136130     5.84154610
C       12.56326390   -12.08736130     3.93854590
H       13.42326450   -12.18936160     3.26454590
H       12.06426430   -13.05736160     3.82354590
H       11.81626420   -11.30736160     3.74354580
C       13.78126430   -13.12736130     5.76054570
H       14.84026430   -12.96536160     5.52154590
H       13.66526410   -13.28936100     6.83954570
H       13.51426410   -14.05336090     5.23754600
C       11.68526360    -9.16236110     5.72954610
O       10.77226450    -9.34836100     4.93554590
N       11.47226430    -8.83336160     7.05754570
H       12.24926380    -8.92036150     7.70154570
C       10.15726380    -8.48436160     7.61154600
H        9.40426450    -9.23436160     7.37154580
C       10.25726410    -8.37236120     9.16954610
H       11.04426380    -7.63836150     9.34354590
H        9.24726390    -8.07236100     9.44854550
C       10.57226370    -9.61036110     9.95154570
H       11.57926370    -9.60236170    10.36754610
H        9.92226410    -9.58436110    10.82554630
C       10.41226390   -11.00236130     9.32154560
O        9.38926410   -11.65036110     9.35354610
N       11.48526380   -11.65636160     9.10454560
H       11.29726410   -12.57636170     8.72354600
H       12.37926390   -11.18136120     9.13754560
C        9.55426410    -7.18136120     7.04354570
O        8.35026450    -7.09336140     6.75154590
N       10.35426430    -6.11836150     6.87154580
H       11.30926420    -6.28736110     7.16454600
C        9.94026370    -4.87836120     6.23054600
H        9.07226370    -4.41736130     6.70154570
C       11.16026400    -4.00936130     6.23054600
H       11.26026440    -3.59436130     7.24154570
H       12.05426410    -4.62736130     6.07654570
C       11.15226360    -2.85736130     5.22154570
C       11.86326410    -2.99436120     4.04254580
H       12.48726370    -3.86736130     3.91554590
C       11.63826370    -2.10636120     2.97254590
H       12.18726440    -2.29236130     2.06154580
C       10.64626410    -1.08936130     3.12054590
H       10.34026430    -0.42736120     2.32354590
C       10.05826380    -0.95036130     4.39554600
H        9.28326420    -0.21936130     4.57654570
C       10.32426450    -1.74336120     5.43354610
H        9.68226430    -1.71836130     6.30154560
C        9.52126410    -5.08436110     4.76754570
O        8.60826400    -4.44136140     4.28854560
N       10.24826430    -5.98036150     4.08654590
H       10.95426370    -6.50036140     4.59454580
C        9.86726380    -6.32936140     2.68654580
H        9.56026360    -5.43936110     2.13754580
C       11.07526400    -7.10036130     2.06354590
H       11.36026380    -7.94136140     2.69554590
H       10.79526420    -7.54336120     1.10754590
C       12.27326390    -6.14836120     1.78454580
H       12.41626450    -5.50136140     2.64954590
C       13.57726380    -6.94836140     1.75154580
H       13.80726430    -7.40036110     2.72354580
H       13.47626400    -7.79136130     1.05654590
H       14.43426420    -6.28636120     1.57454590
C       12.08426380    -5.29136130     0.46254580
H       11.40426450    -4.43236110     0.51454590
H       13.11326410    -4.99436140     0.22354580
H       11.80426410    -5.87536140    -0.42245420
C        8.60426430    -7.21636100     2.65554590
O        8.07226370    -7.44936130     1.60554590
N        8.11926360    -7.86236140     3.74054570
H        8.72326370    -7.90336130     4.55254600
C        7.01126380    -8.85636140     3.79154590
H        7.11526390    -9.52636150     2.93754580
C        7.04926400    -9.68436150     5.10754590
H        6.40526390   -10.57036110     5.04954580
H        8.05426410   -10.02036090     5.39254570
H        6.79426380    -9.05836110     5.97254560
C        5.63926410    -8.10136130     3.64054580
O        4.64326430    -8.76236150     3.70654580
N        5.64126400    -6.76336150     3.54154590
H        6.56226400    -6.34036110     3.54154590
C        4.47326420    -5.91736130     3.14454580
H        3.64826420    -6.02136140     3.84854580
C        4.93426420    -4.48536110     3.09554580
H        5.88526390    -4.30636120     2.59454580
H        4.16526410    -3.91036130     2.58054590
C        5.17726420    -3.85236120     4.49154570
O        4.54426380    -4.13736100     5.44854590
N        6.23026420    -3.04336120     4.73254590
H        6.23326400    -2.60236120     5.64454600
H        6.94226410    -3.01136140     4.01254610
C        3.99126410    -6.36936140     1.76554580
O        4.79926400    -6.63536120     0.89554580
N        2.71226410    -6.35936120     1.40854590
C        1.53226410    -5.76436140     2.09054590
H        1.43826410    -4.76236100     1.65454580
H        1.56026410    -5.53736110     3.16354580
C        0.39726410    -6.67736150     1.60854580
H       -0.56273590    -6.14536140     1.59054590
H        0.34526410    -7.60536150     2.19054580
C        0.85026410    -6.96936130     0.16954580
H        0.20126410    -6.39836120    -0.50545420
H        0.51926410    -7.99536130    -0.02945420
C        2.33626410    -6.79536100     0.09254580
H        2.74926400    -7.78136110    -0.12045420
C        2.65326400    -5.69836140    -0.91245420
O        2.80526400    -4.50236130    -0.59445420
N        2.68226410    -6.10636140    -2.18145420
H        2.53526400    -7.07236150    -2.44945410
C        2.67326400    -5.16436150    -3.31145410
H        3.04026410    -4.17436120    -3.04145410
C        3.72126410    -5.54636140    -4.40045400
H        3.47426410    -6.55636120    -4.73045400
C        3.67026400    -4.69736150    -5.65645410
H        2.71626400    -4.78936150    -6.18945410
H        3.74826410    -3.61336140    -5.50045390
H        4.46826410    -5.03836110    -6.32645420
C        5.10626410    -5.37536140    -3.75745420
H        5.20226430    -4.30036120    -3.55945420
H        5.15726420    -5.86136100    -2.77545430
H        5.98026420    -5.63136150    -4.36945440
C        1.30426410    -4.87036130    -3.83545420
O        0.97226410    -3.76136140    -4.11445430
N        0.49526410    -5.91636130    -3.96345420
H        0.84826410    -6.81236120    -3.64845420
C       -0.76573590    -5.84036110    -4.85945420
H       -0.55973590    -5.43836120    -5.85045430
C       -1.40273590    -7.24836110    -5.14645430
H       -2.43673590    -7.16236110    -5.47945400
C       -0.71073590    -8.13236140    -6.19445420
H       -1.24373590    -9.08036140    -6.33345410
H       -0.81473590    -7.59536120    -7.14545390
H        0.35726410    -8.27636150    -5.98845430
O       -1.33973590    -7.94936130    -3.88845420
H       -0.43473590    -8.22736170    -3.72545410
C       -1.85573590    -4.88236140    -4.31345420
O       -2.84373590    -4.65236140    -4.99345400
N       -1.70473590    -4.37336110    -3.05945420
H       -0.76273590    -4.47436140    -2.70045420
C       -2.58873580    -3.44836120    -2.44545410
H       -3.59173580    -3.61336140    -2.83945420
C       -2.72173600    -3.74936130    -0.90045420
H       -3.60473590    -3.27036120    -0.47745420
H       -2.90273590    -4.78236100    -0.60145410
C       -1.50373590    -3.18836120    -0.19645420
O       -0.41673590    -3.68136120    -0.29745420
N       -1.70173600    -2.08636120     0.48254580
H       -0.94773590    -1.61636130     0.97054580
H       -2.65473580    -1.79036130     0.65354590
C       -2.17773580    -1.97436130    -2.86045410
O       -3.00473590    -1.20336130    -3.11145420
N       -0.88173590    -1.63436130    -3.12645410
H       -0.16773590    -2.34436130    -3.01445410
C       -0.37373590    -0.24636130    -3.54045410
H       -0.71373590     0.44463870    -2.76945420
C        1.16726410    -0.23636130    -3.41145420
H        1.56426410    -1.09736120    -3.96245410
H        1.55726410     0.68263880    -3.86645410
C        1.58926400    -0.38436130    -1.95745420
N        1.30126400     0.45863870    -0.98545410
C        1.53826400    -0.27036130     0.07754580
H        1.32026410     0.06363870     1.08154580
N        1.97626410    -1.54536130    -0.16645420
H        1.94126400    -2.36836120     0.41754580
C        1.97726400    -1.62636130    -1.51345420
H        2.09326410    -2.48736120    -2.15345410
C       -0.94873590     0.29063870    -4.83645440
O       -1.27073600     1.41263880    -4.92145400
N       -1.17873600    -0.66036130    -5.81845430
H       -0.91273590    -1.60836120    -5.58245420
C       -1.67873600    -0.42436130    -7.20745420
H       -0.80173590    -0.35836130    -7.85145430
C       -2.63773580    -1.59836130    -7.61245390
H       -3.36573600    -1.69036130    -6.80645420
C       -3.47973590    -1.49836120    -8.90945430
H       -2.78773590    -1.26336120    -9.72845460
H       -4.16273590    -2.33336110    -9.10445400
H       -4.11273570    -0.60536130    -8.84345440
C       -1.78973590    -2.85636120    -7.73345420
H       -1.09673600    -2.72236130    -8.57345390
H       -1.18473590    -2.98836140    -6.82845400
H       -2.38073590    -3.76536130    -7.89745430
C       -2.41473600     0.96063880    -7.30545430
O       -3.53273580     1.11463870    -6.88045410
N       -1.87973590     1.94863880    -8.09145450
H       -0.92473590     1.80063880    -8.39345460
C       -2.60973600     3.19163870    -8.36745450
H       -3.40373590     3.32263880    -7.63245440
C       -1.67873600     4.40363880    -8.22945400
H       -0.76973590     4.29163890    -8.82245450
H       -2.23473600     5.30763860    -8.47445390
C       -1.09173600     4.57963900    -6.86145400
H       -0.58873590     3.67363880    -6.52245430
H       -0.40273590     5.42263890    -6.90445420
C       -2.09073590     4.97163870    -5.85045430
O       -2.43873600     6.11963890    -5.77945420
N       -2.50073600     4.11663870    -4.98345420
H       -3.17873600     4.50763890    -4.34145400
H       -2.06473590     3.21463870    -4.83145430
C       -3.20773600     3.20863870    -9.79045390
O       -2.70073580     2.54963870   -10.66245460
N       -4.31973600     3.93563870   -10.01745410
H       -4.74273590     4.42363880    -9.23645400
C       -5.04373600     4.01163860   -11.27945420
H       -5.38073590     3.00463870   -11.52345370
C       -6.26373580     4.98463870   -10.97945400
H       -5.99273590     6.02563860   -10.80545430
H       -6.95673610     4.81263880   -11.80245400
O       -7.09973570     4.71863890    -9.86645410
H       -7.55473610     5.51663880    -9.58645440
C       -4.22073600     4.53863860   -12.44945430
O       -4.06973600     5.76263860   -12.58345410
N       -3.67073580     3.63963870   -13.23245430
H       -3.90073590     2.66363880   -13.08645440
C       -2.74373600     3.82863880   -14.32345390
H       -2.13373590     4.64463850   -13.93745420
C       -1.89473590     2.56763860   -14.54945370
H       -1.03173590     2.70563860   -15.21245380
H       -1.41073600     2.31563880   -13.59845450
H       -2.55173590     1.76063870   -14.89645390
C       -3.34273600     4.28863860   -15.66745380
O       -4.50073580     4.18563890   -15.88245390
N       -2.46722115     4.77172290   -16.55666942
H       -1.49637422     4.83431541   -16.27393510
C       -2.75449716     5.00738911   -17.97820488
H       -1.88387661     5.51757585   -18.39169979
C       -2.85032851     3.64167011   -18.70563303
H       -2.07305596     2.98608598   -18.30758864
H       -3.80853351     3.17970631   -18.46725939
C       -2.64152542     3.71684822   -20.23285960
H       -2.42006481     4.74637030   -20.51346622
H       -1.75850360     3.12577033   -20.48578093
C       -3.81693748     3.21070866   -21.08564275
O       -4.03196205     3.76685389   -22.18881807
O       -4.50728737     2.23029337   -20.71876633
C       -3.93877278     5.96397585   -18.23639937
O       -4.77287035     5.67702546   -19.07327153
N       -4.04173610     7.09263900   -17.51245500
H       -3.46373580     7.15163850   -16.68245510
C       -5.27073570     8.02663900   -17.63445470
H       -4.96173570     8.86463830   -17.00845340
C       -5.60173610     8.51663880   -19.07545470
H       -6.00773570     7.74163870   -19.72545430
H       -6.44073580     9.20963860   -19.00945470
C       -4.35473590     9.05163860   -19.87545390
H       -4.06173610    10.05263900   -19.55845450
H       -3.51073600     8.37263870   -19.75345420
C       -4.66073610     9.11363890   -21.35945510
O       -5.70573620     9.29863830   -21.79845430
N       -3.72373580     8.87863830   -22.30545430
H       -4.12473580     8.92263890   -23.23545460
H       -2.75773600     8.67663860   -22.07645420
C       -6.44973610     7.51363900   -16.86545370
O       -7.58973600     7.44663860   -17.27145390
N       -6.22873590     6.97763870   -15.64345460
H       -5.28073600     7.12363860   -15.31645390
C       -7.09973570     6.18663880   -14.74045370
H       -6.48073580     5.72063880   -13.97445390
C       -8.12373640     7.07963900   -14.02145390
H       -8.79873560     7.57363890   -14.73145390
H       -8.91273590     6.63263890   -13.40445420
C       -7.52873610     8.11363890   -13.12345410
N       -7.37073610     8.02163890   -11.78245450
C       -6.74773600     9.16563890   -11.42545410
H       -6.46073580     9.50463870   -10.44145390
N       -6.52473590     9.96963880   -12.51245400
H       -6.10673570    10.88863850   -12.52445410
C       -7.00073580     9.32063870   -13.59545420
H       -7.01273580     9.79763890   -14.56445410
C       -7.75973610     4.99563880   -15.45045380
O       -8.62873550     4.36563870   -14.85345460
N       -7.34775987     4.65673516   -16.68048264
H       -6.57718387     5.19526046   -17.05682729
C       -7.93628814     3.65789167   -17.57956393
H       -9.01973979     3.77101627   -17.58906708
C       -7.39523069     3.95468835   -18.98830350
H       -7.52799086     5.00949635   -19.22822327
H       -6.33277427     3.71891978   -19.02195493
C       -8.11088803     3.15066469   -20.05102901
O       -9.28798307     3.32614274   -20.28640465
N       -7.42631672     2.24006978   -20.69886186
H       -7.93225612     1.62113877   -21.32385616
H       -6.41419850     2.17209520   -20.58067007
C       -7.63883493     2.20505278   -17.17534086
O       -8.34784343     1.29541536   -17.57120537
N       -6.58971941     1.99392092   -16.38019687
H       -6.01851675     2.79938117   -16.13221776
C       -6.20656694     0.69076855   -15.83771985
H       -6.95952795    -0.05290536   -16.10401998
C       -4.87496125     0.22901030   -16.44875182
H       -4.10508422     0.96782342   -16.23527308
H       -4.59286045    -0.71832547   -15.98608668
C       -4.95350219     0.03641137   -17.96959462
H       -5.74410886    -0.67476579   -18.21092301
H       -5.19294152     0.98708756   -18.44435602
C       -3.64221596    -0.48906424   -18.53933235
O       -2.99395490    -1.35394103   -17.99340839
N       -3.19885987     0.00422165   -19.67471542
H       -2.29603811    -0.33894085   -19.99923992
H       -3.65394953     0.83536796   -20.07320827
C       -6.18737354     0.75807879   -14.30778487
O       -5.13847867     0.70243001   -13.68100386
N       -7.37073610     0.91763870   -13.70645430
H       -8.20073600     0.99463870   -14.28245450
C       -7.50773570     0.89363870   -12.21945380
H       -6.72773600     1.53163870   -11.80245400
C       -8.83173560     1.54463880   -11.77945420
H       -8.98873620     1.31363870   -10.72545430
H       -8.69873620     2.62563870   -11.76045420
C      -10.05773640     1.31163870   -12.61445430
O      -10.08373550     0.44863870   -13.51345440
O      -11.03773590     2.09163880   -12.32445430
C       -7.21373610    -0.50836130   -11.60545440
O       -6.75873610    -0.62736120   -10.49745370
N       -7.37943838    -1.58019670   -12.38900033
H       -7.80344885    -1.41684235   -13.29405260
C       -7.03398636    -2.97597638   -12.03177517
H       -6.77803092    -3.01243425   -10.97261029
C       -8.24826523    -3.91591526   -12.20586168
H       -7.90209157    -4.94718599   -12.18349577
C       -9.24339514    -3.75289258   -11.05698359
H       -8.76548007    -3.99546942   -10.10047772
H       -9.63083567    -2.72763937   -11.00473340
H      -10.08266474    -4.44213997   -11.19668432
C       -9.00358947    -3.70039880   -13.52043029
H       -8.29153616    -3.71217052   -14.34857984
H       -9.73097170    -4.50603181   -13.67837828
H       -9.53862437    -2.74162252   -13.52855231
C       -5.77272575    -3.48462761   -12.76034660
O       -5.83977910    -4.32751047   -13.64062508
N       -4.60148746    -2.96090304   -12.37946773
H       -4.62771357    -2.27717537   -11.63207793
C       -3.27722697    -3.51089610   -12.73892039
H       -3.40990272    -4.22995709   -13.54986150
C       -2.39512817    -2.37964108   -13.30024218
H       -1.46710220    -2.81310698   -13.66763446
H       -2.90317563    -1.93000570   -14.15339392
C       -2.04335565    -1.28440359   -12.30525756
O       -1.09116964    -1.39402946   -11.56781840
N       -2.77728595    -0.19239126   -12.27106143
H       -2.52308794     0.52923957   -11.60600827
H       -3.59421638    -0.08183668   -12.86802288
C       -2.66003180    -4.32298741   -11.56600765
O       -3.24497219    -4.34175802   -10.49705356
N       -1.53473590    -5.04236130   -11.76045420
H       -1.01273600    -4.85236120   -12.60745430
C       -1.13273600    -6.08136130   -10.83145430
H       -1.93373600    -6.21136140   -10.10345460
C       -1.14073590    -7.41536140   -11.56145380
H       -1.13173590    -8.18036080   -10.78445430
H       -1.99673590    -7.47136120   -12.23445420
O        0.05526410    -7.68636130   -12.22145460
H        0.14826410    -7.19936130   -13.04345420
C        0.28826410    -5.91036130   -10.14845370
O        0.52726410    -6.45936110    -9.10445400
N        1.13126410    -5.09036110   -10.71945380
H        0.79726410    -4.65036110   -11.56845380
C        2.58126400    -4.90736100   -10.33945370
H        3.14426400    -4.37236120   -11.10445400
C        2.61726400    -3.96836140    -9.13345430
H        2.24226400    -4.56536100    -8.30245400
H        3.65926410    -3.74036120    -8.90745450
C        1.95126400    -2.57936120    -9.16645430
H        0.96726410    -2.68836120    -9.62245370
C        1.68726410    -2.21636130    -7.75245430
H        1.01926410    -1.34736120    -7.77045390
H        1.29826400    -3.00836130    -7.10045430
H        2.61026410    -1.89436130    -7.25545410
C        2.52626420    -1.44636130    -9.94245430
H        3.40926410    -1.03436120    -9.43645380
H        2.59626410    -1.74136130   -10.99645420
H        1.77926410    -0.65636130    -9.80045410
C        3.41426400    -6.25936130   -10.11845400
O        4.35826400    -6.16336110    -9.39945410
N        3.01426410    -7.40136150   -10.63845440
H        2.10426400    -7.37336110   -11.08345410
C        3.62426400    -8.76436140   -10.48945430
H        3.41726400    -9.21436120    -9.51845460
H        3.28126410    -9.45936110   -11.25545410
C        5.09726430    -8.76536080   -10.60945420
O        5.78026390    -9.37036130    -9.80045410
N        5.69026420    -8.10136130   -11.59945390
H        5.17426400    -7.72436140   -12.38645460
C        7.19226410    -8.16936110   -11.74045370
H        7.55226420    -9.19036100   -11.61545370
C        7.67326400    -7.63836150   -13.06345460
H        7.25526430    -8.24536130   -13.86645410
H        7.25526430    -6.65536120   -13.28245450
C        9.21026420    -7.54236130   -13.24345400
H        9.66126440    -7.07836100   -12.36545370
C        9.78126430    -8.96436120   -13.29445460
H        9.17326450    -9.53536130   -14.00645450
H       10.83626370    -9.00436120   -13.59245400
H        9.67126370    -9.45836160   -12.32045460
C        9.62726400    -6.85636140   -14.59145450
H       10.61226370    -7.28236100   -14.81945420
H        8.94026370    -7.08336110   -15.41545390
H        9.73626420    -5.76536130   -14.54445460
C        7.89326430    -7.30136110   -10.57145400
O        8.91926380    -7.78436140   -10.17645450
N        7.29726410    -6.24636130   -10.00345420
H        6.33926390    -6.03536130   -10.25445460
C        7.80226420    -5.56736140    -8.86245440
H        8.85626410    -5.34836150    -9.03645420
C        7.21826410    -4.09436130    -8.67445370
H        6.15126420    -4.23536110    -8.50145440
C        7.68126390    -3.39536120    -7.40845390
H        8.75826450    -3.19936130    -7.47845410
H        7.17026420    -2.43336130    -7.28245400
H        7.39626410    -3.96736120    -6.51745410
C        7.38726430    -3.16736130    -9.91945460
H        8.27526380    -2.54536130    -9.80345440
H        7.32426400    -3.80936120   -10.79745390
C        6.13726430    -2.19236140   -10.09845450
H        6.18226390    -1.60436130   -11.02345370
H        5.21626420    -2.78636120   -10.14645390
H        6.11526390    -1.48136130    -9.26345440
C        7.59526400    -6.48236130    -7.63745400
O        8.63226410    -6.62636140    -6.99245410
N        6.46426390    -7.17936130    -7.45445390
H        5.74826430    -7.10536150    -8.16845420
C        6.29726410    -8.20136170    -6.39145420
H        6.36726430    -7.77436110    -5.39145420
C        4.93026400    -8.82636170    -6.49545430
H        4.16926380    -8.09236150    -6.75945430
H        4.86926410    -9.55136110    -7.30845400
O        4.78026390    -9.55036160    -5.34845400
H        4.13926410    -9.20836160    -4.72145410
C        7.40126420    -9.24136160    -6.55245400
O        8.02126410    -9.56536100    -5.58245420
N        7.64326430    -9.74036120    -7.76645420
H        7.09126420    -9.36536120    -8.52845380
C        8.65826420   -10.77636150    -8.03945450
H        8.46726420   -11.64836120    -7.41345410
C        8.71126370   -11.25536160    -9.47745420
H        9.13026430   -10.47036170   -10.10745430
H        9.33126450   -12.14836120    -9.54545400
O        7.43126390   -11.73236080    -9.94245430
H        6.75826410   -11.05736160    -9.82645420
C       10.04426380   -10.24736120    -7.61945440
O       10.77226450   -10.86436080    -6.87645440
N       10.41226390    -9.02736090    -8.07845400
H        9.82926370    -8.60036090    -8.78845410
C       11.64526370    -8.32336140    -7.65845390
H       12.50626370    -8.94636150    -7.90145400
C       11.80326370    -6.91536140    -8.34045410
H       10.83726410    -6.41736130    -8.25245380
H       12.57126430    -6.36336140    -7.79945420
C       12.31426430    -6.97636130    -9.81545450
H       13.33426380    -7.35636140    -9.76245400
H       11.58626370    -7.60636140   -10.32645420
C       12.21026420    -5.60336110   -10.45945450
H       12.63926410    -5.58336110   -11.46145440
H       11.14126400    -5.41436150   -10.55845450
N       12.90026380    -4.61036110    -9.57745460
H       13.89226440    -4.69336130    -9.40545460
C       12.38726430    -3.43336130    -9.18745420
N       11.28026390    -2.89236120    -9.64245410
H       10.86226370    -3.37136130   -10.42645450
H       10.88826370    -2.04936120    -9.24545380
N       13.03426360    -2.67836120    -8.35645390
H       13.79326440    -3.13336130    -7.87045430
H       12.53326420    -1.93436120    -7.89245410
C       11.74926380    -8.17436120    -6.13445430
O       12.78426360    -8.56536100    -5.58845420
N       10.72926430    -7.70136120    -5.43745420
H        9.99626450    -7.27636150    -5.99245410
C       10.77126410    -7.78436140    -3.95545410
H       11.64326380    -7.27936120    -3.53945420
C        9.51926420    -7.08636140    -3.35445430
H        8.54126450    -7.53336140    -3.52845410
H        9.75926400    -7.08836130    -2.29045410
C        9.37526420    -5.61036110    -3.78645420
H        8.88626380    -5.45836110    -4.74845410
H        8.65826420    -5.10536150    -3.13845420
C       10.66626450    -4.85636140    -3.88145420
H       11.25726410    -4.82836100    -2.96545410
H       11.27626420    -5.40036110    -4.60245420
C       10.52626420    -3.41236110    -4.47745420
H       10.07526400    -3.46936130    -5.46845440
H        9.95226380    -2.77436140    -3.80445410
N       11.76926420    -2.74236130    -4.74145410
H       11.63926410    -1.95036130    -5.35545400
H       12.15126420    -2.54236130    -3.82845430
H       12.49726390    -3.29236130    -5.17545410
C       10.82726380    -9.21236130    -3.37745430
O       11.38926410    -9.33936120    -2.27645420
N       10.29326440   -10.25236130    -4.01645420
H        9.88626380   -10.11036110    -4.93245410
C       10.37426380   -11.63836100    -3.50345420
H       10.20726390   -11.71336080    -2.42945410
C        9.26126380   -12.51636120    -4.05345440
H        9.37226390   -12.67436120    -5.12645440
C        9.17826370   -13.88836100    -3.35345410
H       10.17126370   -14.29836080    -3.13145420
H        8.86926360   -13.72436140    -2.31345420
H        8.62626360   -14.64436150    -3.92645410
O        8.05526450   -11.84636120    -3.85445430
H        7.35026410   -12.41536140    -4.17245440
C       11.71726420   -12.33136080    -3.88945410
O       12.16826440   -13.18036080    -3.07245420
N       12.44926450   -11.89136120    -4.91545440
H       11.91726400   -11.24236110    -5.48345420
C       13.89126400   -12.14636140    -5.27145430
H       14.19626430   -13.18836120    -5.37345410
C       14.11026380   -11.54036140    -6.67945430
H       13.44126420   -11.90036110    -7.46045400
H       13.75626370   -10.51836110    -6.54145430
O       15.43426420   -11.56436160    -7.14245410
H       15.62226390   -12.49136160    -7.30945400
C       14.92526440   -11.51436140    -4.31245420
O       15.75826450   -12.24836160    -3.84645410
N       14.62226390   -10.24736120    -3.87845420
H       13.82126430    -9.75836090    -4.25845430
C       15.26226430    -9.64236160    -2.67445420
H       16.33626370    -9.55436130    -2.83645420
C       14.70426370    -8.19136140    -2.41745420
H       14.61726380    -7.76836110    -3.41845420
H       13.63826370    -8.12936120    -2.19745420
C       15.40726380    -7.29636140    -1.37745420
H       14.70826440    -6.62136130    -0.88445420
H       15.92526440    -7.93036130    -0.65845420
C       16.55026440    -6.58736130    -2.04845430
O       17.15426450    -7.06336120    -3.01045420
O       16.78126340    -5.43336110    -1.67245410
C       15.14726450   -10.51036170    -1.36745420
O       16.06926350   -10.69436170    -0.56545420
N       13.88826370   -11.02236080    -1.11845420
H       13.12326430   -10.76036170    -1.72945420
C       13.63326450   -11.82636170     0.10454580
H       13.96326450   -11.35236170     1.02854590
C       12.12426380   -11.93636130     0.15954580
H       11.72826390   -12.46436120    -0.71745420
H       11.76526450   -12.39036080     1.09154580
H       11.66026400   -10.94436170     0.10354580
C       14.47926430   -13.12036130     0.08354580
O       15.14426420   -13.38036160     1.09554590
N       14.47126390   -13.84936140    -1.03745410
H       13.90726380   -13.49436090    -1.80045410
C       15.16526410   -15.10136130    -1.21445420
H       14.97326370   -15.70136170    -0.32545420
C       14.47426410   -15.97536090    -2.35645410
H       13.39226440   -15.88436130    -2.25845410
C       14.74526410   -15.66636090    -3.84045410
H       14.49226380   -16.44936180    -4.56645390
H       14.13126370   -14.80136110    -4.12245420
H       15.76826380   -15.27236080    -3.84545420
C       15.00526430   -17.39836120    -2.20845410
H       14.34626390   -18.11936190    -2.70845410
H       15.99926380   -17.47536090    -2.66545410
H       15.13526440   -17.71736150    -1.16745410
C       16.66726490   -14.87636090    -1.24345420
O       17.40426450   -15.73536110    -0.77645420
N       17.16026500   -13.73636150    -1.64345420
H       16.65826420   -13.13036160    -2.28145410
C       18.51026340   -13.25036140    -1.33845410
H       19.20626450   -14.01136110    -1.68945420
C       18.74726490   -11.91236110    -2.08145430
H       18.14626500   -11.75436120    -2.97745420
H       18.42426490   -10.99836160    -1.58245420
C       20.27926450   -11.83436110    -2.44145420
H       20.58726500   -10.79636100    -2.31145410
H       20.87826350   -12.46236130    -1.78045420
C       20.41326330   -12.31636140    -3.87545420
O       21.02126500   -13.31636140    -4.18745420
O       19.86526490   -11.57936100    -4.71945430
C       18.88426400   -13.10936160     0.09654580
O       19.79326440   -13.73236080     0.60954580
N       18.15526390   -12.27436160     0.80454580
H       17.38126370   -11.83536150     0.32054580
C       18.35426330   -12.05936150     2.26954580
H       19.35526470   -11.63436130     2.34154580
C       17.40126420   -11.00836090     2.77754590
H       16.38526340   -11.15436170     2.40854570
C       17.36626430   -11.10936160     4.30754570
H       16.85226440   -11.99636170     4.69954590
H       18.40726470   -11.17336080     4.64454600
H       16.93326380   -10.20936110     4.76054570
C       17.87826350    -9.50836090     2.37354590
H       18.74826430    -9.18036080     2.94154570
H       18.12826350    -9.49636170     1.31354580
C       16.76026340    -8.42836090     2.52954580
H       16.58926390    -8.30236150     3.60554580
H       17.11926460    -7.44536110     2.19854590
H       15.87926390    -8.69036100     1.93054580
C       18.27426340   -13.30636120     3.04254580
O       19.00426480   -13.56536100     4.02554560
N       17.41026500   -14.23836140     2.60454580
H       16.75926400   -14.03536130     1.85554590
C       17.34226420   -15.62436100     3.12954590
H       17.09926410   -15.33936120     4.15354590
C       16.04826350   -16.33736040     2.58354590
H       15.24426360   -15.60736080     2.48554590
H       16.27626420   -16.76036070     1.60554590
C       15.61426450   -17.42436220     3.61954590
H       16.48526380   -17.99836160     3.93554590
C       14.92426400   -16.80336190     4.76954600
H       14.67426400   -17.58736040     5.49554590
H       15.62926390   -16.17636110     5.32854600
H       14.00726410   -16.24736210     4.53854560
C       14.74226380   -18.44236180     2.93954590
H       14.73326400   -19.41736220     3.44354580
H       13.69926450   -18.17336080     2.72854590
H       15.30526450   -18.65236090     2.02254580
C       18.65126420   -16.42436220     3.06654570
O       18.87926480   -17.24136160     3.97254590
N       19.44426350   -16.23036190     2.03354570
H       19.13126370   -15.54736140     1.35354580
C       20.69926450   -16.86536220     1.83254590
H       20.56426430   -17.91436200     2.09454580
C       21.16326330   -16.60736080     0.37354580
H       21.10426330   -15.56236170     0.07054580
H       22.19726370   -16.93536190     0.26154580
C       20.51426320   -17.54536060    -0.73245420
H       20.51126480   -18.58436200    -0.40345420
H       19.47326470   -17.25636100    -0.87545420
C       21.29326440   -17.47836110    -2.06845430
H       22.32926370   -17.81336210    -2.01745410
H       20.77026370   -18.17636110    -2.72345420
C       21.18926430   -16.06936070    -2.56645420
H       20.20226480   -15.65136150    -2.36645410
H       21.75326350   -15.44636150    -1.87245420
N       21.71126370   -15.96236130    -3.94245410
H       21.22326470   -16.68036080    -4.45845410
H       21.41326330   -15.07936100    -4.33245420
H       22.70826340   -16.11636160    -4.00045390
C       21.75426480   -16.39436150     2.81154580
O       22.62126350   -17.16336060     3.15354590
N       21.74726490   -15.12736130     3.26254580
H       21.07926370   -14.47736170     2.86554570
C       22.61626430   -14.59436130     4.33154580
H       23.67026330   -14.73036100     4.08754590
C       22.32826420   -13.09236150     4.46554570
H       21.31826400   -12.79736140     4.75154590
H       23.01526450   -12.60036090     5.15454580
C       22.41326330   -12.30836110     3.15554590
H       21.86826320   -12.76836110     2.33054590
C       21.93726350   -10.83836080     3.23354580
H       21.78026390   -10.39036080     2.24454590
H       20.94826320   -10.82636170     3.70754580
H       22.68926430   -10.24736120     3.77154590
C       23.85826490   -12.17036150     2.66954590
H       24.43626400   -11.53336140     3.35054590
H       24.29026410   -13.17936130     2.67254590
H       23.87126350   -11.76036170     1.65154590
C       22.38726430   -15.37336160     5.64054580
O       23.29826350   -15.79736140     6.35254570
N       21.10926440   -15.37336160     5.99454590
H       20.43826480   -14.89236160     5.40754600
C       20.67426490   -15.93236160     7.27754590
H       21.07226370   -15.31236170     8.08054540
C       19.15126420   -15.88636110     7.31054590
H       18.77526470   -16.32836150     6.38754610
H       18.82926370   -16.42436220     8.20154570
C       18.75026320   -14.41736130     7.31754590
H       19.26826480   -13.80936150     8.05954550
H       19.09426500   -13.98336120     6.37854580
S       17.03926470   -14.12936120     7.52954580
C       16.79626460   -14.88636110     9.07254600
H       16.75126460   -15.98236080     9.09954550
H       17.41826440   -14.46036150     9.86954590
H       15.75326440   -14.63936140     9.30454540
C       21.05926320   -17.39836120     7.35754590
O       21.73126410   -17.80836110     8.27754590
N       20.91826440   -18.13836100     6.21454570
H       20.52926450   -17.70436100     5.38654570
C       21.14426420   -19.56036190     6.09854600
H       20.84726330   -20.10036090     6.99854560
C       20.45526310   -20.04636190     4.72754570
H       20.97726440   -19.59536170     3.88354590
H       20.59126470   -21.12736130     4.75254580
O       19.10726360   -19.76136210     4.78154560
H       18.97926330   -18.83336070     4.57354590
C       22.61526490   -19.95336150     6.06454560
O       23.03126340   -21.01836200     6.37654590
N       23.40726470   -18.98236080     5.60254570
H       22.88626480   -18.14936070     5.35454610
C       24.87226490   -18.95336150     5.72254560
H       25.17526440   -19.92836190     5.33954570
C       25.52226450   -17.78636170     4.95354600
H       25.12326430   -16.84536170     5.33154580
C       27.02026370   -17.89036180     5.05954600
H       27.43126490   -17.12736130     4.38754610
H       27.42926410   -17.49636080     5.99854560
H       27.51426320   -18.83036040     4.78654580
O       25.22626500   -17.94736100     3.59754590
H       24.47226330   -17.36936190     3.46154590
C       25.28526500   -18.82236100     7.21254590
O       26.08726500   -19.68836210     7.59654570
N       24.71526340   -17.90036200     7.94454570
H       23.98626330   -17.33436200     7.52754590
C       25.05826380   -17.58336070     9.32954600
H       26.10626410   -17.29736140     9.24654580
C       24.18226430   -16.33536150     9.82354550
H       23.13026430   -16.58336070     9.67654610
C       24.50826450   -15.82836150    11.23054600
H       25.59326360   -15.80336090    11.38754560
H       24.07326320   -14.83436110    11.39254570
H       24.20826340   -16.51036070    12.03654580
O       24.32426450   -15.25136090     8.94554620
H       24.03026390   -15.46136090     8.05654620
C       24.71426390   -18.74936100    10.27254580
O       25.56126400   -19.12336160    11.08654590
N       23.56926350   -19.37336160    10.10154630
H       22.90926360   -19.08436200     9.38854600
C       23.15526390   -20.58736040    10.88854600
H       23.42926410   -20.43036080    11.93154620
C       21.65726470   -20.67336080    10.77054600
H       21.25726320   -19.67736050    10.99754620
H       21.38626480   -20.89636040     9.73154540
C       20.87626460   -21.71536060    11.58754540
C       19.54926490   -22.04836080    11.09754560
H       19.26726340   -21.67336080    10.12454610
C       18.72626500   -22.88336180    11.86654570
H       17.81126400   -23.18836210    11.38254550
C       19.13926320   -23.32336040    13.14154620
H       18.56126400   -24.07036210    13.66554550
C       20.45526310   -22.98036190    13.61354540
H       20.74926380   -23.43036080    14.54954620
C       21.33126450   -22.19136050    12.87254620
H       22.30226330   -21.86336140    13.21254540
C       23.92226410   -21.87636180    10.52354620
O       24.37826350   -22.55136110    11.44754600
N       24.08326340   -22.27036090     9.26454540
H       23.78226470   -21.65336040     8.52054600
C       24.85026360   -23.44536210     8.84854600
H       24.40226360   -24.27336120     9.39954570
C       24.53526500   -23.68436050     7.32554580
H       23.50026320   -23.36936190     7.19254590
H       25.19626430   -23.02836040     6.75954580
C       24.82926370   -25.10836220     6.92654560
H       25.76426320   -25.48636050     7.33954570
C       23.76626400   -26.08436200     7.42554570
H       22.88726430   -25.94436070     6.78354600
H       24.13426400   -27.10636140     7.27654600
H       23.48226360   -26.04236220     8.48454570
C       24.83926390   -25.31436160     5.43854570
H       25.50226400   -24.59936140     4.93554590
H       25.10926440   -26.32436180     5.10554600
H       23.88526340   -25.05236050     4.96454570
C       26.36026380   -23.45836070     9.14454560
O       26.92126460   -24.47036170     9.56254580
N       27.06526370   -22.38036160     9.24854560
H       26.73126410   -21.47236060     8.94554620
C       28.43926430   -22.38736150     9.78254600
H       28.94326400   -23.20436100     9.26554580
C       29.22226330   -21.11936190     9.20654580
H       28.80426410   -20.18736080     9.58754540
C       30.68526460   -21.29336170     9.72554590
H       31.40226360   -20.61436080     9.24754620
H       30.70326420   -21.16736220    10.81454560
H       31.14226340   -22.25436210     9.45754620
C       29.20826340   -21.01736070     7.69154600
H       29.60426330   -21.92536160     7.22054580
H       28.16526410   -21.06036190     7.35454610
H       29.55026440   -20.08236120     7.23054600
C       28.55326460   -22.49536130    11.30954550
O       29.48126410   -23.04736140    11.87554550
N       27.54826350   -21.96936040    12.00354580
H       26.76626400   -21.53636170    11.52754590
C       27.33226390   -22.15736200    13.43554590
H       28.17026330   -21.85836220    14.06554600
H       26.45026400   -21.57036210    13.69154550
C       26.96426390   -23.51636120    13.83254620
O       27.47626500   -23.97536090    14.84054570
N       26.15926360   -24.13736150    13.02754590
H       25.76626400   -23.62336160    12.24754620
C       25.89526370   -25.53836060    13.20754620
H       25.61726380   -25.72236060    14.24454590
C       24.69726370   -25.95236210    12.38454630
H       24.97126390   -25.78636170    11.34254550
H       24.56426430   -27.02236180    12.54254630
C       23.31926350   -25.29336170    12.73154540
H       23.48726460   -24.23736190    12.94354630
C       22.11426350   -25.50136180    11.75254630
H       22.20226480   -24.77836040    10.93154620
H       22.09826470   -26.48936080    11.27554610
H       21.12026410   -25.34736060    12.19054600
C       22.86526490   -25.99936100    14.03154560
H       22.86326410   -27.09336090    13.94954590
H       23.51326370   -25.79436110    14.89254570
H       21.89526370   -25.66936110    14.42354580
C       27.09526440   -26.43336110    13.08354570
O       27.34026340   -27.33636090    13.88954540
N       27.92926410   -26.16436200    12.05254550
H       27.73426440   -25.33136180    11.51054570
C       29.17926410   -26.86736110    11.80354600
H       29.02426340   -27.93236160    11.97354600
C       29.79126360   -26.36936190    10.45054630
H       29.82426450   -25.27936170    10.45454600
H       30.75626370   -26.84636120    10.27854540
S       28.71426390   -26.99436190     9.12954620
H       27.63326450   -26.27936170     9.45254610
C       30.21126370   -26.54536060    13.00054550
O       30.85226440   -27.46436120    13.46154590
N       30.36326410   -25.29736140    13.51654620
H       29.78126340   -24.54336170    13.17154600
C       31.05926320   -25.03736110    14.74454590
H       32.11526490   -25.30736160    14.70854570
C       31.04326440   -23.53036120    14.95954610
H       31.34626390   -22.93636130    14.09754560
H       30.05726430   -23.16436200    15.24654580
C       32.07526400   -23.14036180    16.05254550
H       31.49726490   -22.45836070    16.67654610
H       32.40526580   -23.95736120    16.69454570
C       33.36926270   -22.43636130    15.64254570
O       33.73726270   -22.46636200    14.46854590
N       33.96726230   -21.69836040    16.51054570
H       34.63226320   -20.96436120    16.29854580
H       33.51126480   -21.70236210    17.41454510
C       30.47326470   -25.72836110    16.02054600
O       31.20126340   -26.41736220    16.73554610
N       29.15926360   -25.84136200    16.11254500
H       28.56526370   -25.52336120    15.35554600
C       28.44426350   -26.58236120    17.20754620
H       28.95426370   -26.20836070    18.09554670
C       27.00026320   -26.21536060    17.24154660
H       26.66626360   -26.15836140    16.19854550
H       26.34026340   -26.92536160    17.75554660
H       26.79326440   -25.17636110    17.52554510
C       28.67026330   -28.11736110    17.14254570
O       28.95026400   -28.78836060    18.13754650
N       28.82326320   -28.61336140    15.91054630
H       28.62626460   -27.96036150    15.16154580
C       29.28726390   -30.03236200    15.72654630
H       28.77426340   -30.67036060    16.44654660
C       29.01426320   -30.60036090    14.26554580
H       29.46726420   -29.91936110    13.54554560
C       29.62726400   -32.05435940    14.03154560
H       29.41726490   -32.44235990    13.02754590
H       30.71626470   -31.96336170    14.11854550
H       29.27426340   -32.68836210    14.85554600
C       27.53326420   -30.60036090    13.84254550
H       27.17626380   -31.49936100    14.34454540
H       26.99426460   -29.71836090    14.18954560
C       27.21726420   -30.78636170    12.35754590
H       27.38026430   -29.85736080    11.79854580
H       27.79826350   -31.58736040    11.88254550
H       26.17226410   -31.08036040    12.19554620
C       30.76926420   -30.15536120    16.20254520
O       31.05926320   -31.09836200    16.90154650
N       31.67026330   -29.22136120    15.83754540
H       31.46226500   -28.46036150    15.20254610
C       33.10926440   -29.19036100    16.25654600
H       33.57426450   -30.09336090    15.86054610
C       33.85326390   -28.06036190    15.56254580
H       33.46626280   -27.09436040    15.88954540
H       34.87926480   -28.14936070    15.91854570
C       34.01426320   -28.10236170    14.05854610
O       33.93926240   -29.16636090    13.42454620
O       34.47526550   -27.03936200    13.57154560
C       33.32126240   -29.24536130    17.78254510
O       34.26126480   -29.81336210    18.33454510
N       32.38426590   -28.67136190    18.55654530
H       31.59126470   -28.28436090    18.05954550
C       32.48726270   -28.44236180    19.99854660
H       33.52926250   -28.25536160    20.26054570
C       31.66826440   -27.18936160    20.34154510
H       30.66026500   -27.15836140    19.92754550
H       31.41026500   -27.21436120    21.39954570
C       32.56826400   -25.93336110    20.19554520
H       33.17426300   -26.04536060    19.29654500
C       31.68926430   -24.70336150    19.97954560
H       31.07026480   -24.73036190    19.07354550
H       31.04926490   -24.47736170    20.84154510
H       32.37326430   -23.84636120    19.97954560
C       33.50526430   -25.66236110    21.36154560
H       32.99526600   -25.67436220    22.33254620
H       34.29926300   -26.41636090    21.42454530
H       34.10326390   -24.74936100    21.25254630
C       32.06526570   -29.66036030    20.81254580
O       32.51826480   -29.83936120    21.92254640
N       31.26926420   -30.62436100    20.27854540
H       31.09826470   -30.75736050    19.28854560
C       30.77426340   -31.77536200    21.06454660
H       30.66726490   -31.56136130    22.12854580
C       29.44226460   -32.15135960    20.46754650
H       29.56426430   -32.42836000    19.42054560
H       29.19726370   -33.06936260    21.00254630
C       28.24226380   -31.25536160    20.69954490
H       28.43126490   -30.22436140    20.39854620
H       27.46526340   -31.68236160    20.06554600
C       27.80626490   -31.12736130    22.15554620
H       27.68126490   -32.14136120    22.53554530
H       28.58926390   -30.57136150    22.67254640
N       26.54426380   -30.44036100    22.24754520
H       25.89026450   -30.41236110    21.47854610
C       26.08126450   -29.95736120    23.36454580
N       26.61726380   -29.93236160    24.51754570
H       27.41126440   -30.54336170    24.64154620
H       26.15826420   -29.53936200    25.32654570
N       25.01926420   -29.32636070    23.32054520
H       24.59326360   -29.09736060    22.43354610
H       24.58826450   -28.85636140    24.10454560
C       31.78226470   -32.92935940    21.04054640
O       31.64026450   -33.91036220    20.35254670
N       32.90926360   -32.74336240    21.76954650
H       32.98026280   -31.85736080    22.25454520
C       34.09126280   -33.70336150    21.92254640
H       34.49126430   -33.81236270    20.91454510
C       35.15026470   -33.05836110    22.79554560
H       35.00026320   -31.97436140    22.86654660
H       35.04526520   -33.44436260    23.81754490
C       36.57826230   -33.23736190    22.31554600
N       37.12726590   -32.60336300    21.24154660
C       38.44026570   -32.92235950    21.30854610
H       39.24326320   -32.52336120    20.70554540
N       38.77026370   -33.70635990    22.33154680
H       39.66426470   -34.09936140    22.59054570
C       37.57526400   -33.92736050    23.03354640
H       37.42426300   -34.50436020    23.93454550
C       33.78726580   -35.05736160    22.58054540
O       34.66626360   -35.90835950    22.56254580
N       32.66026310   -35.18136220    23.17154500
H       32.00226590   -34.43036270    22.99654580
C       32.21626280   -36.35036090    24.04054640
H       33.07326510   -37.00136180    24.21154590
C       31.89026450   -35.97436140    25.54754640
H       30.93826480   -35.44335940    25.54654500
H       31.70126340   -36.93336110    26.02954670
C       32.98526380   -35.16136170    26.27454570
H       33.11626430   -34.28936000    25.63454630
C       32.63526540   -34.71236040    27.66554640
H       31.81726460   -33.99036030    27.55154610
H       32.35926440   -35.53836060    28.33254620
H       33.36926270   -34.18936160    28.29054640
C       34.30626300   -36.03636170    26.40154650
H       34.18426510   -36.97236250    26.95954510
H       34.81626510   -36.19836040    25.44354630
H       35.02126310   -35.48836140    27.02754590
C       31.18026350   -37.13236240    23.37254520
O       30.77426340   -38.09436040    23.95254520
N       30.67126460   -36.65436170    22.26954650
H       31.03126340   -35.76235960    21.95154570
C       29.83326340   -37.47436140    21.38954540
H       29.25726320   -38.16836170    22.00354580
C       28.86626430   -36.64736180    20.53854560
H       29.50126460   -35.93936160    20.00554660
H       28.33026310   -37.16736220    19.74554630
C       27.83026310   -35.86635970    21.40054510
H       28.40426450   -35.08936310    21.90754510
H       27.20726390   -35.39936070    20.63754650
C       27.10326390   -36.69736100    22.44454570
O       27.11126330   -36.30736160    23.61154560
O       26.51726340   -37.72236250    22.02354620
C       30.73926350   -38.31135940    20.51354600
O       31.99726490   -38.16535950    20.49254610
N       30.13626480   -39.25136180    19.72054670
H       29.16626360   -39.51536180    19.85054590
C       30.90826420   -40.05236050    18.73054500
H       31.74726490   -40.48236080    19.27854540
C       30.03126340   -41.20635990    18.26754570
H       30.43426320   -41.55435940    17.31654550
H       29.02726360   -40.84535980    18.03854560
C       29.71726420   -42.37335970    19.23954580
H       29.34726330   -42.00736240    20.19754600
H       28.95226480   -43.00236130    18.78454590
C       30.93926430   -43.24835970    19.67054560
O       30.93326380   -43.83036040    20.78454590
O       31.90026470   -43.38735960    18.89054490
C       31.31226350   -39.20236210    17.56454660
O       30.55626490   -38.37036130    17.05454640
N       32.52126310   -39.49835970    17.07554630
H       32.90126420   -40.37136080    17.42154500
C       33.27526470   -38.87536240    15.94354630
H       33.42326350   -37.87335970    16.34654620
C       34.65226360   -39.53936000    15.51554580
H       34.49226380   -40.46436310    14.96254540
C       35.39126590   -38.55536270    14.60454560
H       34.80626300   -38.41836170    13.68654540
H       35.31126400   -37.53236010    14.99254610
H       36.45226290   -38.80336000    14.47854610
C       35.58026500   -39.88536070    16.71354680
H       35.05726240   -40.69036100    17.22954560
H       36.49326320   -40.30936050    16.29454610
C       35.88226320   -38.67736050    17.65054510
H       34.94926450   -38.19736100    17.97154620
H       36.39726260   -38.92536160    18.58754540
H       36.46826550   -37.90536120    17.13754650
C       32.39126590   -38.63236240    14.68854620
O       32.11326220   -39.48036190    13.82954600
N       32.08026500   -37.33936310    14.50854590
H       32.33826450   -36.67636110    15.23054600
C       31.30326460   -36.77236180    13.37254620
H       31.00926400   -35.78136060    13.71754550
C       32.18926240   -36.49036030    12.16454600
H       32.59726330   -37.43536000    11.80654620
H       31.55226330   -35.99135970    11.43454550
C       33.45226290   -35.56536100    12.36654570
H       33.15126420   -34.53436280    12.55754570
H       34.03326420   -35.91036220    13.22154620
C       34.39026260   -35.45536040    11.19154550
O       35.15126420   -34.49436190    11.10354610
O       34.46726230   -36.48636250    10.41754630
C       30.00026320   -37.56936260    13.03754620
O       29.58026310   -37.65636060    11.90154550
N       29.43826480   -38.32236100    14.00754550
H       29.79326440   -38.23336030    14.95154570
C       28.33126450   -39.20336150    13.80954550
H       28.42226410   -39.51436230    12.76854610
C       28.26526450   -40.47636030    14.64854620
H       28.24126430   -40.11436080    15.67654610
H       27.27026370   -40.91936110    14.60454560
C       29.41926380   -41.40736010    14.63554570
H       30.39126400   -40.94335940    14.79954620
H       29.32826420   -42.15736010    15.42054560
C       29.52726360   -42.18236160    13.26654620
O       30.14926340   -43.27236180    13.22554590
O       28.96526340   -41.77336120    12.22354600
C       26.94726370   -38.55836110    13.66654590
O       25.87326430   -39.12836070    13.73754600
N       26.93826480   -37.23736190    13.34754560
H       27.82026480   -36.75836180    13.20954610
C       25.67226410   -36.49936290    13.11754610
H       24.96026420   -36.66836170    13.92554570
C       26.04926490   -35.02635960    13.29554560
H       25.15426450   -34.41535950    13.18154620
H       26.55126380   -34.99835970    14.26254560
S       27.15826420   -34.54836270    11.93754580
H       26.24326320   -34.70336150    10.97754570
C       24.96726420   -36.84336090    11.78254600
O       25.65826420   -36.92036060    10.75254630
N       23.67326350   -37.01935960    11.68654540
H       23.13326450   -36.91236110    12.53754620
C       23.07426450   -37.52036290    10.43654540
H       23.66926380   -38.38836290    10.15254590
C       21.62626460   -38.18236160    10.68954560
H       21.45926480   -38.59836200    11.68354610
H       20.83926390   -37.42836000    10.70754620
C       21.22726440   -39.15835950     9.56654550
H       21.40426450   -38.59036250     8.65354540
H       21.94126320   -39.98136140     9.54154590
C       19.79526330   -39.69036100     9.54254630
H       19.37526320   -39.60636140    10.54454610
H       19.14526370   -39.01536180     8.98554610
N       19.70426370   -41.11236190     9.08654590
H       20.49326320   -41.54636000     8.62854580
C       18.79526330   -42.01935960     9.40854550
N       17.65326500   -41.94335940     9.93854620
H       17.35326390   -41.01235960    10.18954560
H       17.16926380   -42.82736210    10.00554560
N       19.13926320   -43.20336150     8.97554590
H       19.96826360   -43.22236250     8.39954570
H       18.46726420   -43.95536040     8.93054580
C       23.07226370   -36.48536300     9.30554580
O       23.38226320   -36.90336230     8.16254620
N       23.12026410   -35.20336150     9.55254550
H       22.88126370   -34.94036100    10.50054550
C       23.67626380   -34.08536150     8.74654580
H       23.02126500   -34.08436200     7.87454610
C       23.51826480   -32.81536100     9.51054570
H       24.15226360   -32.06936260     9.03054620
H       22.45026400   -32.60036090     9.56554600
O       24.05626490   -33.01636120    10.80954550
H       23.40926360   -33.26636120    11.47254560
C       25.14626500   -34.12136080     8.23354630
O       25.44626430   -33.19335940     7.45954560
N       26.01726340   -35.07435990     8.60154630
H       25.76326370   -35.84936140     9.20254610
C       27.43526460   -35.01136020     8.28354550
H       27.92026330   -34.26235960     8.90854550
C       28.10826490   -36.40036010     8.67454620
H       28.00926400   -36.44136050     9.76554580
H       27.53226470   -37.22735980     8.24054620
C       29.55226330   -36.56236270     8.29954620
C       29.91326330   -37.47836300     7.23754600
H       29.17426490   -38.06936260     6.71754600
C       31.27626420   -37.58336260     6.78354600
H       31.42926410   -38.23736190     5.93754580
C       32.28426360   -36.75136180     7.28254600
O       33.52726360   -36.70136260     6.78254600
H       33.63826370   -37.30336000     6.04354570
C       31.97226330   -35.83636090     8.29054550
H       32.74226380   -35.23736190     8.75554560
C       30.64726450   -35.79436110     8.83754540
H       30.53726390   -35.10036090     9.65754600
C       27.67026330   -34.79936220     6.76454590
O       28.49826430   -33.94235990     6.51354600
N       26.93526460   -35.29236220     5.79454570
C       25.95526310   -36.38936230     5.87054590
H       24.99526410   -35.94335940     6.15454580
H       26.32626340   -37.27236180     6.40654560
C       25.77826500   -36.88136290     4.33754590
H       24.72926330   -37.19235990     4.24654580
H       26.49226380   -37.69136050     4.14354560
C       26.09226420   -35.60336300     3.47354580
H       25.19026370   -34.99236300     3.34854580
H       26.63526340   -35.93836210     2.58054590
C       27.10726360   -34.89435960     4.38654570
H       28.09626390   -35.22536090     4.07154560
C       27.03526500   -33.42136000     4.06554600
O       27.94526480   -32.98736190     3.30254580
N       26.12426380   -32.61236190     4.65854600
H       25.38826370   -32.98435970     5.24754570
C       26.04026410   -31.13036160     4.60154580
H       26.28726390   -30.78436090     3.59754590
C       24.61426350   -30.70736120     4.87054590
H       23.99026490   -31.23536110     4.15054560
H       24.37126350   -31.11536220     5.85154580
C       24.35626410   -29.20336150     4.78554580
H       24.98526380   -28.64536090     5.47854570
C       24.52826500   -28.79236220     3.28954580
H       23.82126430   -29.37836070     2.68854590
H       24.38726430   -27.72036170     3.10554580
H       25.54626460   -28.96336170     2.91654590
C       22.98726460   -28.86836050     5.26654580
H       22.91826440   -27.77636150     5.18554590
H       22.29526330   -29.41736220     4.61454580
H       22.81926350   -29.14436150     6.31454560
C       27.11226460   -30.45936200     5.53854560
O       27.82726480   -29.58936120     5.09254600
N       27.32326320   -30.96436120     6.72854570
H       26.73626330   -31.72736170     7.04254580
C       28.43326380   -30.47836110     7.58954570
H       28.20526310   -29.43336110     7.79754590
C       28.45526310   -31.35236170     8.91254620
H       27.66126440   -31.07636070     9.61654570
H       28.28526500   -32.39236070     8.60854630
C       29.75026320   -31.29936220     9.66254620
C       30.57926370   -32.44636150     9.66354560
H       30.32326320   -33.32336040     9.08854580
C       31.85426330   -32.35935970    10.37854580
H       32.52326580   -33.20336150    10.44854550
C       32.19326400   -31.17136190    11.18054580
O       33.24726490   -31.17436220    11.95354560
H       33.34726330   -30.37236210    12.47354600
C       31.28126340   -30.10836220    11.17254540
H       31.51826480   -29.21536060    11.73054600
C       30.15726470   -30.11736110    10.33254620
H       29.51526450   -29.25136180    10.26054570
C       29.84226420   -30.63036160     6.89654590
O       30.65226360   -29.75136180     6.96054600
N       30.14826390   -31.81736180     6.37454610
H       29.47026440   -32.56436160     6.46854590
C       31.46826360   -32.02436070     5.79654600
H       32.23026280   -31.85436060     6.55754570
C       31.70826340   -33.54035950     5.42754600
H       32.79026410   -33.66535950     5.41354560
H       31.43426320   -34.18236160     6.26554580
C       31.04826350   -34.04336170     4.19454570
H       29.96626470   -34.06236270     4.32154560
H       31.38826370   -33.53636170     3.29054590
C       31.35526470   -35.56036000     3.93254590
H       32.42726520   -35.75236130     3.94854590
H       30.77326390   -36.03036120     4.72554590
C       30.82026480   -36.01536180     2.56054590
H       29.73526380   -36.10935970     2.60254570
H       31.00426480   -35.16036220     1.91054580
N       31.52126500   -37.21036150     2.11154580
H       31.09826470   -37.52736280     1.25054590
H       32.46326450   -37.01636120     1.80454590
H       31.51226430   -37.92836000     2.82154580
C       31.68426320   -31.09036060     4.55954600
O       32.82026290   -30.64836120     4.27754590
N       30.59426500   -30.81636050     3.88854580
H       29.73726460   -31.33736040     4.02954580
C       30.71826360   -29.89536090     2.75854590
H       31.54426380   -30.34336090     2.20754580
C       29.47826390   -29.94936180     1.81354580
H       29.18426320   -30.98736190     1.61254580
H       28.57226370   -29.50236130     2.24154590
C       29.67626380   -29.17736050     0.45754580
C       29.13326450   -27.90036200     0.20254580
[truncated: 8,880,251 more chars]
