# Supplementary material for: Direct asymmetric synthesis of β-branched aromatic α-amino acids using engineered phenylalanine ammonia lyases
Source: Nat Commun. 2024 Sep 26;15:8264. doi: 10.1038/s41467-024-52613-x (PMC11427684; doi:10.1038/s41467-024-52613-x)
Supplement: Supplementary file 8 — Source data 5 [file 41467_2024_52613_MOESM8_ESM.zip › optimized structure_QMMM/PcPAL-WT(a┬MeCA)/C2_Fragment-optimized.xyz]

185604
-1 1 -821.9269196247589
N       -6.00051070   -28.61105730   -31.52262690
H       -6.65351060   -29.37505720   -31.62662700
H       -5.23651080   -28.80405620   -32.15362550
H       -6.30051040   -27.64705660   -31.57062720
C       -5.35151050   -28.83905600   -30.25562670
H       -4.35051060   -28.41005710   -30.20062640
H       -5.99251030   -28.42605590   -29.47662730
C       -5.11451050   -30.28605650   -30.03962710
O       -5.40351060   -31.11205670   -30.95162770
N       -4.51151040   -30.70805740   -28.86862750
H       -4.38951060   -30.07805630   -28.08462720
C       -4.25951050   -32.05205540   -28.54462810
H       -3.93751050   -32.50505830   -29.48262790
C       -3.12151050   -32.03505710   -27.50462720
H       -2.35551050   -31.38205720   -27.92362790
H       -3.41351060   -31.50405690   -26.59962650
C       -2.50451060   -33.37405780   -27.22062680
O       -3.13551040   -34.24405670   -26.62762640
N       -1.31151060   -33.62205510   -27.73762700
H       -0.87251060   -34.53205490   -27.65862660
H       -0.86451050   -33.02105710   -28.41962810
C       -5.47151040   -32.74805830   -27.89062690
O       -6.24051050   -32.20005800   -27.06762700
N       -5.71951060   -34.09705730   -28.26662640
H       -5.22251030   -34.45905690   -29.07162670
C       -6.75651070   -34.93905640   -27.73962780
H       -7.72951030   -34.46005630   -27.84862710
H       -6.74451070   -35.88105770   -28.28962710
C       -6.80051040   -35.29805760   -26.23562810
O       -7.79351040   -35.62305830   -25.61162760
N       -5.68451070   -35.11005780   -25.48262790
H       -4.87851050   -34.77805710   -25.99762730
C       -5.50651070   -35.03805540   -24.02562710
H       -5.94551040   -35.92905810   -23.57662770
C       -4.04951050   -35.03105550   -23.61762810
H       -3.44151040   -35.59705730   -24.32462690
H       -3.75651050   -33.98305510   -23.66862680
C       -3.95051050   -35.45105740   -22.20562740
H       -2.98151060   -35.24005510   -21.75362780
H       -4.67751070   -34.96705630   -21.55362700
S       -4.33151050   -37.20805740   -22.02562710
C       -2.71051050   -37.77805710   -22.40862660
H       -2.29951050   -37.32405470   -23.31862640
H       -2.06651040   -37.62105560   -21.53462790
H       -2.63951060   -38.86605830   -22.53462790
C       -6.31151060   -33.92505650   -23.31462670
O       -6.75551030   -34.07905580   -22.22662730
N       -6.55951070   -32.77205660   -23.94862750
H       -6.10451030   -32.54505540   -24.82562640
C       -7.50451040   -31.70105740   -23.50462720
H       -7.12451080   -31.45705600   -22.51362800
C       -7.42951060   -30.52305600   -24.35462760
H       -7.65551040   -30.69205670   -25.40762710
H       -8.14051060   -29.77205660   -24.01362800
C       -6.09051040   -29.81705670   -24.29362680
O       -5.33251050   -29.87005620   -23.30862810
O       -5.77751060   -29.04805560   -25.21862790
C       -8.93051050   -32.21305470   -23.33962820
O       -9.65051080   -31.73405650   -22.52062800
N       -9.29651070   -33.21805570   -24.16062740
H       -8.58551030   -33.65805820   -24.73362730
C      -10.61951070   -33.85605620   -24.18062780
H      -11.35851100   -33.18805690   -23.73762700
C      -11.01351070   -34.47305680   -25.54162790
H      -11.04751010   -33.72705840   -26.34462740
H      -10.29351040   -35.26905820   -25.76562690
C      -12.45751090   -34.97405620   -25.47462650
C      -13.52151010   -33.96205520   -25.31162640
H      -13.25251010   -32.97005840   -24.98062710
C      -14.85151100   -34.30605700   -25.59362790
H      -15.62351040   -33.55005650   -25.59562680
C      -15.13251020   -35.67005540   -25.80562780
H      -16.11050990   -36.05905530   -26.04962730
C      -14.10151100   -36.61405560   -25.87862780
H      -14.43751050   -37.61405560   -26.11062810
C      -12.77151010   -36.35305790   -25.75162700
H      -12.09051040   -37.18505480   -25.64062690
C      -10.59051040   -34.94905470   -23.10562710
O      -11.54751010   -35.13505550   -22.40962790
N       -9.48051070   -35.58805470   -22.88162800
H       -8.75451090   -35.57005690   -23.58862690
C       -9.35151100   -36.52305600   -21.75662800
H      -10.16751100   -37.24205780   -21.68862720
C       -7.98351050   -37.28605650   -21.84962650
H       -7.13751030   -36.60605620   -21.74262810
H       -7.87351040   -38.00805660   -21.04062650
S       -8.10151100   -38.23105620   -23.41862680
H       -9.08051010   -39.06305690   -23.05162810
C       -9.46751020   -35.80605700   -20.43562700
O      -10.17451100   -36.31205750   -19.51262660
N       -8.81551070   -34.62605670   -20.37662700
H       -8.25451090   -34.41905590   -21.19462780
C       -8.94251060   -33.64205550   -19.26262660
H       -8.85451030   -34.17205810   -18.31462670
C       -7.92351060   -32.55205540   -19.16762730
H       -8.05251030   -31.83605580   -19.97962760
H       -8.08251090   -32.00705720   -18.23762700
C       -6.45951030   -33.00905610   -19.05262760
H       -6.29951050   -33.77005770   -19.81762700
H       -5.74251030   -32.22005840   -19.28162770
S       -5.92751070   -33.85805510   -17.53862760
C       -4.15651040   -33.60705570   -17.63962750
H       -3.83351060   -33.49605560   -18.68162730
H       -3.95951060   -32.63805770   -17.16362760
H       -3.61951040   -34.41905590   -17.13262750
C      -10.33851050   -32.97605510   -19.07862660
O      -10.86051080   -32.96105580   -18.01162720
N      -10.99851040   -32.41505810   -20.10862730
H      -10.52351090   -32.52205660   -20.99762730
C      -12.32851030   -31.82305720   -19.98362730
H      -12.43351080   -31.14405630   -19.13662720
C      -12.50851060   -30.92105670   -21.30862810
H      -11.53351020   -30.44005580   -21.38862800
H      -12.66651060   -31.51805690   -22.20762630
C      -13.60551070   -29.92505650   -21.09062770
H      -14.58851050   -30.38005640   -20.96962740
H      -13.48051070   -29.35305600   -20.17162700
C      -13.71251010   -29.06805610   -22.37062640
H      -12.76651100   -28.52705570   -22.39462660
H      -13.76551060   -29.74705700   -23.22162820
C      -14.84851070   -28.10705570   -22.45262720
H      -14.82851030   -27.35905650   -21.65962790
H      -14.74151040   -27.60805700   -23.41662790
N      -16.14251140   -28.81505580   -22.56762700
H      -16.84650990   -28.11005590   -22.73462680
H      -16.14051060   -29.49305730   -23.31662750
H      -16.38251110   -29.23405650   -21.68062780
C      -13.47351070   -32.82805630   -19.77762790
O      -14.45051100   -32.54705810   -19.03062820
N      -13.28551010   -34.00905610   -20.29762650
H      -12.45451070   -34.21805570   -20.83762740
C      -14.19751070   -35.08505630   -19.86062810
H      -15.17651080   -34.60705570   -19.85762790
C      -14.13251020   -36.34305570   -20.79462810
H      -14.78551010   -37.04805760   -20.28162770
C      -14.60151100   -36.14805600   -22.22362710
H      -14.70851040   -37.08505630   -22.78362660
H      -15.62451080   -35.76405720   -22.31762700
H      -14.04051020   -35.47705840   -22.88562770
O      -12.85851100   -36.95205690   -20.81262780
H      -12.22351070   -36.31405640   -21.14662740
C      -14.07351020   -35.64305500   -18.46562770
O      -15.05951020   -36.02705760   -17.86662670
N      -12.84251020   -35.66005710   -17.91162680
H      -11.97551060   -35.55305480   -18.42462730
C      -12.58851050   -36.10105510   -16.51862720
H      -13.15851020   -37.00505830   -16.30662730
C      -11.13051030   -36.58205800   -16.43662640
H      -10.95151040   -37.48405840   -17.02162740
H      -10.45551010   -35.81905750   -16.82362750
C      -10.72251030   -36.94605640   -14.98562720
H      -11.15151020   -36.24405670   -14.27062700
H      -11.18551060   -37.88305660   -14.67662720
C       -9.24251080   -36.89405820   -14.70262720
O       -8.85751060   -37.12005620   -13.53262710
O       -8.40751080   -36.58505630   -15.55562690
C      -13.04051020   -34.98405840   -15.51462750
O      -13.62351040   -35.27605820   -14.49862770
N      -12.74351020   -33.65105820   -15.83062740
H      -12.45751090   -33.51405720   -16.79262730
C      -13.13751030   -32.48505780   -15.05562690
H      -14.19451050   -32.60805510   -14.82062720
C      -12.50051020   -32.58805470   -13.61262700
H      -13.11451050   -33.27205660   -13.02662750
H      -11.44051070   -32.84205630   -13.61762710
C      -12.56351090   -31.31205560   -12.78962710
O      -13.51551060   -30.48805620   -12.98162750
O      -11.68551060   -31.08405690   -11.89062690
C      -12.83851050   -31.11505700   -15.77362730
O      -11.71651080   -30.64605710   -15.69062710
N      -13.83751010   -30.35905650   -16.28562740
C      -15.25651070   -30.73705670   -16.21062660
H      -15.40151020   -31.12405590   -15.19462780
H      -15.43351080   -31.58105660   -16.88862800
C      -16.04251100   -29.51105690   -16.56662750
H      -16.04251100   -28.89305690   -15.65962700
H      -17.10251050   -29.65605740   -16.81162640
C      -15.19651030   -28.85305600   -17.63862800
H      -15.44051070   -27.80205730   -17.83462720
H      -15.34851070   -29.44105720   -18.55162810
C      -13.69251060   -29.13105580   -17.13062670
H      -12.98751070   -29.35105710   -17.93262670
C      -13.21751020   -27.86705590   -16.34262660
O      -12.71651080   -26.93205640   -16.96762660
N      -13.40651040   -27.86805730   -15.01062770
H      -13.70351030   -28.71605680   -14.54462720
C      -12.89451030   -26.79105570   -14.15562730
H      -12.76151080   -25.90005680   -14.76962760
C      -13.89751050   -26.33505630   -13.03962710
H      -13.77351090   -27.13605690   -12.31062700
H      -13.59651090   -25.36905670   -12.63562770
C      -15.32751080   -26.31605720   -13.48662760
H      -15.68951030   -27.28505710   -13.83062740
C      -16.01051140   -25.85405730   -12.15662770
H      -17.08851050   -25.65705680   -12.18962760
H      -15.92851070   -26.61005590   -11.36562730
H      -15.50151060   -24.94405750   -11.81562710
C      -15.58351040   -25.28105740   -14.60362720
H      -15.27351090   -24.30105590   -14.21862700
H      -15.07151030   -25.53505710   -15.53962710
H      -16.63951110   -25.09205630   -14.83762740
C      -11.57751080   -27.13405610   -13.48262690
O      -11.03651050   -26.32205580   -12.82162760
N      -10.95351030   -28.35905650   -13.77662750
H      -11.47351070   -28.94905660   -14.41562750
C       -9.56151010   -28.66505620   -13.47062680
H       -9.41051010   -29.70505710   -13.75762750
C       -8.54851060   -27.85605620   -14.35562710
H       -8.61551090   -26.77905650   -14.15462680
H       -7.50751070   -27.94205670   -14.02062700
C       -8.63451100   -28.21305660   -15.77962680
C       -9.75851060   -27.98805620   -16.46562770
H      -10.51151080   -27.35805700   -16.01562690
C       -9.91951080   -28.49105640   -17.80862810
H      -10.78851030   -28.17205620   -18.36462780
C       -8.86251070   -29.18905640   -18.41962810
O       -8.89751050   -29.49105640   -19.75162700
H       -8.01951030   -29.59105680   -20.12662700
C       -7.67451050   -29.43305590   -17.65762710
H       -6.87951040   -30.02705570   -18.08262630
C       -7.63351060   -29.00805660   -16.34262660
H       -6.74151040   -29.27305600   -15.79362770
C       -9.12851050   -28.59105680   -12.03462700
O       -7.95651050   -28.53905680   -11.83262730
N      -10.07951070   -28.56405640   -11.13362690
H      -11.03951070   -28.64205740   -11.44662760
C       -9.82051090   -28.42805670    -9.67262740
H       -9.10751060   -27.62905690    -9.46962740
C      -11.05451010   -28.10405730    -8.85262780
H      -11.84951020   -28.82205580    -9.08662700
H      -10.84451010   -28.43705560    -7.82862710
C      -11.59651090   -26.75905610    -8.84962750
C      -12.83151050   -26.30505560    -9.30562690
H      -13.53651050   -26.88405610    -9.88262750
N      -12.97351070   -25.00105670    -9.11762710
H      -13.77751060   -24.48205570    -9.44062710
C      -12.07751080   -24.52505680    -8.17862700
C      -11.86651040   -23.32905580    -7.44862750
H      -12.56051060   -22.51605610    -7.59662720
C      -10.74851040   -23.17105670    -6.62862730
H      -10.62751010   -22.22505570    -6.12262730
C       -9.83751010   -24.23205570    -6.53162720
H       -9.06951050   -24.12305640    -5.78062730
C       -9.98851010   -25.40205570    -7.24462750
H       -9.43051050   -26.30805590    -7.05762720
C      -11.13651080   -25.59905620    -8.08162690
C       -9.08951090   -29.67705730    -9.12462710
O       -8.31551070   -29.63205720    -8.16662690
N       -9.23751070   -30.80605700    -9.75462720
H       -9.85851100   -30.86705590   -10.55362700
C       -8.53451060   -31.99305730    -9.44062710
H       -8.51651100   -32.08105470    -8.35362720
H       -9.03351020   -32.87505720    -9.84262750
C       -7.04851060   -31.93805690    -9.85562710
O       -6.14351030   -32.51405720    -9.24462700
N       -6.72051050   -31.13405610   -10.90162750
H       -7.51151040   -30.79905700   -11.43862720
C       -5.32951070   -30.94805720   -11.29362770
H       -4.89151050   -31.94305610   -11.21562770
C       -5.26551060   -30.42005730   -12.69162750
H       -5.67451050   -29.41605570   -12.80362700
C       -3.84151050   -30.42405700   -13.20862770
H       -3.15251060   -29.77505680   -12.65362740
H       -3.39551040   -31.42205620   -13.11562730
H       -3.78851060   -30.14005660   -14.26662730
C       -6.04751060   -31.30005650   -13.67262740
H       -7.12651060   -31.15405650   -13.61462690
H       -5.80851030   -31.07705690   -14.71262740
C       -5.83351040   -32.86905670   -13.44862750
H       -6.41551070   -33.27905650   -12.61362740
H       -6.22651050   -33.36805730   -14.34262750
H       -4.76551060   -33.06505580   -13.29362770
C       -4.58251050   -29.96005630   -10.36362740
O       -3.35351060   -29.88905720   -10.32462690
N       -5.30051040   -29.26605610    -9.54462720
H       -6.29551080   -29.28505710    -9.73162750
C       -4.86351060   -28.43005560    -8.50962730
H       -3.90951060   -28.00705720    -8.82262710
C       -5.68951030   -27.23005680    -8.33862690
H       -5.61451050   -26.54705620    -9.19362740
H       -6.74151040   -27.53805730    -8.37862680
H       -5.47051050   -26.69105720    -7.40762710
C       -4.82351060   -29.20705600    -7.17462730
O       -4.09451060   -28.83505630    -6.26462750
N       -5.65251060   -30.25605580    -7.03062730
H       -6.26051040   -30.51305580    -7.79962730
C       -5.58851050   -31.14305690    -5.89862730
H       -5.61551050   -30.66605570    -4.91862730
C       -6.82851080   -32.00505830    -5.89462710
H       -6.90251060   -32.61105730    -6.80662730
H       -6.82151030   -32.69505690    -5.04162740
H       -7.71651030   -31.41205600    -5.64462710
C       -4.31051060   -32.04705810    -6.08962730
O       -3.64851050   -32.19905470    -5.05162720
N       -4.01451060   -32.53505710    -7.30862710
H       -4.65551040   -32.38705830    -8.07862760
C       -2.84051060   -33.33905790    -7.67762710
H       -2.93951060   -34.28405760    -7.14362720
C       -2.87651060   -33.67705540    -9.19962690
H       -3.79451060   -34.21305470    -9.43762680
H       -2.88051060   -32.75605770    -9.78262710
C       -1.75451050   -34.53405760    -9.74762730
H       -1.95551050   -34.81505580   -10.78162770
H       -0.90151050   -33.87505720    -9.58862690
C       -1.56451060   -35.83105470    -9.05462740
O       -2.50151060   -36.53405760    -8.57362750
O       -0.43751050   -36.40505600    -8.98562720
C       -1.56351050   -32.71905520    -7.29862740
O       -0.67851050   -33.38505550    -6.71862750
N       -1.41251050   -31.38905720    -7.34162710
H       -2.18951060   -30.88105580    -7.74562740
C       -0.35051050   -30.60905650    -6.74162720
H        0.59848950   -30.84905620    -7.22062730
C       -0.73951050   -29.17005730    -7.10462710
H       -0.27251050   -28.43305590    -6.44062710
H       -0.45651050   -29.07005690    -8.15962700
H       -1.82351050   -29.00205610    -7.07662730
C       -0.19251050   -30.76205640    -5.23462720
O        0.94648950   -30.70505710    -4.79662750
N       -1.25851060   -30.93205640    -4.46662710
H       -2.15851040   -30.84905620    -4.92462730
C       -1.27851060   -31.17905620    -3.02962730
H       -0.36651050   -30.80705640    -2.56462720
C       -2.27451060   -30.28305630    -2.27962730
H       -3.26651050   -30.73605730    -2.27262740
H       -1.88651050   -30.16905590    -1.26762720
C       -2.35051060   -28.87605670    -2.87962720
H       -2.60851050   -28.84705730    -3.93762730
H       -2.93351050   -28.19805720    -2.25462720
S       -0.67851050   -28.09105680    -3.07562730
C       -0.52251050   -27.18705560    -1.48062730
H       -1.26951050   -26.39105610    -1.36962720
H       -0.62751050   -27.83805660    -0.60462730
H        0.47348950   -26.74205590    -1.36762730
C       -1.34651050   -32.64905550    -2.62562730
O       -1.62551060   -32.88305660    -1.47062730
N       -1.08051050   -33.57405470    -3.56462720
H       -0.78451060   -33.31805800    -4.49862720
C       -0.95551060   -35.00005720    -3.29862740
H       -1.38751050   -35.13505550    -2.30662730
C       -1.68651060   -35.90405650    -4.38962750
H       -1.60851050   -36.93105700    -4.03162720
C       -3.23051050   -35.70605470    -4.45362710
H       -3.57151060   -36.39905550    -5.23262740
H       -3.60351060   -35.86405560    -3.43462730
H       -3.46351050   -34.67505650    -4.74662730
O       -1.09751060   -35.91305540    -5.67162750
H       -0.65251050   -35.06605530    -5.75562720
C        0.48648950   -35.35005570    -3.16362740
O        1.37348950   -34.79105760    -3.81562730
N        0.77448950   -36.37405780    -2.38362720
H        0.03548950   -36.91605760    -1.95062730
C        2.14548950   -36.83205800    -2.17562720
H        2.17248940   -37.81805800    -1.71262730
H        2.65248940   -36.93505480    -3.13462730
C        3.01148940   -35.90505600    -1.30062720
O        2.74248960   -34.71705630    -1.16362730
N        4.16948940   -36.37705610    -0.86562730
H        4.27148960   -37.37005620    -1.03962730
C        5.23348950   -35.67605590    -0.14362730
H        4.95748950   -35.40305710     0.87437270
C        6.37448930   -36.67005540     0.04937270
H        6.36948970   -37.31105800     0.93037270
H        6.37448930   -37.37505720    -0.78262730
O        7.58348940   -35.99605560    -0.08362730
H        7.67048930   -35.48905560     0.72737270
C        5.69248960   -34.42005540    -0.89462730
O        5.49348930   -34.33105470    -2.09062720
N        6.14748950   -33.34705730    -0.21562730
H        6.31148960   -33.40705490     0.78137270
C        6.83948950   -32.21905520    -0.81662730
H        6.26248930   -32.00005720    -1.71562730
C        6.79148960   -30.91705700     0.01237270
H        7.08548930   -30.07205580    -0.62262730
H        5.76648950   -30.61005590     0.25637270
C        7.69248960   -31.01605610     1.19137280
N        9.07048990   -31.02605630     1.17137280
C        9.44248960   -30.87705610     2.45537280
H       10.46648980   -30.86405560     2.79737280
N        8.42948910   -30.93705560     3.31437280
H        8.54948900   -30.67705730     4.28337290
C        7.21448950   -31.04005620     2.57937260
H        6.20848940   -31.03305630     2.97337270
C        8.24748990   -32.56505580    -1.34562730
O        8.49748990   -32.29805760    -2.53362730
N        9.07748990   -33.30805590    -0.59062730
H        8.72948930   -33.57905580     0.32037270
C       10.42548940   -33.74605560    -0.84862730
H       11.07148930   -32.87405780    -0.95962730
C       10.88148980   -34.51505660     0.41137270
H       10.79148960   -33.94405750     1.33537270
H       10.23948960   -35.38405610     0.55537270
C       12.39648910   -34.98305510     0.22837270
H       12.42548940   -35.64505770    -0.63762730
C       13.38248920   -33.84905620    -0.01662730
H       13.02348900   -33.27705760    -0.88162730
H       13.24548910   -33.17205810     0.83537270
H       14.41948990   -34.20105740    -0.07562730
C       12.81948950   -35.67005540     1.59637270
H       12.66248990   -34.98505780     2.43837260
H       12.20948980   -36.55405810     1.82237270
H       13.86848930   -35.95805740     1.74237280
C       10.42248920   -34.46705630    -2.18862720
O       11.34648990   -34.34805680    -2.92762730
N        9.39448930   -35.31505580    -2.41262720
H        8.62848950   -35.33005520    -1.75062730
C        9.23948960   -36.11005780    -3.59462740
H       10.17548940   -36.66705700    -3.63062740
C        8.04648970   -37.12105560    -3.59262730
H        7.73348950   -37.31005480    -2.56662730
H        7.22648950   -36.56205750    -4.04362730
C        8.25748920   -38.42105480    -4.33062740
O        9.35648920   -38.70405580    -4.85062740
O        7.20848940   -39.16505810    -4.27062750
C        9.26648900   -35.22805790    -4.93562750
O       10.11648940   -35.40305710    -5.84762720
N        8.35248950   -34.27105710    -5.05662730
H        7.63248970   -34.24905780    -4.34362750
C        8.32048990   -33.30905530    -6.12362720
H        8.40748980   -33.73805620    -7.12162730
C        7.00248960   -32.57405470    -6.06862740
H        6.22548960   -33.33705520    -6.11262750
H        6.83348940   -31.94605640    -5.19362740
C        6.71448950   -31.68805690    -7.35762740
H        5.92448950   -30.97105600    -7.13662720
H        7.54948950   -31.05005650    -7.64762740
C        6.36148930   -32.53605650    -8.59562680
O        6.27048970   -31.92705730    -9.68162730
O        5.99648950   -33.72505570    -8.49862770
C        9.55048940   -32.35605620    -6.14462710
O       10.02048970   -31.97805600    -7.15662720
N       10.03548910   -31.92305560    -4.98662710
H        9.60048960   -32.20905690    -4.11762710
C       11.33848950   -31.25505640    -4.86762710
H       11.36848930   -30.34605600    -5.46862750
C       11.65848920   -30.91205600    -3.39462730
H       11.09048940   -31.56605720    -2.73262740
C       13.23848920   -30.88105580    -3.07362720
H       13.42448900   -30.70005610    -2.00762720
H       13.67748930   -31.84405710    -3.36062720
H       13.81348990   -30.23005680    -3.74262740
C       11.27048970   -29.42205620    -3.13162730
H       11.38248920   -29.18505670    -2.06562730
H       11.81548980   -28.76805690    -3.82362720
H       10.19948960   -29.28505710    -3.32262730
C       12.44548990   -32.01705550    -5.60762740
O       13.12448980   -31.45905690    -6.45262720
N       12.55548950   -33.31105800    -5.41062740
H       11.89848900   -33.73705670    -4.76762720
C       13.57248970   -34.20505520    -5.99762730
H       14.52548980   -33.68005750    -5.93662740
C       13.63748930   -35.54505540    -5.28462740
H       12.65648940   -36.00905610    -5.18062730
H       14.21248910   -36.16405490    -5.97362710
C       14.36248970   -35.51205830    -3.94462730
H       15.39448930   -35.30005650    -4.22162720
H       13.92648980   -34.69805530    -3.36562730
C       14.29748920   -36.96505740    -3.33462740
H       13.34048940   -37.13805770    -2.84362720
H       14.46448990   -37.76105500    -4.06062750
C       15.41348930   -37.06805800    -2.27262740
H       16.38949010   -36.97105790    -2.74562740
H       15.31348990   -36.20105740    -1.62062730
N       15.31848910   -38.33805470    -1.39762720
H       15.19448950   -39.10005570    -2.04762720
H       16.15848920   -38.44505690    -0.84562730
H       14.54348950   -38.28405760    -0.75162730
C       13.25048920   -34.28205490    -7.49562740
O       14.26248930   -34.29905700    -8.20562740
N       11.97648910   -34.13005830    -7.89762740
H       11.29548930   -34.33805470    -7.17762710
C       11.53648950   -33.89805600    -9.26662730
H       11.98748970   -34.72005840    -9.82262710
C       10.01048950   -34.09005740    -9.48562720
H        9.70948980   -34.94405750    -8.87862680
H        9.57448960   -33.15605550    -9.12962720
C        9.64148900   -34.38105770   -10.92562770
H        9.97248940   -33.57605740   -11.58162690
H       10.17348960   -35.26805500   -11.27062700
C        8.13648990   -34.60305790   -11.10362720
H        7.62148950   -33.68305590   -10.82462690
H        7.98148970   -34.78305820   -12.16762730
C        7.61148930   -35.85505680   -10.37662700
H        7.99048950   -36.70905690   -10.93662740
H        7.93048950   -35.92805480    -9.33762740
N        6.13748930   -35.88505550   -10.29462720
H        5.60748960   -36.00005720   -11.14662740
H        5.79848960   -36.64905550    -9.72762780
H        5.76848940   -35.05805590    -9.84762760
C       12.10048960   -32.57305530    -9.92062760
O       12.67548940   -32.76205830   -10.98462770
N       11.87248990   -31.39305690    -9.31362720
H       11.29048920   -31.36505700    -8.48462770
C       12.34348960   -30.08205600    -9.73562720
H       11.97748950   -29.81405640   -10.72662730
C       11.98348900   -28.99505620    -8.75762750
H       12.43748950   -29.09905620    -7.77162740
H       12.47648910   -28.14605710    -9.22962760
C       10.47948930   -28.90405650    -8.60562710
H        9.96448990   -29.08305740    -9.54962730
H       10.22248940   -29.62605670    -7.83062740
S       10.02148910   -27.26305580    -8.05162720
C       10.57248970   -27.40705680    -6.23462720
H       11.66148950   -27.53805730    -6.24062730
H       10.27948950   -26.47405620    -5.73662710
H       10.08748910   -28.27605630    -5.77362730
C       13.92748930   -30.12805750    -9.98762700
O       14.38148980   -29.57405660   -10.89462760
N       14.62948990   -30.78105740    -9.06762700
H       14.11648940   -31.24905590    -8.32962700
C       16.07948880   -30.86905670    -9.07262710
H       16.53348920   -29.88505740    -9.19662760
C       16.65248870   -31.32405660    -7.76962710
H       16.00248910   -32.08305740    -7.33262730
C       18.07248880   -31.78505710    -7.86262750
H       18.80548860   -31.04205700    -8.20062730
H       18.40848920   -32.04505540    -6.85162730
H       18.06649020   -32.64905550    -8.53862760
C       16.65548900   -30.17205620    -6.82462740
H       17.50948910   -29.51405720    -7.02862740
H       15.71448990   -29.61005590    -6.87362720
H       16.78348920   -30.48805620    -5.78162720
C       16.52348900   -31.74205590   -10.26762770
O       17.36149020   -31.37205700   -11.06662750
N       15.75748920   -32.84805680   -10.44162750
H       15.04148960   -33.08305740    -9.76562690
C       16.02948950   -33.79705810   -11.53462700
H       17.09948920   -33.98405840   -11.44062710
C       15.35048960   -35.11105730   -11.16362760
H       15.67148970   -35.34205630   -10.14062690
H       14.26848980   -35.05905530   -11.33762740
H       15.78848930   -35.78605650   -11.90862750
C       15.68348980   -33.28205490   -12.94962690
O       16.50049020   -33.67705540   -13.76062770
N       14.61748980   -32.48105620   -13.17162700
H       14.06348990   -32.19605640   -12.37262730
C       14.42248920   -31.70205690   -14.41062740
H       14.59348960   -32.37705610   -15.24862770
C       12.97548960   -31.13905720   -14.38762760
H       12.83148960   -30.61305620   -13.44462780
H       12.87248990   -30.41405680   -15.19562720
C       11.81148910   -32.26905820   -14.58462720
H       11.80448910   -32.98505780   -13.76262760
H       10.87348940   -31.71605680   -14.53562740
C       11.86248970   -33.04605480   -15.86862750
O       12.09648990   -32.46705630   -16.94362640
O       11.63248920   -34.30105590   -15.82062720
C       15.35448930   -30.55205730   -14.67062760
O       15.73148920   -30.24405670   -15.76262760
N       15.89648910   -29.90605740   -13.60162730
H       15.66548920   -30.27705570   -12.68762680
C       16.90748980   -28.82205580   -13.79062750
H       16.67948910   -28.12005620   -14.59262750
C       17.01548960   -28.10005570   -12.37162690
H       15.99648950   -27.79705620   -12.10162730
H       17.27548980   -28.84805680   -11.61262700
C       17.98548890   -26.93305590   -12.23562720
C       19.34548950   -27.12605670   -12.29662700
H       19.71048930   -28.12305640   -12.49462700
C       20.21648980   -26.11705590   -11.95762730
H       21.26049040   -26.19005580   -12.22762780
C       19.74248890   -24.92705730   -11.40662770
O       20.65148930   -24.06205560   -10.90962700
H       21.55848880   -24.16905590   -11.20662690
C       18.36149020   -24.62205700   -11.46362690
H       18.02648930   -23.64205740   -11.15762710
C       17.52849010   -25.64305690   -11.79862690
H       16.46648980   -25.56305690   -11.62062740
C       18.25648880   -29.45105740   -14.21062760
O       18.96648980   -28.83505630   -15.00862690
N       18.66448970   -30.59205630   -13.66762730
H       18.01049040   -31.05905720   -13.04962730
C       19.76948930   -31.43305590   -14.05462740
H       20.64649010   -30.87405590   -14.38062760
C       20.16349030   -32.22305680   -12.80462740
H       19.35648920   -32.86405560   -12.45062730
H       20.99448970   -32.88605500   -13.04962730
C       20.64048960   -31.21205710   -11.69162750
H       21.51948930   -30.73905560   -12.12962720
H       19.80348970   -30.56505580   -11.42962740
C       20.91049000   -32.04805760   -10.43062690
H       19.97848890   -32.59305570   -10.28262710
H       21.65948870   -32.80205540   -10.67262740
N       21.27849010   -31.29305650    -9.21362690
H       21.05148890   -30.31005670    -9.23562720
C       22.06348990   -31.77205660    -8.32062720
N       22.55249020   -32.97205730    -8.44962690
H       22.28048900   -33.56405640    -9.22162720
H       23.28849030   -33.26805500    -7.82562730
N       22.39148900   -31.06305690    -7.27262740
H       21.96048930   -30.17005730    -7.08062740
H       23.09248920   -31.52205660    -6.70862720
C       19.49448970   -32.43005750   -15.19962690
O       20.24648860   -33.37705610   -15.28162770
N       18.46748920   -32.34905620   -15.93562700
H       17.83948900   -31.57605740   -15.74662690
C       18.36648940   -32.97105790   -17.21562770
H       18.60849000   -34.02705760   -17.09362790
C       16.91548920   -33.05905530   -17.72162820
H       16.35149000   -32.22705840   -17.29962730
H       16.93348880   -32.99805830   -18.80962750
C       16.33948900   -34.43905640   -17.35162730
H       16.87148860   -35.29805760   -17.75962640
H       16.36849020   -34.45705800   -16.26162720
C       14.88948920   -34.47205730   -17.80662730
H       14.29648970   -33.70105740   -17.31562810
H       14.74548910   -34.43905640   -18.88662720
C       14.39048960   -35.85505680   -17.33162690
H       14.86048980   -36.64305500   -17.92062760
H       14.61748980   -35.94405750   -16.26962660
N       12.95948980   -36.14305500   -17.50662800
H       12.70648960   -36.95405580   -16.96062660
H       12.34948920   -35.43405530   -17.12462810
H       12.72148990   -36.29805760   -18.47562790
C       19.28048900   -32.27305600   -18.23362730
O       19.73848920   -31.15305710   -18.05262760
N       19.68848990   -33.02205660   -19.32762720
C       19.36748890   -34.37405780   -19.66262820
H       18.27449040   -34.45205690   -19.61962700
H       19.75948910   -35.02005770   -18.86762810
C       20.08448980   -34.79205700   -20.93862720
H       19.49148940   -34.80805590   -21.86162760
H       20.58448980   -35.76305770   -20.82962800
C       21.16948890   -33.67905810   -21.00362780
H       21.41448970   -33.57305530   -22.06762700
H       22.05548860   -33.98105620   -20.43162730
C       20.52548980   -32.47205730   -20.33262630
H       21.21848870   -31.78505710   -19.84762760
C       19.91448970   -31.63905720   -21.46162800
O       20.67049030   -30.84205630   -22.03162770
N       18.62048910   -31.66705700   -21.75562670
H       17.99049000   -32.26505660   -21.23562810
C       18.08148960   -30.90405650   -22.90662770
H       18.73349000   -30.04705620   -23.07862660
C       17.98349000   -31.73305700   -24.24562640
H       18.87748910   -32.35605620   -24.27562710
C       16.86549000   -32.74705510   -24.40862660
H       15.85848900   -32.31705470   -24.34362790
H       16.99349020   -33.30105590   -25.34662820
H       16.98748970   -33.44105530   -23.56762700
C       18.02548980   -30.72705650   -25.45762630
H       17.96648980   -31.26905630   -26.40962790
H       17.19348910   -30.01205640   -25.47462650
H       18.99349020   -30.21305660   -25.50162700
C       16.70048900   -30.43505670   -22.48762700
O       16.05548860   -31.16505620   -21.77462770
N       16.37648960   -29.25905610   -22.94062810
H       16.98448940   -28.79805560   -23.60762790
C       15.05148980   -28.64105610   -22.75962640
H       14.51848980   -29.34605600   -22.12062640
C       15.19448950   -27.22205730   -22.17562680
H       15.99148940   -26.66605570   -22.66962810
C       13.95748900   -26.37705610   -22.21762660
H       14.12448980   -25.38305660   -21.78362660
H       13.46148970   -26.30805590   -23.19362640
H       13.13948920   -26.88205720   -21.68862720
C       15.69048980   -27.30005650   -20.71662710
H       16.02948950   -26.32005690   -20.35862730
H       14.88748930   -27.62905690   -20.04562760
H       16.56748960   -27.95605660   -20.65562820
C       14.38448910   -28.68305590   -24.06162640
O       14.87148950   -28.30005650   -25.11162760
N       13.19048980   -29.24405670   -24.19862750
H       12.75748920   -29.54205700   -23.33262630
C       12.43348980   -29.43505670   -25.46862790
H       12.93848990   -28.86505700   -26.24862670
C       12.35648920   -30.83505630   -25.92762760
H       12.03148940   -31.46205710   -25.09762760
H       11.59648990   -30.97105600   -26.69762800
C       13.73048970   -31.31105610   -26.45062640
H       14.19248960   -30.45205690   -26.93662640
H       14.41648960   -31.61705590   -25.66062740
C       13.62948990   -32.56805800   -27.40262790
H       13.22748950   -33.39105610   -26.81162640
H       13.06648920   -32.25605770   -28.28262710
C       14.98648930   -33.20405580   -27.85462760
H       15.50448990   -32.48405840   -28.48762700
H       15.60148910   -33.42605590   -26.98262790
N       14.74948980   -34.38605500   -28.66862680
H       15.55048940   -34.88105770   -29.03562740
H       14.35948940   -35.10005570   -28.07062720
H       14.23948960   -34.12905500   -29.50162700
C       11.11548900   -28.70705600   -25.39262770
O       10.17748930   -29.20605660   -24.75862690
N       11.03348920   -27.50605580   -25.95562740
H       11.71648980   -27.18505670   -26.63262750
C        9.79448990   -26.75505640   -25.86762810
H        9.36248970   -27.03505710   -24.90662770
C       10.06848910   -25.31905750   -25.96262740
H       10.36748980   -25.05505560   -26.97662730
H        9.14748950   -24.83505630   -25.63662720
C       11.13948920   -24.76305580   -24.96562770
H       12.14648910   -25.10805700   -25.19862750
C       11.16648960   -23.26105690   -24.87162780
H       11.90848920   -23.01805690   -24.10062790
H       11.48448940   -22.86805730   -25.84562680
H       10.15148930   -22.90705680   -24.65462680
C       10.85248950   -25.26805690   -23.54062650
H        9.85848900   -24.90205570   -23.25562670
H       10.99148940   -26.33905600   -23.34462740
H       11.60048960   -24.88405610   -22.83662800
C        8.79548930   -27.17605590   -26.93962670
O        9.16248990   -27.42505650   -28.07262800
N        7.54448940   -27.19205670   -26.56562810
H        7.32848930   -26.89005660   -25.62362670
C        6.46248960   -27.40505600   -27.54962730
H        6.58348940   -26.58805660   -28.26162720
H        6.60748960   -28.38405610   -28.00562670
C        5.08348940   -27.42705730   -26.91062740
O        4.16248940   -27.38305660   -27.69362640
N        4.91948940   -27.44405750   -25.52662660
H        5.69648930   -27.48705670   -24.87862780
C        3.61348940   -27.34905620   -24.99162670
H        3.08348940   -26.70605660   -25.69462780
H        3.09048940   -28.30305670   -24.91662790
C        3.53948950   -26.64905740   -23.62962720
O        4.28848930   -25.75405690   -23.29762650
N        2.49348950   -27.07005690   -22.91662790
H        1.93048940   -27.80705640   -23.32362750
C        2.36748960   -26.70505710   -21.51462750
H        2.69448950   -25.66505620   -21.50262640
C        0.84848950   -26.54105570   -21.17362790
H        0.87848950   -26.35205650   -20.10062790
H        0.36048950   -25.66705700   -21.60562710
C        0.04548950   -27.80005650   -21.44062810
H        0.70548950   -28.66105650   -21.33162690
H       -0.76751050   -27.91205600   -20.72262760
C       -0.54851060   -27.77405740   -22.83062740
O        0.14148950   -28.16505620   -23.80762670
O       -1.66151060   -27.23005680   -22.93862720
C        3.23448940   -27.43905640   -20.48062710
O        2.92348960   -27.65305710   -19.35162730
N        4.38548950   -27.92505650   -20.97862820
H        4.61348960   -27.70205690   -21.93962670
C        5.30548950   -28.87305640   -20.29662700
H        4.74848940   -29.44505690   -19.55462650
C        5.87748960   -29.80105590   -21.40562820
H        6.63848920   -30.40805630   -20.91362760
C        4.79748960   -30.68405720   -21.98062710
H        4.03748940   -30.12405590   -22.53862760
H        5.27648930   -31.28805730   -22.76062770
H        4.25448940   -31.43805690   -21.39762690
O        6.55748940   -29.07305720   -22.38862800
H        7.39448930   -29.46405600   -22.64962770
C        6.54748960   -28.16105650   -19.64062690
O        7.40348960   -28.85505680   -19.13162800
N        6.71548940   -26.85205650   -19.71962740
H        5.92048930   -26.27705570   -19.97162820
C        7.82248930   -26.00705720   -19.13462640
H        8.75148960   -26.53205680   -19.36162760
C        7.97048950   -24.63105580   -19.88362690
H        7.97248940   -24.71005630   -20.97062680
H        7.11348960   -24.02905650   -19.58062740
C        9.25248910   -23.93605610   -19.32362750
H        9.31648920   -23.82205580   -18.24162670
C       10.63548950   -24.51205640   -19.65062710
H       10.72648910   -25.57505610   -19.39562800
H       10.90648940   -24.37005620   -20.70462800
H       11.33648970   -23.94805720   -19.02362820
C        9.22148990   -22.45705600   -19.88162800
H        9.38248920   -22.45105740   -20.96662710
H        8.27448940   -21.91505620   -19.77162740
H        9.98148920   -21.86705590   -19.35462760
C        7.64348940   -26.01205640   -17.59262660
O        6.55648950   -25.97305680   -17.08862690
N        8.72648910   -26.11005590   -16.89662740
H        9.63248920   -26.25705720   -17.32562640
C        8.72848990   -26.10305600   -15.41062740
H        7.73448940   -26.09805680   -14.96262740
C        9.37848950   -27.35905650   -14.87462710
H        9.43948940   -27.28905680   -13.78862760
C        8.63448910   -28.63005640   -15.16262720
H        7.60248950   -28.43505670   -15.47862720
H        9.12348940   -29.18505670   -15.97362710
H        8.73048970   -29.33205600   -14.32462690
O       10.71348950   -27.44305610   -15.25562760
H       11.13748930   -27.86905670   -14.50662710
C        9.58348940   -24.86905670   -14.87462710
O       10.55948930   -24.43505670   -15.51762770
N        9.21548940   -24.41005710   -13.65262700
H        8.33148960   -24.73905560   -13.28162770
C        9.96048930   -23.37205700   -12.88662720
H       10.05648990   -22.55805590   -13.60462760
C        9.12248990   -22.85005570   -11.73462770
H        9.53748990   -21.97605710   -11.23262690
C        7.87048960   -22.26805690   -12.31862740
H        7.11648940   -23.03405570   -12.53762720
H        7.42248960   -21.57005690   -11.60062690
H        7.97248940   -21.77105710   -13.29162690
C        8.85248950   -23.84605600   -10.65662770
H        8.08548930   -23.30005650   -10.10662750
H        8.68848990   -24.81805610   -11.12162690
C       10.08848950   -24.00005720    -9.75862690
H       10.72348980   -23.10505680    -9.72362710
H        9.84448910   -24.20305630    -8.70862770
H       10.75248910   -24.76305580   -10.18262770
C       11.39448930   -23.77305600   -12.56862740
O       12.24448970   -22.96005630   -12.34462740
N       11.61848930   -25.09105680   -12.71362690
H       10.83848950   -25.72705650   -12.83462720
C       12.97348980   -25.71305660   -12.64362720
H       13.50948910   -25.14705660   -11.88162710
C       12.89148900   -27.21205710   -12.17662720
H       13.82548900   -27.74205590   -12.36562730
H       12.63148980   -27.20505710   -11.11762710
O       11.79948900   -27.89105610   -12.85862730
H       10.95648960   -27.73205570   -12.42762760
C       13.80748940   -25.53105740   -13.88362690
O       14.95848940   -25.15305710   -13.73162750
N       13.20148940   -25.60705570   -15.07562730
H       12.23848920   -25.90505600   -15.18162730
C       13.95948980   -25.39605710   -16.33062740
H       14.91248990   -25.92505650   -16.30662730
C       13.23448940   -26.07605740   -17.48962780
H       12.18948940   -25.77605630   -17.57962800
H       13.61348920   -25.79605670   -18.47262760
C       13.31848910   -27.57805630   -17.37862780
H       14.32348920   -27.97505570   -17.51962660
H       13.05148980   -27.82205580   -16.35062790
C       12.32748990   -28.23905560   -18.33962820
O       12.55248930   -28.29305650   -19.55762670
N       11.19148920   -28.70505710   -17.87462810
H       10.66148950   -29.36605640   -18.42962650
H       11.09348960   -28.46105580   -16.89662740
C       14.22348980   -23.88205720   -16.60962680
O       15.26448920   -23.58905600   -17.21262740
N       13.24348930   -23.01905630   -16.21762660
H       12.38148980   -23.48305700   -15.95662690
C       13.37548920   -21.54205700   -16.04362680
H       13.80748940   -21.11105730   -16.94762800
C       12.02048970   -20.86105730   -15.68462750
H       11.68348980   -21.32605740   -14.75762750
C       12.12048910   -19.33505630   -15.57762720
H       12.60848900   -18.95805740   -14.67062760
H       12.50348950   -18.92505650   -16.51962660
H       11.12448980   -18.88805580   -15.47162720
C       10.93748950   -21.06505580   -16.72062680
H       10.07048990   -20.41805650   -16.53762820
H       11.42148970   -20.78605650   -17.66462710
H       10.75248910   -22.14405630   -16.79362680
C       14.51748940   -21.23605730   -15.02962680
O       15.38648990   -20.42905620   -15.35362720
N       14.63648990   -21.97005650   -13.91862770
H       14.03148940   -22.74405670   -13.67162700
C       15.68248940   -21.68805690   -12.92962740
H       15.72948930   -20.61905670   -12.71762750
C       15.33848950   -22.34905620   -11.62262730
H       15.59448910   -23.41605570   -11.59362700
H       15.92948910   -21.79905700   -10.88062760
H       14.29548930   -22.11505700   -11.37462710
C       17.04348950   -22.07105640   -13.51962760
O       18.04148860   -21.36305620   -13.27362730
N       17.20849040   -23.21905710   -14.19562720
H       16.37448880   -23.78705600   -14.29162690
C       18.40748980   -23.75005720   -14.81362720
H       19.11248970   -23.82405660   -13.98562720
C       18.08948900   -25.15005680   -15.41562750
H       17.26049040   -25.65605740   -14.90662770
H       17.83548930   -25.07405660   -16.48062710
H       18.99049000   -25.77505680   -15.36962700
C       18.83848950   -22.69405750   -15.86062720
O       19.97548870   -22.31005670   -15.95762730
N       17.90748980   -22.17905620   -16.70362660
H       16.97148900   -22.56505580   -16.70062640
C       18.26449010   -21.23105620   -17.71462820
H       19.18748860   -21.46505740   -18.24362750
C       17.11748890   -21.24605560   -18.83962820
H       16.21148870   -21.43605610   -18.26362800
C       16.74948880   -19.91905590   -19.53562740
H       16.23148920   -19.20005610   -18.88862800
H       17.66749000   -19.45005610   -19.91062740
H       16.05148890   -20.13305660   -20.35462760
C       17.28448870   -22.32405660   -19.85162730
H       17.41148950   -23.25705720   -19.30162810
H       16.33148960   -22.48805620   -20.35462760
C       18.50948910   -22.11505700   -20.83962820
H       18.57048990   -21.09005740   -21.22562790
H       19.51148990   -22.37005620   -20.47262760
H       18.26449010   -22.77405740   -21.68262670
C       18.50248910   -19.82905580   -17.14862820
O       19.38048930   -19.12405590   -17.68362810
N       17.92749020   -19.48905560   -15.99862770
H       17.12648960   -20.02405740   -15.68262770
C       18.43148990   -18.31905750   -15.27062700
H       18.35149000   -17.49105640   -15.97462750
C       17.47448920   -17.96605680   -14.13262750
H       17.60048870   -16.90005680   -13.94162750
H       16.43248940   -18.16005710   -14.38562770
O       17.68948940   -18.57105640   -12.96062760
H       17.89448930   -19.50205610   -13.07062720
C       19.90148930   -18.43505670   -14.79262730
O       20.53849030   -17.39005660   -14.72862720
N       20.34948920   -19.58805660   -14.35062690
H       19.74148940   -20.38905720   -14.47262760
C       21.48548890   -19.85805700   -13.45662690
H       21.74248890   -18.88405610   -13.04162690
C       20.99648860   -20.81105610   -12.32962700
H       21.85648920   -21.06705670   -11.69862750
H       20.23548890   -20.38105580   -11.66762730
H       20.69048880   -21.80305670   -12.68562700
C       22.73148920   -20.37905690   -14.22862720
O       22.74349020   -21.02105710   -15.24062730
N       23.84148980   -20.08405690   -13.55362700
H       23.82848930   -19.58005710   -12.67562770
C       25.14348980   -20.30205730   -14.06762700
H       25.08548930   -20.80305670   -15.03362750
C       25.76248930   -18.96405600   -14.31462760
H       25.49848940   -18.28805730   -13.50162700
H       26.84049030   -19.12205700   -14.30062770
C       25.33948900   -18.34705730   -15.67562770
H       25.47649000   -18.98505590   -16.54862790
H       24.26848980   -18.15405650   -15.61662770
C       26.05348970   -17.03805730   -15.96262740
H       25.94448850   -16.39505580   -15.08862690
H       27.08848950   -17.34805680   -16.10562710
N       25.53948970   -16.47705650   -17.20662690
H       24.80249020   -16.95105740   -17.71062660
C       25.78448870   -15.22305680   -17.52762790
N       26.60248950   -14.38905620   -16.91562650
H       26.93748860   -14.59305670   -15.98462770
H       26.58148960   -13.42405700   -17.21162800
N       25.38648990   -14.77305700   -18.65962790
H       24.82248880   -15.36105630   -19.25562670
H       25.44648930   -13.79805660   -18.91662790
C       25.98748970   -21.29405590   -13.21362690
O       27.16049000   -21.35905650   -13.36162760
N       25.38048930   -22.12905690   -12.39862730
H       24.37348940   -22.08105660   -12.29762740
C       26.03248980   -23.15405650   -11.56062700
H       26.97448920   -22.77405740   -11.16762730
C       25.12648960   -23.36205670   -10.31862740
H       25.69748880   -24.05105590    -9.69662760
H       24.94748880   -22.40405650    -9.83062740
C       23.82848930   -24.06505580   -10.53762720
O       23.33749010   -24.14105610   -11.68462750
O       23.19548990   -24.51305580    -9.56562710
C       26.32848930   -24.46005630   -12.31062700
O       26.45748900   -25.49505620   -11.69462780
N       26.26049040   -24.41305730   -13.62862680
H       26.23448940   -23.53105740   -14.12562750
C       26.47148900   -25.56805610   -14.49862770
H       27.20849040   -26.26605610   -14.10162730
H       25.51348880   -26.08505630   -14.55362700
C       26.81048970   -25.18505670   -15.89362720
O       27.27948950   -24.05105590   -16.10962680
N       26.79249000   -26.10305600   -16.83862690
H       26.58448980   -27.03205680   -16.49062730
C       26.66148950   -25.66905590   -18.24762730
H       27.09348870   -24.67705730   -18.37562750
C       27.45948980   -26.64705660   -19.14662740
H       28.46448900   -26.72605710   -18.73162650
H       27.03549000   -27.64805600   -19.21962740
O       27.71648980   -26.18405720   -20.48362730
H       28.47649000   -25.61805730   -20.33562660
C       25.22949030   -25.36305620   -18.70562740
O       24.38249020   -26.07505610   -18.26462750
N       25.00148960   -24.29705620   -19.49862670
H       25.84348870   -23.76505660   -19.68262670
C       23.63748930   -23.72005650   -19.68262670
H       23.11549000   -23.78705600   -18.72862820
H       23.74448970   -22.73505590   -20.13762660
C       22.92749020   -24.65105630   -20.65462680
O       23.32948880   -24.79205700   -21.82062720
N       21.83648870   -25.28005600   -20.11762810
H       21.66349030   -25.16705700   -19.12562750
C       21.10648920   -26.37705610   -20.79162790
H       21.80548860   -27.21405600   -20.78362660
C       19.90848920   -26.89205740   -19.95762630
H       20.23548890   -27.05805590   -18.93162730
C       18.75548930   -25.89905740   -19.77762790
H       18.21249010   -25.60705570   -20.68462750
H       18.06148910   -26.38805580   -19.08262630
H       19.13249020   -24.98205570   -19.30762670
C       19.39048960   -28.16505620   -20.51062770
H       20.28849030   -28.78505710   -20.62662700
H       18.77748870   -28.76005740   -19.82262800
H       18.99448970   -28.08905600   -21.53062820
C       20.66548920   -26.03505710   -22.25962640
O       20.15848920   -24.96405600   -22.52262690
N       20.86348920   -26.90705680   -23.25862690
H       21.21949010   -27.82305720   -23.01462750
C       20.45748900   -26.71905710   -24.64662740
H       20.78448870   -25.71305660   -24.91062740
C       21.15448950   -27.62705610   -25.64262770
H       21.10348890   -28.68405720   -25.38262750
C       20.74548910   -27.45905690   -27.12862780
H       21.57748990   -27.72505570   -27.79162790
H       19.84049030   -28.02005580   -27.39562800
H       20.59449010   -26.38405610   -27.29062650
O       22.47348980   -27.25705720   -25.68162730
H       22.85548970   -27.64305690   -24.89062690
C       18.95549010   -26.78905680   -24.80162810
O       18.32748990   -27.77605630   -24.45162770
N       18.38249020   -25.76305580   -25.44962690
H       18.98548890   -25.02405740   -25.78962710
C       16.92648890   -25.62105560   -25.74062730
H       16.35548970   -26.23505590   -25.04462810
C       16.44849010   -24.17605590   -25.53962710
H       17.06848910   -23.53705600   -26.16862680
C       14.96548940   -23.95305630   -25.81862640
H       14.92148970   -22.90705680   -26.14662740
H       14.56848910   -24.46605680   -26.70362660
H       14.40748980   -24.08405690   -24.88262750
C       16.61549000   -23.78205680   -23.98962780
H       17.50348850   -24.20805740   -23.50562670
H       16.71348950   -22.69505690   -23.87362670
H       15.79148960   -24.21205710   -23.40662770
C       16.72348980   -25.99905590   -27.26062770
O       17.47548870   -25.46905710   -28.12562750
N       15.74948980   -26.87305640   -27.60062790
H       15.19648930   -27.29305650   -26.86362650
C       15.28448960   -27.22305680   -28.96462820
H       15.69648930   -26.51305580   -29.68362810
C       15.79348950   -28.63905720   -29.40462680
H       15.22748950   -29.39205740   -28.85662650
H       15.77048970   -28.83805660   -30.47562790
C       17.34248920   -28.75705720   -29.18062780
H       17.84648900   -27.81905750   -29.41562650
H       17.50348850   -29.02305600   -28.13662720
C       17.98848920   -29.84305570   -30.06162640
O       17.65948870   -31.00405690   -29.93062780
O       18.76548960   -29.44605640   -30.98662760
C       13.76448920   -27.18005560   -29.14562800
O       13.06048970   -27.57805630   -28.25762750
N       13.28248980   -26.66005710   -30.26662640
H       13.98648930   -26.35405730   -30.92762760
C       11.88348960   -26.32305720   -30.58262630
H       11.23448940   -26.27305600   -29.70862770
C       11.86148930   -25.02505680   -31.35162730
H       12.48948960   -25.05605700   -32.24162670
H       10.82948970   -24.83705710   -31.64862820
C       12.16948990   -23.76305580   -30.51962660
H       13.25148960   -23.77605630   -30.38362690
C       11.79348950   -22.49305730   -31.31062700
H       12.02948950   -22.49705700   -32.38162610
H       10.70948980   -22.32605740   -31.28262710
H       12.21148970   -21.59405710   -30.83962820
C       11.53348920   -23.66205600   -29.16862680
H       10.44548990   -23.65305710   -29.31062700
H       11.94248960   -24.47005650   -28.54862790
H       11.82048990   -22.70005610   -28.72762680
C       11.18348980   -27.35105710   -31.44662670
O       11.83448980   -27.92405700   -32.28462600
N        9.90648940   -27.56905750   -31.27362820
H        9.47848990   -27.04405590   -30.52062800
C        9.18748950   -28.66205600   -31.83462720
H        9.74748990   -29.59705730   -31.86962700
C        7.90948960   -28.93805690   -31.01362800
H        8.18548970   -29.08105660   -29.96862790
H        7.24048950   -28.07705690   -31.00962640
O        7.26648950   -30.07305720   -31.63362690
H        6.61848930   -30.45105740   -31.03562740
C        8.73548980   -28.37305640   -33.24862670
O        7.85048960   -27.52005580   -33.42162700
N        9.21548940   -29.11405560   -34.28362660
H        9.84348960   -29.89405630   -34.13262560
C        8.73948960   -28.87905690   -35.58062740
H        8.89148900   -27.83105660   -35.83762740
C        9.53748990   -29.70705600   -36.61062620
H        9.48948960   -30.78705600   -36.47462840
H        9.00648980   -29.49505620   -37.53862760
C       11.02848910   -29.33605580   -36.81162640
H       11.55148980   -29.42405700   -35.85962680
H       11.50748920   -30.08005710   -37.44762800
C       11.21348950   -27.85505680   -37.30462650
O       11.94448950   -26.97905730   -36.73262790
O       10.51548960   -27.53205680   -38.31462860
C        7.21548940   -29.22705650   -35.70862580
O        6.54648920   -28.74905590   -36.59162900
N        6.57848930   -29.95005610   -34.79762650
H        7.02048970   -30.38005640   -33.99362560
C        5.14548970   -30.27205660   -34.83062740
H        4.90448950   -30.46505740   -35.87562560
C        4.93548970   -31.58905600   -34.05762860
H        5.00048920   -32.36705780   -34.82862850
H        5.65348960   -31.87105560   -33.27862550
H        3.90348940   -31.57705690   -33.68662640
C        4.32448960   -29.07605740   -34.36762620
O        3.20348950   -28.85105710   -34.82162860
N        4.78148940   -28.32005690   -33.36162570
H        5.71148970   -28.60805700   -33.08062740
C        4.23048930   -27.02405740   -32.93862920
H        3.16248940   -27.04605670   -32.72262570
C        4.95148940   -26.50505640   -31.68762780
H        4.45548960   -25.63705640   -31.23762700
H        4.87048960   -27.27005580   -30.90562820
H        6.01448970   -26.32005690   -31.88662720
C        4.33748960   -25.95705600   -34.03062820
O        3.52548960   -25.06005670   -34.15862660
N        5.30848930   -26.09305570   -35.04762650
H        5.87348940   -26.92905620   -34.95562740
C        5.49848940   -25.03205680   -36.13962550
H        5.65648940   -24.03905680   -35.71962740
C        6.86248970   -25.31805610   -36.94762800
H        7.70648960   -25.31005670   -36.25762560
H        6.83448930   -26.32805630   -37.35662840
C        7.27748970   -24.27405740   -37.95662690
H        6.39948940   -23.97305680   -38.52862550
H        7.69048930   -23.39905740   -37.45462800
C        8.28048990   -24.88105580   -38.88762660
H        8.06248950   -25.88005640   -39.26562880
H        8.32848930   -24.21005630   -39.74562840
N        9.59148980   -24.92405700   -38.21862790
H        9.86448960   -25.87405590   -38.01062770
C       10.66248990   -24.09505650   -38.15262600
N       10.64548970   -22.90205570   -38.66462710
H        9.76148990   -22.45205690   -38.85762790
H       11.52248950   -22.41005710   -38.76062770
N       11.75548930   -24.45305630   -37.58462910
H       11.67948910   -25.40505600   -37.25462720
H       12.53748990   -23.81505580   -37.61762620
C        4.22548960   -24.94405750   -36.98362730
O        3.79248950   -23.80405620   -37.20062640
N        3.49248960   -25.99405670   -37.32662580
H        3.90048960   -26.90005680   -37.12962720
C        2.37848950   -25.86405560   -38.20862580
H        2.50348950   -25.19905660   -39.06362920
C        2.04148940   -27.27005580   -38.69562910
H        1.49848950   -27.31405640   -39.64762880
H        2.87848950   -27.94605640   -38.91262820
H        1.36748950   -27.72805600   -37.96162800
C        1.11348950   -25.20105740   -37.58462910
O        0.28748950   -24.58205600   -38.19962690
N        1.05048940   -25.13405610   -36.20662690
H        1.85948940   -25.52105710   -35.73562620
C        0.15648950   -24.31205560   -35.39762880
H       -0.83751050   -24.42705730   -35.82962800
H        0.14948950   -24.80805590   -34.42662810
C        0.50848950   -22.81405640   -35.32562640
O       -0.32251050   -21.98805620   -35.70762630
N        1.76548950   -22.52005580   -35.13662720
H        2.40448950   -23.28705600   -34.96862790
C        2.21248940   -21.10905650   -35.01862720
H        1.48748950   -20.57105640   -34.40762710
C        3.59348940   -21.09605600   -34.40962600
H        4.20348930   -21.56905750   -35.17862700
C        4.21948960   -19.70905690   -34.20062640
H        4.60948940   -19.20305630   -35.09262850
H        3.61848950   -19.01505660   -33.60162730
H        5.15148930   -19.81405640   -33.63162610
C        3.83748940   -21.87505720   -33.09362790
H        3.39148950   -22.87605670   -33.04862590
H        4.90948960   -22.04305650   -32.93462750
H        3.41848950   -21.30105590   -32.25762560
C        2.13348940   -20.45105740   -36.45762630
O        1.80748950   -19.28605650   -36.69862750
N        2.47548940   -21.24205590   -37.50162890
H        2.82148960   -22.14605710   -37.20462800
C        2.32048940   -20.96405600   -39.00362780
H        2.95748950   -20.11805730   -39.25962830
C        2.66348960   -22.19805720   -39.81562810
H        3.56148960   -22.51905630   -39.28762820
H        1.84348950   -22.90205570   -39.68062590
C        3.07648940   -22.00205610   -41.28462600
H        3.68548940   -21.10105710   -41.21662900
H        3.61048940   -22.91405680   -41.54862590
C        1.91048940   -21.69505690   -42.27962880
H        1.08048950   -22.39105610   -42.15462880
H        1.49848950   -20.70205690   -42.10062790
C        2.51548960   -21.73805620   -43.67262650
H        3.44248940   -21.16605570   -43.63362880
H        2.86348940   -22.72705650   -43.96662900
N        1.71348940   -21.08505630   -44.70962910
H        0.82348950   -21.56105610   -44.73262790
H        1.46848950   -20.11605640   -44.56162640
H        2.16448950   -21.13405610   -45.61262890
C        0.92148950   -20.55405620   -39.32662580
O        0.60248950   -19.59505650   -40.02962880
N       -0.04551050   -21.38405610   -38.97762680
H        0.21648950   -22.26105690   -38.54362870
C       -1.47151050   -21.15805630   -39.27162550
H       -1.45551050   -21.01705740   -40.35262680
C       -2.29151060   -22.36305620   -38.81962590
H       -2.01351050   -23.32705690   -39.26362610
H       -2.18651060   -22.50705720   -37.73662570
H       -3.34151050   -22.22805600   -39.11062620
C       -2.08551050   -19.93605610   -38.58362580
O       -2.89451050   -19.30805590   -39.30162810
N       -1.70151050   -19.46605680   -37.40762710
H       -1.01751050   -20.02905650   -36.91562650
C       -2.19351050   -18.12305640   -36.92462540
H       -3.25551060   -17.90305710   -37.03462600
C       -2.01851060   -18.00205610   -35.43862920
H       -2.33851050   -17.01905630   -35.09062580
H       -2.73251060   -18.74305730   -35.07862850
O       -0.68851050   -18.46205710   -35.01062770
H       -0.84751050   -19.26705740   -34.51162720
C       -1.36951050   -16.98205570   -37.68262860
O       -1.96351050   -15.98305610   -38.10262680
N       -0.03351050   -17.03005600   -37.87462620
H        0.46048950   -17.76005740   -37.37462620
C        0.73048950   -15.90405650   -38.50762560
H        0.60148950   -14.92705630   -38.04162600
C        2.24248960   -16.22005650   -38.55462650
H        2.74748950   -15.43805690   -39.12262730
H        2.57048940   -16.22505570   -37.51562880
O        2.52848940   -17.48905560   -39.05262760
H        2.20048950   -18.08405690   -38.37362670
C        0.35748950   -15.64305690   -39.98762890
O        0.34048950   -14.52105620   -40.46362690
N       -0.12551050   -16.62405590   -40.76262660
H       -0.11551050   -17.59405710   -40.47062680
C       -0.86051050   -16.31805610   -42.03562550
H       -0.24651050   -15.78005700   -42.75762560
C       -1.09251060   -17.60505680   -42.78562550
H       -1.35451050   -18.43605610   -42.13062670
H       -1.92251050   -17.48905560   -43.48262790
C        0.11548950   -18.14005660   -43.51162720
O        1.19248950   -17.50605580   -43.38962550
O        0.02748950   -19.12205700   -44.25562670
C       -2.14851050   -15.49305630   -41.84062580
O       -2.43151040   -14.54705620   -42.52562710
N       -2.98851060   -16.01805690   -40.89262770
H       -2.58551050   -16.72205730   -40.28562550
C       -4.27651070   -15.36705680   -40.58262630
H       -4.98951050   -15.52805610   -41.39162830
C       -4.95151040   -16.04305650   -39.30562590
H       -4.86551050   -17.13605690   -39.34362790
H       -4.35051060   -15.74905680   -38.43662640
C       -6.42851070   -15.64405630   -39.09362790
C       -7.47951030   -16.47205730   -39.37262730
H       -7.39751050   -17.43605610   -39.85062790
N       -8.66251090   -15.80705640   -39.08962630
H       -9.53451060   -16.13505740   -39.47962570
C       -8.35151100   -14.60905650   -38.49362560
C       -9.16851040   -13.65205670   -37.90162660
H      -10.23151020   -13.84305670   -37.91662600
C       -8.62351040   -12.54905700   -37.16162870
H       -9.31751060   -11.91605660   -36.62862780
C       -7.23351050   -12.25405690   -37.28462600
H       -6.85751060   -11.37105660   -36.78962710
C       -6.40351060   -13.24505620   -37.86662670
H       -5.33051060   -13.16305640   -37.77862550
C       -6.91151050   -14.46305660   -38.44262700
C       -4.18051050   -13.83005620   -40.42062760
O       -4.96451040   -13.12005620   -40.97562790
N       -3.12451050   -13.30205630   -39.74262620
H       -2.48051050   -13.97605610   -39.34762570
C       -3.09351060   -11.83105660   -39.39862820
H       -4.11851070   -11.66905690   -39.06362920
C       -2.17251060   -11.42705630   -38.27562710
H       -2.32151060   -10.34905620   -38.21062850
C       -2.60551050   -12.01705650   -36.89362720
H       -3.65851040   -11.80405620   -36.67362590
H       -2.51051040   -13.10105610   -37.03762820
H       -2.04151060   -11.57205680   -36.06362920
C       -0.66451050   -11.96805670   -38.44262700
H       -0.65051050   -13.02905650   -38.72062680
H       -0.07651050   -11.35805610   -39.13962550
H       -0.21651050   -11.85805610   -37.44762800
C       -2.73851060   -10.95005610   -40.56662750
O       -3.15951060    -9.77605630   -40.63762660
N       -1.90551050   -11.47105690   -41.55762860
H       -1.59851050   -12.42205620   -41.39362720
C       -1.73551060   -10.93905640   -42.89762880
H       -1.45351050    -9.90005680   -42.72762680
C       -0.51351050   -11.67305660   -43.55862810
H        0.36148950   -11.63905620   -42.90862660
H       -0.71451060   -12.72905640   -43.73762890
C       -0.21651050   -10.99405670   -44.89862820
H        0.54848950   -11.48405650   -45.50062560
H       -1.11051060   -11.06705670   -45.51762770
S        0.41248950    -9.27905650   -44.68162920
C        0.38848950    -8.81905650   -46.38862610
H        0.66948940    -7.77005670   -46.54462810
H        1.11548950    -9.40905670   -46.96062850
H       -0.63451050    -8.99405670   -46.74262620
C       -3.07051060   -10.97205640   -43.70762630
O       -3.49751040   -10.00305650   -44.31362920
N       -3.68451050   -12.14805700   -43.80262760
H       -3.37151050   -12.88005640   -43.17662810
C       -5.02851060   -12.29005620   -44.46162800
H       -4.90351060   -12.11305620   -45.52962880
C       -5.66451070   -13.74405670   -44.26662830
H       -5.51951070   -14.04605670   -43.22962570
H       -6.69951060   -13.62005620   -44.58762740
C       -4.94451050   -14.84305670   -45.05462650
O       -4.22051050   -14.58305640   -46.06062700
O       -5.16551070   -15.98505690   -44.64662550
C       -6.05751040   -11.32405660   -43.84162900
O       -6.81051060   -10.68405630   -44.58262630
N       -6.14951040   -11.10305690   -42.51662830
H       -5.49551060   -11.63605690   -41.95562740
C       -6.99351070   -10.06705670   -41.94262700
H       -8.03851030   -10.30105690   -42.14162830
C       -6.82251070   -10.02205660   -40.46262740
H       -7.13751030   -10.99505620   -40.08762740
H       -5.74651050   -10.04705620   -40.28862760
O       -7.56451030    -9.07205680   -39.76862720
H       -7.28051040    -8.20105650   -40.05762860
C       -6.80151030    -8.63705640   -42.56162640
O       -7.80351070    -7.98505640   -42.83762740
N       -5.57451060    -8.27305700   -42.94762800
H       -4.79151060    -8.91405680   -42.89662550
C       -5.30451060    -6.95805640   -43.50862880
H       -6.10751060    -6.28905630   -43.19862750
C       -3.96751050    -6.44805670   -42.92662810
H       -3.87651060    -6.56805660   -41.84662630
H       -3.14651060    -7.04105660   -43.33062740
C       -3.74251060    -4.93805650   -43.21462630
H       -4.70351080    -4.50905660   -43.49962620
H       -3.47851060    -4.37305640   -42.32062910
S       -2.62451050    -4.50105670   -44.60662840
C       -1.08151050    -5.23205660   -44.14262770
H       -1.19651060    -5.97205640   -43.34162900
H       -0.70351050    -5.82005640   -44.98762890
H       -0.34151050    -4.58605670   -43.65362550
C       -5.48251060    -6.93605660   -45.00262830
O       -5.66351030    -5.94905660   -45.68062590
N       -5.30651040    -8.12605670   -45.59662630
H       -5.08351040    -8.94105630   -45.03762820
C       -5.60751060    -8.36305620   -47.03562550
H       -5.06951050    -7.62605670   -47.63162610
C       -5.03051040    -9.76105690   -47.39262770
H       -4.09851070    -9.91205690   -46.84862900
H       -5.66951040   -10.52805610   -46.95562740
C       -4.92651030    -9.98805620   -48.87962720
O       -5.37351040    -9.16705610   -49.66062550
N       -4.29551080   -11.09405610   -49.31762700
H       -4.21051070   -11.32205680   -50.30162810
H       -3.99351050   -11.76105690   -48.61862560
C       -7.11351060    -8.22705650   -47.34362790
O       -7.55451060    -7.51805640   -48.26162720
N       -7.91751050    -8.85205650   -46.52062610
H       -7.53751040    -9.42405700   -45.77662660
C       -9.35751060    -8.74905680   -46.56462860
H       -9.75151060    -8.84905620   -47.57662580
C      -10.07951070    -9.83205700   -45.74062730
H       -9.57351020    -9.85705660   -44.77662660
H      -11.11151030    -9.55705640   -45.51962660
C      -10.10351090   -11.23005680   -46.41662600
H      -10.78451060   -11.26705650   -47.26662830
H       -9.14851090   -11.51905630   -46.85762790
C      -10.55351070   -12.33705620   -45.50962830
H      -11.41151050   -11.92105670   -44.98262790
H      -10.85751060   -13.16805650   -46.14662550
C       -9.44051070   -12.73405650   -44.59462740
H       -8.55051040   -12.89205650   -45.20362850
H       -9.18451020   -11.93905640   -43.89462660
N       -9.67251010   -13.94805620   -43.78262710
H       -9.68851090   -14.76005650   -44.38162610
H       -9.03351020   -14.17205620   -43.03262710
H      -10.55351070   -13.95105650   -43.28862760
C       -9.87551020    -7.36505650   -46.15662770
O      -10.88051030    -6.97405670   -46.67162700
N       -9.15751080    -6.65605640   -45.31562810
H       -8.24151040    -6.99605660   -45.04862590
C       -9.59751030    -5.45805640   -44.66362760
H       -8.71651080    -4.97905640   -44.23662570
H      -10.05551050    -4.79105660   -45.39462660
C      -10.59851070    -5.58805660   -43.49862670
O      -11.23451040    -4.64705660   -43.21062850
N      -10.62251090    -6.74105640   -42.83862690
H       -9.93051050    -7.45005660   -43.05062870
C      -11.40851020    -6.91805650   -41.60162730
H      -12.47051050    -6.91305640   -41.84962840
C      -11.07951070    -8.27505680   -40.92762760
H      -10.05851080    -8.19605640   -40.55262760
C      -12.02151010    -8.72805690   -39.79862590
H      -11.78051090    -9.75705620   -39.50562670
H      -11.80951020    -8.13705640   -38.89862820
H      -13.03251080    -8.53405670   -40.17862700
O      -11.09351060    -9.24605660   -41.94062810
H      -10.60651020   -10.04605670   -41.72662730
C      -11.03551010    -5.90205670   -40.55662920
O       -9.85751060    -5.58105660   -40.34762570
N      -11.95851040    -5.45605660   -39.69662860
H      -12.92251010    -5.75605630   -39.77862550
C      -11.69151020    -4.50605630   -38.59062580
H      -10.87951090    -3.82005640   -38.83062740
C      -12.91051010    -3.60405660   -38.37762830
H      -13.23351100    -3.15105650   -39.31362920
H      -13.66951080    -4.25605630   -37.94362640
C      -12.66751100    -2.49705650   -37.35462570
O      -13.62551020    -2.04205660   -36.69362640
O      -11.52251050    -2.01305650   -37.33962630
C      -11.18051050    -5.23105670   -37.29362870
O      -11.84651090    -5.23405650   -36.29662700
N       -9.89751050    -5.73105670   -37.35462570
H       -9.38951020    -5.65305660   -38.22862630
C       -9.18251040    -6.47405670   -36.31562810
H       -9.93251040    -6.94805670   -35.68262860
C       -8.30851080    -7.60305640   -36.92462540
H       -7.63351060    -7.18005660   -37.66862870
H       -7.82851080    -8.16205690   -36.12162780
O       -9.14351080    -8.50005630   -37.52562710
H       -8.73751070    -8.75805660   -38.35562900
C       -8.28151040    -5.54405640   -35.47262570
O       -7.49151040    -4.73705670   -35.89562610
N       -8.43175760    -5.81461381   -34.17235499
H       -9.22911078    -6.39628698   -33.92891225
C       -7.70446363    -5.25933709   -33.04394314
H       -7.79948709    -4.17469542   -33.10244142
C       -8.35881625    -5.71790513   -31.73197042
H       -9.41381592    -5.37239904   -31.77540199
H       -8.36017800    -6.82478406   -31.73519789
C       -7.63772275    -5.20303988   -30.49589962
C       -7.09739479    -6.08571623   -29.53303403
H       -7.28454259    -7.16520917   -29.63278694
C       -6.35561792    -5.62712202   -28.42631182
H       -5.97611047    -6.34465588   -27.68759837
C       -6.09924541    -4.24036188   -28.28693208
O       -5.31662383    -3.71145494   -27.31362937
H       -5.16558365    -4.38548071   -26.56198333
C       -6.68107984    -3.34987069   -29.21693924
H       -6.50893266    -2.28013319   -29.07330936
C       -7.43716276    -3.81813057   -30.29498628
H       -7.86141671    -3.09278470   -31.00527837
C       -6.21237890    -5.62162257   -33.05533319
O       -5.81332271    -6.76656597   -33.18864245
N       -5.40551040    -4.57105640   -32.97862630
H       -5.88651040    -3.67905660   -33.00162890
C       -3.93551060    -4.47005650   -33.03462600
H       -3.63651060    -3.42305660   -32.99062730
H       -3.55251050    -4.99405670   -32.15862660
C       -3.35751060    -4.97705650   -34.40562820
O       -2.15151050    -4.93405680   -34.63362880
N       -4.23451040    -5.43605660   -35.29962540
H       -5.18851040    -5.63305660   -35.01962660
C       -3.94151040    -5.81805660   -36.70062640
H       -2.92951060    -6.21805670   -36.76362610
C       -4.84051040    -6.95205640   -37.21662900
H       -5.88051030    -6.73405650   -36.97462840
C       -4.68451070    -7.13305660   -38.80362700
H       -5.43151040    -7.81705670   -39.22562790
H       -4.82751040    -6.22705650   -39.40462880
H       -3.78951050    -7.70605660   -39.07462690
C       -4.59551050    -8.35105610   -36.57262800
H       -4.96551040    -8.43605610   -35.54362870
H       -5.10351040    -9.15505700   -37.11862560
H       -3.52451060    -8.56805610   -36.67262650
C       -3.92951060    -4.56005670   -37.60762790
O       -2.99251060    -4.33005670   -38.39062880
N       -5.03751040    -3.82705660   -37.47562790
H       -5.70251040    -4.18805650   -36.80262760
C       -5.30351070    -2.59405660   -38.22362900
H       -4.34451060    -2.22605660   -38.58962630
C       -6.18151040    -2.85405660   -39.54462810
H       -6.59451060    -1.91605650   -39.91362760
C       -5.31351040    -3.45905660   -40.62662890
H       -4.77051070    -4.29505630   -40.16962810
H       -5.88051030    -3.68305660   -41.53862760
H       -4.48551030    -2.82205650   -40.95962910
O       -7.23951050    -3.75305650   -39.20962910
H       -7.94051070    -3.28805660   -38.74662780
C       -5.83251050    -1.43705650   -37.35062790
O       -6.62651060    -0.62005650   -37.78362660
N       -5.49351070    -1.52505650   -36.04862590
H       -4.80951070    -2.18305660   -35.69562910
C       -5.91351030    -0.52605650   -35.02462770
H       -6.21551040     0.39194350   -35.52962880
C       -7.19051070    -0.91705660   -34.25862880
H       -7.55251070     0.01594350   -33.82762910
C       -8.27251050    -1.53205660   -35.04362870
H       -7.84551050    -2.29205660   -35.70962910
H       -9.07751080    -2.01705650   -34.47762680
H       -8.65051080    -0.68805650   -35.63262560
O       -6.97151040    -1.83605660   -33.18262860
H       -6.67351060    -1.27305650   -32.46462630
C       -4.85951040    -0.24005650   -34.01262660
O       -3.97551060    -1.01005650   -33.72662730
N       -5.09251070     0.89394350   -33.38362880
H       -5.96751070     1.38994350   -33.49662780
C       -4.32051040     1.08894350   -32.19162750
H       -3.25951050     1.01594340   -32.43162920
H       -4.52551030     2.10794350   -31.86362650
C       -4.69751070     0.09494350   -30.99762730
O       -5.59251070    -0.72805660   -31.12562750
N       -4.05002082     0.31835711   -29.84900112
H       -3.39458099     1.09396592   -29.81617379
C       -4.01556580    -0.57932939   -28.68881457
H       -4.55535168    -1.49007042   -28.93708725
C       -2.55474947    -0.98368472   -28.44151733
H       -2.02318154    -0.14631201   -27.96966226
H       -2.53130802    -1.80610246   -27.71899994
C       -1.80680582    -1.39864675   -29.69879671
C       -1.94775387    -2.70106848   -30.21121435
H       -2.56927670    -3.41595219   -29.69143902
C       -1.28810351    -3.06657146   -31.40016641
H       -1.37830702    -4.07012975   -31.78842159
C       -0.51207315    -2.12329156   -32.09463083
H       -0.00855639    -2.40460457   -33.00847641
C       -0.37474284    -0.82048694   -31.58827195
H        0.23641521    -0.09914708   -32.10986557
C       -1.01714274    -0.46035946   -30.39196932
H       -0.90637687     0.54238489   -30.00759527
C       -4.65866146     0.03254460   -27.42638000
O       -4.58878534     1.23086521   -27.19582355
N       -5.29014122    -0.78836592   -26.58165171
H       -5.30561831    -1.78668277   -26.78675595
C       -6.02074954    -0.31150438   -25.39648690
H       -6.44792321    -1.16304288   -24.86992238
H       -5.32751223     0.19187009   -24.72172942
C       -7.16562909     0.64598952   -25.75613892
O       -7.86658091     0.43123602   -26.73431138
N       -7.35257509     1.73426623   -25.00166227
H       -6.75824395     1.89846431   -24.19021590
C       -8.42149572     2.69936074   -25.28551103
H       -9.37122280     2.16211539   -25.31120051
C       -8.48590404     3.71091011   -24.14670615
H       -8.58963806     3.20795629   -23.17776486
H       -7.57787530     4.32263150   -24.14016149
H       -9.34942177     4.37531213   -24.28027124
C       -8.26517166     3.43171128   -26.63524364
O       -9.25560073     3.66655105   -27.30611110
N       -7.03551050     3.73094340   -27.07962800
H       -6.27951050     3.35294340   -26.52062800
C       -6.82751040     4.32794330   -28.41062740
H       -7.55751040     5.13494350   -28.47862820
C       -5.45951030     4.98494340   -28.43962670
H       -5.26351070     5.31594320   -29.45862770
C       -5.28851030     6.24394370   -27.54962730
H       -6.13451050     6.90294360   -27.78362660
H       -5.26151040     5.97694350   -26.48562810
H       -4.33951040     6.78694340   -27.63762660
O       -4.40051030     4.11194320   -28.07662770
H       -4.48451040     3.83094330   -27.16162680
C       -7.01651050     3.39494350   -29.58162690
O       -6.75551030     3.77594350   -30.75762750
N       -7.55665523     2.19054131   -29.36623926
H       -7.75700605     1.92717236   -28.40889070
C       -7.97231945     1.25669999   -30.42628598
H       -7.12952257     1.12013770   -31.09506018
C       -8.32820601    -0.09668485   -29.81102856
H       -8.61700567    -0.79404534   -30.59867079
H       -7.44622822    -0.47775275   -29.30402146
O       -9.37194496     0.01834180   -28.86199018
H       -8.92592849     0.14679261   -27.99699247
C       -9.11925623     1.72822868   -31.32490957
O       -9.40512584     1.08760282   -32.32158340
N       -9.76551060     2.85694340   -31.02562710
H       -9.58051010     3.36694340   -30.16962810
C      -10.79451080     3.49594350   -31.89762690
H      -11.43751050     2.70794340   -32.29162600
C      -11.53151040     4.53494360   -31.04662700
H      -12.35051060     5.03694340   -31.57762720
H      -11.94651030     4.08794360   -30.13462640
C      -10.60451030     5.72294330   -30.71062660
N       -9.37851050     5.64094350   -30.16962810
C       -9.01351070     6.94594340   -30.01062770
H       -8.03451060     7.25194360   -29.66962810
N       -9.83751010     7.78994370   -30.64462660
H       -9.62151050     8.77294350   -30.72862820
C      -10.89851090     7.08194350   -31.10962680
H      -11.83051010     7.33394340   -31.59262660
C      -10.08451080     4.16294340   -33.06362920
O      -10.77151010     4.30794330   -34.08062740
N       -8.75151060     4.39394330   -33.02862550
H       -8.29451080     4.10494330   -32.17162700
C       -8.01351070     4.74594350   -34.24262620
H       -8.60551070     5.52894350   -34.71662900
C       -6.65251060     5.35694360   -33.86362840
H       -6.13951060     4.53294320   -33.36762620
H       -6.25551030     5.64394330   -34.83762740
C       -6.65751080     6.64094350   -32.99762730
H       -7.01251030     7.48694320   -33.58762740
H       -7.20551060     6.60394330   -32.05662920
C       -5.25251050     7.02894350   -32.57462690
H       -4.78251080     6.13294360   -32.16962810
H       -4.73051070     7.36794330   -33.46962740
N       -5.26551060     8.10094360   -31.53462790
H       -6.03951070     8.74994370   -31.53862760
C       -4.32751040     8.38794330   -30.58662800
N       -3.05351040     8.03094390   -30.69962690
H       -2.75151060     7.60494330   -31.56362720
H       -2.33251050     8.47994330   -30.15362740
N       -4.63051030     9.16594310   -29.57062720
H       -5.53251080     9.61294360   -29.49262810
H       -3.90251060     9.27094360   -28.87762640
C       -7.79951050     3.55394340   -35.20662690
O       -7.33251050     2.47794340   -34.80162810
N       -8.19551090     3.72394350   -36.49962620
H       -8.53651050     4.64194350   -36.75762560
C       -7.93251040     2.65594340   -37.54762650
H       -7.79251050     1.68294350   -37.07662580
C       -9.21951010     2.58194350   -38.46662900
H       -9.33151050     3.51394340   -39.02062610
H       -9.06951050     1.73694350   -39.13962550
C      -10.58451080     2.41794350   -37.69062810
H      -10.87151050     3.39594340   -37.30562590
H      -11.29051020     2.05794360   -38.43862920
C      -10.49051090     1.37494350   -36.47962570
H       -9.72651100     0.65494350   -36.77162550
H      -10.11351010     1.86994350   -35.58462910
N      -11.75651070     0.66894350   -36.20862580
H      -11.94151020    -0.18805650   -36.70962910
C      -12.69251060     1.14694340   -35.39962770
N      -12.60751060     2.25394340   -34.77162550
H      -11.79551030     2.84894350   -34.69662860
H      -13.27551080     2.56594350   -34.08062740
N      -13.80751040     0.39894350   -35.23062900
H      -13.78851030    -0.52105650   -35.64662550
H      -14.50951100     0.52394350   -34.51462550
C       -6.74751040     2.98494340   -38.38962550
O       -6.42851070     4.15294360   -38.50962830
N       -6.17051080     2.02794340   -39.08062740
H       -6.44251060     1.05294350   -39.01862720
C       -5.10951040     2.25994350   -40.08662800
H       -5.45851040     3.08694340   -40.70462800
C       -3.74051050     2.82594350   -39.41962810
H       -3.87251040     3.78794340   -38.92462540
C       -2.97651050     1.84494350   -38.61962890
H       -2.00251050     2.28394340   -38.36862560
H       -3.49551060     1.56594350   -37.69462590
H       -2.72651050     0.94194350   -39.18862920
O       -2.83451060     3.17294340   -40.44762800
H       -3.01451060     4.10894350   -40.55562590
C       -4.77151060     1.12394340   -40.97562790
O       -4.84451060    -0.03405650   -40.54362870
N       -4.26851030     1.44994340   -42.17662810
H       -4.01551060     2.40294340   -42.40762710
C       -3.82751060     0.50894340   -43.18362810
H       -4.49451070    -0.35005650   -43.24462890
C       -3.77751060     1.21994350   -44.59162900
H       -4.78651050     1.57994340   -44.79062650
H       -3.04451060     2.00594350   -44.40662770
C       -3.21951060     0.45394350   -45.73762890
H       -3.09651060     1.16494350   -46.55362700
H       -2.21951060     0.09294350   -45.49562840
C       -4.00951050    -0.75605650   -46.09062580
H       -3.86851050    -1.47805660   -45.28562550
H       -5.05551050    -0.49305650   -46.24562840
C       -3.45551060    -1.40605650   -47.39662550
H       -4.01451060    -1.01805650   -48.24662780
H       -2.41051050    -1.15205660   -47.57762910
N       -3.66751050    -2.81905650   -47.38062670
H       -3.01951050    -3.29405670   -46.76862720
H       -4.57451060    -3.14305660   -47.07662580
H       -3.42351060    -3.17005660   -48.29562760
C       -2.46051050    -0.04105650   -42.78862760
O       -2.06051060    -1.12905660   -43.14162830
N       -1.62051060     0.76394350   -42.05362700
H       -1.99151050     1.60494350   -41.62762830
C       -0.17451050     0.52094350   -41.88162610
H        0.22048950     0.06494350   -42.78862760
C        0.51848950     1.87394340   -41.72062680
H        0.08848950     2.39194350   -40.86362840
H        1.58148940     1.77094350   -41.50062560
C        0.36648950     2.84394340   -42.87562560
H       -0.64251050     3.25594350   -42.85562900
H        1.14048950     3.60994340   -42.81762700
C        0.81948950     2.19094350   -44.18062590
O        1.73248950     1.37294350   -44.14862820
N        0.21948950     2.51694350   -45.24662780
H        0.35248950     2.05194350   -46.13762660
H       -0.35451050     3.33894350   -45.39062880
C        0.10248950    -0.51205650   -40.81662750
O        0.98248950    -0.36705650   -40.03262710
N       -0.60451050    -1.66105650   -40.73662570
H       -1.40551050    -1.77805650   -41.34562680
C       -0.48751050    -2.57105660   -39.63962550
H       -0.70351050    -2.01605650   -38.72662730
H       -1.15751050    -3.41205640   -39.82062910
C        0.93048950    -3.23305650   -39.52362820
O        1.29048940    -3.84605650   -38.52162550
N        1.73348950    -3.23105650   -40.52662660
H        1.39248940    -2.89105650   -41.41762540
C        3.15748950    -3.58605650   -40.46062850
H        3.34748940    -4.61605640   -40.15862660
H        3.49948950    -3.51605650   -41.49362560
C        3.90748950    -2.56805660   -39.61162570
O        4.39848950    -2.86605640   -38.55362700
N        3.88048960    -1.26605650   -40.07562640
H        3.37948940    -1.13705660   -40.94662860
C        4.66348930    -0.17905650   -39.56562810
H        5.70548960    -0.44105650   -39.38462830
C        4.62448930     0.93394350   -40.60462570
H        5.29548930     1.71194350   -40.21962740
H        5.00648930     0.60194350   -41.57862850
H        3.64048960     1.41194340   -40.68762590
C        4.16848950     0.29294350   -38.16062550
O        4.90548940     0.80094350   -37.31262590
N        2.90148950    -0.06305650   -37.85962680
H        2.31048940    -0.52405660   -38.54062650
C        2.25248960     0.15894350   -36.55162810
H        2.50148940     1.20194350   -36.35662840
C        0.78248950    -0.01205650   -36.62662890
H        0.32448950     0.68694350   -37.32562640
H        0.66248950    -0.96005650   -37.15162660
C        0.11748950     0.11694350   -35.28362660
H        0.58548950    -0.58505650   -34.59262850
C        0.10748950     1.51894340   -34.68862920
H       -0.44051050     1.37494350   -33.74862670
H        1.11948940     1.91994350   -34.54662700
H       -0.55251060     2.23494340   -35.19262700
C       -1.29451050    -0.43905650   -35.59462740
H       -1.31251050    -1.29005660   -36.28662870
H       -1.81851050    -0.74305650   -34.67962650
H       -1.86051060     0.27194350   -36.20762630
C        2.93148950    -0.70005660   -35.48662570
O        2.99448940    -0.27105650   -34.37162780
N        3.41248940    -1.89605650   -35.83262630
H        3.39548950    -2.15005660   -36.81362920
C        4.23848960    -2.68205640   -34.87562560
H        3.68348960    -2.84605650   -33.95262910
C        4.61948970    -4.06205650   -35.36862560
H        5.37948940    -3.91005660   -36.13462830
H        5.04248950    -4.64505670   -34.54962540
C        3.35748960    -4.83305640   -35.88862610
H        3.21148940    -4.57105640   -36.93562700
H        3.59448960    -5.89505670   -35.81862640
C        2.08248950    -4.70805640   -35.00562670
O        2.11848950    -5.17505650   -33.90862660
N        0.97748950    -4.13405660   -35.47362900
H        0.14448950    -4.00405650   -34.91262820
H        0.97048940    -4.02105670   -36.47962570
C        5.55848930    -1.96305660   -34.44562910
O        6.00248960    -1.96205650   -33.30262760
N        6.21148970    -1.22205650   -35.39662550
H        5.74148940    -1.16305650   -36.29262540
C        7.38048930    -0.41905650   -35.05062870
H        7.99348930    -1.10905660   -34.47162630
C        8.10448930    -0.05105650   -36.40262600
H        7.33148960     0.25994350   -37.10562900
H        8.69948960     0.83894350   -36.19762800
C        8.91448970    -1.22005650   -36.92262650
H        9.67448900    -1.37705650   -36.15662770
H        8.26048950    -2.08605650   -37.01462550
C        9.58448980    -0.91205650   -38.24762730
H        8.87448980    -0.74805650   -39.05862810
H       10.13248920     0.02894350   -38.20362850
C       10.48748970    -2.12505650   -38.59862900
H       11.29048920    -2.27505660   -37.87762830
H        9.84148980    -2.99805670   -38.68762590
N       11.16248990    -1.86205650   -39.89962770
H       10.64748950    -2.14205650   -40.72262570
H       11.30348970    -0.87005650   -40.02262880
H       12.07148930    -2.29605650   -39.97462840
C        6.99948930     0.72094350   -34.13862610
O        7.78448960     0.97494350   -33.24062730
N        5.89648960     1.40894340   -34.32562640
H        5.31948950     1.13994350   -35.11262890
C        5.33348940     2.41394350   -33.41462710
H        6.14048960     3.12894340   -33.25762560
C        4.17248960     3.09194350   -34.14362720
H        4.58048960     3.75094340   -34.90962600
H        3.42148950     2.36794350   -34.45962910
C        3.32848950     3.96994350   -33.14862820
H        2.59748940     4.60494330   -33.64862820
H        2.90448950     3.28194360   -32.41762540
C        4.21948960     5.10494330   -32.49062730
O        3.75448940     5.73094370   -31.55162810
O        5.35548930     5.42794320   -32.94162750
C        5.03848930     1.90094350   -32.01162720
O        5.43048950     2.48894360   -30.98862650
N        4.35543630     0.74781155   -31.96114621
H        4.02036582     0.35229533   -32.83753914
C        4.04016935     0.01196934   -30.73313652
H        3.36707809     0.60934117   -30.12309211
C        3.33372948    -1.30733610   -31.11041760
H        2.37385834    -1.07184492   -31.56601912
H        3.93614483    -1.81082775   -31.86193660
C        3.11672749    -2.30886491   -29.95624687
H        4.07459768    -2.56160018   -29.50305296
C        2.18446196    -1.77140071   -28.87062016
H        2.60994215    -0.87639191   -28.40067643
H        1.20796460    -1.51366064   -29.29076536
H        2.03142781    -2.52102160   -28.08619261
C        2.52265956    -3.60391412   -30.50687755
H        2.36855018    -4.32744917   -29.70102945
H        1.55659381    -3.41980105   -30.98619067
H        3.19358375    -4.05335396   -31.24855866
C        5.29281699    -0.24926384   -29.89732574
O        5.23286712    -0.22172594   -28.68248470
N        6.44948960    -0.46405650   -30.52562710
H        6.57548950    -0.39205650   -31.52762790
C        7.76048950    -0.62405650   -29.76362800
H        7.66848950    -1.24705650   -28.87362670
C        8.89748950    -1.19305660   -30.74562640
H        8.91648960    -0.68905650   -31.71162800
C       10.16248990    -1.06005660   -29.90562820
H        9.89748950    -1.37505650   -28.88862800
H       10.93448930    -1.76605650   -30.23662760
H       10.53748990    -0.02905650   -29.89062690
C        8.48848920    -2.63005660   -31.02162740
H        8.51648900    -3.13405660   -30.05462650
H        7.50048920    -2.77705650   -31.45662690
C        9.37948990    -3.30405660   -32.04562760
H       10.38648990    -3.50705650   -31.65962790
H        8.90248970    -4.26805640   -32.26062770
H        9.53648950    -2.63305660   -32.89862820
C        8.09748940     0.79794350   -29.27662660
O        8.44348910     1.05594350   -28.15562820
N        8.07048990     1.80194340   -30.15662770
H        7.83048960     1.54894350   -31.10762790
C        8.68048950     3.13994340   -29.95362660
H        9.72548960     3.01694350   -29.66962810
C        8.44948960     4.01094340   -31.19162750
H        8.91948990     3.40494350   -31.96562770
H        7.42648940     4.14194350   -31.54462810
C        9.16148950     5.35594370   -31.26862720
H       10.15948960     5.12094350   -30.89962770
H        9.37548920     5.67194370   -32.28862760
C        8.46548940     6.53194330   -30.47262760
H        8.62048910     6.40894370   -29.40062710
H        8.96048930     7.45994330   -30.76162720
N        6.98848960     6.61694340   -30.58762740
H        6.62648960     6.06394340   -31.35062790
C        6.25348950     7.55894330   -29.98762700
N        6.68748950     8.48094370   -29.14862820
H        7.67848970     8.60194300   -28.99562640
H        6.05948930     8.77794360   -28.41562650
N        4.99548960     7.60294340   -30.17562680
H        4.71048930     6.90694330   -30.84862710
H        4.46248960     8.43794350   -29.97962760
C        8.09048940     3.83694340   -28.70062640
O        8.84348960     4.47794340   -27.97562790
N        6.77090585     3.76904260   -28.49992981
H        6.20294234     3.26735045   -29.18284902
C        6.12525563     4.42961333   -27.35985979
H        6.64271346     5.37587230   -27.19443976
C        4.66864040     4.80118089   -27.68897893
H        4.33582311     5.53803740   -26.94605112
H        4.65531761     5.33831725   -28.64485213
C        3.62218126     3.69845309   -27.73541275
C        3.04016276     3.32715968   -28.96202870
H        3.39973083     3.76205257   -29.88340765
C        1.95042458     2.43818308   -28.99266401
H        1.49150212     2.18106693   -29.93715869
C        1.45324199     1.89143558   -27.79770060
H        0.61196819     1.21138236   -27.82297918
C        2.04703270     2.23834361   -26.57215914
H        1.66751260     1.82304161   -25.65095543
C        3.12328760     3.14161514   -26.54284699
H        3.55674030     3.41752778   -25.59763907
C        6.27239113     3.64461588   -26.04649823
O        6.23959601     4.24900327   -24.98772949
N        6.46830484     2.32020748   -26.10579257
H        6.48772665     1.87850540   -27.02103597
C        6.71043778     1.46274487   -24.93603127
H        6.09821654     1.81591773   -24.10743090
C        6.30207369     0.01750634   -25.26846703
H        6.82072214    -0.29006991   -26.17770522
H        6.63880004    -0.63015610   -24.45720623
C        4.79090037    -0.20391848   -25.45970243
H        4.42431504     0.41104298   -26.27905616
C        4.54875132    -1.67407481   -25.80166570
H        5.02807823    -1.91953941   -26.75617548
H        4.96679768    -2.33718584   -25.03700595
H        3.47670831    -1.87488924   -25.90699074
C        3.99438065     0.15020418   -24.19966583
H        4.44716896    -0.30014796   -23.30871466
H        3.96250067     1.23511242   -24.05963687
H        2.95878335    -0.20036284   -24.28590623
C        8.16000587     1.50997125   -24.42383104
O        8.38842816     1.27116110   -23.24837376
N        9.13048930     1.89894340   -25.25862690
H        8.89148900     2.17094350   -26.20562740
C       10.48648930     2.25894360   -24.82662770
H       10.79148960     1.33394350   -24.33662800
C       11.33348940     2.33494350   -26.13062670
H       10.88748930     3.01694350   -26.85462760
H       12.35648920     2.62294340   -25.88862800
C       11.62548920     1.06194340   -26.96162800
O       11.92648980     1.14594350   -28.11962700
N       11.58548930    -0.11705650   -26.40862660
H       11.61748980    -0.90605650   -27.04362680
H       11.07748990    -0.14605650   -25.53262710
C       10.63248920     3.57294340   -23.93462750
O       11.35748960     4.46194360   -24.23262790
N        9.89748950     3.65094350   -22.80362700
H        9.30948930     2.87494350   -22.52262690
C        9.86548900     4.84494350   -21.94962690
H       10.34348960     5.67194370   -22.47462650
C        8.39748950     5.13794330   -21.64362720
H        7.92748930     5.27594330   -22.62462810
H        7.91548970     4.30994370   -21.10762790
H        8.36348920     6.11394360   -21.14462660
C       10.91148950     4.73394350   -20.77462770
O       10.80448910     5.45294330   -19.78062820
N       11.79648970     3.73594360   -20.89162640
H       11.87648960     3.18494340   -21.73762700
C       12.75348950     3.42294340   -19.87562750
H       12.31248950     3.24194340   -18.89462660
H       13.31748960     2.56194350   -20.23362730
C       13.83948990     4.38394360   -19.69662670
O       14.46448990     4.83594370   -20.66962810
N       14.13848970     4.65094330   -18.42362790
H       13.50648980     4.40094330   -17.67162700
C       15.25948910     5.48894360   -18.05462650
H       15.62248990     5.97794340   -18.95862770
C       14.76848980     6.57294370   -17.04362680
H       14.25448990     6.12994340   -16.19062810
C       15.82148930     7.53094340   -16.47362710
H       15.44048980     8.28294370   -15.77262690
H       16.51548960     6.99694350   -15.81262680
H       16.37148860     7.98594330   -17.30662730
C       13.77048970     7.40094330   -17.91862680
H       14.25248910     7.91094350   -18.75262640
H       12.99748990     6.86494350   -18.46962740
C       13.06348990     8.40494350   -17.08762740
H       12.49448970     8.02894310   -16.22762680
H       13.73848920     9.22594360   -16.81562810
H       12.22448920     8.85794350   -17.62962720
C       16.30348970     4.56094360   -17.42362790
O       16.11248970     4.05494360   -16.29062650
N       17.36348920     4.30594350   -18.13262750
H       17.51749040     4.74994330   -19.03062820
C       18.47249030     3.37794350   -17.69862750
H       17.98548890     2.65594340   -17.04362680
C       19.16248890     2.69694350   -18.90262790
H       19.55249020     3.45794340   -19.58962820
H       20.04249000     2.17494340   -18.50862690
C       18.30648990     1.72494350   -19.69162750
C       18.29549030     0.40394350   -19.35562710
H       18.92848970    -0.00805650   -18.58462720
C       17.60648920    -0.56705650   -20.13362690
H       17.77449040    -1.59605660   -19.84862710
C       16.72249030    -0.09005650   -21.17262650
H       16.16948890    -0.76505660   -21.80962750
C       16.59049030     1.26494350   -21.46062660
H       15.84748940     1.66494350   -22.13462640
C       17.38048930     2.20594330   -20.67862700
H       17.27149010     3.26794340   -20.84162710
C       19.50548930     4.14694360   -16.89762690
O       20.18548970     3.62894340   -16.00562670
N       19.74448970     5.39494320   -17.37762640
H       19.21549030     5.54594330   -18.22862820
C       20.91648860     6.07894330   -17.06462670
H       20.85449030     7.06294350   -17.52862740
H       21.01548960     6.27894350   -15.99762730
C       22.22249030     5.40394350   -17.57462690
O       22.29848860     4.89194350   -18.64562800
N       23.26848980     5.40594340   -16.73062710
H       23.07148930     5.70794340   -15.78462700
C       24.51948930     4.80094340   -17.10762790
H       24.53149030     4.38194370   -18.11362650
C       25.55448910     5.81594320   -16.95762630
H       25.41248890     6.14894340   -15.92962740
H       26.51548960     5.31994340   -17.09362790
C       25.68948940     6.99994330   -17.86362650
O       25.00848960     7.23994350   -18.79562760
N       26.66948890     7.84494350   -17.54562760
H       26.84049030     8.65194320   -18.13362690
H       27.17348860     7.63694330   -16.69262700
C       24.76449010     3.53594350   -16.27262690
O       24.36448860     3.45994350   -15.11762710
N       25.45448880     2.56094340   -16.84262660
H       25.79949000     2.69894340   -17.78462790
C       25.73848920     1.29294350   -16.17562680
H       26.56148910     0.80494340   -16.69762800
H       26.18548970     1.43294350   -15.19062710
C       24.54249000     0.38694350   -15.95862770
O       23.64548870     0.35294350   -16.77962680
N       24.52648930    -0.50605650   -14.97162720
H       25.36849020    -0.59905650   -14.41662690
C       23.45549010    -1.41405650   -14.79162690
H       22.77849010    -1.43605650   -15.64662740
C       24.03348920    -2.87605640   -14.60362720
H       24.69748880    -3.08905650   -15.44062710
H       24.55748940    -2.89105650   -13.64762690
O       23.04249000    -3.80905650   -14.56562710
H       22.37948990    -3.64105650   -13.89262770
C       22.54748920    -0.89805650   -13.63062760
O       21.69849010    -1.59505650   -13.08062740
N       22.62648960     0.44394350   -13.29562760
H       23.20348930     1.06994340   -13.84562680
C       22.01548960     1.08894350   -12.12962720
H       22.39949040     0.62594350   -11.22062680
C       22.30148890     2.61494350   -12.21362690
H       21.94348910     2.99494340   -13.17062760
H       21.64949040     3.12594340   -11.50562760
C       23.77048870     2.84094360   -11.82462690
O       24.10748860     3.89394350   -11.19962690
O       24.72348980     2.07394340   -12.06962780
C       20.48349000     0.97594340   -12.00662710
O       20.02449040     0.92494340   -10.93462750
N       19.76749040     0.77494350   -13.12362770
H       20.39249040     0.77294340   -13.92062760
C       18.31348990     0.50094350   -13.21062760
H       17.93948940     0.03894350   -12.29762740
C       17.67848970     1.85594340   -13.34862710
H       18.13249020     2.44994350   -12.55562690
H       17.91349030     2.29394340   -14.31862740
C       16.18948940     1.89594350   -13.07362750
O       15.64248940     1.19294350   -12.23262690
N       15.45148940     2.78894350   -13.71762750
H       14.66148950     3.12894340   -13.18262770
H       15.78448960     3.32594350   -14.50862690
C       17.99748990    -0.47905650   -14.35762690
O       16.97249030    -0.36705650   -14.95662690
N       18.90548900    -1.38505650   -14.74762730
H       19.79648970    -1.40005650   -14.26562690
C       18.74448970    -2.48405650   -15.71362690
H       18.00049020    -2.18505640   -16.45162770
C       19.95448880    -2.73105650   -16.62762640
H       20.69248960    -3.08105660   -15.90562730
C       19.77248950    -3.64005660   -17.77762790
H       19.30148890    -3.12405660   -18.62362670
H       20.73349000    -4.01005650   -18.15562820
H       19.32948880    -4.59305670   -17.46562770
O       20.35248950    -1.53705660   -17.14662740
H       20.00448990    -0.84905650   -16.57662770
C       18.34749030    -3.80705640   -15.03862760
O       18.91148950    -4.06205650   -13.95962720
N       17.48148920    -4.63205670   -15.65662770
H       17.08548930    -4.28505660   -16.52262690
C       17.13448910    -5.92605640   -15.21562770
H       16.87648960    -5.83005670   -14.16062740
C       15.82848930    -6.32705640   -15.98062710
H       15.09948920    -5.53505660   -16.14962770
H       16.22748950    -6.64205650   -16.94462780
C       15.03048990    -7.51305680   -15.49162770
H       15.68948940    -8.22105690   -14.98862740
C       14.10348990    -7.09505650   -14.34962750
H       14.71648980    -6.75705670   -13.50362680
H       13.45248990    -6.23605630   -14.55562690
H       13.50648980    -7.91505670   -13.93262770
C       14.11548900    -8.16105650   -16.53262710
H       14.65848920    -8.63305660   -17.36062810
H       13.55348970    -8.99605660   -16.09562680
H       13.38548950    -7.42305660   -16.88762660
C       18.29748920    -6.92105670   -15.36362740
O       18.77348900    -7.07405660   -16.49162670
N       18.60648920    -7.80805640   -14.39262770
C       18.06048970    -7.77805660   -12.99562740
H       17.03648950    -8.16805650   -13.04062750
H       18.07848930    -6.77305650   -12.55562690
C       19.00648880    -8.74105640   -12.18462750
H       18.46848870    -9.19605640   -11.34462740
H       19.89348980    -8.28105640   -11.73162750
C       19.42948910    -9.72705650   -13.23662760
H       18.65349010   -10.45805640   -13.49262710
H       20.31848910   -10.32805630   -13.00762750
C       19.59548950    -8.90605640   -14.52462770
H       20.62848850    -8.55705640   -14.55962750
C       19.28948970    -9.71605680   -15.77462770
O       18.15349010   -10.06505680   -16.09662820
N       20.38549040   -10.09105680   -16.43962670
H       21.27748870    -9.69405650   -16.16862680
C       20.37348940   -10.98405650   -17.51762770
H       19.68148990   -10.58205700   -18.25662800
C       21.82349010   -11.04605670   -18.05662730
H       21.74748990   -11.76805690   -18.87862780
H       22.02849010   -10.07005690   -18.51462750
C       22.87948990   -11.42805670   -17.08262630
N       22.97548870   -12.66005610   -16.44362640
C       23.95549010   -12.54905700   -15.49762730
H       24.36448860   -13.26405620   -14.79862690
N       24.30048940   -11.23705670   -15.38762760
H       24.80748940   -10.85005660   -14.60462760
C       23.69149020   -10.50305650   -16.33962820
H       23.61048890    -9.43005660   -16.42762760
C       19.77348900   -12.34105680   -17.15062710
O       19.08448980   -12.94805620   -17.94662670
N       19.89048960   -12.83405690   -15.93862720
H       20.53448870   -12.29005620   -15.37662700
C       19.35348890   -14.03705690   -15.40962700
H       19.88748930   -14.83805660   -15.92262740
C       19.79848860   -14.14905640   -13.97662730
H       19.38648990   -15.10505680   -13.65262700
H       20.87948990   -14.11105630   -13.84462740
O       19.48649020   -13.08205700   -13.13762760
H       19.87648960   -13.25705620   -12.27762700
C       17.83248900   -14.06305690   -15.52362730
O       17.20348930   -14.87805650   -16.19162750
N       17.25049020   -13.02205660   -14.95562740
H       17.90649030   -12.52805610   -14.36262700
C       15.82848930   -12.61505700   -15.01362710
H       15.18548970   -13.40805630   -14.63462730
C       15.63048930   -11.42605690   -14.11362740
H       14.59948920   -11.07005690   -14.23562720
H       15.82648940   -11.76805690   -13.08962730
H       16.31848910   -10.62305640   -14.40462680
C       15.40548990   -12.33605670   -16.45562740
O       14.28248980   -12.55905630   -16.81862640
N       16.24448970   -11.75405690   -17.33462720
H       17.16848950   -11.54705620   -16.97362710
C       15.88648990   -11.54505630   -18.76162720
H       14.86648940   -11.16805650   -18.84562680
C       16.74448970   -10.41005610   -19.38662720
H       17.80348970   -10.61805630   -19.23762700
C       16.47348980   -10.28605650   -20.89862820
H       15.40348910   -10.36505700   -21.12662700
H       16.81148910    -9.34005640   -21.33862690
H       16.96048930   -11.02005670   -21.55362700
O       16.58948900    -9.21305660   -18.75062750
H       16.95748900    -9.25205610   -17.86462780
C       15.94748970   -12.81005670   -19.52362820
O       15.02748970   -13.02705670   -20.28762820
N       16.91948890   -13.70305630   -19.36262700
H       17.73048970   -13.49805640   -18.79162790
C       16.83148960   -15.07205680   -19.87062640
H       16.78549000   -15.02905650   -20.95962720
C       18.09548950   -15.92905620   -19.52062800
H       18.33148960   -15.64905640   -18.49462700
H       17.86948970   -16.98105620   -19.69762800
C       19.32848930   -15.53905680   -20.40562820
H       19.16349030   -15.75305650   -21.46162800
H       19.48548890   -14.46005630   -20.37562750
C       20.60449030   -16.08305740   -19.79562760
H       21.43048860   -15.57105640   -20.28762820
H       20.66948890   -15.80605700   -18.74362750
N       20.57848930   -17.50805660   -19.79962730
H       20.25348850   -17.89205740   -18.92362790
C       20.97148900   -18.34805680   -20.73462680
N       21.50148960   -17.95605660   -21.87862780
H       21.45348930   -17.00105670   -22.20262720
H       22.16248890   -18.53805730   -22.37462810
N       20.86448860   -19.61705590   -20.46462820
H       20.75948910   -19.89005660   -19.49762730
H       21.49848940   -20.23805620   -20.94662670
C       15.58548930   -15.90905670   -19.40162660
O       14.89048960   -16.39305690   -20.27062800
N       15.28548910   -15.89305690   -18.09562680
H       15.86748980   -15.43005660   -17.40762710
C       14.09048940   -16.59205630   -17.62162780
H       14.18048950   -17.67505650   -17.54362680
C       14.01848980   -16.21205710   -16.16562650
H       13.98348900   -15.11705680   -16.10962680
H       13.16848950   -16.62205700   -15.60562710
H       14.90948960   -16.60905650   -15.66462710
C       12.84248920   -16.13205720   -18.45762630
O       11.97748950   -16.94505690   -18.85562710
N       12.69448950   -14.80105690   -18.71762660
H       13.26448920   -14.11505700   -18.23562810
C       11.57348920   -14.19805620   -19.49062730
H       10.64448930   -14.55705640   -19.04662700
C       11.52948950   -12.68805690   -19.32862660
H       11.77148910   -12.44905660   -18.28562740
H       12.35748960   -12.18205640   -19.84062770
H       10.60448930   -12.17505650   -19.61762810
C       11.49648950   -14.46305660   -20.95462800
O       10.47048950   -14.47905640   -21.59862710
N       12.65848920   -14.81405640   -21.53662680
H       13.48648930   -14.81405640   -20.95362660
C       12.82248970   -15.27805610   -22.91162680
H       12.14448930   -14.70405670   -23.54362680
C       14.25148960   -15.09105680   -23.35362820
H       14.95048900   -15.44305610   -22.59462740
H       14.31148910   -15.70605660   -24.25162700
C       14.62348940   -13.58005620   -23.62562750
H       14.39648910   -13.28605650   -24.65062710
H       14.07248970   -12.97005650   -22.90962790
S       16.33848950   -13.15705680   -23.24162670
C       17.20849040   -14.00805660   -24.52962680
H       16.98548890   -13.56705670   -25.50862690
H       18.28849030   -13.91805650   -24.35962680
H       16.97548870   -15.07905670   -24.57562640
C       12.31948950   -16.63805580   -23.00962640
O       11.52348900   -16.94205670   -23.88162800
N       12.73548980   -17.54005620   -22.05562780
H       13.46948910   -17.29405590   -21.40262790
C       12.23548980   -18.87905690   -21.99962810
H       12.55348970   -19.23005680   -22.98162650
C       12.87648960   -19.63305660   -20.89462660
H       13.92748930   -19.34605600   -20.92762760
H       12.52248950   -19.24505620   -19.93962670
C       12.82748990   -21.15205570   -21.20562740
H       11.83448980   -21.49905590   -21.48962780
C       13.69748970   -21.54505730   -22.39762690
H       13.29248910   -21.08705710   -23.30862810
H       14.69248960   -21.18205640   -22.11262700
H       13.74948980   -22.62205700   -22.60062790
C       13.25348950   -21.95405580   -19.99162670
H       12.45748900   -21.88305660   -19.23962780
H       13.55348970   -23.00805660   -20.05062680
H       14.13948920   -21.51205640   -19.51962660
C       10.68048950   -18.90505600   -21.89362720
O       10.01348970   -19.71905710   -22.48862650
N       10.18948940   -18.04105570   -21.00762750
H       10.91848950   -17.44805720   -20.63062670
C        8.72448920   -17.90205570   -20.73462680
H        8.31148910   -18.87405590   -20.46362690
C        8.40648940   -16.93805690   -19.57962800
H        8.98548980   -16.01805690   -19.65562820
C        6.87348940   -16.64005660   -19.48062710
H        6.29048970   -17.55905720   -19.34462740
H        6.51748940   -16.02205660   -18.64662740
H        6.41148950   -16.24405670   -20.39362720
C        8.72048950   -17.67705730   -18.23762700
H        8.32448960   -18.70105740   -18.23462680
H        9.79148960   -17.87505720   -18.10962680
H        8.39848900   -17.14405630   -17.33462720
C        8.10548970   -17.46505740   -21.99662780
O        7.18848940   -18.10405730   -22.47162820
N        8.59306323   -16.37294371   -22.60422866
H        9.36483857   -15.87307085   -22.16391510
C        7.98679790   -15.78930877   -23.80284974
H        6.92037471   -15.72361219   -23.59649182
C        8.53207660   -14.36970434   -24.05112786
H        8.60889757   -13.84489513   -23.09932338
H        9.53191253   -14.43861578   -24.48328733
C        7.63968257   -13.50760918   -24.95956391
H        8.15506676   -12.56608239   -25.15510294
H        7.47500135   -14.01337500   -25.91052795
C        6.29281061   -13.19998038   -24.28815884
H        5.73809012   -14.12670605   -24.13688849
H        6.48022040   -12.73386823   -23.32047050
N        5.47125177   -12.29249228   -25.09446857
H        5.91424931   -11.76097565   -25.83075098
C        4.20983580   -11.98470033   -24.87858400
N        3.50971674   -12.40348528   -23.86652264
H        3.85825737   -13.05424775   -23.18943529
H        2.55283149   -12.07738691   -23.78560176
N        3.59145234   -11.23301218   -25.72188704
H        3.96896978   -11.12284411   -26.65182041
H        2.63520990   -10.97041893   -25.52036254
C        8.09621923   -16.68946461   -25.03139507
O        7.17156525   -16.67026293   -25.81340397
N        9.11548900   -17.54105570   -25.19262700
H        9.95248990   -17.51705740   -24.62262730
C        9.07348920   -18.63105580   -26.23262790
H        8.92648980   -18.10205650   -27.17462730
C       10.41648960   -19.37505720   -26.23562810
H       10.70448970   -19.66405680   -25.22462650
C       10.15148930   -20.61705590   -27.07762720
H       11.07748990   -21.19605640   -27.17762760
H        9.47348980   -21.33905600   -26.60562710
H        9.74448970   -20.42005730   -28.07762720
C       11.62848950   -18.59305570   -26.78062820
H       11.53548910   -18.75505640   -27.85462760
H       11.63448910   -17.53505710   -26.52062800
C       12.95448970   -19.22105600   -26.37862780
H       13.21348950   -19.08105660   -25.32162670
H       13.00848960   -20.27005580   -26.69362640
H       13.80448910   -18.77805710   -26.91162680
C        7.85348940   -19.54605670   -25.91462710
O        6.93348930   -19.69505690   -26.66162680
N        7.81448940   -20.11405560   -24.70762630
H        8.46848960   -19.78305630   -24.00862690
C        6.87448930   -21.18205640   -24.27062800
H        6.97548960   -22.09805680   -24.85362820
C        7.24348930   -21.57005690   -22.81062700
H        8.28748990   -21.84105680   -22.96762660
H        7.15848970   -20.75105670   -22.09662820
C        6.43948940   -22.79205700   -22.36462780
O        6.65848970   -23.84705730   -22.84762760
N        5.66848950   -22.67805670   -21.33162690
H        5.28448960   -23.49905590   -20.88062670
H        5.50548930   -21.76305580   -20.92862700
C        5.38248970   -20.73705670   -24.30662730
O        4.48748970   -21.51705740   -24.56462670
N        5.19548940   -19.43905640   -24.17362790
H        5.99848940   -18.88205720   -23.90362740
C        3.91648940   -18.78605650   -24.34862710
H        3.20248940   -19.35605620   -23.75362780
C        4.14548970   -17.32805630   -23.85262680
H        4.82748940   -16.80605700   -24.52462770
C        2.83448960   -16.51805690   -23.84962650
H        2.96048950   -15.43805690   -23.70762630
H        2.26548960   -16.66305730   -24.77562710
H        2.15248940   -16.80605700   -23.03962710
O        4.60348940   -17.16005710   -22.57962800
H        5.38448950   -17.70705600   -22.47062680
C        3.38348940   -18.97205730   -25.81162640
O        2.40748950   -19.63005640   -26.08462720
N        4.08048960   -18.30505560   -26.81362720
H        4.95348930   -17.93005560   -26.46162800
C        3.76948950   -18.05805590   -28.21262740
H        2.72348950   -17.76805690   -28.12062640
C        4.61748930   -16.87305640   -28.76162720
H        5.61048940   -17.25005720   -29.00762750
H        4.06848960   -16.66805650   -29.68062780
C        4.78948930   -15.65705680   -27.79662700
H        5.20048950   -16.07805630   -26.87862780
C        5.68948940   -14.48705670   -28.38162800
H        5.15148930   -14.05305670   -29.23362730
H        5.80448960   -13.68005660   -27.64762690
H        6.71248960   -14.75005630   -28.67662810
C        3.52248950   -14.90205670   -27.41862680
H        3.72848940   -14.09905620   -26.70062640
H        3.11248950   -14.39305690   -28.29962730
H        2.73748950   -15.52405640   -26.97062680
C        3.85748960   -19.26005740   -29.09762760
O        3.08548950   -19.36005590   -30.06562810
N        4.69148970   -20.23905560   -28.67262650
H        5.08748960   -20.03805730   -27.76162720
C        4.79748960   -21.52805710   -29.26962660
H        5.01648950   -21.41205600   -30.33062740
C        5.94848970   -22.27105710   -28.60462760
H        6.83348940   -21.63505740   -28.63062670
H        5.71748920   -22.40005680   -27.54762650
C        6.41148950   -23.64605710   -29.25562670
H        5.53348970   -24.29005620   -29.22562790
C        6.89248940   -23.55105590   -30.65462680
H        7.58548930   -22.70805740   -30.76462750
H        7.34348960   -24.51005740   -30.93462750
H        5.97048950   -23.40905570   -31.23262790
C        7.56248950   -24.11605640   -28.34762760
H        7.21248960   -24.34105680   -27.33262630
H        8.05448910   -25.01905630   -28.72762680
H        8.36448960   -23.36705590   -28.31562810
C        3.50348950   -22.36005590   -29.31962780
O        3.27948950   -23.09305570   -30.29362680
N        2.60948940   -22.01105690   -28.37262730
H        2.77348950   -21.25805660   -27.71462820
C        1.31248950   -22.71305660   -28.31462670
H        1.47648940   -23.78305630   -28.44262700
C        0.61348940   -22.46105580   -26.94662670
H        0.39648950   -21.40205570   -26.81262780
H       -0.26551050   -23.10505680   -26.97662730
C        1.57148950   -22.99505620   -25.85262680
H        1.84148940   -24.01705740   -26.11862750
H        2.45048950   -22.35205650   -25.82162670
C        0.97948940   -23.08705710   -24.39862820
O        0.49348950   -24.03305630   -23.93562700
N        1.19148950   -22.02705570   -23.73162650
H        0.82548950   -22.02205660   -22.78762820
H        1.73348950   -21.31405640   -24.20562740
C        0.33448950   -22.25805660   -29.42162700
O       -0.79951050   -22.70605660   -29.52762790
N        0.81948950   -21.50305750   -30.45462800
H        1.74448940   -21.13105580   -30.27562710
C        0.19948950   -21.41205600   -31.80062680
H        0.85848950   -20.90005680   -32.50262830
H       -0.05451050   -22.36605640   -32.26062770
C       -0.97351050   -20.43605610   -31.84462740
O       -1.25451050   -20.01405720   -32.95962910
N       -1.65451050   -20.08305740   -30.80762670
H       -1.35051050   -20.42705730   -29.90462680
C       -2.72651050   -19.19505690   -30.74562640
H       -3.43951060   -19.41805650   -31.53962710
C       -3.54651050   -19.46005630   -29.46462820
H       -2.83651040   -19.49305730   -28.62762640
H       -4.11851070   -18.55205730   -29.23662760
C       -4.48751070   -20.68105700   -29.55362700
C       -5.51451060   -20.78305630   -30.46862790
H       -5.71151070   -20.03005600   -31.21662710
C       -6.40251060   -21.87505720   -30.51762770
H       -7.27851060   -21.85705570   -31.14962770
C       -6.13851070   -22.98205570   -29.70062640
O       -6.96351050   -24.05705640   -29.73162650
H       -7.79751060   -23.86905670   -30.16862680
C       -5.06351040   -22.95605660   -28.80762670
H       -4.91251040   -23.76205640   -28.10562710
C       -4.25051070   -21.81505580   -28.70462800
H       -3.51751040   -21.63505740   -27.93162730
C       -2.44051050   -17.66405680   -30.90162660
O       -3.32651040   -16.91005710   -31.17962650
N       -1.17051050   -17.28505710   -30.75262640
H       -0.47451050   -18.01205640   -30.63662720
C       -0.67951050   -15.86205670   -30.68762780
H       -1.38351060   -15.23505690   -30.13962750
C        0.61548950   -15.94005680   -29.86962700
H        1.46548950   -16.48405650   -30.28162770
H        0.99248950   -14.94905660   -29.61662670
O        0.24048950   -16.54705620   -28.63562770
H       -0.15051050   -15.87405680   -28.07462690
C       -0.48851050   -15.17805670   -32.06262590
O       -0.51651050   -13.99305630   -32.12462620
N       -0.25651050   -15.89005660   -33.16262820
H       -0.04551050   -16.88005640   -33.20262910
C       -0.05451050   -15.29605670   -34.51562880
H       -0.24551050   -15.99705700   -35.32762910
H       -0.69551050   -14.42205620   -34.63262560
C        1.35448940   -14.72905640   -34.77462770
O        1.59448950   -14.01005650   -35.71262740
N        2.34648940   -14.97605610   -33.88062670
H        2.12748960   -15.72805690   -33.23762890
C        3.76048950   -14.70705700   -34.25362780
H        3.78548960   -13.73405650   -34.74462890
C        4.64848950   -14.68405630   -32.91062550
H        4.17548940   -14.03305630   -32.17562870
C        4.78248930   -16.05605700   -32.25362780
H        5.48948960   -15.98405650   -31.41762730
H        3.80548950   -16.40105630   -31.89362720
H        5.01548960   -16.90605740   -32.90762710
C        6.08248950   -14.23105620   -33.21162800
H        6.72948930   -15.04505630   -33.54062650
H        5.99448970   -13.44605640   -33.96262740
C        6.79148960   -13.53405670   -32.07162860
H        6.03448960   -12.85805610   -31.65562820
H        7.13148930   -14.25505640   -31.31762700
H        7.63448950   -12.92505650   -32.42062760
C        4.15248970   -15.78505610   -35.28062820
O        3.63148950   -16.90105630   -35.26262660
N        5.15948960   -15.54205610   -36.11662670
H        5.40648940   -14.56305690   -36.19562910
C        5.89448930   -16.49205590   -36.96562580
H        5.15948960   -17.18605610   -37.37362670
C        6.74048950   -15.80705640   -38.00562670
H        7.34748940   -15.02805610   -37.54262540
H        7.30048940   -16.63905720   -38.43262860
C        5.91148950   -15.22205640   -39.15362550
H        5.64548970   -16.08405690   -39.76562880
H        5.02548930   -14.72005650   -38.76362610
C        6.58248950   -14.28505610   -40.06862640
H        7.47448970   -14.75505640   -40.48162840
H        5.92548940   -14.19505690   -40.93362810
N        6.83248950   -12.94705680   -39.52262880
H        6.31748960   -12.62405680   -38.71562580
C        7.70648960   -12.06605630   -40.05462650
N        8.34648990   -12.32405660   -41.13162610
H        8.08348940   -13.17305660   -41.61062620
H        8.98548980   -11.63705640   -41.50462720
N        7.92948960   -10.96505640   -39.34962840
H        7.36548950   -10.94905660   -38.51162720
H        8.36748980   -10.13205620   -39.71662900
C        6.84148930   -17.31405640   -36.02862550
O        7.46148970   -16.78305630   -35.12262730
N        7.05248930   -18.59205630   -36.32462690
H        6.62548920   -18.88105580   -37.19662860
C        7.94848970   -19.45705600   -35.51462550
H        7.62648960   -19.49105640   -34.47462840
C        7.82948920   -20.89205740   -36.08962630
H        6.78948930   -21.10005570   -36.36962890
H        8.36948970   -20.96205710   -37.04162600
C        8.27448940   -22.06005670   -35.27362820
C        9.65348910   -22.51105690   -35.34562680
H       10.33548930   -21.88005640   -35.89562610
C       10.09648990   -23.59505650   -34.59262850
H       11.14448930   -23.84405710   -34.66862870
C        9.09248920   -24.37205700   -33.99762730
H        9.45148940   -25.30305670   -33.58562850
C        7.77648930   -23.94505690   -33.83662800
H        7.07148930   -24.58105660   -33.32162860
C        7.33548930   -22.78205680   -34.45162580
H        6.31348940   -22.45405580   -34.33262630
C        9.42848970   -19.03105740   -35.53162770
O       10.12648960   -19.34905620   -34.55262760
N        9.94848920   -18.44405750   -36.60962680
H        9.47848990   -18.43305590   -37.50662610
C       11.38148980   -18.21905710   -36.73862840
H       11.86148930   -19.10305600   -36.32062910
C       11.71848960   -17.92205620   -38.24462890
H       12.74248980   -17.55105590   -38.30462650
H       11.71748920   -18.87305640   -38.77662660
C       11.07548900   -16.74205590   -38.99362560
H       10.61448960   -16.09205630   -38.24962620
H       11.65648940   -16.03905680   -39.59062580
C        9.90348910   -17.31505580   -39.86162570
O        9.68848990   -16.85205650   -41.00462720
O        9.11948970   -18.18705560   -39.40762710
C       11.90848920   -17.07705690   -35.85862730
O       13.09148980   -17.08905600   -35.47762680
N       11.00148960   -16.24805640   -35.31062700
H       10.05748940   -16.27805710   -35.67662810
C       11.37048910   -15.28705690   -34.20262910
H       12.31848910   -14.87405680   -34.54762650
C       10.32648940   -14.13905620   -34.12162780
H        9.38948920   -14.59305670   -33.79762650
C       10.63748930   -13.10205650   -33.01962660
H       10.80348970   -13.66305640   -32.09162900
H       11.50348950   -12.50605680   -33.33262630
H        9.79248910   -12.42805670   -32.83062740
C       10.12448980   -13.41305640   -35.48262790
H       11.01748940   -12.81205650   -35.65262600
H       10.06448940   -14.12305640   -36.30762860
C        8.91548920   -12.49105640   -35.62562560
H        9.02648930   -11.50605680   -35.15462880
H        8.77348900   -12.30205630   -36.69662860
H        8.01848980   -12.93905640   -35.17962650
C       11.56748960   -16.06305690   -32.90362550
O       12.64448930   -15.96505640   -32.31662750
N       10.76048950   -17.04605670   -32.55262760
H        9.89948940   -17.18805690   -33.06562810
C       11.03848930   -18.02305600   -31.41062740
H       11.03948970   -17.53105740   -30.43862720
C        9.89348980   -19.07605740   -31.29762650
H        9.96148970   -19.76605610   -32.13962550
H        9.97148990   -19.71805570   -30.41962810
C        8.54348950   -18.38905720   -31.26262660
H        8.44048980   -17.84505650   -32.20162580
C        7.43748950   -19.41705700   -31.10262680
H        6.45148940   -18.96505740   -30.94262700
H        7.33848950   -19.97405620   -32.04262540
H        7.71948960   -20.11805730   -30.30762670
C        8.41048910   -17.37305640   -30.10162730
H        8.50548930   -17.81905750   -29.10362820
H        8.98148920   -16.45005610   -30.26162720
H        7.40148930   -16.94505690   -30.13762660
C       12.35248950   -18.83005710   -31.53162770
O       13.04548930   -19.03905680   -30.56762700
N       12.67448900   -19.26105690   -32.74562840
H       12.01848980   -19.25705720   -33.51762770
C       14.01848980   -19.85105710   -33.03362660
H       14.18048950   -20.66805650   -32.33062740
C       14.23848920   -20.34605600   -34.45062640
H       14.03548910   -19.48205570   -35.08262630
H       15.24648950   -20.74605560   -34.56062700
C       13.30148980   -21.38305660   -34.90662770
H       13.33748910   -22.24505620   -34.24062730
H       12.28048990   -21.01205640   -34.82662580
C       13.67648980   -21.73205570   -36.35862730
O       13.67048930   -20.82905580   -37.16662600
O       13.94748970   -22.92805670   -36.60762790
C       15.13848970   -18.88905720   -32.68462750
O       16.17248920   -19.18005560   -32.07562640
N       14.99348930   -17.63805580   -33.17162700
H       14.22848990   -17.45405580   -33.81062700
C       16.00148960   -16.52605630   -32.88962550
H       16.97548870   -16.82605740   -33.27662660
C       15.60048960   -15.32005690   -33.70462800
H       16.20448880   -14.44605640   -33.42962650
H       15.35548970   -15.57405660   -34.74362560
H       14.63648990   -15.08605670   -33.23662570
C       16.13648990   -16.31405640   -31.40962790
O       17.20948980   -16.11305620   -30.91762730
N       15.07248970   -16.29505730   -30.61262700
H       14.21848960   -16.23905560   -31.15562820
C       15.07248970   -16.12705610   -29.10462760
H       15.70648960   -15.28305630   -28.83562660
C       13.66548920   -15.74205680   -28.56262780
H       13.05048940   -16.60405730   -28.81862640
C       13.64648910   -15.49405670   -26.99762730
H       14.21748920   -14.57405660   -26.81862640
H       12.61348920   -15.43805690   -26.63262750
H       14.21648980   -16.24405670   -26.43462750
C       13.10448930   -14.49705700   -29.25162700
H       13.52348900   -13.57905670   -28.83962820
H       13.30948930   -14.56905650   -30.31962780
C       11.56448940   -14.41705610   -29.20762630
H       11.03748990   -15.29905700   -29.59062770
H       11.22448920   -14.22805690   -28.18162730
H       11.12348940   -13.56805610   -29.74462700
C       15.61148930   -17.38105580   -28.42362790
O       16.29348950   -17.35105710   -27.41462710
N       15.46548940   -18.53605650   -29.10362820
H       14.90448950   -18.48605730   -29.94562720
C       16.13848880   -19.80205730   -28.78362660
H       16.13648990   -19.87305640   -27.69662670
C       15.44848920   -21.04105570   -29.37062640
H       15.43948940   -20.86405560   -30.44662670
C       15.97248940   -22.45205690   -29.18062780
H       15.16548920   -23.17305560   -29.35862730
H       16.75749020   -22.70305630   -29.90362740
H       16.33948900   -22.44205670   -28.14662740
O       14.13848970   -21.10505680   -28.93562700
H       13.87948990   -20.25305750   -29.29462810
C       17.63648990   -19.75405690   -29.05762670
O       18.43948940   -20.15205570   -28.23862650
N       18.12348940   -19.40905570   -30.24462700
H       17.44348910   -19.16205600   -30.95362660
C       19.49648860   -19.05005650   -30.48062710
H       20.14949040   -19.91905590   -30.40262790
C       19.62248990   -18.49905590   -31.89962770
H       19.01248930   -17.61405560   -32.07962800
H       20.63748930   -18.10505680   -31.93862720
C       19.41848950   -19.57205580   -32.99862670
H       20.27149010   -20.24905590   -32.96262740
H       18.59049030   -20.24005700   -32.76262660
C       19.35248950   -19.12605670   -34.51562880
H       18.31649020   -18.85605620   -34.71962740
H       20.00049020   -18.26505660   -34.67962650
C       19.84749030   -20.26105690   -35.47262570
H       20.90848920   -20.48305700   -35.35862730
H       19.30348970   -21.20105740   -35.37362670
N       19.67049030   -19.87405590   -36.86162570
H       18.70248990   -19.62705610   -37.00762560
H       20.28248980   -19.10905650   -37.10562900
H       19.99148940   -20.57005690   -37.51862720
C       20.14848900   -18.07305720   -29.51262660
O       21.22748950   -18.22705650   -28.98262790
N       19.38949010   -17.02005580   -29.09662820
H       18.51348880   -16.82605740   -29.56462670
C       19.81548880   -16.05305670   -27.99062730
H       20.70648960   -15.54805660   -28.36362650
C       18.82748990   -14.96005630   -27.79562760
H       17.87648960   -15.49105640   -27.66362760
H       18.98349000   -14.42105670   -26.85262680
C       18.52849010   -14.05505660   -28.88462640
C       17.50548930   -13.08205700   -28.77862740
H       16.85449030   -13.02805610   -27.91962810
C       17.22848890   -12.22805690   -29.81662750
H       16.40748980   -11.52805610   -29.80162810
C       18.04048920   -12.24205680   -31.01062770
H       18.00148960   -11.40905670   -31.69762800
C       19.03748890   -13.19505690   -31.11762810
H       19.68848990   -13.26805690   -31.97662730
C       19.22348980   -14.10405640   -30.11962700
H       20.06448940   -14.76105690   -30.28462790
C       20.11748890   -16.74705700   -26.67462730
O       21.20149040   -16.56505580   -26.07462690
N       19.33848950   -17.76105690   -26.26462750
H       18.51449010   -17.94805720   -26.82262800
C       19.65349010   -18.61205670   -25.09362790
H       19.98848920   -18.01005740   -24.24862670
C       18.41948890   -19.39705660   -24.66062740
H       18.11448860   -20.15505600   -25.38262750
H       18.62748910   -20.05305670   -23.81562810
C       17.22448920   -18.59005740   -24.24162670
H       17.01749040   -17.75505640   -24.91062740
C       16.00848960   -19.50205610   -24.14462660
H       16.34348870   -20.47505570   -23.76462750
H       15.23648930   -19.09505650   -23.47962760
H       15.59948920   -19.73505590   -25.13462640
C       17.51648900   -18.07405660   -22.82362750
H       17.63348960   -18.96205710   -22.19062810
H       18.48248860   -17.55605700   -22.77262690
H       16.73148920   -17.40205570   -22.45562740
C       20.82948880   -19.48105620   -25.33762740
O       21.84948920   -19.52705570   -24.58362770
N       20.88949010   -20.26005740   -26.40062710
H       20.09348870   -20.09205630   -27.00562670
C       21.99148940   -21.15505600   -26.81162640
H       22.16749000   -21.88905720   -26.02562710
C       21.46148870   -21.91605570   -28.05862810
H       21.09548950   -21.15805630   -28.75162700
H       22.20048900   -22.59405710   -28.48662760
C       20.33148960   -22.84905620   -27.77662660
O       20.25049020   -23.39405630   -26.72662730
N       19.40048980   -23.17005730   -28.62662700
H       18.80249020   -23.96505740   -28.43362810
H       19.28248980   -22.63105580   -29.47562790
C       23.39748950   -20.61505700   -27.07962800
O       24.38249020   -21.27205660   -26.78962710
N       23.48848920   -19.39405630   -27.57762720
H       22.69548990   -18.90005680   -27.96762660
C       24.81649020   -18.67805670   -27.73762700
H       25.61149020   -19.37205700   -27.46562770
C       25.00248910   -18.20605660   -29.17362790
H       24.15048980   -17.53205680   -29.25562670
H       25.93248940   -17.66405680   -29.34662820
C       24.88348960   -19.19305610   -30.30862810
H       23.90948870   -19.67905620   -30.25962640
H       24.92248920   -18.64405630   -31.24962810
C       25.94648930   -20.29305650   -30.40762710
O       27.10948940   -19.99005700   -30.41562650
N       25.55548860   -21.53105740   -30.79262730
H       26.21048930   -22.30005650   -30.72362710
H       24.57649040   -21.72505570   -30.96862790
C       25.03149030   -17.55005650   -26.75562670
O       26.05148890   -16.88105580   -26.82562640
N       24.19748880   -17.39905740   -25.69062810
H       23.48548890   -18.11405560   -25.60362820
C       24.25049020   -16.48805620   -24.55062680
H       23.35948940   -16.53905680   -23.92662810
C       25.50348850   -16.97705650   -23.71162800
H       26.40048980   -17.09905620   -24.31762700
H       25.75049020   -16.19905660   -22.98862650
C       25.19849010   -18.26505660   -22.90162660
O       24.28748890   -18.45705600   -22.16562650
N       25.97148900   -19.27905650   -23.19762800
H       25.86248970   -20.23005680   -22.86562730
H       26.60449030   -19.07405660   -23.96162800
C       24.11348920   -15.02105620   -24.89162640
O       24.55048940   -14.22005650   -24.07962800
N       23.48448940   -14.60505680   -26.00262640
H       22.97348980   -15.35005660   -26.46162800
C       23.06649020   -13.18605610   -26.24162670
H       23.76749040   -12.35305690   -26.18662640
C       22.58049010   -13.05805680   -27.71062660
H       22.01948930   -13.96705630   -27.92762760
C       21.70048900   -11.83405690   -27.95762630
H       20.84648900   -11.72205640   -27.27762790
H       22.26648900   -10.89505670   -27.92962650
H       21.23349000   -11.96605680   -28.94162750
C       23.81948850   -13.06105610   -28.67662810
H       23.44748880   -13.09405610   -29.70062640
H       24.43848990   -12.17905620   -28.51062770
C       24.72649000   -14.29405690   -28.62662700
H       24.19048880   -15.24605660   -28.52762790
H       25.49248890   -14.31405640   -29.41062740
H       25.39148900   -14.23105620   -27.75662800
C       21.87948990   -12.92205620   -25.28362660
O       20.75648880   -13.42005630   -25.43962670
N       21.95849040   -12.03505610   -24.25962640
H       22.88048930   -11.74305630   -23.95962720
C       20.80848880   -11.44005680   -23.50662800
H       19.92848970   -12.01005650   -23.80462650
C       21.04249000   -11.61005690   -21.98862650
H       21.80148890   -10.93805690   -21.58662800
C       19.76749040   -11.60505680   -21.16662790
H       19.40349010   -10.57005690   -21.15462680
H       19.05448910   -12.24805640   -21.69862750
H       19.82548900   -11.93605610   -20.12262730
O       21.68348880   -12.80805680   -21.69962690
H       22.63448910   -12.72205640   -21.79262730
C       20.62248990    -9.94805620   -23.75662800
O       21.50648880    -9.19305610   -23.59962650
N       19.45849040    -9.44605640   -24.26562690
C       18.39448930   -10.15205670   -24.97362710
H       18.15548900   -11.07805630   -24.43462750
H       18.81148910   -10.27605630   -25.98062710
C       17.14048960    -9.22105690   -24.99762730
H       16.56948850    -9.28305630   -24.06362720
H       16.45748900    -9.33205700   -25.84862710
C       17.80448910    -7.82905670   -25.10762790
H       17.17049030    -7.05905680   -24.65162660
H       18.02248950    -7.53305670   -26.14162640
C       19.16248890    -7.99105640   -24.42662810
H       19.93148990    -7.56405640   -25.07162670
C       19.11948970    -7.22205640   -23.06962780
O       18.84749030    -7.85105660   -22.06462670
N       19.48649020    -5.98905660   -22.91362760
H       19.68848990    -5.44605640   -23.74462700
C       19.23848920    -5.18405680   -21.66862680
H       19.43648910    -5.84205680   -20.82262800
C       20.26548960    -4.09105630   -21.44862750
H       20.30148890    -3.36305640   -22.25962640
H       19.93648910    -3.58505650   -20.54062650
S       21.91548920    -4.86005640   -21.34062770
H       22.77948950    -3.86305640   -21.12462810
C       17.82448960    -4.67305660   -21.56262780
O       17.23248860    -4.15005640   -22.50862690
N       17.28948970    -4.79305650   -20.31162640
H       17.90948870    -5.07705640   -19.56262780
C       15.83848950    -4.52805660   -20.07062720
H       15.37748910    -4.11705640   -20.96962740
C       15.05948930    -5.79405640   -19.72062680
H       15.78248980    -6.60405640   -19.62062640
H       14.42948910    -5.54805660   -18.86562730
C       14.12948990    -6.36505650   -20.73962780
H       13.31348990    -5.64705660   -20.82462690
C       14.82848930    -6.62705660   -21.99162670
H       15.72148990    -7.26205640   -21.95262720
H       14.16648960    -7.18905640   -22.66262820
H       14.96448990    -5.67705630   -22.52262690
C       13.48848920    -7.64905640   -20.28262710
H       12.62748910    -7.94405650   -20.89462660
H       14.22848990    -8.43605610   -20.09062770
H       13.08948990    -7.44105670   -19.28162770
C       15.80248930    -3.46905660   -18.91862680
O       16.63949010    -3.52005650   -18.03162770
N       14.85848900    -2.47405650   -18.96262740
C       13.68048950    -2.50905660   -19.85762790
H       13.19248960    -3.44805650   -19.56862640
H       13.81248950    -2.36005660   -20.93662640
C       12.75748920    -1.40005650   -19.27662660
H       11.87148950    -1.90605650   -18.87462810
H       12.46048930    -0.76805650   -20.12262730
C       13.48948960    -0.65905650   -18.15562820
H       12.74248980    -0.55205660   -17.35962680
H       13.90148930     0.34094350   -18.34062770
C       14.57548900    -1.54605650   -17.74662780
H       15.43248940    -0.90405650   -17.54462810
C       14.20148940    -2.37305670   -16.45162770
O       13.39048960    -3.30205660   -16.61662670
N       14.63248920    -2.05805660   -15.25462720
H       15.35248950    -1.34605660   -15.23662760
C       14.34148980    -2.76105640   -13.97962760
H       14.46748920    -3.84205650   -14.04562760
C       15.44348910    -2.22505660   -13.10462760
H       16.43248940    -2.47905660   -13.48562720
H       15.42948910    -1.13505650   -13.12062740
C       15.58448980    -2.76105640   -11.64862730
H       14.59848980    -2.64605670   -11.19762710
C       15.92948910    -4.33305640   -11.51762770
H       15.82548900    -4.74205640   -10.50462720
H       15.29848960    -4.89705660   -12.21562770
H       16.95948980    -4.55405660   -11.82362750
C       16.70348930    -1.95505650   -10.95762730
H       16.79448890    -2.07305650    -9.87162690
H       17.67148970    -2.15505650   -11.43362710
H       16.49049000    -0.87905650   -10.93062690
C       12.90048980    -2.33705660   -13.48762700
O       12.37348940    -2.94205640   -12.52862740
N       12.33048920    -1.27805650   -14.12362770
H       12.61048980    -0.94905650   -15.03962710
C       11.20948980    -0.54805650   -13.50562760
H       10.72648910    -1.22005650   -12.79562760
C       11.80948930     0.63694350   -12.71962740
H       12.62148950     1.06294350   -13.30862710
H       11.05948930     1.42194340   -12.61562730
C       12.33448980     0.21594350   -11.35662750
H       11.56648920    -0.35905650   -10.83962730
H       13.17048930    -0.42905650   -11.62962720
C       12.66748910     1.37694350   -10.51562690
H       13.36148930     1.91094350   -11.16562750
H       11.72448920     1.90094350   -10.35962770
N       13.05048940     0.96394350    -9.17462730
H       12.41048910     0.59394350    -8.48662760
C       14.24948980     1.09894350    -8.66862770
N       15.22348980     1.35294340    -9.48762700
H       15.08248900     1.46994350   -10.48062710
H       16.16148950     1.54094350    -9.16362760
N       14.58648970     0.95994350    -7.41462710
H       13.89048960     0.82994350    -6.69362740
H       15.53948970     0.93194350    -7.08362720
C       10.25648980    -0.14005650   -14.61462690
O       10.61848930    -0.08505650   -15.73562720
N        8.99248980     0.12194350   -14.29062750
H        8.87848950     0.18694350   -13.28662680
C        8.05048940     0.79694350   -15.24962710
H        7.63148930     1.68594350   -14.77762700
H        8.56448940     1.21994350   -16.11262700
C        6.96148970    -0.06005650   -15.79962730
O        5.95948930     0.35894350   -16.36562730
N        7.08280305    -1.37535774   -15.58820885
H        7.88230489    -1.69555869   -15.06084953
C        5.97327830    -2.30617851   -15.82732483
H        5.46965198    -1.98319524   -16.73801980
C        6.45549060    -3.73943477   -16.09058611
H        7.19515306    -3.71823668   -16.88667833
C        7.05072343    -4.47058233   -14.89397470
H        6.28933367    -4.66910010   -14.12887860
H        7.45928949    -5.43446427   -15.21895394
H        7.85966936    -3.88628991   -14.44056427
O        5.34681096    -4.48478774   -16.52241101
H        5.56559286    -5.44613249   -16.44090684
C        4.94456445    -2.25507566   -14.69527725
O        5.28254079    -2.35629733   -13.52785944
N        3.66498569    -2.12667732   -15.04043414
H        3.44780801    -1.94822626   -16.01364963
C        2.54703298    -2.45525959   -14.13392082
H        2.84493552    -2.22975366   -13.11116332
C        1.31299451    -1.58763233   -14.45721654
H        0.54711047    -1.83293128   -13.72520773
C        1.64398804    -0.10186278   -14.24459377
H        0.73088637     0.50082573   -14.28304214
H        2.08134387     0.05074757   -13.25087137
H        2.34102518     0.27554862   -15.00219434
C        0.74434306    -1.91683290   -15.85689520
H        1.54105464    -1.90231416   -16.59904835
H        0.32997623    -2.92338374   -15.83545007
C       -0.36045602    -0.97909838   -16.34122431
H       -1.20854541    -0.97356370   -15.64561123
H        0.01253996     0.04415606   -16.45789091
H       -0.71358094    -1.31572996   -17.32155922
C        2.19662422    -3.95533600   -14.16447193
O        1.34224268    -4.39892680   -13.41564436
N        2.84486450    -4.71249052   -15.05910569
H        3.61366932    -4.28685822   -15.56270278
C        2.50165795    -6.08289645   -15.45728108
H        3.02207998    -6.29133519   -16.38899845
C        3.02339233    -7.11349617   -14.42855596
H        2.48842531    -6.97870576   -13.49158911
C        2.88284816    -8.56542709   -14.89400869
H        1.83250724    -8.84213896   -15.02839812
H        3.40052328    -8.72057485   -15.84813898
H        3.31632494    -9.24629746   -14.15188667
O        4.40309944    -6.94658502   -14.15426153
H        4.87505341    -7.07748046   -15.01031401
C        1.00213485    -6.18514157   -15.76657066
O        0.27193942    -6.84687806   -15.03243148
N        0.52640836    -5.45197759   -16.79960410
H        1.25791149    -5.10536124   -17.43132733
C       -0.81245563    -5.85193086   -17.36490501
C       -1.94275139    -5.03160023   -16.72759767
H       -2.92890112    -5.40663462   -17.05784813
H       -1.85654039    -3.96486622   -17.00899088
H       -1.88785549    -5.12425699   -15.62637984
H       -0.98717583    -6.92909837   -17.12735945
C       -0.74815976    -5.72433049   -18.85629689
N       -1.57496182    -5.07953507   -19.68684875
C       -1.16751276    -5.34879392   -20.98983851
C       -1.91525462    -4.88825596   -22.20613663
H       -2.28866329    -3.85410947   -22.06318663
H       -1.20312995    -4.87150220   -23.05492535
N       -3.01131253    -5.82882307   -22.57254534
H       -3.61887970    -5.97788395   -21.75449169
H       -3.61699221    -5.41255337   -23.28895413
C       -0.02434014    -6.19857266   -20.97827631
O        0.74267745    -6.70677656   -21.86689877
N        0.19870431    -6.44166951   -19.59784783
C        1.30606619    -7.25673364   -19.17939038
H        1.46510335    -8.00956685   -19.97402302
H        1.12398794    -7.76190225   -18.21590509
C        2.61571302    -6.45046748   -19.08635295
O        2.64655966    -5.25462285   -18.83676902
N        3.74273106    -7.12135635   -19.32705041
H        3.66082862    -8.10221427   -19.58923900
C        5.10931416    -6.57745943   -19.26307596
H        5.09600239    -5.80893622   -18.50155743
C        6.08785479    -7.65541241   -18.76035170
H        6.02199090    -8.53732563   -19.39927033
H        7.10799743    -7.27259882   -18.81127066
C        5.82120492    -8.03892186   -17.30174626
O        5.63585720    -7.11337518   -16.47023431
O        5.85710365    -9.25001797   -16.98847347
C        5.57233512    -5.81406096   -20.52230329
O        6.74965870    -5.79989222   -20.84664831
N        4.63140538    -5.11758697   -21.17345051
H        3.68276222    -5.25228712   -20.84228912
C        4.80556913    -4.20923728   -22.31827648
H        4.76862247    -4.78883209   -23.23806757
C        3.64733377    -3.18297676   -22.31723788
H        3.69273434    -2.62312897   -21.38250951
H        3.81466960    -2.47418875   -23.12150652
C        2.21862362    -3.72637792   -22.46954726
H        2.06337845    -4.52144065   -21.74624265
C        1.21834730    -2.60546738   -22.18209036
H        1.36022617    -1.76059735   -22.86641584
H        0.19126180    -2.97006213   -22.29716187
H        1.32692453    -2.24686107   -21.15155035
C        1.95271039    -4.24129881   -23.88316378
H        0.94181541    -4.66028059   -23.94833510
H        2.04842120    -3.43884561   -24.62323727
H        2.65687870    -5.03749549   -24.13436398
C        6.13805739    -3.43804694   -22.32141713
O        6.87677824    -3.48719678   -23.29448152
N        6.43456688    -2.71748265   -21.23119019
H        5.78395377    -2.75873637   -20.44801026
C        7.58950592    -1.80764281   -21.15305924
H        7.56384260    -1.18858103   -22.05189607
C        7.45766332    -0.82274790   -19.96904501
H        7.21785690    -1.36835227   -19.05774665
C        8.73319118    -0.00461594   -19.72982194
H        9.56836829    -0.64747057   -19.42891999
H        9.02129921     0.53745802   -20.64001768
H        8.57559266     0.72744770   -18.92762800
C        6.31265428     0.16522818   -20.22616834
H        6.20039334     0.85489811   -19.37984679
H        6.49892094     0.75761162   -21.13143907
H        5.35980849    -0.36405351   -20.34918220
C        8.92979301    -2.56611890   -21.24289365
O        9.65851512    -2.28477113   -22.18191895
N        9.26548960    -3.56105660   -20.38162800
C        8.67448900    -3.78305650   -19.05462650
H        7.64348940    -4.11505650   -19.22562790
H        8.70748900    -2.78005650   -18.60962680
C        9.67748930    -4.70005660   -18.28462790
H        9.25748920    -5.52405640   -17.69462780
H       10.29948900    -4.08005670   -17.62762640
C       10.49548910    -5.30205630   -19.41562650
H       10.18748950    -6.29705670   -19.75962640
H       11.51548960    -5.43005660   -19.03262710
C       10.47848990    -4.38005640   -20.60262680
H       11.36648940    -3.76405640   -20.75062750
C       10.40048980    -5.09105630   -21.95062640
O       11.32048990    -5.05905680   -22.70462800
N        9.28761017    -5.77427486   -22.28098587
H        8.47882535    -5.73016231   -21.65770044
C        9.20635988    -6.68194114   -23.44846592
H       10.00322008    -7.41842834   -23.35553706
C        7.85469373    -7.42773599   -23.46582442
H        7.04960184    -6.69655542   -23.37423608
H        7.74830847    -7.91631165   -24.43455867
C        7.68075143    -8.51203996   -22.38235770
H        7.88279907    -8.09122848   -21.39938424
C        6.25844640    -9.06871649   -22.39514099
H        6.13300331    -9.85289153   -21.64034370
H        5.54199791    -8.27430663   -22.15475530
H        5.99910902    -9.47574603   -23.38048163
C        8.62392076    -9.69524224   -22.61129786
H        8.40266838   -10.51036182   -21.91266079
H        8.52698355   -10.08066319   -23.63385541
H        9.65939318    -9.39103390   -22.43848604
C        9.45691872    -5.97208598   -24.79284955
O       10.04774199    -6.55079751   -25.68868746
N        9.10848900    -4.68905640   -24.89162640
H        8.50048920    -4.36105630   -24.15162660
C        9.47748950    -3.75105640   -25.97062680
H        9.04448990    -4.22605660   -26.85062790
C        8.84748940    -2.42905660   -25.90062710
H        8.96148970    -2.01305650   -26.90162660
H        7.78848930    -2.57405660   -25.68662640
O        9.37548920    -1.55905650   -24.85662650
H        9.26648900    -1.99305650   -24.00762750
C       10.96248910    -3.67005660   -26.31762700
O       11.32448960    -3.18905660   -27.38662720
N       11.85948940    -4.16405630   -25.47762680
H       11.42848970    -4.38305660   -24.58762740
C       13.39048960    -4.20905640   -25.56962780
H       13.74748990    -3.60605650   -26.40462680
C       14.11048980    -3.54505660   -24.31362720
H       13.72548960    -4.07205680   -23.43162730
H       15.20348930    -3.59005640   -24.39662740
C       13.81748960    -2.04505660   -24.14562800
C       14.64448930    -1.11805650   -24.76162720
H       15.36748980    -1.51005650   -25.46162800
C       14.48948960     0.22894350   -24.51162720
H       15.23848920     0.96694340   -24.75862690
C       13.46848960     0.69294350   -23.64562800
O       13.30448910     2.02494340   -23.31862640
H       13.98548980     2.51294350   -23.78762820
C       12.57448960    -0.25105650   -23.08462720
H       11.83748910    -0.02705650   -22.32662770
C       12.79448990    -1.61805650   -23.34162710
H       12.17348960    -2.35005660   -22.84662820
C       13.92248920    -5.65505650   -25.87062640
O       15.05348970    -5.80705640   -26.18662640
N       13.05048940    -6.64305640   -25.84762760
H       12.24648950    -6.54305650   -25.23962780
C       13.22948930    -7.95005660   -26.53962710
H       14.29648970    -8.16505620   -26.59662820
C       12.49348930    -9.08205700   -25.79062650
H       11.41648960    -8.96205620   -25.90362740
C       12.85648920   -10.47005650   -26.36762810
H       12.39448930   -11.31505680   -25.84362790
H       12.55248930   -10.56405640   -27.41762730
H       13.95148940   -10.53305630   -26.39362720
C       12.86248970    -8.98005680   -24.31262780
H       13.94948960    -9.02505680   -24.38562770
H       12.47148990    -8.07405660   -23.84962650
C       12.23648930   -10.09105680   -23.43562700
H       12.80048940   -11.03105640   -23.44162750
H       12.07848930    -9.61905670   -22.45762630
H       11.27448940   -10.38405610   -23.87562750
C       12.63348960    -7.80005650   -27.90462680
O       13.28548910    -8.28705690   -28.81962780
N       11.55848980    -7.02505640   -28.07162670
H       11.02248950    -6.62505670   -27.31062700
C       11.08948990    -6.68005660   -29.44362640
H       10.96548940    -7.55405660   -30.08362770
C        9.67548940    -6.07505660   -29.29562760
H        9.37848950    -5.57405660   -30.22462650
H        8.88048930    -6.83005670   -29.26462750
H        9.52648930    -5.37105660   -28.46762660
C       12.17548940    -5.69505640   -30.12662700
O       12.39148900    -5.79505630   -31.33162690
N       12.65948960    -4.76005650   -29.35562710
H       12.21548940    -4.60505680   -28.45862770
C       13.70148940    -3.78505660   -29.77962680
H       13.24048900    -3.17005660   -30.55162810
H       14.06548980    -3.24305650   -28.90662770
C       14.90348910    -4.48005680   -30.33162690
O       15.27448940    -4.16305640   -31.44962690
N       15.44748970    -5.47405670   -29.57662770
H       15.14948940    -5.68905640   -28.63262750
C       16.61549000    -6.26105640   -30.09862710
H       17.41148950    -5.55405660   -30.32862660
C       17.06448940    -7.22105650   -28.94162750
H       17.20549010    -6.55205630   -28.09362790
H       16.26848980    -7.88905670   -28.61262700
C       18.26148990    -8.10705660   -29.35762790
H       17.98248860    -8.55905630   -30.30962750
C       19.56348990    -7.37305640   -29.56862640
H       20.03549000    -6.91205640   -28.69162750
H       20.23048970    -8.10905650   -30.03362660
H       19.34248920    -6.64205650   -30.35562710
C       18.61748890    -9.27805610   -28.34262660
H       19.28648950    -8.79005620   -27.62362670
H       17.77948950    -9.73205660   -27.79862790
H       19.16248890   -10.09705640   -28.82762720
C       16.30249020    -6.99805640   -31.45062640
O       17.12848850    -6.96905660   -32.30362700
N       15.06848910    -7.55705640   -31.54162790
H       14.55848980    -7.56905650   -30.66662790
C       14.66748910    -8.39205650   -32.70962910
H       15.54848960    -9.03005700   -32.77362820
C       13.40248970    -9.16205690   -32.24562840
H       12.62748910    -8.48305610   -31.88862800
H       12.98848920    -9.60305690   -33.15162660
C       13.61648940   -10.31605630   -31.23962780
H       14.32348920   -10.01205640   -30.46762660
C       12.25248910   -10.71605680   -30.68262670
H       11.49048900   -10.88705640   -31.45262720
H       12.41948990   -11.56905650   -30.01262660
H       11.92748930    -9.86105630   -30.07762720
C       14.23248960   -11.56105610   -31.82862660
H       15.26848980   -11.42805670   -32.16362760
H       14.21948910   -12.40405650   -31.12662700
H       13.67348960   -11.91805650   -32.70262910
C       14.48548980    -7.54905650   -34.01662830
O       14.87448980    -7.92805670   -35.10062790
N       14.05448910    -6.33705660   -33.79062650
H       13.89248940    -6.08105660   -32.82362750
C       14.05048940    -5.16205640   -34.81662750
H       13.99048900    -5.72405670   -35.74862670
C       12.75848960    -4.34505650   -34.63162610
H       12.72748950    -3.46105650   -35.26862720
C       11.45448970    -5.11205670   -34.78262710
H       11.61648940    -5.89905640   -35.53062820
H       11.12348940    -5.60905650   -33.86262890
H       10.63448910    -4.47505660   -35.13562770
O       12.77048970    -3.82505660   -33.31862640
H       12.86748980    -4.52505640   -32.66862870
C       15.29148960    -4.28405670   -34.81962590
O       15.32348920    -3.25205660   -35.46462630
N       16.36248970    -4.70605660   -34.13162610
H       16.26948930    -5.58805660   -33.64162830
C       17.67049030    -4.07005640   -34.06162640
H       18.32248880    -4.56705670   -33.34462740
H       18.11748890    -4.19205670   -35.04862590
C       17.58448980    -2.57005640   -33.74862670
O       18.42248920    -1.80105650   -34.29162600
N       16.58148960    -2.02705650   -32.99062730
H       15.95948980    -2.71205660   -32.57762910
C       16.32048990    -0.59105650   -32.77962880
H       16.10149000    -0.15205650   -33.75262830
C       15.12448980    -0.35205650   -31.79962730
H       14.37848950    -1.07005660   -32.14062880
H       15.29948900    -0.60805650   -30.75462720
C       14.42648980     1.01994350   -32.06762700
H       15.07048990     1.85894350   -31.80262760
H       14.25648980     1.10694350   -33.14062880
C       13.14248940     1.15294350   -31.31262780
H       12.57248970     0.22794350   -31.39862820
H       13.28148940     1.35394350   -30.24962810
N       12.48648930     2.33894350   -31.76462750
H       12.98148920     3.19994350   -31.58262630
C       11.43748950     2.44694350   -32.58462910
N       10.65548990     1.42594350   -32.94662860
H       11.01848980     0.49594350   -32.79062650
H        9.73648930     1.67294350   -33.28362660
N       11.22248940     3.64594340   -32.98562620
H       11.75648980     4.46094370   -32.71862790
H       10.53248980     3.77894350   -33.71162800
C       17.52149010     0.18094350   -32.29262540
O       18.20948980    -0.34405650   -31.43562700
N       17.82148930     1.45394350   -32.71162800
C       17.11149020     2.28594350   -33.61962890
H       16.33749010     2.90394350   -33.14862820
H       16.63348960     1.80494340   -34.48162840
C       18.15448950     3.27694340   -34.09162900
H       17.71448900     4.23794360   -34.38462830
H       18.66948890     2.90094350   -34.98362730
C       19.15748980     3.39694360   -32.95962910
H       18.72848890     4.16494370   -32.30462650
H       20.20549010     3.65794350   -33.15062710
C       19.08749010     2.08294340   -32.25462720
H       19.83248900     1.45294340   -32.74162670
C       19.33948900     2.24194340   -30.79662700
O       20.49049000     2.22194340   -30.36862750
N       18.27548980     2.39994340   -30.07562640
H       17.36948970     2.29994340   -30.51762770
C       18.31548880     2.42994360   -28.54562760
H       19.18548970     3.03394340   -28.28962710
C       17.10548970     3.18894340   -27.94562720
H       17.24248890     3.39794350   -26.88462640
H       16.89448930     4.12794350   -28.45762630
C       15.77948950     2.31294350   -28.07862660
O       15.74448970     1.24594340   -28.73962780
N       14.58948990     2.63594340   -27.54662700
H       13.86748980     1.92694340   -27.52062800
H       14.48048970     3.51794340   -27.06062700
C       18.77248950     1.12894340   -27.80662730
O       18.87648960     1.07494340   -26.58262630
N       18.89448930     0.07494350   -28.52062800
H       18.71048930     0.16594350   -29.51262660
C       19.13949010    -1.28205660   -28.09462740
H       18.49748990    -1.49005650   -27.23862650
C       18.64249040    -2.19105650   -29.24662780
H       17.63249020    -1.93505660   -29.56662750
H       19.28648950    -2.18605660   -30.12662700
O       18.62148860    -3.54905650   -28.81562810
H       18.03448870    -3.64105650   -28.06162640
C       20.58948900    -1.62605660   -27.69762800
O       21.62948990    -1.13305650   -28.16062740
N       20.68148990    -2.61505650   -26.81962780
H       19.74848940    -2.92505650   -26.57662770
C       21.91248890    -3.11405660   -26.14962770
H       22.70149040    -3.19805650   -26.89762690
C       22.18848990    -2.31505660   -24.85362820
H       21.81948850    -1.29905650   -24.99762730
H       21.65148930    -2.60405660   -23.95062640
C       23.67348860    -2.26305650   -24.56562810
H       24.02048870    -3.28705640   -24.43262670
H       24.22348980    -1.78305650   -25.37662700
C       24.03248980    -1.56205650   -23.23862650
H       23.37148860    -1.94705650   -22.46162800
H       25.04249000    -1.82405650   -22.92362790
C       23.95149040    -0.02005650   -23.29562760
H       24.71249010     0.40794350   -23.94762800
H       22.89748950     0.22794350   -23.42762760
N       24.27849010     0.48194350   -22.02062800
H       25.09148980     1.07794340   -22.08762740
H       23.55249020     1.04694340   -21.60262680
H       24.50049020    -0.15805650   -21.27162740
C       21.73548890    -4.64505670   -25.88262750
O       20.66349030    -5.10105660   -25.50162700
N       22.76648900    -5.40305660   -26.14162640
H       23.62448880    -5.03005650   -26.53062820
C       22.83749010    -6.87205650   -25.80862810
H       21.97148900    -7.09905670   -25.18662640
C       22.95348930    -7.62405630   -27.10662650
H       22.72748950    -8.65905670   -26.82462690
H       22.13148880    -7.22005650   -27.71062660
H       23.97148900    -7.41905640   -27.46062660
C       24.07748990    -7.09705640   -24.89862820
O       25.13648990    -6.53205630   -25.10062790
N       23.99049000    -8.11405660   -24.03562740
H       23.12748910    -8.61405660   -23.85562710
C       25.21549030    -8.65605640   -23.34462740
H       26.13949010    -8.15405650   -23.63062670
C       25.11149020    -8.30205630   -21.87062640
H       26.02248950    -8.75505640   -21.47962760
C       25.28849030    -6.80705640   -21.77362820
H       25.41049000    -6.49305630   -20.72962760
H       26.18148990    -6.45905640   -22.30762670
H       24.40349010    -6.25805660   -22.11862750
C       23.86448860    -8.73905660   -21.14162640
H       22.97748950    -8.22605610   -21.53162770
H       23.67749020    -9.80805680   -21.29962730
H       23.88549040    -8.60805610   -20.05362700
C       25.44448850   -10.08605670   -23.66762730
O       24.41749000   -10.82405660   -23.66162680
N       26.69548990   -10.58405690   -24.01062770
H       27.49148940    -9.96605680   -23.90962790
C       26.95048900   -11.97305680   -24.31562810
H       26.05548860   -12.45805640   -24.70562740
H       27.79648970   -12.06605630   -24.99662780
C       27.28448870   -12.72405620   -22.96862790
O       26.87148860   -12.21205620   -21.89262770
N       27.82848930   -13.99405670   -22.95362660
C       28.30048940   -14.67605690   -24.16062740
H       28.90349010   -13.97605610   -24.75162700
H       27.43848990   -15.01705650   -24.74862670
C       29.09548950   -15.94205670   -23.73362730
H       30.14348980   -15.62305640   -23.68062780
H       28.90748980   -16.77405740   -24.42362790
C       28.70648960   -16.24905590   -22.28962710
H       29.52149010   -16.58005710   -21.63462640
H       27.94648930   -17.04105570   -22.26162720
C       28.08848950   -14.93505670   -21.77062800
H       27.13549040   -15.04405690   -21.25162700
C       28.99948880   -14.30205630   -20.68662640
O       28.73248860   -14.43105700   -19.48762700
N       30.07349010   -13.62105660   -21.10962680
H       30.06348990   -13.52305700   -22.11762810
C       31.06748960   -12.91405680   -20.21062660
H       30.96848870   -13.45005610   -19.26662640
C       32.55249020   -13.09905620   -20.78662680
H       33.24848940   -12.46005630   -20.24262810
C       33.01848980   -14.55005650   -20.73162650
H       34.02248760   -14.69105630   -21.15262790
H       33.04148860   -14.95305630   -19.71162800
H       32.29248810   -15.09305670   -21.34962650
O       32.62948990   -12.65405650   -22.16562650
H       33.54648970   -12.69405650   -22.44662670
C       30.71549030   -11.48305610   -19.98562810
O       31.59848980   -10.78205680   -19.48962780
N       29.45448880   -11.01405620   -20.23262790
H       28.76248930   -11.63805680   -20.62962720
C       29.14249040    -9.64505670   -19.91262820
H       28.05348970    -9.62605670   -19.95362660
H       29.54249000    -9.47005650   -18.91362760
C       29.69048880    -8.56705670   -20.89662740
O       29.49648860    -7.39105650   -20.61062810
N       30.48948860    -8.94205670   -21.93362810
H       30.77149010    -9.88205620   -22.18562700
C       30.82048990    -7.96805670   -23.13362690
H       31.42648890    -7.18705650   -22.67562680
C       31.57748990    -8.70005610   -24.24362750
H       31.01049040    -9.58305640   -24.53862760
C       31.88748930    -7.81205650   -25.45762630
H       30.98048970    -7.48705670   -25.98262790
H       32.53448870    -7.01405670   -25.07162670
H       32.55849080    -8.40405650   -26.09062770
C       32.89048770    -9.26805690   -23.66762730
H       32.70748900   -10.12505630   -23.00662800
H       33.55849080    -9.60705660   -24.46862790
H       33.40948870    -8.52005670   -23.05662730
C       29.54748920    -7.34705640   -23.67162700
O       28.52548980    -8.05905630   -23.92162700
N       29.60548970    -6.02605680   -23.91162680
H       30.37948990    -5.42905660   -23.64462660
C       28.48548890    -5.31605670   -24.59262660
H       27.50448990    -5.54605670   -24.17662810
C       28.65248870    -3.74705650   -24.43862720
H       29.56048970    -3.38405660   -24.91962810
C       27.50948910    -2.99305650   -25.09162710
H       26.52948950    -3.44005660   -24.88462640
H       27.69348910    -1.93205650   -24.87862780
H       27.71949010    -3.07405660   -26.16562650
C       28.83448980    -3.43905660   -22.92662810
H       29.76948930    -3.77605650   -22.47762680
H       28.87748910    -2.35805650   -22.79562760
C       27.64748950    -3.81505660   -22.01662640
H       26.70448880    -3.55605650   -22.51362800
H       27.56948850    -4.89805650   -21.85962680
H       27.63748930    -3.37005660   -21.01462750
C       28.51848980    -5.68505670   -26.09062770
O       29.56048970    -5.60405640   -26.69562720
N       27.34049030    -5.84605650   -26.71762660
H       26.46148870    -5.87805650   -26.21562770
C       27.28248980    -6.11305670   -28.13262750
H       28.26449010    -5.86205670   -28.53362660
C       26.98148920    -7.58305640   -28.47562790
H       26.01948930    -7.77405640   -27.99962810
H       26.94448850    -7.63105630   -29.56362720
C       27.99148940    -8.70705700   -28.07162670
H       28.30148890    -8.50605680   -27.04662700
C       27.17548940   -10.00105670   -28.08362770
H       27.85948940   -10.80305670   -27.78062820
H       26.39448930   -10.00305650   -27.31262780
H       26.75248910   -10.30405620   -29.04962730
C       29.16848950    -8.86305620   -29.03362660
H       28.77849010    -9.19505690   -30.00262640
H       29.71648980    -7.96205660   -29.33662800
H       29.92449000    -9.58705620   -28.70362660
C       26.19048880    -5.23105670   -28.75262640
O       25.08648870    -5.07005640   -28.23962780
N       26.62448880    -4.64605670   -29.88162800
H       27.57848930    -4.79005670   -30.18862720
C       25.79949000    -4.02305650   -30.91662790
H       25.21448900    -3.24705650   -30.42462730
C       26.59848980    -3.26805660   -31.78762820
H       27.24148940    -2.66805650   -31.14362720
H       27.17948910    -3.98605660   -32.36662670
O       25.84548950    -2.50105640   -32.64662550
H       25.58948900    -3.02705650   -33.40762710
C       24.80648990    -5.01305680   -31.47162820
O       25.22949030    -6.12505670   -31.61662670
N       23.57448960    -4.60705660   -31.74662780
C       22.94448850    -3.25705650   -31.62462810
H       23.11648940    -2.78405640   -32.59962840
H       23.34548950    -2.67105650   -30.78862760
C       21.45448880    -3.56005640   -31.42162700
H       20.76348880    -2.78805660   -31.77962680
H       21.26848980    -3.73205660   -30.35462760
C       21.22548870    -4.88605640   -32.17162700
H       20.91848950    -4.71305660   -33.21062850
H       20.45748900    -5.56005670   -31.77262690
C       22.57948880    -5.61005640   -32.04162600
H       22.57048990    -6.32105640   -31.21562770
C       22.91448970    -6.45505670   -33.23862840
O       22.71048930    -7.66705660   -33.11662670
N       23.39249040    -5.87405630   -34.33362580
H       23.46848870    -4.86705640   -34.25962830
C       23.74349020    -6.61605640   -35.49062730
H       22.85348890    -7.12405630   -35.86162570
C       24.08948900    -5.66605660   -36.64362720
H       24.07748990    -6.30505660   -37.52662660
H       23.28048900    -4.93605660   -36.66362760
C       25.47649000    -4.91205640   -36.63862610
H       26.27748870    -5.64305640   -36.52562710
H       25.69149020    -4.49305630   -37.62262730
C       25.69648930    -3.80505660   -35.58662800
O       24.89848900    -3.66005660   -34.60462570
O       26.65848920    -2.98805640   -35.78662870
C       24.93648910    -7.62705660   -35.28762820
O       24.98649020    -8.61805630   -35.94062810
N       25.91749000    -7.29605670   -34.41762540
H       26.01548960    -6.41205640   -33.93262860
C       26.91648860    -8.32805630   -33.99362560
H       27.24948880    -8.82605650   -34.90462880
C       28.09548950    -7.57505660   -33.36162570
H       27.76948930    -6.94205670   -32.53562550
H       28.75948910    -8.33705620   -32.95562740
C       28.83349040    -6.66305640   -34.33262630
H       28.12748910    -5.91005660   -34.68062590
H       29.60748860    -6.17605640   -33.73962780
C       29.45849040    -7.57905670   -35.43462750
O       29.36549000    -7.32605650   -36.64662550
O       30.09148980    -8.59305670   -35.05362700
C       26.42248920    -9.41105650   -33.13662720
O       27.01248930   -10.43105700   -33.21462630
N       25.43148990    -9.14905640   -32.28662870
H       25.04949000    -8.21105670   -32.29962540
C       24.67148970   -10.16005610   -31.54762650
H       25.36248970   -10.86105630   -31.08062740
C       23.91548920    -9.44305610   -30.38862800
H       23.18449020    -8.71205620   -30.75462720
H       23.33448980   -10.15705680   -29.79162790
H       24.63348960    -8.93705650   -29.73062710
C       23.72748950   -10.99605660   -32.36962890
O       23.55548860   -12.12505630   -32.00362780
N       23.18248940   -10.48105620   -33.49462890
H       23.31148910    -9.48805620   -33.64662550
C       22.54549030   -11.34305670   -34.48362730
H       21.83148960   -11.99305630   -33.97762680
C       21.71549030   -10.55805680   -35.52062610
H       22.21748920    -9.58505630   -35.59862900
H       21.84548950   -10.96505640   -36.53062820
C       20.21148870   -10.42405700   -35.31462860
C       19.29348950   -10.89205650   -36.26662830
H       19.46648980   -11.36205670   -37.22362900
C       17.91749000   -10.69505690   -35.96962740
H       17.18048860   -10.94505690   -36.71962740
C       17.47148900   -10.09805680   -34.73662570
H       16.41448970    -9.92105670   -34.60662840
C       18.42848970    -9.58005620   -33.87862780
H       18.16749000    -9.02805610   -32.98762890
C       19.81248860    -9.65205670   -34.15562820
H       20.56348990    -9.31005670   -33.45862580
C       23.60849000   -12.27305700   -35.15262600
O       23.34948920   -13.43305680   -35.43662640
N       24.79048920   -11.71605680   -35.43962860
H       24.90349010   -10.72905640   -35.24462890
C       26.00348850   -12.40805630   -35.81962590
H       25.74948880   -12.95505620   -36.72662730
C       27.07148930   -11.29705620   -36.18862920
H       26.48948860   -10.40105630   -36.40262600
H       27.73848920   -11.09205630   -35.35162730
C       27.87549020   -11.70005610   -37.44862750
H       28.33349040   -12.67605690   -37.28362660
H       27.22748950   -11.86505700   -38.30962750
C       29.00248910   -10.78205680   -37.86562730
H       29.46148870   -10.22505660   -37.04862590
H       29.79348950   -11.43705650   -38.22962570
C       28.59049030    -9.72905640   -38.90862660
H       28.37748910   -10.23805620   -39.84862900
H       27.65748980    -9.21705630   -38.67262650
N       29.59148980    -8.63305660   -39.14762880
H       29.84248920    -8.17205620   -38.28462600
H       30.48649020    -8.88505650   -39.54162600
H       29.23848920    -7.91905640   -39.76862720
C       26.52948950   -13.41905690   -34.81262590
O       26.66749000   -14.54305650   -35.29462810
N       26.64348980   -13.11305620   -33.52862550
H       26.40448950   -12.17205620   -33.23862840
C       27.23048970   -14.05705640   -32.53762820
H       28.09848980   -14.44305610   -33.07062910
C       27.69448850   -13.29305650   -31.29362680
H       28.19849010   -12.39305690   -31.64562800
H       26.83848950   -12.87805650   -30.76062770
C       28.45448880   -14.20405670   -30.18062780
H       27.88348960   -15.05605700   -29.81162640
C       29.85849000   -14.63405610   -30.75362780
H       29.75049020   -15.17605690   -31.70162770
H       30.58248900   -13.83805660   -30.96662710
H       30.32048990   -15.29205610   -30.00762750
C       28.67248920   -13.29405690   -28.96362690
H       28.99848940   -13.90105630   -28.11062810
H       29.46549030   -12.59705640   -29.26162720
H       27.72848890   -12.79005620   -28.72262760
C       26.16948890   -15.13505650   -32.10662840
O       26.70048900   -16.21605680   -31.92862700
N       24.88048930   -14.86905670   -32.18462750
H       24.64748950   -13.88505650   -32.25162890
C       23.76648900   -15.83805660   -32.06262590
H       23.99548910   -16.57705690   -31.29462810
C       22.36048890   -15.29205610   -31.68462750
H       22.41648860   -14.81405640   -30.69862750
H       21.92648890   -14.61605640   -32.43162920
H       21.66349030   -16.13705640   -31.62362670
C       23.65548900   -16.74705700   -33.34562680
O       23.22348980   -17.89405630   -33.16462710
N       23.96748920   -16.20005610   -34.54462810
H       24.41948890   -15.29405690   -34.49462890
C       23.92848970   -16.90805630   -35.83462910
H       24.62549020   -16.35005570   -36.45962910
H       24.31048970   -17.91805650   -35.68962860
C       22.50848960   -16.94205670   -36.44462590
O       22.05249020   -18.01005740   -36.86862560
N       21.79148860   -15.85705660   -36.21262740
H       22.25049020   -15.07905670   -35.75262830
C       20.44149020   -15.60205650   -36.72962570
H       19.82448960   -16.49605560   -36.82362750
C       19.64548870   -14.59505650   -35.84962840
H       20.20048900   -13.66305640   -35.74862670
C       18.35149000   -14.13205620   -36.40662770
H       17.93348880   -13.30405620   -35.81962590
H       18.30949020   -13.62305640   -37.37662890
H       17.57448960   -14.90605640   -36.36362840
C       19.34148980   -15.21905610   -34.44262700
H       18.69748880   -14.56205650   -33.84362790
H       18.69648930   -16.09405710   -34.58562850
H       20.27048870   -15.41205690   -33.89362720
C       20.54949000   -14.97405620   -38.13362880
O       21.50648880   -14.23005680   -38.35462570
N       19.70748900   -15.40605640   -39.12162780
H       18.86648940   -15.88605690   -38.82262800
C       19.93648910   -15.15405650   -40.52962880
H       20.98848920   -14.98005680   -40.75562670
C       19.47148900   -16.39705660   -41.35262680
H       18.38949010   -16.47805600   -41.25162890
H       19.59348870   -16.18305590   -42.41462710
C       20.10948940   -17.76905630   -41.03762820
H       20.21848870   -17.88005640   -39.95862580
H       19.47848890   -18.59005740   -41.37862780
C       21.54549030   -18.04505730   -41.66962810
O       22.13448910   -17.15705680   -42.37162780
O       21.95348930   -19.21605680   -41.70762630
C       19.14748950   -13.84905620   -40.98262790
O       18.39548870   -13.32405660   -40.19562910
N       19.33049010   -13.29905700   -42.17062760
H       20.04549030   -13.73205660   -42.74262620
C       18.56448940   -12.28805640   -42.86762620
H       18.80949020   -12.30805680   -43.92962650
H       17.51348880   -12.57405660   -42.82362750
C       18.72848890   -10.80305670   -42.36962890
O       18.38048930    -9.83305640   -43.06462860
N       19.28948970   -10.66205690   -41.15862660
H       19.60849000   -11.47405620   -40.64462660
C       19.30748940    -9.44505690   -40.27962880
H       20.04249000    -9.59105680   -39.48762890
H       19.39249040    -8.52305700   -40.85562900
C       18.08148960    -9.27905650   -39.39062880
O       17.50648880   -10.24505620   -38.90462880
N       17.69248960    -8.00105670   -39.21562580
H       18.21949010    -7.23605630   -39.61962890
C       16.58148960    -7.73505640   -38.32262800
H       16.67548940    -8.31605630   -37.40462880
C       16.74848940    -6.27105670   -37.77662660
H       16.53448870    -5.56405640   -38.58862690
H       16.03849030    -6.13105630   -36.95262910
C       18.10048870    -5.95205640   -37.20162580
C       18.57048990    -6.67105670   -36.11962890
H       18.08648870    -7.57105640   -35.76962660
C       19.77449040    -6.24205640   -35.52162550
H       20.02748870    -6.78205630   -34.62162780
C       20.43449020    -5.06705670   -35.87562560
H       21.30148890    -4.65105680   -35.38462830
C       19.99548910    -4.36605640   -37.02962880
H       20.52048870    -3.48405650   -37.36462780
C       18.80148890    -4.81705670   -37.66162870
H       18.37948990    -4.28405670   -38.50062560
C       15.20848940    -8.02605630   -38.94562910
O       15.03548910    -7.80905680   -40.12262730
N       14.32748990    -8.56505680   -38.12362670
H       14.50148960    -8.82905670   -37.16162870
C       12.97048950    -8.76405620   -38.55062870
H       13.05348970    -9.27805610   -39.50862880
C       12.17948910    -9.59305670   -37.45262910
H       12.14548970    -9.03405670   -36.50962830
H       11.12948990    -9.61305620   -37.76962660
C       12.76448920   -10.93505670   -37.25862880
C       12.36748980   -11.98305610   -38.07662580
H       11.47848990   -11.91805650   -38.68662640
C       13.10148910   -13.16805650   -37.99562840
H       12.85448930   -14.04505630   -38.57462690
C       14.13848970   -13.34805680   -37.06862640
H       14.53648950   -14.34805680   -36.98562620
C       14.42448900   -12.36105630   -36.14962770
H       15.20048900   -12.42605690   -35.40062710
C       13.68448930   -11.15205670   -36.22662730
H       13.95548920   -10.31805610   -35.59562680
C       12.29248910    -7.42305660   -38.80062870
O       12.35048960    -6.62505670   -37.89362720
N       11.49748990    -7.33705660   -39.87962720
H       11.51448920    -8.10205650   -40.54362870
C       10.26148990    -6.51005650   -39.96262740
H       10.39548970    -5.69905660   -39.24662780
C       10.11148930    -5.93605660   -41.31562810
H        9.89448930    -6.72705650   -42.03362660
H        9.19548990    -5.34705640   -41.31062700
C       11.29048920    -4.99505660   -41.67162700
H       11.59048940    -4.37205650   -40.82862850
H       12.18448930    -5.54905650   -41.95762630
C       10.92848970    -4.12305640   -42.91662600
O       10.47948930    -4.74505660   -43.87262730
O       11.25348950    -2.86905650   -42.92362590
C        8.95948980    -7.22605660   -39.54462810
O        8.70948980    -8.32005690   -40.00562670
N        8.30148980    -6.68305640   -38.58362580
H        8.45048900    -5.71605630   -38.32462690
C        7.16048960    -7.30205630   -37.92762760
H        7.30648950    -8.38205620   -37.90562820
C        7.08148960    -6.76505660   -36.46462630
H        6.73748970    -5.73605630   -36.36162570
H        6.35848950    -7.39205650   -35.94262700
C        8.40748980    -6.82005640   -35.61962890
H        9.11648940    -6.22505660   -36.19562910
C        8.23148920    -6.18905640   -34.23562620
H        7.99448970    -5.13305660   -34.41562650
H        7.44948960    -6.63305660   -33.60762790
H        9.17848970    -6.28805640   -33.69162750
C        9.00048920    -8.21205620   -35.46562580
H        8.38448910    -8.99505620   -35.00762560
H        9.17148970    -8.51805690   -36.50562670
H        9.97148990    -8.23705670   -34.95562740
C        5.83048960    -7.07905670   -38.71162800
O        5.64948940    -6.04105660   -39.31862640
N        4.97648950    -8.12305640   -38.62662890
H        5.30148940    -8.84705640   -37.99762730
C        3.74248960    -8.30005650   -39.33762740
H        3.73648950    -7.68205640   -40.23662570
C        3.49648950    -9.78705690   -39.69662860
H        3.56448940   -10.22205640   -38.69962690
H        2.51248960   -10.08205700   -40.05962750
C        4.51048950   -10.34305670   -40.70362850
H        5.46348950    -9.85605620   -40.49762730
H        4.45248940   -11.41405680   -40.51062770
C        4.05648950   -10.02605630   -42.15262600
O        4.54148960    -9.09105680   -42.78062820
N        2.96648960   -10.61505700   -42.50062560
H        2.48648950   -10.31905650   -43.34262850
H        2.51648950   -11.24105640   -41.84362790
C        2.54748940    -7.75305650   -38.46462630
O        2.62148950    -7.54905650   -37.25962830
N        1.37248950    -7.52405640   -38.99962620
C        1.06748950    -7.53505660   -40.45862580
H        1.05748950    -8.58205700   -40.78462600
H        1.88948940    -6.94305660   -40.87862780
C       -0.30551050    -6.83605670   -40.72162630
H       -0.75751050    -7.29605670   -41.60862730
H       -0.18151050    -5.75205660   -40.82562640
C       -0.94951050    -7.25705670   -39.42362590
H       -1.23051050    -8.30605700   -39.57862850
H       -1.80551050    -6.60805650   -39.19862750
C        0.09748950    -7.03505660   -38.35962680
H        0.21048950    -5.97505660   -38.12962720
C       -0.22651050    -7.76605650   -37.02862550
O       -0.42051050    -8.97505660   -37.02762600
N       -0.27896904    -7.07608718   -35.88258908
H       -0.15952306    -6.06990778   -35.92997511
C       -0.40375489    -7.67446595   -34.52824021
H       -0.37104416    -6.83814861   -33.82860380
C       -1.80275637    -8.32411254   -34.37028993
H       -2.53809054    -7.60248554   -34.71488621
H       -1.88907360    -9.20063449   -35.01179241
C       -2.20079435    -8.71235414   -32.93656265
H       -1.64161992    -8.10180983   -32.23760708
H       -3.25445948    -8.46844074   -32.79660114
C       -2.01711866   -10.21233887   -32.63516798
H       -2.94571538   -10.71338100   -32.90562976
H       -1.20833637   -10.62586049   -33.23977865
C       -1.70253010   -10.48408369   -31.15833074
H       -0.67349251   -10.17292577   -30.95886857
H       -2.36105823    -9.87841863   -30.53294217
N       -1.87270537   -11.91693313   -30.81526409
H       -1.35317039   -12.52944366   -31.43638509
H       -1.50296960   -12.13546050   -29.88586741
H       -2.84966108   -12.19952358   -30.82103832
C        0.76041544    -8.58649847   -34.08665288
O        0.85114483    -8.89912157   -32.91116072
N        1.70448950    -8.95905690   -34.95662690
H        1.55548940    -8.75905610   -35.93862920
C        2.91448950    -9.75505640   -34.53262710
H        2.60648940   -10.72805690   -34.14862820
C        3.73448940   -10.12505630   -35.75362780
H        2.99648950   -10.57605650   -36.41762540
H        4.17148920    -9.26705650   -36.26362610
C        4.93848940   -11.00605680   -35.43862920
H        5.67848970   -10.41505620   -34.90062710
H        4.60348940   -11.78405670   -34.75262830
C        5.49448970   -11.54405690   -36.71762850
O        5.18248940   -12.71005630   -37.11462780
O        6.19948960   -10.80305670   -37.41062550
C        3.75548960    -9.18205640   -33.35662840
O        4.13448950    -9.86505700   -32.38462830
N        3.90448950    -7.85005660   -33.38762660
H        3.43048950    -7.39005660   -34.15562820
C        4.60848950    -7.13505650   -32.34262850
H        5.60848950    -7.54805660   -32.21362690
H        4.58948950    -6.13005640   -32.76362610
C        3.86548950    -7.18205640   -31.04662700
O        4.48848960    -7.22305630   -30.06662750
N        2.53090331    -7.14208257   -31.07038191
H        2.06608684    -7.06878409   -31.96864224
C        1.71241008    -7.30236811   -29.87327878
H        2.07354432    -6.60704472   -29.12259871
C        0.25634899    -6.95375434   -30.21429001
H        0.23507656    -6.05366574   -30.83154632
H       -0.14404448    -7.77828150   -30.79262820
C       -0.65755915    -6.73303154   -28.99839921
H       -0.61910934    -7.60627179   -28.34868149
C       -0.25948279    -5.48557401   -28.20759306
H        0.74998446    -5.57290498   -27.79673419
H       -0.29859368    -4.58758550   -28.83572857
H       -0.94325489    -5.35350396   -27.36446564
C       -2.09465626    -6.53106373   -29.47802420
H       -2.18078399    -5.65533711   -30.12678841
H       -2.44085869    -7.40594707   -30.03763439
H       -2.76872972    -6.40424674   -28.62073451
C        1.88812545    -8.71762966   -29.31003657
O        2.08363209    -8.87063449   -28.11839410
N        1.96933818    -9.73183711   -30.18034239
H        1.84226639    -9.53793573   -31.16995168
C        2.42936615   -11.05758267   -29.77611171
H        1.78706064   -11.38487548   -28.95560346
C        2.22809639   -12.06555617   -30.91520709
H        2.41779462   -13.08287858   -30.55098906
H        1.19591402   -12.02933193   -31.28354253
H        2.90230909   -11.87835275   -31.75547995
C        3.87083118   -11.03357343   -29.21307735
O        4.14571125   -11.79683922   -28.30803727
N        4.77948950   -10.12205700   -29.59762760
H        4.67448950    -9.65405650   -30.49062730
C        6.00648930    -9.87905690   -28.71562770
H        6.54848960   -10.75205610   -28.35262680
C        7.17248960    -9.19905660   -29.56862640
H        6.64648960    -8.39005660   -30.07662770
H        7.97948930    -8.78405670   -28.96462820
C        7.83848950   -10.06905650   -30.71962740
H        7.05348970   -10.50205610   -31.33962820
C        8.58848950    -9.11905670   -31.60462760
H        9.17648980    -9.62705610   -32.37862780
H        7.92948960    -8.40805630   -32.11862560
H        9.33448980    -8.53405670   -31.05262760
C        8.83848950   -10.95905690   -29.98462680
H        9.38948920   -11.65605640   -30.62662700
H        9.61548900   -10.34005640   -29.51962660
H        8.30448910   -11.64905640   -29.31962780
C        5.77848960    -9.10105610   -27.38462640
O        6.18148950    -9.60505680   -26.34362790
N        5.12775387    -7.93650970   -27.37151744
H        4.77603004    -7.56756396   -28.25413882
C        5.10727981    -7.07918739   -26.16231362
H        6.04928792    -7.23657836   -25.64367367
C        5.08615163    -5.57733739   -26.50808930
H        5.18280703    -5.01610843   -25.57881962
C        6.27763973    -5.19928083   -27.39679269
H        7.20978970    -5.56962156   -26.95699177
H        6.17688797    -5.62730863   -28.40223849
H        6.34817297    -4.10878366   -27.49567229
C        3.79986930    -5.12444738   -27.19838437
H        2.91673465    -5.36513573   -26.59595147
H        3.81522623    -4.04003240   -27.35244055
H        3.70342270    -5.60097722   -28.17631352
C        4.03338108    -7.41057548   -25.11399539
O        4.21605691    -7.06330047   -23.96465051
N        2.91504035    -8.04353903   -25.47465955
H        2.81099640    -8.33428406   -26.44436771
C        1.73101639    -8.14105933   -24.60835489
H        1.70030590    -7.26339775   -23.96239820
C        0.49783286    -8.11258419   -25.51681720
H        0.60381689    -7.20438544   -26.14330066
H        0.52747559    -8.97898325   -26.19886255
C       -0.91176770    -8.06601520   -24.91952634
O       -1.83579316    -8.49062577   -25.65820247
N       -1.08431575    -7.51369707   -23.71806056
H       -2.02335784    -7.21030417   -23.35118654
H       -0.27508150    -7.19466245   -23.13202946
C        1.69507267    -9.39848768   -23.72119648
O        1.48657885   -10.48593070   -24.23256349
N        1.85152962    -9.27948653   -22.40054234
H        1.92929411    -8.33511907   -22.02408992
C        1.61002565   -10.39108492   -21.46403320
H        0.60816218   -10.26667440   -21.05804784
H        1.61372983   -11.33975517   -21.99497517
C        2.57553415   -10.52230750   -20.28048599
O        3.55191255    -9.80914915   -20.15550502
N        2.27240862   -11.45754684   -19.38290402
H        1.53658958   -12.11030742   -19.62996094
C        2.78873248   -11.60021013   -17.99981003
H        2.75404519   -10.62752138   -17.51038611
C        1.85553319   -12.56565795   -17.24777983
H        2.21996969   -12.72391058   -16.23507982
C        0.42258922   -12.05647381   -17.16253786
H       -0.16518794   -12.71086168   -16.51258598
H        0.40344021   -11.04434471   -16.74231037
H       -0.05601409   -12.03842433   -18.14862868
O        1.81863591   -13.79209382   -17.93479153
H        1.26571333   -14.41797929   -17.40473772
C        4.23144402   -12.11988916   -17.85321400
O        4.63995111   -12.51752909   -16.76805877
N        4.98763889   -12.19649038   -18.95026982
H        4.62017996   -11.76042693   -19.78673049
C        6.13818763   -13.09389306   -19.08411814
H        5.81692732   -14.07167860   -18.73507625
C        6.46735147   -13.19979578   -20.57757607
H        6.75174057   -12.21971163   -20.98064124
H        7.30544258   -13.89096828   -20.73767239
H        5.60094782   -13.57656986   -21.13648423
C        7.39675738   -12.72309832   -18.26922814
O        8.26715251   -13.55574807   -18.07444669
N        7.51348920   -11.47805690   -17.80762670
H        6.71748920   -10.86005690   -17.90562820
C        8.75748920   -10.92605690   -17.13862800
H        9.61148930   -11.57105640   -17.34762760
C        9.28248980    -9.53105640   -17.55662730
H        8.56748960    -8.82405660   -17.13662720
C       10.69348910    -9.25605680   -17.00762750
H       10.95148940    -8.19605640   -17.12762640
H       10.69348910    -9.39705660   -15.91962720
H       11.51248930    -9.75505640   -17.54062650
C        9.44048980    -9.47305680   -19.13062670
H       10.27648930   -10.07505610   -19.50962640
H        8.48748970    -9.71905610   -19.61462780
H        9.60048960    -8.44705680   -19.48362730
C        8.59448910   -11.13205620   -15.63862710
O        9.44948960   -11.69205670   -15.00062750
N        7.41748950   -10.73505690   -15.14562700
H        6.70348930   -10.28605650   -15.70662690
C        7.00148960   -10.97705650   -13.77462770
H        7.79748960   -10.59105680   -13.13762760
H        6.03148940   -10.55105690   -13.51762770
C        6.93448930   -12.47205640   -13.41862770
O        7.49648950   -12.87805650   -12.46062760
N        6.34248920   -13.30405620   -14.24462700
H        5.80748940   -12.97605610   -15.03962710
C        6.37648960   -14.79705620   -14.03562740
H        6.10148950   -14.96605680   -12.99462700
C        5.31648970   -15.47005650   -14.92762760
H        5.55048940   -16.53505710   -14.93562700
H        4.39548970   -15.22205640   -14.40062710
O        5.16148950   -15.14805700   -16.29162790
H        4.66648960   -14.33805660   -16.43262670
C        7.69748930   -15.51705650   -14.26162720
O        8.01348970   -16.42405700   -13.48162750
N        8.50648980   -15.03005700   -15.24762730
H        8.23548980   -14.12305640   -15.60662750
C        9.90748980   -15.47605610   -15.36462690
H        9.90448950   -16.55205730   -15.53962710
H       10.39548970   -15.05205630   -16.24162670
C       10.82248970   -15.28405670   -14.13462730
O       11.50548930   -16.22605710   -13.70662690
N       10.84348960   -14.03405670   -13.58562760
H       10.21748920   -13.36905670   -14.02362730
C       11.44848920   -13.60305690   -12.36362740
H       12.47248940   -13.96805670   -12.43962760
C       11.59248920   -12.07905670   -12.18362710
H       12.03048990   -11.53105640   -13.01762770
H       10.58548930   -11.72705650   -11.95762730
C       12.59848980   -11.75005630   -11.12062740
H       12.09248920   -12.02505680   -10.19562720
H       13.45348930   -12.42405700   -11.17462730
S       13.30848980   -10.08305640   -11.01362710
C       14.43348980   -10.28105640    -9.54462720
H       13.89848900   -10.86905670    -8.78862760
H       15.34648990   -10.85205650    -9.75662710
H       14.55748940    -9.26305680    -9.15662770
C       10.91448970   -14.31605630   -11.11962700
O       11.70648960   -14.80105690   -10.35562710
N        9.63548950   -14.61705680   -11.10062690
H        9.01848980   -14.16405680   -11.76462750
C        8.99848940   -15.35805610    -9.98962690
H        9.26948930   -14.94905660    -9.01762770
C        7.47448970   -15.17505650   -10.16562750
H        6.94648930   -15.62305640    -9.31462760
H        7.12048960   -14.14205650   -10.27462770
H        7.09948970   -15.70305630   -11.05062770
C        9.31448940   -16.93705560   -10.02262690
O        9.45848940   -17.56005670    -8.98062710
N        9.58948990   -17.46305660   -11.21062760
H        9.50048920   -16.86705590   -12.02562710
C        9.90048980   -18.91205600   -11.38862710
H        9.11948970   -19.43705560   -10.83862690
C        9.82448960   -19.30805590   -12.87062740
H       10.59348960   -18.80105590   -13.45462700
H       10.05648990   -20.37305640   -12.86662770
O        8.54748920   -19.07505610   -13.43262770
H        8.49748990   -18.13505740   -13.62162690
C       11.29348950   -19.30005650   -10.86462690
O       11.46248910   -20.31205560   -10.21462730
N       12.27848910   -18.48305700   -11.19462780
H       12.10448930   -17.90905570   -12.01062770
C       13.68748950   -18.86605640   -10.79562760
H       13.81348990   -19.93105700   -10.98862740
C       14.73048970   -18.02305600   -11.59562680
H       15.63148980   -18.62905690   -11.49162770
H       14.37248990   -18.08405690   -12.62362770
C       14.88648990   -16.53005600   -11.04962730
H       13.96448990   -16.07705690   -10.68462750
H       15.42548940   -16.58205600   -10.10362720
S       15.73848920   -15.43105700   -12.22162720
C       16.16148950   -14.11105630   -11.02962680
H       17.01848980   -14.41605660   -10.41762730
H       16.43548970   -13.21005630   -11.59262750
H       15.28048990   -13.86905670   -10.42262740
C       13.90448950   -18.63905720    -9.25062750
O       14.73848920   -19.31305690    -8.65062710
N       13.22848990   -17.60105710    -8.71962740
H       12.86348920   -16.95905690    -9.41362760
C       13.09348960   -17.29805560    -7.28662730
H       14.09048940   -17.33405690    -6.84762720
C       12.58048920   -15.84605690    -7.11462740
H       11.61548900   -15.68905640    -7.59762720
C       12.34048940   -15.58605670    -5.63262750
H       11.38248920   -16.01505660    -5.31562710
H       13.16248990   -15.89705660    -4.97562740
H       12.18248940   -14.51405620    -5.46062710
C       13.58548930   -14.81805610    -7.59862710
H       14.54648970   -14.85005660    -7.06962730
H       13.73648930   -14.93105700    -8.67862700
H       13.18048950   -13.81705670    -7.40362740
C       12.31048970   -18.39605710    -6.50862740
O       12.64748950   -18.70505710    -5.38562730
N       11.26848980   -19.01605610    -7.11962750
H       10.86648940   -18.62105560    -7.96162750
C       10.41548920   -20.01805690    -6.39462710
H       10.16248990   -19.52005580    -5.45862720
C        9.19148920   -20.31005670    -7.23062710
H        9.45248990   -20.28905680    -8.28862760
H        8.80348970   -21.31705670    -7.07862710
C        8.01248930   -19.41305730    -6.90362740
H        8.40748980   -18.41205600    -6.72862720
C        6.98748970   -19.38005640    -8.07262710
H        7.41748950   -18.95805740    -8.98962690
H        6.66948940   -20.39805600    -8.32962700
H        6.11948970   -18.81905750    -7.70662740
C        7.30748940   -19.94405750    -5.65162710
H        6.91948940   -20.96305660    -5.76662730
H        8.04848960   -19.98805620    -4.84462740
H        6.39248940   -19.39305690    -5.40362740
C       11.16848950   -21.32105640    -6.13362740
O       11.12448980   -21.82905580    -5.02362730
N       11.97448920   -21.75705720    -7.08462720
H       11.96648980   -21.19905660    -7.92962740
C       12.91048910   -22.93305590    -6.93862720
H       12.28548910   -23.82505610    -6.91562750
C       13.71648980   -22.95405580    -8.24662690
H       13.00948910   -22.96605680    -9.08462720
H       14.31848910   -22.04705620    -8.38362690
C       14.66648960   -24.12605670    -8.44762710
C       15.93248940   -24.10505680    -7.86062720
H       16.27648930   -23.25805660    -7.28562740
C       16.67848970   -25.31005670    -7.89562750
H       17.60948940   -25.29705620    -7.34862710
C       16.25948910   -26.45205690    -8.53262710
H       16.80648990   -27.38305660    -8.51162720
C       14.98448940   -26.40505600    -9.17562770
H       14.60948940   -27.23305700    -9.75962730
C       14.18348980   -25.27405740    -9.15262700
H       13.19348910   -25.32805630    -9.58162690
C       13.91548920   -22.77105710    -5.76262710
O       13.97048950   -23.71005630    -4.95662740
N       14.50848960   -21.60905650    -5.50962730
H       14.39748950   -20.79405590    -6.10062740
C       15.26648900   -21.39505580    -4.30162720
H       15.97048950   -22.20805740    -4.12462710
C       16.02449040   -20.08505630    -4.52462720
H       15.33348940   -19.24705700    -4.43162730
H       16.74948880   -20.17705730    -3.71662740
C       16.93848990   -19.86205670    -5.78362750
H       16.32448960   -19.67005730    -6.66362710
H       17.66448970   -19.06305690    -5.63162710
C       17.91248890   -21.00205610    -5.99862720
O       18.09648900   -21.39505580    -7.16262720
O       18.52948950   -21.44305610    -5.00962730
C       14.36348920   -21.30305670    -3.09862730
O       14.75948910   -21.81105610    -2.02562740
N       13.18348980   -20.70805740    -3.22462730
H       13.03048990   -20.03105740    -3.96362730
C       12.32248970   -20.54105570    -2.01962730
H       13.02948950   -20.08905600    -1.32362720
C       11.18748950   -19.59105680    -2.21962740
H       11.54248910   -18.56305690    -2.36362720
H       10.56348990   -19.94505690    -3.04962730
H       10.53548910   -19.54705620    -1.33862730
C       11.88848970   -21.85305600    -1.36962720
O       11.84848980   -21.95705600    -0.14162730
N       11.67848970   -22.83505630    -2.23562720
H       11.91148950   -22.64705660    -3.20362730
C       11.39048960   -24.20205690    -1.80562720
H       10.57448960   -24.12205700    -1.08662720
C       10.89348980   -24.99005700    -3.04062720
H       11.58948990   -24.79905700    -3.85762740
H       10.95448970   -26.04405590    -2.76762720
C        9.41248990   -24.80705640    -3.40262720
O        8.52348900   -25.35505680    -2.83262730
N        9.25448990   -23.86605640    -4.26762720
H        8.34248920   -23.61905670    -4.63162710
H       10.03048990   -23.33305740    -4.64462710
C       12.65848920   -24.66305730    -1.10662730
O       12.54648970   -25.12605670     0.00637270
N       13.78248980   -24.65605740    -1.81262730
H       13.73648930   -24.43105700    -2.79862740
C       15.02048970   -25.34505650    -1.43262730
H       14.74748990   -26.38705640    -1.26262720
C       16.06248860   -25.32005690    -2.59462740
H       15.59748940   -24.81205560    -3.43962720
C       17.42948910   -24.70205690    -2.30962730
H       17.99049000   -24.66905590    -3.25162720
H       17.32848930   -23.67705730    -1.93262730
H       17.94849010   -25.20405580    -1.48362730
C       16.36448860   -26.78005600    -3.08162740
H       17.22048950   -26.77405740    -3.75662730
H       16.78149030   -27.27205660    -2.20262720
C       15.15648940   -27.52705570    -3.66862730
H       15.30948930   -28.43005560    -4.27362730
H       14.41748910   -27.79905700    -2.90462730
H       14.63648990   -26.80905720    -4.31462720
C       15.52548980   -24.77705570    -0.08762730
O       16.16349030   -25.55605700     0.65537270
N       15.26348970   -23.47505570     0.17737270
H       14.85648920   -22.95605660    -0.59062730
C       15.53748990   -22.96505740     1.46937270
H       16.49648860   -23.42805670     1.70237270
C       15.63948920   -21.43005560     1.22937270
H       14.85748960   -21.05905720     0.56737270
H       15.60448930   -21.01705740     2.23837280
C       16.92848970   -20.98305700     0.54837270
H       17.15848920   -21.68905640    -0.24962730
C       16.76848980   -19.55305670    -0.04462730
H       16.67948910   -18.77105710     0.71937270
H       17.60748860   -19.28405570    -0.69762730
H       15.86748980   -19.40405650    -0.65362730
C       18.12848850   -20.89805600     1.51337270
H       17.94849010   -21.68905640     2.25237270
H       19.06848910   -20.94505690     0.94937270
H       18.11348920   -19.95005610     2.06437280
C       14.52948950   -23.35805700     2.54137280
O       14.90748980   -23.49805640     3.68337270
N       13.20448970   -23.45405580     2.25837280
H       12.82248970   -23.51805690     1.32237270
C       12.29948900   -23.90905570     3.39237260
H       12.46248910   -23.29005620     4.27437260
C       10.88748930   -23.92205620     3.01337270
H       10.66148950   -24.67705730     2.25037260
H       10.28048990   -24.22105600     3.87637280
H       10.60248950   -22.93505670     2.62737270
C       12.59248920   -25.37605670     3.75037260
O       12.61948970   -25.71505740     4.93537280
N       12.91748910   -26.21605680     2.73337270
H       13.14248940   -25.77305600     1.85037270
C       13.57248970   -27.52305600     2.89537260
H       12.82548900   -28.11805730     3.42137270
C       13.86948970   -28.29105570     1.61837270
H       14.60148910   -27.78005600     0.99237270
C       14.48548980   -29.70905690     1.85837270
H       13.82048990   -30.32205580     2.47837280
H       14.55248930   -30.21005630     0.88437270
H       15.52548980   -29.58005710     2.18437270
C       12.60548970   -28.57405660     0.86337270
H       12.81148910   -28.76005740    -0.19862730
H       11.91848950   -29.31905750     1.28337280
H       12.04848960   -27.63005640     0.83037270
C       14.77648930   -27.55505560     3.69737270
O       14.89248940   -28.30705640     4.63537260
N       15.76248930   -26.72405620     3.38937280
H       15.61048980   -26.33205600     2.46737270
C       16.94648930   -26.45805740     4.17937280
H       17.45948980   -27.37605670     4.46637250
C       17.88748930   -25.44505690     3.48737260
H       18.11549000   -25.90305710     2.52437280
H       17.28549000   -24.55305670     3.31437280
C       19.17848970   -25.20005610     4.29237270
H       18.89548870   -24.82905580     5.27737280
C       20.33648870   -26.15405650     4.16537280
H       21.22548870   -25.68705560     4.60737280
H       20.06748960   -27.07205580     4.70137260
H       20.62948990   -26.48505590     3.16137270
C       19.80249020   -24.03805730     3.56037280
H       20.10948940   -24.25205610     2.52937270
H       19.01248930   -23.27605630     3.54137280
H       20.63348960   -23.63905720     4.15437270
C       16.57148930   -25.88005640     5.61837290
O       17.21348950   -26.19805720     6.61437270
N       15.41348930   -25.19105720     5.74837260
H       14.80648990   -25.02605630     4.95437290
C       14.98048970   -24.69705580     7.00137280
H       15.89648910   -24.32605740     7.46137290
C       14.08648970   -23.41105650     6.93537280
H       14.52048970   -22.61205670     6.32037260
H       13.06248950   -23.34805680     6.54537250
H       14.13248920   -22.89505580     7.90237280
C       14.46948910   -25.80805590     7.97437290
O       14.87548920   -25.90705680     9.08937260
N       13.68448930   -26.76905630     7.47837260
H       13.17148970   -26.61605640     6.61837290
C       13.35148910   -28.07405660     8.05937290
H       12.82648940   -28.01405720     9.01237300
C       12.41648960   -28.90005680     7.19537260
H       12.91148950   -29.06605720     6.23837280
H       12.23348900   -29.87505720     7.64637280
C       11.06148910   -28.25105670     6.84237290
H       10.53348920   -28.42105670     7.78137250
H       11.18648910   -27.17505650     6.72337290
C       10.30448910   -29.03105740     5.69737290
O       10.83048920   -29.03305630     4.61737250
O        9.20748900   -29.53505710     5.95637270
C       14.64948940   -28.79505730     8.46237280
O       14.79348950   -28.97705650     9.68037220
N       15.59248920   -29.04405590     7.61437270
H       15.33748910   -28.77805710     6.67037250
C       16.88848880   -29.73205570     7.91837260
H       16.68148990   -30.66005710     8.45137310
C       17.59548950   -30.17005730     6.67237280
H       17.66749000   -29.35405730     5.95237260
C       19.02248950   -30.74005700     6.85237260
H       19.39348980   -31.40505600     6.06437250
H       19.75148960   -29.92205620     6.91237260
H       19.10449030   -31.37905690     7.74037270
C       16.84049030   -31.40605740     6.04837270
H       17.17648890   -31.58505630     5.01937290
H       16.96748920   -32.23305510     6.75737290
H       15.77648930   -31.16105650     5.93637280
C       17.76749040   -28.99705700     8.91637230
O       18.08248900   -29.55505560     9.91537280
N       17.86048890   -27.64705660     8.84037300
H       17.41448970   -27.19705580     8.05037310
C       18.49049000   -26.76505660     9.89737220
H       19.49448970   -27.18305590     9.97837260
C       18.55648990   -25.27405740     9.40237240
H       17.63348960   -24.99705700     8.89337250
H       18.85449030   -24.69105720    10.27337270
C       19.59248920   -25.09305570     8.24737260
H       20.49648860   -25.53305630     8.66837310
H       19.26049040   -25.75205610     7.44437270
S       19.91548920   -23.35005570     7.78337290
C       18.41648860   -22.52805710     7.15437270
H       18.29348950   -22.57405660     6.06437250
H       17.48848920   -22.94305610     7.56637290
H       18.42449000   -21.49405670     7.51937290
C       17.77948950   -26.87705610    11.26037310
O       18.44548990   -26.88905720    12.25837230
N       16.43048860   -26.75505640    11.22037320
H       16.00348850   -26.67505650    10.30537220
C       15.66548920   -27.01305580    12.45037270
H       15.91848950   -26.31005670    13.24337290
C       14.13448910   -26.82205580    12.20637230
H       13.90848920   -25.85205650    11.76337240
H       13.83348940   -27.57305720    11.47537230
O       13.39048960   -27.11405560    13.37437250
H       13.78948970   -27.91205600    13.72937300
C       15.91448970   -28.39005660    13.04137230
O       16.04949000   -28.47505570    14.27437310
N       16.01548960   -29.41105650    12.23137280
H       15.78548910   -29.30205730    11.25037290
C       16.28648950   -30.77405740    12.71037290
H       15.70448970   -31.04405590    13.59137250
C       15.98548980   -31.77405740    11.61337280
H       15.04848960   -31.62705610    11.06137280
H       16.84848980   -31.73505590    10.93837260
H       16.09548950   -32.81505580    11.94037250
C       17.72949030   -30.93605610    13.21237280
O       18.07848930   -31.44405750    14.25537300
N       18.70048900   -30.32605740    12.53937240
H       18.44348910   -29.91505620    11.64937310
C       20.13848880   -30.24405670    12.88637260
H       20.44849010   -31.24605560    13.18237300
C       21.01948930   -29.79405590    11.75937270
H       20.74648860   -28.78605650    11.44737240
C       22.48548890   -29.61005590    12.31037240
H       22.57649040   -28.77005580    13.00937270
H       22.82448960   -30.55705640    12.74837300
H       23.21148870   -29.27405740    11.56037240
C       21.14249040   -30.70805740    10.57037260
H       21.71249010   -31.59805680    10.83637240
H       20.10648920   -30.99305730    10.39137270
C       21.86748890   -30.13405610     9.38737300
H       22.93148990   -29.98305700     9.60837270
H       21.71048930   -30.86905670     8.58837320
H       21.39548870   -29.21505740     9.01737310
C       20.31448940   -29.43105700    14.12637230
O       21.11048890   -29.76705740    15.03037260
N       19.52648930   -28.34705730    14.27737240
H       19.02348900   -27.99905590    13.47037320
C       19.44548990   -27.56405640    15.54037280
H       20.41049000   -27.15605740    15.84237290
C       18.48349000   -26.35305600    15.44137290
H       18.94448850   -25.69805720    14.69237230
H       17.52748870   -26.57905580    14.95137310
C       18.14949040   -25.64205740    16.72137260
C       16.86448860   -25.60105710    17.31437300
H       16.03549000   -26.11505700    16.85137180
C       16.58448980   -24.99505620    18.52237320
H       15.57548900   -25.02705570    18.90637210
C       17.56548880   -24.26005740    19.23337360
H       17.35348890   -23.80905720    20.19137190
C       18.86648940   -24.28905680    18.66437340
H       19.62148860   -23.59905620    19.01137350
C       19.14249040   -25.03205680    17.46437260
H       20.13748930   -24.97905730    17.04937360
C       18.91749000   -28.41505620    16.72737310
O       19.43348880   -28.42605590    17.81837270
N       17.83948900   -29.21905710    16.44937320
H       17.29148860   -29.08205600    15.60837270
C       17.33448980   -30.25305750    17.39037320
H       17.00948910   -29.72005650    18.28437230
C       16.09348870   -31.00405690    16.81737330
H       15.31848910   -30.34505650    16.40537260
H       16.45549010   -31.61705590    15.98337270
H       15.68348980   -31.59005740    17.64937210
C       18.47249030   -31.24205590    17.82737350
O       18.58448980   -31.44105720    19.08837320
N       19.31649020   -31.70105740    16.90337180
H       19.04748920   -31.51605610    15.94437310
C       20.47048950   -32.64905550    17.13737300
H       20.06548880   -33.48405840    17.70937350
C       21.15548900   -33.10705570    15.83937260
H       20.51248930   -33.82405470    15.32837300
H       21.45048900   -32.25105670    15.23237230
C       22.32748990   -34.00805660    16.26737210
H       23.16349030   -33.32205580    16.40037350
H       22.11648940   -34.49205780    17.22137260
C       22.70048900   -35.03805540    15.17837240
O       23.17248920   -36.07905580    15.66637230
O       22.56948850   -34.86605830    13.99437240
C       21.52248950   -31.91805650    18.02937320
O       21.80348970   -32.55405810    19.06437300
N       21.93148990   -30.70005610    17.76037220
H       21.65548900   -30.29005620    16.87537190
C       22.96348950   -30.07605740    18.60737230
H       23.70648960   -30.83105660    18.86337280
C       23.72649000   -28.90605740    17.86037250
H       24.44448850   -28.50005720    18.57337190
C       24.39748950   -29.52805710    16.63637350
H       23.64649010   -30.01505660    16.00337220
H       25.06148910   -28.87605670    16.05437280
H       24.97848890   -30.35605620    17.06237220
C       22.89448930   -27.75105670    17.39937210
H       22.01749040   -28.15805630    16.88137250
H       22.57248880   -27.16905590    18.27137180
H       23.58749010   -27.10605620    16.84537320
C       22.49049000   -29.49405670    19.94037250
O       23.28348920   -29.31305690    20.85737230
N       21.20948980   -29.11605640    20.09037210
H       20.57448960   -29.09205630    19.30237200
C       20.59248920   -28.97105600    21.43437190
H       21.30848880   -28.36705590    21.99137310
C       19.28948970   -28.32605740    21.29337310
H       18.67648890   -28.83005710    20.54737280
H       18.75148960   -28.38605690    22.23937230
C       19.50848960   -26.86705590    20.86337280
H       20.05648990   -26.86105730    19.92137340
H       18.50148960   -26.49905590    20.66637230
S       20.30648990   -25.76405720    22.08137320
C       21.99848940   -25.82405660    21.34137340
H       22.53748890   -26.71905710    21.67637250
H       21.90248870   -25.89805600    20.25037190
H       22.59449010   -24.91805650    21.50937270
C       20.43248940   -30.23705670    22.23837280
O       20.70849040   -30.23605730    23.44837190
N       20.20149040   -31.40405650    21.64237210
H       20.16548920   -31.26505660    20.63937190
C       20.37549020   -32.77805710    22.14637180
H       19.90048980   -33.45605470    21.43737220
C       21.81448940   -33.22305680    22.24537280
H       21.86448860   -34.31105800    22.27937320
H       22.40048980   -32.92905810    21.37537190
C       22.64448930   -32.69305800    23.48037340
H       22.77149010   -31.62405590    23.30837250
H       22.00948910   -32.73105620    24.36437230
C       23.98649020   -33.36505510    23.64837270
O       24.90948870   -32.64005660    23.88737300
N       24.23448940   -34.61805730    23.48637200
H       25.17548940   -34.95205690    23.65637210
H       23.46448900   -35.22805790    23.23737340
C       19.61448860   -33.09205630    23.44037250
O       19.89448930   -34.09605790    24.05337330
N       18.51049040   -32.37305830    23.74637220
H       18.18848990   -31.54005620    23.26737210
C       17.51848980   -32.90905760    24.67537310
H       18.00248910   -33.52805710    25.43037220
H       17.05448910   -32.05405810    25.16737370
C       16.37048910   -33.68505480    24.03537180
O       16.44748880   -33.90005490    22.84437180
N       15.35148910   -33.99605560    24.81137280
H       15.39648910   -33.64105610    25.75837330
C       14.22748950   -34.96005630    24.61137200
H       14.80548950   -35.88105770    24.53637310
C       13.16948990   -34.95705800    25.72437290
H       13.67648980   -34.94605640    26.68937300
H       12.57248970   -34.04505540    25.70537190
C       12.26848980   -36.21605680    25.59937290
H       11.57848930   -36.08905790    24.76537320
H       12.90548990   -37.08505630    25.43237300
C       11.37548920   -36.24905780    26.86837200
H       11.88148980   -36.06005480    27.81537250
H       10.70148940   -35.39305500    26.83737180
C       10.56448940   -37.53605650    26.96937180
H        9.89848900   -37.57205580    27.83137320
H        9.97448920   -37.61605830    26.05737300
N       11.41348930   -38.72305680    27.04037280
H       12.11748980   -38.73705670    26.31637190
H       12.00648980   -38.79205700    27.85437200
H       10.81448940   -39.52705760    26.91537280
C       13.43348980   -34.78405760    23.31237220
O       12.86048980   -33.71305470    23.08637240
N       13.53348920   -35.79005810    22.38437270
C       14.46048930   -36.95605470    22.44737240
H       14.08348940   -37.58105470    23.26637270
H       15.48748970   -36.57005690    22.43837360
C       14.15648940   -37.82105640    21.16937260
H       13.45448970   -38.60105510    21.48937230
H       15.08748910   -38.22805790    20.75637250
C       13.44148920   -36.75305560    20.24237250
H       12.83448980   -37.12005620    19.40537260
H       14.30948930   -36.23505780    19.81537250
C       12.68148990   -35.76105500    21.18637280
H       12.67948910   -34.80705640    20.65837290
C       11.25048920   -36.29705810    21.45837210
O       10.92348960   -37.36205670    20.95337300
N       10.34248920   -35.57005690    22.11837200
H       10.63248920   -34.82205580    22.73737340
C        8.87748910   -35.90505600    22.12237360
H        8.66048910   -36.91005710    21.76137350
C        8.42248920   -35.90505600    23.64737320
H        9.27648930   -36.15705490    24.27637290
H        8.17848970   -34.89605710    23.97737310
C        7.27048970   -36.87105560    23.97537230
H        6.79948950   -36.80505750    24.95537190
H        6.58048960   -36.79405590    23.13537220
C        7.82948920   -38.28205490    24.00837330
O        7.15948960   -39.19205470    23.42537310
O        8.95748900   -38.55905530    24.55437280
C        8.03148940   -34.96005630    21.29137230
O        6.92648940   -35.30405810    20.90837290
N        8.62748910   -33.85505680    20.89837270
H        9.49848940   -33.67905810    21.38537220
C        8.11148930   -32.85205840    19.93837360
H        7.06548930   -32.67205810    20.18437190
C        9.03548910   -31.58905600    20.02437210
H        8.43148990   -30.69705580    19.82137300
H        9.24148940   -31.47305680    21.09537320
C       10.28548910   -31.49305730    19.21237180
C       11.46448990   -32.21005630    19.49137310
H       11.45848940   -32.86905670    20.34637260
C       12.54148960   -32.16405490    18.62937360
H       13.40748980   -32.79305650    18.77337270
C       12.56148910   -31.20105740    17.53737260
H       13.31748960   -31.14205740    16.76937290
C       11.44848920   -30.30505560    17.39337350
H       11.45048900   -29.64905740    16.53437230
C       10.32148930   -30.43105700    18.24237250
H        9.43648910   -29.82705690    18.10937310
C        7.91348930   -33.20905690    18.50037190
O        7.09348960   -32.73805620    17.73237230
N        8.50348950   -34.36905670    18.18937300
H        9.12848950   -34.81905750    18.84737210
C        8.51648900   -34.97605510    16.83737180
H        8.53548910   -34.18005750    16.09337230
C        9.89748950   -35.70705800    16.72137260
H        9.93748950   -36.26405720    15.78537270
C       11.12748910   -34.77405550    16.56437300
H       11.89048960   -35.18905640    15.89437290
H       10.75148960   -33.86205670    16.08437350
H       11.52148910   -34.58905790    17.57137300
O       10.11248970   -36.58505630    17.78137210
H       10.67948910   -37.26705550    17.41437340
C        7.37448930   -35.91505810    16.42537310
O        7.43648960   -36.55405810    15.40537260
N        6.36148930   -36.17805480    17.28837200
H        6.28648950   -35.61505510    18.12737270
C        5.46348950   -37.34105680    17.32937240
H        5.95948930   -38.30405810    17.20537190
C        4.75248960   -37.39605710    18.77137180
H        5.61448960   -37.75005720    19.33737180
H        4.41148950   -36.43405530    19.15437320
C        3.66448950   -38.51505660    18.74737360
O        2.53148940   -38.30105590    19.20237350
O        3.86548950   -39.66505810    18.35237310
C        4.42448950   -37.32005690    16.19237330
O        3.65648940   -36.39405820    16.13237190
N        4.39348940   -38.32105640    15.29437260
H        5.10448930   -39.02705760    15.44437310
C        3.58948950   -38.32205580    14.13137250
H        3.62548950   -37.35805510    13.62337300
C        4.14148950   -39.37105560    13.16037270
H        5.19748930   -39.13305660    12.98237230
H        3.95648960   -40.36405560    13.58937260
C        3.44648960   -39.45705800    11.85037230
N        3.67548940   -38.76505660    10.70437240
C        2.83348940   -39.17905810     9.80537220
H        2.91148950   -38.89905550     8.76537230
N        2.07048940   -40.18705750    10.30437280
H        1.32048950   -40.61505510     9.78037260
C        2.34348940   -40.32505800    11.64037230
H        1.86448940   -41.09005740    12.23337270
C        2.12148950   -38.53005600    14.48737240
O        1.28848950   -38.00205610    13.78437230
N        1.77048950   -39.07805630    15.64137270
H        2.48248960   -39.33305740    16.31537250
C        0.41948950   -39.04405590    16.04737280
H       -0.08251050   -39.42105480    15.15537260
C        0.03848950   -39.90605550    17.23137280
H        0.66548950   -40.79405590    17.30437280
H        0.10848950   -39.34505840    18.16337200
C       -1.47451060   -40.25405500    17.16737370
H       -2.01751040   -39.37905500    16.80937190
C       -1.89351060   -41.46605680    16.25937270
H       -1.38651050   -41.43605800    15.28637310
H       -1.56751050   -42.35305790    16.81737330
H       -2.97251060   -41.45005800    16.06537250
C       -1.90951050   -40.64005660    18.60837360
H       -2.99651050   -40.78405760    18.57637210
H       -1.34551050   -41.51805500    18.94437220
H       -1.73551060   -39.90905760    19.40737340
C       -0.02351050   -37.66705700    16.37437250
O       -1.10251060   -37.26005550    16.03537180
N        0.79148950   -36.97405620    17.10737230
H        1.60148940   -37.47305680    17.45637320
C        0.56348950   -35.57405470    17.55937190
H       -0.43251050   -35.48805620    17.99337200
C        1.53448950   -35.19805530    18.64437290
H        2.56748940   -35.45905690    18.41337200
C        1.51248940   -33.70005800    18.85437200
H        0.52548940   -33.24605560    19.00437360
H        2.17348960   -33.33605580    19.65037350
H        2.02148940   -33.34205630    17.95037270
O        1.17648950   -36.05405810    19.71637340
H        1.69048940   -36.86505510    19.69137190
C        0.39048950   -34.61005780    16.39637180
O       -0.33651050   -33.63305660    16.44837190
N        1.12348950   -34.77905650    15.32237240
H        1.88348950   -35.44805530    15.36737250
C        0.95748950   -34.01005550    14.05837250
H        0.76048950   -32.95605470    14.25537300
C        2.26848940   -34.02305600    13.28037260
H        2.49348950   -35.04405590    12.94737240
H        2.08548950   -33.43305590    12.37337300
C        3.42048950   -33.44705580    14.03937240
N        3.50648950   -32.16105650    14.63637260
C        4.55848930   -32.21105580    15.46337320
H        4.84548950   -31.39405630    16.10937310
N        5.23648930   -33.38005830    15.28537270
H        5.99348930   -33.65105820    15.89637280
C        4.51948930   -34.18705750    14.45937250
H        4.56648970   -35.24105830    14.23137280
C       -0.24651050   -34.58905790    13.16637230
O       -1.00751050   -33.82105640    12.62237260
N       -0.48351050   -35.88805770    13.03737260
H        0.30048950   -36.43905640    13.36737250
C       -1.73651050   -36.55805590    12.47737310
H       -1.69251050   -36.31305690    11.41537280
C       -1.60551050   -38.05705640    12.73437310
H       -0.83351050   -38.40305710    12.04637240
H       -1.32551050   -38.27305600    13.76537230
C       -2.91851040   -38.82605740    12.36837290
H       -3.54151060   -38.74905780    13.26037310
H       -3.37551050   -38.26805500    11.55137250
C       -2.83151050   -40.29305650    11.95337300
H       -1.76451050   -40.36805730    11.74537280
H       -3.04651050   -40.88405610    12.84337230
C       -3.60351060   -40.86105730    10.80137250
H       -3.72251060   -40.17905810     9.95937250
H       -3.02451060   -41.70205690    10.42037300
N       -4.92951060   -41.30705640    11.22337250
H       -5.41551070   -41.90905760    10.57437230
H       -5.00351050   -41.95505520    11.99437240
H       -5.44651030   -40.44305800    11.29137230
C       -2.97251060   -35.97605510    13.11137290
O       -3.88151050   -35.53905490    12.38137250
N       -2.95651050   -35.84105680    14.43537240
H       -2.27351050   -36.32305530    15.00737290
C       -4.00051070   -35.09805680    15.26037310
H       -4.97051050   -35.54505540    15.04137230
C       -3.84751060   -35.42905810    16.78937340
H       -2.80151060   -35.17305760    16.95537190
H       -4.43051050   -34.79805760    17.45937350
C       -3.98251060   -36.97205730    17.18837360
H       -3.65451050   -37.60905840    16.36737250
C       -3.32551050   -37.53205490    18.39337350
H       -3.56551050   -38.58905790    18.56537250
H       -2.26151060   -37.26505660    18.35337260
H       -3.76151060   -37.19905470    19.34237290
C       -5.51651050   -37.20905690    17.33037190
H       -5.82551050   -36.57605740    18.17237280
H       -6.10351040   -36.93705750    16.44437220
H       -5.62451080   -38.28205490    17.53037260
C       -4.14151050   -33.53605650    15.05837250
O       -5.01251030   -32.92805480    15.61237240
N       -3.30951050   -32.89705660    14.23537250
H       -2.66851040   -33.44805530    13.67637250
C       -3.34051060   -31.47405620    13.88437270
H       -4.28251080   -31.10305600    14.28937240
C       -2.05651040   -30.81905750    14.58537290
H       -2.17351060   -30.90205570    15.66637230
H       -1.12651050   -31.30005650    14.28037260
C       -1.73451050   -29.29705620    14.40637300
H       -0.77951060   -29.23905560    14.92737290
H       -1.69551050   -29.07905580    13.33937260
C       -2.67151050   -28.25605580    15.02837280
H       -3.66451050   -28.27705570    14.57937240
H       -2.77451060   -28.37805750    16.10637280
C       -2.20451050   -26.80105590    14.86737250
H       -1.13851060   -26.80005650    15.09637260
H       -2.21851060   -26.45005610    13.83637240
N       -2.84651060   -25.79705620    15.73937230
H       -2.80851050   -26.11005590    16.69837190
H       -2.32951050   -24.93005560    15.77837280
H       -3.76951050   -25.44605640    15.52337270
C       -3.51251050   -31.23605730    12.34637260
O       -3.77451060   -30.13305660    11.92637250
N       -3.45551060   -32.30705640    11.55837250
H       -3.12451050   -33.15505600    12.00237270
C       -4.04251050   -32.47305680    10.19837280
H       -4.04651070   -33.54005810     9.97637270
C       -5.48551030   -32.02305600    10.07237240
H       -5.46151070   -30.94605640    10.28037260
H       -5.92251060   -32.19405750     9.08137230
C       -6.48951050   -32.62605670    11.03337290
N       -7.04651070   -33.87505720    10.90437320
C       -7.76151040   -34.01305770    12.03037260
H       -8.27651020   -34.94605640    12.20337300
N       -7.77451040   -32.89805600    12.76337240
H       -8.34951020   -32.70005800    13.57037260
C       -6.90251060   -31.98605730    12.20437240
H       -6.64051060   -30.98105620    12.50237270
C       -3.29451060   -31.85205650     8.99137310
O       -3.33551050   -32.45105740     7.91637280
N       -2.61451050   -30.73505590     9.19037250
H       -2.53651050   -30.37105560    10.13237290
C       -1.92151060   -29.96005630     8.13737300
H       -2.61451050   -29.74405670     7.32437280
C       -1.49751060   -28.63405610     8.73937230
H       -0.57651050   -28.71305660     9.33037280
H       -1.14151050   -28.01805690     7.90437270
C       -2.57051060   -27.96505740     9.48537250
N       -3.69851060   -27.43705560     8.93337250
C       -4.32851080   -26.80205730     9.95437240
H       -5.18651060   -26.15105630     9.86437230
N       -3.62451050   -26.83805660    11.10137270
H       -3.93751050   -26.33805660    11.92137240
C       -2.47251060   -27.56605720    10.81437300
H       -1.66751050   -27.89205740    11.45637230
C       -0.57951050   -30.64705660     7.58937260
O        0.37648950   -30.60405730     8.29837230
N       -0.58251050   -31.22805600     6.37137270
C       -1.69451060   -31.06705670     5.42137290
H       -1.76251050   -30.02105710     5.09637260
H       -2.61051060   -31.44205670     5.89537290
C       -1.48251060   -31.99605560     4.33037280
H       -1.70051050   -31.58805660     3.33537270
H       -2.06751060   -32.89505770     4.56037280
C        0.00348950   -32.32805630     4.37837270
H        0.51948950   -31.58605580     3.75737260
H        0.28248950   -33.32105640     4.00737290
C        0.46548950   -32.06205750     5.80537270
H        0.43148950   -33.03805540     6.29137280
C        1.94548950   -31.52205660     5.81037280
O        2.85548950   -32.23805620     6.20237260
N        2.17748950   -30.26505660     5.41737270
H        1.39248940   -29.69305610     5.13237290
C        3.58948950   -29.71305660     5.34737250
H        4.23748970   -30.43505670     4.85237260
H        3.69548940   -28.73205570     4.88437270
C        4.13448950   -29.62405590     6.80137250
O        5.33048960   -29.69405750     7.00437260
N        3.29448940   -29.52305600     7.91537280
H        2.33748940   -29.30405620     7.66237260
C        3.76548960   -29.70705600     9.28937240
H        4.69848970   -29.14705660     9.36037250
C        2.76048950   -29.13305660    10.31837270
H        3.00648950   -28.07305720    10.37337300
H        1.77848950   -29.10005570     9.84537320
C        2.74448940   -29.84005740    11.70137310
H        2.73648950   -30.89405630    11.42437270
H        3.64948940   -29.62305640    12.27037240
C        1.51948950   -29.61305620    12.62337300
O        0.74548950   -28.71905710    12.50437260
N        1.42948950   -30.35605620    13.68337250
H        0.73748950   -30.07205580    14.36637310
H        2.07448940   -31.08605580    13.95937250
C        4.16448930   -31.19005580     9.55237290
O        5.13348960   -31.44405750    10.21237280
N        3.45448950   -32.18805690     8.98137280
H        2.65848950   -31.84605600     8.45737270
C        3.67548940   -33.58005520     9.22137260
H        3.79048940   -33.81505580    10.27937320
C        2.56848960   -34.44405750     8.69737240
H        2.43348960   -34.32405470     7.62237260
C        2.85948940   -35.96505740     8.89837270
H        3.02948950   -36.05305480     9.97837260
H        1.93248950   -36.50105670     8.66237260
H        3.73348950   -36.29005810     8.32037260
C        1.25548950   -33.93805690     9.44637300
H        1.36848950   -33.97105790    10.52937320
H        0.97748950   -32.90305710     9.24437240
C       -0.05251050   -34.67205810     9.11537270
H       -0.10051050   -35.00505830     8.07137300
H       -0.16851050   -35.59705730     9.69337270
H       -0.91851060   -34.02705760     9.30837250
C        4.98248960   -34.09905620     8.71237280
O        5.67248960   -34.87305830     9.29337310
N        5.24048950   -33.67205810     7.47137260
H        4.58848950   -33.19105530     6.86337280
C        6.52048970   -34.01105500     6.71437260
H        6.72948930   -35.07905580     6.64137270
C        6.36848930   -33.68805690     5.21637250
H        5.42548940   -34.05905530     4.81637290
H        6.34348960   -32.59805680     5.18637280
C        7.64548970   -34.14105610     4.45537280
H        8.41648960   -33.37605670     4.55037260
H        7.99548960   -35.15105820     4.66637280
C        7.31248950   -34.35405730     3.01237270
O        8.07148930   -34.90905760     2.13837270
O        6.22748950   -33.98905560     2.58637260
C        7.77148960   -33.31605530     7.40237280
O        8.79748920   -33.95805740     7.67137290
N        7.68948940   -32.01505660     7.79237270
H        6.87148950   -31.46705630     7.55437280
C        8.60648920   -31.28905680     8.62437250
H        9.49548910   -31.19705580     8.00037290
C        8.17048930   -29.85105710     8.98037240
H        7.26448970   -29.79105570     9.59637260
H        8.95148940   -29.29205700     9.51137260
H        8.03448960   -29.23305700     8.08437250
C        8.96548940   -32.06605530     9.91237260
O       10.16548920   -32.43205640    10.08137230
N        8.00548930   -32.48005680    10.71037290
H        7.02848960   -32.32705690    10.49437240
C        8.27448940   -33.30805590    11.91037270
H        9.03148940   -32.77705760    12.48837280
C        6.94048930   -33.51005550    12.67737290
H        7.10348940   -34.17905810    13.53137300
H        6.58948950   -32.56505580    13.11137290
H        6.19948960   -34.02205660    12.05037310
C        8.89448930   -34.73505780    11.57637310
O        9.79048920   -35.12305830    12.26537230
N        8.41948990   -35.40005490    10.48837280
H        7.74748950   -34.97005840     9.86537270
C        9.06048970   -36.62505720    10.01937290
H        8.98348900   -37.31305690    10.86137290
C        8.24048900   -37.19705580     8.87637230
H        7.16048960   -37.28205490     9.05437280
H        8.27548980   -36.52305600     8.01137260
H        8.66548920   -38.17305760     8.61237240
C       10.55248930   -36.52005770     9.67037300
O       11.26748940   -37.48505780     9.85937310
N       11.01748940   -35.29805760     9.33137230
H       10.34348960   -34.54205700     9.32737260
C       12.45348930   -34.95205690     8.94937230
H       12.89948940   -35.87005620     8.56737230
C       12.50048920   -33.84705730     7.89737270
H       11.66548920   -33.14605710     7.91737270
C       13.85448930   -33.12605670     7.89037280
H       13.97348980   -32.44005580     7.04337260
H       13.98548980   -32.52505490     8.79937270
H       14.72648910   -33.79205700     7.89337250
C       12.20848940   -34.59505840     6.58937260
H       13.08748910   -35.17705540     6.31537290
H       11.34748940   -35.25505830     6.69937280
C       11.97848990   -33.73005680     5.35437250
H       12.81248950   -33.01805500     5.34537270
H       12.01048950   -34.36505510     4.46037290
H       10.96548940   -33.31505580     5.42637250
C       13.19148920   -34.61505510    10.30637260
O       14.34648990   -34.99205780    10.39537240
N       12.56848910   -33.90805820    11.24937250
H       11.62848950   -33.55705640    11.10837270
C       13.15948960   -33.81905750    12.63837240
H       14.14148900   -33.34605790    12.61437230
C       12.30148980   -32.74905780    13.37137320
H       11.24848940   -33.01305770    13.46437260
H       12.77148910   -32.76305770    14.35437300
C       12.37448980   -31.27305600    12.78637310
H       13.39748950   -30.90205570    12.86337280
H       12.11448960   -31.16005710    11.73337270
S       11.33048920   -30.10905650    13.70237260
C       10.54248910   -29.42105670    12.20237260
H        9.72448920   -28.72805600    12.43337250
H       11.35748960   -28.92405700    11.66137310
H       10.03548910   -30.27505680    11.73737240
C       13.30348970   -35.24005510    13.34937290
O       14.39448930   -35.52805710    13.82237240
N       12.37948990   -36.12005620    13.23337270
H       11.44648930   -35.92105480    12.89137270
C       12.33448980   -37.44705580    13.80937290
H       12.47248940   -37.36405560    14.88737300
C       10.97448920   -38.10505680    13.60037230
H       10.26148990   -37.36105730    13.95537280
H       10.64748950   -38.18505480    12.56337260
C       10.79548930   -39.43105700    14.34837250
H        9.88848970   -39.96805570    14.07137300
H       11.56348990   -40.14505770    14.05037310
C       10.76248930   -39.33005520    15.87437250
O       11.44148920   -38.50605770    16.49537280
O       10.00848960   -40.13805770    16.45537190
C       13.34248920   -38.34705730    13.06437300
O       14.08748910   -39.04005810    13.71537300
N       13.45448970   -38.24905780    11.76737310
H       12.78648950   -37.68905640    11.25237270
C       14.35048960   -39.11505510    11.02037240
H       14.20248990   -40.13705830    11.37037280
C       14.04348950   -39.12305830     9.49137310
H       13.04248910   -39.45805740     9.19537260
H       14.13448910   -38.08605580     9.14537240
C       14.94248960   -40.14905550     8.91137310
N       15.06348990   -41.51405720     9.12937260
C       16.11748890   -41.88705830     8.43737320
H       16.46448900   -42.90405650     8.33437250
N       16.69248960   -40.87205510     7.74437280
H       17.41049000   -40.99205780     7.04437260
C       15.99548910   -39.71605680     8.12237260
H       16.22048950   -38.73205570     7.73837280
C       15.81748960   -38.76905820    11.22037320
O       16.62448880   -39.64705660    11.48237230
N       16.12648960   -37.52105710    11.39437290
H       15.46548940   -36.78405760    11.18237300
C       17.47348980   -37.00705720    11.83137230
H       18.25448990   -37.39605710    11.17837240
C       17.55448910   -35.46705630    11.67137240
H       16.62148860   -35.06405640    12.06437300
C       18.75248910   -34.87505720    12.55737300
H       19.73148920   -35.30605700    12.31437300
H       18.71448900   -33.80405810    12.32137300
H       18.48048970   -35.10105510    13.59637260
C       17.65649030   -35.01305770    10.21737290
H       16.74349020   -35.19805530     9.65137290
H       17.69548990   -33.92405700    10.24037270
C       18.97148900   -35.38805770     9.46937270
H       18.92749020   -36.46405790     9.26437280
H       19.20149040   -34.79405590     8.57637310
H       19.87848850   -35.19605640    10.05637260
C       17.72548870   -37.52205660    13.20337300
O       18.68848990   -38.24305730    13.32637310
N       16.80448910   -37.22705840    14.17037300
H       15.97948930   -36.73905560    13.84137250
C       17.05348970   -37.60005570    15.52737240
H       18.01948930   -37.21505740    15.85537240
C       16.13048930   -36.88605500    16.48937230
H       15.14448930   -37.23805620    16.18737220
H       16.42848970   -37.20405580    17.48837280
C       16.22249030   -35.35405730    16.39737320
H       16.46048930   -35.10805510    15.36237240
C       14.97948930   -34.61505510    16.86137200
H       14.08148960   -35.13805770    16.51137350
H       14.92948910   -34.71005630    17.95337300
H       14.88748930   -33.57505800    16.52437210
C       17.43848990   -34.88705830    17.28037260
H       18.42348860   -35.26005550    16.97537230
H       17.48948860   -33.81705470    17.04137230
H       17.28849030   -35.01605610    18.35937310
C       17.14748950   -39.11805730    15.81137280
O       17.81148910   -39.57705690    16.73737340
N       16.51348880   -39.94305800    14.94937230
H       15.99048900   -39.58805470    14.15737250
C       16.55048940   -41.41405490    15.10837270
H       16.23748970   -41.59305570    16.13637350
C       15.48448940   -42.06405640    14.25337310
H       14.56048970   -41.55605700    14.52737240
H       15.73648930   -41.90705490    13.20437240
C       15.38548950   -43.61505510    14.49737260
O       15.44948960   -44.37205510    13.54137230
O       15.25348950   -44.08005520    15.65237240
C       17.96148870   -42.05905530    14.96237280
O       18.34548950   -43.07505800    15.67037300
N       18.81048970   -41.41605760    14.12837310
H       18.36348920   -40.74305730    13.51637270
C       20.18148990   -41.75905610    13.98037240
H       20.38448910   -42.59105680    14.65437320
H       20.36248970   -42.15205760    12.98037240
C       21.16049000   -40.70105740    14.31937310
O       22.30249020   -40.92405700    13.85737230
N       20.72848890   -39.65805820    15.02337270
H       19.73448940   -39.54105760    15.17737290
C       21.57649040   -38.89505770    15.95537280
H       22.36348920   -38.45405580    15.34437270
C       20.72048950   -37.75605770    16.51337240
H       20.44149020   -37.12605670    15.66837310
H       19.90948870   -38.17205810    17.11037250
O       21.54348950   -37.11405560    17.48837280
H       22.28248980   -36.72205730    17.01837350
C       22.23349000   -39.76605610    17.03037260
O       21.58448980   -40.48205570    17.81637190
N       23.54549030   -39.57505800    17.20837210
H       23.98248860   -38.88005830    16.61437230
C       24.25248910   -39.95505520    18.40937230
H       23.97949030   -40.96205520    18.72337340
C       25.75648880   -39.88405610    18.12337300
H       26.00049020   -40.25905610    17.12237360
H       26.06448940   -38.83205800    18.12137220
H       26.31948850   -40.43905640    18.88437270
C       23.95549010   -39.01005550    19.57237240
O       23.76948930   -39.51305770    20.70937350
N       23.97649000   -37.67505650    19.36837200
H       24.05548860   -37.29205700    18.43337250
C       23.93048860   -36.65505600    20.43137360
H       24.79549030   -36.74805830    21.08737180
C       23.86549000   -35.23205570    19.81837270
H       22.99548910   -34.97505570    19.20237350
H       23.64748950   -34.47105790    20.57837300
C       25.02548980   -34.84605790    18.93437190
C       26.15048980   -35.68705750    18.68437190
H       26.33049010   -36.59505840    19.24137310
C       27.19849010   -35.29605480    17.86437230
H       27.97148900   -36.01705550    17.64337350
C       27.10748860   -34.04605480    17.15337180
O       28.04549030   -33.71405790    16.24037360
H       28.76449010   -34.34405520    16.32837300
C       26.10648920   -33.11105730    17.56137280
H       26.13748930   -32.13705830    17.09637260
C       25.02948950   -33.53905490    18.41037180
H       24.17449000   -32.92005540    18.64237210
C       22.64448930   -36.84105680    21.22637180
O       22.62748910   -36.81205750    22.38737300
N       21.52648930   -37.07705690    20.48837280
H       21.53448870   -37.09105680    19.47537230
C       20.21848870   -37.05805590    21.14137270
H       20.18748860   -36.11205670    21.68237300
C       19.04249000   -36.94105530    20.16137310
H       19.34148980   -36.46205520    19.22837260
C       18.43248940   -38.31205750    19.71037290
H       17.42449000   -38.14305500    19.31237220
H       19.08948900   -38.70805740    18.92537310
H       18.23748970   -39.03505710    20.51237300
C       17.84548950   -36.22505570    20.82537270
H       17.02149010   -35.97605510    20.14537240
H       17.51049040   -36.84205630    21.66837310
H       18.22048950   -35.29305650    21.26637270
C       20.01648900   -38.21505740    22.14537240
O       19.21549030   -38.21605680    23.06537250
N       20.91148950   -39.19705580    22.09537320
H       21.62549020   -39.23205570    21.37837220
C       20.96348950   -40.35305790    23.03437230
H       19.96348950   -40.77105710    23.15137290
C       21.97348980   -41.36405560    22.40237240
H       23.00749020   -41.04505540    22.53137210
H       21.83349040   -42.29905700    22.94637300
C       21.75348850   -41.68505480    20.91637230
H       20.69948960   -41.96505740    20.91437340
H       21.94648930   -40.80705640    20.29937360
C       22.74548910   -42.87805560    20.58437350
H       23.54549030   -42.48005680    19.96037290
H       23.11648940   -43.41605760    21.45637320
C       22.03048900   -43.98305510    19.84637260
H       22.51148990   -44.94705580    20.01337240
H       21.09948920   -44.07305530    20.40737340
N       21.78149030   -43.57505800    18.43437190
H       21.15349010   -44.23105620    17.99137310
H       21.42449000   -42.63105770    18.46837230
H       22.58848950   -43.51305770    17.83037190
C       21.34648900   -40.07205580    24.49237250
O       21.32649040   -41.03205490    25.21537210
N       21.52548980   -38.87005620    24.96737290
H       21.51348880   -38.07505800    24.33937260
C       21.73848920   -38.63505550    26.42037200
H       21.81848910   -39.60205840    26.91837310
C       23.03549000   -37.83105470    26.65937230
H       23.11248970   -37.60505680    27.73037340
H       23.82548900   -38.56305690    26.45037270
H       23.03048900   -36.89705660    26.08337210
C       20.52449040   -37.92105480    27.09637260
O       20.52149010   -37.94505690    28.27837180
N       19.46848870   -37.59005740    26.30837250
H       19.47748950   -37.80405810    25.31837270
C       18.27648930   -36.77605820    26.85737230
H       18.49848940   -35.72305680    27.02737240
C       17.32948880   -36.66405490    25.70137210
H       17.74848940   -35.90105820    25.03337290
H       17.13648990   -37.58705520    25.13937190
H       16.33248900   -36.30605700    25.98437310
C       17.66448970   -37.40205760    28.11237340
O       17.65448950   -36.75305560    29.15037350
N       17.10449030   -38.59605790    28.08337210
H       17.19849010   -39.15205760    27.24137310
C       16.30348970   -39.08305740    29.17737200
H       15.40048980   -38.48105620    29.27537350
C       15.79748920   -40.55805590    28.82537270
H       15.36548900   -40.47605510    27.82837300
H       16.64348980   -41.24005510    28.73337360
C       14.70748900   -41.19205470    29.72237210
H       15.00848960   -42.23305510    29.83737180
H       14.78148940   -40.57905580    30.62037280
C       13.31448940   -41.01505660    29.04637340
O       12.58548930   -40.08605580    29.40037350
N       12.99148940   -41.75305560    28.00337220
H       12.06648920   -41.73905560    27.59237290
H       13.69348910   -42.43505480    27.74437330
C       16.96048930   -39.12205510    30.64137270
O       16.27648930   -38.84505840    31.59837340
N       18.30148890   -39.11605830    30.70837210
H       18.72348980   -39.36805730    29.82237240
C       19.05848880   -38.84405520    31.97337340
H       18.79249000   -39.63505550    32.67537310
C       20.59248920   -39.05405810    31.68737220
H       20.74448970   -40.10805510    31.45337300
H       20.88048930   -38.48705670    30.80237200
C       21.56649020   -38.49405670    32.77437210
H       21.45048900   -37.41205600    32.83237460
H       21.29949000   -38.79605480    33.78737260
C       22.91548920   -38.86405560    32.44137190
H       23.03348920   -39.94105530    32.55737300
H       23.18548970   -38.58805470    31.42237280
C       23.83248900   -38.10005570    33.44537350
H       23.65248870   -37.03305820    33.31637190
H       23.57349010   -38.38605500    34.46537400
N       25.29848860   -38.39605710    33.21237180
H       25.84049030   -37.83805470    33.85537340
H       25.46648980   -39.37105560    33.41737370
H       25.58749010   -38.25505830    32.25437160
C       18.63348960   -37.55005650    32.72337340
O       18.29748920   -37.46205520    33.90037160
N       18.46348950   -36.44805530    31.89937210
H       18.58749010   -36.54705810    30.89937210
C       18.03648950   -35.12905500    32.35337450
H       18.76049040   -34.91305540    33.13837430
C       18.28448870   -34.07605740    31.23537250
H       17.61549000   -34.30105590    30.40537260
H       17.93148990   -33.11805730    31.61637310
C       19.66548920   -34.04105760    30.67437360
H       19.99548910   -35.02205660    30.33337210
C       19.68748860   -33.04405590    29.52037240
H       20.72748950   -32.88005830    29.21137240
H       19.05348970   -33.44305800    28.71937180
H       19.29848860   -32.09105680    29.89937210
C       20.63348960   -33.60405730    31.73437310
H       20.83049010   -34.43705750    32.42037200
H       21.65948870   -33.34905620    31.44037250
H       20.17948910   -32.76905820    32.28237150
C       16.57048990   -35.07305530    32.86937330
O       16.04048920   -34.01105500    33.14237210
N       15.85148910   -36.17905810    32.91137310
H       16.33049010   -36.97605510    32.51037220
C       14.41148950   -36.29505540    33.25837330
H       14.03848930   -35.37705610    33.71337130
C       13.54848960   -36.54705810    32.03137210
H       13.82548900   -37.49405670    31.55137250
H       12.51548960   -36.69105530    32.37237170
C       13.65748980   -35.49005510    30.94737240
N       12.67248920   -34.68005750    30.53137210
C       13.21548940   -33.96105580    29.51237300
H       12.68748950   -33.15805820    29.01937290
N       14.46448990   -34.42105480    29.22137260
H       15.10748960   -33.98905560    28.57337190
C       14.75948910   -35.40205760    30.16137310
H       15.70848940   -35.90205760    30.28837200
C       14.11048980   -37.36905670    34.24837110
O       13.29148960   -37.14805600    35.15937420
N       14.75248910   -38.52205660    34.21437450
H       15.45748900   -38.59505840    33.49137120
C       14.41748910   -39.74905780    34.98837280
H       13.54948900   -39.62105560    35.63537220
C       14.16148950   -40.86005780    34.03337100
H       14.98748970   -41.05505750    33.34837340
H       14.07348920   -41.76105500    34.64137270
C       12.85748960   -40.77605820    33.25037380
H       13.02648930   -40.02005770    32.48337170
H       12.55648990   -41.65005490    32.67337420
C       11.60148910   -40.21105580    33.95137410
O       11.11148930   -40.73505780    34.99037170
O       10.97648910   -39.30805590    33.33937450
C       15.63448910   -40.21505740    35.87237170
O       15.70948980   -41.37805560    36.33937450
N       16.54448890   -39.31205750    36.10737230
H       16.43148990   -38.42005540    35.64137270
C       17.52948950   -39.52105710    37.22637180
H       17.04648970   -39.94405750    38.10637280
C       18.60548970   -40.53905490    36.79237370
H       19.07349010   -40.87605670    37.71737290
H       18.16548920   -41.45505520    36.39837270
C       19.70948980   -40.12805560    35.91937260
H       19.26148990   -39.78005600    34.98837280
H       20.25148960   -39.30305480    36.38037110
S       21.00648880   -41.21105580    35.44637300
C       21.71249010   -41.50405500    37.12537380
H       22.62248990   -42.11605830    37.09237290
H       21.95648960   -40.57605740    37.65637210
H       20.95748900   -42.05605700    37.69837190
C       18.05448910   -38.14205550    37.70937350
O       18.16148950   -37.89505770    38.90237430
N       18.29348950   -37.18605800    36.82037350
H       18.28748890   -37.37905500    35.82637410
C       18.62648960   -35.79905700    37.23037340
H       18.72649000   -35.72105790    38.31337360
C       20.06148910   -35.48905560    36.71237180
H       20.65548900   -36.38805770    36.87637330
H       20.06649020   -35.25605770    35.64737320
C       20.81548880   -34.39705660    37.52337270
O       20.30148890   -33.48005680    38.17737200
O       22.06048970   -34.44405750    37.49237440
C       17.56248860   -34.79005810    36.72337340
O       17.92049030   -34.07805630    35.78037260
N       16.32349010   -34.78205490    37.32237240
C       15.94748970   -35.70305630    38.36237340
H       16.74848940   -35.75005720    39.11037450
H       15.82048990   -36.74105830    38.02937320
C       14.72848990   -35.12605670    38.98737340
H       15.06548980   -34.57205580    39.87237170
H       14.02748970   -35.90405650    39.31237410
C       14.09248920   -34.23605730    37.85737230
H       13.52448940   -33.34605790    38.15337370
H       13.47848990   -34.93905640    37.28037260
C       15.29348950   -33.85805510    36.90037160
H       14.97848990   -33.98705670    35.86437230
C       15.62648960   -32.38805770    37.13537220
O       15.21448990   -31.53005600    36.35737230
N       16.30748940   -32.05905530    38.24037170
H       16.70648960   -32.80705640    38.79537200
C       16.76648900   -30.61605640    38.48637390
H       15.84648990   -30.04005620    38.38237380
C       17.22348980   -30.47205730    39.96237180
H       17.97848890   -31.21005630    40.23437120
H       17.52248950   -29.42405700    39.95437240
C       16.13148880   -30.54505730    41.01937100
H       15.32748990   -29.86105730    40.74637220
C       15.58748910   -31.90905570    41.13037110
H       14.97548960   -32.27705760    40.29737090
H       16.29448890   -32.72105790    41.34037400
H       14.87948990   -31.81605720    41.96337130
C       16.68748860   -30.11205670    42.39837270
H       17.04648970   -29.07505610    42.40137100
H       15.94548990   -30.26905630    43.19037250
H       17.51648900   -30.78205680    42.66037370
C       17.79748920   -30.02205660    37.43737410
O       18.88848880   -29.73005680    37.84137340
N       17.52948950   -30.00405690    36.13337330
H       16.63448910   -30.39505580    35.86537170
C       18.49948880   -29.65105630    35.08337400
H       19.34449010   -29.12805750    35.53037260
C       18.91848950   -30.96905710    34.35237120
H       18.01248930   -31.57405660    34.31437300
H       19.13848880   -30.63505740    33.33837130
C       20.07948880   -31.69905660    35.09137340
H       19.70149040   -31.93105700    36.08637240
H       20.26449010   -32.66805650    34.62737270
C       21.39748950   -30.95405580    35.24037170
O       21.68048860   -29.92205620    34.65137100
N       22.23349000   -31.41005710    36.14937210
H       23.02648930   -30.87305640    36.48137280
H       21.95748900   -32.24205780    36.65637210
C       17.95149040   -28.65105630    34.00237270
O       18.81848910   -28.04705620    33.37937160
N       16.62048910   -28.58405690    33.72537230
H       16.18248940   -29.29505730    34.29937360
C       15.93548970   -27.94505690    32.60537340
H       16.45448880   -27.02805710    32.32637410
C       15.93248940   -28.82005690    31.27337270
H       15.62048910   -29.82005690    31.57437320
H       15.25448990   -28.53705600    30.46737290
C       17.28448870   -29.04105570    30.63237190
H       17.98548890   -29.50705720    31.32537270
H       17.30249020   -29.81305690    29.86337280
C       17.95849040   -27.84005740    29.97037320
H       17.92749020   -27.03005600    30.69837190
H       18.97348980   -28.09505650    29.66837310
C       17.27548980   -27.37905690    28.66837310
H       17.33948900   -28.15105630    27.90137290
H       16.21249010   -27.30105590    28.89637180
N       17.79748920   -25.99705700    28.23737340
H       18.78948970   -26.00405690    28.04737280
H       17.34148980   -25.74205590    27.37237360
H       17.61048890   -25.32405660    28.96637340
C       14.49548910   -27.55005650    32.88137440
O       13.83248900   -28.30005650    33.66237260
N       13.90748980   -26.47805600    32.33837130
C       14.63348960   -25.42105670    31.62737270
H       14.75248910   -25.76505660    30.59237290
H       15.57848930   -25.12505720    32.09837340
C       13.65048980   -24.26505660    31.71637340
H       13.70548920   -23.51205640    30.92037200
H       13.78448960   -23.80905720    32.70437240
C       12.28748990   -24.91705700    31.64337350
H       11.95648960   -25.18305590    30.63237190
H       11.59748940   -24.21505740    32.12737270
C       12.48948960   -26.25405690    32.35837170
H       12.17248920   -26.13105580    33.39437100
C       11.75148960   -27.46805570    31.71837230
O       12.21348950   -28.08805660    30.81737330
N       10.54548930   -27.91005710    32.10337450
H       10.09348960   -27.44305610    32.87937160
C        9.95248990   -29.15605740    31.61937330
H       10.69348910   -29.95005610    31.70937350
C        8.68848990   -29.47205730    32.46337130
H        8.97948930   -29.45105740    33.51437380
H        7.97548960   -28.65905570    32.32537460
C        7.97048950   -30.84705730    32.27137370
H        7.30848930   -31.04205700    33.11537170
H        7.39548970   -30.78305630    31.34837340
C        8.84248920   -32.08305740    32.05537410
H        8.24648950   -32.95505520    31.78737260
H        9.51348970   -31.83105660    31.23437310
C        9.68648910   -32.42405700    33.24237440
H       10.15448950   -31.54905700    33.69237140
H        8.97448920   -32.86405560    33.94137190
N       10.65848920   -33.44605640    32.79537200
H       10.26348970   -34.25905610    32.34537120
H       11.31248950   -33.07705690    32.12037280
H       11.22648910   -33.70405580    33.58837130
C        9.59448910   -29.13305660    30.13837240
O        9.55548950   -30.16105650    29.53537180
N        9.31948950   -28.00605580    29.49537280
H        9.55548950   -27.15205570    29.98637200
C        9.06348990   -27.78405570    28.07437320
H        9.47548960   -28.70705600    27.66837310
C        7.53948930   -27.66505620    27.78437230
H        7.20248940   -26.72705650    28.22437290
H        7.56548930   -27.51005740    26.70637320
C        6.73148970   -28.91605570    28.18037220
H        7.21748920   -29.79805560    27.76237300
H        6.73148970   -28.95405580    29.26937290
C        5.31548930   -28.83505630    27.45537190
O        4.85348940   -27.85105710    26.92537310
N        4.60048960   -29.96305660    27.28737260
H        3.63348940   -29.86105730    27.00237270
H        5.01548960   -30.86305620    27.49937250
C        9.89948940   -26.73805620    27.47337340
O       10.05748940   -25.65805630    28.01937290
N       10.27048970   -26.89705660    26.21737290
H        9.77948950   -27.69805720    25.83937260
C       11.31348990   -26.19605640    25.52637290
H       12.06248950   -25.89005660    26.25737190
C       11.97648910   -27.19805720    24.50737190
H       11.19948960   -27.38705640    23.76737210
H       12.85648920   -26.77105710    24.02637290
C       12.50948910   -28.46305660    25.23837280
O       12.31148910   -29.56005670    24.68537330
O       13.18948940   -28.36305620    26.33637240
C       10.82948970   -24.90905570    24.87537190
O        9.59848980   -24.69805720    24.75037190
N       11.67348960   -23.94805720    24.45637320
H       12.63548950   -24.25405690    24.37037280
C       11.36148930   -22.69505690    23.74137310
H       10.73748970   -22.13905720    24.44137190
C       12.66348930   -21.93705560    23.53137210
H       13.25048920   -22.11005590    24.43337250
H       13.27748970   -22.33005710    22.72037320
C       12.47848990   -20.44405750    23.44937320
H       11.98748970   -20.12705610    22.52937320
H       11.84148980   -20.07305720    24.25237270
C       13.85948940   -19.65705680    23.69737240
H       14.64248940   -20.18305590    23.15137290
H       13.81648920   -18.64605710    23.29437260
N       14.23548980   -19.51405720    25.16337200
H       14.45248990   -20.39005660    25.61737250
C       14.44448950   -18.44305610    25.94337270
N       14.47448920   -17.23605730    25.55737300
H       14.15948960   -16.99405670    24.62837220
H       14.70348930   -16.48405650    26.19137190
N       14.91848950   -18.74405670    27.11037250
H       14.80948930   -19.71905710    27.34737210
H       15.36548900   -18.07205580    27.71737290
C       10.57148930   -22.92505650    22.44637300
O       10.82248970   -23.84005740    21.75637250
N        9.62048910   -22.03805730    22.21037290
H        9.42348960   -21.34405710    22.92137340
C        8.65548990   -22.16705700    21.13037300
H        8.02048970   -23.02605630    21.34737210
C        7.76848940   -20.83305740    21.15037350
H        8.39148900   -20.00605580    21.51237300
H        7.55248930   -20.59905620    20.10037230
C        6.55048940   -20.93405720    22.05037310
C        6.51548960   -21.75205610    23.17337230
H        7.38848920   -22.25305750    23.56237220
C        5.26748940   -22.02205660    23.88237190
H        5.24748950   -22.58705710    24.80237200
C        4.05048940   -21.37605670    23.44037250
O        2.89748950   -21.72005650    24.08237270
H        2.26648950   -21.08105660    23.74337200
C        4.14948940   -20.46905710    22.41237260
H        3.24148940   -19.96105580    22.12137220
C        5.31548930   -20.28405570    21.67537310
H        5.26448970   -19.60305600    20.83837320
C        9.31048970   -22.44005580    19.76837350
O        8.82648940   -23.29105570    19.03037260
N       10.46048930   -21.84905620    19.43237300
H       10.75648980   -21.01405720    19.92337230
C       11.20248990   -22.19305610    18.15337180
H       10.43848990   -22.15205570    17.37637330
C       12.18848990   -21.03705600    17.85337260
H       11.63148980   -20.11205670    17.66337200
H       12.79448990   -20.81805610    18.74037360
H       12.86248970   -21.15405650    16.99537280
C       11.78648950   -23.57805630    18.09337230
O       12.35248950   -23.90805630    17.08637240
N       11.76948930   -24.39605710    19.16137310
H       11.41148950   -24.05305670    20.04537200
C       11.99048900   -25.89805600    19.02437210
H       12.47648910   -26.08505630    18.06637190
C       12.95448970   -26.40305710    20.08537290
H       13.84148980   -25.81205560    19.85437200
H       12.55248930   -26.12105560    21.05837250
C       13.36048980   -27.90605740    19.98837280
H       12.41648960   -28.45005610    20.03937340
C       14.08548930   -28.13505740    18.67537310
H       13.62348940   -27.88705640    17.71137240
H       15.03448960   -27.58605580    18.65637210
H       14.38248920   -29.19105720    18.69337270
C       14.16448970   -28.21905710    21.23337360
H       15.15548990   -27.77105710    21.09037210
H       13.75148960   -27.81905750    22.16737370
H       14.25548930   -29.31205560    21.27737240
C       10.62348940   -26.52105710    19.03837200
O       10.11748980   -27.01005740    18.06337360
N        9.93248940   -26.40005680    20.17837330
H       10.56448940   -26.05005650    20.88837240
C        8.70848940   -27.15405650    20.56437300
H        8.89348980   -28.22205730    20.67537310
C        8.12748910   -26.58105660    21.95737270
H        8.87048910   -26.71305660    22.74437330
H        7.91048960   -25.54105570    21.71137240
C        6.83948950   -27.28205680    22.39237210
H        5.98248960   -26.98305700    21.78937340
H        6.86048940   -28.34405710    22.14837270
C        6.39748950   -27.29005620    23.86237340
H        5.31048970   -27.24005700    23.92537310
H        6.76848940   -28.22005650    24.29337310
N        6.97748950   -26.09405710    24.63937190
H        7.89148950   -25.78205680    24.34537320
C        6.40148930   -25.32205580    25.39037320
N        5.22348930   -25.39605710    25.81937220
H        4.80648950   -26.30005650    25.64537240
H        4.90648940   -24.70105740    26.47937200
N        7.07648940   -24.40805630    25.86237340
H        8.01648900   -24.24005700    25.53337290
H        6.69748930   -23.80405620    26.57737350
C        7.60148950   -26.97605710    19.54437260
O        6.82548950   -27.86905670    19.32337190
N        7.54448940   -25.84005740    18.78937340
H        8.28148940   -25.15205570    18.88837240
C        6.47148940   -25.51405720    17.79837230
H        5.78448960   -26.35205650    17.91637230
C        5.63148930   -24.30305670    18.18837360
H        4.64948940   -24.48305700    17.75037190
C        5.43148950   -24.06705670    19.69437220
H        4.72048950   -23.23305700    19.74537280
H        4.84548950   -24.92205620    20.05337330
H        6.33548930   -23.78705600    20.24937250
O        6.21348950   -23.05505560    17.73837280
H        7.05248930   -22.91405680    18.18337250
C        6.88948970   -25.50205610    16.38137250
O        6.20748950   -24.95905690    15.52237220
N        8.13748930   -25.85605620    16.06637190
H        8.64348980   -26.28105740    16.83337210
C        8.84948920   -25.70005610    14.76237300
H        8.92648980   -24.63105580    14.56037240
C       10.30448910   -26.14705660    14.82437230
H       10.86848930   -25.43705560    15.42937280
H       10.46948910   -27.16305730    15.18037220
O       10.91548920   -26.01905630    13.50637250
H       11.84348960   -26.25605580    13.56837270
C        7.96848960   -26.23305700    13.62337300
O        7.72948930   -25.53705600    12.66037270
N        7.41448930   -27.51705740    13.64937310
C        7.77548930   -28.59705730    14.61137290
H        7.19748930   -28.46805570    15.53437230
H        8.86148930   -28.65205570    14.75637250
C        7.33848950   -29.87605670    13.98437310
H        6.96448950   -30.53905680    14.77437310
H        8.10148910   -30.33305740    13.34237290
C        6.10148950   -29.40605740    13.22237300
H        5.26848940   -29.26705740    13.92237280
H        5.86948970   -30.09405710    12.40037250
C        6.55148940   -28.10605620    12.59637260
H        7.09848930   -28.39305690    11.69837280
C        5.30648950   -27.18705560    12.36037250
O        5.01848940   -26.75705720    11.30137250
N        4.57948920   -26.90005680    13.41637230
H        4.83848950   -27.23305700    14.33737280
C        3.42048950   -26.02505680    13.42837240
H        2.63548950   -26.50505640    12.84337230
C        2.81448940   -25.85705570    14.85137270
H        3.45748950   -25.19005580    15.42537310
H        1.91948950   -25.24505620    14.74837300
C        2.44748950   -27.11805730    15.59237290
H        1.75448940   -26.94505690    16.41537280
H        1.91648950   -27.72105600    14.85537240
C        3.54748940   -28.07205580    16.16237260
O        4.71148970   -27.77605630    16.25137330
N        3.11748960   -29.22705650    16.66237260
H        3.80748940   -29.91505620    16.93937300
H        2.12948940   -29.43805690    16.59237290
C        3.67548940   -24.65405650    12.79537300
O        2.75548960   -24.12405590    12.17637250
N        4.87248950   -24.09105680    13.07837300
H        5.49048950   -24.55305670    13.73537250
C        5.19748930   -22.80905720    12.47837260
H        4.33448930   -22.17105670    12.67237280
C        6.43448930   -22.28105740    13.16137310
H        6.31948950   -22.30605700    14.25137230
H        7.29648920   -22.90705680    12.90237240
C        6.76448970   -20.87405590    12.81737230
C        7.74248930   -20.43605610    11.97037320
H        8.39148900   -21.06605720    11.38037300
N        7.59048940   -19.09205630    11.79137230
H        8.18448930   -18.58605580    11.14937310
C        6.51648950   -18.62705610    12.46537300
C        5.97748950   -17.33005710    12.53437230
H        6.34548950   -16.65905570    11.77237220
C        5.13648940   -17.06305690    13.65837290
H        4.60648970   -16.12805750    13.75937270
C        4.72948930   -18.14105610    14.50037290
H        4.02748970   -17.89205740    15.28237250
C        5.18248940   -19.37705610    14.32637310
H        4.88348960   -20.20305630    14.95637230
C        6.06848960   -19.67205620    13.29637240
C        5.45648960   -22.82305720    10.94437310
O        4.98148970   -21.98505590    10.19237230
N        6.21248960   -23.85405730    10.49337290
H        6.61648940   -24.43405720    11.21937270
C        6.54548930   -24.10505680     9.09037300
H        6.91648960   -23.18705560     8.63537310
C        7.73748970   -25.12905690     9.15937230
H        7.61348960   -25.87505720     9.94437310
H        7.81348940   -25.63905720     8.19837280
C        9.13248920   -24.49405670     9.49237250
H        9.03148940   -23.86205670    10.37537290
C       10.11548900   -25.62705610     9.80837250
H        9.89748950   -25.93705560    10.83837320
H        9.90348910   -26.43005560     9.09137250
H       11.17548940   -25.35205650     9.75337310
C        9.60348990   -23.64805600     8.26237300
H       10.60848900   -23.24205590     8.43237300
H        9.60348990   -24.16205600     7.29337260
H        8.93948940   -22.77605630     8.22637270
C        5.39348940   -24.60405730     8.18037220
O        5.44448950   -24.32805630     7.03337290
N        4.51648950   -25.34405710     8.81037240
H        4.70148940   -25.60105710     9.77237220
C        3.37148950   -26.01805690     8.20237260
H        3.78848960   -26.85505680     7.64237260
H        2.71448950   -26.43605610     8.96537300
C        2.46248940   -25.25305750     7.24537280
O        2.33648940   -25.64905740     6.07237290
N        1.83148940   -24.15005680     7.63537260
C        1.67348950   -23.63705640     9.02237220
H        2.63748960   -23.79605670     9.52337270
H        0.83448950   -24.17205620     9.48437310
C        1.32848940   -22.12405590     8.73037240
H        2.13648940   -21.41005710     8.52737240
H        0.70148940   -21.72005650     9.53537270
C        0.41648950   -22.23705670     7.48537250
H        0.26748950   -21.25305750     7.02437260
H       -0.60551050   -22.61105730     7.62837270
C        1.15448950   -23.29405590     6.65837290
H        0.41748950   -23.85805700     6.08637290
C        2.08848950   -22.64605710     5.53037260
O        1.67648950   -22.70105740     4.37337260
N        3.29448940   -22.26205640     5.89537290
H        3.64748950   -22.58105660     6.78937290
C        4.23748970   -21.70805740     4.94037290
H        3.72048950   -20.79805560     4.63637260
C        5.54648920   -21.28005600     5.62037280
H        6.26848940   -22.08805660     5.73837280
H        6.16548970   -20.64005660     4.99237250
C        5.42548940   -20.76705740     7.09037260
H        5.12548920   -21.61705590     7.70337250
H        6.44248960   -20.49905590     7.37437250
C        4.48848960   -19.60005570     7.43837260
O        3.91948940   -18.97905730     6.53737260
N        4.22548960   -19.35305600     8.72937300
H        3.53948950   -18.63005640     8.91237260
H        4.59548950   -20.03205680     9.38337230
C        4.58448930   -22.61005590     3.78237270
O        4.41548970   -22.29605670     2.63737270
N        4.79848960   -23.86905670     4.13937280
H        4.64548970   -24.21805570     5.07837250
C        5.04248950   -24.93705560     3.17737270
H        5.91348930   -24.58605580     2.62337280
C        5.33148960   -26.23105620     3.94537280
H        4.64148950   -26.30305670     4.78537270
C        5.24148940   -27.46205710     3.03837280
H        5.71048930   -27.29905700     2.05937270
H        5.72748950   -28.31405640     3.52837280
H        4.18848940   -27.72605710     2.88237260
C        6.71148970   -26.05105590     4.59837290
H        7.51448970   -26.08905600     3.86137270
H        6.66948940   -25.07005690     5.07137250
C        7.00348950   -27.08505630     5.67237280
H        6.12448930   -27.35505680     6.27137280
H        7.42948960   -28.03205680     5.31737280
H        7.73348950   -26.58605580     6.32137250
C        3.91148950   -25.18005560     2.18237280
O        4.22248940   -25.30605700     0.98637270
N        2.65848950   -25.05305670     2.63937280
H        2.49348950   -24.92105670     3.63037280
C        1.56048940   -25.25105670     1.65737270
H        1.84548950   -25.99105640     0.91037270
C        0.28648950   -25.70805740     2.40537260
H       -0.07051050   -24.98805620     3.14137270
H       -0.48051050   -25.78405570     1.63437270
C        0.54648950   -27.11305620     3.01537280
H        0.92948950   -27.77305600     2.23737260
H        1.26348950   -26.94805720     3.81937270
C       -0.65751050   -27.67905620     3.66537260
O       -0.69951050   -27.83505630     4.90437270
O       -1.64551060   -28.01605610     2.97037270
C        1.25448940   -23.92205620     0.86837270
O        0.99548950   -23.97605710    -0.29562730
N        1.54748950   -22.75705720     1.49237280
H        1.92648950   -22.73705670     2.43137260
C        1.58048950   -21.49005700     0.79537270
H        0.65548940   -21.37905690     0.23037270
C        1.74348950   -20.32705690     1.77637270
H        2.62348940   -20.43705560     2.41037270
C        2.00848940   -19.02405740     1.00137270
H        3.08248950   -18.98605730     0.78337270
H        1.38648950   -18.94705580     0.10137270
H        1.72648940   -18.18705560     1.65337280
C        0.48848950   -20.11905670     2.59737280
H       -0.37251050   -19.74205590     2.03137280
H        0.20848950   -21.08605580     3.03337260
H        0.65748950   -19.42805670     3.43137260
C        2.63548950   -21.51005740    -0.35562730
O        2.33948950   -21.31905750    -1.50362730
N        3.89148950   -21.88105580    -0.15962730
H        4.09448960   -22.19305610     0.78237270
C        4.98548940   -21.91205600    -1.17762730
H        4.95548960   -20.98305700    -1.74762730
C        6.30648950   -22.07705690    -0.41662730
H        6.22148940   -22.88905720     0.30537270
C        7.52048970   -22.44005580    -1.32262730
H        7.52748970   -21.63805580    -2.07162740
H        8.51748940   -22.54105570    -0.87562730
H        7.36748930   -23.39305690    -1.84262730
C        6.60548930   -20.82905580     0.47737270
H        6.44248960   -19.89905740    -0.06662730
H        5.88948970   -20.85905650     1.29837270
C        7.92448950   -20.90805630     1.30537270
H        7.89548970   -20.00905610     1.93337270
H        7.88948970   -21.79905700     1.94237270
H        8.86448960   -20.88605690     0.73937270
C        4.67648940   -23.06005670    -2.18862720
O        4.95948930   -22.95005610    -3.35662720
N        4.04548930   -24.20405580    -1.74262730
H        3.89548950   -24.39005660    -0.75862730
C        3.79448940   -25.32405660    -2.70462730
H        4.68548970   -25.58305740    -3.27562740
C        3.56748940   -26.62305640    -1.92162730
H        4.43348930   -26.69205670    -1.26362730
H        2.67148950   -26.51305580    -1.30962730
C        3.48648950   -27.86305620    -2.85062720
H        2.61948940   -27.75105670    -3.50162720
H        4.44648930   -27.96905710    -3.35662720
C        3.15748950   -29.02805710    -1.84262730
H        3.97548940   -29.08705710    -1.12562730
H        2.25248960   -28.87705610    -1.25362730
N        3.11848950   -30.32405660    -2.59262730
H        3.03548960   -30.26405720    -3.59762740
C        3.15648940   -31.57305720    -2.18062730
N        3.32748940   -31.97405620    -0.95662730
H        3.45248940   -31.35105710    -0.17162730
H        3.14848950   -32.96805570    -0.94262730
N        2.97248940   -32.56005480    -3.00062730
H        2.77548960   -32.47105790    -3.98662730
H        2.85148950   -33.49605560    -2.64162730
C        2.76548960   -25.03105740    -3.68662740
O        2.96248940   -25.30305670    -4.83862730
N        1.66848950   -24.44405750    -3.19262720
H        1.77648950   -24.03205680    -2.27362730
C        0.58848950   -23.96905710    -4.08662750
H        0.33548950   -24.76705740    -4.78462740
C       -0.59851050   -23.62805750    -3.18562720
H       -1.34051050   -23.19205670    -3.85362720
H       -1.02551050   -24.51605610    -2.71962740
O       -0.28651050   -22.60305600    -2.20162730
H        0.06048950   -23.13805580    -1.48362730
C        1.15048940   -22.79905700    -4.94362740
O        0.93048950   -22.75105670    -6.12162730
N        2.03248950   -21.91705700    -4.46262740
H        2.13948940   -21.85905650    -3.45762730
C        2.62948940   -20.79205700    -5.24562740
H        1.75048950   -20.29605670    -5.65762710
C        3.38348940   -19.72505570    -4.35762740
H        4.25848960   -20.29605670    -4.04762740
H        3.72948960   -18.90205570    -4.98262740
O        2.56848960   -19.26705740    -3.28462720
H        2.56748940   -19.93805690    -2.59762740
C        3.53348950   -21.18205640    -6.44262740
O        3.40648940   -20.62105560    -7.54662750
N        4.33048960   -22.23205570    -6.15462730
H        4.34748940   -22.45705600    -5.16662740
C        5.11148930   -22.93105700    -7.13862710
H        5.74848940   -22.16505620    -7.58162740
C        5.97548960   -23.97905730    -6.44262740
H        5.33048960   -24.76205640    -6.04562710
C        6.92348960   -24.72305680    -7.36162710
H        7.77048970   -24.06405640    -7.58662750
H        7.43448930   -25.53305630    -6.82862710
H        6.47548960   -25.07005690    -8.30162720
O        6.77548930   -23.43405720    -5.36762710
H        6.21248960   -23.43005560    -4.58962730
C        4.25248960   -23.47105600    -8.18462750
O        4.37548920   -23.16705700    -9.36862750
N        3.23648950   -24.20605660    -7.80562730
H        2.99948950   -24.38205720    -6.83662750
C        2.37448950   -24.79105570    -8.86562730
H        2.97948960   -25.08805660    -9.72262760
C        1.71248950   -26.02005580    -8.21062760
H        1.09948950   -25.68905640    -7.37262730
H        1.09748950   -26.47205730    -8.98962690
C        2.64248940   -27.19005580    -7.84162710
H        3.45448950   -26.90205570    -7.17362740
H        1.91548940   -27.85805700    -7.37862730
C        3.22148940   -27.81705670    -9.13262750
H        2.41748950   -28.27205660    -9.71262740
H        3.85648940   -27.09405710    -9.64462760
C        4.13648940   -28.97405620    -8.80362700
H        4.92548940   -28.52005580    -8.20462700
H        3.54548950   -29.67205620    -8.20962720
N        4.69948960   -29.67005730    -9.94362740
H        5.26248930   -30.49005700    -9.76662730
H        4.09548950   -29.79505730   -10.74362750
H        5.41248940   -29.05105590   -10.30262760
C        1.41648950   -23.74205590    -9.45862770
O        1.06148950   -23.94705580   -10.61362740
N        1.22048950   -22.53605650    -8.88862710
H        1.51248940   -22.41605570    -7.92662720
C        0.60948940   -21.35405730    -9.56662750
H       -0.31551050   -21.71805570   -10.01262760
C        0.12848950   -20.35005570    -8.48962690
H       -0.62151050   -20.88505740    -7.90662720
H        0.94148950   -19.94205670    -7.88962750
C       -0.53851050   -19.11805730    -9.03262710
H        0.14748950   -18.48705670    -9.59862710
H       -1.41251050   -19.40505600    -9.61762710
S       -1.16051050   -18.16805650    -7.61362740
C       -2.57151060   -19.21005630    -7.12162730
H       -3.38451050   -19.37605670    -7.83862730
H       -2.26351050   -20.20105740    -6.76762720
H       -3.02251050   -18.78505710    -6.21562720
C        1.45848940   -20.70905690   -10.67062760
O        1.01648950   -20.48405650   -11.78862760
N        2.68948940   -20.42905620   -10.30662730
H        3.01848940   -20.75805660    -9.40662770
C        3.65548940   -19.91405680   -11.26662730
H        3.17148950   -19.14105610   -11.86362740
C        4.90448950   -19.21205710   -10.64762690
H        5.36148930   -20.00205610   -10.05162720
C        5.85048960   -18.85405730   -11.79962730
H        5.38748930   -18.25205610   -12.59062770
H        6.73548940   -18.31905750   -11.43362710
H        6.37448930   -19.71405600   -12.23362730
C        4.46748920   -18.04705620    -9.68262770
H        3.80548950   -18.45905690    -8.92062760
H        5.40248970   -17.79105570    -9.18462750
C        3.86048940   -16.82105640   -10.32062720
H        2.84148960   -17.03505710   -10.66762730
H        3.76448940   -16.15005680    -9.45762730
H        4.45048950   -16.43305590   -11.15962700
C        3.92348960   -20.90205570   -12.44962690
O        4.05648950   -20.51705740   -13.62062740
N        4.15048930   -22.20405580   -12.19562720
H        4.20848940   -22.51205640   -11.23162750
C        4.21448950   -23.24005700   -13.25062750
H        5.07748940   -22.92705730   -13.83862690
C        4.49448970   -24.55405620   -12.50862690
H        5.11748930   -24.33805660   -11.64062690
H        3.54648950   -24.97805600   -12.17762760
C        5.43248940   -25.45505710   -13.29262730
H        4.82748940   -26.07005690   -13.95862770
H        6.05048940   -24.85805700   -13.96262740
C        6.23148970   -26.40605740   -12.42762760
O        7.48948960   -26.46205710   -12.52562710
O        5.59548950   -27.13005640   -11.59762760
C        2.94748950   -23.36805730   -14.10462760
O        3.03348950   -23.76305580   -15.23862740
N        1.69448950   -23.00405690   -13.58062740
H        1.81548940   -22.65205570   -12.63862710
C        0.50248940   -22.82105640   -14.42062760
H        0.39648950   -23.73405650   -15.00562760
C       -0.77851050   -22.67105670   -13.45862770
H       -0.62951050   -22.06205560   -12.56662750
H       -1.57051050   -22.13305660   -13.97862720
C       -1.32351050   -23.93705560   -12.89462760
H       -2.04551050   -24.35005570   -13.59962750
H       -0.57951050   -24.73305700   -12.87662700
C       -2.01851060   -23.83105660   -11.46562770
H       -2.58751060   -24.75305750   -11.34262750
H       -1.18651060   -23.92605590   -10.76862720
N       -2.82451060   -22.64505580   -11.29262730
H       -3.00051050   -22.03705600   -12.07962700
C       -3.64251040   -22.50105670   -10.30262760
N       -3.80951050   -23.31805610    -9.31262680
H       -3.23451040   -24.14505580    -9.24062730
H       -4.35451030   -23.04405590    -8.50762750
N       -4.31651070   -21.42405700   -10.16762730
H       -4.16551070   -20.60305600   -10.73462770
H       -5.02351050   -21.37405590    -9.44762710
C        0.65148950   -21.60505680   -15.29162690
O        0.31648950   -21.64105610   -16.48162650
N        1.19148950   -20.52105710   -14.72862720
H        1.37348950   -20.53305630   -13.73262690
C        1.29048940   -19.21705630   -15.38462730
H        0.33848950   -19.12005620   -15.90562730
C        1.43848940   -18.11205670   -14.30462740
H        0.60748950   -18.13505740   -13.59962750
H        2.40248940   -18.30105590   -13.83262730
C        1.51848950   -16.64305690   -14.81162740
H        1.56548940   -15.94205670   -13.97762780
H        2.38248940   -16.54605670   -15.46862700
C        0.27748950   -16.20705600   -15.61062720
O        0.33548950   -15.34105680   -16.49862670
O       -0.86851050   -16.70005610   -15.38862710
C        2.30748940   -19.16005710   -16.54662700
O        1.96748950   -18.71905710   -17.63962750
N        3.55648950   -19.74605560   -16.45662690
H        3.85348940   -20.05905720   -15.53962710
C        4.54748960   -19.71505740   -17.50762750
H        4.52648930   -18.68405720   -17.85962680
C        5.88848920   -20.03705600   -16.86962700
H        6.52748970   -20.00905610   -17.75362780
C        6.51648950   -19.03405570   -15.86162760
H        7.60448930   -19.14705660   -15.78562740
H        6.24748950   -18.02805710   -16.20762630
H        6.02448940   -19.14305690   -14.88662720
C        6.03148940   -21.52505680   -16.49162670
H        5.48348950   -21.82605740   -15.59862710
H        5.47248940   -22.11905670   -17.21462820
C        7.47648950   -22.00005720   -16.39062690
H        8.04448990   -21.34605600   -15.71762750
H        7.63548950   -23.02505680   -16.03562740
H        7.86748930   -21.95805740   -17.41462710
C        4.14348940   -20.50305750   -18.75762750
O        4.79848960   -20.37505720   -19.76362800
N        3.13048960   -21.37805750   -18.64162640
H        2.54548950   -21.27505680   -17.82062720
C        2.53548960   -22.27405740   -19.60962680
H        3.23148940   -22.27405740   -20.44862750
C        2.34648940   -23.63305660   -19.03062820
H        1.83048950   -23.52705570   -18.07662770
H        1.65648950   -24.26505660   -19.58962820
C        3.57748940   -24.46505740   -18.86462780
O        4.15548940   -24.83805660   -19.87862780
N        4.18948940   -24.48205570   -17.74262810
H        5.16148950   -24.76005740   -17.79162790
H        3.68448950   -24.22305680   -16.90362740
C        1.25448940   -21.70405580   -20.20162770
O        0.63548950   -22.35405730   -21.03462790
N        0.87448950   -20.46305660   -19.94162750
H        1.39648950   -19.94005580   -19.24862670
C       -0.26051050   -19.73705670   -20.51162720
H       -1.11751060   -20.41005710   -20.48362730
C       -0.65151050   -18.57205580   -19.62362670
H       -1.52151050   -18.06505580   -20.04162790
H       -1.03151050   -19.00305750   -18.69662670
O        0.42248950   -17.61405560   -19.35262680
H        0.92848940   -17.94505690   -18.60662650
C       -0.00951050   -19.29605670   -21.91762730
O        1.09348950   -19.26405720   -22.48462680
N       -1.12851050   -18.91505620   -22.56262780
H       -1.97551050   -19.24305730   -22.11562730
C       -1.15551050   -18.05005650   -23.77162740
H       -0.20651050   -17.98405650   -24.30462650
C       -2.07751060   -18.67205620   -24.86362650
H       -3.08651040   -18.83805660   -24.48762700
C       -2.17451050   -17.82005690   -26.17362790
H       -1.23251060   -17.80905720   -26.73562810
H       -2.91351060   -18.21705630   -26.88062670
H       -2.47151060   -16.76805690   -26.09162710
C       -1.45851050   -20.00405690   -25.18262670
H       -0.36751050   -20.01105690   -25.29262730
H       -1.68651060   -20.71605680   -24.38062670
H       -1.97351050   -20.39905740   -26.06662750
C       -1.65251050   -16.71505740   -23.24062730
O       -2.82351060   -16.61205670   -23.00062750
N       -0.72185115   -15.78215240   -22.99452702
H        0.23268063   -16.01088184   -23.23986375
C       -0.93867793   -14.53199362   -22.25034560
H       -1.97343181   -14.53077467   -21.92266708
C       -0.08064883   -14.51032775   -20.96237772
H       -0.26650570   -13.58810002   -20.41455465
H       -0.40371454   -15.32629040   -20.31936997
C        1.42051625   -14.62071707   -21.19006482
O        2.05420486   -13.77024162   -21.77689363
N        2.03162384   -15.68968106   -20.74625072
H        3.00432942   -15.82653773   -20.96918965
H        1.50483804   -16.38921224   -20.22650425
C       -0.83266120   -13.23536959   -23.07820876
O       -0.89094955   -12.16580806   -22.49898147
N       -0.71821471   -13.31163971   -24.40629896
H       -0.71647623   -14.22276426   -24.85511891
C       -0.98520470   -12.17173933   -25.29366344
H       -0.75595412   -11.24492564   -24.76971588
C       -0.08002157   -12.24179549   -26.53665288
H       -0.13702678   -11.28536289   -27.06002644
H        0.95473359   -12.37445144   -26.21763677
C       -0.43971646   -13.36771040   -27.51082557
O       -0.64528250   -13.04453569   -28.70396305
O       -0.47645379   -14.54946630   -27.09969974
C       -2.47295640   -12.09588200   -25.69038082
O       -3.25070217   -12.99724353   -25.42264167
N       -2.87302245   -11.01203815   -26.35963036
H       -2.21886685   -10.23890320   -26.48597915
C       -4.18044652   -10.88467124   -27.00005595
H       -4.50017408   -11.89426546   -27.26442995
C       -5.21985638   -10.31769390   -26.01354151
H       -6.20389059   -10.77568663   -26.21959872
H       -4.91841886   -10.68279902   -25.01301616
C       -5.46075501    -8.79777285   -25.99028815
O       -6.61098948    -8.36371168   -26.29217671
N       -4.47904306    -7.98376288   -25.59334612
H       -4.70783741    -6.98151055   -25.48453920
H       -3.47105696    -8.27262445   -25.50061946
C       -4.10631830   -10.05926685   -28.30303730
O       -3.13872741    -9.34693343   -28.51097971
N       -5.10551355   -10.14810657   -29.19985404
C       -5.22394182    -9.28362015   -30.38082765
H       -4.28346064    -9.25827262   -30.93896745
H       -5.46705098    -8.26635488   -30.05624880
C       -6.35134668    -9.86454290   -31.25436198
H       -5.92963303   -10.51721938   -32.02995127
H       -6.95257321    -9.08314571   -31.73613019
C       -7.16586500   -10.69615690   -30.24463228
H       -7.71545014   -11.52044055   -30.71517391
H       -7.88073606   -10.05048304   -29.72144073
C       -6.11899412   -11.19722955   -29.24855875
H       -6.59924702   -11.32976767   -28.28146038
C       -5.50708935   -12.53156821   -29.70184797
O       -4.61029859   -12.55839218   -30.53485388
N       -6.00051070   -13.63605690   -29.14262770
H       -6.64151050   -13.55305670   -28.36362650
C       -5.76651050   -14.97405620   -29.64862820
H       -4.71751070   -15.23305610   -29.78462790
C       -6.39951040   -15.98205660   -28.67262650
H       -7.28951070   -15.51805690   -28.24662780
H       -6.76351070   -16.88005640   -29.17162700
C       -5.54751060   -16.50505640   -27.50362780
H       -4.62451080   -16.76405720   -28.02162740
C       -5.25351050   -15.41105650   -26.52962680
H       -4.79751060   -14.54705620   -27.02762790
H       -6.13851070   -15.03905680   -25.99962810
H       -4.53051040   -15.72405620   -25.76762770
C       -5.92751070   -17.79905700   -26.72062680
H       -5.06251050   -18.07705690   -26.10662650
H       -6.83151050   -17.65105630   -26.11662670
H       -6.14551070   -18.53905680   -27.50062750
C       -6.44251060   -15.17205620   -31.02562710
O       -7.34151030   -14.47205640   -31.39862820
N       -5.79751060   -16.03405570   -31.86862750
H       -4.95151040   -16.51205640   -31.58262630
C       -6.16251040   -16.31805610   -33.24162670
H       -7.04851060   -15.69805620   -33.37762830
C       -5.12651060   -15.70705700   -34.26762770
H       -4.20951030   -16.28505710   -34.16162870
C       -5.55851030   -15.92505650   -35.75062560
H       -5.84551050   -16.94605640   -36.03262710
H       -6.47951030   -15.36805630   -35.96362690
H       -4.72051050   -15.59405610   -36.37562560
C       -4.91751050   -14.17305660   -34.08562850
H       -5.17851070   -13.72105690   -35.04162600
H       -5.68851040   -13.89705660   -33.36662670
C       -3.47351050   -13.77505680   -33.68862920
H       -3.18651060   -14.17405700   -32.70762630
H       -2.79951050   -14.24905680   -34.41362760
H       -3.28151060   -12.70105650   -33.79662700
C       -6.44751070   -17.79805560   -33.38362880
O       -5.57851080   -18.59805680   -33.52962880
N       -7.71851060   -18.18805690   -33.24362560
H       -8.46451090   -17.50205610   -33.22162630
C       -8.16551020   -19.56005670   -33.36862560
H       -7.33251050   -20.20205690   -33.08362580
C       -9.29051020   -19.70005610   -32.26562880
H       -8.82451060   -19.52105710   -31.29662700
H      -10.12551020   -19.03505710   -32.48362730
C       -9.86851020   -21.08305740   -32.19062810
O       -9.51651100   -21.90105630   -33.03862760
O      -10.73251060   -21.41905590   -31.33862690
C       -8.54051020   -19.90105630   -34.83462910
O       -9.66151050   -19.54605670   -35.21262740
N       -7.75951050   -20.68305590   -35.58562850
H       -6.83651070   -20.99105640   -35.30362700
C       -8.01951030   -20.77205660   -36.99462890
H       -8.12251090   -19.78505710   -37.44562910
C       -6.88251070   -21.31005670   -37.80262760
H       -7.23151060   -21.32305720   -38.83462910
C       -5.71551040   -20.40305710   -37.71162800
H       -5.41851040   -20.08905600   -36.70262910
H       -4.87751050   -21.03405570   -38.03262710
H       -5.72951030   -19.55105590   -38.40262600
C       -6.41551070   -22.74205590   -37.30462650
H       -6.18451070   -22.69105720   -36.23362730
H       -7.17251060   -23.50705720   -37.52162550
H       -5.53751040   -23.20705600   -37.77062610
C       -9.31851010   -21.63305660   -37.17462540
O      -10.02451040   -21.41205600   -38.14562610
N       -9.67751030   -22.54905700   -36.25062560
H       -9.10551070   -22.54705620   -35.41462710
C      -10.84551050   -23.47105600   -36.29562760
H      -10.72551060   -23.97005650   -37.25762560
C      -10.80551050   -24.39105610   -35.06862640
H      -11.52551080   -25.20805740   -35.10862730
H       -9.82951070   -24.86105730   -34.94362640
O      -11.16151050   -23.77005580   -33.83662800
H      -10.46551040   -23.15505600   -33.59562680
C      -12.16951080   -22.73505590   -36.19062810
O      -13.03551010   -23.12905690   -36.96762850
N      -12.17351060   -21.58205600   -35.53062820
H      -11.33751010   -21.29805560   -35.03562550
C      -13.35751060   -20.66105650   -35.44262700
H      -14.19551090   -21.26105690   -35.79862590
C      -13.52651020   -20.26805690   -33.92962650
H      -12.56851010   -20.06005670   -33.45362850
H      -14.14951040   -19.39305690   -33.74662780
C      -14.08651070   -21.48705670   -33.13962550
H      -14.97351070   -21.91805650   -33.60462570
H      -13.48551080   -22.38505740   -32.99862670
C      -14.55451010   -20.92405700   -31.84162710
H      -15.01751040   -19.95705600   -32.03762820
H      -15.39351080   -21.54005620   -31.51662640
N      -13.39851090   -20.88505740   -30.87862780
H      -12.46551040   -21.03205680   -31.23662760
C      -13.44851020   -20.61705590   -29.65962790
N      -14.58251090   -20.23205570   -29.06762700
H      -15.42351060   -20.20005610   -29.62562750
H      -14.63751030   -20.06405640   -28.07262800
N      -12.32651040   -20.65705680   -29.01162720
H      -11.50651070   -20.86405560   -29.56462670
H      -12.17351060   -20.22405620   -28.11162760
C      -13.37451080   -19.50605580   -36.34262850
O      -14.34151080   -18.74805640   -36.49162670
N      -12.21251010   -19.33105660   -36.96362690
H      -11.53051090   -20.06305690   -36.81262590
C      -11.70851040   -18.35705570   -37.88962550
H      -10.65751080   -18.60105710   -38.04062650
C      -12.49451070   -18.66605570   -39.20462800
H      -12.36451050   -19.70605660   -39.50062560
H      -13.55551050   -18.41605570   -39.21862790
C      -11.85051060   -17.84105680   -40.36062620
O      -10.70351030   -17.56905750   -40.37962720
N      -12.67251010   -17.33905600   -41.28162770
H      -12.26351070   -16.83505630   -42.05962750
H      -13.64251040   -17.62405590   -41.21362690
C      -11.88051030   -16.88105580   -37.39662550
O      -12.30651090   -15.99905680   -38.20462800
N      -11.63951020   -16.61805730   -36.14462660
H      -11.37951090   -17.39705660   -35.55162810
C      -11.79351040   -15.27005670   -35.54762650
H      -11.81651020   -14.53005700   -36.34762570
C      -13.09151080   -15.18505670   -34.69562910
H      -13.19751070   -14.15305610   -34.36162570
H      -13.91251090   -15.42005630   -35.37262730
C      -13.28951070   -15.99405670   -33.38462830
H      -13.05151080   -17.03805730   -33.58862690
H      -12.49651050   -15.73305610   -32.68362810
C      -14.62651060   -15.90305610   -32.75362780
H      -14.95251080   -14.86905670   -32.64662550
H      -15.36251070   -16.37505720   -33.40462880
C      -14.74751090   -16.39405630   -31.32162670
H      -14.07851030   -17.24905590   -31.23062710
H      -14.33451080   -15.55805680   -30.75762750
N      -16.14651110   -16.67005730   -30.96162800
H      -16.70151140   -16.41105650   -31.76462750
H      -16.25650980   -17.64305690   -30.71362690
H      -16.45751000   -16.05505560   -30.22362710
C      -10.59051040   -14.88005640   -34.62562560
O       -9.85651020   -15.71105670   -34.14762880
N      -10.54251100   -13.57005690   -34.36762620
H      -11.05351070   -12.94005680   -34.97462840
C       -9.80951020   -13.03505610   -33.20362850
H       -8.81551070   -13.48305610   -33.19262700
C       -9.46951010   -11.64305690   -33.44962690
H       -9.08251090   -11.16705610   -32.54062650
H       -8.64351080   -11.70905690   -34.16862870
H      -10.37851050   -11.11205670   -33.75762560
C      -10.63651080   -13.24605660   -31.90962790
O      -11.83251090   -13.09005640   -31.98562810
N      -10.08051010   -13.57405660   -30.74962810
H       -9.07751080   -13.69905660   -30.81862640
C      -10.67351060   -13.73705670   -29.41162680
H      -11.72651100   -13.46105670   -29.35362820
C      -10.53451060   -15.19905660   -28.92162700
H       -9.47851090   -15.40405650   -28.74362750
C      -11.19251060   -15.34505650   -27.51762770
H      -11.25651070   -16.40705680   -27.25162700
H      -10.52151010   -14.90905670   -26.76662640
H      -12.18151090   -14.88905620   -27.38062670
C      -11.08251090   -16.26305580   -29.83762740
H      -12.16151050   -16.41605570   -29.87862780
H      -10.78851030   -16.01805690   -30.85862730
C      -10.22651100   -17.53805730   -29.61262700
H       -9.23151020   -17.17105670   -29.89262770
H      -10.17151070   -17.88805580   -28.57462690
H      -10.52851010   -18.34005740   -30.29662700
C       -9.85051060   -12.80405620   -28.53762820
O       -8.71151070   -13.00905610   -28.30462650
N      -10.56923269   -11.81851625   -28.00810745
H      -11.56351808   -11.81120690   -28.24219653
C      -10.10578899   -10.71985269   -27.16778881
H       -9.10033177   -10.43678509   -27.48371918
C      -11.03543931    -9.52010191   -27.43962045
H      -12.03943845    -9.74004496   -27.05302270
H      -10.67533303    -8.64680356   -26.88751567
C      -11.13961043    -9.16518966   -28.90753047
N      -10.17121775    -8.60966226   -29.70386455
C      -10.68559276    -8.56868175   -30.94826158
H      -10.16437693    -8.18984261   -31.81716669
N      -11.93466118    -9.06402176   -30.97947381
H      -12.50954387    -9.16510754   -31.81601907
C      -12.27552421    -9.44793873   -29.70389710
H      -13.20677462    -9.88881497   -29.38223303
C      -10.01734654   -11.13489695   -25.68491954
O      -10.61155567   -10.51484744   -24.81889190
N       -9.27678578   -12.20503900   -25.38237237
H       -8.81153157   -12.68552958   -26.14653725
C       -9.10814441   -12.72385620   -24.01615744
H      -10.08463191   -12.76645952   -23.53115925
H       -8.71968286   -13.73895243   -24.06903027
C       -8.14570676   -11.90630558   -23.13835570
O       -7.03826023   -11.60675287   -23.54418190
N       -8.54012179   -11.60859981   -21.89512834
H       -9.48504527   -11.85538562   -21.63117271
C       -7.77085082   -10.81408628   -20.91818302
H       -7.44268203    -9.89830472   -21.40536373
H       -8.43886588   -10.53125184   -20.10432294
C       -6.53083648   -11.48117112   -20.28910391
O       -6.15194138   -11.12850144   -19.18370823
N       -5.91363818   -12.47842248   -20.93762690
H       -6.20519112   -12.66630902   -21.89210081
C       -4.88225271   -13.33895279   -20.32627897
H       -5.26889472   -13.68431926   -19.37080076
C       -4.64174281   -14.58694358   -21.19455629
H       -4.47758792   -14.29591654   -22.23340159
H       -3.74733283   -15.09631969   -20.84068697
C       -5.75057760   -15.61870602   -21.12754942
O       -6.66907208   -15.53334750   -20.33787909
N       -5.64985030   -16.64329829   -21.93432198
H       -6.40514068   -17.32757539   -21.92875405
H       -4.82963951   -16.73342818   -22.53179297
C       -3.55491437   -12.63862870   -19.97324755
O       -2.76881052   -13.20201450   -19.22721458
N       -3.33713939   -11.41186246   -20.44787660
H       -4.03314377   -11.01810979   -21.06797942
C       -2.19903489   -10.54979665   -20.10242977
H       -1.27775349   -11.11285559   -20.24250224
C       -2.19829076    -9.35930537   -21.07127429
H       -1.40994906    -8.65295505   -20.78512710
H       -1.92585446    -9.71954071   -22.07162395
C       -3.52622391    -8.62849867   -21.15281629
C       -4.39137925    -8.87017725   -22.23667940
H       -4.09352924    -9.54459034   -23.02688403
C       -5.63411784    -8.21813269   -22.30704729
H       -6.28897105    -8.39865427   -23.14717125
C       -6.02338960    -7.33205621   -21.28780475
H       -6.97594409    -6.82202490   -21.34408675
C       -5.16547093    -7.09821780   -20.19967998
H       -5.46348589    -6.41725343   -19.41543244
C       -3.91455616    -7.73471621   -20.13628760
H       -3.25017680    -7.52625944   -19.30944890
C       -2.20059214   -10.04954395   -18.64574998
O       -1.19873294    -9.52999234   -18.18246497
N       -3.31441445   -10.19477698   -17.91957980
H       -4.13597031   -10.58328035   -18.37290298
C       -3.42066359    -9.81258433   -16.51080828
H       -3.02339787    -8.80029294   -16.41494031
C       -4.90937888    -9.77599291   -16.13505003
H       -5.43022688    -9.13411766   -16.84561424
H       -5.31368082   -10.78003073   -16.23779494
C       -5.20126289    -9.26730813   -14.71645044
H       -6.26815264    -9.37142639   -14.51678284
H       -4.67185190    -9.87882693   -13.98726159
C       -4.80307269    -7.80506977   -14.53535077
O       -3.68122801    -7.50044647   -14.18568752
N       -5.70943448    -6.87794799   -14.76714220
H       -5.46523086    -5.90365081   -14.59639008
H       -6.65624092    -7.12392636   -15.04822084
C       -2.58411664   -10.74178440   -15.60400283
O       -2.66086765   -11.96056215   -15.69915598
N       -1.77136093   -10.14751359   -14.72258831
H       -1.78200234    -9.13101253   -14.69633858
C       -0.69657794   -10.83615963   -13.98735291
H       -0.48172210   -11.79025889   -14.46556215
H        0.20542484   -10.22892944   -14.05063686
C       -0.95120897   -11.13107475   -12.50642153
O       -0.01594661   -11.41657885   -11.78716345
N       -2.17851040   -10.99205680   -12.00762750
H       -2.82551050   -10.53305630   -12.63862710
C       -2.43151040   -10.93705650   -10.56262680
H       -1.71551050   -10.26605610   -10.08662700
C       -3.91051050   -10.51405620   -10.34862710
H       -4.56251050   -11.37905690   -10.46662710
C       -4.35151050    -9.80205630    -9.05662730
H       -4.36451050   -10.44205670    -8.16562750
H       -3.78851060    -8.88705640    -8.83562760
H       -5.39951040    -9.49805640    -9.16462710
O       -4.33551070    -9.53105640   -11.29062750
H       -4.47651050    -8.71505640   -10.80562690
C       -2.18751050   -12.26605610    -9.82062720
O       -1.59751060   -12.16505620    -8.68062690
N       -2.31451060   -13.51905630   -10.47362710
C       -3.23351050   -13.86705680   -11.60862730
H       -2.75351050   -13.58605670   -12.55362700
H       -4.25751070   -13.50305650   -11.46462730
C       -3.25951050   -15.43705650   -11.60862730
H       -3.59351060   -15.90005680   -12.54562760
H       -3.98951050   -15.66905690   -10.82262710
C       -1.83651050   -15.78005700   -11.14662740
H       -1.15151050   -15.62305640   -11.98962690
H       -1.68351050   -16.79105570   -10.75162700
C       -1.61651050   -14.73505690   -10.00862690
H       -2.08451060   -15.01905630    -9.06562710
C       -0.14351050   -14.56305690    -9.61662770
O        0.36548950   -15.33005620    -8.81362720
N        0.54548950   -13.57805630   -10.15962700
H        0.06848950   -12.83605670   -10.65762710
C        1.96648940   -13.39805700    -9.77362730
H        2.39148950   -14.38205620    -9.57862760
C        2.82548950   -12.67105670   -10.87262730
H        2.37848950   -11.68605610   -11.00462720
C        4.28948930   -12.76705650   -10.50662710
H        4.85448930   -11.99005700   -11.03562740
H        4.46248960   -12.45005610    -9.47062680
H        4.61048940   -13.81105610   -10.60762690
C        2.60748960   -13.37405680   -12.25862690
H        3.17148950   -14.30605700   -12.25762750
H        1.54848950   -13.49605660   -12.48762700
C        3.07348940   -12.46605680   -13.41062740
H        2.29448940   -11.70605660   -13.54962730
H        3.99048950   -11.91105650   -13.17462730
H        3.20848940   -13.10905650   -14.28962710
C        2.08048940   -12.56305690    -8.46662710
O        2.66748950   -13.04405690    -7.53462740
N        1.57848940   -11.30305670    -8.46162700
H        1.08048950   -11.01105690    -9.29462720
C        1.85048950   -10.35005660    -7.39162730
H        2.93648960   -10.28605650    -7.31562710
H        1.44348940    -9.38505650    -7.69362740
C        1.26648950   -10.91805650    -6.03662730
O        1.91548940   -10.82805630    -5.03362750
N        0.16748950   -11.72705650    -6.10362720
H       -0.35751050   -11.70705700    -6.96962740
C       -0.54551050   -12.31705670    -4.97662730
H       -0.51451050   -11.66505620    -4.10362720
C       -2.03951050   -12.58105660    -5.27862740
H       -2.05151060   -13.00905610    -6.28062730
C       -2.84451060   -13.50605680    -4.41162730
H       -2.32151060   -14.46805670    -4.33462720
H       -2.96351050   -13.18105700    -3.37062740
H       -3.86451050   -13.67605690    -4.77562710
C       -2.79251050   -11.26005650    -5.42362740
H       -3.88051060   -11.39505670    -5.44962740
H       -2.52551050   -10.62405680    -4.57062720
H       -2.51251050   -10.75405690    -6.35562710
C        0.13548950   -13.52305700    -4.44762710
O        0.40248950   -13.62505630    -3.27462720
N        0.65048940   -14.46005630    -5.28962710
H        0.51148950   -14.30805680    -6.28162720
C        1.49948940   -15.56605630    -4.84962750
H        1.02448950   -16.00005720    -3.96962740
C        1.87448940   -16.61405560    -5.97062730
H        2.45348950   -17.37105560    -5.44162750
H        1.01048950   -17.13805580    -6.37962720
O        2.74548940   -16.16005710    -6.97762730
H        2.18648960   -15.69405650    -7.60462710
C        2.79548950   -15.00505640    -4.25462720
O        3.27748940   -15.62405680    -3.31862740
N        3.37348940   -14.01705650    -4.86362740
H        2.98248960   -13.64305690    -5.71962740
C        4.65548940   -13.44805620    -4.43662740
H        5.38648940   -14.24205680    -4.28062730
C        5.29248950   -12.58205700    -5.55162720
H        4.49048950   -11.88305660    -5.78862710
H        6.12648960   -12.05405620    -5.09062720
C        5.82948920   -13.38905620    -6.73562720
H        5.27848960   -14.27905650    -7.04062750
H        5.81048970   -12.66405680    -7.54962730
S        7.55948930   -13.86005690    -6.53662730
C        7.55748940   -15.46905610    -5.69562720
H        8.56848910   -15.68905640    -5.32962750
H        6.85548930   -15.54905700    -4.85662750
H        7.21248960   -16.22205730    -6.41562750
C        4.52048970   -12.71105670    -3.14062740
O        5.36248970   -12.92205620    -2.31762720
N        3.49948950   -11.86505700    -2.99862720
H        2.91848950   -11.53905680    -3.76162720
C        3.21748950   -11.22305680    -1.74662730
H        4.09548950   -10.66605660    -1.41662730
C        2.02248950   -10.31605630    -1.92862730
H        1.19548950   -10.80405620    -2.44462730
H        1.61148940   -10.07905670    -0.94762730
C        2.34248950    -8.95505620    -2.66562720
O        3.45948960    -8.67805670    -3.03162720
O        1.39048950    -8.19805620    -2.69662740
C        3.02848940   -12.23205660    -0.52362730
O        3.74548940   -12.08305640     0.46137270
N        2.27948950   -13.35305690    -0.74462730
H        1.86348950   -13.52105620    -1.65262720
C        2.09448960   -14.37705610     0.25937270
H        1.94548950   -13.93105700     1.24237280
C        0.73648950   -15.05905630    -0.02162730
H        0.86248950   -15.45805640    -1.02762720
H        0.57748950   -15.90805630     0.64537270
C       -0.38051050   -14.09005640     0.24437270
O       -0.62751050   -13.64405630     1.33537270
N       -1.21251060   -13.73305610    -0.71662730
H       -1.97051050   -13.08105660    -0.55362730
H       -1.02851060   -14.06605630    -1.65462730
C        3.39448950   -15.24405670     0.36037270
O        3.74648950   -15.59605690     1.45137270
N        4.13848920   -15.52205660    -0.71262730
H        3.78448940   -15.08105660    -1.55262730
C        5.41548970   -16.19205670    -0.61562730
H        5.33248950   -17.21705630    -0.25562730
C        5.91448930   -16.37705610    -2.05762720
H        5.84848930   -15.41605660    -2.56662730
C        7.39548970   -16.89205740    -2.04162720
H        7.62848950   -17.63305660    -1.26662730
H        7.63848920   -17.28805730    -3.03562740
H        8.17548940   -16.12705610    -1.93562730
O        5.33748960   -17.40105630    -2.76662730
H        4.40848970   -17.18605610    -2.87762740
C        6.46048930   -15.40405650     0.25937270
O        7.08948950   -15.94605640     1.14437270
N        6.62848950   -14.15305610    -0.00262730
H        6.05048940   -13.75405690    -0.73162730
C        7.46748920   -13.17805670     0.75337270
H        8.48248960   -13.57605650     0.75937270
C        7.37748960   -11.88805680    -0.03462730
H        7.31048970   -12.09305670    -1.10262730
H        6.39748950   -11.42905620     0.09537270
C        8.46148970   -10.86005690     0.27437270
H        8.24648950   -10.45405670     1.26237270
H        9.44648930   -11.32605650     0.28637270
C        8.57248970    -9.75905610    -0.75262730
H        9.51148990    -9.25105670    -0.53362730
H        8.65748980   -10.27105620    -1.71162720
N        7.40248970    -8.86605640    -0.59862730
H        7.22148940    -8.45705700     0.30737270
C        6.37748960    -8.87605670    -1.44362720
N        6.28048940    -9.68105700    -2.39462730
H        6.99748950   -10.33705620    -2.66762730
H        5.43548970    -9.52605630    -2.92562720
N        5.47148940    -8.01505660    -1.26862730
H        5.33048960    -7.55405660    -0.38062730
H        4.71148970    -7.97605660    -1.93162730
C        7.07248930   -13.08905700     2.23737260
O        7.94548940   -13.28805640     3.04137280
N        5.80148940   -13.19005680     2.53337260
H        5.16148950   -12.90605640     1.80137280
C        5.39948940   -13.45805640     3.97337270
H        5.86448960   -12.63305660     4.51237250
C        3.88148950   -13.23805620     4.05637260
H        3.65548940   -12.24505620     3.66837260
H        3.40448950   -14.03705690     3.48837280
C        3.13948940   -13.31205650     5.42037250
H        3.34548950   -14.30405620     5.82237290
C        3.85448960   -12.21705630     6.27637290
H        4.92048930   -12.46105670     6.37237260
H        3.82348940   -11.27005670     5.72337290
H        3.42848940   -12.18305680     7.28737260
C        1.59848950   -13.22605610     5.45037270
H        1.23548950   -12.20705700     5.26637270
H        1.24848950   -14.01405620     4.77337270
H        1.35448940   -13.52405640     6.47737260
C        5.86548950   -14.79005620     4.52437260
O        6.34348960   -14.84105680     5.66637280
N        5.76548960   -15.89605620     3.74037270
H        5.37248950   -15.93405630     2.80737280
C        6.09148930   -17.24905590     4.11537270
H        5.65248970   -17.38305660     5.10437250
C        5.56648970   -18.32405660     3.08837270
H        4.47748950   -18.22305680     3.00237270
H        5.99848940   -18.24305730     2.08337280
H        5.85848950   -19.33605580     3.39537260
C        7.59748940   -17.29905700     4.44937280
O        7.91548970   -17.84805680     5.50937270
N        8.42548940   -16.76705740     3.58037280
H        8.00148960   -16.35005570     2.76037260
C        9.87348940   -16.47105600     3.84537270
H       10.40448950   -17.40705680     4.01937290
C       10.38048930   -15.73205660     2.52637270
H        9.63048930   -14.96705630     2.32737280
C       11.82248970   -15.13105680     2.66337280
H       12.01648900   -14.34305670     3.40137270
H       12.53048990   -15.91305640     2.96437260
H       12.11248970   -14.55205630     1.77837280
C       10.68348980   -16.66205600     1.30837270
H       11.69148920   -17.07605740     1.30537270
H        9.99448970   -17.50605580     1.27437270
C       10.50148960   -15.82205680    -0.01862730
H        9.55948930   -15.26105690    -0.04762730
H       11.30948930   -15.10105610    -0.19262730
H       10.50548930   -16.48105620    -0.89562730
C       10.24748990   -15.56605630     5.05037260
O       11.27148910   -15.86105630     5.72737260
N        9.39748950   -14.60505680     5.36837290
H        8.54448990   -14.54205610     4.82637260
C        9.62448980   -13.69705680     6.59437270
H       10.67548940   -13.41205690     6.53837250
C        8.64848900   -12.49005700     6.57037260
H        9.00848960   -11.82305620     5.77737280
H        7.62148950   -12.82605650     6.37937260
H        8.68648910   -11.96805670     7.53537270
C        9.39048960   -14.46705630     7.92637250
O       10.15748980   -14.29705620     8.92837240
N        8.36848930   -15.28205680     7.91337250
H        7.77048970   -15.17205620     7.10337260
C        7.99448970   -16.22805600     9.00437260
H        8.10348990   -15.77305700     9.98937230
C        6.58048960   -16.69105720     8.68537240
H        6.28348970   -17.46305660     9.40637300
H        5.88748930   -15.84605690     8.58437250
H        6.67448950   -17.20905690     7.72237250
C        9.00648980   -17.45105740     9.00337310
O        9.47848990   -17.79605670    10.08137230
N        9.49148940   -17.97905730     7.88837290
H        9.16048910   -17.74105640     6.96137290
C       10.58848950   -19.00405690     7.88837290
H       10.26648900   -19.88105580     8.44937230
C       10.98648930   -19.40105630     6.45737270
H       11.01648900   -18.53505710     5.79637290
C       12.26848980   -20.18905640     6.28137250
H       13.15648940   -19.54905700     6.36437270
H       12.42648980   -20.87705610     7.12037280
H       12.26948930   -20.69005580     5.30537270
C        9.79248910   -20.26905630     6.04137280
H        9.89548970   -21.27605630     6.44537260
H        8.82348920   -19.91405680     6.39137270
C        9.60148910   -20.33805660     4.54837270
H        8.84848980   -21.12905690     4.44237280
H        9.08148960   -19.42105670     4.24437280
H       10.51048950   -20.60505680     3.99537280
C       11.78648950   -18.33305740     8.59637260
O       12.37448980   -18.86205670     9.53337290
N       12.07648940   -17.13405610     8.10937310
H       11.58748910   -16.66605570     7.35537290
C       13.30848980   -16.50905610     8.75237270
H       14.24448970   -17.01505660     8.51437280
H       13.44748970   -15.63305660     8.11937240
C       13.18148990   -16.07005690    10.25037290
O       14.13948920   -16.26805690    10.98837280
N       11.94648930   -15.85905650    10.73837280
H       11.11948970   -15.93905640    10.15837290
C       11.66648960   -15.51905630    12.17137240
H       12.23648930   -14.66205690    12.53137300
C       10.13648990   -15.22005650    12.24937250
H        9.91848950   -14.42805670    11.53237250
H        9.54748920   -16.09705730    11.98137280
C        9.59148980   -14.89405630    13.64237310
H        8.51348970   -14.74005700    13.59637260
H        9.63448910   -15.74705700    14.31937310
C       10.22748950   -13.72605610    14.44237230
H        9.58848950   -13.62605670    15.31937310
H       11.18348980   -13.99505620    14.89237310
C       10.33748910   -12.37905690    13.62537290
H       11.09948920   -11.78705690    14.13237290
H       10.65648940   -12.55305670    12.59837250
N        9.11748980   -11.63205620    13.56737230
H        8.40948960   -12.17405700    13.09437270
H        8.69448950   -11.21605680    14.38437270
H        9.12048910   -10.79305650    13.00437260
C       12.09548950   -16.72805600    13.06737230
O       12.60248950   -16.46005630    14.13137250
N       11.92848970   -17.99205590    12.57137300
H       11.58948990   -17.97105600    11.61637310
C       12.32048990   -19.26405720    13.15037250
H       11.80648990   -19.34305570    14.10837270
C       11.67448900   -20.38005640    12.34837250
H       10.62348940   -20.17705730    12.14237310
H       12.26548960   -20.46505740    11.43637280
C       11.71148970   -21.83805660    13.05137250
H       12.66948990   -22.21005630    13.41337300
C       10.81048970   -21.87905690    14.35837270
H       10.52248950   -22.88805580    14.67637250
H       11.23848920   -21.30305670    15.18837260
H        9.81648920   -21.46805570    14.14337250
C       10.98148920   -22.81405640    12.10937310
H       11.29048920   -23.84605600    12.31937310
H        9.88748930   -22.76505660    12.03837300
H       11.39048960   -22.62705610    11.10937310
C       13.86848930   -19.41505620    13.22737310
O       14.40848920   -19.50905610    14.32837300
N       14.58048920   -19.40905570    12.10137270
H       14.11148930   -19.22805600    11.22137260
C       16.05448910   -19.58705710    12.17437270
H       16.28748890   -20.50905610    12.70737270
C       16.58548930   -19.83605580    10.72537230
H       17.66248890   -19.95305630    10.84537320
H       16.22249030   -20.80805590    10.39137270
C       16.24948880   -18.69605640     9.77037240
H       15.18348980   -18.46905710     9.77537250
H       16.78448870   -17.84405710    10.19037250
S       16.93048860   -18.92305560     8.15237240
C       15.66948990   -20.06705670     7.48637290
H       15.65648940   -20.19005580     6.39637280
H       15.85348990   -21.05905720     7.91737270
H       14.65448950   -19.75605580     7.76137260
C       16.80748940   -18.38705640    12.92837240
O       17.73349000   -18.67805670    13.61537270
N       16.23948860   -17.14805600    12.95137310
H       15.38548950   -16.99805640    12.42637250
C       16.69048880   -16.04505730    13.82737260
H       17.73649020   -15.83005620    13.60837270
C       15.88648990   -14.83705620    13.45837310
H       16.41648860   -14.44505690    12.58137230
H       14.83448980   -14.98705670    13.18637280
C       15.84448910   -13.78005700    14.48537250
C       14.67848970   -13.72405620    15.30537220
H       13.93648910   -14.50805660    15.26137260
C       14.48648930   -12.66505620    16.17337230
H       13.63748930   -12.73705670    16.83637240
C       15.52948950   -11.70805640    16.32437320
H       15.38948920   -10.91405680    17.04237370
C       16.68548970   -11.69605640    15.48537250
H       17.46249010   -10.97105690    15.67737290
C       16.81348990   -12.76105690    14.53937240
H       17.67049030   -12.74405670    13.88137250
C       16.67749020   -16.45805740    15.30037310
O       17.62848850   -16.34605600    16.03237340
N       15.52348900   -16.87505720    15.76737310
H       14.79648970   -16.93105700    15.06437300
C       15.27748970   -17.30605700    17.18037220
H       15.71148970   -16.66205600    17.94537350
C       13.70048900   -17.46605680    17.35737230
H       13.33048920   -18.29805560    16.74737360
H       13.48548980   -17.57805630    18.42737200
H       13.12948990   -16.57105640    17.07837300
C       16.11648940   -18.56305690    17.53437230
O       16.65649030   -18.64205740    18.62937360
N       16.10748860   -19.59805680    16.69137190
H       15.57548900   -19.53205680    15.83237270
C       16.84248920   -20.85205650    16.90037350
H       16.51848980   -21.24105640    17.86637310
C       16.64748950   -21.84405710    15.81237320
H       16.92548940   -21.31005670    14.90437320
H       17.40748980   -22.60805700    15.97437290
C       15.21148970   -22.46805570    15.80737300
H       15.07148930   -22.94105720    16.77937320
H       14.41048910   -21.74705700    15.64237310
C       15.09148980   -23.61005590    14.84137250
O       15.71948910   -23.63305660    13.76937290
N       14.16348930   -24.49805640    14.89437290
H       14.11648940   -25.06705670    14.05837250
H       13.53348920   -24.50205610    15.68737320
C       18.37348940   -20.55005650    16.97437290
O       18.93148990   -21.01905630    17.96037290
N       18.94548990   -19.70105740    16.16837310
H       18.38748930   -19.35005570    15.39837270
C       20.34848980   -19.25505640    16.28337290
H       20.97748950   -20.14305690    16.21437260
C       20.64448930   -18.31105610    15.10037230
H       20.41749000   -18.76705740    14.12837310
H       20.00448990   -17.42105670    15.04837230
C       22.13249020   -17.83705710    15.14337250
C       22.43648910   -16.68105700    15.91637230
H       21.72348980   -16.22505570    16.58737180
C       23.68148990   -16.13805580    15.74237250
H       23.97548870   -15.28205680    16.33237270
C       24.58248900   -16.59505650    14.76337240
H       25.52548980   -16.11705590    14.54337310
C       24.32748990   -17.76705740    14.10437300
H       24.93449020   -18.12705610    13.28637310
C       23.09548950   -18.39205740    14.20937250
H       22.76948930   -19.09805680    13.45937250
C       20.58648870   -18.51305580    17.62937360
O       21.49648860   -18.76805690    18.37137220
N       19.64348980   -17.60305600    18.01737210
H       18.80748940   -17.49805640    17.45537190
C       19.69948960   -16.87305640    19.26437190
H       20.55548860   -16.21005630    19.13937190
C       18.49248890   -15.91105650    19.30037310
H       17.52648930   -16.39105610    19.14537240
H       18.46048930   -15.35805610    20.23937230
O       18.64348980   -14.96205620    18.28037260
H       18.58848950   -15.50405690    17.48937230
C       19.76449010   -17.65705680    20.56037330
O       20.50148960   -17.39805600    21.51537320
N       19.00648880   -18.72305680    20.61537360
H       18.42948910   -18.94405750    19.81337360
C       19.14949040   -19.79705620    21.69537350
H       19.07848930   -19.25405690    22.63737300
C       17.84749030   -20.75105670    21.65337180
H       17.00648880   -20.05805590    21.62837220
H       17.84449010   -21.27305600    20.69637300
C       17.86849020   -21.62205700    22.88537220
H       18.69548990   -22.32905580    22.82937240
H       18.19548990   -20.98105620    23.70437240
C       16.51848980   -22.35705570    23.32437320
O       15.91148950   -23.15905570    22.57837300
O       16.11948970   -22.08805660    24.48137280
C       20.43848990   -20.51205640    21.67037200
O       21.10948940   -20.58605580    22.67137340
N       20.94448850   -20.97005650    20.49537280
H       20.30648990   -21.03905680    19.71137240
C       22.16349030   -21.77105710    20.33337210
H       21.95948980   -22.71405600    20.84037210
C       22.31649020   -22.06605720    18.86337280
H       21.66248890   -22.90005680    18.60937310
H       22.02748870   -21.20405580    18.26137350
C       23.71949010   -22.43205640    18.36637310
H       24.49448970   -21.76505660    18.74637220
C       24.08148960   -23.81905750    18.95237350
H       23.66848950   -24.05805590    19.93937300
H       23.64548870   -24.63405610    18.36237340
H       25.17348860   -23.91905590    18.92437360
C       23.73048970   -22.52105710    16.84337230
H       23.31848910   -21.64405630    16.33037190
H       24.77048870   -22.68505670    16.53337290
H       23.17148970   -23.43005560    16.58937260
C       23.38748930   -21.06405640    20.79637340
O       24.28348920   -21.63705640    21.38137250
N       23.49848940   -19.70605660    20.59537320
H       22.78948970   -19.16005710    20.11837200
C       24.67049030   -18.93305590    21.03937340
H       25.50749020   -19.62505720    20.95237350
C       25.10048870   -17.83005710    20.13237190
H       26.00848960   -17.35505680    20.50637250
C       25.25448990   -18.44005580    18.73837280
H       24.30249020   -18.60205650    18.21737290
H       25.85548970   -17.79605670    18.08337210
H       25.82148930   -19.37905690    18.77137180
C       24.01848980   -16.78905680    20.06337360
H       23.88448910   -16.28205680    21.02737240
H       24.26749040   -16.03505710    19.30637360
H       23.03149030   -17.21105580    19.83837320
C       24.58248900   -18.53305630    22.50237270
O       25.57948880   -18.11105730    23.10637280
N       23.32848930   -18.63605690    23.10337260
H       22.56148910   -18.90805630    22.49937250
C       23.12848850   -18.20005610    24.54837230
H       23.79048920   -17.33605580    24.60637280
C       21.64348980   -17.74605560    24.81137280
H       21.49148940   -17.05905720    23.97837260
H       20.94849010   -18.58305740    24.73737340
C       21.35248950   -16.96305660    26.04337310
O       21.99248890   -17.14405630    27.06037330
N       20.23748970   -16.24505620    26.04937360
H       19.92248920   -15.80405620    26.90537260
H       19.61648940   -16.26605610    25.24937250
C       23.56948850   -19.27405740    25.60837360
O       22.99248890   -20.36805730    25.67837330
N       24.44849010   -18.93805690    26.52537350
H       24.93048860   -18.05205730    26.43137360
C       25.07448960   -19.94805720    27.40137290
H       25.27648930   -20.82005690    26.78037260
C       26.47748950   -19.52405740    27.90237240
H       27.04148860   -20.34105680    28.35237310
H       27.03448870   -19.53205680    26.96537210
C       26.58349040   -18.21205710    28.68337250
O       27.66548920   -17.98305700    29.22037320
O       25.58548930   -17.46605680    28.88037300
C       24.11849020   -20.48305700    28.54337310
O       24.43548970   -21.46905710    29.22137260
N       22.96848870   -19.78405570    28.75137330
H       22.95849040   -18.91105650    28.23837280
C       22.02248950   -20.12805750    29.80937190
H       22.57548900   -20.66005710    30.58337210
C       21.31748960   -18.89305690    30.27837180
H       20.77849010   -18.40505600    29.45737270
H       20.44348910   -19.14105610    30.89237210
C       22.13249020   -17.95205690    31.15737340
C       22.38549040   -16.63705640    30.71237180
H       21.96448900   -16.27905650    29.78437230
C       23.06048970   -15.71705630    31.51037220
H       23.20948980   -14.73305610    31.09037210
C       23.54549030   -16.10505680    32.78837200
H       24.14649010   -15.41905690    33.36637120
C       23.39148900   -17.39005660    33.22937390
H       23.74049000   -17.76605610    34.18037410
C       22.69048880   -18.34205630    32.37537380
H       22.45048900   -19.32305720    32.75837330
C       21.08948900   -21.18205640    29.19737240
O       20.39848900   -21.80205730    29.95637320
N       20.91749000   -21.36805730    27.88237190
H       21.45048900   -20.79405590    27.24137310
C       19.79949000   -22.14105610    27.24937250
H       19.32548900   -22.65805630    28.08437350
C       18.76548960   -21.08905600    26.76537320
H       19.41248890   -20.39705660    26.21237180
H       18.04249000   -21.48805620    26.04137230
C       18.06848910   -20.48705670    27.87237360
C       17.19248960   -21.25305750    28.57537270
H       16.92248920   -22.24405670    28.24337200
C       16.60948940   -20.67705730    29.73737340
H       15.87348940   -21.12805750    30.38637350
C       17.00049020   -19.37405590    30.16337200
O       16.37948990   -18.71905710    31.20837210
H       16.56649020   -17.77805710    31.22537230
C       17.95948980   -18.67705730    29.39337350
H       18.20248990   -17.71105580    29.81137280
C       18.41548920   -19.19505690    28.19637300
H       19.12148860   -18.62805750    27.60737230
C       20.31748960   -23.14605710    26.15037350
O       19.57248880   -24.09205630    25.86837200
N       21.53048900   -22.92905620    25.63237190
H       22.16948890   -22.21305660    25.95737270
C       22.11648940   -23.69105720    24.54237370
H       21.48448940   -23.81405640    23.66337200
C       23.29848860   -22.88905720    23.88437270
H       23.62448880   -23.32005690    22.93737220
H       22.93048860   -21.95005610    23.47037320
C       24.55249020   -22.61005590    24.69737240
O       24.61849020   -22.99205590    25.82737350
N       25.43848990   -21.90205570    24.10537340
H       26.33148960   -21.67905620    24.52837180
H       25.10149000   -21.71405600    23.16837310
C       22.56248860   -25.14905740    24.84537320
O       23.37848850   -25.69305610    24.11337280
N       22.04448890   -25.80905720    25.84537320
H       21.36248970   -25.35005570    26.43637280
C       22.40848920   -27.19305610    26.36037250
H       21.96048930   -27.32205580    27.34637260
C       21.74548910   -28.27605630    25.52837180
H       21.80949020   -28.14505580    24.44837190
H       22.15448950   -29.26405720    25.73937230
C       20.23948860   -28.36705590    25.83537290
O       19.84749030   -29.20005610    26.60137180
N       19.54448890   -27.42105670    25.26637270
H       18.54848860   -27.49705700    25.43537330
H       19.97848890   -26.57905580    24.90737340
C       23.93048860   -27.39605710    26.59037210
O       24.52948950   -28.16505620    25.97037320
N       24.55249020   -26.64905740    27.47237210
H       24.02948950   -25.91505620    27.93637280
C       25.98548890   -26.78605650    27.81137280
H       26.27048870   -26.28305630    28.73437310
H       26.13249020   -27.86405560    27.88737300
C       26.91548920   -26.18205640    26.74137310
O       28.11348920   -26.25905610    27.02337270
N       26.52748870   -25.66805650    25.59437180
H       25.59749030   -25.85605620    25.23937230
C       27.50749020   -25.07405660    24.65037350
H       28.27648930   -25.82005690    24.45237350
C       26.79648970   -24.79705620    23.27737240
H       25.78448870   -24.42305560    23.42937280
H       27.40848920   -24.04605670    22.77737240
C       26.71348950   -25.96705630    22.31937220
H       26.26749040   -26.78005600    22.89037320
C       25.78849030   -25.74505620    21.11837200
H       25.49349020   -26.65805630    20.58537290
H       24.89249040   -25.26005740    21.52437210
H       26.20149040   -25.12305640    20.31537250
C       28.06348990   -26.33105660    21.70337300
H       28.81148910   -26.71805570    22.40737340
H       27.91648860   -27.12905690    20.96537210
H       28.60248950   -25.44505690    21.34537320
C       28.12348940   -23.73805620    25.13637350
O       27.55949020   -23.10005570    25.99737360
N       29.33448980   -23.36505700    24.74737360
C       30.22949030   -24.12405590    23.89937210
H       29.90349010   -23.94505690    22.86737250
H       30.15048980   -25.21405600    23.99637220
C       31.65349010   -23.63705640    24.25537300
H       32.29948810   -23.79605670    23.38337330
H       32.02449040   -24.22105600    25.10637280
C       31.48748970   -22.20305630    24.55037310
H       31.58349040   -21.48705670    23.72437290
H       32.24448780   -21.96205710    25.30737300
C       30.05448910   -22.15205570    25.12437250
H       30.11149020   -22.39605710    26.18537330
C       29.35348890   -20.84805680    24.71937180
O       28.83248900   -20.81605720    23.62837220
N       29.38949010   -19.75105670    25.47337340
H       30.06748960   -19.75405690    26.22537230
C       28.95448880   -18.44505690    25.06637190
H       27.86549000   -18.41905590    25.04137230
C       29.35248950   -17.41105650    26.11837200
H       29.25248910   -17.76305580    27.14537240
H       30.41349030   -17.18205640    26.01737210
O       28.63148880   -16.22705650    26.05737300
H       27.84148980   -16.32705690    26.59337230
C       29.53149030   -18.03005600    23.72337340
O       30.69548990   -18.29705620    23.46337320
N       28.74148940   -17.36305620    22.87137220
H       27.77548980   -17.15505600    23.09237290
C       29.20549010   -16.84305570    21.62837220
H       28.33648870   -16.62705610    21.00537300
C       30.05648990   -15.59705640    21.83637240
H       31.08349040   -15.91405680    22.01737210
H       30.07548900   -14.91305640    20.98737340
C       29.48048970   -14.64005660    22.90937230
O       28.33349040   -14.33205700    23.09937290
N       30.35149000   -14.13105680    23.72537230
H       30.10548970   -13.57905670    24.53837200
H       31.25448990   -14.59005640    23.72637180
C       29.91349030   -17.85805700    20.65137290
O       30.68848990   -17.41905590    19.82337190
N       29.66049000   -19.17505650    20.83237270
H       29.07048990   -19.45805740    21.60537340
C       30.28549000   -20.28705600    20.04337310
H       30.18548970   -21.20105740    20.62837220
C       29.45149040   -20.41605570    18.75337220
H       29.38949010   -19.45005610    18.25337220
H       30.10948940   -21.03105740    18.13837240
C       28.16148950   -21.25705720    18.79937360
H       27.50648880   -20.92305560    19.60437200
C       27.38648990   -21.05105590    17.51137350
H       26.42449000   -21.56005670    17.65037350
H       27.22249030   -20.00105670    17.24237250
H       28.00448990   -21.52205660    16.73737340
C       28.36248970   -22.77205660    18.92837330
H       29.08648870   -23.17305560    18.20837210
H       28.63748930   -23.10005570    19.93837360
H       27.40948870   -23.28405570    18.74937250
C       31.84148980   -20.19805720    19.90437320
O       32.44149020   -20.58305740    18.93937300
N       32.43449020   -19.58305740    20.93637280
H       31.89848900   -19.04105570    21.60237310
C       33.82448960   -19.42205620    20.98037340
H       34.19149020   -18.97805600    20.05537220
C       34.04148860   -18.44905660    22.19137190
H       33.47348790   -18.78205680    23.06037330
H       35.11948780   -18.38005640    22.33037190
O       33.68449020   -17.14905740    21.77737240
H       34.08848950   -16.93705560    20.93337250
C       34.54848860   -20.76605610    21.29237370
O       34.08049010   -21.52305600    22.07337190
N       35.71648790   -20.95305630    20.65337180
H       36.09848790   -20.22005650    20.06837270
C       36.63748930   -22.11205670    20.96137240
H       36.17348860   -22.83005710    21.63937190
H       36.64249040   -22.70305630    20.04537200
C       38.11148830   -21.93405720    21.27237320
O       38.89648820   -22.88705640    21.30837250
N       38.49848940   -20.72605710    21.57337190
H       37.79148860   -20.01205640    21.45037270
C       39.81449130   -20.25205610    21.94037250
H       40.57349010   -20.35505680    21.16537280
H       39.69948960   -19.18305590    22.12037280
C       40.43349080   -20.72505570    23.25237270
O       39.75548930   -21.35805700    24.00437360
N       41.76448820   -20.67005730    23.54837230
H       42.46949010   -20.26905630    22.94137190
C       42.37948990   -21.05005650    24.88237190
H       42.29948810   -22.12005620    25.07337190
C       43.88848880   -20.81605720    24.76137350
H       44.12448880   -21.45905690    23.91337200
H       44.03648760   -19.76005740    24.53237340
C       44.58549120   -21.26105690    26.03637310
H       44.51649090   -20.43905640    26.75037190
H       44.10149000   -22.17005730    26.39437290
C       46.03548810   -21.57105640    25.75837330
H       46.13648990   -22.36805730    25.02237320
H       46.51148990   -20.71005630    25.28937340
N       46.73748780   -21.93705560    26.97237210
H       46.88449100   -22.91905590    27.15737340
C       47.03149030   -21.15105630    27.98737340
N       47.06348800   -19.84105680    27.88537220
H       46.86948780   -19.45705600    26.97237210
H       47.40048980   -19.17905620    28.57037350
N       47.29648970   -21.66105650    29.18137360
H       47.43848800   -22.65605740    29.28037260
H       47.55448910   -21.00805660    29.90737340
C       41.73949050   -20.26505660    26.01937290
O       41.56748960   -20.89005660    27.05637360
N       41.34848790   -19.05205730    25.78437230
H       41.52848820   -18.71905710    24.84437180
C       40.85749050   -18.15105630    26.85537340
H       40.69248960   -18.67305560    27.79837230
C       41.98249050   -17.19105720    27.13137250
H       42.87448880   -17.75105670    27.41637230
H       42.19248960   -16.60705570    26.23537250
C       41.80149080   -16.32205580    28.41637230
O       40.75148770   -16.31105610    29.00837330
N       42.80149080   -15.54705620    28.74637220
H       42.69348910   -15.01805690    29.60337260
H       43.66949080   -15.47205640    28.22937200
C       39.59648900   -17.32905580    26.39637180
O       39.70748900   -16.58805660    25.43237300
N       38.51948930   -17.41005710    27.21337320
C       38.30448910   -18.36205670    28.24437330
H       38.86449050   -17.99305730    29.11337280
H       38.70948790   -19.29705620    27.83837320
C       36.74948880   -18.40305710    28.50937270
H       36.50349040   -18.59805680    29.56137280
H       36.22248840   -19.17605590    27.93837360
C       36.41349030   -16.95305630    28.10237310
H       36.62448880   -16.28905680    28.94937320
H       35.35649110   -16.87005620    27.82237240
C       37.32249070   -16.53505710    26.98237230
H       36.84148790   -16.82505610    26.04837230
C       37.52248760   -15.05905630    27.09437180
O       36.83248900   -14.34405610    26.40637210
N       38.45748900   -14.63105680    27.86537360
H       39.04549030   -15.23705670    28.42437360
C       38.68249130   -13.14705660    27.97037320
H       37.84249110   -12.71305660    28.51137350
C       39.85548780   -12.97305680    28.88137250
H       39.69348910   -13.53405670    29.80137250
H       40.74049000   -13.40505700    28.41437340
O       40.06048970   -11.65905670    29.25937270
H       39.26749040   -11.23905660    29.60037230
C       38.84449010   -12.34705640    26.62837220
O       38.50448990   -11.17605690    26.62737270
N       39.38748930   -12.92205620    25.54037280
H       39.45748900   -13.92805670    25.63937190
C       39.69749070   -12.37105660    24.19037250
H       39.18848800   -11.41105650    24.10037230
C       41.22649000   -12.13505650    24.20237350
H       41.81549070   -13.03805640    24.36437230
H       41.50949100   -11.91905690    23.17237280
C       41.83348850   -11.10005660    25.18137360
H       41.43648910   -11.30305670    26.17537310
C       43.36349110   -11.21005630    25.27637290
H       43.73748780   -10.72305680    26.18637280
H       43.72048950   -12.24605660    25.22537230
H       43.92549130   -10.71805670    24.47437290
C       41.44049070    -9.65705680    24.76437190
H       41.78749080    -8.93405630    25.51337240
H       41.72348790    -9.41005610    23.73437310
H       40.34548950    -9.62905690    24.83137320
C       39.24049000   -13.36705680    23.07037350
O       39.93148800   -13.53005700    22.09537320
N       38.10548780   -13.95105650    23.36537360
H       37.63948820   -13.59505650    24.19037250
C       37.35448840   -14.73605630    22.39337350
H       37.48949050   -14.26505660    21.41937260
C       37.80249020   -16.17605590    22.36437230
H       38.85849000   -16.23605730    22.10337260
H       37.67848970   -16.65905570    23.33337210
C       36.94749070   -16.97805600    21.32437320
O       36.04248810   -16.44205670    20.62837220
O       37.31048970   -18.14605710    21.12837220
C       35.81948850   -14.55505660    22.60037230
O       35.18648910   -15.06705670    23.52337270
N       35.22848890   -13.75405690    21.65137290
H       35.82748790   -13.13205620    21.12137220
C       33.83649060   -13.47205640    21.43337250
H       33.18949130   -13.96105670    22.16237260
C       33.54549030   -11.97505660    21.62237360
H       34.06248860   -11.48905660    20.78637310
H       32.47649000   -11.73205660    21.58937260
C       34.18648910   -11.45705700    22.91937260
C       33.40549090   -11.49405670    24.05637360
H       32.35649110   -11.71905610    23.94137190
C       33.97048950   -11.27905650    25.33537290
H       33.33749010   -11.39605620    26.20337300
C       35.34349060   -10.90605640    25.50037190
O       35.89348980   -10.54805660    26.71037290
H       36.83348850   -10.73005680    26.78037260
C       36.07048800   -10.73305610    24.27837180
H       37.10348890   -10.43405630    24.38037300
C       35.49948880   -11.00305650    23.02337270
H       36.09548950   -10.96305660    22.12237360
C       33.34748840   -13.93705650    20.08937260
O       32.30249020   -13.57605650    19.62837220
N       34.24348830   -14.66905690    19.41437340
H       35.02048870   -15.02005670    19.96137240
C       33.86148830   -15.64905640    18.41437340
H       34.80548860   -15.83105660    17.90037350
H       33.56048970   -16.60205650    18.85037230
C       32.90248870   -15.10305690    17.32137300
O       33.33148960   -14.50605680    16.33037190
N       31.60149000   -15.51605610    17.44237330
H       31.33049010   -15.99705700    18.29137230
C       30.47748950   -15.05405620    16.56637190
H       30.76848980   -15.02605630    15.51637270
C       29.23748970   -16.03805730    16.57537270
H       29.03549000   -16.18205640    17.64437290
H       28.41548920   -15.42405700    16.18537330
C       29.35948940   -17.38205720    15.81937310
C       28.42948910   -17.74205590    14.81137280
H       27.58749010   -17.17005730    14.45137310
C       28.57748990   -18.95705600    14.13737300
H       27.92348860   -19.21805570    13.31837270
C       29.55848880   -19.87605670    14.54937270
H       29.71048930   -20.82605740    14.05737300
C       30.48649020   -19.57405660    15.50137230
H       31.29848860   -20.24705700    15.73337270
C       30.39949040   -18.32405660    16.16037180
H       30.95849040   -18.14205740    17.06637190
C       29.92449000   -13.67105670    16.88337330
O       29.27048870   -13.18505670    15.96037290
N       30.13549040   -12.94005680    18.04537200
H       30.82748990   -13.38105680    18.63937190
C       29.26749040   -11.74605660    18.46737290
H       28.33848950   -12.19405650    18.81937220
C       29.95149040   -10.94305610    19.63237190
H       30.16848950   -11.61405660    20.46337320
H       30.90848920   -10.61905670    19.22237210
C       29.16548920    -9.80805680    20.23237230
H       29.86849020    -9.24705700    20.84837340
H       28.84049030    -9.18305680    19.40037350
C       27.95849040   -10.24805640    21.03737260
H       27.40649030    -9.49005700    21.59237290
H       27.19548990   -10.54605670    20.31837270
C       28.20849040   -11.31705670    22.09237290
H       28.62748910   -12.16605660    21.55137250
H       28.87048910   -10.96905610    22.88537220
N       26.92948910   -11.70405670    22.64137270
H       26.95648960   -12.48505690    23.28137210
H       26.28648950   -10.95405670    22.84937290
H       26.34449010   -12.13605690    21.93937300
C       28.87549020   -10.73705670    17.33937260
O       27.74148940   -10.28205680    17.44337270
N       29.57748990   -10.49905680    16.20937350
H       30.40649030   -11.07005690    16.09337230
C       28.89048960    -9.67505650    15.20137310
H       28.41648860    -8.76305680    15.56237320
H       29.67848970    -9.36905670    14.51337240
C       27.81748960   -10.41905690    14.38537310
O       26.81048970    -9.90105630    13.92137240
N       27.97748950   -11.71805670    14.15437320
H       28.80048940   -12.11205670    14.59437270
C       27.02248950   -12.57205680    13.44237230
H       26.91349030   -12.20205690    12.42237280
C       27.71549030   -13.94005680    13.40337280
H       27.95948980   -14.33405690    14.39737220
H       27.06148910   -14.65105630    12.88437270
H       28.68748860   -13.92505650    12.89337250
C       25.66049000   -12.62305640    14.15437320
O       24.66148950   -12.64805700    13.42337230
N       25.58749010   -12.67005630    15.50337310
H       26.42948910   -12.58305640    16.06037330
C       24.38648990   -12.39805700    16.26437190
H       23.69348910   -13.22005650    16.07937240
C       24.73349000   -12.44205670    17.81937220
H       25.28348920   -11.52705670    18.03637310
H       23.80148890   -12.46105670    18.38437270
C       25.66648860   -13.66105650    18.22437290
H       25.16248890   -14.58005620    17.92437360
H       26.62048910   -13.62405680    17.69937320
C       26.03248980   -13.67905620    19.74737360
O       25.61149020   -12.72305680    20.45037270
O       26.77948950   -14.60105610    20.14037320
C       23.57649040   -11.11905670    15.84937290
O       22.38249020   -11.16105650    15.59237290
N       24.26948930   -10.03505610    15.77337270
H       25.24948880   -10.09505650    16.02337270
C       23.71648980    -8.75505640    15.23637290
H       22.77149010    -8.47205640    15.70037270
C       24.77248950    -7.59405660    15.32137300
H       25.71348950    -7.86005640    14.83937260
C       24.45648960    -6.20605660    14.76237300
H       25.24648860    -5.44505640    14.72537230
H       24.19248960    -6.27705670    13.69937230
H       23.56148910    -5.82905670    15.27237220
C       24.96949010    -7.47305630    16.89437290
H       23.99748990    -7.31305650    17.36137200
H       25.52948950    -8.32805630    17.27337270
C       25.90848920    -6.35105660    17.31037330
H       26.83948900    -6.59505650    16.78337290
H       25.50049020    -5.40705630    16.92737200
H       26.08548930    -6.35905650    18.39337350
C       23.36849020    -8.85805610    13.75537300
O       22.26648900    -8.49605660    13.37237260
N       24.24148940    -9.43705650    12.89137270
H       25.15748980    -9.73705670    13.20437240
C       23.95248990    -9.57805630    11.49337290
H       23.84248920    -8.55805680    11.12437250
C       25.19348910   -10.16805650    10.94837280
H       25.11648940   -10.43605610     9.88737300
H       26.07248880    -9.52205660    11.06637290
H       25.45149040   -11.10505680    11.45737270
C       22.67848970   -10.38705640    11.24037270
O       21.90148930    -9.95905690    10.43837260
N       22.50948910   -11.52105620    11.90537260
H       23.21648980   -11.87205700    12.54037280
C       21.19149020   -12.18805690    11.93837260
H       21.06148910   -12.49005700    10.89937310
C       21.21949010   -13.49905680    12.87237260
H       22.15548900   -14.04805660    12.76837250
H       21.26348880   -13.23905660    13.93037220
C       19.96549030   -14.42405700    12.76837250
H       19.96549030   -15.14805700    13.58337310
H       19.12748910   -13.72905640    12.82637310
S       19.90848920   -15.50305650    11.28737260
C       20.59248920   -16.99405670    11.94337270
H       19.78748890   -17.63805580    12.31637290
H       21.24248890   -17.49505620    11.21537300
H       21.37248990   -16.78005600    12.68537240
C       20.05648990   -11.26905630    12.27037240
O       19.05148890   -11.42005630    11.59637260
N       20.10849000   -10.42705630    13.29937270
H       20.86849020   -10.55105690    13.95637230
C       19.01648900    -9.51805690    13.58737280
H       18.14848900   -10.17105670    13.67737290
C       19.29249000    -8.77305700    14.89337250
H       19.31248860    -9.40705680    15.78937240
H       20.26449010    -8.27205660    14.97137260
H       18.43548970    -8.12605670    15.11737250
C       18.73048970    -8.58305640    12.40237240
O       17.56248860    -8.32905670    12.14837270
N       19.75049020    -8.05505660    11.79837230
H       20.67449000    -8.31405640    12.12137320
C       19.64748950    -7.08205650    10.75237270
H       19.13848880    -6.15805670    11.02737240
C       21.07448960    -6.68305640    10.28437230
H       21.69448850    -6.27305650    11.08137230
H       21.53648950    -7.65005640    10.08837320
O       20.96249010    -5.89405630     9.14837270
H       20.77748870    -4.97705650     9.36037250
C       18.88748930    -7.67205670     9.53437230
O       17.88549040    -7.14705660     9.11337280
N       19.36348920    -8.82205680     9.02537250
H       20.16049000    -9.20305630     9.52137280
C       18.68748860    -9.58005620     8.01137260
H       18.59948920    -8.94005680     7.13337280
C       19.41848950   -10.95105650     7.79337260
H       19.47348980   -11.55205630     8.71037290
H       18.87048910   -11.51605610     7.02937270
C       20.90248870   -10.87205700     7.40737300
C       21.52548980    -9.71805670     6.84737250
H       20.82948880    -8.94605640     6.55437280
C       22.90048980    -9.68405630     6.60537290
H       23.40848920    -8.79805660     6.25437260
C       23.72348980   -10.78305630     7.00037290
O       25.11849020   -10.81405640     6.80037260
H       25.65349010   -11.29105660     7.43937250
C       23.15248870   -11.86405660     7.69937280
H       23.70149040   -12.71705630     8.07137300
C       21.73848920   -11.92105670     7.86737250
H       21.27048870   -12.85605620     8.13837240
C       17.30748940    -9.86505700     8.37037280
O       16.38348960    -9.52505680     7.65437270
N       17.09848980   -10.50605680     9.50837230
H       17.84148980   -10.98405650    10.00337310
C       15.71848960   -10.76005650     9.88137250
H       15.32348920   -11.27005670     9.00237270
C       15.66048910   -11.61005690    11.12537290
H       16.51148990   -12.27505680    11.27137280
H       15.62848950   -11.11505700    12.09537320
S       14.06148910   -12.55605700    10.98137280
H       14.33448980   -13.80205630    11.37937260
C       14.80248930    -9.60005660    10.06837270
O       13.61648940    -9.68705650     9.68937300
N       15.23448940    -8.40205670    10.54637240
H       16.20748900    -8.31005670    10.81437300
C       14.47548960    -7.19905660    10.80437280
H       13.57748990    -7.44005630    11.37537290
C       15.38548950    -6.19605640    11.62437250
H       16.32649040    -6.01205640    11.10537240
H       14.90848920    -5.22005650    11.52837280
O       15.60848900    -6.57305670    12.92637250
H       16.34348870    -7.18705650    12.98437310
C       14.16348930    -6.57805630     9.53537270
O       13.04348950    -6.21505640     9.19937230
N       15.15148930    -6.54405640     8.58637240
H       16.08648870    -6.76505660     8.90937230
C       14.99848940    -5.94605640     7.25037290
H       14.63848970    -4.91905640     7.19637250
C       16.36448860    -5.87905650     6.52437260
H       17.00548930    -5.16405630     7.03937290
H       16.83948900    -6.85705660     6.60837270
C       16.30348970    -5.55705640     5.02537250
H       15.73748970    -6.30005650     4.46237280
H       15.76348970    -4.62205650     4.87737270
C       17.70648960    -5.34705640     4.31237270
O       17.54549030    -5.13505650     3.08437280
O       18.83648870    -5.36305670     4.78837250
C       13.98548980    -6.78505660     6.48637290
O       13.13748930    -6.31505630     5.73037290
N       13.96348950    -8.12105660     6.66537280
H       14.74748990    -8.50505640     7.18037270
C       13.05948930    -9.03105640     5.95137260
H       13.00648980    -8.77905650     4.89237260
C       13.64248940   -10.43905640     6.15137290
H       14.55248930   -10.60805610     5.57537270
H       13.90048980   -10.56105610     7.20337250
C       12.67148970   -11.59005640     5.72937250
H       11.73248960   -11.52905650     6.28037260
C       12.50348950   -11.47105690     4.25337270
H       11.92948910   -10.56605630     4.02237270
H       13.41648960   -11.33605670     3.66037270
H       11.88648990   -12.33205700     3.96737270
C       13.30848980   -12.94105630     6.05637260
H       14.33248900   -13.11905670     5.70737270
H       13.37348940   -13.16105650     7.12937260
H       12.70548920   -13.77305700     5.67137290
C       11.58748910    -8.99105640     6.49237250
O       10.61148930    -9.17905620     5.76337290
N       11.38748930    -8.80405620     7.82437280
H       12.08048920    -8.70805640     8.55737300
C       10.07948970    -8.38105680     8.29337310
H        9.29948900    -9.13405610     8.18137260
C       10.08048920    -8.11105630     9.78537270
H       10.75148960    -7.28705640    10.03037260
H        9.08448980    -7.85605670    10.14637280
C       10.51248930    -9.25005630    10.63337230
H       11.59448910    -9.31705670    10.75037290
H       10.11548900    -9.02405640    11.62337300
C       10.09148980   -10.71505640    10.29337310
O        8.92648980   -11.04005620    10.04437260
N       10.99348930   -11.64805700    10.17437270
H       10.58748910   -12.48605630     9.77437310
H       11.98348900   -11.44005680    10.21837230
C        9.46748920    -7.11005640     7.60037280
O        8.25948910    -7.10905650     7.38737250
N       10.26548960    -6.05905680     7.25837280
H       11.26548960    -6.11505650     7.41237260
C        9.80148980    -4.92105670     6.43437290
H        8.95948980    -4.41505670     6.90637250
C       10.90948960    -3.88205650     6.46337270
H       10.72548960    -3.15605660     7.26537280
H       11.84548950    -4.33305640     6.81837270
C       11.13648990    -2.97105650     5.22837260
C       12.04248910    -3.36505650     4.25037290
H       12.63248920    -4.26605650     4.33237270
C       12.03948970    -2.62705660     3.00137280
H       12.68248940    -3.02005650     2.22737260
C       11.22748950    -1.48205650     2.75137280
H       11.18248940    -0.90505650     1.83937280
C       10.40648940    -1.05305650     3.87037280
H        9.70548920    -0.25605650     3.67237280
C       10.33448980    -1.85505650     5.02137280
H        9.72648910    -1.58205650     5.87137270
C        9.37948990    -5.24805640     4.96237280
O        8.40048980    -4.79705670     4.42037250
N       10.16648960    -6.03105640     4.26037260
H       11.02948950    -6.29705670     4.72037270
C       10.00348950    -6.62505670     2.90337280
H        9.92748930    -5.89505670     2.09637260
C       11.19348910    -7.56305650     2.56037280
H       11.49248980    -8.02505680     3.50037260
H       10.89548970    -8.21105670     1.73637270
C       12.41548920    -6.84205680     2.08137270
H       12.61948970    -6.02805660     2.77637270
C       13.64748950    -7.73305650     1.98537270
H       14.50348950    -7.04705670     2.02037260
H       13.60648920    -8.50505640     2.76337270
H       13.72248940    -8.26805690     1.03037270
C       12.21448990    -6.25305650     0.70137270
H       11.87148950    -7.02405640     0.00137270
H       11.41748910    -5.50105670     0.74937270
H       13.18948940    -5.92005630     0.32337270
C        8.64848900    -7.43705650     2.82837270
O        8.13848970    -7.68605660     1.76437270
N        8.10948940    -7.90805670     3.97437260
H        8.49348930    -7.57005640     4.84837290
C        6.88848920    -8.69805620     3.93937280
H        7.08348940    -9.55905630     3.29937270
C        6.54448940    -9.29205610     5.33637290
H        7.39648960    -9.94605640     5.56137280
H        6.47048950    -8.48205660     6.07237290
H        5.73448940   -10.02905650     5.40537260
C        5.59948970    -7.97005650     3.42037270
O        4.68848940    -8.66105650     2.91337280
N        5.53748940    -6.63005640     3.57337260
H        6.36348960    -6.18005660     3.94937280
C        4.35548930    -5.83105660     3.24637270
H        3.60548950    -6.25605630     3.91337280
C        4.53848930    -4.37005660     3.60437270
H        5.46548940    -3.91105650     3.26237270
H        3.80748940    -3.80505660     3.02737260
C        4.43948940    -4.12505670     5.04237270
O        4.48848960    -4.94905660     5.91737270
N        4.26448970    -2.81405660     5.41737270
H        4.36948970    -2.59305640     6.40037250
H        3.75948950    -2.12505650     4.87337260
C        4.04548930    -5.91605660     1.75037280
O        4.90048930    -5.97605660     0.81137270
N        2.73548940    -6.02605680     1.41537270
C        1.55248950    -6.05905680     2.30037260
H        1.63448940    -5.24105640     3.02637270
H        1.40048940    -7.05205630     2.73937270
C        0.42248950    -5.67205670     1.23837270
H        0.62248950    -4.65405650     0.88337270
H       -0.52751050    -5.87305640     1.74837270
C        0.80948950    -6.62005660     0.11637270
H        0.19348950    -6.34705640    -0.74862730
H        0.60648950    -7.62605670     0.50537270
C        2.31348940    -6.32005640     0.01737270
H        2.76348950    -7.20305630    -0.43562730
C        2.64648940    -5.19505640    -0.97662730
O        2.70748950    -4.01605650    -0.69862730
N        2.48048950    -5.54905650    -2.23362730
H        2.49148940    -6.54405640    -2.41962720
C        2.62748960    -4.65505650    -3.38562730
H        2.86548950    -3.67105650    -2.98162720
C        3.81848960    -5.09605650    -4.17562720
H        3.64348940    -6.11905670    -4.50762750
C        4.09948970    -4.26405670    -5.43762730
H        4.85748960    -4.65605640    -6.12662740
H        3.24048950    -4.24505660    -6.11862710
H        4.42048930    -3.26505660    -5.11662720
C        5.13648940    -5.06405640    -3.35362720
H        5.08948950    -5.76705650    -2.51262740
H        5.98348950    -5.31705670    -4.00262740
H        5.20748950    -4.06205650    -2.91262720
C        1.29048940    -4.52105670    -4.15962740
O        1.00648950    -3.45205660    -4.67862750
N        0.47648950    -5.65105680    -4.14462710
H        0.75948950    -6.47105650    -3.62162730
C       -0.87851050    -5.76105640    -4.76962710
H       -0.85151050    -5.36505650    -5.78462740
C       -1.31951060    -7.17805670    -5.00962730
H       -2.30251050    -7.26505660    -5.47362710
C       -0.34351050    -7.85405640    -5.98662710
H        0.65048940    -8.03705690    -5.55962710
H       -0.79351060    -8.81505680    -6.26362710
H       -0.28151050    -7.28005650    -6.91962720
O       -1.35651050    -7.89505670    -3.77862740
H       -0.48651050    -7.84205680    -3.37562730
C       -2.07051060    -5.00705670    -4.07162710
O       -3.17651060    -4.97005650    -4.55762720
N       -1.83251050    -4.36005640    -2.92462730
H       -0.94751050    -4.62205650    -2.50762720
C       -2.68551060    -3.34605650    -2.29562740
H       -3.72651050    -3.55305650    -2.54462720
C       -2.61951040    -3.38705660    -0.72462730
H       -3.35951040    -2.69305660    -0.32562730
H       -2.78751060    -4.35205650    -0.24662730
C       -1.27251050    -2.83505650    -0.20762730
O       -0.31051050    -2.66805650    -0.92462730
N       -1.19851050    -2.61605640     1.10537270
H       -0.30551050    -2.26705650     1.43037270
H       -2.04551050    -2.56105660     1.65837280
C       -2.58051060    -1.93605650    -2.90662720
O       -3.61451050    -1.24105660    -2.85062720
N       -1.45951060    -1.58205650    -3.55062720
H       -0.65851050    -2.14405660    -3.28662730
C       -1.23051050    -0.20805650    -3.99662730
H       -1.58551050     0.47694350    -3.22662730
C        0.26248950     0.20594350    -4.06462720
H        0.76548950    -0.35305650    -4.86462740
H        0.30148950     1.25894340    -4.37062740
C        0.88748950     0.03594350    -2.72062730
N        0.47348950     0.61294350    -1.49262730
C        1.32548950     0.08594350    -0.61762730
H        1.13448940     0.34494350     0.41337270
N        2.04448940    -0.96105650    -1.12962720
H        2.39648940    -1.73905660    -0.58962730
C        1.89748940    -0.93905650    -2.47662730
H        2.36748960    -1.57805660    -3.20962740
C       -1.95451060     0.19294350    -5.29862740
O       -2.54551050     1.29294350    -5.34862710
N       -1.81451060    -0.66905650    -6.32862710
H       -1.30551050    -1.53205660    -6.18062730
C       -2.50751040    -0.68905650    -7.67162750
H       -1.85251060    -1.07305660    -8.45362760
C       -3.60651060    -1.76405660    -7.46762700
H       -4.31651070    -1.34505650    -6.75462720
C       -4.22551060    -2.16705660    -8.85862730
H       -3.52951050    -2.23705650    -9.70362760
H       -5.00751070    -2.93205640    -8.78162770
H       -4.82151030    -1.34005650    -9.26262760
C       -3.15351060    -3.12905650    -6.88262750
H       -2.85751060    -3.76205660    -7.72762730
H       -2.36851050    -3.08605650    -6.11662720
H       -4.07151030    -3.52005650    -6.42862750
C       -2.92851040     0.73494340    -8.13462730
O       -4.11351060     0.89194350    -8.38662720
N       -2.02251050     1.72994350    -8.36862750
H       -1.05451050     1.61894350    -8.09162710
C       -2.36451050     3.03394340    -8.93762680
H       -3.22451040     3.33394340    -8.33862690
C       -1.33351050     4.08594370    -8.75762750
H       -0.43151050     3.76894350    -9.28062730
H       -1.68851050     4.95094350    -9.31862740
C       -0.95351050     4.42594340    -7.29162740
H       -0.51351050     3.50394340    -6.91262720
H       -0.13251050     5.14094350    -7.33962730
C       -2.08851050     4.92294360    -6.35762740
O       -2.17551060     6.11994360    -6.10462710
N       -2.87651060     4.11894370    -5.75362730
H       -3.59651060     4.48994350    -5.14462710
H       -2.71251060     3.12894340    -5.89062740
C       -2.82251050     2.92694350   -10.40762710
O       -2.39651060     2.12294340   -11.21062760
N       -3.81251050     3.79194360   -10.72962760
H       -4.19851060     4.36494350    -9.98862740
C       -4.51151040     3.70794340   -11.97662730
H       -4.67651030     2.64694360   -12.16262720
C       -5.88451050     4.40094330   -11.95562740
H       -5.76551060     5.47594360   -12.09462740
H       -6.55051040     4.05394360   -12.74562740
O       -6.46551040     4.23294350   -10.65862750
H       -7.17851070     4.87394330   -10.60162730
C       -3.64951060     4.18894340   -13.18662740
O       -3.64551040     5.36194320   -13.56262680
N       -3.13314561     3.25353111   -13.99291955
H       -3.24061603     2.28334855   -13.71727639
C       -2.46426476     3.53283951   -15.28033586
H       -1.78577583     4.37110742   -15.12561057
C       -1.61629917     2.30562697   -15.64189258
H       -2.23812113     1.48413726   -16.00791705
H       -0.88644240     2.55335472   -16.42289537
H       -1.07355389     1.93318134   -14.76778603
C       -3.38888297     3.93540987   -16.46436021
O       -4.59601982     3.78223361   -16.40970857
N       -2.78276058     4.39422055   -17.57076979
H       -1.77765259     4.50640376   -17.50613098
C       -3.39527003     4.64696629   -18.90080336
H       -2.58226075     4.99887707   -19.52544506
C       -3.81972447     3.32184950   -19.57115358
H       -3.10122437     2.54095359   -19.31804437
H       -4.78646765     3.02847353   -19.16773120
C       -3.87695418     3.43842294   -21.11132089
H       -4.00797425     4.48413144   -21.38831525
H       -2.91284742     3.13008047   -21.51871260
C       -4.99981555     2.63519825   -21.78857070
O       -5.41286061     3.03017576   -22.90596148
O       -5.48906997     1.62978091   -21.22430452
C       -4.45189800     5.78464135   -18.98027708
O       -5.55025487     5.57114721   -19.47165900
N       -4.12751050     6.96594330   -18.42262650
H       -3.27451060     6.86594340   -17.88562770
C       -5.08151050     7.99594350   -18.04362680
H       -4.60551070     8.74094390   -17.40662770
C       -5.66751050     8.72194390   -19.33862690
H       -6.20151040     7.94494340   -19.88562770
H       -6.34351060     9.56094360   -19.17762760
C       -4.55151030     9.41794300   -20.10862730
H       -4.39851050    10.30494310   -19.49562640
H       -3.61251040     8.86594390   -20.14862820
C       -4.90651040     9.81794360   -21.58562660
O       -5.98551030    10.31794360   -21.89562800
N       -4.00351050     9.60294340   -22.56962780
H       -4.31651070     9.74194340   -23.52362820
H       -3.07551050     9.23494340   -22.39762690
C       -6.13951060     7.42194370   -17.10362820
O       -7.35651060     7.75594330   -17.25962640
N       -5.68951030     6.62394330   -16.11262700
H       -4.68551060     6.52594330   -16.02862740
C       -6.54651070     5.97194340   -15.20962720
H       -5.91051050     5.40994360   -14.52562710
C       -7.16051050     6.97794340   -14.22362710
H       -8.06351090     7.42294360   -14.66062740
H       -7.42551040     6.35794350   -13.35862730
C       -6.39151050     8.16794300   -13.61762710
N       -5.49351070     8.21194360   -12.54662700
C       -5.28551050     9.51094340   -12.21962740
H       -4.54451040     9.82494350   -11.50062750
N       -6.14651060    10.26494310   -12.95262720
H       -6.02151060    11.25794320   -13.09162710
C       -6.89551070     9.46794320   -13.82962700
H       -7.69651030     9.71994300   -14.50762750
C       -7.58651070     4.90794320   -15.79562760
O       -8.44551090     4.51894330   -15.07662770
N       -7.44193812     4.52268353   -17.07213388
H       -6.68777133     4.94638869   -17.60295589
C       -8.21446027     3.46834912   -17.73817271
H       -9.26683342     3.63351825   -17.53701418
C       -8.01079952     3.58729349   -19.25846157
H       -8.23465817     4.60502385   -19.57638740
H       -6.97498095     3.36969993   -19.50186866
C       -8.91204537     2.64829152   -20.04388213
O      -10.11862391     2.70019550   -19.95266293
N       -8.35290129     1.76757987   -20.84111767
H       -8.97451704     1.15252871   -21.36453764
H       -7.33770401     1.72643192   -20.94957717
C       -7.86758152     2.05442112   -17.23121564
O       -8.61735059     1.12513391   -17.46129594
N       -6.73477122     1.88689106   -16.54722000
H       -6.12700400     2.69683220   -16.43806740
C       -6.26763239     0.62430937   -15.96941492
H       -7.02407819    -0.14645251   -16.12540141
C       -4.98805036     0.15724593   -16.67638695
H       -4.22852822     0.92347216   -16.55225669
H       -4.64224422    -0.76365288   -16.20339212
C       -5.17484083    -0.09804908   -18.17809611
H       -5.92347957    -0.87541680   -18.32883392
H       -5.52983717     0.81089143   -18.65982608
C       -3.87517152    -0.53250037   -18.84746223
O       -3.03384377    -1.18892207   -18.28169208
N       -3.65739044    -0.17186215   -20.08931124
H       -2.81536331    -0.52552296   -20.51344041
H       -4.30401778     0.46686448   -20.55173383
C       -6.09839069     0.76405975   -14.44951875
O       -5.01481339     0.62604104   -13.90177716
N       -7.20751050     1.03194340   -13.76162720
H       -8.09551050     1.04294350   -14.24662690
C       -7.34051040     0.89594350   -12.24462700
H       -6.50451040     1.43294350   -11.79562760
C       -8.68351080     1.49094340   -11.79662700
H       -8.97251030     1.04594350   -10.84462740
H       -8.58251090     2.56694340   -11.65662770
C       -9.86651040     1.26894340   -12.73562720
O       -9.78651050     0.55794350   -13.77662750
O      -10.93651010     1.83994340   -12.40162750
C       -7.20651050    -0.57705650   -11.68662740
O       -7.17551040    -0.79105650   -10.44862750
N       -7.05281465    -1.60139748   -12.53335517
H       -7.12038818    -1.41225026   -13.52430885
C       -6.74191098    -2.98404102   -12.09829038
H       -6.43917858    -2.96309105   -11.05165886
C       -7.97266861    -3.91854902   -12.15054309
H       -7.62189341    -4.94744103   -12.09494803
C       -8.88945472    -3.68645387   -10.94455083
H       -9.73503768    -4.38485662   -10.96157381
H       -8.33923183    -3.84610458   -10.00948026
H       -9.27925118    -2.66213834   -10.94428882
C       -8.81594516    -3.77714594   -13.42081722
H       -9.29871546    -2.79280571   -13.47632067
H       -8.17870154    -3.90384375   -14.29822596
H       -9.59307493    -4.54996383   -13.45067891
C       -5.52751386    -3.54913522   -12.84463932
O       -5.63383219    -4.08758523   -13.93190618
N       -4.34874056    -3.41559283   -12.23227789
H       -4.34004345    -2.99592010   -11.31016101
C       -3.05379840    -3.88054066   -12.74409002
H       -3.23368737    -4.61656820   -13.53081563
C       -2.30895560    -2.69477301   -13.38126008
H       -1.37034970    -3.05625807   -13.79591420
H       -2.90390522    -2.30289752   -14.20638444
C       -1.99977967    -1.56482335   -12.40794010
O       -1.09859635    -1.65418024   -11.60738805
N       -2.72059168    -0.46692307   -12.46106225
H       -2.46265234     0.29659435   -11.83924962
H       -3.49784738    -0.36078705   -13.10572359
C       -2.25630642    -4.61071362   -11.63920937
O       -2.52073570    -4.42538387   -10.46381983
N       -1.36053463    -5.53436405   -12.00607820
H       -1.12293122    -5.62562933   -12.98797132
C       -0.92849104    -6.59452237   -11.07249749
H       -1.72313585    -6.74744941   -10.34138427
C       -0.77395989    -7.91362423   -11.82478539
H       -0.69905922    -8.70652943   -11.08403577
H       -1.65218525    -8.09355081   -12.44662248
O        0.39844520    -7.95422604   -12.61113515
H        0.24970325    -7.47270920   -13.45293598
C        0.34530297    -6.32396008   -10.26103525
O        0.59172865    -7.01993014    -9.29022580
N        1.18048940    -5.37405630   -10.69162750
H        0.88348950    -4.90405650   -11.53862760
C        2.56348940    -5.10905650   -10.14762690
H        3.13948940    -4.55505660   -10.88862710
C        2.36348940    -4.24405670    -8.88662720
H        1.81448950    -4.81705670    -8.13862710
H        3.34548950    -4.08605670    -8.44262700
C        1.60248950    -2.94705650    -9.11162760
H        0.69148950    -3.04705640    -9.70362760
C        1.08548950    -2.40905640    -7.80262710
H        0.45848950    -1.53105650    -7.99662730
H        0.50248940    -3.10805650    -7.18962720
H        1.96748950    -2.09605650    -7.23062710
C        2.51148940    -1.93605650    -9.84262750
H        2.11048940    -0.91405650    -9.85662750
H        3.44648960    -1.78605650    -9.28762720
H        2.55548950    -2.28405640   -10.88162710
C        3.46948960    -6.38305660    -9.95762730
O        4.44248960    -6.37005660    -9.21462730
N        3.24948950    -7.43405680   -10.69662760
H        2.43348960    -7.53805640   -11.28762720
C        3.90748950    -8.73405650   -10.45462700
H        3.55948950    -9.09805680    -9.48762700
H        3.47448950    -9.34605690   -11.24562740
C        5.43148950    -8.72805690   -10.45162770
O        6.00048920    -9.34205630    -9.54162690
N        6.04648920    -8.09905620   -11.46562770
H        5.58848950    -7.68005660   -12.26662730
C        7.52548930    -8.03605650   -11.51162720
H        7.96848960    -9.03105640   -11.46462730
C        7.97848940    -7.32405660   -12.86362740
H        7.53948930    -7.86805630   -13.70062730
H        7.70148940    -6.27005670   -12.85462760
C        9.51848980    -7.30005650   -13.15162750
H        9.88648990    -6.73905660   -12.29262730
C       10.26148990    -8.63405610   -13.14362720
H       10.02348900    -9.30405620   -13.97962760
H       11.32248970    -8.35705660   -13.12062740
H       10.10348990    -9.26405620   -12.25962730
C       10.04648970    -6.57205680   -14.37762740
H        9.44048980    -7.00905660   -15.18062690
H        9.80248930    -5.50305650   -14.33662700
H       11.11748980    -6.70605660   -14.57562730
C        8.16348930    -7.32905670   -10.28962710
O        9.22748950    -7.60505680    -9.87262730
N        7.40548940    -6.34105630    -9.78562740
H        6.49448970    -6.26105640   -10.22162720
C        7.88448950    -5.45605660    -8.73362730
H        8.95048900    -5.28705640    -8.88562770
C        7.20848940    -4.10405640    -8.80862710
H        6.16148950    -4.39405630    -8.72162720
C        7.56848960    -3.24305650    -7.60162730
H        7.36148930    -3.72505660    -6.63862710
H        8.64148900    -3.02105670    -7.54962730
H        7.01048950    -2.30105660    -7.66962720
C        7.51648950    -3.42705660   -10.11562730
H        8.43548970    -2.85505650    -9.98762700
H        7.63648940    -4.20205640   -10.87162690
C        6.39548970    -2.46205660   -10.51062770
H        6.83348940    -1.98805650   -11.39762690
H        5.51248930    -3.05105660   -10.78762720
H        6.17348960    -1.78305650    -9.67862700
C        7.80448960    -6.13905670    -7.36362740
O        8.81248950    -6.26305680    -6.70462750
N        6.66748950    -6.77905650    -6.96962740
H        5.84648940    -6.58705660    -7.53162720
C        6.46848960    -7.81905650    -5.91862730
H        6.36848930    -7.33905650    -4.94462730
C        5.06348940    -8.47705650    -6.18862720
H        4.25548930    -7.75805660    -6.05762720
H        5.07648940    -8.96405700    -7.16362710
O        4.96848960    -9.40605640    -5.16362710
H        4.18248940    -9.19505690    -4.65362740
C        7.60848950    -8.90205670    -6.07362750
O        8.34448910    -9.14705660    -5.14662740
N        7.90548940    -9.55605700    -7.23362730
H        7.44348960    -9.24705700    -8.08062740
C        8.91648960   -10.55205630    -7.52562710
H        8.69748970   -11.47305680    -6.98562720
C        8.63448910   -10.88605690    -9.01462750
H        7.56548930   -11.08905700    -9.07062720
H        8.84548950    -9.98605630    -9.59162710
O        9.48548980   -11.88205620    -9.52162740
H        9.04348950   -12.25105670   -10.28962710
C       10.35948940   -10.02605630    -7.28962710
O       11.15348910   -10.76105690    -6.73262740
N       10.67748930    -8.79005620    -7.75762750
H        9.98948960    -8.24605660    -8.26562690
C       12.00048920    -8.18205640    -7.42962740
H       12.83448980    -8.80705640    -7.74662730
C       11.99748990    -6.71405650    -8.05662730
H       10.96948910    -6.36105630    -8.13162710
H       12.60448930    -6.07205680    -7.41762730
C       12.74648950    -6.64905640    -9.38662720
H       13.77348900    -6.89605670    -9.11862750
H       12.41748910    -7.48105670   -10.00962730
C       12.54248910    -5.25205660   -10.02762700
H       12.98148920    -5.28105640   -11.02462770
H       11.48148920    -5.06105660   -10.19362740
N       13.08848950    -4.20905640    -9.18162730
H       13.98348900    -4.28905630    -8.72162720
C       12.42848970    -3.08605650    -9.03762720
N       11.30348970    -2.85405660    -9.65962700
H       10.93748950    -3.50405650   -10.34062770
H       10.81948950    -1.99605660    -9.43762680
N       12.85748960    -2.17705660    -8.22262760
H       13.55348970    -2.39505650    -7.52362730
H       12.27548980    -1.38105650    -8.00562760
C       12.28748990    -8.00705620    -5.94962740
O       13.42748930    -8.20805640    -5.56862740
N       11.31448940    -7.63905670    -5.17462730
H       10.36248970    -7.53705640    -5.50762750
C       11.45648960    -7.54705670    -3.69362740
H       12.45648960    -7.19405650    -3.44462730
C       10.39648910    -6.64705660    -3.08962730
H        9.39048960    -7.03105640    -3.25462720
H       10.42448900    -6.60905650    -2.00062730
C       10.51648900    -5.23405650    -3.72662730
H       10.31548980    -5.29605670    -4.79562710
H        9.74048900    -4.62005660    -3.26762720
C       11.75848960    -4.50105670    -3.31462720
H       11.71748920    -4.30205630    -2.24362730
H       12.65248970    -5.07805630    -3.54762720
C       11.76848980    -3.21305660    -4.07362750
H       12.06348990    -3.46705650    -5.09162710
H       10.80948930    -2.69505640    -4.10162730
N       12.79348950    -2.30505660    -3.53462720
H       12.67148970    -1.87705650    -2.62762740
H       13.69848920    -2.75305650    -3.52462720
H       12.90048980    -1.43205650    -4.03062730
C       11.33648970    -8.94105630    -3.02762720
O       11.92148970    -9.13105680    -2.00762720
N       10.59448910    -9.93105700    -3.53062730
H       10.16448970    -9.78605650    -4.43662740
C       10.70648960   -11.38605690    -3.10962720
H       10.57948970   -11.42605690    -2.02862740
C        9.54248910   -12.15005680    -3.83762720
H        9.79148960   -12.32805630    -4.88362740
C        9.43548970   -13.53105640    -3.21562720
H        8.52748970   -14.07805630    -3.49862720
H       10.31348990   -14.14405630    -3.45462730
H        9.42948910   -13.46405700    -2.12062740
O        8.37948990   -11.46405700    -3.81262730
H        8.24248980   -10.77705670    -4.46962740
C       12.02648930   -12.05705640    -3.38362720
O       12.52148910   -12.68805690    -2.47762730
N       12.69348910   -11.64105610    -4.48562720
H       12.11848930   -11.00105670    -5.02062750
C       14.09748940   -11.95805640    -4.80862710
H       14.19448950   -13.04305650    -4.86162710
C       14.50648980   -11.39705660    -6.12962720
H       13.80348970   -11.87205700    -6.81462720
H       14.43048950   -10.31905650    -6.27162740
O       15.79548930   -11.85705660    -6.42562720
H       16.40048980   -11.13205620    -6.25262740
C       15.06048970   -11.41705610    -3.73262740
O       15.79348950   -12.23705670    -3.19662740
N       15.01648900   -10.15305610    -3.31562730
H       14.38848970    -9.50405690    -3.77462720
C       15.92748930    -9.64305690    -2.32662730
H       16.93248940    -9.78405670    -2.72362730
C       15.56048970    -8.12305640    -2.28262730
H       15.91248990    -7.62705660    -3.18762730
H       14.49948980    -7.89805650    -2.17962720
C       16.39848900    -7.38005640    -1.17462730
H       15.87948990    -7.39605670    -0.21562730
H       17.35548970    -7.88105630    -1.02262720
C       16.80548860    -5.96105670    -1.57562730
O       17.64249040    -5.34705640    -0.85962730
O       16.19348910    -5.33205650    -2.45462730
C       15.73648930   -10.20105650    -0.90862730
O       16.59548950   -10.32905670    -0.06962730
N       14.44548990   -10.61405660    -0.60662730
H       13.68048950   -10.34605690    -1.21462730
C       14.25348950   -11.46005630     0.56837270
H       14.65048980   -10.88805680     1.40737270
C       12.71048930   -11.53605650     0.79037270
H       12.16048910   -11.88605690    -0.09262730
H       12.56148910   -12.15705680     1.68137280
H       12.32848930   -10.53705690     1.03537270
C       14.86948970   -12.86505700     0.54537270
O       15.23948960   -13.36305620     1.59137270
N       14.83448980   -13.45205690    -0.62562730
H       14.44448950   -12.97905640    -1.43162730
C       15.49048900   -14.80805680    -0.82262730
H       15.22648910   -15.53705690    -0.05662730
C       15.06048970   -15.40705680    -2.17362740
H       14.93648910   -14.68605610    -2.98062730
C       16.04348950   -16.45905690    -2.73162720
H       17.00049020   -16.00905610    -3.02262740
H       16.12748910   -17.32905580    -2.06962730
H       15.61548900   -16.97005650    -3.60262730
C       13.68548970   -16.11305620    -2.11662720
H       12.87748910   -15.37105660    -2.15062740
H       13.46248910   -16.72105600    -3.00162720
H       13.48348900   -16.79705620    -1.28362730
C       16.99748990   -14.58105660    -0.74162730
O       17.69248960   -15.34705640    -0.11662730
N       17.50049020   -13.52105620    -1.36262730
H       16.90548900   -12.88205620    -1.87662730
C       18.97249030   -13.27905650    -1.24962720
H       19.51548960   -14.07305620    -1.76362730
C       19.39748950   -12.07505610    -2.08462740
H       19.03149030   -12.17005630    -3.10662720
H       18.92948910   -11.21705630    -1.60262730
C       20.92548940   -11.98005680    -2.10262730
H       21.25948910   -11.61305620    -1.13262720
H       21.27449040   -12.99105640    -2.31562730
C       21.29648970   -11.00505640    -3.16062740
O       21.42749020    -9.77205660    -2.86162730
O       21.55748940   -11.43605610    -4.31662750
C       19.35948940   -13.10605620     0.29637270
O       20.25248910   -13.76405620     0.72337270
N       18.47448920   -12.38505650     1.06537270
H       17.77648930   -11.83105660     0.58437270
C       18.64949040   -12.15705680     2.51337270
H       19.67348860   -11.88505650     2.77037260
C       17.68548970   -10.98105620     2.96637270
H       16.77648930   -11.12705610     2.38237260
C       17.24448970   -10.86105630     4.44437270
H       18.16548920   -10.68905640     5.01537280
H       16.56048970   -10.04605670     4.70937250
H       16.77548980   -11.80505660     4.74937250
C       18.20448880    -9.67105670     2.33137270
H       19.04249000    -9.32505610     2.93537280
H       18.48349000    -9.97605610     1.32237270
C       17.15349010    -8.53205680     2.45337270
H       17.21748920    -8.06305690     3.44337270
H       17.34449010    -7.81005670     1.65037270
H       16.15148930    -8.92305660     2.23937270
C       18.40948870   -13.49605660     3.41637280
O       19.29048920   -13.95505620     4.21737290
N       17.43948940   -14.27205660     3.00937270
H       16.74448970   -13.91305640     2.36637280
C       17.20149040   -15.65305610     3.50837280
H       17.00749020   -15.44205670     4.55937290
C       15.91048910   -16.18705560     2.94037270
H       15.18848990   -15.37305640     3.00037260
H       16.16349030   -16.52005580     1.93337270
C       15.35548970   -17.41205600     3.75337270
H       16.20248990   -18.09305570     3.82637260
C       14.88148980   -17.08305740     5.15637250
H       15.74848940   -16.83905600     5.78137250
H       14.05548950   -16.36805730     5.26137260
H       14.49948980   -18.04005620     5.53237300
C       14.20848940   -18.21705630     3.12437270
H       13.24548910   -17.69805720     3.21237280
H       14.41448970   -18.48705670     2.08137270
H       14.03848930   -19.18505670     3.61137270
C       18.43648910   -16.52305600     3.34337280
O       18.75049020   -17.28705600     4.24637270
N       19.19548990   -16.33805660     2.29537270
H       18.77348900   -15.79005620     1.55537270
C       20.45948980   -17.08505630     2.04337260
H       20.24648860   -18.13605690     2.23837280
C       20.87948990   -16.95105740     0.53037270
H       20.72448920   -15.97405620     0.07337270
H       21.92148970   -17.22805600     0.37037270
C       20.19248960   -17.92205620    -0.35262730
H       20.36048890   -18.90005680     0.09837270
H       19.13949010   -17.64705660    -0.29962730
C       20.55249020   -17.83905600    -1.87262730
H       20.34548950   -16.87905690    -2.34662720
H       21.60248950   -17.94405750    -2.14362740
C       19.79949000   -18.94005580    -2.62562730
H       19.80448910   -19.89105610    -2.09462740
H       18.78648950   -18.57205580    -2.78562740
N       20.36248970   -19.12805750    -3.97762730
H       19.87248990   -19.90505600    -4.39762740
H       20.26449010   -18.29605670    -4.54162740
H       21.32349010   -19.44005580    -3.98062730
C       21.57548900   -16.65705680     2.99637270
O       22.38848880   -17.48605730     3.50537280
N       21.57048990   -15.36705680     3.39537260
H       20.78948970   -14.79805660     3.09137270
C       22.58648870   -14.84605690     4.31337260
H       23.58548930   -15.19305610     4.04937270
C       22.67148970   -13.34905620     4.17137290
H       21.69248960   -12.87005620     4.15937280
H       23.16548920   -12.93805690     5.05137250
C       23.22348980   -12.69605640     2.93737270
H       22.95149040   -13.25705620     2.04337260
C       22.72949030   -11.22605610     2.90437270
H       23.27648930   -10.69005680     2.11837270
H       21.66948890   -11.12005620     2.64337280
H       22.96048930   -10.79805660     3.88737270
C       24.74049000   -12.71805670     2.95737270
H       25.18648910   -11.95905690     3.61237260
H       25.18848990   -13.68405630     3.21837280
H       25.06448940   -12.47705650     1.93737270
C       22.27149010   -15.22705650     5.79637290
O       23.12748910   -15.44905660     6.59637260
N       21.01148990   -15.33405690     6.14237260
H       20.35748860   -15.10005660     5.40437270
C       20.58049010   -15.97505660     7.38937280
H       20.98048970   -15.39805700     8.22337250
C       19.06248860   -15.77105620     7.64937260
H       18.48349000   -16.33505630     6.91837260
H       18.78549000   -16.17505650     8.62337300
C       18.67648890   -14.28805640     7.76737260
H       19.06148910   -13.92405700     8.71937270
H       19.16349030   -13.71705630     6.97637270
S       16.89848900   -14.05905630     7.77437260
C       16.64848900   -14.64105610     9.49137310
H       17.33049010   -14.18605610    10.22037320
H       15.64248940   -14.44705680     9.88437270
H       16.84449010   -15.71705630     9.58337310
C       20.83248900   -17.45205690     7.52237270
O       21.27248950   -18.03405570     8.50037290
N       20.48349000   -18.17005730     6.45437290
H       19.94748880   -17.68205640     5.74637270
C       20.51248930   -19.62805750     6.52137280
H       20.13148880   -20.10805700     7.42337270
C       19.82548900   -20.10905650     5.21337270
H       20.24248890   -19.68405720     4.30037260
H       19.99248890   -21.18405720     5.14037280
O       18.40748980   -19.83305740     5.17237280
H       18.40349010   -18.88705640     5.00637290
C       21.99548910   -20.05005650     6.40837290
O       22.28549000   -21.07105640     7.02237270
N       22.89048960   -19.34005740     5.67037250
H       22.60149000   -18.53605650     5.12637280
C       24.34348870   -19.44305610     5.79537250
H       24.70948980   -20.42505650     5.49937250
C       25.09749030   -18.41505620     4.89437290
H       24.75648880   -17.40205570     5.10837270
C       26.63949010   -18.48505590     5.02937270
H       27.02849010   -19.09505650     4.20537280
H       27.06248860   -17.48305700     4.88037250
H       27.10449030   -18.81305690     5.96737290
O       24.71549030   -18.68905640     3.52537270
H       23.80949020   -18.40105630     3.38837270
C       24.84749030   -19.28805730     7.20537280
O       25.46048930   -20.20505710     7.70137260
N       24.53849030   -18.11505700     7.80337290
H       24.12148860   -17.39805600     7.22037270
C       24.90948870   -17.77305600     9.20837310
H       25.99548910   -17.69205670     9.16137310
C       24.38249020   -16.42905620     9.70037270
H       23.30648990   -16.32505610     9.84537320
C       25.04448890   -16.02705570    11.05837250
H       24.85348890   -15.02105620    11.45337300
H       24.67648890   -16.69605640    11.84537320
H       26.13549040   -16.06005670    10.94737240
O       24.81348990   -15.43105700     8.75337310
H       24.08248900   -15.34405610     8.13837240
C       24.46348950   -18.85105710    10.21737290
O       25.31048970   -19.38305660    10.91437240
N       23.19048880   -19.37205700    10.15637300
H       22.62048910   -18.84205630     9.50837230
C       22.60149000   -20.44305610    10.93937300
H       22.75948910   -20.11905670    11.96837230
C       21.15649030   -20.56605720    10.62637230
H       20.63048930   -19.60905650    10.52137280
H       21.07349010   -21.09305570     9.66737270
C       20.42948910   -21.48605730    11.67237280
C       19.19448850   -22.09105680    11.25437260
H       18.88748930   -21.98605730    10.22437290
C       18.47348980   -22.87705610    12.17637250
H       17.50448990   -23.28905680    11.93337250
C       18.91548920   -23.18005560    13.46837230
H       18.27149010   -23.77305600    14.10137270
C       20.16448970   -22.67305560    13.84237290
H       20.63148880   -22.83105660    14.80337240
C       20.84348870   -21.67605590    13.02837280
H       21.69149020   -21.20505710    13.50137230
C       23.47249030   -21.65405650    10.80537220
O       23.99548910   -22.23905560    11.77437310
N       23.70248990   -22.11005590     9.59737300
H       23.20248990   -21.64705660     8.84737300
C       24.33448980   -23.41505620     9.33437250
H       23.91749000   -24.29005620     9.83437250
C       24.17449000   -23.73505590     7.84437270
H       23.16148950   -23.75405690     7.44337270
H       24.74049000   -22.94205670     7.35637280
C       24.78248980   -25.10405730     7.41537280
H       25.86648940   -25.00605580     7.37037280
C       24.32548900   -26.31605720     8.17737290
H       23.25049020   -26.45005610     8.01037310
H       24.85748860   -27.19105720     7.78437280
H       24.52149010   -26.26805690     9.25537300
C       24.37748910   -25.30005650     5.94037290
H       24.58548930   -24.42005730     5.31937270
H       24.93148990   -26.07005690     5.38937280
H       23.32048990   -25.58505630     5.86537270
C       25.79748920   -23.41705700     9.83837320
O       26.20549010   -24.40305710    10.44037250
N       26.57948880   -22.36105730     9.68837260
H       26.26749040   -21.64505580     9.04237270
C       27.94948960   -22.32205580    10.27437310
H       28.48448940   -23.21405600     9.94937230
C       28.82948880   -21.20905690     9.70537280
H       28.28048900   -20.28505710     9.88637260
C       30.26148990   -21.23505590    10.29637240
H       30.27648930   -20.76405720    11.28737260
H       30.68648910   -22.24605560    10.33737280
H       31.01148990   -20.73005680     9.67537310
C       29.03849030   -21.39005660     8.22337250
H       29.64249040   -22.29105570     8.05837250
H       28.10449030   -21.63005640     7.70037270
H       29.54448890   -20.51505660     7.79837270
C       27.92848970   -22.37505720    11.80437280
O       28.77149010   -23.00805660    12.42637250
N       26.90548900   -21.80305670    12.44437310
H       26.16448970   -21.37505720    11.90337280
C       26.73748970   -21.97605710    13.87337300
H       27.67648890   -21.62505720    14.30137250
H       25.88448910   -21.34505650    14.12337300
C       26.52548980   -23.49505620    14.24937250
O       27.13648990   -24.00205610    15.18637280
N       25.75248910   -24.23205570    13.39037230
H       25.61348920   -23.82105640    12.47537230
C       25.50448990   -25.63005640    13.67037300
H       25.23848920   -25.79505730    14.71437260
C       24.39949040   -26.08705710    12.78237250
H       24.57349010   -25.84405710    11.73437310
H       24.29048920   -27.15905570    12.94637300
C       23.07148930   -25.31805610    13.14137270
H       23.19948960   -24.24105640    13.03437230
C       21.94648930   -25.75505640    12.21137240
H       20.98649020   -25.30705640    12.49237250
H       22.22949030   -25.56505580    11.16837310
H       21.85648920   -26.84705730    12.26937290
C       22.57148930   -25.48305700    14.61137290
H       22.15848920   -26.49605560    14.69637300
H       23.30348970   -25.31805610    15.41137310
H       21.70648960   -24.81605720    14.71637250
C       26.80748940   -26.42305560    13.49037270
O       27.15748980   -27.22705650    14.34337230
N       27.56248860   -26.17505650    12.45537280
H       27.18048860   -25.48605730    11.81737230
C       28.84948920   -26.83405690    12.18837260
H       28.68948940   -27.91005710    12.24937250
C       29.37948990   -26.54205700    10.76437280
H       29.56649020   -25.48305700    10.59137250
H       30.31848910   -27.03605650    10.51337240
S       28.07349010   -27.14105610     9.56937310
H       27.40649030   -25.98605730     9.48837280
C       29.94648930   -26.58005710    13.26637270
O       30.82448960   -27.34805680    13.48637290
N       29.98349000   -25.41105650    13.85837270
H       29.25448990   -24.76805690    13.57237240
C       30.75548930   -25.14805600    15.08237270
H       31.81048970   -25.37705610    14.93837260
C       30.61048890   -23.61605640    15.32037260
H       30.74748990   -22.96605680    14.45537280
H       29.56148910   -23.47005650    15.57737260
C       31.59548950   -23.11505700    16.38837240
H       31.30848880   -22.13605690    16.77337270
H       31.70948980   -23.85605620    17.18037220
C       33.03348920   -22.88505740    15.85837270
O       33.44149020   -23.19405750    14.73037240
N       33.83549120   -22.17905620    16.60837360
H       34.66748810   -21.81605720    16.15837290
H       33.55949020   -21.64105610    17.42137340
C       30.30648990   -25.98005680    16.34037210
O       31.09548950   -26.45005610    17.07437320
N       28.96848870   -26.09805680    16.52737240
H       28.37248990   -25.47005650    16.00137330
C       28.29549030   -26.84605600    17.54537200
H       28.74848940   -26.54805560    18.49037360
C       26.74049000   -26.62205700    17.61137200
H       26.49948880   -25.55605700    17.70237350
H       26.32349010   -27.08805660    16.70937350
H       26.31548880   -27.12005620    18.49137310
C       28.65448950   -28.33005710    17.33537290
O       28.83648870   -29.02905650    18.26937290
N       28.83648870   -28.82505610    16.13337330
H       28.56748960   -28.23905560    15.35237310
C       29.34848980   -30.21905710    15.95337300
H       28.60048870   -30.77805710    16.51637270
C       28.97548870   -30.73205570    14.51637270
H       29.24148940   -29.93405720    13.82437230
C       29.91248890   -31.89305690    13.97637270
H       29.95448880   -32.64005660    14.77837280
H       29.54648970   -32.34605790    13.04737280
H       30.92749020   -31.54005620    13.75637250
C       27.47448920   -30.95005610    14.33437250
H       27.08248900   -31.63005640    15.09137250
H       26.86948970   -30.08505630    14.60337260
C       27.10449030   -31.55405620    13.02337270
H       26.04848860   -31.34105680    12.81837270
H       27.66049000   -31.11105730    12.18637280
H       27.12148860   -32.63905720    12.86637310
C       30.80249020   -30.48105620    16.40037350
O       31.19248960   -31.46505740    17.08737180
N       31.73448940   -29.59505650    16.04137230
H       31.44849010   -28.85805700    15.40837290
C       33.04648970   -29.71105580    16.65037350
H       33.49348830   -30.69405750    16.50437360
C       33.97748950   -28.66705700    15.95737270
H       33.48448940   -27.71105580    16.13237190
H       34.96249010   -28.48105620    16.38637350
C       34.14249040   -28.88405610    14.42337230
O       34.45449070   -29.98105620    13.94937230
O       34.23349000   -27.79505730    13.79337310
C       33.09048840   -29.40305710    18.17637250
O       34.02349090   -29.91305730    18.78237340
N       32.20948790   -28.59005740    18.75337220
H       31.50448990   -28.16105650    18.16637230
C       32.22449110   -28.23605730    20.16537280
H       33.24049000   -28.18605610    20.55637360
C       31.58648870   -26.89705660    20.46337320
H       30.71148870   -26.84305570    19.81537250
H       31.32048990   -26.94905660    21.51837350
C       32.55149080   -25.80405620    20.14237210
H       33.10348890   -26.14105610    19.26437190
C       31.80348970   -24.43005560    20.06837270
H       32.37448880   -23.73405650    19.44137190
H       30.87448880   -24.57405660    19.50337220
H       31.40948870   -23.99505620    20.99537280
C       33.58049010   -25.61205670    21.30437280
H       34.24049000   -24.80905720    20.95337300
H       33.05849080   -25.26005740    22.20237350
H       34.24748990   -26.46805570    21.46637340
C       31.58248900   -29.23005680    21.15337180
O       31.76848980   -29.22905730    22.37837220
N       30.78448870   -30.07505610    20.56437300
H       30.58548930   -30.04605670    19.57137300
C       30.17049030   -31.23005680    21.22537230
H       29.84148980   -31.00905610    22.24037360
C       29.03248980   -31.78305630    20.35437200
H       29.39848900   -31.70505710    19.33037190
H       28.76348880   -32.80405810    20.62237360
C       27.71848870   -31.02205660    20.56037330
H       27.94248960   -29.95705600    20.61337280
H       27.05548860   -31.23305700    19.72037320
C       26.96949010   -31.29805560    21.86637310
H       26.51348880   -32.27605820    21.71137240
H       27.55348970   -31.40205570    22.78037260
N       25.79148860   -30.40205570    22.21137240
H       25.19948960   -30.21805570    21.41337200
C       25.49948880   -29.70405580    23.32537270
N       26.15848920   -29.83405690    24.40637210
H       26.83349040   -30.57805630    24.31237220
H       25.94348910   -29.34205630    25.26137350
N       24.47949030   -28.90405650    23.28637310
H       23.92449000   -28.87905690    22.44337270
H       24.18248940   -28.43505670    24.13037300
C       31.16448970   -32.37905500    21.52837180
O       31.05348970   -33.48105620    21.01537320
N       32.15748980   -32.14905550    22.42637250
H       32.22748950   -31.23105620    22.84837340
C       33.31549070   -33.06305690    22.47937200
H       33.57949070   -33.38805770    21.47337340
C       34.50448990   -32.32105640    23.09137340
H       34.65348820   -31.40005680    22.51537320
H       34.26348880   -31.98205570    24.10737230
C       35.79648970   -33.01705550    23.19837190
N       36.75748830   -32.81605530    24.11537360
C       37.79549030   -33.56105800    23.77537350
H       38.66648860   -33.63905720    24.41037180
N       37.57349010   -34.22205730    22.57137300
H       38.23448940   -34.88805770    22.20037270
C       36.31948850   -33.87605670    22.13037300
H       35.82748790   -34.19805530    21.22437290
C       33.08549120   -34.38405610    23.24737360
O       33.70948790   -35.38605500    22.90337180
N       32.05348970   -34.39905550    24.14937210
H       31.48948860   -33.56605530    24.26437190
C       31.57248880   -35.64205550    24.77737240
H       32.49448780   -36.15605550    25.04937360
C       30.62948990   -35.45305630    25.97937200
H       29.79549030   -34.88005830    25.57437320
H       30.33548930   -36.40305710    26.42437360
C       31.31048970   -34.69505690    27.19137190
H       31.72148900   -33.73405840    26.87937360
C       30.31248860   -34.27705760    28.31437300
H       29.48649020   -33.64305500    27.96937180
H       29.96348950   -35.21105580    28.77137180
H       30.83049010   -33.87805560    29.19437220
C       32.37548830   -35.58505630    27.77237320
H       33.23249050   -35.59605790    27.08737180
H       32.76649090   -35.14805600    28.69937320
H       32.02848820   -36.60605620    27.97037320
C       30.87148860   -36.69305800    23.85737230
O       30.48248860   -37.72305680    24.35937310
N       30.70948980   -36.38305660    22.59737210
H       31.11849020   -35.50505830    22.30337330
C       29.95948980   -37.10305790    21.59037210
H       29.52648930   -37.94505690    22.13137250
C       28.77248950   -36.37105560    20.90237240
H       29.12148860   -35.64505770    20.16837310
H       28.06048970   -37.08605580    20.49037360
C       27.81649020   -35.68705750    21.88537220
H       28.28048900   -34.88505550    22.45937350
H       26.98548890   -35.17805480    21.39737320
C       27.15349010   -36.54705810    22.98437310
O       26.71048930   -35.97305680    23.95837210
O       27.26648900   -37.75305560    22.96237180
C       30.93348880   -37.78105550    20.60637280
O       32.01248930   -37.32105640    20.35537340
N       30.49049000   -38.89405820    19.95037270
H       29.68348880   -39.33405690    20.37537190
C       31.08848950   -39.52805710    18.75337220
H       32.09949110   -39.85105510    18.99937250
C       30.37648960   -40.85305790    18.45437240
H       30.74748990   -41.21105580    17.49437330
H       29.30048940   -40.73105620    18.33337210
C       30.60648920   -41.90605550    19.56837270
H       30.07948880   -41.61705780    20.47837260
H       30.09148980   -42.81905750    19.26837350
C       31.98948860   -42.24105830    19.72437290
O       32.51148990   -42.08805470    20.88337330
O       32.69448850   -42.65005490    18.84237290
C       31.13348960   -38.59805680    17.57237240
O       30.18548970   -37.82605740    17.31437300
N       32.25048830   -38.61105730    16.86537360
H       32.98048780   -39.28405760    17.06737330
C       32.31948850   -38.01305770    15.47737310
H       32.00249100   -36.97405620    15.38237290
C       33.74148940   -38.10905840    14.99237250
H       33.89949040   -39.13105770    14.64837270
C       34.01848980   -37.23405840    13.74737260
H       33.92448810   -36.16205600    13.96237280
H       35.01248930   -37.57105640    13.42937280
H       33.48149110   -37.36605830    12.80037310
C       34.91148760   -37.72805790    15.94437310
H       34.82349010   -38.31305690    16.85937310
H       35.79248810   -38.16405490    15.47337250
C       35.16448970   -36.23405840    16.41437340
H       34.22549060   -35.71005630    16.62837220
H       35.81048970   -36.28605650    17.29937360
H       35.67749020   -35.76005550    15.56837270
C       31.44149020   -38.77605820    14.56437300
O       31.27849010   -39.94505690    14.73037240
N       30.88148880   -38.09805680    13.58137230
H       31.18148990   -37.13705830    13.47337250
C       30.35048870   -38.80705640    12.40037250
H       29.85348890   -37.99805830    11.86437230
C       31.56248860   -39.21505740    11.41637230
H       31.24448970   -39.63805770    10.46337320
H       32.09048840   -38.28705600    11.19637300
C       32.61549000   -40.20305630    11.98837280
H       33.35749050   -39.65405650    12.56837270
H       32.00448990   -40.93005750    12.52437310
C       33.44348910   -40.91605760    10.93737320
O       34.36948780   -40.34605790    10.35337260
O       33.11048890   -42.10905840    10.66337300
C       29.22949030   -39.89305500    12.55737300
O       28.77648930   -40.45505520    11.53237250
N       28.75049020   -40.21305470    13.77437310
H       29.30848880   -39.82105640    14.52437310
C       27.52149010   -40.91505810    14.02237220
H       27.29949000   -41.64105610    13.24037270
C       27.69149020   -41.75605770    15.31637290
H       27.67248920   -40.94705580    16.04737280
H       26.80949020   -42.39605710    15.30237290
C       28.93449020   -42.61705780    15.54437260
H       29.80949020   -41.96805570    15.59237290
H       28.90948870   -43.07205580    16.53437230
C       29.15048980   -43.65305710    14.50337310
O       28.18648910   -44.33605580    14.05337240
O       30.36149020   -43.90905760    14.14437290
C       26.28648950   -39.93005750    14.10737230
O       25.16448970   -40.38305660    14.12337300
N       26.49148940   -38.62305830    14.26237300
H       27.45748900   -38.32505800    14.32337280
C       25.38748930   -37.71805570    14.13337230
H       24.53448870   -38.02105710    14.74037270
C       25.95849040   -36.32505800    14.52937320
H       25.41448970   -35.49905780    14.07137300
H       25.94248960   -36.17905810    15.60937310
S       27.70748900   -36.02905650    14.01337240
H       27.64949040   -34.96505740    14.81837270
C       24.86248970   -37.67805480    12.67937280
O       25.60449030   -37.74105830    11.70537280
N       23.55148890   -37.52505490    12.55437280
H       23.05648990   -37.39305500    13.42837240
C       22.87848850   -37.58205800    11.19937230
H       23.52748870   -38.28205490    10.67437270
C       21.43148990   -37.98505780    11.26737310
H       21.01148990   -38.13205720    12.26237300
H       20.82748990   -37.22005840    10.78037260
C       21.24948880   -39.22305680    10.39037230
H       21.77548980   -39.06405640     9.44937230
H       21.67749020   -40.06005480    10.94237230
C       19.75448990   -39.46805570    10.04037280
H       19.22649000   -39.51205830    10.99237250
H       19.33448980   -38.71905520     9.36837290
N       19.63648990   -40.74805830     9.38837240
H       20.16749000   -40.77105710     8.52837280
C       19.14748950   -41.84605790     9.83437250
N       18.31448940   -41.91005710    10.85137270
H       17.92848970   -41.04205700    11.19337270
H       18.07248880   -42.86005780    11.09437270
N       19.27248950   -42.97905730     9.21137240
H       20.01848980   -43.10105510     8.54137230
H       18.83248900   -43.78205490     9.63837240
C       23.02149010   -36.26605610    10.47537230
O       22.91448970   -36.34805680     9.27637290
N       23.38748930   -35.17605590    11.18837260
H       23.33848950   -35.29105760    12.19437310
C       23.77548980   -33.83005520    10.66537280
H       23.02548980   -33.54605480     9.92637250
C       23.75848960   -32.86905670    11.88737300
H       24.16749000   -31.95605660    11.45337300
H       22.77648930   -32.59405520    12.27137280
O       24.55048940   -33.42105480    12.92537310
H       23.94948960   -34.00705720    13.39137270
C       25.09848980   -33.87005620     9.85437300
O       25.45948980   -33.01405720     9.06737230
N       25.80848880   -35.02005770     9.87637230
H       25.52648930   -35.85405730    10.37737270
C       27.20948980   -35.10505680     9.42237280
H       27.72348980   -34.35005570    10.01837250
C       27.78948970   -36.52105710     9.63237290
H       27.70348930   -36.74005510    10.70437240
H       27.16349030   -37.19705580     9.03737260
C       29.20648960   -36.60605620     9.19637300
C       29.66448970   -37.21105580     8.01237300
H       28.97548870   -37.58505630     7.26837250
C       31.03648950   -37.24205780     7.65737300
H       31.31649020   -37.66105650     6.70237260
C       31.95149040   -36.69505690     8.57337280
O       33.26649090   -36.65005490     8.31837270
H       33.81148910   -36.04305650     8.82437230
C       31.49049000   -36.16805650     9.79537300
H       32.19548800   -35.88505550    10.56337260
C       30.17948910   -36.07605740    10.11737250
H       29.87848850   -35.64805600    11.06237320
C       27.39048960   -34.75605770     7.88037250
O       28.32148930   -34.05405810     7.48537250
N       26.52149010   -35.23105620     6.93037270
C       25.32448960   -36.15505600     6.93737270
H       24.40349010   -35.58305740     7.10637280
H       25.43248940   -36.88405610     7.74937250
C       25.35948940   -36.93105700     5.57737260
H       24.34548950   -37.23105620     5.28737260
H       26.04949000   -37.78205490     5.52137280
C       25.88048930   -35.80805590     4.64337250
H       24.96348950   -35.29905700     4.32137250
H       26.42449000   -36.20105740     3.77637270
C       26.80348970   -34.92205810     5.47437290
H       27.83548930   -35.20705800     5.26837250
C       26.60948940   -33.44805530     5.08037280
O       27.10948940   -33.07705690     4.02337270
N       25.87248990   -32.58005520     5.81537290
H       25.43748860   -32.84805680     6.69037290
C       25.87348940   -31.13305660     5.55637260
H       25.99748990   -31.02705570     4.47837260
C       24.61648940   -30.51205640     6.09337280
H       23.81748960   -31.23605730     5.93137260
H       24.71549030   -30.48205570     7.17837290
C       24.22448920   -29.16105650     5.48737290
H       24.75248910   -28.29605670     5.89037280
C       24.44648930   -29.09805680     3.98737260
H       24.18948940   -28.06005670     3.74337270
H       25.49848940   -29.24905590     3.71637270
H       23.78248980   -29.79205700     3.45737270
C       22.72348980   -28.99305730     5.70037270
H       22.45549010   -28.97305680     6.76437280
H       22.39448930   -28.02905650     5.29237270
H       22.19348910   -29.75605580     5.11737250
C       27.14148900   -30.59405710     6.12637280
O       27.66749000   -29.66005710     5.55037260
N       27.53248980   -31.02105710     7.30837250
H       27.11748890   -31.87705610     7.65737300
C       28.77548980   -30.64505580     8.05337240
H       28.76248930   -29.59505650     8.34437270
C       28.73748970   -31.35805700     9.37637230
H       27.95348930   -30.88905720     9.98537250
H       28.33948900   -32.37705610     9.28937240
C       30.01148990   -31.36305620    10.15637300
C       30.80949020   -32.52005770    10.06837270
H       30.50248910   -33.44705580     9.60637280
C       32.13648990   -32.42505650    10.52637290
H       32.82748790   -33.25005720    10.44637300
C       32.56348800   -31.28605650    11.22237300
O       33.86248780   -31.32305720    11.60437300
H       33.99948880   -31.18705560    12.54537300
C       31.83349040   -30.12405590    11.27937320
H       32.33448790   -29.28405570    11.73737240
C       30.50148960   -30.15505600    10.70737270
H       29.94648930   -29.23005680    10.74737260
C       30.03948970   -30.76705740     7.23037290
O       30.72448920   -29.77605630     7.02537250
N       30.43548970   -31.99705700     6.81337260
H       29.76148990   -32.74105830     6.94937280
C       31.65248870   -32.27805710     6.06037280
H       32.54148860   -32.10805510     6.66737270
C       31.52648930   -33.78405760     5.74637270
H       31.44948960   -34.43005750     6.62137270
H       30.62348940   -33.94105530     5.15737300
C       32.80849080   -34.24705510     5.00437260
H       32.76348880   -33.61905670     4.11537270
H       33.71849060   -34.19605640     5.60337260
C       32.61248780   -35.75005720     4.67137290
H       32.83749010   -36.45605470     5.47037270
H       31.64048960   -35.96705630     4.22737260
C       33.67248920   -36.13005830     3.58237270
H       33.51148990   -35.45205690     2.74437260
H       34.66648860   -35.99005510     4.00537250
N       33.56748960   -37.51305770     3.09437270
H       32.63549040   -37.62705610     2.72437260
H       34.32548900   -37.73405840     2.46437260
H       33.79349140   -38.11005780     3.87737270
C       31.70549010   -31.35205650     4.77637290
O       32.76049040   -30.77305600     4.53937290
N       30.57948880   -31.12905690     4.11137290
H       29.77348900   -31.68605610     4.37037280
C       30.53748890   -30.20305630     2.98937270
H       31.33248900   -30.45505710     2.28737280
C       29.20149040   -30.24205590     2.19037270
H       28.85548970   -31.28205680     2.14737270
H       28.32948880   -29.76105690     2.64937280
C       29.55949020   -29.64605710     0.82637270
C       29.16548920   -28.27705570     0.58337270
[truncated: 8,880,251 more chars]
