# Supplementary material for: Direct asymmetric synthesis of β-branched aromatic α-amino acids using engineered phenylalanine ammonia lyases
Source: Nat Commun. 2024 Sep 26;15:8264. doi: 10.1038/s41467-024-52613-x (PMC11427684; doi:10.1038/s41467-024-52613-x)
Supplement: Supplementary file 8 — Source data 5 [file 41467_2024_52613_MOESM8_ESM.zip › optimized structure_QMMM/PcPAL-WT(a┬MeCA)/C3_Fragment-optimized.xyz]

185604
-1 1 -821.011300277858
N       -5.39305110   -26.36657520   -30.55336190
H       -5.90305090   -26.70157430   -31.35736080
H       -4.54205080   -26.89057350   -30.40936090
H       -5.20005080   -25.37557410   -30.58536150
C       -6.13405080   -26.71257400   -29.34736060
H       -5.67405080   -26.25257490   -28.47236060
H       -7.20405100   -26.50657460   -29.37636180
C       -5.98605110   -28.18057440   -29.11136050
O       -6.22805120   -28.96757510   -29.94036100
N       -5.56405120   -28.56557460   -27.91136170
H       -5.36705110   -27.83857540   -27.23336220
C       -5.22005080   -29.94357490   -27.59836200
H       -4.70105080   -30.29957390   -28.48836140
C       -4.26705070   -30.03657530   -26.31936070
H       -3.47805090   -29.30857470   -26.51136210
H       -4.71805100   -29.80257420   -25.35636140
C       -3.54905100   -31.38557430   -26.07436180
O       -3.79905100   -32.43757630   -26.68836210
N       -2.45205090   -31.45957370   -25.37036130
H       -2.06805090   -32.38457490   -25.22136120
H       -2.07705090   -30.65057370   -24.88936230
C       -6.50805090   -30.79357530   -27.30236240
O       -7.32805110   -30.54257390   -26.49236110
N       -6.55005120   -31.93057440   -27.99336240
H       -5.81005100   -32.24157330   -28.61236190
C       -7.45005080   -33.04557420   -27.67536160
H       -8.49305060   -32.75757600   -27.80536080
H       -7.20405100   -33.84857560   -28.36936190
C       -7.28105120   -33.65157320   -26.34436230
O       -8.14505100   -34.50557330   -25.94936180
N       -6.18305110   -33.48157500   -25.61036110
H       -5.46505120   -32.84757610   -25.93836210
C       -6.16505100   -33.91457370   -24.15636060
H       -6.49705080   -34.95057300   -24.09736060
C       -4.74005080   -33.84657290   -23.61836240
H       -4.09605070   -34.40457530   -24.29836080
H       -4.52405120   -32.77857590   -23.60236170
C       -4.50405120   -34.64757540   -22.31436160
H       -5.25205090   -35.43257520   -22.20136070
H       -3.52005100   -35.11657330   -22.34836200
S       -4.69405080   -33.63857270   -20.81236080
C       -3.23105100   -32.58957290   -20.75936130
H       -2.35605100   -33.18057250   -20.46236230
H       -3.03505090   -32.22857280   -21.77636150
H       -3.41005090   -31.70657350   -20.13236240
C       -7.19605110   -33.26457600   -23.19536210
O       -7.91505100   -34.01957320   -22.56836130
N       -7.41105080   -31.98357390   -23.28436090
H       -6.82205100   -31.48657420   -23.94236180
C       -8.36905100   -31.15957450   -22.47636220
H       -8.10605140   -31.27357480   -21.42436220
C       -8.34805110   -29.68457410   -22.77436070
H       -8.28405090   -29.64157490   -23.86136050
H       -9.25505070   -29.16957470   -22.45736120
C       -7.22705080   -28.90157510   -21.99036220
O       -6.73705100   -29.32057380   -20.93436240
O       -6.95805120   -27.73857500   -22.41536140
C       -9.71705060   -31.76557350   -22.65536120
O      -10.37505050   -31.90157510   -21.67236140
N      -10.08905120   -32.09957500   -23.87036130
H       -9.48005100   -31.85957530   -24.64336200
C      -11.29305080   -32.82557300   -24.26436230
H      -12.16105080   -32.26557540   -23.91636090
C      -11.43205070   -32.84657290   -25.81236080
H      -10.54605100   -33.07157520   -26.41936110
H      -12.10305120   -33.69757460   -25.98036190
C      -11.94105050   -31.48457530   -26.36036110
C      -13.33305070   -31.24557500   -26.18636130
H      -14.00605110   -31.90557480   -25.65936090
C      -13.89105130   -30.04357530   -26.66836170
H      -14.94305130   -29.81757350   -26.57536130
C      -13.00605110   -29.11757470   -27.30336190
H      -13.30105110   -28.12557410   -27.61336140
C      -11.69405080   -29.45857430   -27.60036090
H      -11.10605140   -28.77057460   -28.19036100
C      -11.14905070   -30.60257530   -27.13936230
H      -10.10205080   -30.80657390   -27.30736160
C      -11.44105050   -34.28757480   -23.69136240
O      -12.50105090   -34.62557600   -23.16136170
N      -10.40205100   -35.11957550   -23.85236170
H       -9.62005140   -34.84257510   -24.43236160
C      -10.38205050   -36.38857270   -23.09136200
H      -11.28805070   -36.92857360   -23.36436080
C       -9.31805130   -37.35457610   -23.66836170
H       -8.29805090   -37.12057500   -23.36536220
H       -9.59405140   -38.28557590   -23.17236140
S       -9.45505140   -37.41257480   -25.43236160
H       -8.17105100   -37.62057500   -25.73736190
C      -10.37205120   -36.31457520   -21.51736070
O      -10.69105050   -37.26657490   -20.90236090
N       -9.98105140   -35.18257520   -20.93836210
H       -9.36205100   -34.55757520   -21.44136240
C      -10.18905070   -34.83857350   -19.52336120
H      -10.11305140   -35.78457260   -18.98636050
C       -9.00205140   -33.94957350   -19.08936120
H       -9.05305100   -33.00057600   -19.62336160
H       -9.22505090   -33.66457370   -18.06036190
C       -7.57805110   -34.51357270   -19.18236160
H       -7.53005080   -35.01657490   -20.14836120
H       -6.90605120   -33.66057590   -19.27336120
S       -6.86105110   -35.53757480   -17.91536140
C       -7.45605090   -37.13157270   -18.43736080
H       -8.50105090   -37.07557300   -18.76636120
H       -6.86705110   -37.53457260   -19.27036090
H       -7.42905090   -37.79757310   -17.56636240
C      -11.59105110   -34.10657500   -19.30936240
O      -11.87305070   -33.87057500   -18.15636060
N      -12.37105080   -33.62157440   -20.29236220
H      -11.93105130   -33.54357530   -21.20036130
C      -13.59105110   -32.87857440   -20.05736160
H      -13.41005130   -32.19257350   -19.23036190
C      -13.97605130   -32.15157320   -21.34536170
H      -13.06205080   -31.75157360   -21.78336140
H      -14.39105130   -32.85057450   -22.07236100
C      -14.86405090   -30.89557460   -21.11136050
H      -15.86205100   -31.17557530   -20.77336120
H      -14.43005080   -30.24857520   -20.34936140
C      -15.07005120   -30.13157460   -22.40736200
H      -15.55005070   -29.23357390   -22.01836200
H      -14.14905070   -29.82857510   -22.90436170
C      -16.00405120   -30.82257460   -23.44036100
H      -15.75805090   -30.31457520   -24.37336160
H      -15.93905070   -31.91057400   -23.44136240
N      -17.37205120   -30.59357450   -23.06736180
H      -17.58105090   -29.60957530   -23.15536120
H      -18.01505090   -30.93057440   -23.77036090
H      -17.65505030   -30.99857520   -22.18636130
C      -14.79905130   -33.80157470   -19.73536110
O      -15.71105100   -33.43757630   -19.03636170
N      -14.67905140   -35.12557600   -20.13036160
H      -13.90905090   -35.31657410   -20.76136210
C      -15.60005090   -36.17957310   -19.66336060
H      -16.59005170   -35.84757610   -19.97536090
C      -15.22805120   -37.42657470   -20.42136190
H      -15.97605130   -38.16257480   -20.12636180
C      -15.29805090   -37.32257460   -21.96736150
H      -15.26405140   -38.31857300   -22.42436220
H      -16.29405020   -36.90957260   -22.16936110
H      -14.44205090   -36.74357600   -22.33536150
O      -13.94405080   -37.83557510   -20.03036120
H      -14.00905130   -38.19157410   -19.14136120
C      -15.55805110   -36.45857620   -18.18036080
O      -16.37605090   -37.12057500   -17.57336240
N      -14.51205060   -36.00557330   -17.57236100
H      -13.80905060   -35.56157300   -18.15136150
C      -14.29705140   -36.21657560   -16.15136150
H      -14.96805100   -36.92557530   -15.66436200
C      -12.83505060   -36.63657380   -15.82336140
H      -12.14405060   -35.83557510   -16.08636090
H      -12.74205110   -36.97457500   -14.79136180
C      -12.38105110   -37.83457570   -16.67536160
H      -12.16105080   -37.50357440   -17.69036100
H      -11.43805120   -38.12557600   -16.21336170
C      -13.41205120   -38.98657610   -16.69136240
O      -13.89705090   -39.26257320   -17.83636090
O      -13.85205080   -39.46657560   -15.64636140
C      -14.70305060   -35.05357360   -15.34636120
O      -15.56905080   -35.14557270   -14.45536140
N      -14.27505110   -33.83157350   -15.69736190
H      -13.57005120   -33.82457350   -16.42436220
C      -14.64005090   -32.55557250   -15.07336140
H      -15.64005090   -32.51457600   -14.64236160
C      -13.71705060   -32.40457530   -13.84436130
H      -14.00605110   -33.21057510   -13.16936110
H      -12.68805120   -32.60257340   -14.14536190
C      -13.75205140   -31.08157350   -13.13936140
O      -14.68405060   -30.32457350   -13.49636170
O      -12.99205110   -30.97257420   -12.16536140
C      -14.47605130   -31.43157390   -16.12936210
O      -13.36105060   -31.14457510   -16.53236200
N      -15.50805090   -30.70057490   -16.53936200
C      -16.88105010   -30.73957440   -16.09936140
H      -17.02805140   -30.49257470   -15.04136180
H      -17.25605010   -31.74557500   -16.32336240
C      -17.68505100   -29.65357400   -16.84836200
H      -17.69105150   -28.73157500   -16.25236130
H      -18.68405150   -30.01757430   -17.11636160
C      -16.65105060   -29.45057490   -18.07536130
H      -16.76905060   -28.43757440   -18.48036190
H      -16.88505170   -30.18057440   -18.86036110
C      -15.29205130   -29.68757440   -17.55536080
H      -14.62805080   -30.10157390   -18.31436160
C      -14.63305090   -28.40057370   -17.03036120
O      -14.50005050   -27.43957520   -17.78436090
N      -14.36105060   -28.23357390   -15.74836160
H      -14.38605120   -29.06657410   -15.17136190
C      -13.90405080   -26.98657420   -15.06736180
H      -13.89305110   -26.20057490   -15.82236190
C      -14.80005070   -26.71257400   -13.90236190
H      -14.84105110   -27.59457400   -13.26336190
H      -14.41705130   -25.90657420   -13.27636150
C      -16.19805150   -26.24657440   -14.24436190
H      -16.56005100   -27.03957370   -14.89936160
C      -17.03305050   -26.20657350   -12.92536160
H      -16.64705090   -26.93357470   -12.19936180
H      -16.91605190   -25.24057390   -12.42036150
H      -18.08805080   -26.39357380   -13.16136170
C      -16.22105030   -24.86957360   -14.93936160
H      -17.25805090   -24.51357460   -14.95336150
H      -15.66805080   -24.09257510   -14.39636140
H      -15.88505080   -25.00357440   -15.97536180
C      -12.48005100   -27.20157430   -14.49136160
O      -11.87005140   -26.34257510   -13.94036100
N      -11.96805100   -28.46957400   -14.60736180
H      -12.60205080   -29.13257410   -15.03636170
C      -10.57005120   -28.88457490   -14.30336190
H      -10.50005050   -29.97057530   -14.36436180
C       -9.76005080   -28.23457530   -15.44036100
H       -9.90705110   -27.14857480   -15.48636150
H       -8.73705100   -28.57157520   -15.22936150
C      -10.16905120   -28.65257450   -16.82236100
C      -11.10505100   -27.89057350   -17.52336120
H      -11.39005090   -26.94457440   -17.08636090
C      -11.54005050   -28.21157460   -18.81536100
H      -12.25205140   -27.58157350   -19.32836150
C      -11.09205060   -29.37157440   -19.39936070
O      -11.39605140   -29.64457510   -20.68536190
H      -11.12905120   -30.49257470   -21.04736140
C      -10.08905120   -30.13057520   -18.71936230
H       -9.71105100   -31.03557400   -19.17036060
C       -9.68405060   -29.82657430   -17.43536190
H       -8.95205120   -30.41157530   -16.89836120
C      -10.10305120   -28.66357420   -12.88836190
O       -8.90905090   -28.63957410   -12.66336150
N      -10.98605060   -28.56757350   -11.83636190
H      -11.95205120   -28.65257450   -12.12936120
C      -10.74405100   -28.56757350   -10.39536190
H      -10.10205080   -27.69657520   -10.26736160
C      -12.09105110   -28.41957470    -9.67836190
H      -12.85105130   -29.06857490   -10.12936120
H      -12.00405120   -28.67857360    -8.61636160
C      -12.48505120   -26.96957400    -9.63736150
C      -13.69205090   -26.52957530   -10.03536130
H      -14.48105140   -27.16657450   -10.40736100
N      -13.89305110   -25.14957430    -9.76836110
H      -14.69105050   -24.60957530   -10.06936170
C      -12.80105110   -24.69957350    -9.04636190
C      -12.61505130   -23.50857350    -8.38836190
H      -13.34705070   -22.72357370    -8.51436140
C      -11.42605110   -23.36257360    -7.59936140
H      -11.21305080   -22.42257500    -7.11336140
C      -10.43005080   -24.35757450    -7.65336130
H       -9.47905060   -24.24257470    -7.15336130
C      -10.66305070   -25.56657410    -8.29936120
H       -9.93005080   -26.35457420    -8.38836190
C      -11.86205100   -25.80457500    -9.02236180
C      -10.01005080   -29.76657490    -9.81836130
O       -9.16205120   -29.64657400    -8.98636150
N      -10.10905080   -30.94357490   -10.49036120
H      -10.77805140   -30.87857440   -11.24836160
C       -9.45005130   -32.15857320   -10.15236190
H       -9.73805140   -32.44657520    -9.14136120
H       -9.87205120   -32.93457410   -10.79036140
C       -7.98005100   -32.22557450   -10.54436110
O       -7.19005110   -32.82857510    -9.88736150
N       -7.52305080   -31.50057410   -11.56936170
H       -8.23505120   -30.91657450   -11.99336150
C       -6.12305120   -31.42157360   -12.18536190
H       -5.73205090   -32.43657300   -12.12436100
C       -6.08605100   -31.05057530   -13.62036130
H       -6.41205120   -30.01657490   -13.73536110
C       -4.68305110   -31.14857480   -14.22136120
H       -4.59505080   -30.68357470   -15.21136190
H       -3.91605090   -30.78957370   -13.52436160
H       -4.45205120   -32.20157620   -14.42436120
C       -7.20105080   -31.80557440   -14.43736170
H       -7.37105080   -32.77457430   -13.96836190
H       -8.15405080   -31.28457450   -14.35336110
C       -6.93505100   -31.88457490   -15.94736190
H       -6.64805080   -30.93057440   -16.40536120
H       -6.13005110   -32.55757520   -16.26936150
H       -7.87105080   -32.17757420   -16.43936160
C       -5.18805070   -30.52057460   -11.28836150
O       -4.15705110   -31.07357410   -10.92836190
N       -5.66505100   -29.40757370   -10.80236150
H       -6.61705110   -29.20357510   -11.07936190
C       -4.97205110   -28.62457470    -9.69636150
H       -3.91505100   -28.46257400    -9.90836140
C       -5.76705070   -27.30457500    -9.70136170
H       -6.67805100   -27.43057440    -9.10336110
H       -5.23205090   -26.58757400    -9.06636140
H       -5.92705110   -26.93357470   -10.72136120
C       -4.92305090   -29.36557390    -8.35936160
O       -3.88205100   -29.39957430    -7.77036140
N       -5.95505090   -30.12657360    -7.96436170
H       -6.80605080   -30.18357470    -8.51136110
C       -5.82505080   -30.95957370    -6.78136160
H       -5.56305070   -30.41657450    -5.87436150
C       -7.25605110   -31.48757360    -6.49336150
H       -7.91405110   -30.61057470    -6.44536160
H       -7.67405080   -32.06457520    -7.32736160
H       -7.28705120   -32.07057570    -5.56536150
C       -4.88905100   -32.22057340    -6.86636160
O       -4.27105090   -32.54657360    -5.88336130
N       -4.62905120   -32.75057600    -8.05536170
H       -5.09405090   -32.35057450    -8.86136150
C       -3.70305110   -33.88457490    -8.39536190
H       -3.82105090   -34.66957470    -7.64736130
C       -4.22705080   -34.49357600    -9.72636130
H       -5.29605100   -34.70557400    -9.68336110
H       -4.11305090   -33.72457500   -10.49136160
C       -3.46705100   -35.69257350   -10.20836160
H       -4.07605080   -35.95157620   -11.07436180
H       -2.57305100   -35.30357360   -10.69736190
C       -3.05205110   -36.79457470    -9.18136120
O       -1.88105090   -37.28457260    -9.28336140
O       -3.80005100   -37.13657380    -8.19536110
C       -2.22405100   -33.46057510    -8.36336140
O       -1.47105100   -34.13757320    -7.65936140
N       -1.88105090   -32.30457310    -8.90336130
H       -2.56805090   -31.86257360    -9.50136180
C       -0.68605100   -31.52057460    -8.63836190
H        0.22594900   -32.07457350    -8.86036110
C       -0.85105100   -30.28557400    -9.51136110
H       -0.07405100   -29.59257510    -9.16736130
H       -0.75405100   -30.43157390   -10.59436130
H       -1.85605100   -29.86757470    -9.37236120
C       -0.51805100   -31.19957350    -7.17636160
O        0.53794900   -30.75557520    -6.81136130
N       -1.50105090   -31.47657390    -6.26336150
H       -2.29805090   -32.02557370    -6.56136130
C       -1.39505100   -31.29057500    -4.84236150
H       -0.36605100   -31.05357360    -4.57436130
C       -2.31505110   -30.13857460    -4.40836140
H       -3.30105090   -30.23357390    -4.86236140
H       -2.37105110   -30.22257420    -3.32236150
C       -1.79205100   -28.77957530    -4.77836130
H       -1.57905100   -28.86457440    -5.84436130
H       -2.68805100   -28.16657450    -4.67736150
S       -0.30805100   -28.15057370    -4.00236130
C       -0.90205100   -28.13957410    -2.25536160
H       -1.28705100   -29.08557510    -1.85436150
H       -0.09705100   -27.75357440    -1.61836150
H       -1.70305100   -27.39057350    -2.28336140
C       -1.72005090   -32.58957290    -4.02536150
O       -1.69705090   -32.42457580    -2.80636140
N       -1.83705090   -33.82357410    -4.59936140
H       -2.14205100   -33.73157500    -5.56136130
C       -1.60005090   -35.14457320    -3.99636150
H       -2.07605100   -35.05357360    -3.01936150
C       -2.27805090   -36.24557500    -4.77036140
H       -2.12905100   -37.16257480    -4.20136170
C       -3.79605100   -36.04257580    -4.85336160
H       -4.07605080   -35.43757630    -5.72436140
H       -4.26305100   -37.03057480    -4.94936130
H       -4.12605090   -35.47657390    -3.97436140
O       -1.64905100   -36.32857510    -6.09736160
H       -1.55505100   -35.47557450    -6.52736140
C       -0.15805100   -35.40657420    -3.73836160
O        0.67994900   -34.86457440    -4.45436140
N        0.21794900   -36.45057300    -2.97536160
H       -0.53905100   -36.98157500    -2.56136160
C        1.59094910   -36.88357540    -2.71636150
H        1.68594900   -37.78557590    -2.11236140
H        2.13394900   -37.02257540    -3.65136150
C        2.40594910   -35.86457440    -1.87936150
O        2.04794910   -34.67357250    -1.84336150
N        3.53494910   -36.36557390    -1.35736140
H        3.72794910   -37.34457400    -1.52936150
C        4.55794910   -35.57857510    -0.58936150
H        4.04694890   -35.05957410     0.22063850
C        5.63194890   -36.52957530    -0.12836150
H        5.51194910   -36.80957410     0.91763850
H        5.53394890   -37.41957470    -0.75036150
O        6.94394920   -36.02857590    -0.36636150
H        7.12894920   -35.58157350     0.46363850
C        5.15294890   -34.32557300    -1.33636150
O        5.25394920   -34.26257320    -2.56436160
N        5.55394890   -33.32657620    -0.66736150
H        5.57394890   -33.41557310     0.34163850
C        6.22294900   -32.08657460    -1.13636150
H        5.63694910   -31.76657490    -1.99836150
C        6.27994920   -31.03057480    -0.00536150
H        6.63994880   -30.08757400    -0.43536150
H        5.26494880   -30.94657520     0.40363850
C        7.34694910   -31.13557430     1.05363850
N        8.64494900   -31.35357480     0.89663850
C        9.22594930   -31.23857500     2.03163860
H       10.28494930   -31.38257410     2.18463850
N        8.40494920   -30.78957370     2.97563840
H        8.67694950   -30.44557380     3.88563850
C        7.14494900   -30.78157420     2.41263840
H        6.29594900   -30.36557390     2.93563840
C        7.63894890   -32.44657520    -1.67736150
O        8.18894860   -31.92857360    -2.61636140
N        8.27294920   -33.40957260    -0.92336150
H        7.78094910   -33.63057330    -0.06536150
C        9.54594900   -33.94157410    -1.24836150
H       10.10894870   -33.04457470    -1.50536140
C       10.16494940   -34.59357450     0.00663850
H       10.29894920   -33.77557370     0.71463850
H        9.54394910   -35.31657410     0.53563850
C       11.49094870   -35.31157300    -0.24736150
H       11.41294860   -35.96057510    -1.11936150
C       12.68194870   -34.37457280    -0.50236150
H       13.58494950   -34.99457550    -0.55436150
H       12.51394940   -33.74857330    -1.38736150
H       12.76294900   -33.63157270     0.29963850
C       11.81694890   -36.20357510     0.93763850
H       12.54894920   -36.98657610     0.70263850
H       12.17394920   -35.52057270     1.71863850
H       10.90394880   -36.69357300     1.29663850
C        9.53894900   -34.84857560    -2.44536140
O       10.49294950   -34.69957350    -3.26136160
N        8.52094940   -35.67857360    -2.66536140
H        7.80194900   -35.64957430    -1.95136150
C        8.31694890   -36.28657530    -3.98836160
H        9.17294880   -36.93457410    -4.17436170
C        6.94394920   -37.00857540    -4.00536160
H        6.14194920   -36.34857560    -3.67336150
H        6.73094890   -37.34557340    -5.02036140
C        6.68294910   -38.27557370    -3.26536150
O        5.48494910   -38.51057430    -3.05136160
O        7.58394910   -39.12757490    -2.96136140
C        8.22794910   -35.27057270    -5.09636160
O        8.65794940   -35.47457500    -6.24136160
N        7.73594900   -34.05757520    -4.90036150
H        7.19794890   -33.92757420    -4.05236150
C        7.61294890   -33.12557600    -5.97436140
H        7.35294910   -33.57157520    -6.93436150
C        6.58394910   -32.07057570    -5.64436150
H        5.58394910   -32.50257490    -5.64436150
H        6.73894880   -31.68157390    -4.63836150
C        6.52494910   -30.86557390    -6.53736160
H        5.85294910   -30.08957480    -6.17036150
H        7.52794890   -30.43857380    -6.53336140
C        5.96894880   -31.32357410    -7.91336150
O        5.31194930   -32.34257510    -8.03936200
O        6.13294890   -30.57557490    -8.88236140
C        9.01794910   -32.51257320    -6.19736150
O        9.44094940   -32.33857350    -7.35836170
N        9.80394940   -32.20057300    -5.16436150
H        9.59894940   -32.48857500    -4.21536160
C       11.13694860   -31.67557530    -5.26736160
H       11.09094910   -30.76457410    -5.86536170
C       11.60194870   -31.17357440    -3.88336160
H       11.21494870   -31.79857440    -3.07936140
C       13.10794930   -31.06957440    -3.59836150
H       13.64594940   -31.99657440    -3.83136150
H       13.56294920   -30.39257430    -4.33236170
H       13.31394860   -30.73857500    -2.57336140
C       11.09294890   -29.72257420    -3.69736150
H        9.99694920   -29.73157500    -3.64236140
H       11.52994920   -29.16657450    -2.85936140
H       11.19294930   -29.11057470    -4.60236170
C       12.19394870   -32.64257430    -5.86636160
O       13.00494860   -32.20557400    -6.63536170
N       12.21494870   -33.93757630    -5.47136160
H       11.50994870   -34.02657320    -4.75036140
C       12.98394870   -35.07357410    -6.07936140
H       14.01294900   -34.91157530    -5.75636150
C       12.47294900   -36.39057540    -5.39336160
H       11.38394930   -36.42157360    -5.41936160
H       12.75194930   -37.21457290    -6.05036160
C       13.00594900   -36.58657460    -4.00436160
H       14.06194880   -36.84457400    -3.92336150
H       12.80294900   -35.68157580    -3.43236160
C       12.29294870   -37.74157330    -3.26136160
H       12.65294930   -37.81257630    -2.23536160
H       11.22094920   -37.55957410    -3.34236150
C       12.59794900   -39.06557460    -3.94736150
H       12.19694900   -39.06757350    -4.96136140
H       13.67694950   -39.22057340    -3.93436150
N       11.91694930   -40.14857480    -3.22036150
H       10.91994860   -40.02257540    -3.11836150
H       11.86094860   -41.00557330    -3.75136160
H       12.16594890   -40.19957350    -2.24236150
C       12.83494950   -35.19757460    -7.68836160
O       13.77094940   -35.51857380    -8.38536170
N       11.62594890   -34.89057540    -8.18636130
H       10.86594870   -34.83657460    -7.51936150
C       11.31094930   -34.60057450    -9.62736130
H       11.59194950   -35.36557390   -10.35136130
C        9.78394890   -34.65457530    -9.85636140
H        9.31094930   -33.92657470    -9.19836140
H        9.46094890   -34.40257260   -10.86736110
C        9.26394940   -36.11157610    -9.54636190
H        9.68494890   -36.77757260   -10.29936120
H        9.72094920   -36.36957550    -8.59136100
C        7.82294890   -36.24057390    -9.61036110
H        7.38594910   -35.40557480    -9.06236170
H        7.60594890   -36.06657410   -10.66336150
C        7.28794910   -37.59257510    -9.19036100
H        7.74294900   -38.34957500    -9.82936190
H        7.53294900   -37.88957600    -8.17136190
N        5.85694890   -37.82057570    -9.28436180
H        5.34194900   -37.09657290    -8.80436130
H        5.54394910   -37.89357380   -10.24236110
H        5.76794910   -38.72257610    -8.83936120
C       11.86594870   -33.21557620   -10.02436160
O       12.49294950   -33.08257290   -11.07536130
N       11.60694890   -32.18057250    -9.26236150
H       11.24994950   -32.27757260    -8.31936170
C       11.92994880   -30.79457470    -9.65436170
H       11.38194940   -30.45857430   -10.53436180
C       11.51094910   -29.91757390    -8.47336200
H       10.48794940   -30.20557400    -8.23136140
H       11.99694920   -30.16757390    -7.53036170
C       11.52294920   -28.40557480    -8.68536190
H       12.52394870   -28.13857460    -9.02336120
H       10.82994940   -28.13557430    -9.48236180
S       11.17394920   -27.28057480    -7.22736170
C        9.35794930   -27.59957500    -7.06836130
H        9.10894870   -28.58357430    -6.65236140
H        8.91094880   -26.77557370    -6.49836160
H        8.97594930   -27.69157410    -8.09236150
C       13.45594880   -30.54657360    -9.90136150
O       13.82894900   -29.71157460   -10.69836140
N       14.24494930   -31.33057400    -9.10736180
H       13.82194900   -31.94657520    -8.42336180
C       15.73294930   -31.20757480    -9.32136150
H       16.06394960   -30.18657490    -9.51036170
C       16.46794890   -31.70957370    -8.01736160
H       16.02694890   -32.60157390    -7.57136150
C       17.95094870   -32.06957630    -8.17736150
H       18.30894850   -32.40257260    -7.19536160
H       17.87294960   -32.94257350    -8.83636190
H       18.66294860   -31.27457430    -8.43536190
C       16.39494900   -30.48457530    -7.04836130
H       16.50694850   -29.47457500    -7.46236130
H       15.36194900   -30.47757530    -6.67736150
H       16.98394970   -30.61257360    -6.13236140
C       16.10694890   -31.96257400   -10.63036160
O       16.92394830   -31.44957350   -11.35436150
N       15.38694860   -33.03357320   -11.00736140
H       14.73694900   -33.42757420   -10.33836170
C       15.60394860   -33.70357510   -12.29336170
H       16.67194940   -33.88857270   -12.40936180
C       14.89594940   -35.02757260   -12.09736160
H       14.87894920   -35.53857420   -13.06736180
H       15.22994900   -35.57157520   -11.20536140
H       13.83294870   -34.83157350   -11.90636160
C       14.98794940   -33.02457430   -13.51236150
O       15.59194950   -33.04457470   -14.58036140
N       13.87794880   -32.29657360   -13.38136200
H       13.31394860   -32.30857470   -12.53936200
C       13.35694890   -31.37057500   -14.40336130
H       13.31994920   -31.76457410   -15.41836170
C       11.92194940   -30.97057530   -14.17036150
H       11.80394940   -30.57357410   -13.16236110
H       11.59494880   -30.20557400   -14.87436100
C       11.00594900   -32.16457370   -14.16736130
H       11.41494940   -32.91957470   -13.49536130
H       10.08294870   -31.82757380   -13.69536110
C       10.87994860   -32.72657390   -15.56036190
O       11.74094870   -33.46257400   -16.11236190
O        9.87794880   -32.26057430   -16.22336200
C       14.17194940   -30.11957360   -14.62636180
O       14.37994860   -29.77257350   -15.73336120
N       14.85094930   -29.60557370   -13.61036110
H       14.68394950   -29.85957530   -12.64336110
C       15.93094920   -28.58957480   -13.63036160
H       15.58494950   -27.77357480   -14.26436140
C       16.19394870   -28.04157450   -12.26536180
H       15.25394920   -27.74557500   -11.78336140
H       16.57694820   -28.91057400   -11.71636100
C       17.37494850   -27.00957490   -12.17636110
C       18.66494940   -27.34357450   -11.64236160
H       18.86994930   -28.36357500   -11.35136130
C       19.61894990   -26.36557390   -11.56636140
H       20.61894990   -26.74257470   -11.40936180
C       19.44994930   -25.06657410   -11.92436120
O       20.33194920   -24.02657510   -11.78936200
H       21.24594880   -24.31157490   -11.86436180
C       18.10994910   -24.73257450   -12.31036190
H       17.95294950   -23.71757510   -12.64436150
C       17.08994870   -25.69057460   -12.45136170
H       16.11194990   -25.39457510   -12.80236150
C       17.19894980   -29.20957370   -14.21336170
O       17.93594930   -28.53157420   -14.92036150
N       17.57194900   -30.50357440   -13.91036130
H       17.08894920   -30.94757460   -13.13836190
C       18.85694890   -31.04157450   -14.42436120
H       19.59394840   -30.24257470   -14.50436120
C       19.57194900   -31.84557530   -13.31536100
H       18.85894970   -32.55857470   -12.90136150
H       20.35594940   -32.39057540   -13.84036160
C       20.09694860   -30.98857500   -12.20736120
H       20.95694920   -30.49457360   -12.65936180
H       19.41794970   -30.24857520   -11.78436180
C       20.58094980   -31.98257450   -11.22136120
H       19.70594980   -32.37457280   -10.70336150
H       21.25594900   -32.68257520   -11.71336170
N       21.44394870   -31.30357360   -10.24236110
H       21.73494910   -30.33957480   -10.32136150
C       21.90194890   -31.80857470    -9.11136150
N       21.62994960   -33.01357270    -8.67536160
H       21.10994910   -33.66957470    -9.23936180
H       22.11194990   -33.37257390    -7.86336140
N       22.72894860   -31.16157530    -8.39536190
H       23.02794840   -30.23557470    -8.66636180
H       23.24194910   -31.56257440    -7.62436150
C       18.86094860   -31.71657370   -15.84336190
O       19.73194890   -32.47557450   -16.22036170
N       17.83994870   -31.27357480   -16.64036180
H       17.26694870   -30.59657480   -16.15036200
C       17.56694980   -31.74757390   -17.99036220
H       17.64994810   -32.83357620   -18.02936170
C       16.10294910   -31.38557430   -18.38336180
H       15.47394940   -31.76657490   -17.57836150
H       15.90494920   -30.31357380   -18.39936070
C       15.46794890   -31.99057390   -19.63536070
H       16.00494960   -31.62657360   -20.51136210
H       15.45294860   -33.07657620   -19.72436140
C       14.01194860   -31.58657460   -19.78336140
H       14.07294940   -30.50457380   -19.90836140
H       13.60394860   -31.91857530   -20.73836140
C       13.12694930   -32.01557540   -18.63636210
H       13.53994940   -31.68857380   -17.68236160
H       12.15594860   -31.57857510   -18.86636160
N       12.91294860   -33.46857450   -18.49236110
H       12.45394900   -33.85257340   -19.30636220
H       13.82294940   -33.89257430   -18.38036160
H       12.48194890   -33.74557500   -17.62236210
C       18.54394910   -31.15457530   -18.97136120
O       18.83994870   -29.96757510   -18.78636170
N       19.08094980   -31.88657380   -19.97136120
C       18.88494870   -33.38257600   -20.16836170
H       17.83194920   -33.66557310   -20.29036140
H       19.31394960   -33.91157530   -19.30836110
C       19.61094860   -33.74057390   -21.40736200
H       18.99794960   -33.81257630   -22.31436160
H       20.02594950   -34.74557500   -21.25736240
C       20.60794830   -32.57857510   -21.57436180
H       20.86794850   -32.36057280   -22.61736110
H       21.56094930   -32.67457580   -21.04036140
C       19.98594860   -31.33557510   -21.01436230
H       20.73794940   -30.70257380   -20.54236220
C       19.34894940   -30.56357380   -22.16536140
O       20.03194810   -29.83357430   -22.89536090
N       18.04294970   -30.75657460   -22.47236060
H       17.61794850   -31.50357440   -21.93536190
C       17.31894870   -30.18057440   -23.59336090
H       17.66694830   -29.15857510   -23.74036220
C       17.41994860   -30.94257350   -24.89836120
H       18.50294880   -30.98957440   -25.01436230
C       16.95694920   -32.38157270   -24.77536200
H       17.45894810   -32.88057330   -23.93736080
H       15.86694910   -32.49357600   -24.72636220
H       17.29694940   -32.76257320   -25.74536130
C       16.73794940   -30.33757400   -26.12136080
H       17.21794890   -30.60857390   -27.06936070
H       15.68494890   -30.62057500   -26.23636050
H       16.78694920   -29.24157520   -26.12336160
C       15.83994870   -30.03657530   -23.28836060
O       15.13194940   -30.98957440   -22.91736220
N       15.28894900   -28.84357450   -23.32836150
H       15.89594940   -28.07457350   -23.58836170
C       13.93194870   -28.35057450   -23.07036210
H       13.36494920   -29.01157380   -22.41436200
C       13.97794910   -26.91757390   -22.34336090
H       14.52094940   -26.22057530   -22.98236080
C       12.46994880   -26.45357510   -22.14636230
H       12.45794870   -25.54057500   -21.53936200
H       11.95594880   -26.21057510   -23.08436200
H       11.83494950   -27.20857430   -21.66536140
C       14.67694950   -26.94557380   -20.98336220
H       14.14994910   -27.53557400   -20.22336200
H       15.69894890   -27.31757350   -21.12136080
H       14.70894910   -25.92157360   -20.59036060
C       13.16894910   -28.37857440   -24.43136220
O       13.76994900   -27.98257450   -25.41436200
N       11.92394920   -28.95057490   -24.38536070
H       11.67394920   -29.29657360   -23.46636200
C       11.01294900   -29.17057420   -25.55436130
H       11.49994950   -28.79957390   -26.45636180
C       10.75094890   -30.67657470   -25.59136200
H       10.23294930   -31.03057480   -24.70036130
H       10.07194900   -30.92957500   -26.40536120
C       11.98394870   -31.63057520   -25.70036130
H       12.52294920   -31.75357440   -24.76036070
H       11.43394950   -32.56157300   -25.83336070
C       12.93494890   -31.27857400   -26.93136220
H       12.36994930   -31.03157420   -27.83036230
H       13.48394870   -30.35357480   -26.75536160
C       13.74794860   -32.53757480   -27.23636050
H       14.32994940   -32.81157300   -26.35636140
H       13.13694860   -33.38857270   -27.53836060
N       14.70094870   -32.19957350   -28.37836070
H       15.30894950   -33.00357440   -28.42836190
H       14.16294860   -32.03957370   -29.21936230
H       15.30294900   -31.39457510   -28.28036120
C        9.67694950   -28.43757440   -25.43436240
O        9.05694870   -28.49457360   -24.44136240
N        9.30294900   -27.62257390   -26.46936230
H        9.77794930   -27.56357380   -27.36136050
C        8.12794880   -26.63157460   -26.37236210
H        7.70994900   -26.66657450   -25.36636160
C        8.53294940   -25.16757390   -26.47636220
H        8.79794880   -25.11357500   -27.53136060
H        7.64694880   -24.53557400   -26.41636090
C        9.72694870   -24.69957350   -25.59236150
H       10.55194950   -25.39357380   -25.75436210
C       10.10194870   -23.24957470   -25.83136180
H       10.35194870   -23.09257510   -26.88836100
H        9.31094930   -22.56157490   -25.50836180
H       10.96594910   -23.03757480   -25.19136240
C        9.32594870   -24.87957380   -24.15536120
H       10.11694910   -24.48557470   -23.50636100
H        8.36094860   -24.40757370   -23.93036080
H        9.28294940   -25.92757420   -23.83436200
C        6.89894910   -26.96657370   -27.27836230
O        7.05194900   -27.34357450   -28.40436170
N        5.68194910   -26.68057440   -26.85136220
H        5.55994890   -26.53457450   -25.85636140
C        4.39794920   -26.87857440   -27.57336240
H        3.87694910   -25.92157360   -27.59236150
H        4.68794920   -27.33157350   -28.52136230
C        3.43294910   -27.81757350   -26.81336210
O        3.15594910   -28.95657350   -27.25736240
N        2.85994910   -27.32357410   -25.70736120
H        3.03694890   -26.35257530   -25.47736170
C        1.93894900   -28.13857460   -24.80436130
H        0.87994900   -28.03057480   -25.03936200
H        2.35894890   -29.14257430   -24.74936100
C        2.13694910   -27.64357380   -23.40236090
O        3.13794900   -27.04957390   -23.09136200
N        1.13994910   -27.91057400   -22.55736160
H        0.29794900   -28.29257390   -22.97136120
C        0.92894900   -27.66257480   -21.10736080
H        1.06894900   -26.58957480   -20.97436140
C       -0.52305100   -28.00557520   -20.72336200
H       -0.54805100   -27.85057450   -19.64436150
H       -1.22905100   -27.32057380   -21.19236180
C       -0.96305100   -29.42757420   -21.10536190
H       -0.17205100   -30.17757420   -21.12636180
H       -1.64705100   -29.63057520   -20.28136060
C       -1.73705100   -29.40257450   -22.43836210
O       -2.96905090   -29.14057350   -22.43836210
O       -1.17605100   -29.70857430   -23.49136160
C        1.94194900   -28.40557480   -20.20136070
O        1.56294910   -28.97857480   -19.19236180
N        3.18994900   -28.54357530   -20.61336140
H        3.32694910   -28.00857350   -21.46236230
C        4.23194890   -29.40857510   -20.04736140
H        3.91594910   -29.83757400   -19.09636120
C        4.49294900   -30.63057520   -21.00636100
H        5.11294890   -31.31357380   -20.42536160
C        3.17994900   -31.34657480   -21.35536190
H        2.53794910   -31.35757450   -20.46636200
H        2.66994910   -30.75657460   -22.12636180
H        3.26694890   -32.39857480   -21.65236090
O        5.25794890   -30.33557510   -22.10136220
H        6.16594890   -30.48557470   -21.82536130
C        5.53294900   -28.68557360   -19.69936180
O        6.46194890   -29.36057470   -19.24236110
N        5.61394880   -27.35057450   -19.89136120
H        4.76294900   -26.93157390   -20.24536130
C        6.69994880   -26.46657370   -19.34036060
H        7.64594890   -26.92857360   -19.62336160
C        6.73894880   -24.98257450   -20.02436070
H        6.78994890   -25.06657410   -21.10936160
H        5.83894920   -24.43657490   -19.74436190
C        7.97794910   -24.19357490   -19.52536200
H        7.97494890   -24.08257480   -18.44136240
C        9.27494910   -24.84457400   -19.99636080
H        9.35794930   -24.76857380   -21.08736230
H       10.13694860   -24.31957440   -19.56636240
H        9.36794950   -25.90957450   -19.75036240
C        8.04794880   -22.77857400   -20.08036230
H        7.89894910   -22.73057370   -21.16636090
H        7.31994920   -22.11457440   -19.59936140
H        9.01994900   -22.28757480   -19.94536210
C        6.60394910   -26.47857480   -17.82936100
O        5.50594900   -26.61557390   -17.35936160
N        7.75794890   -26.41557500   -17.07236100
H        8.67594910   -26.40457530   -17.50136180
C        7.72094920   -26.44457440   -15.58936120
H        6.72694920   -26.26657490   -15.17836190
C        8.17594910   -27.80057530   -15.04936120
H        8.22194860   -27.84857370   -13.96136190
C        7.15994880   -28.81557460   -15.46836190
H        6.17494920   -28.71057510   -14.99636170
H        7.01894900   -28.83257480   -16.55636220
H        7.57594920   -29.81057360   -15.26636120
O        9.48294930   -28.10757450   -15.48536110
H        9.95794870   -28.49857520   -14.74836160
C        8.57694910   -25.37257390   -14.98136140
O        9.49394890   -24.89157490   -15.65036110
N        8.40694900   -25.11157420   -13.68936160
H        7.60594890   -25.55457500   -13.25436120
C        9.01794910   -23.91957470   -13.03636170
H        8.91194920   -23.13057520   -13.78036120
C        8.40294930   -23.47657390   -11.73136140
H        8.89894870   -22.54857440   -11.44436170
C        6.91294910   -23.02957530   -12.00536160
H        6.89694880   -22.13357350   -12.63836190
H        6.37894920   -23.80257420   -12.57236190
H        6.35094880   -22.69057460   -11.12736130
C        8.62094880   -24.58757400   -10.62936120
H        7.64394900   -24.98057370   -10.34936140
H        9.28894900   -25.38657380   -10.95036130
C        9.40894890   -23.97857480    -9.41436200
H        8.96694950   -23.03457450    -9.07336140
H        9.34494880   -24.64957430    -8.54836180
H       10.44994930   -23.70957370    -9.63336180
C       10.48994920   -24.06857490   -13.03336140
O       11.22594930   -23.13357350   -13.36336140
N       10.92594910   -25.29457470   -12.81136130
H       10.18094920   -25.93857380   -12.57036110
C       12.35294910   -25.79857440   -12.81636140
H       12.94594860   -25.34757420   -12.02136140
C       12.40994930   -27.28057480   -12.54536150
H       13.39694880   -27.64857480   -12.82836150
H       12.25794890   -27.58257480   -11.50836180
O       11.54294870   -28.08257480   -13.31136130
H       11.07494930   -28.65157510   -12.69536110
C       13.01694870   -25.55057530   -14.18436150
O       14.15394880   -25.10257530   -14.28636170
N       12.22094920   -25.80257420   -15.25736140
H       11.26494880   -26.08257480   -15.07036110
C       12.72794910   -25.64457510   -16.70336150
H       13.74394890   -26.03457450   -16.76436230
C       11.87394910   -26.46657370   -17.62336160
H       10.79094890   -26.42757420   -17.50536160
H       12.00594900   -26.05657390   -18.62436100
C       12.27894880   -27.96857450   -17.54536060
H       13.27894880   -28.10157390   -17.95936200
H       12.16594890   -28.22457500   -16.49236110
C       11.33194920   -28.75957490   -18.45236210
O       11.65894890   -29.13857460   -19.51336100
N       10.17294880   -29.24957470   -18.06536100
H        9.57894900   -29.83557510   -18.63936230
H        9.80694870   -28.94157410   -17.17236140
C       12.84694860   -24.20657350   -17.17336080
O       13.81494900   -23.79657360   -17.91336060
N       12.05894950   -23.30357360   -16.49736210
H       11.39894870   -23.71457480   -15.84836200
C       12.22694870   -21.86957360   -16.59636120
H       12.43594930   -21.52757450   -17.60936160
C       10.96194930   -21.12457470   -16.10136220
H       10.71894930   -21.41857530   -15.08036140
C       11.10394860   -19.62057500   -16.12036130
H       11.39794920   -19.21757510   -17.09736060
H       10.16494940   -19.21457480   -15.72636130
H       11.88294890   -19.36757470   -15.39136120
C        9.73594860   -21.35457420   -17.01736070
H        9.33594890   -22.35357480   -16.80136110
H        8.97994900   -20.56757350   -16.90736200
H       10.00294880   -21.35057450   -18.08136180
C       13.45694920   -21.43357470   -15.79836180
O       14.18494890   -20.55657390   -16.23536110
N       13.63594910   -22.03157420   -14.58736130
H       12.95694920   -22.75257490   -14.37336160
C       14.74394890   -21.76657490   -13.72536180
H       14.81994920   -20.68057440   -13.78036120
C       14.49194910   -22.32457350   -12.35736180
H       13.45894910   -22.14957430   -12.03136160
H       14.68194870   -23.39457510   -12.50936130
H       15.17394920   -21.98557470   -11.56836130
C       16.09494970   -22.26357460   -14.38236140
O       17.08194920   -21.59057430   -14.17236140
N       16.09794810   -23.29757500   -15.19436170
H       15.20894910   -23.76757430   -15.31836130
C       17.28094860   -23.75657460   -15.86536120
H       18.12794880   -23.85357480   -15.18636130
C       16.93694880   -25.08857540   -16.66536140
H       17.74894910   -25.69457440   -17.08636090
H       16.52994920   -25.86457440   -16.00536160
H       16.23894880   -24.87857440   -17.48536110
C       17.84794810   -22.73357390   -16.87036130
O       19.02694890   -22.56657410   -16.91536140
N       16.96694950   -22.02957530   -17.61736110
H       16.02194980   -22.39357380   -17.59536170
C       17.38894840   -21.12557410   -18.73536110
H       18.29794880   -21.50057410   -19.20636180
C       16.26894950   -21.10657500   -19.82236100
H       15.81094930   -22.09157370   -19.91436200
C       15.10894870   -20.16957470   -19.54836080
H       14.51294900   -20.07057380   -20.46436120
H       14.44394870   -20.52157400   -18.75036240
H       15.54594900   -19.23557470   -19.17636110
C       16.89494900   -20.81857490   -21.19036100
H       16.89894870   -19.73157500   -21.27036090
H       17.96594810   -21.00457380   -21.27336120
C       16.19394870   -21.47057530   -22.36336140
H       16.11994930   -22.55557440   -22.22136120
H       15.18894860   -21.08757400   -22.58036230
H       16.77294920   -21.35857390   -23.28836060
C       17.78694920   -19.77057460   -18.22036170
O       18.60294910   -19.13957410   -18.83836170
N       17.28694920   -19.36857410   -17.02636150
H       16.68794820   -20.04657360   -16.57236100
C       17.76194950   -18.23957440   -16.20736120
H       18.03594970   -17.38557430   -16.82736210
C       16.65894890   -17.75657460   -15.24036120
H       16.99394990   -17.02657510   -14.50336170
H       15.85494900   -17.35157390   -15.85436150
O       16.26594920   -18.79557420   -14.40436170
H       16.88894840   -18.90657420   -13.68236160
C       19.06594850   -18.48157500   -15.43136120
O       19.66794970   -17.48557470   -15.13136200
N       19.50894930   -19.76557350   -15.26736160
H       18.91794970   -20.51257510   -15.61336140
C       20.74794960   -20.15157510   -14.56836130
H       20.83994870   -19.82657430   -13.53136160
C       20.81094930   -21.66257480   -14.38936140
H       20.97294810   -22.14157490   -15.36336140
H       21.64594840   -21.99557500   -13.76036170
H       19.92894940   -22.10457420   -13.91236110
C       22.02794840   -19.75057410   -15.33636190
O       22.09894940   -19.62657360   -16.54236220
N       23.15094950   -19.69657520   -14.60736180
H       23.04194830   -19.78857420   -13.60436150
C       24.51194950   -19.55657390   -15.14836120
H       24.59194950   -19.79457470   -16.20836070
C       25.07994840   -18.16857530   -14.88736150
H       24.98394970   -17.74157520   -13.88936140
H       26.13894840   -18.16457370   -15.14636140
C       24.47995000   -17.17557530   -15.78536130
H       24.39894870   -17.58657460   -16.79136090
H       23.50194930   -16.99157520   -15.34136100
C       25.21394920   -15.81857400   -15.77236180
H       24.84394840   -15.15157410   -14.99236110
H       26.27494810   -16.02857400   -15.63836190
N       24.97694970   -15.13857460   -17.07036210
H       24.49494930   -15.57157420   -17.84536170
C       25.25894930   -13.87457470   -17.15736200
N       25.96594810   -13.25657460   -16.24836160
H       26.28895000   -13.74357410   -15.42436120
H       26.32694820   -12.36157420   -16.54636190
N       24.94594960   -13.17857460   -18.23636050
H       24.42894940   -13.59457400   -18.99736210
H       25.18094830   -12.19757460   -18.18036080
C       25.46994970   -20.65357400   -14.60436150
O       26.64594840   -20.64257430   -14.94736190
N       24.96394920   -21.56857490   -13.74536130
H       24.03895000   -21.49757390   -13.33736130
C       25.77494810   -22.60957530   -13.06036190
H       26.47394940   -22.03857420   -12.44836140
C       24.90794940   -23.46257400   -12.14136120
H       25.57994840   -24.12257390   -11.59236150
H       24.41794970   -22.68157390   -11.55936150
C       23.75194930   -24.25757410   -12.76236150
O       23.75094990   -24.43657490   -13.96436120
O       22.80994990   -24.77857400   -12.10236170
C       26.60594940   -23.53957370   -13.89836120
O       27.59394840   -24.02057460   -13.36036110
N       26.27094840   -23.84357450   -15.19636150
H       25.43994900   -23.34457400   -15.49136160
C       27.23994830   -24.42257500   -16.14436150
H       28.30494880   -24.23257450   -16.01236150
H       27.04494860   -25.49257470   -16.07136150
C       27.02694890   -23.89157490   -17.61136050
O       26.63994980   -22.77457430   -17.87736130
N       27.29194830   -24.79557420   -18.57836150
H       27.72594830   -25.64957430   -18.24836160
C       27.07594870   -24.58557510   -20.01836200
H       27.41994860   -23.61957360   -20.38836100
C       27.74894910   -25.57857510   -20.94236180
H       27.22794910   -26.52257350   -20.78736110
H       27.73194890   -25.12957380   -21.93536190
O       29.09694860   -25.78057480   -20.60736080
H       29.02294920   -26.52957530   -20.01136210
C       25.52694890   -24.65657420   -20.21236230
O       24.93094830   -25.60157390   -19.72636220
N       24.99294850   -23.69457440   -20.89636230
H       25.59394840   -22.89257430   -21.04636190
C       23.55894850   -23.32857510   -21.10736080
H       23.23194890   -23.05457500   -20.10436060
H       23.62294960   -22.51257510   -21.82636070
C       22.70794870   -24.50957490   -21.68336110
O       23.06394960   -25.07357410   -22.72836110
N       21.59894940   -24.78757480   -21.06136130
H       21.30894850   -24.20957370   -20.28136060
C       20.61894990   -25.78857420   -21.50836180
H       21.17294880   -26.72657390   -21.49736210
C       19.61294940   -26.05157470   -20.36836240
H       20.13794900   -26.20557400   -19.42536160
C       18.62694930   -24.89257430   -20.06736180
H       18.30694960   -24.92857360   -19.01836200
H       19.15094950   -23.93957520   -20.21336170
H       17.75094990   -25.11957360   -20.68836210
C       18.89794920   -27.37357520   -20.61536220
H       18.17294880   -27.23457530   -21.42636110
H       19.59794810   -28.18057440   -20.86236190
H       18.37794880   -27.64557460   -19.68836210
C       19.99194910   -25.43957520   -22.80536080
O       19.75694850   -24.24557500   -23.08236120
N       19.74594880   -26.41357420   -23.64636230
H       19.81794930   -27.34857370   -23.26436230
C       19.25794980   -26.32457350   -24.99836160
H       19.58494950   -25.37857440   -25.43136220
C       19.80594830   -27.44257350   -25.82836150
H       19.33794980   -28.39357380   -25.57436180
C       19.47394940   -27.33657460   -27.34436230
H       20.21794890   -27.90157510   -27.91936110
H       18.43194960   -27.64157490   -27.50436210
H       19.54494860   -26.31057360   -27.72636220
O       21.20694920   -27.63057520   -25.72236060
H       21.54794880   -26.83357430   -26.13436130
C       17.72894860   -26.23257450   -25.16536140
O       17.07394980   -26.98057370   -24.35936160
N       17.16194920   -25.40157510   -26.00136180
H       17.70294950   -24.78757480   -26.59836200
C       15.67794900   -25.37257390   -26.30936240
H       15.16794870   -26.09157370   -25.66936110
C       14.98994920   -24.12257390   -25.84436230
H       15.19894890   -23.41357420   -26.64536090
C       13.53294940   -24.42257500   -25.61936190
H       13.29794880   -25.23257450   -24.91836170
H       13.13094900   -23.51257510   -25.15736200
H       12.97594930   -24.65757370   -26.53436090
C       15.65394880   -23.38657380   -24.76036070
H       15.95594880   -24.14657400   -24.02836230
H       16.52194980   -22.81357380   -25.10736080
H       14.90294930   -22.74057390   -24.29036140
C       15.39494900   -25.74957470   -27.77236180
O       16.00094990   -25.20257380   -28.71236230
N       14.42394920   -26.62657360   -27.99936100
H       14.09594920   -27.16757390   -27.20836070
C       13.88494870   -26.94057460   -29.32836150
H       14.26194860   -26.20457460   -30.03836060
C       14.34894940   -28.30757520   -29.78236200
H       14.07694910   -29.10457420   -29.09036060
H       13.82194900   -28.57957460   -30.69636150
C       15.83494950   -28.52457430   -30.10136220
H       15.93694880   -27.99257470   -31.04636190
H       16.45094870   -27.95457460   -29.40536120
C       16.42894940   -29.88557430   -30.45436100
O       16.60194970   -30.61757470   -29.47436140
O       16.93394850   -30.22257420   -31.54636190
C       12.36594870   -26.96957400   -29.40236090
O       11.64994910   -27.19457440   -28.42636110
N       11.87594890   -26.65657420   -30.58036230
H       12.56894870   -26.68157390   -31.31836130
C       10.48794940   -26.51357460   -30.92336080
H        9.97094920   -26.16357420   -30.02936170
C       10.28094860   -25.37857440   -31.83836170
H       10.67994880   -25.62257390   -32.82336040
H        9.19794940   -25.26357460   -31.87936210
C       11.03094860   -24.00257490   -31.60036090
H       12.12094880   -24.01357460   -31.61636160
C       10.54794880   -22.96457480   -32.69136050
H       10.98694900   -23.37757490   -33.60836030
H        9.46094890   -22.82357410   -32.65236280
H       11.02094940   -21.99757390   -32.47936250
C       10.72494890   -23.31157490   -30.29336170
H       11.18294910   -23.79557420   -29.42236140
H       11.18094920   -22.31457520   -30.25036240
H        9.64194870   -23.15657420   -30.21336170
C        9.84694860   -27.80557440   -31.40536120
O       10.40394880   -28.50957490   -32.25336070
N        8.64894870   -27.96357540   -30.99236110
H        8.25194930   -27.39057350   -30.25736240
C        7.79294920   -28.94757460   -31.72636220
H        8.14794920   -29.97757530   -31.68936160
C        6.44694900   -29.07357410   -30.93336110
H        6.60094880   -29.44257350   -29.91936110
H        6.03194900   -28.07157520   -30.82236100
O        5.43394900   -29.87557410   -31.50036240
H        4.69794890   -29.86957360   -30.88436130
C        7.51494880   -28.50557520   -33.11936190
O        6.86394880   -27.56557460   -33.42236330
N        7.98094890   -29.36457440   -33.97035980
H        8.53794860   -30.14257430   -33.63536070
C        7.66394900   -29.29557420   -35.34836200
H        7.89094920   -28.28457450   -35.68736270
C        8.37894920   -30.31857490   -36.11136250
H        8.43594930   -31.25357440   -35.55336000
H        7.74194910   -30.53557400   -36.96836090
C        9.74794860   -29.80257420   -36.72936250
H       10.36494920   -29.39357380   -35.92836000
H       10.17394920   -30.71257400   -37.15136340
C        9.70294860   -28.66957470   -37.76136020
O       10.47794910   -27.71057510   -37.72336200
O        8.89994910   -28.69357490   -38.70136260
C        6.16994910   -29.38657380   -35.59236150
O        5.78094910   -28.76657490   -36.54036330
N        5.43894910   -30.17157360   -34.81236270
H        5.91294910   -30.63857460   -34.04836270
C        3.98994900   -30.41057400   -34.91936110
H        3.83594890   -30.80557440   -35.92336270
C        3.66194890   -31.55957410   -33.97436140
H        2.81694910   -32.17857360   -34.29936220
H        4.42994880   -32.34357450   -33.96936040
H        3.52494910   -31.21657370   -32.94136050
C        3.13694910   -29.14657400   -34.54836270
O        1.99694910   -28.96057510   -34.85736080
N        3.78294900   -28.16657450   -33.86736300
H        4.71594910   -28.38957410   -33.54336170
C        3.18194910   -26.89357380   -33.59036250
H        2.09994910   -26.97457500   -33.49436190
C        3.68094900   -26.48057370   -32.25336070
H        3.04494910   -25.62757490   -31.98736190
H        3.48794910   -27.31957440   -31.57336240
H        4.75894880   -26.35057450   -32.09736250
C        3.53494910   -25.77857400   -34.66836170
O        3.08194900   -24.65557480   -34.59336090
N        4.29194880   -26.15457530   -35.66436000
H        4.62194920   -27.11157420   -35.70536040
C        4.55994890   -25.30557440   -36.80736160
H        5.06394910   -24.41157530   -36.43936160
C        5.51394890   -26.06757350   -37.78436280
H        6.44894890   -26.24757390   -37.25336070
H        5.07194900   -26.98057370   -38.18436050
C        5.79094890   -25.10957530   -38.95236210
H        4.86694910   -24.95357510   -39.50936130
H        6.16494890   -24.14357380   -38.61336140
C        6.79694890   -25.74857520   -39.91636280
H        6.45194910   -26.71357540   -40.28636170
H        6.83694890   -25.17957500   -40.84535980
N        8.13794900   -25.88057520   -39.23435970
H        8.25794890   -26.65257450   -38.59436040
C        9.12994860   -25.09757420   -39.54036330
N        8.97294900   -24.02457430   -40.26536180
H        8.06394860   -23.73357390   -40.59436040
H        9.78594880   -23.45157430   -40.44036100
N       10.31794930   -25.34457400   -39.08936310
H       10.45194910   -26.15657420   -38.50436020
H       11.09894940   -24.76957510   -39.37236020
C        3.31394910   -24.70957370   -37.60036090
O        3.20394900   -23.58157350   -37.68236160
N        2.42694900   -25.54357530   -38.20036320
H        2.60894890   -26.53257370   -38.07136150
C        1.37594900   -25.07957460   -39.13735960
H        1.99294900   -24.49757390   -39.82236100
C        0.64594900   -26.22657390   -39.91236110
H        1.36994900   -26.87557410   -40.42136000
H        0.14094900   -26.83157350   -39.14836120
H        0.05294900   -25.82257460   -40.74236300
C        0.36594900   -24.11457440   -38.44636150
O       -0.02105100   -23.10557370   -39.00036240
N        0.07494900   -24.39257430   -37.17636110
H        0.57094900   -25.19657520   -36.80836110
C       -0.98405100   -23.68657490   -36.40336230
H       -1.95105100   -23.78357510   -36.89636230
H       -1.05405090   -24.11457440   -35.40336230
C       -0.76205100   -22.14857480   -36.07536320
O       -1.72505090   -21.40057370   -36.26536180
N        0.50294900   -21.81957440   -35.95436100
H        1.12194910   -22.56357380   -35.65436170
C        1.01094900   -20.44157410   -35.93036270
H        0.30794900   -19.80657390   -35.39236070
C        2.31394910   -20.37457470   -35.06636050
H        2.56994890   -19.31657410   -35.11236190
C        2.11694910   -20.66157530   -33.57536320
H        1.33094910   -20.01157380   -33.17036060
H        1.84694900   -21.71557430   -33.43936160
H        3.03794910   -20.36257360   -33.05936050
C        3.56794910   -21.05757520   -35.65236280
H        3.61794900   -21.20257380   -36.73836140
H        4.45894910   -20.49057390   -35.35536190
H        3.66194890   -22.12157440   -35.40036010
C        1.20394900   -19.81557460   -37.37136080
O        0.77094900   -18.70157430   -37.60336300
N        1.61994900   -20.70957370   -38.31936260
H        1.63494900   -21.69757460   -38.09535980
C        1.59094910   -20.28057480   -39.78736110
H        2.16694900   -19.36157420   -39.89636230
C        2.26394890   -21.33057400   -40.62335970
H        3.26494910   -21.44057460   -40.20536040
H        1.78894900   -22.28057480   -40.37636180
C        2.23894910   -21.07757380   -42.09636310
H        2.85794900   -21.75857350   -42.67936330
H        1.17694900   -21.20657350   -42.30636220
C        2.79694890   -19.63957410   -42.43136220
H        2.22394900   -18.87057500   -41.91236110
H        3.79994890   -19.67757420   -42.00535960
C        2.79894900   -19.46857450   -43.96436310
H        3.58994910   -20.06657410   -44.41736220
H        1.84094910   -19.80657390   -44.35935970
N        2.91494890   -18.06057360   -44.31636050
H        2.95194910   -17.98157500   -45.32336040
H        2.18694900   -17.39557460   -44.09736250
H        3.72894910   -17.60557370   -43.92836000
C        0.13894900   -19.96057510   -40.18536000
O       -0.09405100   -19.03757480   -40.91436000
N       -0.87705100   -20.59557530   -39.66836170
H       -0.67105100   -21.31557460   -38.98736190
C       -2.22505090   -20.39257430   -40.17636110
H       -2.19505100   -20.53457450   -41.25636290
C       -2.99505090   -21.58957480   -39.65436170
H       -4.03105120   -21.60957530   -40.01235960
H       -2.45905090   -22.51557350   -39.89435960
H       -3.10505100   -21.55157470   -38.56336210
C       -2.83905100   -19.01857380   -39.70836260
O       -3.46405100   -18.37357520   -40.50236130
N       -2.66105100   -18.70357510   -38.42936330
H       -2.24405100   -19.41757390   -37.84436040
C       -3.09905100   -17.54057500   -37.66636280
H       -4.17205100   -17.36657520   -37.73936080
C       -2.98005100   -17.84457400   -36.14636230
H       -3.32505110   -16.99557500   -35.55536270
H       -3.49705100   -18.74457360   -35.81436160
O       -1.64205100   -18.09657480   -35.90636060
H       -1.66505100   -18.74557500   -35.19836040
C       -2.32505110   -16.28757480   -38.13936230
O       -2.92105100   -15.27757450   -38.30036160
N       -1.06505100   -16.42357440   -38.58336260
H       -0.53005100   -17.24657440   -38.33236310
C       -0.18005100   -15.34457400   -39.17936330
H       -0.28805100   -14.47257420   -38.53436280
C        1.40094900   -15.62557410   -39.24135970
H        1.81894900   -14.83357430   -39.86336140
H        1.77794900   -15.41257480   -38.24135970
O        1.69394900   -16.86757470   -39.58135990
H        1.66194900   -17.44057460   -38.81136320
C       -0.58805100   -14.93057440   -40.61236190
O       -0.55105100   -13.77457430   -40.90036010
N       -0.96205100   -15.89557460   -41.49536130
H       -0.92605100   -16.85757450   -41.18036270
C       -1.58905100   -15.46757410   -42.79636000
H       -1.00205100   -14.64257430   -43.19836040
C       -1.53605090   -16.62457470   -43.77836230
H       -1.94605100   -17.50957490   -43.29136280
H       -2.15405110   -16.43457410   -44.65636060
C       -0.14805100   -16.91557500   -44.22636030
O        0.76494900   -16.07557490   -44.15536120
O        0.04494900   -17.99257470   -44.82936100
C       -2.98505090   -14.85657410   -42.56336210
O       -3.28905110   -13.84857460   -43.17536160
N       -3.87905100   -15.42757420   -41.68136220
H       -3.57705090   -16.28157420   -41.22836300
C       -5.11005120   -14.82857420   -41.35436250
H       -5.67805100   -14.76157470   -42.28236010
C       -5.77105090   -15.64757440   -40.20736310
H       -5.57105110   -16.69157410   -40.48036190
H       -5.20505090   -15.49357410   -39.28036120
C       -7.21205090   -15.41557410   -39.96236040
C       -8.25605110   -15.99957470   -40.57536320
H       -8.20505140   -16.76557350   -41.33536150
N       -9.43905070   -15.63257410   -39.98036190
H      -10.32905100   -15.99157430   -40.29336170
C       -9.21205140   -14.65257450   -39.03436280
C      -10.05805110   -13.85257430   -38.24336240
H      -11.10905080   -14.08657460   -38.15636060
C       -9.45505140   -13.00957490   -37.29136280
H      -10.04705140   -12.29457470   -36.73936080
C       -8.08505060   -12.78657440   -37.31735990
H       -7.61405090   -12.24157430   -36.51235960
C       -7.29305080   -13.46657470   -38.15936280
H       -6.23005100   -13.35357480   -38.00436020
C       -7.79205080   -14.45357420   -39.04336170
C       -5.03705120   -13.36657430   -40.89836120
O       -5.64905120   -12.51557450   -41.43536000
N       -4.10005090   -12.99057480   -40.02436070
H       -3.55805090   -13.64457420   -39.47336200
C       -4.07805110   -11.55157470   -39.54236220
H       -5.06505110   -11.26257420   -39.18236160
C       -3.24605110   -11.38557430   -38.32236100
H       -3.18205090   -10.32957460   -38.06136320
C       -3.97605110   -11.88357450   -37.08835980
H       -3.41505100   -11.46557430   -36.24336240
H       -4.96705100   -11.42757420   -37.20736310
H       -3.87905100   -12.96657470   -36.94836040
C       -1.89105090   -11.91557410   -38.36836240
H       -1.89905100   -13.00657460   -38.25136180
H       -1.42905090   -11.88757420   -39.36336140
H       -1.16005100   -11.53957460   -37.64236070
C       -3.51805090   -10.64257430   -40.66636280
O       -3.90605090    -9.55057430   -40.75236130
N       -2.76005100   -11.08157440   -41.66436000
H       -2.51405100   -12.06057450   -41.58036040
C       -2.23105100   -10.33257480   -42.80436330
H       -2.00005100    -9.29457470   -42.56436160
C       -0.92905100   -11.07457450   -43.30036160
H       -0.30505100   -11.17257400   -42.41236110
H       -1.14005100   -12.08557420   -43.64836120
C       -0.09805100   -10.21157460   -44.30936050
H       -0.13305100    -9.14257430   -44.10036090
H        0.95394900   -10.45157430   -44.15136340
S       -0.47505100   -10.48157410   -46.09436040
C        0.66694900   -11.77357480   -46.40836330
H        0.33094900   -12.65557480   -45.85036090
H        0.65594900   -11.97157480   -47.48736190
H        1.68394900   -11.49357410   -46.10836030
C       -3.23305110   -10.28857420   -44.01736070
O       -3.33705090    -9.28057480   -44.70036320
N       -4.08505110   -11.31257440   -44.28636170
H       -3.93305090   -12.15757470   -43.74936290
C       -5.31705090   -11.13057420   -45.03336330
H       -5.01505090   -10.74057480   -46.00535960
C       -6.03105120   -12.50357440   -45.08135990
H       -5.79505110   -13.07757470   -44.18536000
H       -7.09905100   -12.31157400   -45.17936330
C       -5.64705090   -13.31557460   -46.31936260
O       -4.68505100   -12.96357440   -46.99736020
O       -6.29905080   -14.28857420   -46.62136080
C       -6.29605100   -10.14357470   -44.44935990
O       -6.81605100    -9.35557460   -45.25535960
N       -6.59005120   -10.23157410   -43.15336230
H       -6.11605120   -10.99957470   -42.69436260
C       -7.40305090    -9.24857430   -42.44636150
H       -8.45405100    -9.34157470   -42.72035980
C       -7.25005100    -9.57757470   -40.99736020
H       -7.43905120   -10.64757440   -40.90636060
H       -6.25205090    -9.36257460   -40.61736300
O       -8.25505070    -8.98357490   -40.27536010
H       -8.92905140    -9.66657450   -40.27636340
C       -7.05305100    -7.78557440   -42.77336120
O       -7.93905120    -7.00257440   -43.04336170
N       -5.73405080    -7.46557430   -42.76336290
H       -5.02005100    -8.16957470   -42.61536030
C       -5.24605080    -6.18957420   -43.22236250
H       -5.79805090    -5.39957430   -42.71335980
C       -3.77405100    -6.12157440   -42.78536220
H       -3.68705110    -6.09357450   -41.69935990
H       -3.22605110    -6.96557430   -43.20536040
C       -3.02605100    -4.84357450   -43.18436050
H       -3.56205110    -3.96457430   -42.82536320
H       -2.10005090    -4.74157430   -42.61836240
S       -2.71605090    -4.45357420   -44.93436050
C       -1.31805100    -5.60757450   -45.10136030
H       -0.61005100    -5.33557460   -44.30936050
H       -1.74305090    -6.61557440   -45.01736070
H       -0.77905090    -5.39657450   -46.03336330
C       -5.42205100    -5.92057420   -44.77836230
O       -5.87305120    -4.85357430   -45.18636320
N       -5.08905080    -6.85457420   -45.66436000
H       -4.76805110    -7.77357440   -45.38236240
C       -5.29605100    -6.64257430   -47.06735990
H       -4.70205120    -5.80957460   -47.44536210
C       -4.72105070    -7.83057450   -47.86236190
H       -4.90105100    -8.77357480   -47.34636310
H       -5.29105090    -8.00157450   -48.77536010
C       -3.21605090    -7.67357440   -48.22336200
O       -2.82405090    -7.08957430   -49.16036220
N       -2.41705110    -8.37057400   -47.40736010
H       -1.41705100    -8.38857460   -47.56236270
H       -2.76605110    -8.88957410   -46.61036300
C       -6.73705100    -6.27557420   -47.43136220
O       -6.98405080    -5.38057420   -48.25535960
N       -7.64905120    -6.98257450   -46.86236190
H       -7.28405090    -7.78857420   -46.36836240
C       -9.09805110    -6.76457450   -46.84936140
H       -9.43605140    -6.68457460   -47.88236240
C       -9.75505070    -7.95057440   -46.08336260
H       -9.24505140    -8.09657480   -45.13136290
H      -10.83805080    -7.87757440   -45.97735980
C       -9.57605080    -9.28857420   -46.92636110
H      -10.26105120    -9.15857410   -47.76436230
H       -8.52705100    -9.44957450   -47.17536160
C      -10.09205060   -10.51757430   -46.10536190
H       -9.52905080   -10.43057440   -45.17536160
H      -11.15405080   -10.47757430   -45.86635970
C       -9.63605120   -11.88957410   -46.59636310
H       -8.54705140   -11.92857460   -46.62036130
H       -9.94605060   -12.74657440   -45.99936290
N      -10.23805140   -12.22257420   -47.81636050
H      -11.24705120   -12.26957420   -47.80136110
H       -9.88605120   -11.69357400   -48.60136030
H       -9.90805050   -13.13957410   -48.08135990
C       -9.59505080    -5.47957420   -46.19036100
O      -10.62805080    -4.88657430   -46.51536180
N       -8.89305110    -4.94657420   -45.13436130
H       -8.04705140    -5.43457460   -44.86436080
C       -9.28905110    -3.77657440   -44.35136030
H       -8.51405140    -3.13957450   -43.92436220
H       -9.76305100    -3.12757440   -45.08835980
C      -10.36905100    -4.05257460   -43.28136060
O      -11.12105080    -3.16557430   -42.97336200
N      -10.41505050    -5.31757450   -42.80536270
H       -9.61505130    -5.90457440   -43.00836180
C      -11.28805070    -5.77157450   -41.71536250
H      -12.29105090    -5.60757450   -42.10836030
C      -11.21805100    -7.28857420   -41.46136090
H      -10.26005080    -7.54657460   -41.01036070
C      -12.32505130    -7.82057430   -40.67736050
H      -12.37705140    -7.31057450   -39.70736310
H      -13.29605100    -7.65357450   -41.16036220
H      -12.30205060    -8.90157410   -40.49536130
O      -11.27405070    -7.93557450   -42.71136090
H      -12.05105110    -7.59457450   -43.16136170
C      -10.97305110    -5.01257420   -40.49436190
O       -9.79005050    -4.68457460   -40.22336200
N      -11.99105070    -4.63757420   -39.73636250
H      -12.88705060    -5.03957460   -39.98336030
C      -11.91505050    -3.82157440   -38.52036290
H      -11.17605110    -3.06357430   -38.77936170
C      -13.27105140    -3.13757440   -38.17336270
H      -13.86405090    -2.96657440   -39.07236100
H      -13.87705140    -3.83157440   -37.59036250
C      -13.09505080    -1.80657450   -37.51136020
O      -14.14205070    -1.33957450   -36.96536250
O      -11.98305130    -1.19457440   -37.57136150
C      -11.28905110    -4.47557450   -37.23836140
O      -11.67005060    -4.24157430   -36.10036090
N      -10.45905110    -5.50457430   -37.48736190
H      -10.04305080    -5.65657420   -38.39836120
C       -9.87605090    -6.37057450   -36.52536010
H      -10.65905090    -6.91257430   -35.99536130
C       -9.15405080    -7.43357420   -37.34535980
H       -8.42005060    -6.87357430   -37.92636110
H       -8.66405110    -8.17257400   -36.71136090
O      -10.00805090    -8.20757480   -38.20336150
H       -9.41605090    -8.62257480   -38.83336260
C       -8.86005120    -5.72057440   -35.58936310
O       -7.95005080    -5.01857420   -36.07836150
N       -9.11814448    -5.88421240   -34.29019122
H       -9.97603953    -6.37112153   -34.03826479
C       -8.35923967    -5.29574442   -33.19878470
H       -8.39706109    -4.21165872   -33.30009432
C       -9.01097072    -5.68497210   -31.85955048
H      -10.05927401    -5.31982472   -31.91391744
H       -9.05034761    -6.79093808   -31.81596494
C       -8.28803073    -5.12538276   -30.64474962
C       -7.73697768    -5.96125372   -29.64655605
H       -7.89365924    -7.04864402   -29.70972705
C       -6.98684458    -5.44914486   -28.56861926
H       -6.59867278    -6.13433121   -27.80441881
C       -6.72628147    -4.05810620   -28.49483561
O       -5.92362446    -3.48176900   -27.56508907
H       -5.77886990    -4.08630173   -26.74751222
C       -7.32504646    -3.21218036   -29.45831868
H       -7.15061114    -2.13465740   -29.37644187
C       -8.09805334    -3.73170928   -30.49941138
H       -8.54743733    -3.04168780   -31.22795335
C       -6.89489821    -5.73503198   -33.26565158
O       -6.60232054    -6.90552917   -33.45314993
N       -5.95905110    -4.79057460   -33.18236160
H       -6.18905120    -3.80757450   -33.10036090
C       -4.52705100    -5.05357460   -33.23036190
H       -4.08105090    -4.07757430   -33.03936000
H       -4.19705100    -5.89257430   -32.61635970
C       -3.97605110    -5.48857450   -34.62136080
O       -2.72505090    -5.50857450   -34.74736020
N       -4.80305100    -5.77957440   -35.57036210
H       -5.78105120    -5.92257450   -35.34836200
C       -4.51605080    -5.72357460   -36.99936290
H       -3.46705100    -5.99757430   -37.10235980
C       -5.36605120    -6.71757460   -37.76336290
H       -6.36105110    -6.27157450   -37.74736020
C       -4.88105110    -6.85157440   -39.24135970
H       -5.51405100    -7.55557440   -39.79536060
H       -4.89505100    -5.86857460   -39.72636030
H       -3.90005090    -7.34057430   -39.29136280
C       -5.42405080    -8.11457440   -37.24236300
H       -5.82405090    -8.10757450   -36.22035980
H       -6.12005090    -8.72957420   -37.82636260
H       -4.43405100    -8.56057450   -37.08536150
C       -4.55905100    -4.29057460   -37.53036120
O       -3.60805110    -3.84157440   -38.06336210
N       -5.76605080    -3.62257430   -37.51036070
H       -6.54705100    -4.09857460   -37.07536320
C       -5.98205090    -2.35057450   -38.18136220
H       -5.10505100    -2.08657430   -38.77136230
C       -7.03605080    -2.48157430   -39.27736280
H       -7.28805110    -1.53957440   -39.76536180
C       -6.47305110    -3.52257440   -40.31436160
H       -7.04605100    -3.28957440   -41.22136310
H       -5.39505100    -3.45257450   -40.50236130
H       -6.79505110    -4.53257420   -40.03236010
O       -8.20305060    -3.00557450   -38.70536040
H       -8.61605070    -3.56957440   -39.36436080
C       -6.27505110    -1.15857450   -37.21736150
O       -6.65305090    -0.08157440   -37.60935970
N       -6.02305080    -1.36457440   -35.91536330
H       -5.52805090    -2.19357440   -35.60836030
C       -6.39505100    -0.45357440   -34.87836070
H       -6.72105070     0.44742560   -35.39936070
C       -7.64405110    -0.90657440   -34.04336170
H       -7.85605100    -0.07357440   -33.37236020
C       -8.91805080    -1.44057440   -34.78036120
H       -9.06805130    -2.51357440   -34.60836030
H       -9.85905080    -0.99657440   -34.43436050
H       -8.85805130    -1.19957450   -35.84836200
O       -7.24505090    -1.95857440   -33.14336010
H       -6.81805090    -1.45457450   -32.44736100
C       -5.22305110    -0.09257440   -33.93236160
O       -4.33405110    -0.88857440   -33.76336290
N       -5.22205110     1.10342560   -33.34736250
H       -6.07505080     1.63442560   -33.47536090
C       -4.60205080     1.29842560   -31.98036190
H       -3.52605100     1.14042560   -32.05336000
H       -4.88805100     2.32642560   -31.75736240
C       -5.11905100     0.34242560   -30.93736080
O       -5.92005110    -0.52657440   -31.18536190
N       -4.64395748     0.57010059   -29.71542100
H       -4.07298060     1.39393653   -29.57872810
C       -4.72236592    -0.36905453   -28.59785895
H       -5.19636329    -1.28709621   -28.94171988
C       -3.29917717    -0.74330956   -28.16032630
H       -2.86152528     0.09297448   -27.59949900
H       -3.35695802    -1.58526701   -27.46100415
C       -2.37239984    -1.11050742   -29.30844754
C       -2.44144702    -2.38754990   -29.89741046
H       -3.13452022    -3.12469230   -29.51508196
C       -1.62354371    -2.69862513   -30.99984815
H       -1.68336997    -3.67108777   -31.46499923
C       -0.73324136    -1.74045355   -31.51188469
H       -0.10487239    -1.98468067   -32.35671819
C       -0.66992076    -0.46169427   -30.93449397
H        0.00484811     0.27686053   -31.34305686
C       -1.48889291    -0.14733329   -29.83572030
H       -1.45079582     0.84210788   -29.40674871
C       -5.55502516     0.18762755   -27.43614179
O       -5.62649687     1.39569196   -27.24841526
N       -6.18802460    -0.70962764   -26.67492500
H       -6.08423862    -1.69285603   -26.92320666
C       -6.95739322    -0.40211477   -25.46585085
H       -7.49691562    -1.29481573   -25.14934905
H       -6.26810803    -0.13281505   -24.66956125
C       -7.97921282     0.72079609   -25.66399343
O       -8.77824068     0.67854473   -26.58369508
N       -7.93071508     1.76140227   -24.83618372
H       -7.17025199     1.79591788   -24.15936184
C       -8.79837967     2.93323174   -24.94681082
H       -9.83577837     2.59501944   -24.95970951
C       -8.59548931     3.78166210   -23.68805342
H       -8.81237004     3.19536034   -22.78695024
H       -7.56361412     4.15136066   -23.62196024
H       -9.27440881     4.64303687   -23.69666150
C       -8.57428573     3.76779817   -26.22999744
O       -9.45492227     4.51146416   -26.61827559
N       -7.43505100     3.63442560   -26.92536160
H       -6.75905080     2.94342570   -26.62136080
C       -7.09905100     4.40942570   -28.12836070
H       -7.57605080     5.38642550   -28.04836080
C       -5.62005090     4.81242560   -28.19636150
H       -5.34405090     5.55342580   -28.94636150
C       -4.97105070     5.19542550   -26.82336240
H       -3.91305090     5.44942570   -26.96536060
H       -5.49805120     6.09742550   -26.48736190
H       -5.05605080     4.47942540   -25.99736210
O       -4.75305080     3.83342550   -28.49336240
H       -4.96905090     3.15242550   -27.85236170
C       -7.52705100     3.68442560   -29.43836210
O       -7.05505080     4.01342540   -30.53336140
N       -8.28905110     2.59942560   -29.33036230
H       -8.67905140     2.32342550   -28.43736080
C       -8.53905110     1.60142550   -30.42736240
H       -7.64605090     1.49942550   -31.04336170
C       -8.72805120     0.21742560   -29.79436110
H       -8.84605120    -0.54457440   -30.56436160
H       -7.86205100    -0.15057440   -29.24336240
O       -9.75605110     0.17442560   -28.90636060
H       -9.30305100     0.33542560   -28.07636070
C       -9.73105140     2.06742550   -31.28236200
O      -10.13605120     1.40442560   -32.22336200
N      -10.31305120     3.22042560   -30.97036170
H       -9.90805050     3.77642560   -30.22636220
C      -10.92505070     3.98942570   -32.12536240
H      -11.65305140     3.36042550   -32.63836290
C      -11.79905130     5.14242550   -31.54336170
H      -12.07605080     5.87842560   -32.30736160
H      -12.72105120     4.68642570   -31.16036220
C      -10.96805100     5.90442560   -30.54636190
N      -10.16405110     7.00542550   -30.89836120
C       -9.58505060     7.40742540   -29.75236130
H       -8.99205110     8.30942540   -29.71636200
N      -10.00105090     6.65342570   -28.71436120
H       -9.85205080     6.93142560   -27.75536160
C      -10.90205100     5.69142580   -29.17436220
H      -11.40505120     4.89042570   -28.65236090
C       -9.93505100     4.56342550   -33.22336200
O      -10.41805080     4.76842550   -34.33835980
N       -8.63105110     4.68142560   -32.95136260
H       -8.30705070     4.42342570   -32.02736280
C       -7.70805120     5.11842540   -33.97236250
H       -8.22705080     5.91942550   -34.50036240
C       -6.35305120     5.68942550   -33.49636080
H       -5.84305100     4.89042570   -32.95736310
H       -5.67805100     5.97242550   -34.30436330
C       -6.48905090     6.84242580   -32.46136090
H       -7.14705090     7.63042550   -32.82736210
H       -6.97005080     6.45842550   -31.56236080
C       -5.15305090     7.43042560   -32.06636050
H       -4.49205110     6.56542540   -32.00336070
H       -4.68905120     8.09342580   -32.79736330
N       -5.21705100     8.05642600   -30.75436210
H       -6.12605090     8.06842520   -30.31336210
C       -4.17805100     8.23142530   -29.93436240
N       -2.93005110     8.23542590   -30.31036190
H       -2.70005110     8.46242520   -31.26736070
H       -2.20105100     8.37542530   -29.62536240
N       -4.33405110     8.29542540   -28.58936120
H       -5.30105110     8.30442520   -28.29736140
H       -3.58705090     8.24142550   -27.91136170
C       -7.45705080     3.89642550   -34.97035980
O       -7.26205110     2.74042560   -34.43836210
N       -7.76905110     4.16542580   -36.22236250
H       -8.02205090     5.10542540   -36.49936290
C       -7.84605070     3.17742560   -37.33036040
H       -7.66205120     2.22742560   -36.82936100
C       -9.17905140     3.22042560   -38.03936000
H       -9.41205120     4.20842550   -38.43836210
H       -9.15605070     2.49042560   -38.84836200
C      -10.29805090     2.85842560   -37.07636260
H      -10.48905090     3.75942560   -36.49436190
H      -11.20105080     2.77542570   -37.68136220
C      -10.24005130     1.70942560   -36.05036160
H       -9.51605130     0.96442560   -36.38035960
H       -9.76405140     2.10842560   -35.15536120
N      -11.55705070     1.08742560   -35.91436000
H      -11.73305130     0.25042560   -36.45136260
C      -12.72705080     1.57442560   -35.37136080
N      -12.81505110     2.77442550   -34.85836030
H      -12.00505070     3.37542560   -34.91136170
H      -13.69005110     3.03542570   -34.42636110
N      -13.80105110     0.81542560   -35.38436130
H      -13.84905050    -0.02857440   -35.93736270
H      -14.58405110     1.13142560   -34.83036040
C       -6.71105100     3.47842550   -38.26336290
O       -6.47205110     4.63942580   -38.51636120
N       -6.13305090     2.43242550   -38.86136250
H       -6.36405090     1.50042560   -38.53836060
C       -5.04305080     2.57342550   -39.82536320
H       -5.17305090     3.49342560   -40.39536290
C       -3.76905110     2.90442560   -39.00936130
H       -3.94005110     3.76942560   -38.36836240
C       -3.29905100     1.84042560   -38.05636220
H       -3.23305110     0.89042560   -38.60235980
H       -2.31505110     2.09742570   -37.64636230
H       -3.95605090     1.72142550   -37.18636320
O       -2.68305090     3.16442560   -39.83036040
H       -2.73105100     4.06542540   -40.15936280
C       -4.83205080     1.37242560   -40.73236080
O       -4.99905110     0.23342560   -40.33636090
N       -4.45205120     1.60442550   -41.97936250
H       -4.39805080     2.53842570   -42.36635970
C       -4.03405090     0.52642560   -42.93936160
H       -4.63605120    -0.34257440   -42.67536160
C       -4.43705080     1.05842550   -44.37436290
H       -5.52505110     1.13042560   -44.38936230
H       -4.11405090     2.06942560   -44.62536240
C       -4.04605100     0.12842560   -45.52736280
H       -4.50005100     0.57342560   -46.41236110
H       -2.96505090     0.13342560   -45.66736220
C       -4.70405100    -1.28357450   -45.46436310
H       -4.56205080    -1.84557440   -44.54036330
H       -5.78205110    -1.14457440   -45.54736330
C       -4.33105090    -2.23257450   -46.60935970
H       -3.28205110    -2.51657440   -46.53336330
H       -4.91805080    -3.14357450   -46.49436190
N       -4.39805080    -1.61257450   -47.94636150
H       -5.26105120    -1.13257440   -48.15836330
H       -3.59005090    -1.01757440   -48.06036000
H       -4.22505090    -2.37857440   -48.58135990
C       -2.58605100     0.06842560   -42.71636200
O       -2.26705100    -1.08457450   -43.03536220
N       -1.70805100     1.00442560   -42.25636290
H       -2.09805110     1.80742560   -41.77736280
C       -0.30905100     0.71542560   -41.99936290
H        0.08094900     0.16542560   -42.85536190
C        0.31694900     2.11242560   -41.93936160
H       -0.15605100     2.57642560   -41.07435990
H        1.37694910     2.00142550   -41.70635990
C        0.17294900     3.04342560   -43.18736270
H       -0.89105100     3.09242560   -43.41736220
H        0.33194900     4.08342550   -42.90336230
C        0.98794900     2.62342550   -44.47536090
O        2.07294890     2.00542570   -44.41236110
N        0.41294900     2.91242550   -45.60935970
H        0.78194900     2.43242550   -46.42136000
H       -0.18805100     3.72242570   -45.70136260
C        0.04194900    -0.17857440   -40.78036120
O        0.98394900    -0.02157440   -39.98136140
N       -0.66305090    -1.31757440   -40.64236070
H       -1.33205090    -1.39357440   -41.39936070
C       -0.57605100    -2.42857430   -39.57636260
H       -0.90205100    -2.15457440   -38.57336040
H       -1.23805090    -3.21857450   -39.93236160
C        0.85994910    -3.00557450   -39.41236110
O        1.23694900    -3.27157450   -38.27336120
N        1.70594910    -2.99557450   -40.46136090
H        1.25894900    -2.78757450   -41.34636310
C        3.14494900    -3.26657440   -40.38836290
H        3.36294910    -4.19557430   -39.86136250
H        3.47394900    -3.40757440   -41.41836170
C        3.94094900    -2.15657450   -39.63636020
O        4.56694890    -2.41257450   -38.65236280
N        3.91094900    -0.86957440   -40.08835980
H        3.54094910    -0.74957440   -41.02336120
C        4.38994880     0.36042560   -39.39936070
H        5.47894910     0.38042560   -39.34936140
C        3.98194910     1.59642550   -40.21036150
H        4.69094900     2.42642570   -40.10235980
H        4.01494880     1.34442560   -41.27736280
H        2.97894910     1.93942560   -39.92836000
C        3.90294910     0.44642560   -37.93636320
O        4.65994880     0.83942560   -37.02136230
N        2.65994910     0.08042560   -37.62436290
H        2.03694890    -0.16757440   -38.38336180
C        2.07094910    -0.08157440   -36.27636340
H        2.02494910     0.88442560   -35.77436070
C        0.65294900    -0.36857440   -36.46936040
H        0.21494900     0.47542560   -37.00336070
H        0.60194900    -1.19357440   -37.17936330
C       -0.29305100    -0.71957440   -35.27136230
H        0.27494900    -1.33957450   -34.57736210
C       -0.78905100     0.47042560   -34.47336200
H        0.01794900     1.00042560   -33.95336150
H       -1.37605090     1.17542550   -35.07435990
H       -1.49705100     0.16442560   -33.69436260
C       -1.59905100    -1.49457440   -35.70936200
H       -1.38205100    -2.51457450   -36.04836270
H       -2.22305110    -1.51057450   -34.80736160
H       -2.08905100    -0.88957440   -36.48236080
C        2.82994910    -0.98257440   -35.33636090
O        2.82794900    -0.77957440   -34.12436290
N        3.53094910    -1.99557440   -35.81336210
H        3.63494900    -2.16757440   -36.80636220
C        4.32594920    -2.79857440   -34.90436170
H        3.87994910    -2.98057440   -33.92636110
C        4.60894920    -4.16457460   -35.54036330
H        5.22094920    -4.03757430   -36.43336110
H        5.31294920    -4.73957440   -34.93936160
C        3.35394910    -4.94157460   -36.04136280
H        3.14994910    -4.65457440   -37.07336040
H        3.62394910    -5.99057440   -36.15736010
C        2.07494900    -4.99457450   -35.23636250
O        2.00194910    -5.67157460   -34.20836260
N        0.97594900    -4.43157430   -35.70236210
H        0.15894900    -4.62857440   -35.13636020
H        1.00194910    -3.92357440   -36.57836150
C        5.65394930    -1.96657440   -34.66236110
O        6.07194900    -1.98557440   -33.55636220
N        6.15294890    -1.19457440   -35.60436250
H        5.79894920    -1.15457440   -36.55236050
C        7.34794900    -0.42857440   -35.21936040
H        7.95694920    -1.10857440   -34.62436290
C        8.20894910     0.07842560   -36.38636020
H        7.65894890     0.82442560   -36.95936200
H        9.17294880     0.46142560   -36.05136110
C        8.48694900    -1.13957440   -37.37236020
H        8.82494930    -1.95157440   -36.72836300
H        7.57094910    -1.44757440   -37.87736130
C        9.55594920    -0.75057440   -38.38735960
H        9.11194900    -0.01357440   -39.05636220
H       10.41694930    -0.26057440   -37.93336110
C        9.89294910    -2.09957430   -38.98636250
H       10.39294910    -2.73357440   -38.25336070
H        8.97594930    -2.61957430   -39.26436230
N       10.74694920    -1.96757440   -40.21036150
H       11.61494920    -1.52557440   -39.94336320
H       10.97294900    -2.85557440   -40.63636020
H       10.25994870    -1.34757450   -40.84136200
C        7.08094880     0.77842560   -34.33036040
O        7.97494890     1.05742560   -33.53136060
N        5.93394900     1.45242560   -34.55636220
H        5.51594920     1.41342560   -35.47836300
C        5.33494900     2.56642560   -33.70836260
H        6.09294890     3.31142570   -33.46736150
C        4.06494900     3.14542560   -34.43136220
H        4.34194900     3.65442560   -35.35436250
H        3.32694910     2.36442570   -34.61436080
C        3.29894900     4.15242580   -33.58036040
H        2.67094900     4.64542580   -34.32236100
H        2.57394910     3.64542560   -32.94436260
C        3.98194910     5.27142570   -32.77236180
O        3.41994910     5.66142560   -31.75036240
O        5.14294910     5.67142580   -33.02536010
C        4.90394930     2.01242570   -32.29136280
O        5.21094890     2.72242570   -31.34236150
N        4.33656669     0.80382168   -32.17608312
H        4.07609395     0.29984156   -33.02183118
C        4.11086415     0.13446850   -30.88867063
H        3.41925015     0.73002964   -30.30209081
C        3.46890207    -1.24285172   -31.15110333
H        2.48832333    -1.08027068   -31.59930334
H        4.08463951    -1.77332053   -31.87545130
C        3.29118936    -2.16624439   -29.93426181
H        4.26116489    -2.36933965   -29.48114435
C        2.36011288    -1.56685992   -28.88354060
H        2.16183185    -2.29062507   -28.08537057
H        2.81631816    -0.67803906   -28.43245509
H        1.40038083    -1.28391372   -29.32865171
C        2.68994293    -3.49364837   -30.39518003
H        3.34825709    -3.98619132   -31.12108774
H        2.55925747    -4.16965332   -29.54431405
H        1.71023662    -3.34050530   -30.86446055
C        5.41519693     0.04680671   -30.08830023
O        5.44334024     0.38685346   -28.91667604
N        6.51394890    -0.34357440   -30.74736210
H        6.37794920    -0.83757440   -31.62036130
C        7.83394910    -0.39657440   -30.10636140
H        7.73294930    -0.93657440   -29.16536140
C        8.86694910    -1.22757450   -30.97836110
H        8.92094900    -0.66657440   -31.91136170
C       10.25594900    -1.08657440   -30.26136210
H       10.39294910    -0.10757440   -29.78536220
H       10.24294950    -1.87757440   -29.50236130
H       11.05994890    -1.30657450   -30.97536090
C        8.42994880    -2.64957450   -31.29936220
H        8.74094870    -3.30957440   -30.48936080
H        7.34294890    -2.71257450   -31.35836220
C        9.01694870    -3.19157430   -32.63236240
H       10.04894920    -3.55357430   -32.54636000
H        8.53194900    -4.13257460   -32.92136000
H        8.94794940    -2.47957440   -33.46335980
C        8.17994880     1.02042560   -29.64136120
O        8.62594890     1.23342560   -28.53736110
N        8.15694900     1.97442560   -30.62036130
H        7.79194880     1.73742560   -31.53436090
C        8.47494890     3.39042570   -30.24536130
H        9.55694870     3.43742560   -30.12336160
C        8.10394860     4.30442570   -31.46036150
H        8.20594880     3.70242550   -32.36236190
H        7.03594920     4.52142570   -31.44536210
C        8.86794950     5.62642570   -31.60536190
H        9.93894860     5.48342560   -31.45936200
H        8.65494920     5.96242570   -32.62036130
C        8.36794950     6.67542550   -30.68336110
H        8.50894930     6.33242560   -29.65836140
H        8.88594910     7.62342550   -30.82836150
N        6.93994900     6.88442560   -30.88736150
H        6.40294890     6.16942550   -31.35636140
C        6.17994880     7.91042570   -30.48236080
N        6.55094910     8.89942550   -29.75936130
H        7.50294920     9.00542550   -29.44036100
H        5.88594910     9.65242580   -29.65836140
N        4.92194890     7.89442540   -30.86536220
H        4.51194910     7.12842560   -31.37936210
H        4.37294910     8.73142530   -30.73036190
C        7.89494900     3.80142570   -28.96236230
O        8.59894940     4.27642540   -28.12036130
N        6.57835880     3.65734012   -28.77615657
H        6.01656191     3.26266947   -29.53033301
C        5.91523822     4.17177011   -27.56912179
H        6.40115559     5.11767638   -27.32082377
C        4.45227935     4.54349194   -27.86521907
H        4.12627744     5.24824171   -27.08888827
H        4.41716246     5.11998956   -28.80007296
C        3.41848769     3.43110531   -27.92129546
C        2.79736243     3.09818327   -29.13936613
H        3.12339096     3.56992243   -30.05731751
C        1.71423142     2.19938290   -29.15969213
H        1.23481976     1.96164704   -30.09844776
C        1.27080527     1.60125801   -27.96770805
H        0.45798542     0.88917022   -27.98555186
C        1.90574133     1.91066157   -26.75431173
H        1.58015118     1.45046907   -25.83426731
C        2.97012752     2.82451017   -26.73352888
H        3.43658895     3.06512513   -25.79562403
C        6.09320429     3.29292743   -26.31329286
O        5.97414441     3.81150526   -25.21541871
N        6.39222846     1.99031759   -26.43888609
H        6.40393754     1.59166470   -27.37705899
C        6.68864622     1.09373191   -25.30005735
H        6.10478059     1.41866132   -24.44088580
C        6.26957226    -0.34476999   -25.64609463
H        6.73878165    -0.62488105   -26.59030911
H        6.65594074    -1.00820298   -24.87089864
C        4.75199281    -0.58094201   -25.74963296
H        4.32464024     0.05177515   -26.52481068
C        4.51410029    -2.04469622   -26.11940128
H        4.92829135    -2.25424983   -27.11252102
H        4.99155498    -2.71812096   -25.39863099
H        3.44219747    -2.26934315   -26.14196041
C        4.02463680    -0.29769683   -24.43106177
H        4.50172660    -0.83057138   -23.59953869
H        4.02789103     0.77434249   -24.20824655
H        2.97648897    -0.61525264   -24.49327131
C        8.15545897     1.12668052   -24.82113334
O        8.43138646     0.77219400   -23.68943964
N        9.07494930     1.63842560   -25.64136120
H        8.70694920     1.93842550   -26.53536220
C       10.47594930     1.97542560   -25.35236170
H       10.85494900     1.13242550   -24.77436070
C       11.28394890     1.94342550   -26.66736220
H       10.78894900     2.49642560   -27.46536060
H       12.27294920     2.35242560   -26.45836070
C       11.74894910     0.57542560   -27.15736200
O       12.70794870     0.41142560   -27.91236110
N       11.22594930    -0.50857440   -26.68336110
H       11.54294870    -1.37857440   -27.09536170
H       10.45994950    -0.50857440   -26.02036090
C       10.62994860     3.17942550   -24.36836240
O       11.45194910     4.01542570   -24.58936120
N        9.80994890     3.20342560   -23.32036210
H        9.01994900     2.57142570   -23.38036160
C        9.84294890     4.21842580   -22.29436110
H       10.14394860     5.20242550   -22.65436170
C        8.44094940     4.29542540   -21.70536230
H        8.31194880     3.45942570   -21.00736240
H        8.27794930     5.11142540   -20.99036220
H        7.67294880     4.20442580   -22.48236080
C       10.79994870     3.93342570   -21.16036220
O       11.01394940     4.76742550   -20.34536170
N       11.34094910     2.72642560   -21.17036060
H       11.18394950     2.11342550   -21.96136090
C       12.27494910     2.27642560   -20.14936070
H       11.70094870     2.24742560   -19.22336200
H       12.75094890     1.30242560   -20.27136230
C       13.43294910     3.17242550   -20.02736090
O       14.15594860     3.36942550   -20.99536130
N       13.67094900     3.75342560   -18.86136050
H       12.98794940     3.55342560   -18.14036180
C       14.78494930     4.64742570   -18.58936120
H       15.29094890     5.01442580   -19.48136140
C       14.30094910     5.83242560   -17.71536060
H       13.95694920     5.44342570   -16.75736240
C       15.55494880     6.73242570   -17.63336180
H       16.40994830     6.18442540   -17.21836090
H       15.84094910     6.99842550   -18.65836140
H       15.23094940     7.58642580   -17.02636150
C       13.19294930     6.60242560   -18.36136050
H       13.66494940     7.02842570   -19.24636080
H       12.38694860     5.91142560   -18.60936160
C       12.58294870     7.81542540   -17.54036140
H       11.67994880     8.15842530   -18.06036190
H       12.21894930     7.54642580   -16.54136090
H       13.33594890     8.60642530   -17.44036100
C       15.84294890     3.86642550   -17.79136090
O       15.65094950     3.46542550   -16.65536120
N       16.95694920     3.47442560   -18.48936080
H       17.13194850     3.83242560   -19.42036060
C       18.07294850     2.62942550   -17.91036220
H       17.66294860     1.88442560   -17.22936060
C       18.73694990     1.90542550   -19.02736090
H       19.15594860     2.67242550   -19.69036100
H       19.51194950     1.31642560   -18.52236180
C       17.86594960     0.98242560   -19.90736200
C       18.14894870    -0.41457440   -19.78236200
H       18.82694820    -0.82157440   -19.04736140
C       17.44394870    -1.25257440   -20.59236150
H       17.64594840    -2.31357430   -20.58236120
C       16.44994930    -0.85457440   -21.51436230
H       16.02894970    -1.58757440   -22.18736080
C       16.30794910     0.56242560   -21.72836110
H       15.67494870     0.91342560   -22.52936170
C       16.99794960     1.48142560   -20.91436200
H       16.79694940     2.54042550   -20.98936080
C       19.02994920     3.52142550   -17.13636210
O       19.53594970     3.09542560   -16.14436150
N       19.08194920     4.80742550   -17.44236180
H       18.53594970     5.21142580   -18.19336130
C       20.08594890     5.70242550   -16.83936120
H       20.20594980     6.59842540   -17.44936180
H       19.68494990     5.88242580   -15.84236150
C       21.52694890     5.25142570   -16.61336140
O       22.36594960     5.07042550   -17.45736120
N       21.90394970     5.04942560   -15.29236130
H       21.17794990     4.98142580   -14.58936120
C       23.23494910     4.80242540   -14.81336120
H       23.85994910     5.46542550   -15.41236110
C       23.41894910     5.31942560   -13.35736180
H       22.99194910     4.67842580   -12.58636190
H       24.47894860     5.45842550   -13.14336110
C       22.84494970     6.74242540   -13.09436130
O       23.16794970     7.70042560   -13.73136140
N       22.01694870     6.91342540   -12.11736110
H       21.56594850     7.81742570   -12.03336140
H       21.77394870     6.12442540   -11.53036120
C       23.71994970     3.34542560   -14.82536130
O       23.45194820     2.54242560   -13.93736170
N       24.55994990     2.98742560   -15.85236170
H       24.60394860     3.69942570   -16.57136150
C       25.30894850     1.75442560   -16.11436080
H       25.93694880     1.85042560   -17.00036240
H       26.01394840     1.49142560   -15.32636170
C       24.28194810     0.58142560   -16.29136090
O       23.60994910     0.47342560   -17.25936130
N       24.15194890    -0.22957440   -15.18736170
H       24.74994850    -0.00957440   -14.39936160
C       23.21994970    -1.36457440   -14.93436150
H       22.70094870    -1.54957440   -15.87536140
C       24.01694870    -2.68657450   -14.74236110
H       24.68694880    -2.77157450   -15.59736160
H       24.53294940    -2.62657450   -13.78336140
O       23.09294890    -3.67857430   -14.91436200
H       22.84094810    -3.76957440   -15.83636190
C       22.11694910    -1.05057440   -13.91736130
O       21.15294840    -1.77857450   -13.73236180
N       22.09694860     0.09242560   -13.24736120
H       22.65094950     0.84942560   -13.63136200
C       21.33394810     0.33542560   -12.00736140
H       21.51894950    -0.49257440   -11.32236190
C       21.74394990     1.61542560   -11.13936140
H       21.63694950     2.49142550   -11.78036120
H       21.10194970     1.54042550   -10.26236150
C       23.18394850     1.54542550   -10.68336110
O       23.95094870     0.64142560   -10.95436190
O       23.56694980     2.48942570    -9.95936110
C       19.77194980     0.36342560   -12.19136140
O       19.02094840     0.26642560   -11.21636100
N       19.32394980     0.48042560   -13.43636130
H       20.04794880     0.47742560   -14.14536190
C       17.96194840     0.34942560   -13.72936150
H       17.51794820    -0.21857440   -12.91236110
C       17.27494810     1.70442560   -13.82436180
H       17.74694820     2.43342570   -13.16636180
H       17.25494960     2.09042550   -14.84436130
C       15.85894870     1.59342560   -13.33336160
O       15.51694870     1.02842560   -12.32136150
N       15.01294900     2.28442550   -14.13736150
H       14.00894930     2.18142560   -14.05736160
H       15.39594940     2.81842570   -14.90836140
C       17.67794990    -0.54857440   -14.96636100
O       16.69694900    -0.33757440   -15.69436170
N       18.47794910    -1.57457450   -15.13136200
H       19.19694900    -1.64257440   -14.42036150
C       18.41994860    -2.64957450   -16.13136100
H       17.72995000    -2.33957430   -16.91636090
C       19.80094910    -2.85957430   -16.78736110
H       20.49594880    -3.30157450   -16.07436180
C       19.95994950    -3.78957440   -17.96936230
H       19.85894970    -4.85757450   -17.73736190
H       19.25094990    -3.70057440   -18.80136110
H       21.02294920    -3.67057440   -18.21236230
O       20.29094890    -1.67357440   -17.41936110
H       20.33994870    -0.93657440   -16.80536080
C       18.04194830    -3.97857450   -15.51436140
O       18.53394890    -4.37757440   -14.47336200
N       17.21394920    -4.77557420   -16.19436070
H       16.74494930    -4.39757440   -17.00836180
C       16.67694850    -6.10857440   -15.75836180
H       16.24794960    -6.20057440   -14.76036170
C       15.53794860    -6.46057460   -16.66636090
H       14.81294920    -5.64757440   -16.66436200
H       15.97594930    -6.41157440   -17.66336060
C       14.78494930    -7.73357440   -16.37136080
H       15.45094870    -8.58257480   -16.22036170
C       13.87194920    -7.55157420   -15.19536110
H       13.37994860    -6.57057430   -15.21236130
H       13.05794910    -8.28657440   -15.16736130
H       14.37994860    -7.74657440   -14.24336150
C       13.79294870    -8.22957420   -17.46436120
H       14.45594880    -8.39757440   -18.32236100
H       13.22894860    -9.14857480   -17.25836180
H       13.10294910    -7.40057420   -17.66236110
C       17.93694880    -7.15357450   -15.86936190
O       18.70894810    -7.03057430   -16.82636070
N       18.09794810    -8.11857410   -14.95036130
C       17.25794980    -8.48757460   -13.77536110
H       16.20894810    -8.64757440   -14.04936120
H       17.44794850    -7.64257430   -13.10136130
C       17.78694920    -9.72957420   -13.14836120
H       17.13394930   -10.60657410   -13.23336120
H       17.91594890    -9.61957450   -12.06436160
C       19.14994810    -9.90857410   -13.82836150
H       19.36594960   -10.96757410   -14.01836110
H       19.99994850    -9.62557410   -13.19536110
C       19.17494960    -9.10257430   -15.10636140
H       20.13694950    -8.60657410   -15.23936180
C       19.00794980   -10.06957440   -16.27936170
O       17.96994970   -10.18657400   -16.90536120
N       20.11194990   -10.66257480   -16.64936070
H       20.92494960   -10.48257450   -16.07336240
C       20.17094990   -11.81457420   -17.58536150
H       19.98994830   -11.37157440   -18.56536100
C       21.57394980   -12.49857430   -17.56236080
H       21.53494830   -13.28757480   -18.32336240
H       22.40494920   -11.80457400   -17.74036220
C       21.89594840   -13.15757470   -16.21436120
N       21.93194960   -12.55857470   -15.02036190
C       21.92094990   -13.57157420   -14.14336110
H       22.10894970   -13.38757420   -13.09636120
N       21.78194810   -14.72557450   -14.71136190
H       21.71394920   -15.57157420   -14.16336150
C       21.75294880   -14.56657410   -16.06936070
H       21.72294810   -15.29257490   -16.86836240
C       19.00794980   -12.83757400   -17.43936160
O       18.45694920   -13.23957440   -18.43436240
N       18.78895000   -13.26057430   -16.22136120
H       19.29594990   -12.78157420   -15.48536110
C       18.13494870   -14.43657400   -15.76636120
H       18.66194920   -15.25857450   -16.25136180
C       18.35194970   -14.40857410   -14.23136140
H       17.73894880   -15.19957450   -13.79936120
H       19.39394950   -14.63457490   -14.00336170
O       17.99694820   -13.19857410   -13.63536170
H       18.59394840   -13.09057430   -12.89136120
C       16.63794900   -14.43757440   -16.08236120
O       16.19094850   -15.05857470   -17.04536060
N       15.88394930   -13.57657430   -15.36636160
H       16.37794880   -13.06357480   -14.64636140
C       14.53994940   -13.13757420   -15.67836190
H       13.83194920   -13.94257450   -15.48336120
C       14.08494950   -11.98757460   -14.73336120
H       14.86994930   -11.22657390   -14.65136150
H       13.20094870   -11.46457480   -15.11836150
H       13.98594860   -12.41857430   -13.72936150
C       14.32794860   -12.79257490   -17.22136120
O       13.23594860   -13.04957490   -17.82636070
N       15.33594890   -12.20357420   -17.89136120
H       16.26294900   -12.09257410   -17.49936100
C       15.30094910   -12.02857400   -19.32036210
H       14.42294880   -11.48057460   -19.66136170
C       16.52494810   -11.20057490   -19.80736160
H       17.47894860   -11.68857480   -19.60636140
C       16.27694890   -10.80357460   -21.27836230
H       15.25794890   -10.40757470   -21.37436100
H       17.11594960   -10.18257430   -21.61536220
H       16.26394840   -11.67357440   -21.94636150
O       16.47794910    -9.94857410   -19.18936160
H       16.91694830   -10.15557480   -18.36136050
C       15.26194860   -13.33057400   -20.12636180
O       14.38494870   -13.38357450   -20.97236060
N       16.15094950   -14.35857490   -19.89336200
H       16.86094860   -14.26157470   -19.17736240
C       16.03494830   -15.68757440   -20.54636190
H       15.86394880   -15.63657470   -21.62136080
C       17.42794990   -16.40257450   -20.40036200
H       17.69994930   -16.37457470   -19.34536170
H       17.42894940   -17.46257400   -20.65836140
C       18.50594900   -15.71257400   -21.33036230
H       18.25194930   -15.94957450   -22.36436080
H       18.45294950   -14.62457470   -21.36036110
C       19.94794850   -16.13357350   -20.85436060
H       20.76094820   -15.83457470   -21.51636120
H       20.18494990   -15.75857450   -19.85836220
N       20.06294820   -17.57257460   -20.69336130
H       19.95894810   -17.91657450   -19.74936100
C       20.38094900   -18.41057400   -21.65036200
N       20.50494960   -17.97157480   -22.86136050
H       20.42194940   -17.01657490   -23.18036080
H       20.64094920   -18.61857410   -23.62436100
N       20.50294880   -19.65057370   -21.37536240
H       20.44694900   -19.95757480   -20.41436200
H       20.70494840   -20.36457440   -22.06036190
C       14.93194870   -16.62057500   -20.08836170
O       14.45794870   -17.36257360   -20.95436100
N       14.46394920   -16.49757390   -18.85736080
H       15.10094930   -16.00957490   -18.23936080
C       13.11994930   -16.98257450   -18.38336180
H       13.05594920   -18.06957440   -18.35036090
C       12.93794920   -16.48557470   -16.90836140
H       12.90794940   -15.39057450   -16.95036130
H       11.99994950   -16.86757470   -16.48836140
H       13.78394890   -16.77857400   -16.27336120
C       11.97394940   -16.40657420   -19.22336200
O       11.17594910   -17.21957400   -19.66736220
N       11.97794910   -15.07157420   -19.43436240
H       12.72694870   -14.44357400   -19.16936110
C       10.83494950   -14.44257450   -20.14736180
H        9.86294940   -14.64557460   -19.69736100
C       10.99594880   -12.90257450   -19.99336240
H       11.94594860   -12.56557460   -20.42736240
H       10.12894920   -12.40457440   -20.44436070
H       10.98394870   -12.64557460   -18.92736240
C       10.75794890   -14.85457420   -21.63436130
O        9.65494920   -15.24057480   -22.06136130
N       11.90294930   -14.98857400   -22.35136220
H       12.70994950   -14.64257430   -21.84636120
C       12.05194950   -15.35957430   -23.75336070
H       11.53094860   -14.69057460   -24.43836210
C       13.51194860   -15.44657420   -24.20336150
H       14.17394920   -15.86757470   -23.44636150
H       13.63294890   -16.13357350   -25.04036140
C       14.23294930   -14.12357430   -24.42736240
H       13.83094880   -13.66857430   -25.33236120
H       13.83494950   -13.51657490   -23.61436080
S       16.02894970   -14.25957490   -24.36636160
C       16.42194940   -15.02357480   -25.95636180
H       16.34694860   -14.42157460   -26.87036130
H       17.35294910   -15.59957410   -25.88936230
H       15.59994890   -15.73957440   -26.08136180
C       11.39694880   -16.75457380   -23.92536160
O       10.56694890   -16.98957440   -24.78136060
N       11.68894860   -17.64257430   -22.96036150
H       12.36994930   -17.44157410   -22.23736190
C       11.17594910   -19.05657390   -22.95936200
H       11.35394860   -19.49257470   -23.94236180
C       12.08294870   -19.78657530   -21.91036220
H       13.12994860   -19.77057460   -22.21236230
H       12.12894920   -19.33757400   -20.91836170
C       11.58794880   -21.18757440   -21.73336220
H       10.51994900   -21.30857470   -21.54836080
C       11.94994930   -22.11957360   -22.87536240
H       11.64094920   -23.16257480   -22.73436160
H       11.68094920   -21.58657460   -23.79536060
H       13.03694920   -22.24657440   -22.94536210
C       12.20794870   -21.86257360   -20.52136230
H       13.27694890   -22.05057530   -20.68436240
H       12.13494870   -21.16757390   -19.67636110
H       11.65294930   -22.70857430   -20.09636120
C        9.62694930   -19.22857480   -22.69436070
O        8.89894870   -19.84757420   -23.45036130
N        9.19894890   -18.53657530   -21.64636230
H        9.91694930   -17.98057370   -21.19636150
C        7.78594920   -18.31957440   -21.45136070
H        7.33494900   -19.30657390   -21.34536170
C        7.43794920   -17.51757430   -20.20736120
H        7.94694900   -16.55457500   -20.23436160
C        5.92494920   -17.25957490   -19.97336200
H        5.50394920   -16.86457440   -20.90736200
H        5.39194920   -18.20057490   -19.79136090
H        5.66594890   -16.60657500   -19.13136100
C        7.93194910   -18.17657470   -18.84936140
H        7.62094880   -19.22357370   -18.74536130
H        9.02794930   -18.16057400   -18.90136150
H        7.62094880   -17.65757370   -17.93436240
C        7.04094890   -17.63857460   -22.68536190
O        5.96394920   -18.06757350   -23.02336120
N        7.61004882   -16.61750705   -23.33668864
H        8.50302430   -16.25720251   -22.99948302
C        6.95761897   -15.98617903   -24.49393450
H        5.92791353   -15.77206947   -24.20814123
C        7.64655773   -14.66577171   -24.89284155
H        7.95210161   -14.11855264   -23.99895337
H        8.54127096   -14.88677630   -25.47735802
C        6.69775252   -13.77389734   -25.71976967
H        7.27761243   -13.00500221   -26.23224977
H        6.20454954   -14.38442273   -26.47513779
C        5.64168229   -13.08201596   -24.84000448
H        5.49561477   -13.65928653   -23.92788335
H        6.02549044   -12.10329515   -24.54470101
N        4.35152968   -12.90242114   -25.53775073
H        4.34890410   -12.36941128   -26.40049222
C        3.14868038   -13.21382060   -25.08571684
N        2.94736359   -13.85857203   -23.97664648
H        3.69300560   -14.16281089   -23.38938450
H        1.98873693   -13.99835510   -23.66111482
N        2.09035634   -12.86431951   -25.74241619
H        2.19398452   -12.33553535   -26.59972703
H        1.19786533   -12.87586305   -25.26099000
C        6.86037789   -16.98013941   -25.64824995
O        5.78457619   -17.14888822   -26.18664531
N        7.93394900   -17.71257400   -25.95236210
H        8.81194880   -17.47157480   -25.50936130
C        7.88894890   -18.77357480   -26.95236210
H        7.59994890   -18.40957450   -27.93736080
C        9.25094890   -19.41457370   -27.14536090
H        9.63594910   -19.82457350   -26.21136090
C        9.11994930   -20.59457400   -28.05036160
H        8.67894940   -20.28657530   -29.00636100
H       10.06794930   -21.05457500   -28.35336110
H        8.56194880   -21.46757510   -27.68936160
C       10.26794910   -18.42957500   -27.77836230
H       10.06394860   -18.18757440   -28.82136150
H       10.28194900   -17.43957520   -27.32336240
C       11.68594930   -18.97157480   -27.54936220
H       11.91194920   -19.94657520   -28.00036240
H       12.35994910   -18.17057420   -27.87436100
H       11.86894890   -19.03657530   -26.47036170
C        6.87894920   -19.89857480   -26.55836110
O        6.13094900   -20.33657460   -27.42736240
N        6.91494890   -20.32057380   -25.27136230
H        7.51094910   -19.81457520   -24.62836070
C        5.96094890   -21.35057450   -24.79736140
H        6.06794880   -22.22257420   -25.44236180
C        6.40494920   -21.69957350   -23.39136120
H        7.44594910   -22.01457410   -23.46336170
H        6.25294920   -20.84557530   -22.73136140
C        5.63594910   -22.87357520   -22.80436130
O        5.79794880   -24.01857380   -23.19936180
N        4.79094890   -22.62857440   -21.87136080
H        4.32794900   -23.47957420   -21.57536130
H        4.75794890   -21.77557370   -21.32536130
C        4.48794890   -20.89957430   -25.01236150
O        3.56594900   -21.73457530   -24.95436100
N        4.23894880   -19.58457370   -24.99736210
H        5.02394910   -19.03957370   -24.66036220
C        2.89794900   -18.97357370   -25.11636160
H        2.12394910   -19.62057500   -24.70436100
C        2.85094900   -17.53957370   -24.58236120
H        3.58294890   -16.89557460   -25.07136150
C        1.48094900   -16.95057490   -24.85436060
H        0.78794900   -17.79457470   -24.74736210
H        1.30094900   -16.21757510   -24.05836110
H        1.27794900   -16.42557530   -25.79636190
O        3.06394910   -17.48057370   -23.13936230
H        3.94494890   -17.84157370   -23.01536180
C        2.46794890   -19.03857420   -26.59536170
O        1.58094910   -19.65857510   -27.11336140
N        3.37094900   -18.45657350   -27.38836100
H        4.09594920   -17.87257390   -26.99036220
C        3.18894910   -18.26857380   -28.84236150
H        2.30894900   -17.68557360   -29.11336140
C        4.36594920   -17.53457450   -29.38136100
H        5.26894900   -18.10157390   -29.15636060
H        4.33394910   -17.51057430   -30.47136120
C        4.34794900   -16.11457440   -28.80736160
H        4.28694920   -16.01757430   -27.72336200
C        5.76594920   -15.51357460   -29.18636130
H        5.88194890   -15.34257410   -30.26336100
H        5.86294890   -14.48857400   -28.80636220
H        6.65594910   -15.99557400   -28.76436230
C        3.22894910   -15.26057430   -29.33936120
H        3.20894910   -14.21857450   -28.99736210
H        3.17494890   -15.17757420   -30.43136220
H        2.22094890   -15.63357450   -29.11936190
C        2.98194910   -19.56257440   -29.64136120
O        2.13694910   -19.61257360   -30.52536200
N        3.75794910   -20.60957530   -29.33636090
H        4.47994900   -20.46057510   -28.64136120
C        3.78994890   -21.89857480   -30.12336160
H        3.78394910   -21.68257520   -31.19236180
C        5.04594900   -22.80657390   -29.71536060
H        5.92794900   -22.17557530   -29.60736080
H        4.72794910   -23.32657430   -28.81036190
C        5.30394890   -23.95657350   -30.63436130
H        4.43094920   -24.60857390   -30.59636120
C        5.48894880   -23.52357480   -32.05036160
H        4.52894930   -23.41857530   -32.56936260
H        6.09494920   -22.60957530   -32.07236100
H        6.17294880   -24.19157410   -32.58736040
C        6.58694890   -24.66957470   -30.26136210
H        6.60994910   -25.05257420   -29.23336220
H        6.75494910   -25.52557370   -30.92736240
H        7.38694910   -23.93257520   -30.39836120
C        2.40394900   -22.63857460   -30.10736080
O        2.18594910   -23.55057530   -30.88136100
N        1.52294900   -22.25057410   -29.22736170
H        1.77194910   -21.41857530   -28.70436100
C        0.17394900   -22.76357460   -29.10236170
H        0.17494900   -23.83557510   -29.29736140
C       -0.41505100   -22.51457410   -27.65036200
H       -0.62705100   -21.45557400   -27.50336070
H       -1.34805100   -23.07757380   -27.62236210
C        0.47894900   -22.88657380   -26.37936210
H        0.94994900   -23.85257530   -26.56436160
H        1.32994900   -22.20657350   -26.32936100
C       -0.23405100   -22.98857500   -25.05236240
O       -1.30505100   -23.52857400   -24.90336230
N        0.37194900   -22.42457390   -23.99736210
H       -0.18105100   -22.43757440   -23.14936070
H        1.28694900   -21.98957440   -24.02336120
C       -0.76105100   -22.33757400   -30.28336140
O       -1.90105090   -22.59957500   -30.14236070
N       -0.33205100   -21.67657470   -31.34436230
H        0.65794900   -21.46057510   -31.35436060
C       -1.14405100   -21.48757360   -32.55936050
H       -0.52305100   -21.34957500   -33.44436260
H       -1.69905100   -22.40557480   -32.75136180
C       -2.04105090   -20.20357510   -32.51935960
O       -2.02805090   -19.43057440   -33.53936000
N       -2.68905090   -19.88957410   -31.45136070
H       -2.59905100   -20.55957410   -30.69636150
C       -3.71805100   -18.82957460   -31.37536240
H       -4.41305110   -19.07857510   -32.17736050
C       -4.53605080   -18.88657380   -30.05036160
H       -3.77905110   -18.71857450   -29.27436070
H       -5.25905080   -18.06157490   -30.02936170
C       -5.25705100   -20.18957520   -29.80136110
C       -6.57105110   -20.29757500   -30.25336070
H       -7.11305090   -19.52957530   -30.78436090
C       -7.27305080   -21.58657460   -30.22536090
H       -8.23605060   -21.69557380   -30.70236210
C       -6.60305120   -22.70857430   -29.64436150
O       -7.17205100   -23.89257430   -29.76736070
H       -8.09405140   -23.85757450   -30.03536220
C       -5.28505090   -22.51757430   -29.20036130
H       -4.74705080   -23.33457370   -28.74336240
C       -4.61505080   -21.31157490   -29.32036210
H       -3.61805110   -21.12257390   -28.95236210
C       -3.22605110   -17.44357490   -31.61336140
O       -3.95305110   -16.45357510   -31.69136240
N       -1.94605100   -17.29457470   -31.79136090
H       -1.29305100   -18.05357360   -31.94436070
C       -1.29405090   -15.94557480   -31.70436100
H       -1.78505100   -15.32557490   -30.95436100
C        0.07994900   -16.10457420   -31.08236120
H        0.62094900   -16.85157390   -31.66436200
H        0.68094900   -15.19557480   -31.12236210
O       -0.07005100   -16.51857380   -29.77936170
H       -0.43205100   -15.74957470   -29.33336070
C       -1.25205100   -15.08457470   -32.97035980
O       -1.21205090   -13.85257430   -32.77336120
N       -1.20505090   -15.63257410   -34.21836090
H       -1.41105090   -16.61957360   -34.31436160
C       -0.82105100   -14.84157470   -35.32136150
H       -1.13605090   -15.35357480   -36.23036190
H       -1.33805100   -13.88557430   -35.23236080
C        0.66394900   -14.49857430   -35.27836230
O        1.08294900   -13.34857460   -35.06436160
N        1.50794900   -15.45357420   -35.55836110
H        1.12494900   -16.39057350   -35.56336210
C        2.92494890   -15.17957400   -35.75336070
H        3.00594900   -14.27257440   -36.35235980
C        3.66694900   -14.98557470   -34.41936110
H        3.26494910   -14.08357430   -33.95736310
C        3.40394900   -16.19957350   -33.51136020
H        3.86694910   -17.13057520   -33.86036300
H        3.77494910   -15.97157480   -32.50436020
H        2.34994910   -16.45857430   -33.35235980
C        5.13794900   -14.72157480   -34.54136280
H        5.68294910   -15.63457490   -34.78036120
H        5.25794890   -14.03757480   -35.38236240
C        5.70594880   -13.86457440   -33.35436250
H        6.58294920   -13.30057430   -33.69436260
H        5.05294900   -13.09257410   -32.93036270
H        5.98694900   -14.49557400   -32.50136180
C        3.67894910   -16.26457410   -36.64336010
O        3.34894900   -17.43657490   -36.63436130
N        4.75094890   -15.86457440   -37.34436040
H        4.94894890   -14.87157440   -37.29036330
C        5.73694900   -16.68457410   -38.02536010
H        5.13494920   -17.34657480   -38.64936070
C        6.63194890   -15.71957400   -38.81636050
H        6.81894920   -14.86857410   -38.16136170
H        7.52794890   -16.27557370   -39.09136200
C        5.89494900   -15.29157450   -40.09736250
H        5.64194920   -16.23357390   -40.58436200
H        4.89294910   -14.87457470   -39.99436190
C        6.64894910   -14.20757480   -40.94836040
H        7.56494900   -14.58357430   -41.40536120
H        5.93394900   -13.89057450   -41.70736310
N        6.99394890   -13.04257490   -40.12736130
H        6.42494920   -12.90357400   -39.30436330
C        7.64094920   -12.05357460   -40.64736180
N        8.45794870   -12.17057420   -41.66336060
H        8.91494940   -12.98757460   -42.04236220
H        8.79394910   -11.27257440   -41.98236080
N        7.53494880   -10.85357480   -40.17236330
H        6.81294920   -10.71757410   -39.47836300
H        7.78494880    -9.97757430   -40.60836030
C        6.63194890   -17.52657510   -37.14136120
O        7.34394880   -17.00357440   -36.30336000
N        6.73394920   -18.83657460   -37.43436050
H        6.14994910   -19.18857380   -38.18336110
C        7.55094910   -19.81157490   -36.79336170
H        7.27294920   -19.92257500   -35.74536130
C        7.42494920   -21.17757420   -37.41736220
H        6.37594890   -21.41957470   -37.62636180
H        7.86994890   -21.18557360   -38.41936110
C        8.06394860   -22.38157460   -36.59836200
C        9.39394860   -22.70157430   -36.77736280
H        9.99194910   -22.18457410   -37.51235960
C        9.90094950   -23.79357530   -36.11836240
H       10.91894910   -24.12657360   -36.25636290
C        9.05594920   -24.63557430   -35.30436330
H        9.44594860   -25.53857420   -34.85935970
C        7.68794920   -24.26457410   -35.09936140
H        7.18494890   -24.91457370   -34.39836120
C        7.18794920   -23.13457490   -35.77636340
H        6.19194890   -22.77057460   -35.57336040
C        9.00794890   -19.39457510   -36.72936250
O        9.65594860   -19.50257490   -35.65336230
N        9.49294950   -18.87357520   -37.85736080
H        8.90594860   -18.92657470   -38.68136220
C       10.86194900   -18.38257410   -37.96036150
H       11.60194870   -19.12957380   -37.67336270
C       11.17794900   -18.01457410   -39.43436050
H       12.14294910   -17.50857350   -39.41236110
H       11.33494950   -18.85657500   -40.10836030
C       10.30194950   -16.98457530   -40.09535980
H        9.69094940   -16.53657530   -39.31136320
H       10.91894910   -16.19957350   -40.53336330
C        9.26394940   -17.64057350   -41.05536270
O        9.38794900   -17.47457500   -42.27336120
O        8.32694910   -18.30357360   -40.54836270
C       11.17794900   -17.18957520   -37.14136120
O       12.32494930   -16.84457400   -37.00936130
N       10.22694870   -16.40857510   -36.55236050
H        9.28494930   -16.50657460   -36.91236110
C       10.51394940   -15.41857430   -35.52436070
H       11.41194920   -14.88957410   -35.84336090
C        9.45794870   -14.28157420   -35.41136170
H        8.45394900   -14.69257450   -35.30936050
C        9.72394940   -13.42357440   -34.18736270
H        9.13194940   -12.50057410   -34.18636320
H        9.52094940   -13.98157410   -33.26436230
H       10.74394890   -13.03657440   -34.08036040
C        9.58694930   -13.46357440   -36.61536030
H       10.56194880   -13.09557440   -36.93436050
H        9.38294890   -14.02757450   -37.52636340
C        8.52794930   -12.31457420   -36.71036150
H        8.84994890   -11.41557410   -36.17136000
H        8.50994870   -12.12757400   -37.79136280
H        7.62694880   -12.63057420   -36.17036060
C       10.73394870   -16.14157490   -34.20536040
O       11.63494870   -15.71157460   -33.46335980
N       10.03494930   -17.22957420   -33.88536070
H        9.46594910   -17.55857470   -34.65536120
C       10.38094900   -18.09657480   -32.77936170
H       10.38994880   -17.37157440   -31.96536060
C        9.29194930   -19.17557530   -32.56236270
H        9.40394880   -20.01657490   -33.24636080
H        9.46094890   -19.49257470   -31.53336140
C        7.77594900   -18.82057380   -32.57136150
H        7.58294920   -18.52257350   -33.60136030
C        7.01494880   -20.11457440   -32.20635990
H        5.92994880   -19.97457500   -32.28936000
H        7.24594880   -20.91157530   -32.92436220
H        7.28694920   -20.54057500   -31.23236080
C        7.40794900   -17.71857450   -31.65336230
H        7.59994890   -18.05257420   -30.62636180
H        7.89294910   -16.74857520   -31.82136150
H        6.31894920   -17.58757400   -31.62136080
C       11.73694900   -18.74357410   -32.95436100
O       12.56694890   -18.59557530   -32.10336300
N       12.04994870   -19.28457450   -34.08736040
H       11.33794880   -19.42057420   -34.79536060
C       13.44794940   -19.85257530   -34.27636340
H       13.61894890   -20.60557370   -33.50636290
C       13.57794860   -20.62257390   -35.63636020
H       12.77494910   -21.35457420   -35.72636030
H       13.32894900   -19.95657350   -36.46236040
C       14.93594930   -21.39757350   -35.62335970
H       15.72094920   -20.72857480   -35.97536090
H       15.09394930   -21.72757530   -34.59636310
C       15.04894920   -22.58857540   -36.62936020
O       14.63194940   -22.42257500   -37.81536100
O       15.43194870   -23.69557380   -36.15336230
C       14.53394890   -18.82457350   -34.04536060
O       15.57594870   -19.13357350   -33.50436020
N       14.34094910   -17.54057500   -34.40236280
H       13.48894880   -17.26257510   -34.87436290
C       15.37894920   -16.49357410   -34.12636180
H       16.25794980   -16.91557500   -34.61436080
C       14.83694930   -15.35657410   -34.90836330
H       13.84894940   -15.04057410   -34.55036160
H       15.51494880   -14.50857450   -34.75836180
H       14.84094910   -15.55757430   -35.98636250
C       15.60894870   -16.25557520   -32.62936020
O       16.73394970   -16.34457400   -32.21836090
N       14.54694940   -16.08457370   -31.86836240
H       13.61794950   -16.00157360   -32.26336290
C       14.67694950   -16.08257480   -30.37236210
H       15.28294940   -15.25257400   -30.00936130
C       13.24794860   -15.92957400   -29.67236140
H       12.74494930   -16.88657380   -29.80536080
C       13.42694950   -15.59257410   -28.21436120
H       14.18194870   -14.80357460   -28.11536220
H       12.48794940   -15.35057450   -27.70136070
H       13.81894870   -16.55457500   -27.86236190
C       12.43894860   -14.76057430   -30.18136220
H       12.76294900   -13.82857420   -29.71936230
H       12.53594880   -14.57457450   -31.25136180
C       10.93094920   -14.97457410   -29.89936070
H       10.58694930   -16.00557520   -30.04736140
H       10.74394890   -14.72357460   -28.84836200
H       10.27894880   -14.37757400   -30.54836080
C       15.37994860   -17.33757400   -29.89836120
O       16.24294850   -17.27957530   -29.07136150
N       14.96894930   -18.45157430   -30.52036090
H       14.27094940   -18.42657470   -31.25436210
C       15.40794940   -19.80557440   -30.08336070
H       15.15694900   -20.01557350   -29.04436110
C       14.72394940   -20.89357380   -30.91836170
H       15.04594900   -20.83057400   -31.95736120
C       15.22194860   -22.40257450   -30.63236240
H       14.68894860   -23.18957520   -31.17936130
H       16.30694960   -22.44857410   -30.79236220
H       15.12094880   -22.66857530   -29.57236100
O       13.31594940   -20.78157420   -30.68936160
H       12.92894940   -19.97357370   -31.03536220
C       16.91194920   -19.89557460   -30.27436070
O       17.59594920   -20.22957420   -29.38036160
N       17.50294880   -19.54057500   -31.40936090
H       16.80294990   -19.36557390   -32.12036130
C       18.92594910   -19.31657410   -31.63536070
H       19.50894930   -20.23557470   -31.68536190
C       19.06894870   -18.73257450   -33.06536100
H       18.31894870   -17.94857410   -33.17136000
H       20.00294880   -18.22157480   -33.29636000
C       18.76894950   -19.86157420   -34.03636170
H       19.63394930   -20.51657490   -33.93236160
H       17.78594970   -20.29857440   -33.86136250
C       18.89894870   -19.33957480   -35.45436100
H       18.16294860   -18.53857420   -35.52236180
H       19.89994810   -18.92857360   -35.58336260
C       18.67794990   -20.35457420   -36.61836240
H       17.59194950   -20.40857510   -36.68936160
H       19.06594850   -20.05957410   -37.59336090
N       19.47694970   -21.61457440   -36.37335970
H       19.44694900   -22.26257510   -37.14736180
H       20.46894840   -21.43557360   -36.31036000
H       19.13294980   -22.08757400   -35.55036160
C       19.53694920   -18.45357510   -30.68036080
O       20.63394930   -18.72557450   -30.22636220
N       18.93094830   -17.30657390   -30.29936220
H       18.10294910   -17.06357380   -30.82936100
C       19.56494900   -16.29257390   -29.38036160
H       20.54694940   -16.02057460   -29.76936150
C       18.72294810   -14.98657420   -29.32436180
H       17.68694880   -15.32757470   -29.20436100
H       19.02794840   -14.52357480   -28.37836070
C       18.81994820   -14.03657440   -30.53536220
C       20.11694910   -13.59257410   -30.86736110
H       21.01994900   -13.97257420   -30.41136170
C       20.22594830   -12.49857430   -31.72436140
H       21.19994930   -12.19357400   -32.07836150
C       19.10694890   -11.88557430   -32.37335970
H       19.22995000   -10.95357420   -32.90436170
C       17.79294970   -12.34157470   -32.02536010
H       16.93094830   -11.84557440   -32.44636150
C       17.67494960   -13.40357400   -31.11736110
H       16.65794940   -13.73257450   -30.96136090
C       19.81894870   -16.89057350   -27.95336150
O       20.84094810   -16.62857440   -27.34336090
N       18.94194980   -17.77857400   -27.55736160
H       18.04794880   -17.87357520   -28.02636150
C       19.03394890   -18.54257390   -26.30336190
H       19.32394980   -17.83257480   -25.52836230
C       17.73194890   -19.28557400   -26.00736240
H       17.37694930   -19.66257480   -26.96636200
H       17.78994940   -20.21657370   -25.44336130
C       16.60495000   -18.44657520   -25.55536080
H       16.35394860   -17.69457440   -26.30236240
C       15.25594900   -19.25557520   -25.44336130
H       14.39694880   -18.57357410   -25.41736220
H       15.16994860   -19.83557510   -26.37036130
H       15.47294900   -20.03957370   -24.70836070
C       16.82994840   -17.81657410   -24.18136220
H       16.91395000   -18.47957420   -23.31136130
H       17.71894840   -17.18057440   -24.09936140
H       16.00594900   -17.10357480   -24.05236240
C       20.10094830   -19.53257370   -26.39636230
O       20.83394810   -19.66257480   -25.43736080
N       20.08894920   -20.35857390   -27.44436070
H       19.41494940   -20.07757380   -28.14536090
C       20.95794870   -21.51557350   -27.60236170
H       20.95494840   -22.22257420   -26.77236180
C       20.39794920   -22.31757350   -28.73836140
H       19.97294810   -21.61957360   -29.46036150
H       21.23894880   -22.86557390   -29.16336060
C       19.25694850   -23.30657390   -28.35336110
O       19.03294940   -23.71457480   -27.22636220
N       18.41694830   -23.73257450   -29.31536100
H       17.58994870   -24.26657490   -29.07636070
H       18.53895000   -23.48157500   -30.28836060
C       22.42494960   -21.12257390   -27.85536190
O       23.32894900   -21.66257480   -27.27236180
N       22.66094970   -19.98757360   -28.51336100
H       21.87494850   -19.50057410   -28.92636110
C       23.95794870   -19.28657530   -28.62136080
H       24.80594830   -19.97257420   -28.60436060
C       24.05194850   -18.65557480   -30.03836060
H       23.30694960   -17.86357500   -30.10836220
H       25.04694940   -18.26357460   -30.25236130
C       23.77094840   -19.71257400   -31.17436220
H       22.74894910   -20.08557510   -31.10836220
H       23.63994980   -19.19957350   -32.12636180
C       24.78794860   -20.77857400   -31.24536130
O       25.98394970   -20.63757510   -30.98236080
N       24.31494900   -21.90757370   -31.57136150
H       24.99294850   -22.64757350   -31.70836070
H       23.41094970   -21.96557430   -32.02536010
C       24.15694810   -18.30357360   -27.47336200
O       25.15494920   -17.58057400   -27.65636060
N       23.35294910   -18.20857430   -26.46036150
H       22.57294850   -18.85057450   -26.53636170
C       23.44894980   -17.42857360   -25.21236230
H       22.44794850   -17.54457470   -24.79736140
C       24.37794880   -18.10757450   -24.17536160
H       25.39394950   -17.99157520   -24.55436130
H       24.26794820   -17.64957430   -23.19236180
C       24.18994900   -19.55257420   -23.84236150
O       23.42794990   -19.92757420   -22.95536230
N       24.90994830   -20.50757410   -24.52036090
H       24.57194900   -21.46157460   -24.47336200
H       25.55194850   -20.30457500   -25.27736090
C       23.73194890   -15.88057420   -25.38636210
O       24.21294980   -15.23357490   -24.47436140
N       23.29894830   -15.25557420   -26.49236110
H       22.88294980   -15.96057420   -27.08836170
C       23.02394870   -13.80657480   -26.69136240
H       23.90094950   -13.33057400   -26.25236130
C       23.04994960   -13.33357430   -28.15636060
H       22.19694900   -13.76457410   -28.68136220
C       22.71794890   -11.83757400   -28.32336240
H       22.47694970   -11.56557460   -29.35836220
H       21.74294850   -11.66057400   -27.85236170
H       23.38694950   -11.08857440   -27.88236240
C       24.36194990   -13.69157410   -28.90036200
H       24.54094890   -12.92957400   -29.65836140
H       25.21894840   -13.70457460   -28.22736170
C       24.24994850   -15.04457470   -29.62136080
H       23.77894970   -14.87357430   -30.59636120
H       25.27994920   -15.40157410   -29.74536130
H       23.57594870   -15.70057490   -29.05736160
C       21.73394970   -13.45357420   -25.91936110
O       20.61794850   -13.96057420   -26.12436100
N       21.80894850   -12.38557430   -25.18236160
H       22.69094850   -11.89057450   -25.11836240
C       20.70694920   -11.86957450   -24.35536190
H       19.91094970   -12.53957460   -24.68036080
C       20.94594960   -12.14757440   -22.87136080
H       21.75994870   -11.53757480   -22.48036190
C       19.73394970   -11.86257460   -22.04636190
H       19.89894870   -12.41157440   -21.11136050
H       19.67894940   -10.79857440   -21.78536220
H       18.83194920   -12.29457470   -22.49736210
O       21.19094850   -13.53657440   -22.73836140
H       22.12694930   -13.64257430   -22.92536160
C       20.41094970   -10.33657460   -24.58536150
O       21.39794920    -9.62257480   -24.55236240
N       19.16994860    -9.83957480   -24.75336070
C       17.92394830   -10.55257420   -24.95936200
H       17.67294880   -11.24257470   -24.14436150
H       18.02894970   -11.13457490   -25.88336180
C       16.81994820    -9.46257400   -25.10436060
H       16.35794830    -9.32657430   -24.11836240
H       16.05194850    -9.61157420   -25.87336160
C       17.63294980    -8.16957470   -25.43236160
H       17.16594890    -7.26957460   -25.01536180
H       17.72094920    -8.13057420   -26.52536200
C       18.96894840    -8.39257430   -24.69236180
H       19.82794950    -8.04457470   -25.26636120
C       19.11794850    -7.82457450   -23.29736140
O       19.03594970    -8.57057480   -22.34936140
N       19.21994970    -6.48957440   -23.25636100
H       19.52794840    -5.99857430   -24.08736230
C       19.09294890    -5.74457450   -22.05236240
H       19.03594970    -6.45357420   -21.22636220
C       20.24194910    -4.77457430   -21.87836070
H       20.19194980    -3.96057440   -22.60236170
H       20.24294850    -4.31857440   -20.88836100
S       21.88094900    -5.54157450   -21.98436160
H       21.91494940    -6.13457440   -20.78736110
C       17.71094890    -5.09057430   -22.01336100
O       17.34594920    -4.33757450   -22.89736180
N       16.88994980    -5.36857460   -21.00836180
H       17.37094880    -6.02157450   -20.40136150
C       15.53794860    -4.92157460   -20.71836090
H       15.18394950    -4.25957440   -21.50936130
C       14.67494870    -6.22757430   -20.40736200
H       15.35094930    -6.99657440   -20.03336140
H       13.83994870    -6.06957440   -19.72536090
C       13.96694950    -6.84857460   -21.61736110
H       13.28494930    -6.17857460   -22.14236070
C       14.98194890    -7.45357420   -22.58136180
H       15.58794880    -6.64157440   -22.99936100
H       15.60294910    -8.09757420   -21.94536210
H       14.50894930    -8.03657440   -23.38136100
C       13.10094930    -8.05657480   -21.10136220
H       12.57194900    -7.72957420   -20.19836240
H       12.30794910    -8.39057450   -21.78136060
H       13.72394940    -8.88657470   -20.74636080
C       15.51294900    -3.99057440   -19.52036090
O       16.34394840    -4.11057420   -18.68636130
N       14.49294950    -3.17757440   -19.33436200
C       13.49894910    -2.77857450   -20.31036190
H       13.12394910    -3.69357440   -20.78436090
H       13.86494920    -2.14157440   -21.12536240
C       12.46294880    -1.90057440   -19.52136230
H       11.78794860    -2.62957430   -19.05636220
H       11.84494880    -1.18357440   -20.07536130
C       13.27194880    -1.12757440   -18.55736160
H       12.63294890    -0.72057440   -17.76436230
H       13.73094940    -0.27357440   -19.07036210
C       14.29594900    -2.23457430   -18.20736120
H       15.16694930    -1.59157440   -18.07736210
C       13.81994920    -2.94857430   -16.89536090
O       13.01894860    -3.86157440   -16.93736080
N       14.26594920    -2.51157450   -15.68236160
H       14.96594910    -1.78057440   -15.69936180
C       13.97994900    -3.10557440   -14.38836190
H       14.02594950    -4.19357440   -14.40436170
C       15.09494880    -2.62857440   -13.47136120
H       16.04594990    -2.68157430   -14.00136180
H       14.95394900    -1.55457440   -13.35136130
C       15.32994940    -3.22457430   -12.07736110
H       14.45694920    -3.17557430   -11.42636110
C       15.65994930    -4.71957450   -12.19436170
H       14.71794890    -5.27857450   -12.13836190
H       16.12794880    -4.96057460   -13.15736100
H       16.14394950    -5.15757420   -11.31336120
C       16.48694990    -2.59657430   -11.38636110
H       16.37694930    -1.50557450   -11.41636180
H       16.62694930    -2.90857430   -10.34336190
H       17.36594960    -2.87557440   -11.97936150
C       12.59694860    -2.69757440   -13.76836110
O       12.03494930    -3.42457440   -12.95236110
N       12.09294890    -1.55357440   -14.17036150
H       12.51794910    -1.12757440   -14.98536110
C       10.87094880    -0.90757440   -13.67736150
H       10.18394950    -1.61757450   -13.21736150
C       11.25494860     0.18342560   -12.66336150
H       11.88394930     0.89442560   -13.19936180
H       10.33494950     0.72242560   -12.43536190
C       12.05794910    -0.33657440   -11.43736170
H       11.69394870    -1.30857440   -11.10436150
H       13.09594920    -0.46757440   -11.74036120
C       11.89394860     0.74442560   -10.27136140
H       12.40394880     1.57742560   -10.75536160
H       10.83094880     0.92642560   -10.11136150
N       12.56594940     0.36142560    -9.01636120
H       11.91694930     0.04742560    -8.30836110
C       13.83394910     0.49142560    -8.67636110
N       14.77694890     1.02642560    -9.36736110
H       14.64794920     1.34742560   -10.31636140
H       15.65794940     1.17442560    -8.89736180
N       14.20394900     0.17342560    -7.44436170
H       13.53694920    -0.23457440    -6.80536130
H       15.17394920     0.34542560    -7.21936130
C       10.12494950    -0.20157440   -14.76636120
O       10.67694950     0.10442560   -15.76336190
N        8.87594890     0.09442560   -14.48336120
H        8.55694870     0.17142560   -13.52436160
C        7.99194910     0.72542560   -15.48036190
H        7.45094920     1.59842560   -15.11736110
H        8.58994870     1.23142560   -16.23836140
C        6.97294900    -0.17657440   -16.11236190
O        6.67594910     0.06342560   -17.30836110
N        6.37994910    -1.18657450   -15.44036100
H        6.53694920    -1.23157440   -14.44036100
C        5.39994910    -2.11257430   -16.04936220
H        5.00694890    -1.73457440   -16.99336240
C        6.11494920    -3.48857450   -16.36436080
H        6.76794910    -3.25457430   -17.20536230
C        6.98494910    -4.20357420   -15.34436130
H        7.41994910    -5.12657450   -15.74736120
H        7.84594920    -3.72457430   -14.86036110
H        6.33394910    -4.46057460   -14.50036140
O        5.20094920    -4.40057420   -16.86536220
H        5.49994900    -5.30857420   -16.78336140
C        4.21394920    -2.31757450   -15.11836150
O        4.40994880    -2.32357430   -13.92036150
N        3.02298641    -2.38033951   -15.71607381
H        3.01584762    -2.27394500   -16.72455393
C        1.74305062    -2.74524792   -15.09337259
H        1.64398157    -2.24705265   -14.12778185
C        0.57032866    -2.32099186   -16.02018563
H       -0.30008613    -2.91007919   -15.73991794
C        0.21120721    -0.84906131   -15.76228768
H        1.04219398    -0.17992409   -16.00324603
H       -0.65981270    -0.54960486   -16.35894181
H       -0.04454441    -0.69440090   -14.70678300
C        0.82378865    -2.61942073   -17.51999529
H        1.53530962    -1.90713464   -17.92859075
H        1.26044057    -3.61029337   -17.61630648
C       -0.43276112    -2.59552600   -18.39544005
H       -1.21729693    -3.23317635   -17.97783478
H       -0.82759654    -1.58051633   -18.49019056
H       -0.19878371    -2.96066450   -19.40315506
C        1.64199573    -4.25404437   -14.83965694
O        0.83372825    -4.68152013   -14.02977619
N        2.43127268    -5.04008977   -15.58413137
H        3.16409946    -4.59765172   -16.12401397
C        2.21971377    -6.47501982   -15.81107625
H        2.77918652    -6.75101707   -16.70157930
C        2.80002556    -7.30996967   -14.65280211
H        2.20019028    -7.13728314   -13.76399532
C        2.86737441    -8.81386123   -14.93071072
H        3.39560914    -9.01351383   -15.87034069
H        3.39976858    -9.32852603   -14.12195461
H        1.86628204    -9.25056515   -15.00071908
O        4.12551684    -6.91477012   -14.35884861
H        4.65335600    -7.06678361   -15.17868745
C        0.74179205    -6.74947138   -16.12286620
O        0.08972331    -7.51316675   -15.41663184
N        0.17385930    -6.02502918   -17.11150949
H        0.87678407    -5.64032185   -17.75525464
C       -1.09219921    -6.57632113   -17.71134299
C       -2.32644546    -6.01016540   -16.99622052
H       -2.32695306    -6.32158917   -15.93392430
H       -3.26055465    -6.37059284   -17.46729368
H       -2.32755737    -4.90768096   -17.03356434
H       -1.10590154    -7.68502498   -17.58350588
C       -1.03288597    -6.32065046   -19.18341638
N       -1.87113400    -5.64374381   -19.97762928
C       -1.50145464    -5.88288203   -21.29925157
C       -2.25376602    -5.34146037   -22.48111797
H       -2.61724456    -4.31779950   -22.25815297
H       -1.54846270    -5.27483848   -23.33458132
N       -3.36454167    -6.24132548   -22.91335876
H       -3.96211302    -6.46029582   -22.10243759
H       -3.98053295    -5.75804184   -23.58090180
C       -0.37126683    -6.75999417   -21.33917843
O        0.33622069    -7.29576782   -22.24696724
N       -0.10037295    -7.01223273   -19.96254358
C        1.05298016    -7.78276388   -19.58172131
H        1.26910972    -8.45871095   -20.43306624
H        0.88851945    -8.37062948   -18.66040579
C        2.31345154    -6.91081477   -19.39175691
O        2.27172685    -5.70779037   -19.17303058
N        3.49006202    -7.53265275   -19.49574709
H        3.47373772    -8.52221253   -19.73711418
C        4.82017586    -6.90073263   -19.40285092
H        4.74049846    -6.10335394   -18.66990037
C        5.85457232    -7.90772691   -18.85571271
H        5.77294723    -8.84804406   -19.40321742
H        6.86012197    -7.51514250   -19.00637658
C        5.71165991    -8.15968617   -17.35284862
O        5.46608720    -7.17024484   -16.61468020
O        5.90021225    -9.32601073   -16.93291642
C        5.26849847    -6.17647847   -20.69317842
O        6.42888661    -6.21933910   -21.07238549
N        4.33358401    -5.45823755   -21.32788205
H        3.39456944    -5.52107584   -20.94970841
C        4.50424312    -4.66554266   -22.55393954
H        4.49909072    -5.34093024   -23.40858321
C        3.32775528    -3.67070138   -22.67420187
H        3.33501315    -3.03157818   -21.78983772
H        3.50574497    -3.03036152   -23.53597760
C        1.91865587    -4.26780236   -22.81790617
H        1.75537101    -5.01162742   -22.04101926
C        0.88722464    -3.15259569   -22.65383510
H        0.93112936    -2.74023799   -21.64054290
H        1.05996970    -2.34315897   -23.37247805
H       -0.12625580    -3.53687157   -22.80794907
C        1.71826353    -4.89845975   -24.19254901
H        2.43821328    -5.70718356   -24.33992493
H        0.71306505    -5.33150958   -24.26841162
H        1.84364953    -4.15993151   -24.99288064
C        5.81736136    -3.86500986   -22.60427145
O        6.53150491    -3.91685960   -23.59310888
N        6.13354066    -3.11446890   -21.54088989
H        5.49319690    -3.11316565   -20.75192386
C        7.31623973    -2.23723783   -21.51469419
H        7.31221288    -1.68105723   -22.45402771
C        7.21279718    -1.16014796   -20.41281684
H        6.91278105    -1.62258131   -19.47451581
C        8.53090351    -0.40554962   -20.19617348
H        8.39184251     0.40608031   -19.47065761
H        9.30585514    -1.07067809   -19.79920460
H        8.89020787     0.03066407   -21.13693054
C        6.13515941    -0.13392775   -20.78974543
H        6.38690729     0.37380915   -21.72938214
H        5.15726479    -0.61704203   -20.90468685
H        6.03804354     0.62654511   -20.00398717
C        8.63735926    -3.03455652   -21.55649607
O        9.35934290    -2.83186510   -22.51844991
N        8.96794890    -3.97857450   -20.63736150
C        8.33994870    -4.17257450   -19.34536170
H        7.31594900    -4.53357460   -19.50436210
H        8.18694880    -3.16957450   -18.92836190
C        9.23594860    -5.10957430   -18.50936130
H        8.60394860    -5.87857440   -18.04836080
H        9.81194880    -4.50857450   -17.79536060
C       10.26394940    -5.63657430   -19.52336120
H        9.97294900    -6.65457440   -19.81136130
H       11.27594950    -5.70957420   -19.10736080
C       10.16794870    -4.76057430   -20.78936200
H       11.03494930    -4.10057450   -20.81336210
C       10.20494940    -5.57757430   -22.07236100
O       11.15294930    -5.48657460   -22.81436160
N        9.10767926    -6.28513804   -22.37560385
H        8.29547205    -6.22342831   -21.75956966
C        9.00063466    -7.14974308   -23.54903039
H        9.84085794    -7.84295843   -23.52976044
C        7.69653163    -7.97025370   -23.50041906
H        6.85289209    -7.28066392   -23.44162060
H        7.60300936    -8.52385514   -24.43541676
C        7.60662563    -8.98282597   -22.34115344
H        7.79191691    -8.48132668   -21.39275720
C        6.21332704    -9.60729640   -22.29590390
H        5.46085784    -8.83022888   -22.11128653
H        5.96675909   -10.09256281   -23.24779694
H        6.13316677   -10.33916135   -21.48535401
C        8.61763027   -10.12393265   -22.49323242
H        8.48227607   -10.86328219   -21.69575383
H        8.49178977   -10.62669994   -23.46028699
H        9.64376722    -9.74695659   -22.42282163
C        9.12596265    -6.39019567   -24.87555209
O        9.58622854    -7.00300485   -25.83097248
N        8.82394890    -5.07757430   -24.95236210
H        8.39894870    -4.61957450   -24.15536120
C        9.12194920    -4.39357420   -26.23736190
H        8.61794950    -4.93457460   -27.03836060
C        8.54394910    -2.96757440   -26.21136090
H        8.61794950    -2.40957450   -27.14436150
H        7.47394900    -3.13157440   -26.08136180
O        9.17194940    -2.24457430   -25.20736120
H        8.88694860    -2.65557430   -24.38836100
C       10.54594900    -4.37357430   -26.73036190
O       10.86394880    -4.20657440   -27.90136150
N       11.56694890    -4.53957460   -25.83036230
H       11.43694880    -4.76257420   -24.85136220
C       12.95894910    -4.67657420   -26.25336070
H       13.15294930    -3.96157430   -27.05236240
C       13.86594870    -4.24757430   -25.07036210
H       13.72694870    -4.89457460   -24.19536210
H       14.90794940    -4.50257440   -25.30136110
C       13.68094920    -2.78857450   -24.64036180
C       14.48894880    -1.75957440   -25.15936090
H       15.26194860    -2.15857430   -25.79936220
C       14.35294910    -0.40257440   -24.83736230
H       15.03294940     0.30942560   -25.28336140
C       13.34594920    -0.09157440   -23.89136120
O       12.99894910     1.15442560   -23.56936070
H       13.45194910     1.79542550   -24.12336160
C       12.40594860    -1.06657450   -23.44336130
H       11.55694870    -0.80257440   -22.83036230
C       12.57494930    -2.39257430   -23.76436230
H       11.93094920    -3.18657450   -23.41736220
C       13.23594860    -6.01057430   -26.95236210
O       14.06894870    -5.98057460   -27.76936150
N       12.54894920    -7.15857460   -26.67636110
H       11.82394890    -7.03557440   -25.97936060
C       12.64094920    -8.40457440   -27.45936200
H       13.68494890    -8.71457480   -27.48436160
C       12.08694930    -9.63557430   -26.67336080
H       11.02394870    -9.42757420   -26.55336190
C       12.22794910   -10.89257430   -27.55336190
H       11.97894860   -11.80657480   -27.00036240
H       11.68894860   -10.87857440   -28.50936130
H       13.29394910   -11.05857470   -27.74836160
C       12.74994950    -9.86357400   -25.29936220
H       13.82394890    -9.77157400   -25.45736120
H       12.40794940    -9.01957420   -24.69936180
C       12.41794870   -10.95357420   -24.35636140
H       12.53294940   -11.92257400   -24.85636140
H       13.01694870   -10.77057460   -23.45636180
H       11.34894940   -10.95157430   -24.10736080
C       12.18394950    -8.26757430   -28.95836070
O       13.03094860    -8.43857480   -29.79736140
N       10.89294910    -7.84257460   -29.21236230
H       10.19794940    -7.81257440   -28.47536090
C       10.50894930    -7.36757420   -30.53336140
H       10.48994920    -8.26057430   -31.15936090
C        9.13894940    -6.78957460   -30.39636230
H        8.76194860    -6.60457420   -31.41036220
H        8.57594870    -7.55257460   -29.84536170
H        9.06794930    -5.89957430   -29.75936130
C       11.46694950    -6.30257460   -31.17936130
O       11.60994910    -6.23057460   -32.41036220
N       12.07894900    -5.36657430   -30.40736200
H       11.65994930    -5.31057450   -29.48636050
C       13.02894880    -4.36757420   -30.93636130
H       12.55094910    -3.71357440   -31.66536140
H       13.29694940    -3.72657440   -30.09736060
C       14.23594860    -5.01457450   -31.58936120
O       14.78194900    -4.50757460   -32.57435990
N       14.72094920    -6.17457440   -31.12336160
H       14.29394910    -6.49657440   -30.26236150
C       16.01794820    -6.77857450   -31.64436150
H       16.71694950    -5.99257420   -31.92936130
C       16.69394870    -7.63357450   -30.53836060
H       17.16294860    -6.88857460   -29.89636230
H       15.95994950    -8.16157440   -29.92936130
C       17.84194950    -8.60357480   -31.01936150
H       17.44694900    -9.38757420   -31.66436200
C       18.92294880    -7.90157460   -31.85436060
H       18.49394990    -7.24957420   -32.62536240
H       19.65694810    -7.39357420   -31.21636200
H       19.60495000    -8.54057410   -32.42936330
C       18.51094820    -9.41957470   -29.87736130
H       17.73994830   -10.04757400   -29.41536140
H       19.21494870   -10.13757420   -30.31436160
H       19.02994920    -8.72657390   -29.20436100
C       15.69394870    -7.56757450   -32.96636200
O       16.42994880    -7.44157460   -33.94336320
N       14.53394890    -8.16457460   -33.02536010
H       13.88694860    -8.03657440   -32.25636290
C       13.94694900    -8.87557410   -34.17536160
H       14.65994930    -9.63857460   -34.48636250
C       12.65994930    -9.58657460   -33.71436310
H       12.10694890    -8.77657410   -33.23936080
H       12.07894900    -9.89057450   -34.58536150
C       13.06694890   -10.67557430   -32.69836040
H       13.73194890   -10.29457470   -31.92336080
C       11.76394940   -11.13857460   -32.01935960
H       10.90694900   -11.37457470   -32.66236110
H       12.01694870   -11.95557400   -31.33236120
H       11.39294910   -10.32957460   -31.37836070
C       13.78394890   -11.83557420   -33.36336140
H       13.73594860   -12.78357410   -32.81236270
H       13.35894870   -12.08557420   -34.34336090
H       14.82394890   -11.56057450   -33.57736210
C       13.69894890    -7.97157430   -35.34136200
O       13.55894950    -8.46357440   -36.43336110
N       13.68094920    -6.65257450   -35.14936070
H       13.78994940    -6.36457440   -34.18436050
C       13.48694900    -5.57157420   -36.13035960
H       13.36794950    -6.00757460   -37.12136080
C       12.25694940    -4.66457460   -35.73936080
H       12.24594880    -3.77757430   -36.37236020
C       10.89294910    -5.33057450   -35.85636140
H       10.15494920    -4.77357440   -35.26736070
H       10.52194880    -5.45157430   -36.88236240
H       10.94494920    -6.35357430   -35.46335980
O       12.38094900    -4.30157420   -34.35736080
H       12.19194890    -5.00857450   -33.73636250
C       14.72394940    -4.69857450   -36.27336120
O       14.78394890    -3.69257450   -37.05336000
N       15.75394920    -5.16357420   -35.50136180
H       15.63294890    -6.00657460   -34.95336150
C       17.02494810    -4.50457430   -35.47536090
H       17.68694880    -4.89157440   -34.70136260
H       17.37194820    -4.63457440   -36.50036240
C       16.95094870    -2.98957440   -35.23636250
O       17.51294900    -2.28757450   -35.99336240
N       16.30494880    -2.54257440   -34.15736010
H       15.64494900    -3.18557450   -33.73636250
C       16.23594860    -1.10457440   -33.78636170
H       15.88594910    -0.56857440   -34.66936110
C       15.25694940    -0.88757440   -32.58835980
H       14.45194910    -1.61157440   -32.71335980
H       15.64994910    -1.06857440   -31.58736230
C       14.56894870     0.49542560   -32.68736270
H       15.32294940     1.26942560   -32.54836270
H       14.14194870     0.63942560   -33.67936330
C       13.45694920     0.62742560   -31.63036160
H       12.78194900    -0.22757440   -31.67236140
H       13.85694890     0.69542560   -30.61936190
N       12.71094890     1.87742560   -31.92536160
H       13.10094930     2.78442550   -31.71336170
C       11.67394920     1.95542560   -32.67336270
N       11.08694930     0.96142560   -33.34436040
H       11.45894910     0.02242560   -33.35536190
H       10.41394900     1.22542560   -34.04936220
N       11.15494920     3.11142560   -32.96936040
H       11.54994870     3.98042560   -32.63836290
H       10.46594910     3.15642550   -33.70635990
C       17.70794870    -0.52857440   -33.45635990
O       18.41794970    -1.16057440   -32.69935990
N       18.02194980     0.70742560   -33.83336260
C       17.18394850     1.55742560   -34.77436070
H       16.11594960     1.45742560   -34.54636000
H       17.37994960     1.28342560   -35.81836320
C       17.68694880     2.98842550   -34.68236160
H       17.29094890     3.57842560   -33.84636310
H       17.62194820     3.55442550   -35.62036130
C       19.19694900     2.68742560   -34.45736310
H       19.75894930     3.49742560   -33.97636030
H       19.74494930     2.41742560   -35.36736300
C       19.20894810     1.48542560   -33.49835970
H       20.12694930     0.93642560   -33.70836260
C       19.44394870     1.94242560   -32.09535980
O       20.43294910     2.55642560   -31.74636080
N       18.49494930     1.52942560   -31.25136180
H       17.62094880     1.14442560   -31.58836170
C       18.61894990     1.74442550   -29.76236150
H       19.53994940     2.25942560   -29.48936080
C       17.34794810     2.51742550   -29.22836110
H       17.64094920     2.80542560   -28.21936230
H       17.17394830     3.32742550   -29.93736080
C       16.09394840     1.66042550   -29.03136060
O       16.01394840     0.62942560   -29.60136220
N       15.13194940     2.03842570   -28.18236160
H       14.32494930     1.46242560   -27.97536090
H       15.18594930     2.99342560   -27.84936140
C       18.74994850     0.36742560   -29.07536130
O       18.82394980     0.32242560   -27.84936140
N       18.66694830    -0.78457440   -29.73436160
H       18.47494890    -0.79057440   -30.72936060
C       18.75394820    -2.06557440   -29.14636230
H       17.95894810    -2.18557450   -28.41136170
C       18.53094860    -3.15557430   -30.26136210
H       17.72995000    -2.95757440   -30.97336200
H       19.47995000    -3.32557440   -30.76936150
O       18.19594960    -4.37557460   -29.67236140
H       17.34194950    -4.39357420   -29.23536110
C       20.09294890    -2.34557440   -28.46236230
O       21.08094980    -1.94657440   -28.98636050
N       20.00494960    -2.95757440   -27.30336190
H       19.07694820    -3.34457450   -27.18036080
C       21.09594920    -3.48157430   -26.58236120
H       22.03994940    -3.33757450   -27.10736080
C       21.09094810    -2.77157450   -25.19336130
H       20.77594950    -1.76757440   -25.47736170
H       20.26994900    -3.21157430   -24.62736130
C       22.35094830    -2.72557450   -24.36036110
H       22.48294830    -3.74157450   -23.98936080
H       23.17994880    -2.40257430   -24.99036220
C       22.25094990    -1.84357440   -23.17136190
H       22.19494820    -0.76257440   -23.29836080
H       21.48394970    -2.17257450   -22.47036170
C       23.65494920    -2.00457430   -22.49836160
H       23.72594830    -2.95557450   -21.97236060
H       24.46294980    -1.96057440   -23.22836110
N       23.86194990    -0.97257440   -21.51136210
H       23.11294940    -0.83257440   -20.84836200
H       24.70294950    -1.16457440   -20.98636050
H       23.97494890    -0.12157440   -22.04336170
C       21.07194900    -4.93957420   -26.25436210
O       20.14594840    -5.42957450   -25.61836240
N       22.16494940    -5.65757420   -26.52636150
H       22.90994830    -5.17057420   -27.01136210
C       22.41994860    -7.02157450   -26.10836220
H       21.73894880    -7.17157460   -25.27036090
C       22.07194900    -7.97957420   -27.20636180
H       22.21994970    -9.04757400   -27.00736240
H       21.02394870    -7.88257460   -27.51436230
H       22.61594960    -7.78157420   -28.13836100
C       23.79494860    -7.31357430   -25.68736080
O       24.69594960    -6.56557460   -25.93636130
N       24.00694850    -8.45857430   -25.00736240
H       23.22594830    -9.04957490   -24.74836160
C       25.29994960    -9.00557420   -24.65536120
H       26.03694920    -8.33757400   -25.10136220
C       25.61094860    -9.15257450   -23.14736180
H       26.59194950    -9.60857490   -23.01636120
C       25.78194810    -7.74757430   -22.53536220
H       24.84994890    -7.17057420   -22.48236080
H       26.24294850    -7.77957440   -21.54036140
H       26.51494980    -7.20257430   -23.14236070
C       24.51694870    -9.85557460   -22.36236190
H       24.68794820    -9.96757410   -21.28536220
H       23.59194950    -9.28257470   -22.50336070
H       24.37494850   -10.86457440   -22.77136230
C       25.52194980   -10.37657450   -25.33236120
O       24.58794980   -11.16057400   -25.43936160
N       26.74094960   -10.75857450   -25.69836240
H       27.44794850   -10.04057410   -25.80236240
C       27.07594870   -12.13657470   -25.93536190
H       26.29594990   -12.64057450   -26.50536160
H       27.96994970   -12.17857460   -26.55736160
C       27.35194970   -12.84557440   -24.57036210
O       27.42994880   -12.15657420   -23.56336210
N       27.54394910   -14.15057470   -24.62636180
C       27.69894980   -14.92657470   -25.90736200
H       28.26894950   -14.43357470   -26.70336150
H       26.75794980   -15.29457470   -26.33536150
C       28.41694830   -16.21257400   -25.38636210
H       29.48894880   -15.99857430   -25.46936230
H       28.11294940   -17.07557490   -25.99136160
C       27.95194820   -16.44257350   -23.92036060
H       28.74694820   -16.94157410   -23.35236170
H       27.02694890   -17.02557370   -24.00736240
C       27.69594960   -15.02357480   -23.40036200
H       26.73894880   -14.99357410   -22.87836070
C       28.79594990   -14.50757410   -22.45236210
O       28.67394830   -14.70457460   -21.27736090
N       29.90594860   -13.87257480   -22.90036200
H       30.02394870   -13.76857470   -23.90136150
C       31.07194900   -13.33057400   -22.16136170
H       31.18594930   -13.83557420   -21.20136070
C       32.34994890   -13.70557400   -22.95336150
H       33.27394870   -13.39757440   -22.46336170
C       32.62994770   -15.07957460   -23.38736150
H       32.87194820   -15.71757410   -22.52836230
H       31.76794820   -15.57957460   -23.84636120
H       33.52894970   -15.07257460   -24.01536180
O       32.44294740   -12.85557460   -24.08636090
H       33.35094830   -12.90057470   -24.39736180
C       31.00294880   -11.83757400   -21.80036160
O       31.96894840   -11.33557420   -21.32036210
N       29.85994910   -11.19457440   -22.03636170
H       29.16594890   -11.68557450   -22.58636090
C       29.58794980    -9.81657410   -21.55436130
H       28.63694950    -9.76957420   -21.02436070
H       30.40694810    -9.61857410   -20.86336140
C       29.62394910    -8.75657460   -22.60036090
O       29.52394870    -7.58057450   -22.35836220
N       29.95094870    -9.15957450   -23.85436060
H       30.10394860   -10.15757470   -23.92936130
C       30.25594900    -8.26657490   -25.01536180
H       31.00294880    -7.57157420   -24.63436130
C       30.94294930    -8.99757480   -26.14136120
H       30.25994870    -9.69157410   -26.63136100
C       31.48794940    -8.14957430   -27.24136160
H       32.15394970    -8.72057440   -27.90036200
H       30.77794840    -7.57457450   -27.84936140
H       32.06694790    -7.35257430   -26.75836180
C       32.21794890    -9.80257420   -25.72536090
H       32.64394760   -10.36857410   -26.56236080
H       32.97995000    -9.09657480   -25.37236210
H       31.82794950   -10.53757480   -25.01036070
C       29.01994900    -7.55857420   -25.50236130
O       28.15994830    -8.14457420   -26.15236090
N       28.96094890    -6.21957450   -25.34536170
H       29.68294910    -5.79057460   -24.77836230
C       27.89594840    -5.33557460   -25.84336090
H       26.94094850    -5.74057440   -25.50736240
C       28.07994840    -3.92657450   -25.28336140
H       29.00094990    -3.59357450   -25.76136210
C       26.95794870    -2.93357440   -25.82236100
H       26.00294880    -3.47457430   -25.81536100
H       26.87094880    -2.06657430   -25.15636060
H       27.22594830    -2.56257440   -26.81936070
C       28.28094860    -3.80857440   -23.71236230
H       29.09994890    -4.46057460   -23.41136170
H       28.57794950    -2.78857450   -23.46636200
C       27.01594920    -4.08357430   -22.98336220
H       26.15594860    -3.57457450   -23.43536190
H       26.94294930    -5.16957430   -22.84736060
H       27.17594910    -3.57757450   -22.02336120
C       27.84394840    -5.30257460   -27.35736080
O       28.83594890    -4.86857460   -27.98036190
N       26.79694940    -5.90657420   -27.90236090
H       26.11194990    -6.22657440   -27.22736170
C       26.46394920    -5.99357460   -29.34436230
H       27.26594920    -5.77157450   -30.04936220
C       26.10994910    -7.47257420   -29.64536090
H       25.09194950    -7.63657430   -29.29236220
H       26.06694980    -7.55357460   -30.73136140
C       26.96794890    -8.56457420   -29.14736180
H       27.06794930    -8.47957420   -28.06536100
C       26.54294970    -9.97157480   -29.45936200
H       25.46094890   -10.13357450   -29.54836080
H       27.04994960   -10.18157480   -30.40836140
H       26.89994810   -10.66257480   -28.68536190
C       28.31594850    -8.27657410   -29.68936160
H       29.06294820    -8.96557430   -29.27536200
H       28.39994810    -8.32757470   -30.78136060
H       28.63994980    -7.29857440   -29.31236080
C       25.34194950    -5.10457420   -29.86436080
O       24.20094870    -5.16557460   -29.44236180
N       25.61294940    -4.32157420   -30.92136190
H       26.55494880    -4.21657420   -31.27936170
C       24.52494810    -3.81157450   -31.81236080
H       23.79894830    -3.16657450   -31.31536100
C       25.20694920    -2.81157450   -32.79836270
H       25.80394940    -2.03957440   -32.31336210
H       25.90494920    -3.36457440   -33.42636110
O       24.23394970    -2.22957440   -33.62836070
H       24.20594980    -2.54957440   -34.53236010
C       23.80094910    -4.88457440   -32.62335970
O       24.39494900    -5.92957450   -32.95536040
N       22.47294810    -4.80957460   -32.91636280
C       21.54294970    -3.73857450   -32.51935960
H       22.04594990    -2.76357440   -32.51935960
H       21.12994960    -3.92157440   -31.52036090
C       20.29394910    -3.78757450   -33.38035960
H       20.29994960    -2.99657440   -34.14136120
H       19.35194970    -3.82157440   -32.82036210
C       20.37894820    -5.19657420   -33.98336030
H       20.45894810    -5.16057440   -35.07736210
H       19.52094840    -5.85357430   -33.79136280
C       21.63894840    -5.91657450   -33.40536120
H       21.24494930    -6.60957430   -32.66236110
C       22.21894840    -6.72457460   -34.59736250
O       22.07094960    -7.93257430   -34.77036290
N       23.03794860    -6.07857420   -35.50436020
H       23.23694990    -5.09557440   -35.36836240
C       23.73594860    -6.79157450   -36.67736050
H       22.98194890    -7.34357450   -37.23836140
C       24.27194980    -5.69557430   -37.71536250
H       24.45394900    -6.26557450   -38.62636180
H       23.56394960    -4.90957450   -37.97735980
C       25.64594840    -5.01857420   -37.41336060
H       26.39794920    -5.71957450   -37.05236050
H       25.99594880    -4.55957460   -38.33736040
C       25.47094920    -3.83357430   -36.38436130
O       24.40994830    -3.65657450   -35.73636250
O       26.45694920    -3.06757450   -36.23836140
C       24.86594960    -7.76157430   -36.31636050
O       24.92294880    -8.85657410   -36.91936110
N       25.68594930    -7.40057420   -35.30736160
H       25.64094920    -6.46757460   -34.91536330
C       26.65694810    -8.27857400   -34.77436070
H       27.16194920    -8.86957450   -35.53836060
C       27.77394870    -7.50257440   -33.96536250
H       27.26094820    -6.97457460   -33.16236110
H       28.47394940    -8.27357480   -33.64136120
C       28.59494970    -6.47257420   -34.69436260
H       27.98594860    -5.63857460   -35.04336170
H       29.28094860    -6.10057450   -33.93436050
C       29.32194900    -6.97457460   -35.90236280
O       29.65194890    -6.14657450   -36.78836060
O       29.53494830    -8.18757440   -36.07636260
C       25.97794910    -9.29457470   -33.84535980
O       26.51194950   -10.37157440   -33.73536300
N       24.77894970    -8.98957440   -33.25535960
H       24.44994930    -8.03257470   -33.30736160
C       24.08894920    -9.98757460   -32.45936200
H       24.85294910   -10.42357440   -31.81536100
C       22.98494910    -9.23857400   -31.74236110
H       22.38894840    -8.72057440   -32.50336070
H       22.37794880    -9.89957430   -31.11236190
H       23.44694900    -8.48957440   -31.08636090
C       23.59294890   -11.10957430   -33.32136150
O       23.76394840   -12.29057410   -32.95136260
N       23.04494860   -10.78457450   -34.53336330
H       22.81094930    -9.81557460   -34.71736150
C       22.48494910   -11.74457450   -35.44935990
H       21.71994970   -12.28557400   -34.89236070
C       21.83094980   -10.99357410   -36.57136150
H       22.21494870    -9.96657470   -36.54636000
H       22.09994890   -11.33257480   -37.57936100
C       20.34094810   -10.90857410   -36.50036240
C       19.69194980   -11.62957480   -37.46536250
H       20.20194820   -12.29157450   -38.14836120
C       18.25194930   -11.39957430   -37.63735960
H       17.71794890   -11.82357410   -38.47436140
C       17.59294890   -10.51557450   -36.80536270
H       16.55494880   -10.34857460   -37.05136110
C       18.26294900    -9.94757460   -35.79136280
H       17.76794820    -9.21957400   -35.16636280
C       19.66994860   -10.09057430   -35.60935970
H       20.22194860    -9.59857460   -34.82136150
C       23.51094820   -12.69257450   -35.99436190
O       23.24994850   -13.91257480   -36.11036300
N       24.71094890   -12.22957420   -36.35736080
H       24.72694970   -11.22157480   -36.25636290
C       25.83094980   -12.95157430   -36.89036180
H       25.53394890   -13.49357410   -37.78736110
C       26.97094920   -12.03157420   -37.27536010
H       26.68194960   -11.33657460   -38.06436160
H       27.19194980   -11.35157390   -36.45236210
C       28.23894880   -12.74057480   -37.65136340
H       28.65294840   -13.40057470   -36.88836290
H       28.13194850   -13.41657450   -38.49936290
C       29.32794950   -11.73057460   -38.11236190
H       29.35594940   -10.90157410   -37.40536120
H       30.25094990   -12.30857470   -38.06636050
C       29.07794950   -11.35557460   -39.55836110
H       28.89194870   -12.25157450   -40.15036010
H       28.12194820   -10.83357430   -39.58436200
N       30.12194820   -10.55757430   -40.09736250
H       29.98994830   -10.38357450   -41.08336260
H       30.13494870    -9.68957420   -39.58036040
H       31.01694870   -11.00357440   -39.95436100
C       26.32794950   -13.97857480   -35.81236270
O       26.66994860   -15.09357450   -36.18236160
N       26.62194820   -13.54757400   -34.57836150
H       26.63894840   -12.55957410   -34.35836030
C       26.97894860   -14.48357490   -33.38936230
H       27.89294820   -14.96857450   -33.73136140
C       27.21594810   -13.61157420   -32.10836030
H       27.89994810   -12.78857420   -32.31836320
H       26.28794860   -13.12857440   -31.80236240
C       27.85894970   -14.42257400   -30.95836070
H       27.19394870   -15.26057430   -30.74836160
C       29.23394970   -15.00957490   -31.32736210
H       29.67094990   -15.51757430   -30.45936200
H       29.19794850   -15.71257400   -32.16936110
H       29.90994830   -14.20857430   -31.65136150
C       27.99394990   -13.53757480   -29.74536130
H       27.01594920   -13.25057410   -29.33836170
H       28.57894900   -14.06157400   -28.98036190
H       28.60894970   -12.65557480   -29.96236230
C       25.94694900   -15.51357460   -33.22536090
O       26.24294850   -16.68357470   -33.22436140
N       24.62694930   -15.25257400   -33.37836070
H       24.41194920   -14.26657490   -33.46335980
C       23.56394960   -16.19857410   -33.38836290
H       23.76494980   -16.81857490   -32.51436230
C       22.17994880   -15.53357410   -33.27836230
H       21.84694860   -15.01857470   -34.18736270
H       21.45394900   -16.35457420   -33.22436140
H       22.10394860   -14.90557480   -32.38236240
C       23.48694990   -17.23757360   -34.52736280
O       23.25794980   -18.41357420   -34.29636000
N       23.60094830   -16.78257370   -35.75436020
H       23.68294910   -15.77557470   -35.81336210
C       23.21694950   -17.49657440   -36.99636080
H       23.67394830   -16.92557530   -37.80436330
H       23.55494880   -18.51557350   -36.80936050
C       21.75994870   -17.44457440   -37.36336140
O       21.24194910   -18.35457420   -38.01536180
N       21.00794980   -16.40957450   -36.94336320
H       21.45794870   -15.56357480   -36.61436080
C       19.64594840   -16.17557530   -37.50336070
H       19.12694930   -17.13057520   -37.42536160
C       18.91094970   -14.99657440   -36.71936040
H       19.56994820   -14.12857440   -36.74436190
C       17.53494830   -14.59557440   -37.23536300
H       17.68494990   -14.15357400   -38.22836300
H       16.96594810   -15.51257420   -37.43236160
H       17.12394910   -13.82457450   -36.57236100
C       18.80794910   -15.35957430   -35.22936250
H       18.38794900   -14.47757430   -34.72936250
H       18.16395000   -16.21557430   -34.99336240
H       19.76294900   -15.59457400   -34.74336240
C       19.82094960   -15.76057430   -38.97636030
O       20.58494950   -14.90557480   -39.21936040
N       19.20794870   -16.46957400   -39.95836260
H       18.77394870   -17.36557390   -39.77036290
C       19.23994830   -16.16957470   -41.35336300
H       20.27594950   -15.95457460   -41.61536030
C       18.84294890   -17.34657480   -42.18936160
H       17.78794860   -17.60057450   -42.08436200
H       18.93194960   -16.92457390   -43.19036100
C       19.79694940   -18.51457410   -41.92936330
H       20.83994870   -18.22057530   -42.05036160
H       19.72094920   -18.93257520   -40.92536160
C       19.59294890   -19.58957480   -42.97735980
O       18.97494890   -20.56657410   -42.52836230
O       20.06994820   -19.39657400   -44.13636020
C       18.45794870   -14.83857440   -41.67336270
O       17.38894840   -14.55657480   -41.23136140
N       18.93594930   -14.03157420   -42.63836290
H       19.87594990   -14.15257450   -42.99336240
C       18.17494960   -13.01157470   -43.37136080
H       18.57794950   -13.03457450   -44.38336180
H       17.11094860   -13.19257450   -43.52336120
C       18.40094950   -11.60357480   -42.87536240
O       19.03694920   -11.34357450   -41.88536070
N       17.68194960   -10.67457490   -43.51136020
H       17.06194880   -10.82457450   -44.29836270
C       17.52394870    -9.30057430   -42.97236250
H       18.50294880    -8.89757440   -42.71436310
H       17.09994890    -8.69357400   -43.77136230
C       16.63694950    -9.25457480   -41.69436260
O       15.89094920   -10.19157410   -41.39136120
N       16.68194960    -8.10257430   -41.06036000
H       17.15694810    -7.32357450   -41.50036240
C       15.73494910    -7.78357460   -40.02436070
H       15.85294910    -8.53557400   -39.24436190
C       16.01694870    -6.35857440   -39.53836060
H       15.66694930    -5.60457420   -40.25436020
H       15.35094930    -6.12757440   -38.69836040
C       17.33994870    -5.96757460   -38.93736270
C       17.99594880    -6.85957430   -38.06236270
H       17.58294870    -7.81457420   -37.77236180
C       19.24494930    -6.52757450   -37.58835980
H       19.77994920    -7.15657420   -36.89236070
C       19.83794980    -5.22057440   -37.88336180
H       20.87694930    -5.09557440   -37.61736300
C       19.03594970    -4.30457450   -38.64836120
H       19.42894940    -3.30957440   -38.79236220
C       17.80494880    -4.60757450   -39.17136000
H       17.36694910    -3.97057440   -39.92636110
C       14.25494860    -7.99457450   -40.39836120
O       13.87494950    -7.67757460   -41.51836010
N       13.40494920    -8.46957400   -39.46236040
H       13.82694910    -8.76157470   -38.58936310
C       11.98594860    -8.85057450   -39.63636020
H       11.97394940    -9.41857430   -40.56636050
C       11.56094930    -9.89257430   -38.54936220
H       11.73494910    -9.46957400   -37.55236050
H       10.49894910   -10.12857440   -38.68836210
C       12.21994880   -11.19557480   -38.64636230
C       11.85094930   -12.02357480   -39.73236080
H       11.16194920   -11.83557420   -40.54336170
C       12.31994920   -13.35757450   -39.70436100
H       12.06394860   -14.03957460   -40.50236130
C       13.01794910   -13.84657480   -38.58736040
H       13.37594890   -14.86457440   -38.54336170
C       13.43094920   -12.99657440   -37.55136110
H       14.13794900   -13.31157400   -36.79636000
C       12.93894860   -11.69457440   -37.57435990
H       13.14294910   -11.08657460   -36.70536040
C       11.01794910    -7.63957450   -39.83336260
O       10.80994890    -6.88357450   -38.90236280
N       10.46194930    -7.47357460   -41.02036290
H       10.66494940    -8.15857410   -41.73936080
C        9.32594870    -6.57957460   -41.22636030
H        9.64194870    -5.67757460   -40.70236210
C        9.03294940    -6.32057430   -42.74236300
H        8.96794890    -7.21057460   -43.36836240
H        8.14194870    -5.71057460   -42.88536070
C       10.22294900    -5.50857450   -43.37036130
H       11.14694880    -6.08657460   -43.37036130
H       10.01394940    -5.31057450   -44.42136000
C       10.47294900    -4.18857430   -42.60036090
O        9.62894920    -3.33157440   -42.63136290
O       11.50794890    -4.01357460   -41.87236020
C        8.15194890    -7.32057430   -40.48536300
O        7.62994910    -8.26757430   -41.03536220
N        7.68494890    -6.93457460   -39.28736110
H        8.06494900    -6.07257460   -38.91536330
C        6.70794920    -7.70757440   -38.48736190
H        6.94194890    -8.77257440   -38.47735980
C        6.69294880    -7.15657420   -37.03836060
H        6.57094910    -6.07357450   -37.05236050
H        5.85894920    -7.59457450   -36.49036030
C        7.95394900    -7.40757420   -36.22436140
H        8.75794890    -6.76457450   -36.58236310
C        7.53294900    -7.22157430   -34.75136180
H        6.66494890    -7.86757420   -34.56836320
H        8.42294880    -7.45957420   -34.15536120
H        7.17294880    -6.20157430   -34.56836320
C        8.56894870    -8.77057460   -36.31836320
H        9.06994920    -8.83957480   -37.29136280
H        9.36394880    -8.86457440   -35.56836320
H        7.85994910    -9.59657480   -36.18236160
C        5.31694890    -7.42757460   -39.05936050
O        4.93694930    -6.33157440   -39.30636220
N        4.57194900    -8.49557400   -39.36736300
H        4.98194890    -9.38657470   -39.11536030
C        3.22594900    -8.46857450   -39.82435990
H        3.20994900    -7.79057460   -40.67736050
C        2.81894900    -9.92557430   -40.24536130
H        2.83894900   -10.53457450   -39.34136200
H        1.79694900    -9.89157490   -40.62136080
C        3.80994890   -10.55957410   -41.30936050
H        3.69094900    -9.84257410   -42.12136080
H        4.84294890   -10.48657420   -40.96936040
C        3.36794900   -11.96157460   -41.67836000
O        3.01194910   -12.22657390   -42.78236010
N        3.47594900   -12.91957470   -40.72436140
H        3.17294910   -13.83257480   -41.04236220
H        3.83094910   -12.76357460   -39.78836060
C        2.23194910    -7.92757460   -38.79036330
O        2.56294890    -7.83057450   -37.62536240
N        0.96594900    -7.57157420   -39.21335980
C        0.55094900    -7.35257430   -40.63936230
H        0.33894900    -8.25057410   -41.23236080
H        1.33094910    -6.81557460   -41.19336320
C       -0.59905100    -6.35757450   -40.56436160
H       -1.25705100    -6.43757440   -41.43836210
H       -0.30205100    -5.30357460   -40.50836180
C       -1.27905090    -6.81957440   -39.30436330
H       -1.88705100    -7.72757430   -39.39936070
H       -1.99605100    -6.04457430   -39.00636290
C       -0.11505100    -7.03157420   -38.34535980
H        0.25594900    -6.07457450   -37.98036190
C       -0.44305100    -7.94057460   -37.20036320
O       -0.42605100    -9.15957450   -37.37036130
N       -0.62405042    -7.37462095   -36.00682336
H       -0.70146814    -6.36540704   -35.97793248
C       -0.60752510    -8.07134392   -34.70864760
H       -0.68259106    -7.28655718   -33.95560009
C       -1.88631050    -8.93846598   -34.57982368
H       -2.71196556    -8.39007424   -35.03710033
H       -1.76529055    -9.86743114   -35.13943620
C       -2.30590052    -9.24421566   -33.12832378
H       -1.84061665    -8.52323908   -32.46342928
H       -3.38480727    -9.10506334   -33.04349946
C       -1.98141361   -10.67166637   -32.65987870
H       -2.72895447   -11.34859412   -33.07196936
H       -1.00217647   -10.98189386   -33.02616373
C       -1.98433144   -10.74715856   -31.12620476
H       -1.05213269   -10.31255746   -30.75514275
H       -2.80745490   -10.14906124   -30.72779714
N       -2.11586522   -12.13721137   -30.63777155
H       -1.64159044   -12.79533402   -31.24822314
H       -1.69678758   -12.23498386   -29.70860277
H       -3.09361962   -12.40110692   -30.55191814
C        0.69960803    -8.81994478   -34.35638348
O        0.84027478    -9.19508864   -33.20405714
N        1.68094900    -9.00357440   -35.25836180
H        1.56894900    -8.66357420   -36.20635990
C        2.85794900    -9.86257460   -34.93636320
H        2.44394900   -10.79957490   -34.56236270
C        3.70594910   -10.17557430   -36.25236130
H        2.96394900   -10.36457440   -37.02836230
H        4.37894920    -9.34457400   -36.46736150
C        4.71994920   -11.36957450   -36.17336270
H        5.63794900   -11.03057480   -35.69436260
H        4.21794890   -12.19557480   -35.67036060
C        5.02794890   -11.81257440   -37.58536150
O        4.88494920   -13.00757410   -37.99036030
O        5.58794880   -10.98857400   -38.39136120
C        3.75294900    -9.21257400   -33.93136220
O        4.23994920    -9.91757490   -33.08736040
N        3.93594910    -7.91157440   -33.97136310
H        3.49994900    -7.45057440   -34.76036070
C        4.59094910    -7.23957440   -32.84436040
H        5.52794890    -7.72857430   -32.57736210
H        4.56394910    -6.18157430   -33.10536190
C        3.78994890    -7.18757440   -31.51836200
O        4.43394900    -7.18757440   -30.49436190
N        2.45655656    -7.12463522   -31.57018916
H        2.01246595    -7.05523106   -32.48177348
C        1.62338453    -7.15315650   -30.36934705
H        1.98970984    -6.38414209   -29.69663813
C        0.16440978    -6.81192876   -30.71948097
H        0.13838804    -5.86785961   -31.26594339
H       -0.21426337    -7.59207642   -31.37250252
C       -0.76274628    -6.70611375   -29.48996714
H       -0.69620266    -7.62185222   -28.90466050
C       -0.39455888    -5.51315069   -28.60359102
H       -1.11373611    -5.42356850   -27.78097171
H        0.59449497    -5.64841931   -28.15433042
H       -0.39875614    -4.57700949   -29.17352242
C       -2.21394014    -6.53201406   -29.93701274
H       -2.87133663    -6.47484361   -29.05921630
H       -2.34729646    -5.62635927   -30.53501633
H       -2.53884437    -7.39640322   -30.52456153
C        1.77108378    -8.50134811   -29.65253553
O        2.00058141    -8.52479552   -28.45881882
N        1.75578855    -9.61448376   -30.39335648
H        1.58411274    -9.52525249   -31.39381082
C        1.95244135   -10.95310716   -29.83458521
H        1.13619119   -11.15796387   -29.13837296
C        1.86566234   -11.96089407   -30.98846084
H        0.92650180   -11.84006506   -31.54300466
H        2.69697348   -11.82914823   -31.69374989
H        1.89337505   -12.98646853   -30.60388413
C        3.27837737   -11.08087696   -29.04589398
O        3.30754939   -11.68862922   -27.98564359
N        4.37494900   -10.47757430   -29.52836230
H        4.32594920   -10.15457440   -30.48636050
C        5.67994880   -10.48357490   -28.81436160
H        5.86094900   -11.55357460   -28.71136090
C        6.77294920    -9.90657420   -29.83336070
H        6.41394900    -9.07957460   -30.44536210
H        7.65894890    -9.64157490   -29.25636100
C        7.28294900   -11.01657490   -30.82036210
H        6.49794910   -11.59757420   -31.30436130
C        8.10794930   -10.37257480   -31.93836210
H        8.65094950   -11.16157440   -32.47436140
H        7.46094890    -9.84057430   -32.64536290
H        8.72494890    -9.57357410   -31.51036070
C        8.26094910   -11.95757480   -30.08636090
H        8.85094930   -11.33857440   -29.39936070
H        7.60694890   -12.63457490   -29.52436070
H        8.97894860   -12.56057450   -30.65636060
C        5.70594880    -9.69357400   -27.53036120
O        6.23294930   -10.10457420   -26.46536060
N        4.99096601    -8.56008376   -27.47512955
H        4.50131354    -8.24713467   -28.31024670
C        4.91656672    -7.72760628   -26.24560751
H        5.84281253    -7.87209669   -25.69409084
C        4.87834369    -6.22173929   -26.56830497
H        4.97233214    -5.67508761   -25.63066450
C        6.06798539    -5.83480564   -27.45086913
H        6.98464510    -6.27624151   -27.04752852
H        5.93971682    -6.19995899   -28.47761820
H        6.17791187    -4.74454985   -27.48652751
C        3.60066494    -5.75181140   -27.26206982
H        3.61347548    -4.66303525   -27.38837581
H        3.52037213    -6.21132417   -28.24911672
H        2.70697903    -6.01449038   -26.68668783
C        3.80737763    -8.09569479   -25.24347459
O        3.97678608    -7.86109900   -24.06068348
N        2.66940596    -8.63570415   -25.68659626
H        2.57868398    -8.79195413   -26.68854315
C        1.42464892    -8.65608955   -24.90230257
H        1.45327672    -7.80479010   -24.22506104
C        0.25281425    -8.41254887   -25.87907732
H        0.56621081    -7.59671947   -26.55878163
H        0.13434056    -9.30743604   -26.52242434
C       -1.15086848    -7.99105203   -25.41347254
O       -1.92258708    -7.57105206   -26.30691188
N       -1.50777996    -8.12070759   -24.11857488
H       -2.36551827    -7.60647802   -23.79360336
H       -0.74739262    -8.10267151   -23.40819623
C        1.25696154    -9.92356425   -24.03087852
O        0.54610272   -10.84104355   -24.40676418
N        1.91903561   -10.00562907   -22.86550096
H        2.51443256    -9.22753770   -22.59631579
C        1.73629668   -11.13291085   -21.92889092
H        0.67562256   -11.20310599   -21.68554601
H        2.00442903   -12.05613009   -22.43357861
C        2.51550388   -11.07833122   -20.60405278
O        3.35309569   -10.22326206   -20.38792172
N        2.23846287   -12.01964396   -19.69744759
H        1.65842014   -12.80150393   -19.99667634
C        2.67392215   -12.07044515   -18.27592276
H        2.69319033   -11.05398597   -17.88334733
C        1.63763080   -12.87731023   -17.46500061
H        1.98755130   -12.99461099   -16.44120347
C        0.27238317   -12.19621347   -17.42917306
H       -0.17820848   -12.16259031   -18.42820666
H       -0.40677070   -12.74452537   -16.76680273
H        0.36061470   -11.16943301   -17.05324385
O        1.45445058   -14.14446536   -18.05269253
H        0.73664555   -14.62051939   -17.57621062
C        4.08967563   -12.64838711   -18.05659617
O        4.41453158   -13.17391925   -16.99723172
N        4.92194890   -12.62057400   -19.10336110
H        4.53694920   -12.10857490   -19.88836100
C        6.01694920   -13.61257460   -19.25336070
H        5.51394890   -14.47357460   -18.81236080
C        6.39394900   -13.66457460   -20.73536110
H        5.44694900   -13.85257430   -21.25636100
H        6.79094890   -12.68657400   -21.03736110
H        7.11094900   -14.46057420   -20.96836090
C        7.21094890   -13.25157450   -18.30136110
O        7.88794900   -14.13257410   -17.82936100
N        7.42794900   -11.95457460   -17.94736100
H        6.84294890   -11.23457430   -18.35536190
C        8.59694860   -11.66057400   -17.11936190
H        9.37994860   -12.37557410   -17.37236210
C        9.13394930   -10.23957440   -17.34536170
H        8.50694940    -9.51957420   -16.81936070
C       10.60994910   -10.15757470   -16.84836200
H       11.29894920   -10.86557480   -17.32536130
H       10.96394920    -9.12757400   -16.97436140
H       10.59794900   -10.24857430   -15.75436120
C        9.12094880    -9.64657400   -18.75436210
H        9.22794910    -8.56657410   -18.59836200
H        9.95394900    -9.98157410   -19.38436130
H        8.16494940    -9.73157410   -19.28436090
C        8.18994900   -11.83357430   -15.64936160
O        8.89894870   -12.45657440   -14.90636160
N        6.95294900   -11.46957400   -15.27036190
H        6.50494910   -10.80757430   -15.89336110
C        6.51694920   -11.73657420   -13.90336130
H        7.23094890   -11.17557430   -13.30136110
H        5.52894930   -11.34957410   -13.65336130
C        6.53494880   -13.24457450   -13.57836150
O        6.88794900   -13.63257410   -12.49936100
N        5.79494910   -13.99257470   -14.42736150
H        5.53794910   -13.55757430   -15.30536170
C        5.66594890   -15.41757490   -14.28136160
H        5.31794880   -15.55557440   -13.25736140
C        4.57294890   -16.03957370   -15.18636130
H        4.44194890   -17.09757420   -14.95836160
H        3.61694910   -15.54457470   -15.01336190
O        4.96694900   -15.93457410   -16.53236200
H        4.68594880   -15.03257470   -16.70336150
C        6.96294880   -16.19857410   -14.43936160
O        7.12394910   -17.16557500   -13.73936180
N        7.92394920   -15.75657460   -15.31736180
H        7.72694920   -14.94257450   -15.88736150
C        9.26094910   -16.39557460   -15.41436200
H        9.08394910   -17.46657370   -15.51336190
H        9.62294860   -15.93557450   -16.33436200
C       10.14294910   -16.02757450   -14.24236110
O       10.85394860   -16.90257450   -13.66236110
N       10.07994940   -14.79957490   -13.75336170
H        9.70794870   -14.04357430   -14.31636140
C       10.83294870   -14.53557400   -12.45236110
H       11.85694890   -14.90657420   -12.49736120
C       10.92394920   -13.04757400   -12.20836160
H       11.35794930   -12.48357490   -13.03436180
H        9.96794890   -12.59957410   -11.94036100
C       11.83194920   -12.82857420   -10.96736150
H       11.53194900   -13.39957430   -10.08936120
H       12.81894870   -13.18757440   -11.25736140
S       11.85294910   -11.06157400   -10.45636180
C       12.60494900   -10.19857410   -11.90136150
H       13.66494940   -10.46857450   -11.97436140
H       12.04094890   -10.36257460   -12.82736110
H       12.61794950    -9.11757470   -11.71136190
C       10.23694900   -15.31557460   -11.28736110
O       11.00894930   -15.96557430   -10.61636160
N        8.89994910   -15.33457470   -11.11136150
H        8.27294920   -14.68057440   -11.56336120
C        8.20694920   -16.16957470   -10.17236140
H        8.56794930   -15.84957410    -9.19436170
C        6.71694900   -15.86057470   -10.33536150
H        6.22394900   -16.63557430    -9.73636150
H        6.50294920   -14.87857440    -9.89436150
H        6.28394890   -15.95057490   -11.33936120
C        8.60994910   -17.61857410   -10.23136140
O        8.89894870   -18.17657470    -9.20636180
N        8.77194880   -18.24757390   -11.40736100
H        8.48694900   -17.80657390   -12.27336120
C        9.23694900   -19.64057350   -11.56736180
H        8.50894930   -20.25457380   -11.03836150
C        9.32594870   -20.02157400   -13.06336120
H        9.85594940   -19.22457500   -13.58336160
H       10.00794890   -20.86557390   -13.16736130
O        8.04394910   -20.11257360   -13.63736150
H        7.65394930   -19.23757360   -13.58236120
C       10.66894910   -19.81257440   -10.97836110
O       10.86794950   -20.74857520   -10.21536160
N       11.62994860   -18.89357380   -11.28436180
H       11.39194870   -18.11657520   -11.88936140
C       13.04594900   -18.97057530   -10.75036140
H       13.34494880   -20.01757430   -10.71136190
C       14.06394860   -18.34957500   -11.72236160
H       15.05594920   -18.65157510   -11.38636110
H       14.02494910   -18.79057500   -12.71836190
C       13.82594870   -16.81857490   -11.91036130
H       13.06894870   -16.71457480   -12.68736170
H       13.53694920   -16.39657400   -10.94736190
S       15.20894910   -15.79057410   -12.51036170
C       16.40994830   -15.90557480   -11.11436180
H       17.34094810   -15.52957440   -11.55536170
H       16.16794970   -15.24557400   -10.27236180
H       16.57994840   -16.94357490   -10.80236150
C       13.25394920   -18.42257500    -9.35736180
O       14.15694900   -18.85557370    -8.64336110
N       12.20194910   -17.76457410    -8.79236130
H       11.50194930   -17.40757370    -9.43136120
C       12.02694890   -17.49057390    -7.36736150
H       12.99294950   -17.30157470    -6.89936160
C       11.15094950   -16.25057410    -7.15736150
H       10.30694870   -16.19757460    -7.84536170
C       10.41894910   -16.02057460    -5.87236170
H        9.63694860   -16.76657490    -5.68336150
H       11.16594890   -16.09957500    -5.07236150
H        9.87994860   -15.06657410    -5.91436150
C       11.92894940   -15.02057460    -7.40036150
H       12.71994880   -14.89057450    -6.65236140
H       12.47394940   -15.00757410    -8.35236170
H       11.41494940   -14.05357460    -7.32936140
C       11.41694930   -18.62857440    -6.62336160
O       11.90894890   -18.98957440    -5.58336160
N       10.33794880   -19.30957410    -7.16736130
H        9.95094870   -18.96657370    -8.03836150
C        9.63294890   -20.45957370    -6.60436150
H        9.42294880   -20.27057460    -5.55136160
C        8.32594870   -20.68657490    -7.31236170
H        8.47094920   -20.63057520    -8.39036180
H        7.99294900   -21.71557430    -7.17236140
C        7.25794890   -19.70257380    -6.84836150
H        7.68694930   -18.70757480    -6.72936150
C        6.16094920   -19.61757470    -7.93736170
H        6.44994880   -18.86857410    -8.68536190
H        6.07094910   -20.58757400    -8.44036100
H        5.17494920   -19.45857430    -7.48436160
C        6.71694900   -20.19657520    -5.56536150
H        5.87994910   -19.62157440    -5.15036150
H        6.38894890   -21.22657390    -5.75136140
H        7.49494890   -20.27757450    -4.79636140
C       10.57794860   -21.67457390    -6.61836150
O       10.54894920   -22.36557390    -5.62436150
N       11.52894880   -21.85157390    -7.50736140
H       11.46994880   -21.28757480    -8.34636120
C       12.51094910   -23.02057460    -7.48436160
H       12.01994900   -23.99157520    -7.55636170
C       13.26394940   -22.88457490    -8.85736180
H       12.53594880   -23.01457410    -9.66736130
H       13.76594920   -21.92757420    -9.04736140
C       14.40294930   -23.89757350    -8.89936160
C       15.73594860   -23.50857350    -8.66036130
H       16.02894970   -22.53257370    -8.30136110
C       16.76994900   -24.44157410    -8.73836140
H       17.77894970   -24.11257360    -8.53436180
C       16.50694850   -25.82157520    -9.03936200
H       17.37994960   -26.43857380    -9.18636130
C       15.20594880   -26.24057390    -9.21536160
H       14.97894860   -27.26357460    -9.47736170
C       14.18894860   -25.26757430    -9.20636180
H       13.17294880   -25.58857540    -9.38536170
C       13.45494940   -23.11757470    -6.28136160
O       13.59994890   -24.09057430    -5.60136130
N       13.99194910   -21.98657420    -5.91536140
H       13.74994950   -21.16457370    -6.45536140
C       14.70494940   -21.71257400    -4.66436150
H       15.44194890   -22.50157360    -4.51636170
C       15.37794880   -20.35557370    -4.85836170
H       14.71094890   -19.57357410    -5.22336150
H       15.75294880   -20.19757460    -3.84736160
C       16.48594860   -20.48857500    -5.88636160
H       17.18594930   -21.20057490    -5.44836140
H       16.05194850   -20.82057380    -6.82936140
C       17.36994930   -19.24557500    -6.06636140
O       17.18094830   -18.13157460    -5.48236130
O       18.41694830   -19.43557360    -6.68936160
C       13.74894910   -21.65657420    -3.45636150
O       13.98594860   -22.15357400    -2.34336140
N       12.52294920   -21.16557500    -3.57436160
H       12.19894890   -20.85257530    -4.48236130
C       11.59994890   -21.07157520    -2.42536140
H       12.20694920   -20.53757480    -1.69436140
C       10.43794920   -20.07957460    -2.78936150
H        9.69994930   -20.57357410    -3.43336150
H        9.85294910   -19.92957500    -1.87336150
H       10.77294920   -19.09157370    -3.12836150
C       11.12194920   -22.37857440    -1.96936150
O       11.16294860   -22.66457370    -0.76436150
N       10.76394940   -23.34157370    -2.88636160
H       10.93794920   -23.07257460    -3.84736160
C       10.55494880   -24.77257350    -2.64236140
H        9.82194900   -24.84957500    -1.83936150
C       10.16794870   -25.52757450    -3.94736150
H       10.85894870   -25.30157470    -4.76036170
H       10.26894860   -26.57857510    -3.67736150
C        8.74494930   -25.31557460    -4.45836160
O        7.76694920   -25.80457500    -3.94136140
N        8.65594860   -24.41157530    -5.41236160
H        7.77994920   -24.20957370    -5.87836170
H        9.50494860   -23.88457490    -5.57736160
C       11.80194950   -25.41457370    -1.99736150
O       11.63994880   -26.02657510    -0.99836150
N       12.99694920   -25.20057490    -2.49936150
H       12.95894910   -24.78357510    -3.42236160
C       14.17094900   -25.90557480    -2.03136160
H       13.90994930   -26.96057510    -1.95736150
C       15.27094940   -25.93857380    -3.17336150
H       15.38494870   -24.98457530    -3.68636160
C       16.67094990   -26.36557390    -2.73736140
H       17.11994930   -25.77857400    -1.92636140
H       16.60994910   -27.39357380    -2.36136150
H       17.45794870   -26.35457420    -3.50236150
C       14.66494940   -26.91257480    -4.26836160
H       14.63094900   -27.92257500    -3.85936140
H       13.65794940   -26.55357360    -4.47936150
C       15.52494910   -26.88957410    -5.54036140
H       15.62894920   -25.83257480    -5.81636140
H       16.55794910   -27.25457380    -5.47836160
H       15.02494910   -27.44857410    -6.34136150
C       14.77794930   -25.42257500    -0.68536150
O       15.32194900   -26.22157480     0.06463850
N       14.77694890   -24.09257510    -0.50536150
H       14.38394930   -23.53757480    -1.25636150
C       15.35994910   -23.50657460     0.79563850
H       16.32494930   -23.99657440     0.92063850
C       15.56994920   -21.99657440     0.61163850
H       14.60494900   -21.59857370     0.29763850
H       15.86194900   -21.56957440     1.57163850
C       16.69694900   -21.71657370    -0.41036150
H       16.50194930   -22.24657440    -1.34336150
C       16.66594890   -20.29457470    -0.88936150
H       17.18994900   -20.03257370    -1.81636150
H       15.64794920   -20.16357420    -1.27736150
H       16.94094850   -19.64257430    -0.05136150
C       18.18094830   -21.92157360     0.03263850
H       18.37394910   -23.00157360     0.07063850
H       18.82294850   -21.56757350    -0.78336150
H       18.32694820   -21.40157510     0.98763850
C       14.46994880   -23.82157520     1.97463850
O       15.00994870   -23.86457440     3.07263850
N       13.21294880   -24.04457470     1.79063840
H       12.90394880   -23.97457500     0.82863850
C       12.24894910   -24.60457420     2.77863860
H       12.28694920   -23.89057350     3.60063840
C       10.84994890   -24.53357510     2.14663840
H        9.99394890   -24.80357360     2.77763840
H       10.75694940   -23.50857350     1.76563850
H       10.72994900   -25.19657520     1.28063850
C       12.71394920   -26.05257420     3.23163840
O       12.88194940   -26.09257510     4.46863840
N       12.96394920   -27.05957410     2.40563850
H       12.79794880   -26.96057510     1.41163850
C       13.72394940   -28.27857400     2.77563860
H       13.03294940   -28.70957370     3.49963860
C       13.88594910   -29.21757510     1.58363850
H       14.52994920   -28.66057400     0.90263850
C       14.65394880   -30.49157520     1.96363850
H       15.69394870   -30.38957410     2.29863860
H       14.13994880   -30.83557510     2.86963840
H       14.61494920   -31.28457450     1.20663850
C       12.57294940   -29.57657430     0.86063850
H       11.84594920   -30.06157490     1.52463850
H       12.13094900   -28.71957400     0.33763850
H       12.70394900   -30.27357480     0.02263850
C       15.10694890   -27.99057390     3.46363850
O       15.39194870   -28.71157460     4.42163850
N       15.87194920   -26.98657420     3.07863860
H       15.61194900   -26.44757460     2.26063850
C       17.09394840   -26.56857490     3.78663850
H       17.69294930   -27.47657390     3.84463860
C       17.91994860   -25.54457470     2.85563850
H       18.07194900   -26.03657530     1.89463850
H       17.28494830   -24.66157530     2.78763840
C       19.23594860   -25.03157420     3.57263850
H       19.00794980   -24.70557400     4.58763840
C       20.30194850   -26.12857440     3.76763840
H       21.30194850   -25.83157350     4.10563850
H       19.80594830   -26.86257360     4.41363860
H       20.36994930   -26.59857370     2.77863860
C       19.78594970   -23.86557390     2.91963840
H       19.10294910   -23.00857350     2.97763850
H       20.67794990   -23.67757420     3.52963850
H       20.20494840   -24.09257510     1.93163850
C       16.71494870   -26.25157360     5.22463850
O       17.43794820   -26.61157420     6.10963870
N       15.66794870   -25.44457440     5.49163870
H       15.21694950   -25.02957530     4.68563840
C       15.35294910   -25.03457450     6.86563870
H       16.26494980   -24.85857390     7.43563840
C       14.33094880   -23.81757350     6.87663840
H       14.75494860   -22.83657460     6.63163850
H       13.48994920   -24.05457500     6.21263840
H       14.04794880   -23.71557430     7.93163870
C       14.63994880   -26.20357510     7.67463830
O       14.84194950   -26.18957520     8.86863800
N       13.99894910   -27.18357470     6.95763870
H       13.88194940   -26.99057390     5.96963830
C       13.47394940   -28.43057440     7.58363870
H       12.78894900   -28.28557400     8.41863820
C       12.59194950   -29.19957350     6.49763870
H       13.10894870   -29.28357510     5.54263830
H       12.44394870   -30.24157520     6.78263850
C       11.13494870   -28.63957410     6.28563830
H       10.62894920   -28.80357360     7.23663850
H       11.22894860   -27.57257460     6.08063840
C       10.37094880   -29.37157440     5.28063870
O       10.85194870   -29.43257520     4.14963870
O        9.26094910   -29.88357350     5.47363850
C       14.57694910   -29.29457470     8.07363890
O       14.56394860   -29.83557510     9.15963840
N       15.58594890   -29.51857380     7.27263830
H       15.64194870   -29.14257430     6.33363870
C       16.76094820   -30.35557370     7.67963840
H       16.37394910   -31.19257350     8.26063820
C       17.48594860   -30.88857460     6.43763830
H       17.88294980   -30.09957500     5.79963830
C       18.77094840   -31.64457510     6.92563870
H       19.27594950   -32.07957460     6.05363850
H       19.52494810   -31.09757420     7.50563860
H       18.45394900   -32.49357600     7.54463860
C       16.60894970   -31.85957530     5.63363840
H       15.76994900   -31.37857440     5.11563870
H       17.13994980   -32.50957490     4.92863850
H       16.23494910   -32.50657270     6.43763830
C       17.61694910   -29.46857450     8.68763830
O       18.19994930   -30.06257440     9.57763860
N       17.74794960   -28.09557530     8.57163810
H       17.28895000   -27.54057500     7.85863830
C       18.41994860   -27.35557370     9.63163850
H       19.37694930   -27.85557370     9.78663830
C       18.66694830   -25.91257480     9.23263840
H       17.76194950   -25.39057350     8.92163850
H       19.03294940   -25.43057440    10.13963890
C       19.76694870   -25.66757390     8.23763850
H       20.66194920   -26.12657360     8.65763850
H       19.57794950   -26.26757430     7.34763860
S       20.12594990   -23.91457370     7.80663870
C       18.66694830   -23.44857410     6.95363860
H       18.25994870   -24.25657460     6.33363870
H       17.93194960   -23.05957410     7.66863870
H       18.94094850   -22.60757450     6.30463840
C       17.74094960   -27.41757390    10.94163890
O       18.39694980   -27.49457360    11.97863860
N       16.44094850   -27.52257350    10.93563840
H       15.88994880   -27.28957370    10.11863800
C       15.63894940   -27.58457370    12.19163890
H       16.24194910   -26.96157460    12.85163880
C       14.22494890   -27.13057520    11.94263840
H       14.08794880   -26.05957410    11.79463860
H       13.80494880   -27.76657490    11.16363810
O       13.43494890   -27.36357500    13.04663850
H       13.25394920   -28.30657390    13.06263830
C       15.81894870   -29.05357360    12.70363810
O       15.44794940   -29.28757480    13.83263870
N       16.33094980   -29.92357440    11.92263890
H       16.24894910   -29.76457410    10.92563820
C       16.76494980   -31.24557500    12.31663890
H       16.10694890   -31.56857490    13.12363820
C       16.52894970   -32.23157500    11.12763880
H       16.31594850   -33.21357350    11.56863880
H       15.57894900   -32.01857380    10.62163830
H       17.40794940   -32.29257580    10.47363850
C       18.21794890   -31.38257410    12.84463880
O       18.55794910   -32.03157420    13.79363820
N       19.14294820   -30.60857390    12.26263810
H       19.04094890   -30.17357440    11.35363860
C       20.56394960   -30.56957440    12.67963890
H       21.03194810   -31.55057530    12.76063820
C       21.42194940   -29.66357420    11.80663870
H       20.95694920   -28.67757420    11.79563810
C       22.86194990   -29.68857380    12.39463810
H       23.19394870   -30.73357390    12.37463860
H       23.60594940   -29.06157490    11.88663860
H       22.89794920   -29.32257460    13.42763810
C       21.50694850   -30.05357360    10.32463840
H       22.17194940   -30.91157530    10.23163890
H       20.49694820   -30.33357430    10.02263830
C       22.10394860   -28.95957370     9.39663890
H       22.96294980   -28.44457440     9.84463880
H       22.58794980   -29.42257500     8.52763840
H       21.34494970   -28.26057430     9.02563860
C       20.49394990   -29.93357470    14.11763860
O       21.11494830   -30.44157410    15.06463810
N       19.77694890   -28.83757400    14.29563810
H       19.26594920   -28.50757410    13.48563860
C       19.47194860   -28.19557380    15.62463860
H       20.37594990   -27.73057370    16.01763920
C       18.57494930   -26.98857500    15.35763840
H       19.09994890   -26.36257360    14.62463860
H       17.59594920   -27.22657390    14.92563820
C       18.28494830   -26.16057400    16.58063890
C       16.92894940   -25.87157440    16.92063900
H       16.13194850   -26.22457500    16.28263850
C       16.73194890   -25.09357450    18.01763920
H       15.72594930   -24.81657410    18.29763790
C       17.77294920   -24.64857480    18.85863880
H       17.58194920   -23.93557360    19.64663890
C       19.09394840   -24.89757350    18.57163810
H       19.91494940   -24.37257390    19.03663830
C       19.35794830   -25.69357490    17.39463810
H       20.36594960   -25.94657520    17.10263820
C       19.02594950   -29.16457370    16.74063870
O       19.63294980   -29.18857380    17.81463810
N       18.03094860   -29.97657390    16.36363790
H       17.77894970   -30.10057450    15.39063840
C       17.62694930   -31.17257500    17.16963770
H       17.29294970   -30.82257460    18.14663890
C       16.35094830   -31.79957390    16.54163930
H       15.83394910   -32.46957400    17.23963930
H       15.61594870   -31.02157400    16.29863930
H       16.65894890   -32.35657500    15.64863870
C       18.75094990   -32.20557400    17.40463830
O       18.60594940   -32.92257310    18.39263920
N       19.79594990   -32.30857470    16.63563920
H       19.92894940   -31.65257450    15.87463860
C       20.92094990   -33.25257490    16.92663760
H       20.51594920   -34.18257520    17.32363890
C       21.79494860   -33.63057330    15.70663830
H       22.34494970   -32.76257320    15.34263900
H       22.50494960   -34.34457400    16.12363820
C       21.10094830   -34.32457350    14.57463840
H       20.44094850   -35.08057400    14.99963860
H       20.56594850   -33.56757350    14.00063900
C       22.14994810   -35.06757350    13.63163850
O       22.68094830   -36.11757280    14.03663830
O       22.27294920   -34.54057310    12.54863830
C       21.92894940   -32.70057300    17.98463820
O       22.34694860   -33.46357350    18.83963780
N       22.29494860   -31.42057420    17.93063930
H       21.77694890   -30.79257390    17.32763860
C       23.20794870   -30.77957530    18.88563920
H       23.98194890   -31.47357370    19.21363830
C       23.98794940   -29.71057510    18.06963920
H       24.85495000   -29.37257390    18.63663860
C       24.57994840   -30.37857440    16.78063770
H       25.25294880   -31.22757530    16.95363810
H       23.76694870   -30.56857490    16.06963920
H       25.23494910   -29.63957410    16.30163760
C       23.09194950   -28.50957490    17.71563910
H       22.18394850   -28.92057420    17.25763890
H       22.74094960   -27.87157440    18.53663830
H       23.53294940   -27.88057520    16.93363760
C       22.72594830   -30.29057500    20.22763820
O       23.41994860   -30.36057470    21.20863910
N       21.50394820   -29.71757510    20.27563860
H       20.95294950   -29.64357380    19.42963790
C       20.88794900   -29.33957480    21.50863840
H       21.55394940   -28.66857530    22.05163760
C       19.51294900   -28.63257410    21.22063830
H       18.93094830   -29.28057480    20.56463810
H       18.96594810   -28.60557370    22.16263770
C       19.61994930   -27.26857380    20.58263780
H       20.28694920   -27.33557510    19.72363850
H       18.61494830   -27.05557440    20.21963880
S       20.12394910   -26.04257390    21.68763920
C       18.58494950   -25.51057430    22.42963790
H       18.81094930   -24.71857450    23.15463830
H       17.90894890   -25.18657490    21.62963870
H       18.12594990   -26.38457490    22.90863800
C       20.79594990   -30.65257450    22.36163900
O       20.83594890   -30.51957510    23.57263760
N       20.75894930   -31.81557460    21.80563930
H       20.80394940   -31.87657360    20.79563900
C       20.68994900   -33.13457490    22.41563800
H       20.15594860   -33.75357440    21.69463920
C       22.15694810   -33.67457580    22.58563800
H       22.02594950   -34.73357390    22.80863760
H       22.64194870   -33.54357530    21.61763760
C       23.05594830   -32.99757390    23.57463840
H       23.28594970   -32.00157550    23.19663810
H       22.37294960   -32.82757570    24.40763850
C       24.34594920   -33.67557530    23.91063880
O       24.99294850   -33.27457430    24.81363870
N       24.69694900   -34.69857410    23.18163870
H       25.65094950   -35.01257320    23.31663890
H       24.27994920   -34.97557450    22.30163760
C       19.71094890   -33.24357600    23.63463780
O       20.09094810   -34.00057600    24.54063800
N       18.51894950   -32.57657620    23.64163780
H       18.34594920   -31.92657470    22.88463780
C       17.36194990   -32.94857410    24.49363900
H       17.68394850   -33.60557560    25.30263900
H       16.88594820   -32.04257580    24.86763760
C       16.32894900   -33.86157610    23.67863850
O       16.44894980   -34.13057330    22.46263890
N       15.29194930   -34.41857530    24.29363820
H       15.27094940   -34.14357380    25.26863860
C       14.45794870   -35.46357350    23.80463790
H       15.08194920   -36.24757390    23.37563900
C       13.64194870   -36.09657290    25.00763890
H       14.25194930   -36.56857300    25.77863880
H       13.06194880   -35.34857560    25.54863930
C       12.59594920   -37.13157270    24.63363840
H       11.87294860   -36.79157260    23.89163780
H       12.98894880   -38.03257370    24.16463850
C       11.81494900   -37.60257340    25.82063870
H       12.44094940   -37.83157350    26.68263820
H       11.13994880   -36.79457470    26.10063930
C       11.01294900   -38.87057500    25.62663840
H       10.29494860   -38.85657500    26.44663810
H       10.44394870   -38.81657410    24.69763760
N       11.84094910   -40.10957340    25.66363910
H       11.25394920   -40.84457400    26.03363800
H       12.30394940   -40.39457320    24.81263920
H       12.53094860   -39.89057540    26.36763760
C       13.52394870   -34.85157390    22.76363950
O       12.70394900   -34.04157260    23.16963770
N       13.68994900   -35.12157440    21.45463940
C       14.59694860   -36.07157520    20.87463760
H       14.64494900   -37.00457380    21.45063780
H       15.62494950   -35.69257350    20.81963920
C       14.08594890   -36.33257290    19.50263790
H       13.30494880   -37.10357280    19.53063770
H       14.90794940   -36.62157440    18.83663940
C       13.53994940   -34.98657610    19.11063770
H       12.90494920   -34.95857620    18.21663860
H       14.35694890   -34.27357480    18.94763760
C       12.79494860   -34.61457440    20.42663760
H       12.77894880   -33.53757480    20.59663770
C       11.39194870   -35.17257310    20.50463870
O       10.98294930   -35.85457610    19.63463780
N       10.57994940   -34.78557590    21.50163840
H       10.90794940   -34.08857350    22.15963940
C        9.24594880   -35.35257340    21.77863880
H        9.23094940   -36.42557530    21.58363910
C        8.94794940   -35.15957260    23.28663830
H        9.81894870   -35.48257450    23.85763930
H        8.84594920   -34.07557300    23.34363940
C        7.84494920   -36.02657320    23.88763810
H        7.67494920   -35.59857560    24.87563900
H        6.87594890   -35.99957280    23.38963890
C        8.24094870   -37.51857380    23.99063870
O        8.79094890   -38.05557250    23.00663760
O        8.10494900   -38.14857480    25.05263900
C        8.19694900   -34.72557450    20.82863810
O        7.21794890   -35.30357360    20.39763830
N        8.46494870   -33.44657520    20.35063930
H        9.22594930   -32.95057300    20.79863930
C        7.69394920   -32.74157330    19.36263850
H        6.67894890   -32.53457260    19.70163920
C        8.35194870   -31.39357380    19.17763900
H        7.56894920   -30.73957440    18.77463910
H        8.80894950   -31.01457410    20.10063930
C        9.54094890   -31.45357510    18.24363900
C       10.82294940   -31.62757490    18.79663850
H       10.98794940   -31.66857530    19.86263850
C       11.95994950   -31.61557390    17.94763760
H       12.94394870   -31.80457500    18.34963800
C       11.87794880   -31.44957350    16.56363870
H       12.77694890   -31.61157420    15.98663810
C       10.60794930   -31.22957420    15.99663830
H       10.48494910   -31.20057490    14.92363830
C        9.44694900   -31.13357350    16.84663770
H        8.44594860   -31.07057380    16.44663810
C        7.42994880   -33.42057420    18.03463940
O        6.54694890   -33.02757260    17.30063820
N        8.26394940   -34.40357590    17.63763810
H        8.94394870   -34.73957440    18.30963900
C        8.17794900   -35.12457280    16.37363820
H        8.06894870   -34.31557460    15.65163800
C        9.48194890   -35.81557460    15.95463850
H        9.36894890   -36.21357350    14.94563870
C       10.64994910   -34.86157610    16.12863920
H       10.63494870   -34.42257310    17.13363840
H       11.61994930   -35.33557510    15.93163870
H       10.54194930   -34.03657530    15.41363810
O        9.84994890   -36.86857600    16.85263820
H       10.40494920   -37.43457410    16.31063840
C        7.04394910   -36.13257600    16.14363860
O        7.02894930   -36.70857620    15.06463810
N        6.19294880   -36.40057370    17.14563940
H        6.19394920   -35.74257280    17.91563800
C        5.28494880   -37.53157420    17.13163760
H        5.80094910   -38.45657350    16.87263870
C        4.63294890   -37.58357620    18.50863840
H        5.36894890   -37.96957400    19.21263890
H        4.28094910   -36.63657380    18.91763880
C        3.54194900   -38.63457490    18.53963850
O        2.47694900   -38.36357500    19.03563880
O        3.86994910   -39.81957630    18.22963910
C        4.23494910   -37.26657490    16.08563800
O        3.31894900   -36.46657560    16.11863900
N        4.29694890   -38.13157270    15.08063890
H        5.01994900   -38.83857350    15.13463880
C        3.51594900   -38.23457340    13.87163830
H        3.72194910   -37.29357530    13.36063860
C        3.90494890   -39.39357380    12.95763870
H        4.93194910   -39.24457550    12.60263820
H        3.86294910   -40.30957410    13.56063840
C        3.02994890   -39.46957400    11.79563810
N        3.02494910   -38.63257600    10.74963860
C        2.22794910   -39.09257510     9.76863860
H        2.17394900   -38.68357470     8.77063850
N        1.77494910   -40.30357360    10.17463870
H        1.22494900   -40.93657300     9.61163810
C        2.09594890   -40.49957280    11.51163860
H        1.92494900   -41.40857320    12.07063870
C        1.95294900   -38.24057390    14.14863870
O        1.22294900   -37.63457490    13.47163870
N        1.48794900   -38.99657440    15.17163850
H        2.26194910   -39.36957550    15.70963860
C        0.08494900   -38.99157330    15.66863820
H       -0.49105100   -39.07457350    14.74763870
C       -0.12505100   -40.27257540    16.54163930
H       -0.08905100   -41.17257310    15.92663860
H        0.74994900   -40.36457440    17.18463900
C       -1.46205090   -40.27757260    17.27363780
H       -1.59305100   -39.30657580    17.75163840
C       -2.69505100   -40.46257400    16.35163880
H       -3.64705090   -40.42057420    16.89463810
H       -2.87205100   -39.70257570    15.57963850
H       -2.64005090   -41.44457630    15.86663820
C       -1.53005100   -41.34857560    18.35463910
H       -0.86105100   -41.18057250    19.20863910
H       -2.56705090   -41.30557250    18.71163940
H       -1.41105090   -42.36157610    17.95163920
C       -0.37505100   -37.67357250    16.25363920
O       -1.42605100   -37.15557480    15.90263840
N        0.43594900   -37.02357480    17.11363790
H        1.31294910   -37.44957350    17.38863950
C        0.29994900   -35.53957370    17.38663860
H       -0.58505100   -35.43357470    18.01463890
C        1.41994910   -35.06657410    18.37363820
H        2.37294910   -35.21857450    17.86763760
C        1.24294900   -33.61657330    18.79563900
H        0.39794900   -33.50557330    19.48663900
H        2.05994890   -33.16957470    19.37563900
H        1.09494900   -32.90257260    17.97563930
O        1.32894900   -35.83157350    19.51963810
H        1.80894900   -36.64157490    19.33363910
C        0.12794900   -34.62357330    16.16063880
O       -0.84205100   -33.93257520    16.11363790
N        0.96194910   -34.66557310    15.16863820
H        1.76194910   -35.27657320    15.28463840
C        0.80294900   -33.84757610    13.98963830
H        0.72594900   -32.79057310    14.24463840
C        2.04694890   -33.85157390    13.10763840
H        2.25094910   -34.91357420    12.92263890
H        1.95794900   -33.24757390    12.19563870
C        3.24594900   -33.22257610    13.81763840
N        3.38094900   -31.94557380    14.28263850
C        4.45194910   -31.99557500    15.03663830
H        4.69194890   -31.18257520    15.70563890
N        4.92694900   -33.22257610    15.22463890
H        5.49294900   -33.38957600    16.04463770
C        4.28094910   -34.02157590    14.36663820
H        4.33794880   -35.09957500    14.39263820
C       -0.45905100   -34.18757630    13.12063880
O       -1.22005090   -33.28657530    12.77863880
N       -0.76305100   -35.47457500    13.01063820
H       -0.19905100   -36.22157290    13.39863870
C       -1.88405100   -35.99257280    12.22463890
H       -1.83505090   -35.70157620    11.17563820
C       -1.82305100   -37.49957280    12.21463870
H       -0.92305100   -37.88557430    11.73663810
H       -1.72905100   -37.95957570    13.19863890
C       -2.97205090   -38.19857410    11.48363880
H       -3.18105100   -37.68457410    10.54463860
H       -2.73905090   -39.22857280    11.21263890
C       -4.33205080   -38.37657550    12.19963840
H       -4.24305110   -39.26357270    12.82663820
H       -4.51605080   -37.58957290    12.93163870
C       -5.56505110   -38.50457380    11.27263830
H       -5.29005100   -38.91657260    10.30163860
H       -6.24705080   -39.21957400    11.73263840
N       -6.08805080   -37.18557360    10.98963830
H       -5.42105100   -36.51557540    11.34663870
H       -6.14205070   -36.97457500    10.00363830
H       -7.00505110   -37.06057360    11.39463810
C       -3.20705100   -35.49357600    12.90963840
O       -4.13605120   -35.04257580    12.23063850
N       -3.26405100   -35.49857330    14.20763870
H       -2.53205110   -35.93157580    14.75763890
C       -4.49105120   -35.08357620    14.92163850
H       -5.28905110   -35.60657500    14.39563850
C       -4.56905080   -35.56357570    16.38563920
H       -3.67105100   -35.27357480    16.92963790
H       -5.36705110   -34.94157410    16.79063800
C       -4.90805100   -37.04857250    16.52563860
H       -4.50405120   -37.60357280    15.67963890
C       -4.35305120   -37.56857300    17.83963780
H       -4.54705100   -38.64857480    17.86163900
H       -3.27205090   -37.49057390    18.00563810
H       -4.83205080   -37.10857390    18.71263890
C       -6.37505100   -37.23357390    16.73463820
H       -6.79105090   -36.97557450    17.71663860
H       -6.97505090   -36.78857420    15.93163870
H       -6.52505110   -38.31657410    16.65063860
C       -4.72505090   -33.54357530    14.93063830
O       -5.78905110   -33.06757350    15.33863830
N       -3.79205110   -32.82157520    14.28263850
H       -2.88805100   -33.26557540    14.17263890
C       -3.76205090   -31.40857510    13.90663810
H       -4.63805100   -30.99857520    14.40963840
C       -2.43605090   -30.76057430    14.54263880
H       -2.46005110   -30.73457530    15.63263890
H       -1.60005090   -31.41957470    14.30863860
C       -2.13105110   -29.32657430    14.11663820
H       -1.07005100   -29.09757420    14.21463870
H       -2.13605090   -29.22057530    13.03263850
C       -2.93205090   -28.22857480    14.86763860
H       -3.80805090   -28.19957350    14.22063830
H       -3.30505110   -28.51357460    15.85163880
C       -2.07505110   -26.97357370    15.01463890
H       -1.13705100   -27.12257390    15.55063820
H       -1.74505100   -26.75757410    13.99863820
N       -2.80005100   -25.75257490    15.59563830
H       -3.07305100   -25.86057470    16.56163790
H       -2.18405100   -24.95757480    15.50763890
H       -3.58305100   -25.62257390    14.97163870
C       -3.85505100   -31.14457510    12.44363880
O       -4.11305090   -30.00757410    12.03963850
N       -3.91705110   -32.22657390    11.56563850
H       -3.87405090   -33.10957340    12.05963900
C       -4.46005110   -32.42657470    10.18963810
H       -4.22905110   -33.47857280    10.02663800
C       -5.93805070   -32.09557340    10.15163800
H       -6.14405110   -31.02057460    10.22363850
H       -6.29005100   -32.31857300     9.13663860
C       -6.76805110   -32.84757610    11.06363870
N       -7.33205080   -34.08457570    10.93463900
C       -8.16005130   -34.22557450    11.97163870
H       -8.70105080   -35.15557480    12.05663870
N       -8.27505110   -33.15957260    12.69863890
H       -8.79105090   -33.03957370    13.55863860
C       -7.42505120   -32.27257540    12.18763830
H       -7.34205100   -31.25957490    12.55163860
C       -3.68405100   -31.56757350     9.07663820
O       -4.28105120   -31.42757420     8.01663880
N       -2.50405100   -30.97457500     9.26863860
H       -2.09205100   -31.19557380    10.16663840
C       -1.86705100   -30.17657470     8.26863860
H       -2.57305100   -29.86057470     7.49963860
C       -1.38905100   -28.78657530     8.88563820
H       -0.54005100   -29.01257510     9.54263880
H       -0.94705100   -28.27557370     8.02163890
C       -2.49805090   -27.93057440     9.38963890
N       -3.57105090   -27.28657530     8.78263850
C       -4.18805070   -26.63657380     9.80063820
H       -5.03405090   -26.02457430     9.52463820
N       -3.65305090   -26.88757510    11.02963830
H       -4.05905100   -26.64557460    11.92263890
C       -2.47905090   -27.60457420    10.77363870
H       -1.70805100   -27.92357440    11.45963860
C       -0.74805100   -30.93757440     7.53363850
O        0.31294900   -31.16257480     8.12363820
N       -0.90205100   -31.36957360     6.21063850
C       -2.11405090   -31.28157420     5.33063840
H       -2.25805090   -30.24657440     4.99663830
H       -2.90905090   -31.78757480     5.89363860
C       -1.78105090   -32.05157470     4.14463850
H       -2.40005090   -31.72957420     3.29863860
H       -2.06505110   -33.08157350     4.39463850
C       -0.26705100   -32.10257340     3.95663860
H        0.08994900   -31.24157520     3.37863850
H        0.06394900   -33.03157420     3.47563840
C        0.16194900   -32.07457350     5.43163870
H        0.19894900   -33.10157390     5.79363870
C        1.53594900   -31.42957500     5.45763870
O        2.52094910   -32.14857480     5.68063830
N        1.77694900   -30.15057370     5.18863870
H        1.01494910   -29.60157390     4.80863860
C        3.05894900   -29.52657510     5.27263830
H        3.64394900   -30.09357450     4.54963830
H        3.00594900   -28.47657390     4.98463870
C        3.76694890   -29.73957440     6.63063860
O        4.95694920   -30.02757450     6.61363840
N        3.02594900   -29.70957370     7.72863860
H        2.01594900   -29.70457460     7.64563850
C        3.56094910   -29.78657530     9.14263820
H        4.34294890   -29.03557400     9.26163860
C        2.42594910   -29.47557450    10.14663890
H        2.26194910   -28.40157510    10.23263840
H        1.52594900   -30.01157380     9.84563830
C        2.62894890   -30.10257530    11.57763860
H        3.07194900   -31.09757420    11.62263870
H        3.32094910   -29.55157470    12.21563820
C        1.31294910   -30.05357360    12.30363850
O        0.28294900   -29.90157510    11.77663800
N        1.29594900   -30.19257350    13.65863900
H        0.39494900   -30.20957370    14.12263870
H        2.19094900   -30.44457440    14.06063840
C        4.21994920   -31.24857520     9.35863880
O        5.13394880   -31.54657360    10.06263830
N        3.34394910   -32.15057370     8.92363830
H        2.52694890   -31.83757400     8.41363810
C        3.41494890   -33.64557270     9.08463860
H        3.37894890   -34.03457260    10.10163880
C        2.06194900   -34.22257610     8.57463840
H        1.81694900   -33.80657580     7.59663870
C        2.23994900   -35.69457630     8.14463810
H        2.82794900   -35.86057280     7.23263840
H        2.61194900   -36.31657410     8.96863840
H        1.30494900   -36.19157410     7.85863830
C        0.96594900   -33.92157360     9.62963870
H        1.23394910   -34.53957370    10.48663810
H        1.00794900   -32.86057280     9.87763880
C       -0.46305100   -34.13757320     9.20463850
H       -0.70205100   -35.20257570     9.08963870
H       -1.09905100   -33.78657530    10.02763840
H       -0.69305100   -33.72157290     8.21663860
C        4.57294890   -34.24857330     8.33763890
O        5.27994920   -35.04457470     8.92963890
N        4.83694890   -33.88457490     7.10263870
H        4.16994910   -33.29757310     6.61663870
C        6.09094910   -34.09757610     6.33463860
H        6.30394890   -35.16557310     6.29663850
C        5.96894880   -33.53857420     4.95163870
H        4.98994920   -33.89857480     4.63763860
H        5.73794890   -32.47457500     4.99963860
C        7.09394880   -33.89957430     4.02663850
H        7.88094900   -33.14657590     4.05063870
H        7.62194920   -34.71357350     4.52263830
C        6.64294910   -34.22057340     2.61263850
O        7.34294890   -35.03157420     1.91363850
O        5.60894920   -33.61057280     2.17363860
C        7.24594880   -33.45257570     7.00763850
O        8.19394870   -34.12857440     7.38363840
N        7.14094920   -32.15157320     7.35063840
H        6.32294890   -31.58157350     7.17163850
C        8.20194910   -31.35257530     8.04663850
H        9.11794950   -31.34357450     7.45663830
C        7.77494910   -29.93857380     8.35663890
H        8.56494900   -29.35657500     8.84763810
H        7.53994890   -29.43457410     7.41063830
H        6.83194920   -29.94757460     8.91663840
C        8.68194870   -32.01757430     9.38863850
O        9.86794950   -32.04957580     9.72863860
N        7.75194880   -32.57057570    10.17963890
H        6.76194910   -32.49857330     9.97763820
C        8.14494900   -33.37157440    11.37063880
H        8.76294900   -32.84957500    12.10163880
C        6.78094910   -33.64557270    12.03063870
H        7.02394910   -34.24757390    12.91563890
H        6.30494880   -32.70457460    12.33263870
H        6.15194890   -34.15557480    11.29163840
C        8.88794900   -34.69257350    11.02263830
O        9.85094930   -34.96957400    11.67963890
N        8.47894860   -35.36157610     9.95963860
H        7.78394890   -34.91157530     9.37463860
C        8.92594910   -36.68757630     9.57163810
H        8.98594860   -37.27857590    10.48563860
C        7.94994880   -37.25257490     8.55063820
H        6.88294890   -37.16057590     8.79163840
H        8.06994920   -36.83857350     7.54163840
H        8.15594860   -38.32957460     8.54363820
C       10.36694910   -36.64657590     8.95063880
O       11.06694890   -37.62857440     9.06163880
N       10.70294860   -35.48057560     8.37463860
H        9.90294930   -34.96857450     8.02163890
C       12.05094910   -35.13157270     7.92463830
H       12.33194920   -35.87357330     7.17763850
C       12.02894880   -33.77957530     7.13263850
H       11.46594910   -33.09957500     7.77163840
C       13.45694920   -33.18057250     6.85463860
H       13.56794930   -32.21357350     6.34763860
H       14.10694890   -33.01357270     7.72363850
H       13.95994950   -33.90757370     6.20563840
C       11.28294940   -34.01257320     5.75763850
H       11.86794950   -34.60057450     5.05063870
H       10.38794900   -34.60457610     5.94663860
C       10.86394880   -32.73557280     5.14063840
H       10.21394920   -32.90357590     4.27263830
H       10.29394910   -32.12957380     5.85563850
H       11.68794920   -32.24457550     4.60963870
C       13.02094940   -35.19457630     9.10563850
O       14.09794900   -35.76857380     8.92763810
N       12.64094920   -34.59057620    10.20963860
H       11.80794910   -34.01357270    10.18463900
C       13.58694930   -34.37557600    11.33163830
H       14.55894950   -34.25757600    10.85163880
C       13.07294940   -33.13157270    12.16563890
H       12.25794890   -33.42057420    12.82963850
H       13.81794930   -32.90157320    12.92763810
C       12.68494890   -31.94857410    11.31363870
H       13.59094910   -31.69857410    10.76163860
H       11.88394930   -32.23557280    10.63263890
S       12.01594920   -30.64357380    12.36763860
C       11.41994860   -29.50257490    11.01763820
H       11.11994930   -28.53357510    11.43763830
H       12.18694880   -29.36157420    10.24663830
H       10.45694920   -29.93257520    10.71763900
C       13.64194870   -35.65357590    12.17463870
O       14.72194860   -36.02157590    12.61363890
N       12.54694940   -36.42757420    12.28863810
H       11.73994920   -35.90957260    11.96363830
C       12.46694950   -37.76957320    12.91963860
H       12.77994920   -37.70257570    13.96163850
C       11.06394860   -38.37257390    12.95863820
H       10.41894910   -37.60857390    13.39163880
H       10.71294880   -38.52557370    11.93863870
C       10.82794860   -39.71757510    13.67363830
H        9.89894870   -40.15957260    13.31363870
H       11.60594940   -40.45957570    13.49163820
C       10.78294940   -39.62157440    15.13763810
O       11.56594940   -38.82057570    15.73463820
O        9.99694920   -40.37657550    15.76063820
C       13.40294930   -38.71557620    12.20563890
O       13.99194910   -39.57457350    12.84163860
N       13.60294910   -38.58857350    10.84863850
H       13.16594890   -37.81057360    10.36863800
C       14.49294950   -39.44557570    10.03863810
H       14.19094940   -40.44557570    10.34963890
C       14.32794860   -39.40457530     8.41263870
H       13.31094930   -39.58557510     8.04263880
H       14.53194900   -38.39357380     8.04063890
C       15.26594920   -40.37257390     7.64163830
N       15.01894860   -41.74157330     7.50663850
C       16.00494960   -42.18257520     6.70563840
H       16.21694950   -43.19657520     6.39963870
N       16.89294820   -41.18957520     6.44963840
H       17.82194900   -41.33857350     6.08163830
C       16.47694970   -40.03757480     7.03863860
H       16.89694980   -39.04457470     6.97063830
C       15.95294860   -39.14757540    10.49863820
O       16.77594950   -40.02857590    10.73963830
N       16.25594900   -37.85557560    10.62363820
H       15.47794910   -37.20757290    10.62263870
C       17.58294870   -37.31257630    11.04163840
H       18.26094820   -37.78657530    10.33163830
C       17.69894980   -35.84857560    10.76163860
H       16.94194980   -35.36957550    11.38363840
C       19.04594990   -35.25657270    11.11763860
H       19.90494920   -35.84757610    10.77563860
H       19.15994830   -34.28757480    10.61663820
H       19.11794850   -35.04757310    12.19163890
C       17.51894950   -35.49557500     9.22663880
H       16.53794860   -35.91957470     9.01363850
H       17.45094870   -34.41757580     9.08163830
C       18.46594810   -36.10557560     8.17463870
H       18.14294820   -35.84857560     7.15863850
H       19.49894910   -35.77757260     8.34663870
H       18.33594890   -37.19457630     8.19963840
C       17.90894890   -37.85457610    12.41163830
O       19.01694870   -38.39657590    12.65563870
N       17.03294940   -37.73657610    13.39963820
H       16.21194840   -37.17757420    13.19863890
C       17.16894910   -38.21557620    14.75563810
H       18.13494870   -38.04057310    15.22863860
C       16.12294960   -37.42257310    15.49563880
H       15.18094920   -37.88457490    15.19963840
H       16.30894850   -37.76657490    16.51363950
C       16.32794950   -35.89057540    15.39463810
H       16.65194890   -35.56357570    14.40663810
C       15.06194880   -35.15657420    15.82763860
H       14.25694940   -35.38357540    15.11763860
H       14.81194880   -35.37557600    16.87363820
H       15.38794900   -34.11157610    15.76063820
C       17.44594960   -35.41657260    16.29363820
H       17.61094860   -34.33657460    16.19163890
H       17.18794820   -35.71357350    17.31763840
H       18.42194940   -35.85257340    16.04463770
C       17.00994870   -39.75057600    14.89563850
O       17.44594960   -40.34257510    15.85563850
N       16.48994830   -40.54357530    13.95263860
H       15.91994860   -40.15557480    13.21163850
C       16.40994830   -42.03457260    13.98763850
H       15.99994950   -42.37157440    14.93963810
C       15.47494890   -42.41557310    12.75763890
H       14.47494890   -42.16057590    13.10563850
H       15.63194940   -41.81157300    11.86363890
C       15.46894930   -43.87157440    12.28863810
O       15.70194910   -44.07857510    11.07163810
O       15.48294930   -44.81357570    13.09563830
C       17.84194950   -42.61357500    13.84163860
O       18.18294910   -43.55257420    14.49163820
N       18.70794870   -41.94757460    13.06763840
H       18.39494900   -41.06757350    12.67363830
C       20.09094810   -42.49157330    12.78263850
H       20.07694820   -43.58057400    12.84163860
H       20.34694860   -42.14257430    11.78263850
C       21.10694890   -41.91957470    13.83163830
O       21.89894870   -42.67457580    14.35363860
N       20.87394910   -40.66657260    14.31163880
H       20.13994980   -40.20057300    13.79163840
C       21.76794820   -39.92057420    15.15063860
H       22.65994830   -39.90857320    14.52463820
C       21.21294980   -38.55457310    15.37063880
H       20.85894970   -38.12657550    14.43263820
H       20.37994960   -38.65457530    16.06563760
O       22.34394840   -37.71257400    15.92263890
H       22.58394810   -37.05757520    15.26263810
C       22.12894820   -40.51757430    16.50263790
O       21.31794930   -40.83557510    17.35263820
N       23.41294860   -40.71057510    16.68663790
H       24.06794930   -40.55557250    15.92863850
C       23.97694970   -40.89257430    17.98463820
H       23.40394970   -41.66157530    18.50063900
C       25.39694980   -41.46457290    17.84863850
H       25.49494930   -42.38957600    17.26663780
H       26.01994900   -40.71957400    17.33863830
H       25.76594920   -41.79657360    18.82663920
C       23.94694900   -39.61657330    18.92563820
O       23.93994900   -39.62457280    20.13863950
N       24.04594990   -38.44357300    18.24963760
H       24.11994930   -38.34657290    17.24463840
C       24.33794980   -37.23957440    18.97863770
H       25.25094990   -37.32457350    19.56863780
C       24.70994950   -36.09157560    17.95263860
H       23.94994930   -36.04657360    17.16263770
H       24.47894860   -35.25857540    18.62663840
C       26.16395000   -35.97557450    17.40863800
C       26.73894880   -37.10957340    16.77863880
H       26.21894840   -38.05657580    16.77863880
C       28.04594990   -36.95057300    16.18563840
H       28.62994960   -37.81357570    15.90163800
C       28.63094900   -35.61057280    16.06363870
O       29.81094930   -35.52157590    15.48563860
H       30.43394850   -35.03257370    16.02963830
C       27.95294950   -34.44357300    16.53763770
H       28.31694980   -33.45057300    16.31963920
C       26.76494980   -34.73357390    17.21963880
H       26.25794980   -33.86257550    17.60763930
C       23.25694850   -36.83257290    19.96463780
O       23.46094890   -36.28557590    21.05963900
N       22.03794860   -37.09857560    19.53463940
H       22.00894930   -37.53257370    18.62063790
C       20.80894850   -36.96457290    20.40663910
H       21.03494830   -36.03857420    20.93563840
C       19.49994850   -36.64757540    19.54663850
H       19.60094830   -35.83457570    18.82763860
C       19.06294820   -37.80557250    18.67463870
H       19.93594930   -37.92857360    18.02063940
H       18.88994980   -38.73557280    19.22863770
H       18.13894840   -37.55257420    18.13963890
C       18.32394980   -36.18757630    20.35363770
H       18.60194970   -35.50457380    21.16563800
H       17.66395000   -35.68657300    19.63463780
H       17.97194860   -37.12757490    20.79763790
C       20.68094830   -37.94057460    21.58763890
O       19.97494890   -37.62357330    22.54563900
N       21.39194870   -39.11457440    21.68863870
H       22.01894950   -39.43957520    20.96163940
C       21.10194970   -40.11757280    22.79063800
H       20.02694890   -40.28657530    22.72463800
C       21.99194910   -41.43557360    22.53763770
H       23.05794910   -41.21057510    22.50763890
H       21.90094950   -42.04557420    23.43663790
C       21.62194820   -42.23457340    21.25063900
H       20.57094960   -42.51857380    21.27463910
H       21.74294850   -41.50657270    20.44763760
C       22.45694920   -43.56657410    21.12463760
H       23.51494980   -43.40757370    20.91663930
H       22.43594930   -44.18857570    22.01963810
C       21.92894940   -44.40157320    19.93663790
H       20.83894920   -44.41557310    19.94363780
H       22.23594860   -43.88657380    19.02663800
N       22.51094820   -45.79857250    19.97263910
H       23.50594900   -45.80257420    20.14363860
H       22.17394830   -46.27357480    20.79763790
H       22.24294850   -46.32657620    19.15363880
C       21.31794930   -39.59057620    24.20463940
O       20.74494930   -40.12057500    25.12063790
N       22.19394870   -38.55157470    24.38763810
H       22.76394840   -38.23757550    23.61163900
C       22.39794920   -37.78757480    25.61163900
H       22.92594910   -38.38157270    26.35863880
C       23.26294900   -36.62557600    25.24363900
H       24.19594960   -36.82957460    24.70363810
H       22.73394970   -35.85157390    24.67463870
H       23.56394960   -36.16657260    26.19363780
C       21.06694980   -37.26157380    26.31163790
O       21.07294850   -37.00757600    27.48163800
N       19.97394940   -37.16057590    25.52563860
H       20.04694940   -37.39757540    24.54263880
C       18.63794900   -36.67657470    25.87963870
H       18.69994930   -35.58757400    25.88863950
C       17.74694820   -36.97357560    24.67463870
H       16.73394970   -36.61757280    24.89663890
H       18.02094840   -36.44357300    23.75363920
H       17.85294910   -38.04857250    24.48063850
C       17.98594860   -37.16357420    27.18463900
O       17.20294950   -36.44057460    27.81163790
N       18.39794920   -38.38257600    27.51463890
H       18.87994960   -38.96057510    26.83663940
C       17.84994890   -39.05557250    28.70663830
H       16.76094820   -39.09557340    28.69563870
C       18.43094830   -40.54357530    28.60963820
H       18.18494990   -41.02057270    27.66063880
H       19.50794980   -40.47857280    28.76663780
C       17.76094820   -41.42857360    29.73663900
H       18.11094860   -42.45357510    29.62063790
H       18.14794920   -41.08257290    30.69463920
C       16.25294880   -41.41457370    29.92263790
O       15.56394860   -40.98357390    28.95863910
N       15.68394950   -42.01557540    30.95663830
H       14.67194940   -42.04757310    30.98263930
H       16.30394940   -42.45957570    31.62463760
C       18.43194960   -38.33957290    29.96963880
O       17.67594910   -38.11457440    30.93963810
N       19.57494930   -37.62657550    29.85163880
H       20.05294990   -37.68757630    28.96063800
C       20.11794850   -36.68157580    30.76763920
H       20.58794980   -37.27657320    31.55063820
C       21.22794910   -35.95057300    30.04863930
H       21.99394990   -36.58857350    29.60863880
H       20.71694950   -35.35857390    29.28963850
C       21.98594860   -34.99957280    30.96763800
H       21.23194890   -34.31057360    31.34963800
H       22.50094990   -35.60757450    31.71063800
C       23.05294990   -34.26157380    30.08863830
H       23.51594920   -35.03457260    29.47563930
H       22.50094990   -33.53157420    29.49663930
C       24.15794940   -33.46157460    30.97663880
H       24.76694870   -34.13357540    31.58263780
H       24.77694890   -32.95757290    30.23363880
N       23.56094930   -32.48957440    31.87963870
H       24.35894970   -32.15957260    32.40363690
H       23.10495000   -31.74957470    31.36563870
H       22.92794990   -32.92757420    32.53363800
C       19.01094820   -35.78757480    31.40063860
O       18.77694890   -35.84557340    32.60263820
N       18.22494890   -35.04457470    30.60063930
H       18.47894860   -34.96157460    29.62363820
C       17.19494820   -34.07257460    30.98863790
H       17.63294980   -33.33257290    31.65763850
C       16.88194850   -33.34457400    29.65863800
H       16.46694950   -34.03457260    28.92463870
H       16.06594850   -32.64257430    29.83063890
C       18.00194930   -32.58057400    28.98563770
H       18.73394970   -33.23957440    28.51963810
C       17.41794970   -31.60857390    27.93563840
H       16.68994900   -30.96257400    28.44363780
H       18.15994830   -30.85857390    27.63363840
H       16.96794890   -32.10657500    27.06863780
C       18.83394810   -31.80557440    30.05163760
H       19.36694910   -30.96457480    29.59063910
H       18.16194920   -31.29557420    30.75263790
H       19.54394910   -32.36657330    30.67163850
C       15.95094870   -34.69457630    31.66263770
O       15.15194890   -33.91957470    32.13364030
N       15.88594910   -36.01757430    31.73763850
H       16.54594990   -36.59757610    31.23363880
C       14.69394870   -36.73857500    32.24163820
H       14.00894930   -36.02657320    32.70263670
C       14.03494930   -37.36157610    31.04963870
H       14.70794870   -38.09057620    30.58063890
H       13.12594890   -37.88657380    31.36963840
C       13.60894870   -36.25457380    30.06463810
N       12.61494920   -35.32457350    30.19163890
C       12.64994910   -34.55557250    29.09363940
H       12.16894910   -33.60257340    28.93363760
N       13.64194870   -34.90157320    28.25963780
H       13.73994920   -34.58557510    27.30563930
C       14.24294950   -36.04257580    28.80463790
H       14.98194890   -36.64357380    28.29563900
C       15.07394890   -37.79557420    33.23663710
O       14.20494940   -38.51357270    33.73363880
N       16.36094860   -37.98157500    33.63663860
H       16.98694990   -37.34457400    33.15863800
C       16.82694820   -39.01457600    34.62463760
H       16.13894840   -39.15957260    35.45663830
C       17.03794860   -40.38857270    33.93264010
H       15.99694920   -40.59457400    33.68163680
H       17.64894870   -40.33357620    33.03163910
C       17.64894870   -41.48357390    34.78463750
H       18.68894960   -41.19257350    34.92763900
H       17.29194830   -41.51157380    35.81464000
C       17.77494810   -42.88857270    34.07363890
O       18.22894860   -43.83457570    34.73563770
O       17.40994830   -42.91857530    32.88463970
C       18.13094900   -38.67957310    35.32864000
O       18.03494830   -38.52857590    36.53163910
N       19.19694900   -38.44057460    34.60163880
H       19.08694840   -38.62857440    33.61264040
C       20.50394820   -38.05857470    35.15863800
H       20.70094870   -38.74057390    35.98563770
C       21.63594820   -38.34857560    34.13563920
H       21.63994980   -37.60457610    33.33963780
H       22.59994890   -38.19657520    34.62163930
C       21.78694920   -39.77057270    33.52563860
H       22.78694920   -39.83857350    33.09563830
H       21.62194820   -40.53657530    34.28263850
S       20.79994960   -40.07957460    32.05563740
C       22.01994900   -39.98257450    30.72263910
H       22.84694860   -40.66457370    30.95463940
H       21.48294830   -40.21357350    29.79363820
H       22.40194890   -38.95457460    30.69863890
C       20.54894830   -36.65457530    35.71263890
O       21.11894990   -36.43257520    36.79364010
N       19.84194950   -35.72557450    35.15063860
H       19.22394940   -36.00057600    34.39663700
C       19.64494900   -34.32457350    35.61763760
H       19.85294910   -34.23857500    36.68463900
C       20.60495000   -33.35057450    34.86063770
H       20.42394830   -33.32557300    33.78563690
H       20.39494900   -32.32457350    35.16063690
C       22.08194920   -33.63257600    35.04863740
O       22.51394840   -33.57657620    36.23963930
O       22.73094940   -33.91757580    34.04763790
C       18.14694980   -33.81657410    35.43863680
O       17.91694830   -33.01657490    34.52863690
N       17.17294880   -34.30557250    36.23064040
C       17.34894940   -35.32357410    37.24363710
H       17.45394900   -34.81957630    38.21263890
H       18.17394830   -36.02957530    37.08963780
C       15.98494910   -36.07857510    37.31464000
H       15.77394870   -36.46757510    38.31863780
H       15.92194940   -36.79057310    36.48163990
C       15.03894900   -34.88957600    37.04563900
H       14.95794870   -34.30357360    37.96963880
H       14.07094860   -35.22257610    36.65063860
C       15.76494880   -34.01257320    35.97663880
H       15.53494930   -34.42957310    34.99663930
C       15.33294870   -32.52157590    35.99363710
O       14.32594870   -32.20357510    35.40363690
N       16.09094810   -31.70957370    36.76863860
H       16.92294880   -32.15657420    37.13463970
C       15.77994920   -30.28257370    36.89863970
H       14.70694920   -30.09357450    36.89163970
C       16.24894910   -29.84757420    38.26063920
H       17.33194920   -29.76757430    38.35963820
H       15.93094920   -28.81757350    38.42263790
C       15.65294930   -30.68557360    39.40963750
H       15.58294870   -31.75957490    39.23663710
C       16.28394890   -30.28957370    40.72663880
H       16.01694870   -29.24857520    40.94664000
H       15.89494900   -30.82857510    41.60063930
H       17.37594990   -30.35257530    40.64463810
C       14.19794940   -30.38857460    39.66363910
H       13.81794930   -30.92357440    40.54364010
H       13.92994880   -29.33157350    39.78163910
H       13.63894940   -30.81457520    38.82164000
C       16.40594860   -29.34757420    35.82363890
O       16.21694950   -28.18657490    35.89163970
N       17.25194930   -29.77557370    34.91363910
H       17.37594990   -30.77857400    34.84163670
C       18.24094960   -28.99957470    34.31663890
H       18.61894990   -28.26357460    35.02563860
C       19.53994940   -29.77157400    33.96963880
H       19.91994860   -30.18657490    34.90363690
H       19.34494970   -30.65657420    33.36264040
C       20.63594820   -28.91957470    33.24563980
H       20.33494950   -28.85757450    32.19963840
H       20.68394850   -27.96557430    33.77063750
C       22.06694980   -29.48857500    33.32864000
O       22.36494830   -30.50757410    33.88364030
N       23.03294940   -28.80457500    32.82063670
H       23.99894910   -29.01757430    33.04263690
H       22.85194970   -27.92557530    32.35063930
C       17.68994900   -28.04957390    33.26263810
O       18.29394910   -27.02357480    33.00463870
N       16.50494960   -28.40557480    32.63863750
H       16.18094830   -29.34557530    32.82963940
C       15.72294900   -27.47757530    31.73663900
H       16.25694850   -26.52957530    31.80063820
C       15.86194900   -28.15857510    30.38663860
H       15.54694940   -29.20157430    30.35763930
H       15.17494870   -27.75657460    29.64163780
C       17.31794930   -28.13857460    29.85663800
H       17.97094920   -28.69757460    30.52663800
H       17.28895000   -28.65757370    28.89863780
C       17.90794940   -26.75357440    29.65163800
H       17.66094970   -26.05957410    30.45563890
H       18.97594830   -26.89257430    29.48463820
C       17.28194810   -26.08957480    28.43163870
H       17.50394820   -26.80257420    27.63763810
H       16.19794850   -26.03657530    28.54163930
N       17.88594820   -24.81357380    28.11563870
H       17.86394880   -24.12257390    28.85263820
H       18.82694820   -24.96157460    27.77863880
H       17.51194950   -24.42357440    27.26263810
C       14.25894930   -27.36057470    32.11663820
O       13.70794870   -28.34157370    32.62963870
N       13.55294900   -26.38857460    31.54763790
C       14.07394890   -25.13657380    31.06263920
H       15.06794930   -25.29657360    30.62563900
H       14.12994860   -24.39157490    31.86663820
C       13.01494880   -24.53157420    30.05963900
H       13.34194950   -25.00557520    29.12563900
H       13.07594870   -23.43857380    29.99663930
C       11.76994900   -25.21557430    30.55463790
H       11.05694870   -25.52957530    29.78263850
H       11.23994920   -24.45657350    31.14263920
C       12.08594890   -26.39957430    31.32563780
H       11.58194920   -26.30657390    32.28763960
C       11.62794880   -27.67457390    30.69663810
O       12.17994880   -28.09957500    29.70563890
N       10.60794930   -28.24257470    31.31363870
H       10.26794910   -27.83757400    32.17763900
C        9.91894910   -29.45457460    30.78063770
H       10.73094940   -30.18157390    30.77063940
C        8.83594890   -29.96557430    31.77463910
H        9.27794930   -29.91957470    32.76963810
H        7.98194890   -29.28857420    31.75863840
C        8.28694920   -31.44357490    31.51763920
H        7.55494880   -31.70857430    32.28163910
H        7.71494910   -31.47257420    30.58963780
C        9.21694950   -32.67357250    31.47863770
H        8.65694900   -33.59457400    31.31463810
H        9.97694870   -32.62557600    30.69963840
C        9.90994930   -32.97557450    32.82663730
H       10.68594930   -32.31757350    33.21863940
H        9.13294890   -33.06357570    33.58564000
N       10.54994870   -34.32257460    32.67863850
H       11.34094910   -34.39657590    33.30163960
H        9.82594870   -35.02157590    32.75864030
H       10.90594860   -34.43057250    31.73963930
C        9.29194930   -29.44157410    29.36363790
O        8.97194860   -30.45057490    28.77363780
N        9.04894920   -28.22457500    28.89463810
H        9.01594920   -27.39857480    29.47963910
C        8.51494880   -27.96257400    27.56063840
H        8.58594890   -28.93157390    27.06663890
C        6.96094890   -27.69457440    27.52563860
H        6.72194910   -26.89257430    28.22363850
H        6.76894900   -27.29657360    26.52963830
C        5.98894880   -28.82957460    27.75363920
H        6.44394920   -29.75357440    27.39763830
H        5.87394910   -28.94857410    28.83063890
C        4.62794920   -28.65357400    27.03863910
O        4.42694900   -27.72257420    26.23963930
N        3.64794900   -29.52157400    27.22863770
H        2.83894900   -29.39057350    26.63263890
H        3.89094900   -30.29557420    27.83563800
C        9.36394880   -26.88957410    26.79963870
O        9.70094870   -25.83457370    27.36163900
N        9.71594910   -27.23757360    25.56963920
H        9.47194860   -28.11957360    25.13463780
C       10.86794950   -26.55657390    24.89463810
H       11.64594940   -26.38057520    25.63863950
C       11.54394910   -27.42157360    23.82463840
H       10.93794920   -27.66057400    22.95063780
H       12.46594910   -26.91057400    23.54763790
C       12.08794880   -28.74057390    24.36763760
O       12.07994940   -29.75557520    23.60363770
O       12.46394920   -28.83157350    25.55163760
C       10.55994890   -25.11357500    24.25863840
O        9.37994860   -24.80457500    23.99663930
N       11.57594870   -24.33057400    24.00663760
H       12.51194860   -24.68057440    24.17063900
C       11.47994900   -23.03757480    23.30963900
H       10.91194920   -22.48857500    24.06063840
C       12.83594890   -22.41657450    23.12363820
H       13.47094920   -22.48457530    24.00763890
H       13.50794890   -22.94357490    22.44563870
C       12.82294940   -20.95657350    22.76163860
H       12.50594900   -20.85857390    21.72363850
H       12.11194900   -20.45657350    23.41963770
C       14.22194860   -20.29457470    22.84163860
H       14.92794900   -20.90657420    22.27863880
H       14.12694930   -19.27857400    22.45763780
N       14.72094920   -20.32157520    24.20963860
H       15.07594870   -21.20457460    24.54763790
C       14.77494910   -19.25457380    24.97963910
N       14.60894870   -17.99157520    24.55263900
H       14.42194940   -17.66357420    23.61563870
H       14.64194870   -17.27357480    25.26163860
N       14.80994890   -19.31657410    26.30463790
H       14.82894900   -20.25057410    26.68663790
H       14.85594940   -18.54457470    26.95463940
C       10.71194930   -23.15057370    21.97963910
O       10.97294900   -24.09457400    21.24763870
N        9.81194880   -22.19557380    21.69763760
H        9.70994950   -21.41857530    22.33963780
C        8.82194900   -22.21157460    20.64863780
H        8.20094870   -23.09057430    20.82063870
C        7.99494890   -20.96257400    20.62063790
H        8.58994870   -20.04057500    20.62863920
H        7.54594900   -20.95757480    19.61963840
C        6.85294910   -20.89057350    21.67463870
C        6.64294910   -21.93557360    22.58163830
H        7.22594880   -22.83457370    22.72363850
C        5.45894910   -21.97057530    23.22463800
H        5.18294910   -22.81957440    23.83363910
C        4.46294880   -21.05757520    23.01563840
O        3.35794900   -21.26757430    23.74863820
H        2.63194890   -20.68457410    23.51363950
C        4.62294910   -20.04857440    22.03963850
H        3.85494900   -19.29157450    21.97563930
C        5.85394910   -19.93057440    21.41663930
H        6.06594900   -19.12457470    20.72963910
C        9.54394910   -22.54457470    19.28663830
O        9.04394910   -23.36157420    18.51763920
N       10.70994950   -21.93557360    18.98863790
H       10.94294930   -21.16957470    19.61063770
C       11.40694900   -22.22657390    17.74863820
H       10.81694890   -22.00257490    16.85963820
C       12.64494900   -21.34957500    17.76463890
H       13.21194930   -21.47257420    18.69563870
H       13.32894900   -21.48757360    16.91863820
H       12.38294890   -20.28457450    17.73863790
C       11.76694870   -23.71957400    17.52663800
O       12.23294930   -24.01557350    16.45363810
N       11.59494880   -24.60757450    18.48863790
H       11.06794930   -24.23057370    19.26663780
C       11.82894900   -26.04657360    18.41363910
H       12.16194920   -26.27557370    17.40163800
C       12.92094900   -26.55257420    19.37363820
H       13.84194950   -26.06657410    19.05363850
H       12.62994860   -26.23557470    20.37563900
C       13.17294880   -28.07957460    19.14663890
H       12.22794910   -28.58657460    19.34063910
C       13.77694890   -28.40057370    17.76863860
H       12.88794900   -28.47457500    17.12963870
H       14.49994950   -27.67757420    17.37163930
H       14.07694910   -29.45457460    17.73763850
C       14.17194940   -28.57657430    20.21163940
H       14.13194940   -29.66157530    20.36863900
H       15.21394920   -28.41357420    19.90963940
H       13.92594910   -28.07557490    21.15663910
C       10.41394900   -26.64557460    18.66563800
O        9.78294940   -27.21257400    17.70663830
N        9.88094900   -26.50157360    19.87063790
H       10.44994930   -26.01257510    20.55163760
C        8.57894900   -27.14957430    20.27863880
H        8.75794890   -28.22457500    20.29763790
C        8.14394860   -26.69657520    21.72863770
H        8.82594870   -27.13657380    22.45563890
H        8.21594910   -25.61257360    21.63663860
C        6.71594910   -27.16257480    22.07363890
H        5.95694920   -26.65957450    21.47463800
H        6.55994890   -28.21657370    21.84663770
C        6.21994920   -26.93057440    23.48763850
H        5.14294910   -27.07657430    23.41263770
H        6.57194900   -27.70157430    24.17363930
N        6.72794910   -25.72157480    24.06963920
H        7.68494890   -25.49857520    23.83363910
C        6.17194890   -24.92757420    24.97863770
N        4.98494910   -25.14957430    25.51163860
H        4.48194890   -26.02357480    25.56063840
H        4.76294900   -24.40957450    26.16263770
N        6.92594910   -23.90457530    25.24063870
H        7.83694890   -23.98957440    24.81363870
H        6.61894890   -23.06057360    25.70263860
C        7.49294900   -26.86857410    19.21063800
O        6.63994880   -27.74957470    19.05163760
N        7.39294910   -25.69557380    18.59363940
H        8.07994940   -24.99157520    18.83563800
C        6.37994910   -25.45357510    17.50863840
H        5.57294890   -26.17557530    17.63663860
C        5.72494890   -24.04057500    17.56663890
H        4.95194910   -23.91357420    16.80963900
C        5.09494920   -23.72257420    18.90563770
H        5.89294910   -23.72657390    19.65863800
H        4.63594910   -22.72657390    18.88063810
H        4.31294920   -24.47057530    19.09063910
O        6.67294880   -22.98757360    17.39663890
H        7.36694910   -23.11157420    18.04763790
C        6.94094900   -25.59057430    16.07863810
O        6.23494910   -25.24657440    15.13563820
N        8.17394920   -25.80557440    15.85363860
H        8.73094940   -26.12157440    16.63863950
C        8.75594900   -25.75157360    14.45263860
H        8.81294920   -24.68757440    14.22263810
C       10.17894940   -26.28257370    14.50263880
H       10.70494940   -25.41557500    14.90363880
H       10.33194920   -27.13357350    15.16563890
O       10.81294920   -26.49157520    13.26363850
H       11.67594910   -26.86457440    13.45663830
C        7.90394930   -26.39357380    13.27063850
O        7.65794900   -25.71057510    12.29463860
N        7.56094880   -27.70257380    13.28663830
C        8.17794900   -28.80457500    14.14163880
H        7.77394910   -28.85557370    15.16063880
H        9.24394890   -28.58457370    14.27463820
C        7.69894890   -30.11157420    13.38963890
H        7.49094920   -30.99957470    13.99963860
H        8.48794940   -30.33157350    12.66063880
C        6.39594890   -29.66757390    12.73063850
H        5.62594890   -29.75957490    13.50663850
H        6.20494890   -30.43757440    11.97263810
C        6.63594910   -28.23157500    12.26663880
H        7.16094920   -28.27057460    11.31163880
C        5.35594890   -27.37957380    12.12063880
O        4.89894910   -27.17857360    11.00763890
N        4.81294920   -26.88557430    13.23563860
H        5.34094910   -26.99557500    14.09363840
C        3.52694890   -26.21957400    13.28063870
H        2.73994900   -26.72757530    12.72363850
C        2.87894890   -26.11257360    14.70063880
H        3.65394900   -25.88457490    15.43263820
H        2.03694890   -25.41957470    14.68963810
C        2.20894910   -27.33457370    15.21463870
H        1.45294900   -26.95957370    15.90463830
H        1.60194900   -27.76457410    14.41763880
C        3.15394900   -28.29957390    15.93063830
O        4.28594920   -28.05957410    16.14363860
N        2.76394890   -29.47757530    16.34863850
H        3.52894900   -30.02557370    16.72463800
H        1.79294910   -29.73757360    16.47463800
C        3.67794900   -24.81157490    12.64463810
O        2.76594900   -24.28257370    12.00263880
N        4.86694910   -24.21957400    12.74063870
H        5.55194900   -24.57357410    13.39863870
C        5.25394920   -22.95657350    12.17763810
H        4.40594910   -22.27257350    12.17763810
C        6.36694910   -22.27657510    12.99363800
H        6.00594900   -22.06357380    14.00763890
H        7.26094910   -22.90757370    13.07663820
C        6.65094900   -20.92857360    12.41663840
C        7.58694890   -20.59157370    11.48363880
H        8.26594920   -21.19357490    10.89963820
N        7.46394920   -19.25157360    11.28263850
H        8.06594940   -18.72057530    10.66963860
C        6.47294900   -18.63457490    12.01163860
C        6.00494910   -17.36957360    12.09263900
H        6.54394910   -16.58957480    11.57463840
C        4.79994920   -17.07657430    12.78463840
H        4.30594920   -16.11657520    12.76663880
C        4.25194880   -18.11657520    13.59663870
H        3.40394900   -17.89557460    14.22763820
C        4.76594920   -19.41857530    13.49863820
H        4.43594880   -20.23357390    14.12663840
C        5.89394900   -19.72357370    12.67163850
C        5.52694890   -23.08357430    10.66163830
O        5.04794880   -22.21257400     9.96063800
N        6.14494900   -24.19257350    10.20463850
H        6.36894890   -24.82057380    10.96763900
C        6.48794890   -24.41257480     8.83263870
H        6.85694890   -23.49957470     8.36763860
C        7.64194920   -25.44957350     8.84263900
H        7.38394880   -26.35257530     9.39663890
H        7.76694920   -25.73657420     7.79863830
C        9.03194900   -24.89057350     9.32363890
H        8.90394880   -24.21057510    10.16663840
C       10.15494920   -25.87857440     9.71563820
H        9.93494890   -26.58457370    10.52663800
H       10.53694920   -26.49357410     8.89163880
H       10.93294910   -25.24557500    10.15963840
C        9.70394900   -24.07557490     8.22863860
H       10.71194930   -23.77657510     8.54263880
H        9.77794930   -24.64857480     7.29663850
H        9.21994880   -23.15557480     7.87663840
C        5.30994890   -24.89657400     7.96663860
O        5.03794910   -24.35857390     6.94963840
N        4.39594890   -25.71757510     8.46963880
H        4.53994890   -26.10557370     9.39463810
C        3.36494900   -26.37557410     7.67963840
H        3.82494900   -27.13357350     7.04563860
H        2.70594910   -26.89957430     8.37163830
C        2.59094910   -25.49157520     6.76163860
O        2.53194900   -25.71557430     5.55063870
N        1.84094910   -24.46557430     7.25863840
C        1.76394900   -23.96657370     8.66363810
H        2.77394890   -23.93057440     9.08963870
H        1.14494910   -24.65457530     9.25263880
C        1.33094910   -22.50157360     8.56863880
H        2.17994900   -21.85557370     8.31463810
H        0.86594900   -22.16257480     9.50263880
C        0.30394900   -22.62957380     7.42263840
H        0.09294900   -21.71857450     6.84863850
H       -0.61605100   -23.11457440     7.77263830
C        1.04694900   -23.61857410     6.40763850
H        0.35394900   -24.29557420     5.90763850
C        1.86794900   -22.79957390     5.43863870
O        1.35294900   -22.34857370     4.37663840
N        3.13494900   -22.41957470     5.76963850
H        3.54194900   -22.85357480     6.58963870
C        4.09594920   -21.69757460     4.90063860
H        3.71594910   -20.79057500     4.42863850
C        5.47094920   -21.36257360     5.62163830
H        6.07794900   -22.24957470     5.44163850
H        5.91294910   -20.47257420     5.17363830
C        5.26894900   -21.19357490     7.08363870
H        4.77894930   -22.00057410     7.62863830
H        6.23394920   -21.26157380     7.58663850
C        4.53294900   -19.90257450     7.42763850
O        4.08794880   -19.02157400     6.73463870
N        4.27394910   -19.84157370     8.70863820
H        4.00294920   -18.92057420     9.02963830
H        4.61594920   -20.55257420     9.34463880
C        4.39294910   -22.51357460     3.61463860
O        4.34194900   -22.02757450     2.45863840
N        4.71494910   -23.80957410     3.74063850
H        4.66194920   -24.18257520     4.68063830
C        4.97294900   -24.69157410     2.60763860
H        5.68094920   -24.22357370     1.92363850
C        5.57794900   -25.97157480     3.19963860
H        4.97094920   -26.32057380     4.03463840
C        5.64894910   -27.17357440     2.17863850
H        4.64094920   -27.47757530     1.87063850
H        6.25894880   -26.99157520     1.28463850
H        5.98794890   -28.02257350     2.78463840
C        6.96094890   -25.63857460     3.89863850
H        7.72694920   -25.65857510     3.12363840
H        6.96894880   -24.68057440     4.41963860
C        7.35794930   -26.67057420     4.97963860
H        8.36294940   -26.38757510     5.31663850
H        6.54994920   -26.72057530     5.71963830
H        7.46394920   -27.66357420     4.52563860
C        3.70994900   -24.94957350     1.81863860
O        3.79394910   -25.06657410     0.57363850
N        2.51594900   -24.97657390     2.43963860
H        2.48394890   -24.74957470     3.42663860
C        1.24094900   -25.09957500     1.74263850
H        1.37694910   -25.86157420     0.97463850
C        0.19794900   -25.60757450     2.74463840
H        0.36594900   -24.99957470     3.63263850
H       -0.78905100   -25.63257410     2.28363850
C        0.51994900   -27.07557490     3.08063840
H        0.87294900   -27.60057450     2.19363860
H        1.33094910   -27.24357410     3.78963850
C       -0.70705100   -27.77057460     3.73963860
O       -0.58305100   -28.15557480     4.90363840
O       -1.78105090   -27.88657380     3.06763840
C        0.84294900   -23.80957410     0.97363850
O        0.26294900   -23.92657470    -0.11836150
N        1.43694900   -22.65357400     1.29563860
H        2.13994910   -22.69057460     2.02363850
C        1.38794900   -21.46957400     0.42063850
H        0.42394900   -21.42557530    -0.08536150
C        1.49794900   -20.20557400     1.27363850
H        2.37994910   -20.29757500     1.90763850
C        1.63894900   -19.00057410     0.37763850
H        0.89594900   -18.99657440    -0.43036150
H        1.54194900   -18.06157490     0.93563850
H        2.55394910   -18.94357490    -0.22536150
C        0.32094900   -20.08557510     2.12863850
H        0.35094900   -19.35257530     2.94363860
H       -0.63805100   -19.95557400     1.61263850
H        0.09994900   -20.98257450     2.72163840
C        2.41994910   -21.63457490    -0.73236150
O        2.05994890   -21.41457370    -1.86936150
N        3.69794890   -21.99157520    -0.43936150
H        3.96194910   -22.19157410     0.51763850
C        4.81094880   -21.94257350    -1.49536140
H        4.89694880   -20.93657490    -1.90636150
C        6.15694900   -22.25857350    -0.79336150
H        5.95594880   -23.00357440    -0.02436150
C        7.29794880   -22.83357430    -1.77536150
H        7.72294900   -22.07357410    -2.44236160
H        8.14694880   -23.26157380    -1.22836150
H        6.89194920   -23.67757420    -2.34736160
C        6.80894900   -20.97357370    -0.17536150
H        7.38194890   -20.44557380    -0.93836150
H        5.99594880   -20.30957410     0.11663850
C        7.79094890   -21.25057410     0.98663850
H        8.09694860   -20.32857510     1.49763850
H        7.20994900   -21.79057500     1.74463860
H        8.65594860   -21.85057450     0.67863850
C        4.53594920   -22.95257380    -2.59136150
O        4.50494910   -22.67257500    -3.81136160
N        4.10994910   -24.19657520    -2.30636140
H        4.17994880   -24.50257490    -1.34336150
C        3.72794910   -25.23757360    -3.24836160
H        4.58094880   -25.37457470    -3.91236140
C        3.62994910   -26.59457400    -2.46936150
H        4.39594890   -26.68057440    -1.69836150
H        2.66294910   -26.54857440    -1.96936150
C        3.61894890   -27.84857370    -3.38036160
H        2.62894890   -27.86357500    -3.83636140
H        4.41894910   -27.96057510    -4.11336140
C        3.72194910   -29.14257430    -2.48736140
H        4.74994900   -29.25457380    -2.14136150
H        3.04794910   -28.97957420    -1.64736150
N        3.31394910   -30.30557440    -3.27536150
H        3.49394890   -30.24657440    -4.26836160
C        2.81394910   -31.47857480    -2.87036160
N        2.64694910   -31.84957500    -1.65036150
H        2.88694910   -31.18257520    -0.93136150
H        2.20294900   -32.74457550    -1.50436150
N        2.45194910   -32.36257550    -3.76036140
H        2.39494900   -32.08757400    -4.73036150
H        2.16394900   -33.30457310    -3.53536150
C        2.41494890   -24.98757360    -3.99736140
O        2.48194910   -25.13857460    -5.17436170
N        1.35194900   -24.52357480    -3.31436160
H        1.38894900   -24.13757510    -2.37836150
C        0.19794900   -24.06157490    -4.02836130
H       -0.08605100   -24.95057490    -4.59136150
C       -0.85105100   -23.66757390    -3.03036140
H       -1.71105100   -23.32857510    -3.60636140
H       -1.21105100   -24.53757480    -2.48136140
O       -0.58905090   -22.55957410    -2.17636160
H       -0.16705100   -22.98457530    -1.42536150
C        0.53194900   -22.89057350    -5.00136140
O        0.21794900   -23.06057360    -6.12736130
N        1.16694900   -21.79457470    -4.56136130
H        1.47094910   -21.76557350    -3.59536150
C        1.77794900   -20.71957400    -5.35236170
H        0.96694900   -20.21657370    -5.87836170
C        2.52794910   -19.64357380    -4.50636150
H        3.39594910   -20.20557400    -4.16136170
H        3.02094910   -18.91457370    -5.14936160
O        1.64194910   -19.08857540    -3.53636150
H        1.67294910   -19.75057410    -2.84236150
C        2.63394900   -21.16757390    -6.57336140
O        2.41194890   -20.72357370    -7.65936140
N        3.46494910   -22.14557460    -6.41936160
H        3.55094910   -22.59657480    -5.51736160
C        4.19894890   -22.85657500    -7.50936130
H        4.74894910   -22.05857470    -8.00936130
C        5.17594910   -23.98257450    -7.09336140
H        4.61394880   -24.89157490    -6.87636140
C        6.16294910   -24.37157440    -8.13936140
H        6.60694890   -25.34257510    -7.88836150
H        5.63294890   -24.47257420    -9.09436130
H        6.83294920   -23.51157380    -8.25936130
O        5.92894890   -23.63657380    -6.01336150
H        5.51894900   -23.34557530    -5.19536160
C        3.21994900   -23.42657470    -8.51136110
O        3.39794900   -23.11957360    -9.68836120
N        2.17094900   -24.12257390    -8.13936140
H        1.97894910   -24.23757360    -7.15136150
C        1.13394900   -24.63957410    -8.99236110
H        1.60294900   -24.87957380    -9.94636150
C        0.54394900   -25.89957430    -8.32836150
H        0.13394900   -25.63957410    -7.35336160
H       -0.34305100   -26.20257380    -8.88536170
C        1.51594900   -27.08457370    -8.03836150
H        2.15994910   -26.76557350    -7.21836140
H        0.95394900   -27.94057460    -7.66436150
C        2.29794910   -27.54657360    -9.24836160
H        1.57694900   -27.90457530    -9.98336120
H        2.99294900   -26.78157420    -9.59336190
C        3.12494900   -28.74057390    -8.83536150
H        3.74994900   -28.36257360    -8.02636150
H        2.45394900   -29.50257490    -8.43736170
N        3.84694910   -29.32957460    -9.97936150
H        4.28494880   -28.58957480   -10.51036170
H        4.65094900   -29.87457470    -9.70136170
H        3.24794910   -29.97357370   -10.47436140
C        0.05194900   -23.75857350    -9.55236150
O       -0.70505090   -24.13457490   -10.41336150
N       -0.02905100   -22.48857500    -9.11736110
H        0.46394900   -22.30657390    -8.25136180
C       -0.76905100   -21.34657480    -9.79636190
H       -1.70905100   -21.63857460   -10.26436140
C       -1.11205100   -20.28757480    -8.72636130
H       -1.39505100   -20.77757450    -7.79436160
H       -0.25605100   -19.65557480    -8.49136160
C       -2.33605100   -19.54357530    -9.27636150
H       -2.29105090   -19.30157470   -10.33836170
H       -3.16905090   -20.24157520    -9.35836120
S       -2.72505090   -17.97857480    -8.39536190
C       -3.24405100   -18.64457510    -6.77736140
H       -2.45405100   -18.70857430    -6.01836160
H       -4.10105090   -18.10657500    -6.35436150
H       -3.69805100   -19.62157440    -6.98436160
C        0.17594900   -20.76057430   -10.85636140
O       -0.23405100   -20.33957480   -11.89836120
N        1.49094900   -20.77157400   -10.61036110
H        1.80794910   -21.11957360    -9.71336170
C        2.42294910   -20.17557530   -11.63836190
H        1.91294910   -19.33157350   -12.10136130
C        3.72294900   -19.63457490   -11.00336170
H        3.99094890   -20.41457370   -10.29136180
C        5.00294920   -19.33857540   -11.90136150
H        4.96994920   -18.50657460   -12.61636160
H        5.84494920   -19.13757510   -11.22836110
H        5.32994890   -20.20357510   -12.49136160
C        3.55594900   -18.33857540   -10.13936140
H        2.91494890   -18.59657480    -9.29636190
H        4.49794910   -17.99457360    -9.71236130
C        2.93494890   -17.20957370   -10.97036170
H        1.88294900   -17.51657490   -10.94836140
H        3.08094910   -16.24357410   -10.47136120
H        3.25494910   -17.19957350   -12.01936150
C        2.72894910   -21.12157440   -12.77536110
O        2.83794900   -20.79157450   -13.95236110
N        2.74594900   -22.41457370   -12.42736150
H        2.88194890   -22.70057490   -11.46536160
C        3.02394890   -23.51657490   -13.33136180
H        3.87394910   -23.25157360   -13.96136190
C        3.51194910   -24.67757420   -12.46436120
H        4.15394930   -24.23157500   -11.70536140
H        2.62594910   -25.12157440   -12.01136110
C        4.24794910   -25.73257450   -13.34436130
H        3.62394910   -26.06757350   -14.17236140
H        5.01794910   -25.24857520   -13.94636150
C        4.93194910   -26.89457510   -12.66936110
O        6.21294880   -26.95757480   -12.68436150
O        4.23394920   -27.76357460   -12.12636180
C        1.94094910   -23.83257480   -14.31336120
O        2.17194890   -24.13757510   -15.46536160
N        0.68094900   -23.45857430   -13.93836120
H        0.47494900   -23.25157360   -12.96836190
C       -0.44005100   -23.14157490   -14.93236160
H       -0.44705100   -23.94957350   -15.66336150
C       -1.81505100   -23.15357400   -14.24636170
H       -1.77205100   -22.37657360   -13.48336120
H       -2.58005090   -23.00557520   -15.00936130
C       -2.25505090   -24.46757510   -13.57036110
H       -2.24105100   -25.17057420   -14.40236190
H       -1.52205100   -24.80657390   -12.83736130
C       -3.68105100   -24.39157490   -12.97136120
H       -4.39605090   -24.29357530   -13.78836150
H       -3.78405090   -25.28257370   -12.35036180
N       -3.87405090   -23.11957360   -12.23736190
H       -3.57605100   -22.30857470   -12.76036170
C       -4.63505080   -22.96757510   -11.16836170
N       -4.86105110   -24.01157380   -10.35136130
H       -4.29505110   -24.84657480   -10.38436130
H       -5.27405120   -23.77257350    -9.46036150
N       -4.99705080   -21.77057460   -10.82536130
H       -4.60305120   -20.94257350   -11.24836160
H       -5.65105100   -21.68957520   -10.05936150
C       -0.28205100   -21.83657460   -15.82236190
O       -0.34205100   -21.91557500   -17.06436160
N        0.07994900   -20.71357540   -15.18936160
H        0.32294900   -20.69357490   -14.20636180
C        0.25794900   -19.48257450   -15.92436120
H       -0.67805100   -19.19157410   -16.40236090
C        0.51794900   -18.36257360   -14.87736130
H       -0.32505100   -18.32257460   -14.18736170
H        1.37694910   -18.71357540   -14.30436130
C        0.72094910   -16.94257350   -15.51836110
H        1.13894900   -16.38057520   -14.68336110
H        1.50194910   -16.91557500   -16.27736090
C       -0.62005100   -16.36657520   -15.98536110
O       -0.53305100   -15.45657440   -16.86336140
O       -1.70805100   -16.78757480   -15.45736120
C        1.39394900   -19.54457470   -16.97036170
O        1.16994910   -19.05957410   -18.08136180
N        2.48594900   -20.19457440   -16.69736100
H        2.63894890   -20.50057410   -15.74336150
C        3.62194900   -20.22357370   -17.71636200
H        3.69294910   -19.18557360   -18.04336170
C        4.98494910   -20.62157440   -17.14736180
H        5.69494920   -20.66757390   -17.97336200
C        5.50794890   -19.59657480   -16.12536240
H        6.51094910   -19.94657520   -15.85036180
H        5.51294900   -18.56757350   -16.50536160
H        4.71794890   -19.49857520   -15.37036130
C        4.93394900   -22.10957530   -16.61336140
H        4.15794900   -22.13957410   -15.84836200
H        4.55694910   -22.70757480   -17.44336130
C        6.23294930   -22.79857440   -16.23036190
H        6.56294920   -22.25757410   -15.33536150
H        6.04494910   -23.87257390   -16.10336110
H        6.94794890   -22.71257400   -17.05736160
C        3.25094910   -21.11357500   -18.93636130
O        3.70694900   -20.92057420   -20.03636170
N        2.20994900   -21.92157360   -18.74236110
H        1.76994910   -21.93157390   -17.82936100
C        1.61394910   -22.71557430   -19.83036230
H        2.22994900   -22.80357360   -20.72536090
C        1.43294910   -24.13457490   -19.37036130
H        1.01794900   -24.10857390   -18.36336140
H        0.76294900   -24.71257400   -20.00736240
C        2.75894900   -24.87757490   -19.20136070
O        3.37694910   -25.24657440   -20.11536220
N        3.29694890   -25.02957530   -18.03136060
H        4.08994910   -25.66057400   -18.04736140
H        2.90894910   -24.68157390   -17.16236110
C        0.30994900   -22.11557390   -20.42236140
O       -0.28405100   -22.73157500   -21.27236180
N       -0.06005100   -20.95457460   -20.03736110
H        0.61094900   -20.49657440   -19.43236160
C       -1.27505100   -20.33057400   -20.46636200
H       -2.03505090   -21.08657460   -20.66436200
C       -1.70905100   -19.25657460   -19.52236180
H       -2.64405110   -18.85157390   -19.90836140
H       -1.80705090   -19.43157390   -18.45036130
O       -0.76605100   -18.18357470   -19.59736060
H        0.03894900   -18.44857410   -19.14636230
C       -1.08605100   -19.63357350   -21.82936100
O        0.06494900   -19.30357360   -22.19336130
N       -2.12605090   -19.48557470   -22.60036090
H       -3.03305100   -19.85257530   -22.33636090
C       -2.06505110   -18.50957490   -23.69036100
H       -1.07705090   -18.52757450   -24.15136150
C       -3.03305100   -18.81457520   -24.85236170
H       -4.06905080   -18.81157490   -24.51336100
C       -2.98105100   -17.83657460   -26.04936220
H       -1.99705100   -17.84357450   -26.53536220
H       -3.69605090   -18.12157440   -26.83036230
H       -3.16605090   -16.79057500   -25.77636150
C       -2.85705090   -20.17457390   -25.43436240
H       -3.25105090   -20.92357440   -24.73636050
H       -3.49505090   -20.41357420   -26.29336170
H       -1.80005100   -20.32757380   -25.68536190
C       -2.38305090   -17.10457420   -23.11136050
O       -3.51205090   -16.68157390   -23.11436080
N       -1.34931365   -16.44990228   -22.57703503
H       -0.45802056   -16.93869595   -22.55633170
C       -1.34659121   -15.04231982   -22.16921687
H       -2.35682808   -14.76333176   -21.86976422
C       -0.43793175   -14.83502961   -20.93105843
H       -0.43590151   -13.77967109   -20.66365135
H       -0.85142026   -15.38887523   -20.08818499
C        1.00169850   -15.28103267   -21.12824215
O        1.88746140   -14.48848129   -21.37424578
N        1.24898886   -16.56701041   -21.08505671
H        2.13381234   -16.89815770   -21.45267678
H        0.53031218   -17.22254154   -20.79463523
C       -0.98395349   -14.17183181   -23.39115144
O        0.16495061   -13.84372715   -23.63284656
N       -1.98576839   -13.86817253   -24.21006219
H       -2.92182303   -14.17706231   -23.97047761
C       -1.87853344   -13.12220300   -25.47038826
H       -1.09581961   -12.36920530   -25.38868553
C       -1.50330582   -14.11065172   -26.59221362
H       -0.64527837   -14.70182779   -26.26755709
H       -2.33939225   -14.79364460   -26.74815501
C       -1.13943420   -13.47267990   -27.93573947
O       -1.01865622   -12.23461830   -28.04962402
O       -1.00846897   -14.22261456   -28.92395919
C       -3.20952044   -12.39415077   -25.73744596
O       -4.21980845   -12.74072940   -25.14341460
N       -3.21674494   -11.37466780   -26.59831121
H       -2.35219096   -11.16598221   -27.10311805
C       -4.40569205   -10.58349049   -26.91412453
H       -5.24288936   -11.27723053   -26.96848689
C       -4.70095767    -9.63211316   -25.74376322
H       -5.33060322   -10.23416672   -25.06226962
H       -3.73067064    -9.41870583   -25.25710563
C       -5.43259817    -8.30776406   -25.99861049
O       -6.68749700    -8.21919156   -25.95249427
N       -4.63333161    -7.25041537   -26.21471088
H       -5.05075460    -6.31416272   -26.13622490
H       -3.58743511    -7.35427638   -26.23207888
C       -4.28772753    -9.83375141   -28.26231713
O       -3.22595821    -9.32896091   -28.58746436
N       -5.37224009    -9.76117175   -29.06204880
C       -5.45364524    -8.93095565   -30.27149441
H       -4.50511375    -8.93293697   -30.82137162
H       -5.69469867    -7.90159959   -29.97921137
C       -6.58127413    -9.52366465   -31.13701733
H       -6.17276716   -10.26768195   -31.83350135
H       -7.12136226    -8.75954106   -31.70693525
C       -7.48118999   -10.20888722   -30.09290563
H       -8.08831607   -11.01693305   -30.52173918
H       -8.15508967    -9.47316417   -29.63504865
C       -6.48596332   -10.71332830   -29.04407418
H       -6.98067173   -10.71987596   -28.07186771
C       -5.98428805   -12.13079032   -29.38023835
O       -4.94958748   -12.29919708   -30.01744866
N       -6.72465500   -13.15213493   -28.94650024
H       -7.60982597   -12.94226131   -28.48628812
C       -6.53385695   -14.51322982   -29.45104636
H       -5.46636480   -14.70419560   -29.58075197
C       -7.09592827   -15.56797919   -28.47898373
H       -8.09158859   -15.27596409   -28.15115367
H       -7.19935092   -16.49929977   -29.03801276
C       -6.21138628   -15.85713753   -27.25208160
H       -5.15938944   -15.78867762   -27.53038439
C       -6.48767840   -14.89237810   -26.10050669
H       -5.85432635   -15.13205434   -25.23798857
H       -6.26034073   -13.86214903   -26.39426922
H       -7.53580922   -14.93504155   -25.78648067
C       -6.48222457   -17.28243010   -26.76511683
H       -6.11364796   -18.01327527   -27.49481455
H       -5.98014794   -17.47209470   -25.80901155
H       -7.55774610   -17.45369334   -26.63896526
C       -7.18817104   -14.64653558   -30.83150912
O       -8.14611662   -13.96356461   -31.15373598
N       -6.68405100   -15.57857420   -31.62936210
H       -5.89905120   -16.12457470   -31.29336170
C       -7.22205110   -15.93857480   -32.97836300
H       -8.19905090   -15.52257440   -33.22336200
C       -6.15505080   -15.53957460   -34.08436200
H       -5.24505090   -16.06357380   -33.79336170
C       -6.55305100   -16.00557520   -35.46036150
H       -7.56205080   -15.68457410   -35.74636080
H       -5.82605080   -15.83757400   -36.26436230
H       -6.62305120   -17.10057450   -35.45936200
C       -6.02405120   -13.96857450   -34.01036070
H       -6.19505120   -13.58657460   -35.01636120
H       -6.80205110   -13.52557470   -33.38836290
C       -4.71205090   -13.45257470   -33.49135970
H       -4.10705090   -13.17157460   -34.36236190
H       -4.86205100   -12.46157460   -33.04536060
H       -4.21005110   -14.11557480   -32.77636340
C       -7.52205090   -17.46157460   -33.04636000
O       -6.65505080   -18.24157520   -32.73736190
N       -8.78905110   -17.85957530   -33.31136320
H       -9.51005080   -17.19257350   -33.56136320
C       -9.29105090   -19.24057390   -33.49936290
H       -8.51405140   -19.96057510   -33.24236300
C      -10.49905110   -19.37257390   -32.62636180
H      -10.26905060   -18.85757450   -31.69336130
H      -11.30505080   -18.74257470   -33.00236130
C      -10.78305050   -20.87657360   -32.49636080
O      -10.27805140   -21.80157470   -33.18136220
O      -11.60005090   -21.12557410   -31.58336070
C       -9.62605090   -19.47257420   -34.97636030
O      -10.77105140   -19.33957480   -35.41136170
N       -8.66505050   -20.06457520   -35.70736310
H       -7.73105100   -20.13557430   -35.32036210
C       -8.95305060   -20.39457510   -37.12936020
H       -9.56505110   -19.60857390   -37.57136150
C       -7.69405080   -20.53657530   -37.96036150
H       -7.92705110   -20.45157430   -39.02136230
C       -6.67205100   -19.39057350   -37.83236310
H       -5.86405090   -19.49957470   -38.56536100
H       -7.05705120   -18.36757470   -37.91736220
H       -6.22805120   -19.48257450   -36.83336260
C       -6.92805100   -21.82757380   -37.88636020
H       -6.66705080   -21.91357420   -36.82435990
H       -7.47905110   -22.68857380   -38.28336330
H       -6.08805080   -21.76757430   -38.59036250
C       -9.87705140   -21.60657500   -37.33236310
O      -10.30905060   -21.78757480   -38.48236080
N      -10.31505110   -22.27157400   -36.22336200
H      -10.00405120   -21.93157390   -35.32136150
C      -11.39205070   -23.26657490   -36.35636140
H      -11.38605120   -23.79357530   -37.31136320
C      -11.14305110   -24.46957400   -35.41836170
H      -11.63005070   -25.38257410   -35.75736240
H      -10.07205100   -24.67057420   -35.43736270
O      -11.55205060   -24.03857420   -34.11836240
H      -11.01905060   -23.28657530   -33.84836200
C      -12.81805130   -22.65457530   -36.20436100
O      -13.81805130   -23.23957440   -36.55136110
N      -12.86005120   -21.37457470   -35.73536300
H      -12.02905080   -20.93257520   -35.36136250
C      -14.04705140   -20.53357510   -35.85136030
H      -14.90505120   -21.06357380   -36.26536180
C      -14.38105110   -19.97257420   -34.45536040
H      -13.53405090   -19.46157460   -33.99636080
H      -15.17605110   -19.23957440   -34.59236150
C      -14.90905090   -21.06157490   -33.52736280
H      -15.77005100   -21.49957470   -34.03336330
H      -14.14205070   -21.81857490   -33.36236190
C      -15.34305100   -20.64057350   -32.11936190
H      -15.94705100   -19.73457530   -32.18036270
H      -15.97505090   -21.44557380   -31.74436190
N      -14.20705130   -20.43057440   -31.18736080
H      -13.31605050   -20.78357510   -31.50536160
C      -14.25805090   -20.05457500   -29.90936090
N      -15.29305080   -19.57757380   -29.30336190
H      -16.16205020   -19.30757520   -29.74136160
H      -15.23005100   -19.46457480   -28.30136110
N      -13.19905090   -20.02357480   -29.19636150
H      -12.36005120   -20.28357510   -29.69536210
H      -13.28805070   -19.63257410   -28.26936150
C      -13.87905120   -19.38957410   -36.84736250
O      -14.81105140   -18.69257350   -37.16636280
N      -12.70205120   -19.19257350   -37.47336200
H      -11.94705100   -19.69657520   -37.02336120
C      -12.40405080   -18.08857540   -38.40836330
H      -11.33605100   -18.11357500   -38.62335970
C      -13.12305070   -18.39557460   -39.75236130
H      -12.89505100   -19.39057350   -40.13336180
H      -14.19305130   -18.24457360   -39.60736080
C      -12.70605090   -17.62057500   -40.94436260
O      -11.61305140   -17.15257450   -41.06436160
N      -13.42905140   -17.63457490   -42.03936000
H      -13.16805080   -17.18157390   -42.90636060
H      -14.32505130   -18.09157370   -41.91236110
C      -12.70905110   -16.67157360   -37.77236180
O      -13.38405130   -15.83557420   -38.39736180
N      -12.30405140   -16.45757480   -36.49436190
H      -11.53205110   -17.02557370   -36.16836170
C      -12.53605080   -15.22257420   -35.79936220
H      -12.59205060   -14.33157440   -36.42336270
C      -13.89505100   -15.32357410   -35.08536150
H      -14.17205140   -14.34857460   -34.68736270
H      -14.66405110   -15.52957440   -35.83036040
C      -14.03705120   -16.36557390   -33.85736080
H      -13.78105070   -17.32557490   -34.30736160
H      -13.26405140   -16.11357500   -33.13136290
C      -15.35705090   -16.42957500   -33.06036000
H      -15.36805060   -17.30557440   -32.41136170
H      -15.42405130   -15.54657460   -32.42536160
C      -16.51805110   -16.42057420   -34.04436110
H      -16.48305130   -15.40557480   -34.43836210
H      -16.33005140   -17.16557500   -34.81836320
N      -17.86405180   -16.73657420   -33.34336090
H      -18.02805140   -17.69557380   -33.07036210
H      -18.03605080   -16.15557480   -32.53536220
H      -18.61705020   -16.54957390   -33.98936080
C      -11.40905090   -14.90057470   -34.82736210
O      -10.57305050   -15.74657440   -34.59636310
N      -11.52105140   -13.73257450   -34.22735980
H      -12.25605110   -13.08557420   -34.48536300
C      -10.78305050   -13.33557420   -32.99536130
H       -9.92505070   -14.00757410   -32.96136090
C      -10.26005080   -11.84257410   -33.31735990
H       -9.65305140   -11.36657430   -32.53736110
H       -9.56005100   -11.89457420   -34.16036220
H      -11.10105130   -11.15457440   -33.46836090
C      -11.64205070   -13.37857440   -31.71836090
O      -12.88205050   -13.28757480   -31.71836090
N      -10.88205050   -13.46457480   -30.63936230
H       -9.87105080   -13.46657470   -30.70636180
C      -11.43705080   -13.63257410   -29.24036220
H      -12.48605060   -13.35257430   -29.33136180
C      -11.31505110   -15.03257470   -28.68836210
H      -10.27405070   -15.25557420   -28.45136070
C      -12.04005050   -15.12257480   -27.30136110
H      -11.98505120   -16.17857360   -27.00836180
H      -11.58405110   -14.48657420   -26.53236200
H      -13.10405060   -14.91657450   -27.46736150
C      -11.76905060   -16.14657400   -29.63036160
H      -11.32305050   -15.93757440   -30.60236170
H      -11.38505080   -17.09857370   -29.26336100
C      -13.29805090   -16.29757500   -29.84336090
H      -13.75305080   -16.82657430   -28.99736210
H      -13.69305130   -15.32457450   -30.16336060
H      -13.47905060   -16.98657420   -30.67836190
C      -10.76705070   -12.67057420   -28.24736210
O       -9.55405140   -12.52057460   -28.22436140
N      -11.55570752   -11.94394191   -27.45335969
H      -12.56445645   -12.08573708   -27.51141396
C      -11.11374219   -10.75251332   -26.71057953
H      -10.08999658   -10.52075714   -27.00779266
C      -11.96235183    -9.53993192   -27.14115305
H      -12.97428353    -9.63630488   -26.73172916
H      -11.53839554    -8.63523203   -26.69162375
C      -12.04557689    -9.33300562   -28.63815706
N      -11.06911924    -8.84689505   -29.46957749
C      -11.59225550    -8.86705593   -30.71097797
H      -11.06683271    -8.53751046   -31.59829236
N      -12.85109977    -9.34713225   -30.71073441
H      -13.43809845    -9.47226344   -31.53135059
C      -13.18824641    -9.65553195   -29.41190086
H      -14.11905513   -10.07036036   -29.05219915
C      -11.05845769   -10.96792494   -25.18500796
O      -11.27505065   -10.04469435   -24.41953814
N      -10.75974795   -12.18790986   -24.72735911
H      -10.55256980   -12.90357892   -25.40975647
C      -10.63292831   -12.52054154   -23.29890894
H      -11.55668195   -12.23925870   -22.79241341
H      -10.50554118   -13.59742808   -23.18692127
C       -9.45550527   -11.82597506   -22.59047734
O       -8.43791626   -11.53529086   -23.19598169
N       -9.58342790   -11.58700809   -21.27987531
H      -10.46780563   -11.81635561   -20.84297795
C       -8.60788678   -10.87968945   -20.43091843
H       -8.35820557    -9.93478867   -20.91149020
H       -9.08563589   -10.65796110   -19.47842444
C       -7.29142080   -11.61265299   -20.12152118
O       -6.69051499   -11.38001055   -19.08422251
N       -6.84525406   -12.52207135   -20.99074077
H       -7.37878822   -12.62895117   -21.85076325
C       -5.77355902   -13.49378454   -20.73803559
H       -6.06376311   -14.10368441   -19.88101708
C       -5.65707306   -14.41156321   -21.96696769
H       -5.61637662   -13.82511612   -22.88585122
H       -4.72302790   -14.95687726   -21.87826466
C       -6.77864024   -15.43107633   -22.08000091
O       -7.92219702   -15.16700467   -21.78883569
N       -6.45726704   -16.64373683   -22.46338242
H       -7.20290567   -17.33455934   -22.46323441
H       -5.50129702   -16.84407051   -22.74377948
C       -4.39722309   -12.88247250   -20.39910015
O       -3.56475682   -13.54847009   -19.80724266
N       -4.15850487   -11.62122458   -20.74700572
H       -4.90131509   -11.12939716   -21.22947578
C       -2.94215588   -10.85425416   -20.44530573
H       -2.06443088   -11.46076295   -20.67075294
C       -2.94070299    -9.63479271   -21.37223506
H       -2.08794470    -8.98840184   -21.13154978
H       -2.77877753    -9.97686000   -22.40313415
C       -4.22639210    -8.83006083   -21.31316108
C       -5.26229253    -9.10755448   -22.22227044
H       -5.13371083    -9.88206375   -22.96025696
C       -6.46632607    -8.38933533   -22.17010211
H       -7.25250412    -8.61150154   -22.87732611
C       -6.64253816    -7.38737122   -21.20140497
H       -7.56346465    -6.82063378   -21.16618275
C       -5.61962889    -7.12709914   -20.27313994
H       -5.76036158    -6.37038585   -19.51599614
C       -4.41459215    -7.84685313   -20.32584403
H       -3.63227158    -7.63815343   -19.61143972
C       -2.81869770   -10.39438620   -18.97772801
O       -1.74706707    -9.98893384   -18.56320433
N       -3.89972579   -10.43676918   -18.19003178
H       -4.77764238   -10.75643405   -18.59327439
C       -3.91887580    -9.96016900   -16.80100815
H       -3.53395626    -8.93868959   -16.79388859
C       -5.38236282    -9.91214540   -16.33760726
H       -5.90899332    -9.20321945   -16.97499755
H       -5.81920093   -10.89469111   -16.50426790
C       -5.62470588    -9.52597914   -14.86876928
H       -6.69141079    -9.60379905   -14.65697893
H       -5.11639668   -10.22984634   -14.21110346
C       -5.16475465    -8.11022197   -14.53822448
O       -4.01300604    -7.88340690   -14.22778184
N       -6.04485264    -7.13539876   -14.60658389
H       -5.76908140    -6.20508079   -14.29632869
H       -7.00014925    -7.30688301   -14.91477250
C       -3.01829388   -10.80588802   -15.87743048
O       -3.06320079   -12.02939346   -15.89905353
N       -2.21299898   -10.13047623   -15.04999201
H       -2.28125115    -9.11526547   -15.06075623
C       -1.13098341   -10.71995717   -14.24983044
H       -0.86241257   -11.68678909   -14.67334477
H       -0.25833083   -10.07190624   -14.32358636
C       -1.42451586   -10.93698596   -12.76014417
O       -0.51226374   -11.22332762   -12.00473159
N       -2.67205100   -10.78757480   -12.30436130
H       -3.38905100   -10.49057480   -12.95436190
C       -3.04105090   -10.83957480   -10.89236160
H       -2.44505100   -10.02957440   -10.47236160
C       -4.55405090   -10.48057460   -10.64936160
H       -5.13205100   -11.32557490   -11.02236180
C       -5.03105120   -10.09957410    -9.28336140
H       -5.31905080   -10.96257400    -8.67036150
H       -4.26905110    -9.44157410    -8.84736160
H       -5.93505100    -9.49157430    -9.40836140
O       -4.85605100    -9.36157420   -11.51436140
H       -4.36205100    -8.57157420   -11.28436180
C       -2.67905090   -12.12457470   -10.13936140
O       -2.32605100   -12.03657440    -8.97136120
N       -2.75705100   -13.35257430   -10.79236130
C       -3.56605100   -13.70657440   -11.98936180
H       -3.05705090   -13.24857430   -12.84636120
H       -4.60705090   -13.38557430   -11.85836120
C       -3.46305110   -15.25357440   -12.22836110
H       -3.42405100   -15.58857440   -13.27236180
H       -4.34405090   -15.71257400   -11.76336190
C       -2.18405100   -15.71457480   -11.44636150
H       -1.33505090   -15.70057490   -12.14136120
H       -2.25305100   -16.70157430   -10.97436140
C       -2.01805090   -14.55157470   -10.35736180
H       -2.57905100   -14.87357430    -9.48136140
C       -0.56305100   -14.43357470   -10.00636200
O       -0.09805100   -15.07557490    -9.06236170
N        0.21594900   -13.58857440   -10.66636180
H       -0.16505100   -12.97557450   -11.37636180
C        1.63194910   -13.35957430   -10.36336140
H        2.07694910   -14.31157400   -10.07336140
C        2.51394890   -12.81857400   -11.51036170
H        2.17794900   -11.80757430   -11.74036120
C        3.97694900   -12.65057470   -11.00436120
H        4.55694910   -12.12757400   -11.77536110
H        4.01594920   -11.91757490   -10.18836120
H        4.46594910   -13.59657480   -10.73936180
C        2.59194900   -13.63057420   -12.79836180
H        3.47894910   -13.31257440   -13.34536170
H        2.61894890   -14.68657400   -12.52936170
C        1.39094900   -13.42157460   -13.71936130
H        0.43594900   -13.60857490   -13.21336170
H        1.34394910   -12.38457490   -14.07336140
H        1.54694900   -14.15757470   -14.51736160
C        1.72094910   -12.41557410    -9.15636160
O        2.46094890   -12.77457430    -8.29036140
N        1.05694900   -11.14857480    -9.17136190
H        0.48094900   -11.01057430    -9.99336150
C        1.05494900   -10.28157420    -7.97936150
H        2.02094910    -9.80357460    -7.81836130
H        0.24794900    -9.56057450    -8.11836150
C        0.61194900   -11.00157450    -6.74436140
O        1.33194900   -10.89657400    -5.78336140
N       -0.57105100   -11.65757470    -6.73836140
H       -1.11805090   -11.66457460    -7.59136150
C       -1.18105100   -12.31257440    -5.52836130
H       -1.15105090   -11.61757470    -4.68936160
C       -2.66605090   -12.82357410    -5.73136140
H       -2.77105090   -13.49957470    -6.58036140
C       -2.99605110   -13.60757450    -4.44336130
H       -4.08805080   -13.71257400    -4.47136160
H       -2.51905110   -14.58557420    -4.30536130
H       -2.68105100   -12.94657420    -3.62636160
C       -3.63005090   -11.64957430    -5.81936170
H       -4.63305090   -12.07857420    -5.93636130
H       -3.62605090   -11.06657410    -4.89036130
H       -3.52105090   -10.98757460    -6.68736170
C       -0.24405100   -13.35257430    -5.03436140
O        0.11794900   -13.35657410    -3.84036160
N        0.18694900   -14.22157480    -5.92136140
H       -0.04505100   -14.06857400    -6.89536140
C        0.95894900   -15.40557480    -5.45036170
H        0.32294900   -15.92557430    -4.73436160
C        1.29794910   -16.37457470    -6.59636160
H        1.86494900   -17.22457500    -6.21636150
H        0.41494900   -16.74757390    -7.11436130
O        2.18094900   -15.97757430    -7.62236170
H        1.74494900   -15.31157400    -8.15936180
C        2.31894900   -15.10957430    -4.78836150
O        2.74594900   -15.65357400    -3.83136150
N        3.06794910   -14.13057420    -5.34036160
H        2.73094890   -13.65357400    -6.16736130
C        4.34894900   -13.64957430    -4.86136150
H        4.95194910   -14.52357480    -4.61336140
C        4.99794910   -12.80957410    -5.94636150
H        4.28794910   -12.04757400    -6.26936150
H        5.97994900   -12.45357420    -5.63436130
C        5.41194920   -13.71457480    -7.16336150
H        4.55894900   -14.30657480    -7.49636170
H        5.70294900   -13.03157420    -7.96136140
S        6.71994920   -14.88957410    -6.80536130
C        5.84094910   -16.43957520    -6.37636140
H        5.09694910   -16.29157450    -5.58436160
H        5.29294920   -16.73557470    -7.27936170
H        6.56394910   -17.19657520    -6.04636140
C        4.30194900   -12.69457440    -3.62736150
O        5.13794900   -12.78457450    -2.81536150
N        3.21694900   -11.93457410    -3.45736150
H        2.51394890   -11.91757490    -4.18736170
C        2.85994910   -11.25757410    -2.21136140
H        3.64694910   -10.61957450    -1.81036150
C        1.61494900   -10.35057450    -2.45936160
H        1.09394910   -10.88157460    -3.25536160
H        1.00494900   -10.18757440    -1.57036150
C        1.98094900    -8.93657400    -3.00536160
O        3.20194910    -8.80257420    -3.21436140
O        1.14594900    -8.02957440    -3.05136160
C        2.58094910   -12.25857450    -0.99436150
O        3.11394910   -12.00857450     0.05863850
N        1.88594900   -13.39257430    -1.20136150
H        1.54694900   -13.52557470    -2.14636160
C        1.56094900   -14.35257430    -0.10236150
H        1.33494900   -13.75457480     0.78063850
C        0.21894900   -15.16357420    -0.59536150
H        0.40494900   -15.61657430    -1.56936140
H        0.06094900   -16.00657460     0.07763850
C       -1.04005100   -14.39357470    -0.38536150
O       -1.29605100   -13.78857420     0.66663850
N       -1.93705090   -14.48157410    -1.39636150
H       -2.75805090   -13.89057450    -1.34936150
H       -1.62605090   -14.96357440    -2.23136140
C        2.71794890   -15.28757480     0.21263850
O        2.88394900   -15.72157480     1.31263850
N        3.51394890   -15.59157470    -0.83636150
H        3.19894910   -15.37557410    -1.77536150
C        4.82694910   -16.27257350    -0.72536150
H        4.75794890   -17.24957470    -0.24636150
C        5.42394920   -16.56057360    -2.14136150
H        5.53694920   -15.62257480    -2.68536140
C        6.75694890   -17.32057380    -2.25836160
H        7.12194920   -17.17757420    -3.28236150
H        7.44594910   -16.83357430    -1.55636140
H        6.65494920   -18.37857440    -1.98336150
O        4.50694890   -17.32957460    -2.89436150
H        3.73194910   -16.80657390    -3.11136150
C        5.80894900   -15.45257470     0.07763850
O        6.60094880   -15.95457460     0.84263850
N        5.87994910   -14.10757450    -0.18936150
H        5.31294920   -13.74757480    -0.94836150
C        6.90194890   -13.19857410     0.43363850
H        7.83694890   -13.73457430     0.26963850
C        7.00594900   -11.89857480    -0.30736150
H        7.03794910   -11.99757480    -1.39236150
H        6.21594910   -11.20557400    -0.01936150
C        8.29094890   -11.12057400     0.03063850
H        8.28094860   -10.66357420     1.02063850
H        9.19194890   -11.73357490     0.03963850
C        8.37494950    -9.87357430    -0.90636150
H        9.28494930    -9.36857410    -0.58236150
H        8.41494940   -10.28057480    -1.91736150
N        7.35694890    -8.83057400    -0.95936150
H        7.42194890    -8.18757440    -0.18336150
C        6.24294900    -8.79257490    -1.72236140
N        6.03994890    -9.62757400    -2.73136140
H        6.64894910   -10.42757420    -2.82436160
H        5.09394880    -9.55557440    -3.07736160
N        5.32994890    -7.90457440    -1.56636150
H        5.44094900    -7.29257440    -0.77036150
H        4.47094920    -8.12557410    -2.04936150
C        6.65094900   -13.12957480     1.99563850
O        7.58994910   -13.12957480     2.71963860
N        5.36294890   -13.14657400     2.39663840
H        4.63194890   -13.17857460     1.69663850
C        4.96494910   -13.20157430     3.78163860
H        5.40594910   -12.32257460     4.24963860
C        3.45094900   -13.21357440     3.82463860
H        3.14494900   -12.39257430     3.17663860
H        2.98494910   -14.05157470     3.30563860
C        2.76094910   -13.24657440     5.25963830
H        3.07994910   -14.21257400     5.65263840
C        3.19694900   -12.13557430     6.15963840
H        2.54394910   -11.94857410     7.02163840
H        4.18394900   -12.37957480     6.57063870
H        3.26994900   -11.16457460     5.65463830
C        1.24294900   -12.98057460     5.09863850
H        1.06794910   -11.96557430     4.72063830
H        0.74494900   -13.64857480     4.38463830
H        0.72794900   -13.09357450     6.06063840
C        5.53194900   -14.44557480     4.46863840
O        6.21194890   -14.34457400     5.47263860
N        5.24894910   -15.58057400     3.80763840
H        4.70494890   -15.43657400     2.96463850
C        5.57794900   -16.91857530     4.34363840
H        5.17394920   -17.02957530     5.34963850
C        4.76394890   -17.88757510     3.47563840
H        4.80394890   -17.80757520     2.38263850
H        5.00294920   -18.93357470     3.70663860
H        3.70294900   -17.73757360     3.70863840
C        7.09694910   -17.15357400     4.42863850
O        7.60694890   -17.84057430     5.28563830
N        7.75494910   -16.48657420     3.49863840
H        7.14994910   -16.01157380     2.83963850
C        9.20394900   -16.46257400     3.46463850
H        9.53994940   -17.49257470     3.58463860
C        9.66994860   -16.03357510     2.04763840
H        9.05694870   -15.17657470     1.76863850
C       11.16294860   -15.57457450     2.21963860
H       11.55094910   -15.43557450     1.20263850
H       11.21694950   -14.57157420     2.65963840
H       11.76494880   -16.35057450     2.70863840
C        9.51494880   -17.07257460     0.90463850
H       10.15594860   -17.91157530     1.17563860
H        8.48094940   -17.41057400     0.83963850
C       10.05194950   -16.70257380    -0.47136150
H        9.83494950   -15.64757440    -0.68036150
H       11.14394860   -16.81257440    -0.48436150
H        9.61194900   -17.26457410    -1.30436150
C        9.76394940   -15.56657410     4.59563830
O       10.62894920   -16.03257370     5.29963830
N        9.23494910   -14.42157460     4.94463870
H        8.38494870   -14.07557490     4.51463840
C        9.61694910   -13.72257420     6.17963840
H       10.69194890   -13.56057450     6.25863840
C        8.99194910   -12.29557420     6.02963830
H        7.91194920   -12.46657470     5.94263840
H        9.15594860   -11.64257430     6.89563850
H        9.33194920   -11.69657420     5.17563870
C        9.27994920   -14.55457400     7.51063870
O        9.89194870   -14.42657470     8.55863860
N        8.22394940   -15.38357450     7.43663840
H        7.56594900   -15.21857450     6.68363860
C        7.78194900   -16.21957400     8.53363900
H        7.76894900   -15.64757440     9.46163850
C        6.34894900   -16.69857410     8.33263870
H        6.24694920   -17.30157470     7.42263840
H        5.99194910   -17.28157420     9.19063850
H        5.81694890   -15.74057480     8.27063850
C        8.78394890   -17.40557480     8.73663810
O        9.14894870   -17.65757370     9.89163880
N        9.24394890   -18.13557430     7.69763850
H        8.70994950   -17.98457530     6.85063840
C       10.39894870   -19.10857390     7.77763840
H        9.91094880   -19.85757450     8.40063860
C       10.61494920   -19.82057380     6.36063860
H       10.58294870   -18.96257400     5.68963860
C       11.79994870   -20.76857380     6.34163860
H       11.64494900   -21.63357350     6.99863860
H       11.95394900   -21.26057430     5.37363860
H       12.67294880   -20.13157460     6.53163860
C        9.30294900   -20.51857380     5.89063840
H        9.23094940   -21.44357490     6.46363830
H        8.44694900   -19.86857410     6.07463840
C        9.24594880   -20.81357380     4.41063830
H        9.67194940   -19.93357470     3.91163850
H        9.75094890   -21.71557430     4.04463860
H        8.21894930   -20.98357390     4.06263830
C       11.68994900   -18.45057490     8.27863880
O       12.33194920   -18.92357440     9.21063800
N       11.89294910   -17.22857480     7.87163830
H       11.21794890   -16.88757510     7.19663860
C       12.83694930   -16.24957470     8.31763840
H       13.83694930   -16.53557400     7.99363850
H       12.56794930   -15.32457450     7.80763860
C       12.89494900   -16.05357360     9.80463890
O       13.89094920   -16.12457470    10.44563870
N       11.72294900   -15.82157420    10.44763850
H       10.89594940   -15.74657440     9.86863800
C       11.57394890   -15.50357440    11.92763810
H       12.34494880   -14.83357430    12.30763820
C       10.11594870   -14.83957480    12.18663880
H        9.99894910   -14.00757410    11.49363800
H        9.36394880   -15.57157420    11.89263820
C        9.85594940   -14.33557420    13.65563870
H        8.77394870   -14.25057410    13.76263810
H       10.27994920   -15.07657430    14.33263870
C       10.43094920   -12.92157460    13.92963890
H        9.95894910   -12.54057410    14.83563800
H       11.51594920   -12.97157480    14.02363870
C       10.09794900   -11.81957440    12.92063810
H       10.67194940   -10.96657470    13.28163810
H       10.59994890   -12.07857420    11.98863890
N        8.69594860   -11.60057450    12.79763890
H        8.26494880   -11.35257430    13.67663860
H        8.41694930   -10.78057480    12.27763840
H        8.10594940   -12.33057400    12.42363830
C       11.87994860   -16.72357370    12.74763870
O       12.44894890   -16.62857440    13.81663890
N       11.50194930   -17.91657450    12.32363890
H       10.92094900   -18.05257420    11.50463870
C       11.80794910   -19.21457480    12.84163860
H       11.51394940   -19.37257390    13.87863830
C       10.99694920   -20.30957410    12.10063840
H        9.93594930   -20.18857380    12.31863880
H       11.03894900   -20.13357350    11.02563860
C       11.48394870   -21.73757360    12.45163820
H       12.55994890   -21.89057350    12.36163810
C       11.06894870   -22.09357450    13.88163850
H       11.22794910   -23.17057420    14.01263810
H       11.67494870   -21.53457450    14.60563850
H       10.07394890   -21.70257380    14.12763880
C       10.72694870   -22.72857480    11.62763880
H       10.93294910   -23.76757430    11.91163830
H        9.64494900   -22.68757440    11.80563830
H       10.86194900   -22.56657410    10.55063820
C       13.28294940   -19.40757370    12.77163890
O       13.90694900   -19.55057530    13.83963870
N       13.89194870   -19.38457490    11.54263880
H       13.33194920   -19.16157530    10.72863860
C       15.29894920   -19.50957490    11.34963890
H       15.57194900   -20.54757500    11.53863810
C       15.57994940   -19.34557530     9.78663830
H       15.02694890   -20.01757430     9.13063810
H       15.31894870   -18.33657460     9.46563820
C       17.02494810   -19.47757530     9.37563900
H       17.63594820   -18.91557500    10.08263870
H       17.06394960   -20.56357380     9.46163850
S       17.41294860   -19.18957520     7.60763840
C       16.56194880   -20.52557370     6.67763850
H       17.08294870   -21.47057530     6.87763830
H       15.51994900   -20.52757450     7.01963850
H       16.69494820   -20.35057450     5.60363860
C       16.10394860   -18.49357410    12.32163810
O       17.14194870   -18.90557480    12.83563800
N       15.76194860   -17.19057460    12.41263870
H       14.92294880   -17.01457410    11.87263870
C       16.24094960   -16.04857440    13.31763840
H       17.26794820   -15.82057480    13.03163810
C       15.46794890   -14.78557400    13.05663870
H       15.69294930   -14.50057410    12.02163890
H       14.37594890   -14.89657400    13.07963850
C       15.78294940   -13.64057450    13.95563890
C       14.73394870   -13.05957410    14.69163890
H       13.77594950   -13.55757430    14.66363810
C       15.01894860   -11.87257480    15.42563820
H       14.19594860   -11.46257400    15.99163820
C       16.32594870   -11.28257470    15.42363830
H       16.53394890   -10.42957400    16.05263900
C       17.36694910   -11.89657400    14.64563850
H       18.35694890   -11.46557430    14.67063810
C       17.04394910   -13.05657480    13.87763880
H       17.79894830   -13.44857410    13.21263890
C       16.32194900   -16.54257390    14.78463840
O       17.41594890   -16.55357360    15.34863850
N       15.24594880   -17.15457530    15.28463840
H       14.42494870   -17.10657500    14.69363880
C       15.09594920   -17.62157440    16.70663830
H       15.57094860   -16.90357400    17.37563900
C       13.65594860   -17.63057520    16.98163800
H       13.03794860   -18.02257350    16.16463850
H       13.48994920   -18.26857380    17.85763930
H       13.17894940   -16.65957450    17.16563800
C       15.88494870   -18.93857380    16.94263840
O       16.52094840   -19.13157460    17.95263860
N       15.95894910   -19.82757380    15.90963840
H       15.46894930   -19.62157440    15.04763890
C       16.68694880   -21.06457520    16.03663830
H       16.37394910   -21.54257390    16.96463780
C       16.43894960   -22.03857420    14.80563830
H       16.34494970   -21.55357360    13.83363820
H       17.30494880   -22.70057490    14.77963830
C       15.19994930   -22.89357380    15.05263810
H       15.37394910   -23.58657460    15.87663840
H       14.37594890   -22.20557400    15.24463840
C       14.73094940   -23.70957370    13.88163850
O       15.05994890   -23.49357410    12.72563840
N       13.75794890   -24.53057480    14.11363890
H       13.55494880   -25.12357520    13.31763840
H       13.22694870   -24.48457530    14.97463890
C       18.13094900   -20.67457390    16.23163800
O       18.77594950   -21.23757360    17.08563800
N       18.64094920   -19.78757480    15.39063840
H       17.99794960   -19.32557490    14.75763890
C       20.05294990   -19.33857540    15.42363830
H       20.66494940   -20.23257450    15.30063820
C       20.38294980   -18.46957400    14.16163830
H       20.25494960   -19.10557370    13.27763840
H       19.57194900   -17.75157360    13.98763850
C       21.65494920   -17.67057420    14.19763850
C       21.75994870   -16.34257510    14.70863820
H       20.87794880   -15.82957460    15.06363870
C       23.02694890   -15.72657390    14.75363830
H       23.05994990   -14.74857430    15.20963860
C       24.14794920   -16.34957500    14.26563840
H       25.10394860   -15.86057470    14.38263890
C       24.06994820   -17.74557500    13.85963820
H       24.94294930   -18.32357410    13.59763810
C       22.80194850   -18.33957480    13.83663850
H       22.84094810   -19.37957380    13.54763890
C       20.40594860   -18.70357510    16.80163760
O       21.43994900   -19.00857350    17.30963900
N       19.60994910   -17.75457380    17.24263760
H       18.80394940   -17.56257440    16.65863800
C       19.75594900   -16.89857480    18.47263910
H       20.61294940   -16.22957420    18.39563940
C       18.55894850   -15.98057460    18.66563800
H       17.59994890   -16.49157520    18.74863820
H       18.65094950   -15.34157470    19.54363820
O       18.41395000   -15.08857440    17.52163890
H       18.36694910   -15.66957470    16.75863840
C       19.75994870   -17.75757410    19.78963850
O       20.41494940   -17.36757470    20.71363830
N       19.01794820   -18.87557410    19.87563900
H       18.28294940   -19.02757450    19.19563870
C       19.09594920   -19.85257530    21.00463870
H       18.92794990   -19.34457400    21.95463940
C       17.96194840   -20.91057400    20.80063820
H       17.02694890   -20.35557370    20.72663880
H       18.20794870   -21.51757430    19.92863850
C       17.85894970   -21.78157420    22.08163830
H       18.66194920   -22.51657490    22.11463930
H       17.99794960   -21.08957480    22.91263770
C       16.61694910   -22.74057390    22.17363930
O       15.92094900   -23.07257460    21.20163920
O       16.27094840   -23.20357510    23.29663850
C       20.50394820   -20.53657530    21.02263830
O       21.04194830   -20.77757450    22.04363820
N       21.03394890   -20.81857490    19.81163790
H       20.67394830   -20.35257530    18.98863790
C       22.25994870   -21.57857510    19.71563910
H       22.17394830   -22.50757410    20.27963830
C       22.48594860   -21.93657490    18.26163860
H       21.60394860   -22.27757450    17.72063830
H       22.80794910   -21.04057500    17.73063850
C       23.65994830   -22.86657520    18.02163890
H       24.45294950   -22.33357430    18.54663850
C       23.56494900   -24.23457530    18.68663790
H       24.45894810   -24.86757470    18.63263890
H       23.44394870   -24.09657480    19.76863860
H       22.68894960   -24.80957410    18.36263850
C       23.88994980   -23.03657530    16.55363850
H       24.88694950   -23.44957350    16.35263820
H       23.04794880   -23.62957380    16.17663760
H       23.66395000   -22.10757450    16.01663780
C       23.40394970   -20.82257460    20.32363890
O       24.21494870   -21.35557370    21.09263800
N       23.48694990   -19.54257390    20.04463770
H       22.85894970   -19.12457470    19.36863900
C       24.65094950   -18.72857480    20.49863820
H       25.52294920   -19.36957360    20.36663820
C       24.95394900   -17.49557500    19.64863780
H       25.53694920   -16.83157350    20.28663830
C       25.83794980   -17.82157520    18.44963840
H       26.87394910   -18.10557370    18.67063900
H       25.33994870   -18.58157350    17.83463860
H       25.95494840   -16.89257430    17.87763790
C       23.67294880   -16.71957400    19.20063780
H       23.05094910   -17.27657510    18.48863790
H       23.00194930   -16.60357480    20.06063840
H       23.89894870   -15.75257400    18.73463820
C       24.58294870   -18.38657380    22.01263810
O       25.47894860   -17.78157420    22.52263830
N       23.46994970   -18.67157360    22.64963910
H       22.85294910   -19.37257390    22.25863840
C       23.25794980   -18.31257440    24.12063790
H       23.98294830   -17.52357480    24.31763840
C       21.84394840   -17.66657450    24.29563900
H       21.61094860   -17.01757430    23.45163920
H       21.08494950   -18.44857410    24.28163910
C       21.68394850   -16.95657350    25.65863800
O       22.29194830   -17.25757410    26.63963890
N       20.81194880   -15.95957470    25.69663810
H       20.83394810   -15.42757420    26.55863760
H       20.28694920   -15.72157480    24.86363790
C       23.57694820   -19.50957490    25.07163810
O       22.87894820   -20.48157500    25.06563760
N       24.62794880   -19.27457430    25.94363780
H       25.00994870   -18.34157370    26.04163930
C       24.94194980   -20.21657370    27.00463870
H       24.88594820   -21.19557380    26.52863880
C       26.33494950   -20.03857420    27.57963940
H       26.58994870   -20.96657370    28.09063910
H       27.06794930   -19.77157400    26.81863780
C       26.45794870   -18.92857360    28.57463840
O       27.56394960   -18.83857540    29.19363780
O       25.59894940   -18.05457500    28.85263820
C       23.93494990   -20.37257390    28.13863950
O       24.05194850   -21.40257450    28.78163910
N       22.92094990   -19.54457470    28.30963900
H       22.91994860   -18.65257450    27.82863810
C       21.79194830   -19.96457480    29.24263760
H       22.39794920   -20.35757450    30.05963900
C       20.89494900   -18.86957360    29.84963800
H       20.30994990   -18.31957440    29.10063930
H       20.11594960   -19.28657530    30.49963760
C       21.51594920   -17.84157370    30.71463780
C       21.25594900   -17.78757480    32.15963750
H       20.74494930   -18.60157390    32.65263750
C       21.74094960   -16.76657490    32.93163680
H       21.48994830   -16.66357420    33.97663880
C       22.50594900   -15.78057480    32.31464000
H       22.89894870   -14.94857410    32.88063810
C       22.77994920   -15.78657440    30.96263890
H       23.34694860   -14.98557470    30.51163860
C       22.29094890   -16.80357360    30.15663910
H       22.39194870   -16.75557520    29.08163830
C       20.92994880   -21.10057450    28.59263800
O       20.35094830   -21.86857410    29.30663870
N       20.86694910   -21.19057460    27.29863930
H       21.36194990   -20.50557520    26.73963930
C       19.81194880   -21.99457360    26.56363870
H       19.11994930   -22.42957500    27.28463940
C       18.92994880   -21.09957500    25.60663800
H       19.51194950   -20.81457520    24.72163770
H       18.05394940   -21.66657450    25.26963810
C       18.45494840   -19.78557400    26.13963890
C       18.25194930   -19.62357520    27.49663930
H       18.15394970   -20.48657420    28.13763810
C       17.91194920   -18.34057430    27.93963810
H       17.77794840   -18.07657430    28.97763820
C       17.76094820   -17.21057510    27.20763780
O       17.61894990   -15.97357460    27.72163770
H       17.37194820   -15.34957410    27.03563880
C       17.96294980   -17.35457420    25.80663870
H       17.98494910   -16.45457460    25.21063800
C       18.36694910   -18.64657400    25.30163760
H       18.57694820   -18.81657410    24.25563810
C       20.42594910   -23.22257420    25.78463940
O       19.61394880   -24.14757350    25.71363830
N       21.58894920   -23.04457470    25.25263790
H       22.19794850   -22.30257420    25.57663920
C       22.21294980   -23.90757370    24.20763780
H       21.36394880   -24.15757370    23.57063870
C       23.24194910   -23.07557490    23.40763850
H       23.59994890   -23.68657490    22.57963940
H       22.76694870   -22.14657400    23.09063910
C       24.48994830   -22.78757480    24.19163890
O       24.78294940   -23.37557410    25.19163890
N       25.34294890   -21.85757450    23.77563860
H       26.22494890   -21.91457370    24.27063940
H       25.20494840   -21.31657410    22.92963790
C       22.65394970   -25.29757500    24.63963890
O       23.33494950   -26.02157400    23.94463920
N       22.34194950   -25.73657420    25.86763760
H       21.71594810   -25.08557510    26.32563780
C       22.52794840   -27.05457500    26.53363800
H       22.18694880   -26.90957450    27.55863760
C       21.61694910   -28.20857430    25.96463780
H       21.88894840   -28.36757470    24.92063900
H       21.79494860   -29.08757400    26.58363910
C       20.14394950   -27.85657500    26.01363950
O       19.65294840   -27.07157520    26.80063820
N       19.34994890   -28.54657360    25.21463780
H       18.35894970   -28.42057420    25.38463780
H       19.69594960   -29.30657390    24.64163780
C       24.05694960   -27.47157480    26.70663830
O       24.44094850   -28.55657390    26.34763910
N       24.83794980   -26.60557370    27.31663890
H       24.49994850   -25.67757420    27.53963850
C       26.22995000   -26.91757390    27.67263790
H       26.41594890   -26.43157390    28.63063810
H       26.40294840   -27.97557450    27.86563870
C       27.34894940   -26.57957460    26.67263790
O       28.46694950   -27.13157460    26.84163860
N       27.05894850   -25.96057510    25.48363880
H       26.07294850   -25.75357440    25.37363820
C       27.97694970   -25.36057470    24.45163920
H       28.74494930   -26.11257360    24.26763920
C       27.22394940   -25.07157520    23.10463910
H       26.52594950   -24.24357410    23.22563930
H       28.00694850   -24.62157440    22.49463840
C       26.46694950   -26.27757450    22.42963790
H       25.71094890   -26.65357400    23.11863900
C       25.80394940   -25.75657460    21.14563940
H       25.33494950   -26.50657460    20.49663930
H       24.85594940   -25.22557450    21.29863930
H       26.52494810   -25.25457380    20.48763850
C       27.38794900   -27.41657450    21.99963760
H       27.81294820   -28.05657390    22.78263850
H       26.74694820   -28.09757420    21.42563820
H       28.24694820   -26.97657390    21.47863770
C       28.48894880   -23.99057390    24.95363810
O       27.89394950   -23.29857440    25.70963860
N       29.76394840   -23.57557490    24.66563800
C       30.76994900   -24.36657520    23.84463880
H       30.27994920   -24.78557400    22.95663830
H       31.25694850   -25.09957500    24.49863820
C       31.78794860   -23.35557370    23.26363950
H       31.32394980   -22.84857370    22.40963940
H       32.75695040   -23.78957370    22.98463820
C       31.80194850   -22.34957500    24.41463850
H       32.23194890   -21.38657380    24.10963820
H       32.49594880   -22.77857400    25.14763830
C       30.35294910   -22.29757500    25.03363800
H       30.45994950   -22.07857510    26.09563830
C       29.60194970   -21.10457420    24.41663930
O       28.99594880   -21.18557360    23.34463880
N       29.47694970   -20.01457410    25.13563920
H       29.78594970   -20.17857360    26.08563800
C       28.86794850   -18.72257420    24.69363780
H       27.83394810   -18.98557470    24.47063830
C       28.85194970   -17.67957500    25.81463810
H       28.19394870   -17.92357440    26.64863780
H       29.87694930   -17.53657530    26.15563770
O       28.35994910   -16.52557370    25.21163940
H       27.61494830   -16.12757490    25.66763880
C       29.45894810   -18.25457380    23.36963840
O       30.66294860   -18.45657350    23.14063840
N       28.59094810   -17.80557440    22.42863850
H       27.60994910   -17.81957440    22.67963790
C       28.89394950   -17.26557350    21.06563760
H       27.93694880   -17.07157520    20.58063890
C       29.62794880   -15.90557480    21.13163760
H       30.67794990   -16.09457400    21.35363770
H       29.58994870   -15.39257430    20.16963770
C       29.35294910   -14.91157440    22.18063930
O       28.27694890   -14.32257460    22.13563920
N       30.25694850   -14.68757440    23.11163900
H       30.15394970   -14.06757450    23.90563770
H       31.08094980   -15.26557450    23.22763820
C       29.62994960   -18.27657510    20.06863780
O       30.09394840   -17.85657500    19.09263800
N       29.85294910   -19.54357530    20.48663900
H       29.65194890   -19.75957490    21.45563890
C       30.42394830   -20.70557400    19.80963900
H       30.21994970   -21.48457530    20.54363820
C       29.63194850   -21.12457470    18.54263880
H       29.81094930   -20.34757420    17.79863930
H       29.93894960   -22.11057470    18.19163890
C       28.12894820   -21.29557420    18.59663770
H       27.66594890   -20.33357430    18.81363870
C       27.67894940   -21.68457410    17.21963880
H       27.90094950   -20.88157460    16.50663760
H       28.29494860   -22.55257420    16.95163920
H       26.61194990   -21.93957520    17.19663810
C       27.56894870   -22.25657460    19.65263940
H       26.47494890   -22.32057380    19.68163870
H       27.94594960   -23.25157360    19.38463780
H       27.95394900   -21.98457530    20.64363860
C       31.98094940   -20.78457450    19.55963900
O       32.52194980   -21.45857430    18.66063880
N       32.66494750   -19.97757530    20.36163900
H       32.09894940   -19.30357360    20.86263850
C       34.16894910   -19.91657450    20.54563900
H       34.60894780   -19.42557530    19.67763900
C       34.46394730   -19.06057360    21.78063770
H       33.88294980   -19.45657350    22.61363790
H       35.53194810   -19.08757400    22.00063900
O       34.28294750   -17.70157430    21.52063940
H       35.04294970   -17.39757350    21.01963810
C       35.00894930   -21.25757410    20.77363780
O       34.40895080   -22.32257460    20.99263760
N       36.34194950   -21.16057400    20.71063800
H       36.81995010   -20.29957390    20.47163770
C       37.32595060   -22.29457470    20.89663890
H       37.03694920   -22.70357510    21.86463930
H       37.25695040   -23.04857440    20.11263850
C       38.77494810   -21.85857390    21.02663800
O       39.62994770   -22.67757420    20.69263840
N       39.00294880   -20.64757350    21.49763870
H       38.17395020   -20.07557490    21.60463910
C       40.33094790   -20.12457470    21.93863870
H       41.09194950   -20.65157510    21.36363790
H       40.32595060   -19.05457500    21.73263930
C       40.63895030   -20.21757510    23.47563930
O       39.65995030   -20.30857470    24.16663930
N       41.90394970   -20.31757350    23.92963790
H       42.63294980   -19.97757530    23.31463810
C       42.33995060   -20.64457510    25.29863930
H       41.64894870   -21.38457490    25.70163920
C       43.84194950   -21.12757490    25.32763860
H       43.86994930   -22.00357440    24.67863850
H       44.53495030   -20.44257350    24.83863830
C       44.45394900   -21.63657380    26.66463850
H       44.45494840   -20.73157500    27.27163890
H       43.78994750   -22.38857460    27.09063910
C       45.91394810   -22.18757440    26.55363850
H       46.24394990   -22.68857380    27.46463780
H       45.75794980   -23.01157380    25.85863880
N       46.84795000   -21.15857510    26.05563930
H       46.46894840   -20.32857510    25.62163930
C       48.10794830   -21.30157470    25.90463830
N       48.85094830   -22.28757480    26.21063800
H       48.38494870   -23.08857540    26.61163900
H       49.82894900   -22.42257500    25.99763870
N       48.75294880   -20.36857410    25.24763870
H       48.27394870   -19.55157470    24.89863780
H       49.74494930   -20.54357530    25.17763900
C       42.30894850   -19.38657380    26.22663880
O       42.29195020   -19.47157480    27.44863890
N       42.25894930   -18.16657450    25.66563800
H       42.53294750   -18.07357410    24.69463920
C       41.91194920   -16.94457440    26.37463760
H       41.93394850   -17.20357510    27.43363760
C       42.97694780   -15.83857440    26.08163830
H       43.92494960   -16.13757510    26.52963830
H       43.14994810   -15.60657410    25.03063770
C       42.71994780   -14.55857470    26.89863780
O       41.61795040   -14.28657440    27.29463770
N       43.64894870   -13.60757450    27.02563860
H       43.43994900   -12.72657390    27.48063850
H       44.55595020   -13.71057420    26.58663940
C       40.47895050   -16.51557350    26.02763940
O       40.30794910   -15.74257470    25.07363890
N       39.46794890   -16.87457470    26.85863880
C       39.46194840   -17.93557360    27.86263850
H       39.97594830   -17.54857440    28.75063900
H       39.93994900   -18.85157390    27.49363900
C       37.92694850   -18.20457460    28.10763930
H       37.59994890   -18.44157410    29.12763790
H       37.88095090   -19.06857490    27.43363760
C       37.18394850   -16.98957440    27.54263880
H       37.02194980   -16.16257480    28.24463840
H       36.24194720   -17.27957530    27.05963900
C       38.11994930   -16.47157480    26.45663830
H       37.83094790   -17.04457470    25.57663920
C       37.92295070   -14.97457410    26.20363810
O       36.96495060   -14.65357400    25.52963830
N       38.67094800   -14.08157440    26.82363890
H       39.50294880   -14.37457470    27.32263760
C       38.44194790   -12.69057460    26.77063940
H       37.37194820   -12.49457450    26.84163860
C       39.29294970   -12.01257420    27.91163830
H       40.26395030   -11.64557460    27.57763860
H       38.70994950   -11.13657470    28.19563870
O       39.44794850   -12.80057430    29.06263920
H       40.30495070   -13.23357490    29.05863760
C       38.89595030   -12.06057450    25.48563770
O       38.70394900   -10.88657470    25.15363880
N       39.71894840   -12.84057430    24.72963910
H       39.90094760   -13.76457410    25.10263820
C       40.11095050   -12.60057450    23.37563900
H       39.60294720   -11.67357440    23.10863880
C       41.63895030   -12.40157410    23.23563770
H       42.09695050   -13.34757420    23.52363780
H       41.78495030   -12.06657410    22.20863910
C       42.26295090   -11.31357480    24.16963770
H       41.93494800   -11.43057440    25.20263860
C       43.77194980   -11.58057400    24.09963800
H       44.15995030   -12.46457480    24.61963840
H       44.14094920   -11.59357450    23.06763840
H       44.40295030   -10.85957430    24.63463780
C       41.85094830    -9.93257430    23.76763920
H       40.80794910    -9.82157420    24.08863830
H       42.37794880    -9.18957420    24.37863920
H       42.07294850    -9.72757430    22.71363830
C       39.53395080   -13.66057400    22.32863810
O       40.27695080   -13.82957460    21.34963800
N       38.31094740   -14.23657420    22.58063890
H       37.83395000   -14.00657460    23.44463920
C       37.55495070   -15.08057400    21.65263940
H       37.67494960   -14.61857410    20.67263790
C       38.01894760   -16.47557450    21.56363870
H       39.03694920   -16.50157360    21.17663760
H       37.96794890   -16.85057450    22.58563800
C       37.17995070   -17.32657430    20.55363850
O       36.20195010   -16.83657460    19.97863770
O       37.61194990   -18.43457410    20.22763820
C       36.00494770   -14.99757480    21.95463940
O       35.48494720   -15.72757430    22.78663830
N       35.29895020   -14.11157420    21.19463920
H       35.79394910   -13.47457410    20.58163830
C       33.86795040   -14.01657490    21.12363820
H       33.48194890   -14.57857420    21.97463800
C       33.55894850   -12.53357410    21.13963890
H       33.96394730   -12.06257440    20.23463820
H       32.46694950   -12.47457410    21.06263920
C       34.09194950   -11.78357410    22.29763790
C       33.52795030   -11.87057400    23.60063930
H       32.56494900   -12.34457400    23.72263910
C       34.12294770   -11.29957490    24.70563890
H       33.71794890   -11.43757440    25.69763760
C       35.41894910   -10.70657440    24.62463760
O       36.15794750   -10.31257440    25.69363780
H       37.07094960   -10.19857410    25.41963770
C       35.96495060   -10.67157460    23.34663770
H       36.94395070   -10.21557430    23.32663920
C       35.31694790   -11.18957420    22.22963910
H       35.76194760   -11.20457460    21.24563790
C       33.21894840   -14.65657420    19.88063810
O       32.06995010   -14.53857420    19.57763860
N       33.90494920   -15.56857400    19.18063930
H       34.87894820   -15.74257470    19.39663890
C       33.25494770   -16.57357410    18.31363870
H       34.02194980   -17.31957440    18.10363770
H       32.48494720   -17.06857490    18.90563770
C       32.63294980   -16.06257440    17.03263850
O       33.32894900   -15.50457480    16.21363830
N       31.33394810   -16.18957520    16.88263890
H       30.86694910   -16.83357430    17.50963780
C       30.49594880   -15.63557430    15.80163860
H       31.02994920   -15.78957460    14.86363890
C       29.18294910   -16.52357480    15.85063840
H       28.77194980   -16.76657490    16.83763890
H       28.43494990   -15.82357410    15.45863820
C       29.21794890   -17.74157520    14.90763850
C       28.43994900   -17.71257400    13.68563840
H       27.86394880   -16.80857470    13.54963870
C       28.41594890   -18.77457430    12.82763860
H       27.84494970   -18.85757450    11.91463850
C       29.12194820   -19.89357380    13.22463890
H       29.30094910   -20.75357440    12.59663870
C       29.89994810   -19.95257380    14.39963820
H       30.49194910   -20.84357450    14.54763890
C       29.95994950   -18.84157370    15.24463840
H       30.54394910   -18.87957380    16.15263940
C       30.18594930   -14.11657430    15.94163890
O       29.72694970   -13.48757460    14.99163820
N       30.23194890   -13.55457400    17.16963770
H       30.68994900   -14.14757440    17.85063930
C       29.35894970   -12.47057440    17.67663760
H       28.49594880   -12.91557410    18.17163850
C       30.09094810   -11.69057460    18.75463870
H       30.22594830   -12.43957420    19.53463940
H       31.12694930   -11.44157410    18.52463910
C       29.36294940   -10.49657440    19.36863900
H       29.99694820   -10.27557470    20.22763820
H       29.31194880    -9.58857440    18.76663780
C       27.94094850   -10.64157490    19.92663760
H       27.71894840    -9.67957400    20.38963890
H       27.22294810   -10.75157450    19.11363790
C       27.66194920   -11.76557450    20.98963930
H       27.78794860   -12.71857450    20.47563930
H       28.44094850   -11.61457440    21.73663900
N       26.23594860   -11.58057400    21.46563910
H       26.12994960   -10.67257400    21.89563940
H       25.68594930   -11.77657410    20.64063840
H       25.98794940   -12.23557470    22.19263840
C       28.81894870   -11.41057400    16.69263840
O       27.63394930   -11.12357430    16.78163910
N       29.55694960   -10.78857420    15.79363820
H       30.50694850   -11.12257480    15.68763830
C       29.00494960    -9.86657430    14.84063820
H       28.69394870    -8.97057440    15.37663840
H       29.85694890    -9.52057460    14.25563810
C       27.96994970   -10.38857460    13.80663870
O       27.25994870    -9.63057420    13.17163850
N       28.01194950   -11.65757470    13.65363880
H       28.65394970   -12.17857460    14.23863890
C       27.09494970   -12.40657420    12.72063830
H       27.24694820   -12.04457470    11.70363810
C       27.56294820   -13.79457470    12.63063810
H       28.65294840   -13.86757470    12.52763840
H       27.27794840   -14.25557420    13.58463860
H       27.04094890   -14.41557410    11.89163880
C       25.67194940   -12.21957400    13.25363830
O       24.67294880   -12.32757470    12.50563810
N       25.48694990   -12.12257480    14.59463880
H       26.26694870   -12.20257470    15.23563860
C       24.17594910   -11.89857480    15.19863890
H       23.45294950   -12.64457420    14.86763860
C       24.35094830   -11.98757460    16.68063930
H       25.06894870   -11.24657440    17.03063770
H       23.41594890   -11.66957470    17.14263920
C       24.70494840   -13.37257480    17.24663930
H       23.83694840   -14.03057480    17.21463780
H       25.55894850   -13.77757450    16.70363810
C       25.24294850   -13.22757430    18.70563890
O       24.63494870   -12.50557420    19.58263780
O       26.27394870   -13.86857410    18.96363830
C       23.62694930   -10.57757470    14.89063840
O       22.40994830   -10.43057440    14.83463860
N       24.51494980    -9.61857410    14.66163830
H       25.49494930    -9.87257480    14.65863900
C       24.14594840    -8.28757480    14.16463850
H       23.23994830    -8.05857470    14.72563840
C       25.09994890    -7.11957450    14.54863830
H       26.04094890    -7.30857420    14.03263850
C       24.69994930    -5.74057440    14.01063820
H       24.48694990    -5.85757450    12.94163890
H       23.81194880    -5.29657460    14.47863860
H       25.47394940    -4.98757460    14.20663830
C       25.23594860    -7.10057450    16.04963870
H       24.26994900    -6.95757440    16.53463940
H       25.50494960    -8.11157420    16.35363770
C       26.23894880    -6.02157450    16.54163930
H       26.29094890    -6.08757450    17.63563920
H       27.21994970    -5.94257450    16.05663870
H       25.78794860    -5.03257420    16.38963890
C       23.75494960    -8.42257400    12.68063830
O       22.63794900    -8.03757480    12.31563850
N       24.46794890    -9.17157460    11.87563900
H       25.36094860    -9.46657470    12.25263880
C       24.12394910    -9.56757450    10.55363850
H       23.87794880    -8.60157390    10.11263850
C       25.28994940   -10.25657460     9.75563810
H       25.33394810   -11.29957490    10.09363840
H       25.05894850   -10.34357450     8.68763830
H       26.27894970    -9.79257490     9.85863880
C       22.72995000   -10.21557430    10.38463880
O       21.91594890    -9.66257480     9.64063840
N       22.54094890   -11.29557420    11.12963870
H       23.28994940   -11.70557400    11.67463870
C       21.32194900   -12.08757400    11.06263830
H       21.18094830   -12.45757480    10.04763890
C       21.58694840   -13.33657460    11.97463890
H       22.52294920   -13.76657490    11.61863800
H       21.65094950   -13.00857450    13.01163860
C       20.52294920   -14.40357400    11.86163810
H       20.49694820   -15.10257430    12.69763850
H       19.52294920   -13.97157480    11.89163880
S       20.54894830   -15.37257480    10.35863880
C       19.55394940   -16.81957440    10.68563840
H       18.53794860   -16.54257390    10.99163820
H       19.37394910   -17.45457460     9.80963900
H       19.84994890   -17.41957470    11.55463890
C       20.14294820   -11.24957470    11.56663890
O       19.00394820   -11.56357480    11.26363850
N       20.31994820   -10.24757480    12.38763810
H       21.24294850   -10.13557430    12.78863810
C       19.19494820    -9.48157410    12.90463830
H       18.29194830   -10.04657460    13.13763810
C       19.66494940    -8.84757420    14.16863820
H       18.75494960    -8.41557410    14.60363860
H       19.97995000    -9.57457450    14.92663860
H       20.47794910    -8.12357430    14.03763870
C       18.72194860    -8.42257400    11.86863800
O       17.58294870    -8.05157470    11.82763860
N       19.63394930    -7.82657430    11.08363820
H       20.50994870    -8.33457470    11.07063870
C       19.44794850    -6.87357430     9.95163820
H       18.79694940    -6.03857420    10.21363830
C       20.86494830    -6.40057420     9.43763830
H       21.49794960    -6.15157460    10.28963850
H       21.40794940    -7.18257430     8.90763850
O       20.81594850    -5.24357460     8.59263900
H       20.76394840    -4.47557450     9.16563890
C       18.80894850    -7.72657440     8.81863880
O       17.86294940    -7.27357440     8.20163820
N       19.25494960    -8.95457460     8.60163880
H       20.09294890    -9.28457450     9.06463810
C       18.69994930    -9.86557480     7.60163830
H       18.49694820    -9.36057470     6.65663860
C       19.59794810   -11.11057470     7.29063840
H       19.66794970   -11.73357490     8.19163890
H       19.16395000   -11.71857450     6.48763850
C       21.07694820   -10.87457470     7.02963830
C       21.46594810    -9.71457480     6.38263850
H       20.73794940    -8.97457410     6.08663850
C       22.83094980    -9.62057400     5.97863860
H       23.09094810    -8.77657410     5.35763840
C       23.78494830   -10.55657480     6.30463840
O       25.04894830   -10.25257400     5.95063830
H       25.02994920    -9.41357420     5.48463870
C       23.38694950   -11.73057460     6.98563860
H       24.01994900   -12.57157420     7.23063850
C       21.99994850   -11.91557410     7.27863840
H       21.64094920   -12.89257430     7.56563850
C       17.20394900   -10.24757480     8.03363900
O       16.37694930   -10.18557450     7.12363860
N       16.92294880   -10.57457450     9.30663870
H       17.61894990   -10.84057430     9.99263860
C       15.50394920   -10.86057470     9.71263890
H       14.96494870   -11.59457400     9.11463830
C       15.51394940   -11.41857430    11.19063850
H       16.17694850   -12.28057480    11.26863860
H       15.88694860   -10.66157440    11.88163850
S       13.75894930   -11.82857420    11.58363820
H       13.98094940   -12.90057470    12.34863850
C       14.69794940    -9.51957420     9.52863880
O       13.66894910    -9.42757420     8.83363820
N       15.18594930    -8.37757400    10.04963870
H       16.06994820    -8.48257450    10.53263850
C       14.50194930    -7.00957440    10.00763890
H       13.49494930    -7.19657420    10.38063810
C       15.29494860    -5.98657460    10.90163800
H       16.25594900    -5.92357440    10.39063840
H       14.75994870    -5.04157450    10.80863860
O       15.35794930    -6.37457420    12.31163880
H       16.22494890    -6.69157460    12.57263850
C       14.19294930    -6.49757430     8.62563900
O       13.07994940    -6.15057420     8.35463810
N       15.13994880    -6.46757460     7.65163850
H       16.08794980    -6.82257460     7.70863870
C       14.79994870    -5.97557450     6.32563830
H       14.36994930    -4.98057460     6.43763830
C       16.02194980    -5.92557430     5.42763850
H       16.93294910    -5.53257420     5.87963870
H       16.26694870    -6.93157430     5.08663850
C       15.85994910    -5.12457420     4.11463830
H       15.14594940    -5.65257450     3.48163840
H       15.44194890    -4.13957450     4.32063870
C       17.14494900    -5.00857450     3.22363850
O       17.06894870    -4.66257430     2.02763840
O       18.23194890    -5.17557430     3.69263840
C       13.69794940    -6.80357460     5.62163830
O       12.73194890    -6.39457460     4.96763850
N       13.79594900    -8.11457440     5.85163830
H       14.59294890    -8.40857410     6.40263840
C       12.95894910    -9.19357400     5.34963850
H       12.78194900    -9.02257440     4.28763870
C       13.58594890   -10.55157470     5.61463830
H       14.53894900   -10.60257430     5.08763840
H       13.90694900   -10.79657460     6.62663840
C       12.84694860   -11.83957480     5.20763870
H       11.91494940   -11.88357450     5.77163840
C       12.43394950   -11.89057450     3.71763850
H       11.78794860   -12.75557420     3.52263860
H       11.86294940   -10.99957470     3.42763850
H       13.22394940   -11.98557470     2.96263860
C       13.56494900   -13.14557460     5.45163870
H       14.45894910   -13.16157440     4.81563850
H       13.89894870   -13.08457470     6.49563840
H       12.91094880   -14.00057410     5.24163870
C       11.57594870    -9.13957410     5.91763830
O       10.66794870    -9.26657490     5.15963840
N       11.37394910    -8.68957420     7.12363860
H       12.13594910    -8.66857430     7.79063840
C       10.02894880    -8.32457450     7.65063860
H        9.25894930    -9.06657410     7.43963860
C        9.91494940    -8.19857410     9.16263870
H       10.42094900    -7.27857450     9.45663830
H        8.86594870    -8.12857440     9.45063880
C       10.47894860    -9.33257480     9.94563870
H       11.52094940    -9.11757470    10.18363860
H       10.05694870    -9.30557440    10.94963840
C       10.32394890   -10.76257420     9.45063880
O        9.30094910   -11.31957440     9.55163860
N       11.34894940   -11.42157460     9.02763840
H       11.02894880   -12.36857410     8.86563870
H       12.30294900   -11.08757400     8.95563890
C        9.45094870    -7.11357450     6.98663850
O        8.29294870    -7.11457440     6.67463830
N       10.26394940    -6.12757440     6.67463830
H       11.22694870    -6.02857450     6.97363850
C        9.77294920    -5.01157430     5.84063860
H        8.89794920    -4.63557430     6.37063840
C       10.77394870    -3.88557430     5.90463830
H       10.59194950    -3.42057440     6.88063860
H       11.79794880    -4.27457430     5.97063830
C       10.59394930    -2.89957450     4.77163840
C       11.39394860    -2.87157440     3.57063840
H       12.14794920    -3.63557430     3.45463850
C       11.25494860    -1.92957440     2.60363840
H       11.84994890    -1.97757450     1.70363860
C       10.18294910    -1.02957440     2.70563840
H       10.02594950    -0.19957440     2.03363850
C        9.34894940    -1.06857440     3.83363840
H        8.48994920    -0.41857440     3.91163850
C        9.54294870    -1.98557440     4.83863830
H        8.86594870    -2.05457450     5.67763850
C        9.37094880    -5.38757420     4.42263840
O        8.22094920    -5.16857430     3.99663850
N       10.21794890    -6.14257430     3.73563860
H       11.13394930    -6.28257420     4.14363860
C        9.85894870    -6.66757440     2.36863850
H        9.64594940    -5.76657440     1.79263850
C       11.08694930    -7.42257450     1.85263850
H       11.26294900    -8.29057410     2.48763850
H       10.75694940    -7.86357450     0.91263850
C       12.42194940    -6.66957430     1.60063850
H       12.54094890    -5.88157460     2.34463860
C       13.68594930    -7.51657440     1.71863850
H       13.67894940    -8.42657470     1.10563850
H       14.52994920    -6.93457460     1.32963850
H       13.93594930    -7.73457430     2.76463840
C       12.29394910    -6.09157420     0.16063850
H       13.15294930    -5.43257430    -0.01936150
H       12.27594950    -6.86557440    -0.61636150
H       11.33594890    -5.55757430     0.18163850
C        8.56594940    -7.54657460     2.44163850
O        7.93294910    -7.68857430     1.40163850
N        8.22794910    -8.12357430     3.61663840
H        8.88994880    -7.99157430     4.37263870
C        7.10094880    -9.03257470     3.77163840
H        7.12094880    -9.92957400     3.15363860
C        6.96294880    -9.62657450     5.13363840
H        7.88294890   -10.11557480     5.47663830
H        6.59094910    -8.85457420     5.81763840
H        6.23094890   -10.43757440     5.22963860
C        5.72194910    -8.40157410     3.46563840
O        4.70194910    -9.06257440     3.29063840
N        5.69094900    -7.06457420     3.53763840
H        6.54994920    -6.53857420     3.64063860
C        4.43094920    -6.27157450     3.25663850
H        3.59994910    -6.59357450     3.88363860
C        4.61894890    -4.84857460     3.72563840
H        5.53294900    -4.45157430     3.28363850
H        3.77794910    -4.24957420     3.37663840
C        4.89394900    -4.62957430     5.21163850
O        4.06594900    -4.80857420     6.08963870
N        6.08294920    -4.16857430     5.53663870
H        6.31994920    -4.10057450     6.51863860
H        6.85094880    -4.27057460     4.88363840
C        4.00294920    -6.42557430     1.73263850
O        4.86394880    -6.79057460     0.92963850
N        2.77794910    -6.15857460     1.30763850
C        1.69394900    -5.57857420     2.06463860
H        1.74394910    -4.53357460     1.73363850
H        1.74694910    -5.77257440     3.14263840
C        0.39194900    -6.23157450     1.56063850
H       -0.45905100    -5.54157450     1.61063850
H        0.16794900    -7.00957440     2.29963850
C        0.80094900    -6.76657440     0.15563850
H        0.20094900    -6.35057450    -0.66236150
H        0.55794900    -7.83557460     0.13063850
C        2.30594900    -6.48257450     0.00163850
H        2.86594890    -7.31657460    -0.42136150
C        2.46894910    -5.30257460    -1.02836140
O        2.69094900    -4.19757460    -0.65636150
N        2.39394900    -5.56657460    -2.33936140
H        2.07794900    -6.49057440    -2.60936140
C        2.50294900    -4.60357430    -3.44036150
H        2.78594900    -3.61657450    -3.07436160
C        3.61394910    -5.15257450    -4.44736150
H        3.45394900    -6.21857450    -4.61436130
C        3.65294910    -4.42657420    -5.76536130
H        3.19994900    -3.44057440    -5.60536150
H        4.67594910    -4.17857460    -6.07236150
H        3.21994900    -5.06057450    -6.54936170
C        5.00194880    -4.89957430    -3.76536150
H        5.73094890    -5.52757450    -4.29336170
H        5.31394910    -3.84957430    -3.71136140
H        5.10394910    -5.36157460    -2.77536150
C        1.06094900    -4.33157440    -3.97636150
O        0.77294900    -3.22557450    -4.40536170
N        0.31094900    -5.40557430    -4.21336130
H        0.58394900    -6.28857420    -3.80036140
C       -1.06205090    -5.41157440    -4.73036150
H       -0.97905100    -4.90757420    -5.69336130
C       -1.43805100    -6.81557460    -5.01136160
H       -2.49305110    -6.93657450    -5.25736140
C       -0.71705100    -7.55157420    -6.08836130
H       -0.90105100    -8.62857440    -5.99036170
H       -1.08905100    -7.25457430    -7.07636170
H        0.35294900    -7.30857420    -6.10236170
O       -1.40305100    -7.50457430    -3.81536150
H       -0.48705100    -7.71057460    -3.61336160
C       -2.20905090    -4.63757420    -4.02836130
O       -3.22105100    -4.43157430    -4.71036150
N       -2.06105090    -4.09057430    -2.78036140
H       -1.12805090    -4.08257440    -2.38436150
C       -2.84105090    -2.97857450    -2.27036140
H       -3.82405090    -3.27357440    -2.63936140
C       -2.76005100    -3.03957440    -0.70136150
H       -3.35505100    -2.19857430    -0.34536150
H       -3.14505100    -4.00257440    -0.36636150
C       -1.37405100    -2.89057450    -0.07436150
O       -0.35805100    -3.36857440    -0.66936150
N       -1.23205100    -2.34757450     1.08063850
H       -0.28605100    -2.34957430     1.44263850
H       -1.97505090    -1.82557440     1.52863850
C       -2.46705100    -1.58157440    -2.89636160
O       -3.37805100    -0.84357440    -3.21636150
N       -1.18405090    -1.25757440    -3.06736160
H       -0.47005100    -1.92557440    -2.80236150
C       -0.66505100     0.04742560    -3.48036150
H       -1.06105100     0.84742560    -2.85336160
C        0.89394900     0.14842560    -3.35536150
H        1.45894900    -0.59357440    -3.93336150
H        1.21594910     1.09642550    -3.80336140
C        1.36894910    -0.02857440    -1.98736160
N        1.28194900     0.89342560    -0.96936150
C        1.41694900     0.25242560     0.16663850
H        1.12194910     0.69142560     1.10763850
N        1.58994900    -1.05257440    -0.06436150
H        1.64594900    -1.74857440     0.66563850
C        1.63694910    -1.29157440    -1.37336150
H        1.64494910    -2.21157430    -1.93836150
C       -1.00305090     0.45342560    -4.96236130
O       -0.95405100     1.59542560    -5.27636150
N       -1.38905100    -0.46757440    -5.79936170
H       -1.17005100    -1.41857450    -5.52936170
C       -1.85605100    -0.27657440    -7.18336150
H       -0.96005100    -0.23857440    -7.80136160
C       -2.79105090    -1.39857450    -7.68836160
H       -3.63005090    -1.34157440    -6.99536130
C       -3.34005090    -1.14557450    -9.08436110
H       -2.52505090    -1.17057440    -9.81836130
H       -4.02505110    -1.93257440    -9.42336180
H       -3.92305090    -0.21657440    -9.10336110
C       -2.20505090    -2.74757430    -7.52936170
H       -1.39605090    -2.70957450    -6.78836150
H       -3.02905110    -3.43457440    -7.29636140
H       -1.71305100    -3.10057450    -8.44336130
C       -2.49105100     1.10442550    -7.39036130
O       -3.62705090     1.33742560    -7.07736160
N       -1.70205090     2.00242570    -7.92836140
H       -0.69205100     1.94142560    -7.88636160
C       -2.19005110     3.29442550    -8.50736140
H       -3.01505090     3.62042570    -7.87336160
C       -1.19205090     4.41342540    -8.48336120
H       -0.38405100     4.13642550    -9.16036130
H       -1.60405100     5.33742570    -8.89036180
C       -0.59305100     4.70742560    -7.04436160
H       -0.06905100     3.81942560    -6.68936160
H        0.10694900     5.52942560    -7.19136140
C       -1.60105100     5.20042560    -6.06636140
O       -1.94405100     6.33142570    -5.99936150
N       -2.24205090     4.38042550    -5.29636140
H       -3.10405090     4.63642550    -4.82936140
H       -2.05805090     3.38942550    -5.39436150
C       -2.75905110     3.03142550    -9.98736190
O       -2.40405110     2.14442560   -10.73236180
N       -3.79605100     3.85742570   -10.28336140
H       -4.15705110     4.49742560    -9.58536150
C       -4.57005120     3.79542570   -11.59336190
H       -4.77405120     2.73242570   -11.72836110
C       -5.91405110     4.52342560   -11.37036130
H       -5.68505100     5.57442570   -11.19236180
H       -6.50905080     4.36542560   -12.26936150
O       -6.58005090     4.07842540   -10.22836110
H       -6.86005120     4.80142550    -9.66236110
C       -3.74205090     4.22842550   -12.84336190
O       -3.74905090     5.41642570   -13.12736130
N       -3.17205100     3.28342560   -13.57036110
H       -3.39605090     2.29942560   -13.48136140
C       -2.46605090     3.61042550   -14.80836110
H       -1.67905090     4.35442540   -14.68736170
C       -1.72005090     2.29642560   -15.18636130
H       -1.16505100     2.39442560   -16.12736130
H       -0.96105100     2.01142550   -14.44736190
H       -2.39305090     1.45142560   -15.38036160
C       -3.32505110     4.02442550   -15.99236110
O       -4.51305100     4.20942540   -15.89636140
N       -2.66977654     4.39377709   -17.09366034
H       -1.66151189     4.32754784   -17.07486095
C       -3.29864721     4.67641798   -18.39159254
H       -2.51863811     5.14299014   -18.98950692
C       -3.61549154     3.31880011   -19.04958996
H       -2.88784017     2.59010984   -18.68749974
H       -4.59758043     2.96453704   -18.74166561
C       -3.46266574     3.33855043   -20.57269840
H       -2.82082793     4.17000237   -20.85936245
H       -2.95079218     2.42214352   -20.87466046
C       -4.78107556     3.40423598   -21.33645785
O       -4.85908193     4.18538519   -22.31932531
O       -5.68987563     2.59411337   -21.05186294
C       -4.45338785     5.71925729   -18.38603109
O       -5.53110871     5.48139794   -18.90553151
N       -4.20705080     6.89942550   -17.80036160
H       -3.29705100     6.95942540   -17.35936160
C       -5.15005110     8.06642530   -17.69436070
H       -4.61805110     8.91242600   -17.25836180
C       -5.66205120     8.56242560   -19.03036120
H       -6.45205120     7.95242550   -19.46936230
H       -5.94505120     9.61142540   -18.93836210
C       -4.54805090     8.59642600   -20.06436160
H       -3.56805090     8.77642540   -19.62336160
H       -4.50805090     7.60042570   -20.50536160
C       -4.65505080     9.65542600   -21.17436220
O       -5.61305090    10.35242560   -21.33336070
N       -3.78305100     9.73742580   -22.14636230
H       -3.96405100    10.54642580   -22.72836110
H       -2.93605090     9.18742560   -22.22636220
C       -6.34205100     7.74842550   -16.78236200
O       -7.49405100     8.04442600   -17.06636240
N       -6.01905110     7.03742550   -15.70536140
H       -5.03605080     6.88742540   -15.51036170
C       -6.94005110     6.39242550   -14.77736190
H       -6.30405090     5.75342560   -14.16336150
C       -7.59305100     7.42342570   -13.81836130
H       -8.17905140     8.00542550   -14.54036140
H       -8.22205070     6.89642570   -13.09136100
C       -6.66505100     8.42242530   -13.09036160
N       -5.92805100     8.22542570   -11.93836120
C       -5.35405110     9.37742520   -11.67636110
H       -4.69905090     9.59842590   -10.84736160
N       -5.79505110    10.36742590   -12.51336190
H       -5.53505090    11.33942600   -12.42436120
C       -6.66405110     9.80242540   -13.41936110
H       -7.23305080    10.34542560   -14.15936180
C       -7.79905080     5.23942570   -15.38236140
O       -8.71205140     4.77542540   -14.69636150
N       -7.52053507     4.74415096   -16.59643426
H       -6.76511070     5.16147724   -17.13473461
C       -8.24057395     3.59970462   -17.17869396
H       -9.30469766     3.76759527   -17.05602420
C       -7.96211430     3.53099504   -18.68511895
H       -8.17571119     4.49473187   -19.14100270
H       -6.90943116     3.30533021   -18.83843798
C       -8.79358360     2.47175128   -19.39369509
O       -9.91814642     2.17996612   -19.05015377
N       -8.25991125     1.84706633   -20.40793263
H       -8.84860424     1.22926784   -20.96503220
H       -7.32821549     2.13968924   -20.72515220
C       -7.90938871     2.24958072   -16.51447310
O       -8.68551294     1.31364227   -16.59073084
N       -6.74082661     2.12239024   -15.88957158
H       -6.11430349     2.92579181   -15.87910619
C       -6.22768751     0.83812550   -15.40594453
H       -6.95545993     0.05057949   -15.60568370
C       -4.96781993     0.47540044   -16.20267260
H       -4.31304535     1.34054098   -16.19106543
H       -4.46715452    -0.36572511   -15.72077660
C       -5.22801710     0.09927449   -17.67366355
H       -5.86300079    -0.78600780   -17.71441619
H       -5.74282195     0.91321402   -18.18288760
C       -3.92737840    -0.19597230   -18.42172352
O       -2.84279718    -0.12471686   -17.88678712
N       -3.97645760    -0.53154460   -19.69021197
H       -3.11246860    -0.83042303   -20.10652818
H       -4.85178237    -0.57631840   -20.19951102
C       -6.04655144     0.83394655   -13.87950523
O       -4.95915100     0.63453523   -13.36997088
N       -7.13705110     1.04542550   -13.14136120
H       -7.98905090     1.34042560   -13.60236170
C       -7.27805090     0.86642560   -11.69836140
H       -6.47305110     1.44842550   -11.25036140
C       -8.65405080     1.38142560   -11.22236160
H       -8.90105060     0.76542560   -10.35736180
H       -8.57905100     2.43542550   -10.95636180
C       -9.91405110     1.36342560   -12.16936110
O       -9.86205100     0.77642560   -13.23836140
O      -10.90805050     2.05842570   -11.87136170
C       -7.08705090    -0.59657440   -11.16836170
O       -6.91505100    -0.78257440    -9.97536180
N       -7.08016951    -1.56709533   -12.08311064
H       -7.28461133    -1.27757231   -13.03117198
C       -6.91369655    -3.00953710   -11.84959396
H       -6.63081423    -3.15713462   -10.80706801
C       -8.24787536    -3.76471207   -12.05930613
H       -8.05363807    -4.83356253   -12.08726806
C       -9.20424029    -3.51377443   -10.88848906
H       -8.75215515    -3.85334027    -9.94777521
H       -9.43761046    -2.44738896   -10.79204966
H      -10.14059043    -4.06546069   -11.03102702
C       -8.96058839    -3.39232435   -13.36536470
H       -9.81519528    -4.05864613   -13.52811506
H       -9.32864814    -2.35795365   -13.34498989
H       -8.27563811    -3.50598534   -14.21173103
C       -5.73886460    -3.57448789   -12.66967141
O       -5.87316370    -4.52937911   -13.41660568
N       -4.56009952    -2.95559135   -12.53636602
H       -4.51545939    -2.17831132   -11.88919139
C       -3.28073481    -3.52494480   -12.98908964
H       -3.48185566    -4.21786215   -13.80850846
C       -2.38685506    -2.41318247   -13.55931593
H       -1.50814006    -2.88761309   -13.98236141
H       -2.91004815    -1.89000963   -14.35933117
C       -1.89164549    -1.40950953   -12.53579879
O       -0.89409278    -1.62056566   -11.89454682
N       -2.54430852    -0.28360519   -12.37860639
H       -2.20642717     0.37896809   -11.68580800
H       -3.40483617    -0.09898632   -12.88413019
C       -2.60189340    -4.35405487   -11.87150103
O       -2.87406774    -4.13849455   -10.70397788
N       -1.76602322    -5.34230584   -12.22221547
H       -1.50174032    -5.44094677   -13.19569083
C       -1.30285935    -6.37056120   -11.26327892
H       -2.06302005    -6.48729276   -10.49009154
C       -1.16107439    -7.72260273   -11.96876976
H       -1.10995662    -8.49031511   -11.19771197
H       -2.03436852    -7.91344308   -12.59210589
O        0.02187645    -7.82070847   -12.74124552
H       -0.14455749    -7.55794952   -13.66890385
C        0.01496251    -6.06888025   -10.53786559
O        0.29180294    -6.65542827    -9.50563347
N        0.84694900    -5.20757440   -11.12536140
H        0.53294900    -4.73157450   -11.96236130
C        2.27594900    -4.91457460   -10.82836150
H        2.62394910    -4.40157460   -11.72436140
C        2.43394900    -4.06057450    -9.54436110
H        2.19794890    -4.74957420    -8.73336120
H        3.45794890    -3.71057440    -9.41336150
C        1.51694910    -2.79657440    -9.49336150
H        0.45994900    -3.05957440    -9.55336190
C        1.69094910    -2.17157440    -8.10436150
H        1.10794900    -1.24857440    -7.99236150
H        1.36194900    -2.94557450    -7.40036150
H        2.74294900    -1.95357440    -7.88136150
C        1.86394910    -1.78857450   -10.62036130
H        2.96094890    -1.76257440   -10.61436180
H        1.56594910    -2.21757440   -11.58536150
H        1.33494900    -0.84457440   -10.44036100
C        3.19194910    -6.18757440   -10.61036110
O        4.14094920    -6.14757440    -9.79736140
N        2.79394910    -7.34357450   -11.19836140
H        2.01694890    -7.28157420   -11.84536170
C        3.22994900    -8.71357440   -10.91436200
H        2.92394900    -9.06657410    -9.93036170
H        2.71594910    -9.45457460   -11.52736190
C        4.74494890    -8.86557480   -11.00436120
O        5.30094910    -9.61857410   -10.25736140
N        5.36694910    -8.15257450   -11.95036130
H        4.81094880    -7.48157450   -12.46636100
C        6.83294920    -8.12657450   -12.04236130
H        7.22194910    -9.14457420   -12.00936130
C        7.44594910    -7.58257440   -13.31236170
H        7.07094910    -8.14657400   -14.16636180
H        7.12394910    -6.54857440   -13.43836120
C        8.99894910    -7.54857440   -13.46336170
H        9.53194900    -7.03457450   -12.66336150
C        9.60794930    -8.94657420   -13.41136170
H        9.13494870    -9.48757460   -14.23936180
H       10.69594860    -8.96757410   -13.54936120
H        9.41694930    -9.52857400   -12.50136180
C        9.48194890    -6.98057460   -14.77636150
H       10.56694890    -7.14257430   -14.75936130
H        9.13394930    -7.49257420   -15.68136120
H        9.33194920    -5.89357420   -14.75636200
C        7.52494910    -7.42857460   -10.81136130
O        8.48994920    -7.95957420   -10.25536160
N        7.01794910    -6.27457430   -10.35336110
H        6.30094910    -5.89257430   -10.95836160
C        7.46494910    -5.63957450    -9.07436180
H        8.53794860    -5.46357440    -9.01136110
C        6.77894930    -4.28457450    -8.88436130
H        5.70594880    -4.46557430    -8.81536100
C        7.32494880    -3.51157450    -7.71136140
H        8.41994860    -3.52557440    -7.76436140
H        6.98094890    -2.47157430    -7.65936140
H        7.11494920    -4.03657440    -6.77136140
C        7.08494900    -3.36657450   -10.06936170
H        6.99494890    -2.31957440    -9.77636150
H        8.16294860    -3.36757450   -10.23036190
C        6.30594920    -3.39457440   -11.41536140
H        6.66494890    -2.66957450   -12.15636160
H        6.62094880    -4.29057460   -11.96436120
H        5.22894910    -3.39857440   -11.20936110
C        7.31394910    -6.57957460    -7.81936170
O        8.24194910    -6.72457460    -7.06236170
N        6.14794920    -7.14257430    -7.61336140
H        5.32894900    -6.91157440    -8.16336150
C        5.96394920    -8.12457470    -6.48436160
H        6.30094910    -7.59657430    -5.59236150
C        4.46294880    -8.55057430    -6.38936140
H        3.88094900    -7.65957450    -6.15236140
H        4.19694900    -8.99157430    -7.34936140
O        4.49094920    -9.48957440    -5.37836170
H        3.82194900    -9.29757400    -4.71736150
C        6.94694900    -9.37157440    -6.63036160
O        7.66994910    -9.64857480    -5.66536140
N        7.16694880    -9.85957430    -7.85136130
H        6.63394880    -9.48057460    -8.62436100
C        8.22594930   -10.79657460    -8.04036140
H        7.96894880   -11.61757470    -7.37036130
C        8.17094900   -11.22457410    -9.48136140
H        8.08494950   -10.39557460   -10.18336110
H        9.12394910   -11.69957450    -9.71236130
O        7.07094910   -12.07057480    -9.71836190
H        7.01794910   -12.13857460   -10.67436120
C        9.57394890   -10.20057490    -7.60036130
O       10.32194900   -10.84457400    -6.90436170
N        9.90694900    -8.99857430    -8.00136180
H        9.28794860    -8.45957470    -8.59536170
C       11.16594890    -8.28557400    -7.70736170
H       11.94494920    -8.95057490    -8.08136180
C       11.17994880    -6.91557460    -8.38036160
H       10.19294930    -6.45457460    -8.35136130
H       11.93194870    -6.36957450    -7.81036140
C       11.67694950    -7.04657460    -9.90636160
H       12.69394870    -7.43357420    -9.83636190
H       11.23794940    -7.79457430   -10.56736180
C       11.82594870    -5.78357460   -10.77236180
H       12.39294910    -6.04957440   -11.66436200
H       10.86194900    -5.42057420   -11.12736130
N       12.48794940    -4.73657460    -9.95136170
H       13.47394940    -4.86357450    -9.77436160
C       11.95594880    -3.61657450    -9.38736150
N       10.74094870    -3.27257440    -9.61936190
H       10.20794870    -3.73457430   -10.34336190
H       10.36894890    -2.36757450    -9.36936190
N       12.60694890    -2.91057440    -8.52836130
H       13.55294900    -3.08757450    -8.22236160
H       12.11894890    -2.07357430    -8.24136160
C       11.51994900    -8.14757440    -6.25536160
O       12.61194900    -8.51457410    -5.85136130
N       10.54894920    -7.74957420    -5.41936160
H        9.67694950    -7.47257420    -5.85336160
C       10.66394900    -7.82957460    -3.96136140
H       11.65594860    -7.45157430    -3.71336150
C        9.50294880    -6.94857450    -3.32436160
H        8.60494900    -7.53757430    -3.51336150
H        9.64094920    -6.87957430    -2.24536160
C        9.34194950    -5.51257420    -3.89936160
H        8.73894880    -5.69257450    -4.78936150
H        8.67394920    -4.91157440    -3.28436160
C       10.71194930    -4.86657430    -3.99636150
H       11.10394860    -4.71957450    -2.99036150
H       11.33294870    -5.49357460    -4.63536170
C       10.78294940    -3.49457430    -4.69236140
H       10.42894940    -3.60157440    -5.71736150
H       10.10094930    -2.79857440    -4.20436140
N       12.18794920    -3.01057430    -4.84836150
H       12.56094930    -2.80057430    -3.93336150
H       12.79694940    -3.75857450    -5.15036150
H       12.37494950    -2.13157440    -5.30836150
C       10.63894940    -9.22257420    -3.30836150
O       11.17694950    -9.34557440    -2.18736150
N       10.17294880   -10.24857430    -3.99036150
H        9.87894920   -10.10957430    -4.94936130
C       10.18094920   -11.61257460    -3.57936140
H       10.09294890   -11.59457400    -2.49336150
C        9.00494860   -12.42657470    -4.07636170
H        9.18094920   -12.67857460    -5.12236170
C        8.74194910   -13.74357410    -3.23436140
H        7.78694920   -14.24857430    -3.42336150
H        9.47794910   -14.49657440    -3.53836150
H        8.85094930   -13.54057410    -2.16136150
O        7.81894920   -11.60457420    -3.95036150
H        7.96094890   -10.90757470    -4.59436130
C       11.49494930   -12.24257470    -3.93436150
O       12.01094910   -13.02557470    -3.19536140
N       12.06994920   -11.90157410    -5.08336160
H       11.58794880   -11.30657480    -5.74736170
C       13.53094860   -12.27057460    -5.42136140
H       13.57394890   -13.35257430    -5.29736140
C       13.66594890   -11.93257430    -6.92936130
H       13.01494880   -12.61057470    -7.48136140
H       13.28694920   -10.92357440    -7.09336140
O       15.04394910   -11.99057480    -7.23036150
H       15.24894910   -12.91457460    -7.39036130
C       14.65994930   -11.64457420    -4.58136130
O       15.61694910   -12.26157470    -4.21236130
N       14.50094890   -10.33757400    -4.28936150
H       13.71094890    -9.85757450    -4.70336150
C       15.13294890    -9.61557480    -3.19536140
H       16.20994950    -9.68257430    -3.34936140
C       14.64794920    -8.12257480    -3.22636150
H       14.63094900    -7.71357440    -4.23636150
H       13.57994940    -8.19957450    -3.01736140
C       15.25594900    -7.19657420    -2.18836140
H       14.62994860    -6.32357450    -2.00336150
H       15.14594940    -7.56157450    -1.16636150
C       16.55994990    -6.52757450    -2.52536150
O       17.39194870    -6.96857450    -3.39136150
O       16.81394960    -5.42457440    -1.95336150
C       14.88194940   -10.23357490    -1.79536150
O       15.82794860   -10.43457410    -1.03036150
N       13.70494940   -10.69457440    -1.44036150
H       12.83294870   -10.53357410    -1.93136140
C       13.51194860   -11.43157480    -0.20536150
H       13.87494950   -10.86057470     0.64863850
C       12.00494860   -11.71057420    -0.11036150
H       11.62894920   -12.20357420    -1.01536150
H       11.79594900   -12.36357400     0.74663850
H       11.38294890   -10.83457470     0.11163850
C       14.31094930   -12.75157450    -0.26236150
O       14.76394940   -13.19957450     0.78763850
N       14.31494900   -13.46257400    -1.41636150
H       13.65894890   -13.14357470    -2.11936140
C       15.01894860   -14.69257450    -1.56336150
H       14.80194950   -15.39257430    -0.75636150
C       14.42394920   -15.37557410    -2.84736160
H       14.15494920   -14.58957480    -3.55336140
C       15.35294910   -16.33857540    -3.61436150
H       14.77194880   -16.89857480    -4.35836170
H       16.12694930   -15.80757430    -4.18336150
H       15.82894900   -17.06657410    -2.94636150
C       13.05594920   -16.06357380    -2.51336150
H       12.38194940   -15.51857470    -1.84036150
H       12.53794860   -16.41757390    -3.41336150
H       13.26294900   -17.05057530    -2.08136150
C       16.48494910   -14.56157400    -1.63636150
O       17.17494960   -15.48957440    -1.30636140
N       17.07794950   -13.40857410    -1.93736150
H       16.47995000   -12.68357470    -2.31536150
C       18.54394910   -13.03757480    -1.81836150
H       19.14794920   -13.83457470    -2.25236150
C       18.79494860   -11.71457480    -2.53536150
H       18.53594970   -11.76957420    -3.59236150
H       18.18094830   -10.93357470    -2.08636140
C       20.25394820   -11.26757430    -2.39936160
H       20.25894930   -10.49857430    -1.62736150
H       20.84994890   -12.15157410    -2.16836140
C       20.85194970   -10.69157410    -3.64936160
O       21.69694900   -11.38757420    -4.29236130
O       20.28194810    -9.74157430    -4.15636160
C       18.82494930   -13.04357430    -0.26736150
O       19.71594810   -13.71857450     0.21563850
N       18.09694860   -12.31757450     0.52063850
H       17.25394820   -11.94257450     0.10163850
C       18.26294900   -12.16557410     1.95363860
H       19.31394960   -11.95457460     2.15363860
C       17.40794940   -10.96957400     2.51363850
H       16.41094970   -11.21957400     2.15063860
C       17.34994890   -11.09257410     4.05863860
H       16.78294940   -11.94657420     4.45063830
H       18.38694950   -11.07057480     4.41463850
H       16.92894940   -10.17457490     4.48663850
C       18.00194930    -9.67057420     1.98563850
H       19.01594920    -9.64057450     2.38363860
H       17.98494910    -9.61757470     0.89663850
C       17.06994820    -8.57957460     2.43063860
H       17.31194880    -8.18857480     3.42663860
H       17.15194890    -7.71957450     1.75463860
H       15.99194910    -8.78657440     2.41663860
C       17.86894990   -13.50157450     2.63663840
O       18.48594860   -13.81657410     3.63663840
N       16.96094890   -14.37057400     2.14263840
H       16.33794980   -14.02157400     1.42263850
C       16.78794860   -15.71957400     2.70263840
H       16.62094880   -15.65557480     3.77763840
C       15.56494900   -16.21457480     1.92263850
H       14.64394860   -15.64057450     2.01663850
H       15.78194900   -16.41557500     0.87363850
C       15.13394930   -17.56057360     2.47763850
H       15.98494910   -18.22957420     2.34663840
C       14.59394930   -17.57157520     3.92463850
H       14.18294910   -18.55857470     4.16763830
H       15.44294930   -17.47557450     4.61263850
H       13.81994920   -16.81657410     4.11263850
C       14.05294900   -18.21957400     1.61863850
H       14.37894920   -18.31357380     0.57463850
H       13.74194910   -19.19157410     2.02163840
H       13.13994880   -17.62157440     1.50563850
C       18.04794880   -16.49457360     2.48163840
O       18.50294880   -17.11057470     3.45063850
N       18.70494840   -16.44057460     1.32263850
H       18.40294840   -15.86157420     0.54763850
C       20.09094810   -17.04357530     1.16063850
H       19.98494910   -18.09457400     1.42863850
C       20.51594920   -17.13757510    -0.28836150
H       20.41294860   -16.15857510    -0.75636150
H       21.53794860   -17.50857350    -0.36136150
C       19.58594890   -18.06257440    -1.08036150
H       19.82094960   -19.07857510    -0.76436150
H       18.51594920   -17.86257360    -1.02836140
C       19.98394970   -17.98257450    -2.61636140
H       21.06694980   -17.93357470    -2.73036150
H       19.48394970   -18.75857350    -3.19636150
C       19.35294910   -16.70057490    -3.22236160
H       18.33094980   -16.57957460    -2.86236140
H       19.81494900   -15.76857470    -2.89636160
N       19.36094860   -16.66057400    -4.70436140
H       18.91794970   -17.51157380    -5.02036140
H       18.77994920   -15.87357430    -4.95836160
H       20.29294970   -16.57157520    -5.08336160
C       21.16094970   -16.52857400     2.12563850
O       21.96194840   -17.40257450     2.52963850
N       21.18994900   -15.31957440     2.44063850
H       20.46894840   -14.79357430     1.96063850
C       22.07094960   -14.77357480     3.47963860
H       23.12194820   -14.93957420     3.24263860
C       21.88894840   -13.31757450     3.54763840
H       20.84594920   -13.20457460     3.84363840
H       22.52194980   -12.88157460     4.32063870
C       22.19094850   -12.47057440     2.30963850
H       21.40294840   -12.47557450     1.55663850
C       22.31094930   -11.03257470     2.79163860
H       22.50694850   -10.31457420     1.98663850
H       21.39794920   -10.63257410     3.24963860
H       23.13394930   -10.88057420     3.50063850
C       23.55994990   -12.85657410     1.74963860
H       23.80594830   -12.06157400     1.03563850
H       24.36494830   -12.90157410     2.49363850
H       23.52094840   -13.86257460     1.31463850
C       21.75594900   -15.37757400     4.88863850
O       22.66794970   -15.80857470     5.60863830
N       20.44294930   -15.48957440     5.26963850
H       19.73694990   -15.23157410     4.59063860
C       20.04794880   -16.02557370     6.58963870
H       20.63794900   -15.55557440     7.37563850
C       18.57594870   -15.62057400     6.89163830
H       17.86294940   -15.98457430     6.15263840
H       18.38594820   -16.13557430     7.83363870
C       18.20994950   -14.16557410     7.04763840
H       18.85894970   -13.76257420     7.82463840
H       18.25594900   -13.64257430     6.09263850
S       16.53694920   -13.92057420     7.67663860
C       16.80694960   -14.20857430     9.44663810
H       17.59094810   -13.66957470     9.99163820
H       15.86094860   -13.98157410     9.95463850
H       17.02894970   -15.28157420     9.51063820
C       20.32394980   -17.52057460     6.74263860
O       20.76394840   -18.06157490     7.72663830
N       20.08994870   -18.25357440     5.64063840
H       19.68494990   -17.77557370     4.84363840
C       20.50394820   -19.65357400     5.50663850
H       19.95494840   -20.15657420     6.30263850
C       20.09094810   -20.28857420     4.15463830
H       20.61894990   -19.77257350     3.35263850
H       20.24994850   -21.36757470     4.17863850
O       18.74194910   -20.10057450     3.89263840
H       18.62994960   -19.15257450     3.99263860
C       21.98594860   -19.91957470     5.68963860
O       22.34094810   -20.97857480     6.14463850
N       22.78394890   -18.91357420     5.36163850
H       22.35894970   -18.07757380     4.97963860
C       24.25594900   -19.15057370     5.36263850
H       24.46194840   -20.16957470     5.03663870
C       24.88794900   -18.13257410     4.42063860
H       24.61994930   -17.12057500     4.72163870
C       26.42094990   -18.15557480     4.50863840
H       26.91395000   -19.13557430     4.52363870
H       26.84594920   -17.55057530     3.69763850
H       26.74894910   -17.63857460     5.41863870
O       24.35594940   -18.37657360     3.15763850
H       23.46594810   -18.02757450     3.07163860
C       24.82594870   -19.09657480     6.75863840
O       25.33194920   -20.09657480     7.26163860
N       24.56294820   -17.98557470     7.45263860
H       24.15594860   -17.22057530     6.92763850
C       24.91694830   -17.83857540     8.87363820
H       26.00194930   -17.90157510     8.78763870
C       24.51294900   -16.38157460     9.27263830
H       23.44494820   -16.16257480     9.23963830
C       24.90394970   -16.11657520    10.69163890
H       24.76894950   -15.06457420    10.97163870
H       24.32594870   -16.77757450    11.34963890
H       25.94594960   -16.42757420    10.83263870
O       25.11494830   -15.30457400     8.58963870
H       26.07294850   -15.36057470     8.56263830
C       24.27194980   -18.87557410     9.83163830
O       24.90194890   -19.22357370    10.77563860
N       23.08994870   -19.38257410     9.58463860
H       22.64994810   -19.00857350     8.75163840
C       22.56494900   -20.52857400    10.28063870
H       22.70794870   -20.32157520    11.34063820
C       21.07394980   -20.55557440    10.03463840
H       20.64894870   -19.54357530    10.03263850
H       20.92794990   -20.94957350     9.02163890
C       20.29294970   -21.41857530    10.98663810
C       19.05194850   -21.85257530    10.56963830
H       18.68894960   -21.66557500     9.57063870
C       18.24994850   -22.70457460    11.29563810
H       17.36394880   -23.12957380    10.84763810
C       18.66894910   -23.11957360    12.56763840
H       18.06594850   -23.84557530    13.09263900
C       19.83194920   -22.50657460    13.10263820
H       20.05594830   -22.73257450    14.13463880
C       20.66694830   -21.72057530    12.30163860
H       21.59794810   -21.37557410    12.72563840
C       23.20494840   -21.92257500    10.07263850
O       23.47294810   -22.59057430    11.05063820
N       23.50494960   -22.23957440     8.79163840
H       23.15494920   -21.64457510     8.05063820
C       24.14194870   -23.46657370     8.35363860
H       23.62394910   -24.24557500     8.91363810
C       24.04894830   -23.56757350     6.80463840
H       22.99994850   -23.55257420     6.50863840
H       24.68494990   -22.84057430     6.30163860
C       24.62894820   -24.86157420     6.29263830
H       25.68594930   -24.99557500     6.52263830
C       23.92294880   -26.08257480     6.97763870
H       24.09394840   -26.10257530     8.06063840
H       22.85994910   -26.04857440     6.70963860
H       24.32094960   -27.05357360     6.65763850
C       24.63894840   -25.16257480     4.75163840
H       24.63494870   -24.16457370     4.29563860
H       25.45794870   -25.82557490     4.44463870
H       23.67394830   -25.53357510     4.38563870
C       25.53294940   -23.50157360     8.95263860
O       25.88294980   -24.55857470     9.52263830
N       26.26694870   -22.34957500     8.90963840
H       25.99294850   -21.54257390     8.36363890
C       27.66494940   -22.39457510     9.31463810
H       27.98394970   -23.34557530     8.88963890
C       28.41294860   -21.16757390     8.77163890
H       27.77094840   -20.28957370     8.84863850
C       29.80694960   -20.73957440     9.37463860
H       30.28895000   -19.88757510     8.87863830
H       29.72594830   -20.43457410    10.42563820
H       30.43994900   -21.63157460     9.28763870
C       28.59694860   -21.38957410     7.22763870
H       29.23394970   -22.27757450     7.13363840
H       27.64994810   -21.52357480     6.68963860
H       29.16395000   -20.57957460     6.75163840
C       27.64394950   -22.42257500    10.90563870
O       28.53094860   -22.99857520    11.57963850
N       26.58094980   -21.91157530    11.48963830
H       25.80394940   -21.62857440    10.90463830
C       26.44294930   -21.93357470    12.92263890
H       27.35994910   -21.53657530    13.35663890
H       25.62094880   -21.28257370    13.22063830
C       26.18894960   -23.33257480    13.43063830
O       26.79794880   -23.90757370    14.32863810
N       25.26094820   -24.05857470    12.73663810
H       24.71694950   -23.49657440    12.09363840
C       24.94194980   -25.45757480    12.90563870
H       24.68694880   -25.74557500    13.92563820
C       23.58494950   -25.79257390    12.16763880
H       23.71994970   -25.55857470    11.11163810
H       23.51594920   -26.86657520    12.33963870
C       22.30594830   -25.11357500    12.74763870
H       22.41294860   -24.04057500    12.90663810
C       21.27494810   -25.41957470    11.66763880
H       20.27794840   -25.22057530    12.07863810
H       21.41794970   -24.75557520    10.80663870
H       21.34194950   -26.46257400    11.33163830
C       21.88094900   -25.79357530    14.05863860
H       21.00694850   -25.30557440    14.50763890
H       21.78394890   -26.88557430    14.01663880
H       22.72594830   -25.64057350    14.74163820
C       26.17794990   -26.44757460    12.71563820
O       26.41294860   -27.33357430    13.50463870
N       27.00094990   -26.18657490    11.68763830
H       26.71494870   -25.49857520    11.00063900
C       28.22995000   -26.84957500    11.45763870
H       27.99894910   -27.91257480    11.40363880
C       28.93994900   -26.31657410    10.22863860
H       29.09694860   -25.25457380    10.42063810
H       29.95294950   -26.70457460    10.12763880
S       28.02094840   -26.82757380     8.78363900
H       27.01294900   -25.98657420     9.03163810
C       29.09094810   -26.73757360    12.70563890
O       29.68794820   -27.71457480    13.21263890
N       29.35495000   -25.54857440    13.25863840
H       28.80394940   -24.79857440    12.85963820
C       30.19094850   -25.30557440    14.43863870
H       31.12294960   -25.86657520    14.36563870
C       30.47894860   -23.79857440    14.65863900
H       30.91395000   -23.47857480    13.71163850
H       29.62294960   -23.15757370    14.86863800
C       31.64394950   -23.61257360    15.71363830
H       31.28594970   -23.10357480    16.60763930
H       32.06494900   -24.54157450    16.10063930
C       32.77194980   -22.74057390    15.22363850
O       33.34194950   -22.86057470    14.12163830
N       33.27494810   -21.80957410    15.99163820
H       34.19794850   -21.41957470    15.84163860
H       32.84594730   -21.62757490    16.89063840
C       29.53194810   -25.94857410    15.69363880
O       30.29094890   -26.58457370    16.51163860
N       28.21094890   -26.03157420    15.70563890
H       27.61094860   -25.53057480    15.06163880
C       27.62394910   -26.79257390    16.78963850
H       27.99294850   -26.33557510    17.70863910
C       26.13894840   -26.51157380    16.87163930
H       25.56194880   -26.24457360    15.97763820
H       25.61294940   -27.39357380    17.25663760
H       25.99194910   -25.64857480    17.53363800
C       27.90694810   -28.28957370    16.71763800
O       27.95394900   -28.98457530    17.71563910
N       28.03294940   -28.87657360    15.51463890
H       27.91894910   -28.23057370    14.74263860
C       28.61294940   -30.26757430    15.34963890
H       27.97294810   -30.85857390    16.00463870
C       28.38794900   -30.76657490    13.93063830
H       28.89094920   -30.05357360    13.27863880
C       28.98094940   -32.14457320    13.61363890
H       28.65294840   -32.56157300    12.65363880
H       30.07694820   -32.16957470    13.59463880
H       28.74794960   -32.84157560    14.42863850
C       26.82094960   -30.79657360    13.54463860
H       26.27494810   -31.64057350    13.96463870
H       26.37994960   -29.94357490    14.05963900
C       26.61194990   -30.68757440    12.00163840
H       25.55394940   -30.78357510    11.72963810
H       26.97494890   -29.77357480    11.51663880
H       27.11894990   -31.51257510    11.48663810
C       30.09994890   -30.39957430    15.75363830
O       30.40094950   -31.31857490    16.52863880
N       30.94794850   -29.51057430    15.39363860
H       30.54394910   -28.71057510    14.91963860
C       32.34894940   -29.46057510    15.88463880
H       32.89495090   -30.33257480    15.52263830
C       33.05495070   -28.25357440    15.38163850
H       32.29795070   -27.46957400    15.36763860
H       33.91695020   -27.99557500    15.99763870
C       33.45795060   -28.39157490    13.88163850
O       33.66794970   -29.54457470    13.46463870
O       33.67794800   -27.33757400    13.19863890
C       32.49394990   -29.37057500    17.40163800
O       33.38195040   -30.04057500    17.92663760
N       31.55794910   -28.71057510    18.04963870
H       30.76994900   -28.30457500    17.55963900
C       31.55194850   -28.51657490    19.50463870
H       32.57894900   -28.40557480    19.85163880
C       30.53594970   -27.41057400    19.86963840
H       29.64494900   -27.56857490    19.26063920
H       30.32894900   -27.59857370    20.92263790
C       31.22494890   -26.04157450    19.59563830
H       31.74994850   -26.00857350    18.64063840
C       30.22294810   -24.95257380    19.65763850
H       29.49794960   -25.09157370    18.84663770
H       29.69894980   -24.89957430    20.62063790
H       30.71894840   -23.97557450    19.60363770
C       32.24995040   -25.68657490    20.69263840
H       31.79094890   -25.77957530    21.68463900
H       33.22195050   -26.19457440    20.70763780
H       32.59194950   -24.65757370    20.52563860
C       31.09694860   -29.78357510    20.22663880
O       31.57694820   -30.13357350    21.30863760
N       30.27094840   -30.57957460    19.55863760
H       29.84794810   -30.25557520    18.69663810
C       29.97694970   -31.95257380    19.98763850
H       30.05794910   -32.02757260    21.07163810
C       28.50094990   -32.33957290    19.55463790
H       28.38794900   -32.32057570    18.47063830
H       28.27194980   -33.36457440    19.84363940
C       27.27994920   -31.59957500    20.22763820
H       27.19894980   -30.59157370    19.82063870
H       26.37894820   -32.09657290    19.86763760
C       27.26594920   -31.62557410    21.75063900
H       27.19794850   -32.65657420    22.09863850
H       28.20894810   -31.21857450    22.11463930
N       26.07994840   -30.80257420    22.21263890
H       25.29594990   -30.72457500    21.58063890
C       25.87694930   -30.38357350    23.42763900
N       26.91194920   -30.27557370    24.27363780
H       27.83094980   -30.51057430    23.92663760
H       26.83494950   -30.01357460    25.24563790
N       24.77994920   -30.11357500    23.98063850
H       23.96694950   -30.19757460    23.38763810
H       24.85594940   -29.70057490    24.89963910
C       31.13094900   -32.90057370    19.57563780
O       30.93494990   -33.86457440    18.84263800
N       32.32994840   -32.59057620    20.09563830
H       32.33894730   -31.84257510    20.77863880
C       33.49694820   -33.45957570    19.92863850
H       33.71894840   -33.67657470    18.88363840
C       34.74194720   -32.72457500    20.40163800
H       34.75794980   -31.79657360    19.81563760
H       34.71194840   -32.40957260    21.45163920
C       35.94894790   -33.57957460    20.16663930
N       36.81895070   -33.45457460    19.12863920
C       37.71194840   -34.42057420    19.36663820
H       38.56494900   -34.66157530    18.75063900
N       37.43095020   -35.08957290    20.53063770
H       38.00695040   -35.80257420    20.95363810
C       36.34194950   -34.53257370    21.09663770
H       35.92794800   -34.77857590    22.06263920
C       33.40895080   -34.76157380    20.63763810
O       33.51094820   -35.73357390    19.91963770
N       33.14394760   -34.74357600    21.94363780
H       33.13994980   -33.82457350    22.37063790
C       33.09594730   -35.99757390    22.79063800
H       34.05994800   -36.50057600    22.70563890
C       32.93194960   -35.61557390    24.27363780
H       32.23994830   -34.77457430    24.29563900
H       32.26594920   -36.32557300    24.76563840
C       34.17194750   -35.21957400    25.14763830
H       34.67395020   -34.39257430    24.64563940
C       33.83295060   -34.70757290    26.59863850
H       33.17894740   -33.83157350    26.68763920
H       33.36194990   -35.42157360    27.28363800
H       34.75695040   -34.62157440    27.18463900
C       35.21495060   -36.31257630    25.18163870
H       35.74694820   -36.51257320    24.24363900
H       35.86394880   -36.09457400    26.03863910
H       34.67995070   -37.22857280    25.45963860
C       31.98394970   -37.03557590    22.42963790
O       32.03994750   -38.19357300    22.88263890
N       30.98394970   -36.62157440    21.66363910
H       31.09894940   -35.70157620    21.25663760
C       29.99794960   -37.56657410    21.08063890
H       29.54694940   -38.13057330    21.89663890
C       28.76794820   -36.89857480    20.34563830
H       29.15394970   -36.28657530    19.52963830
H       28.04794880   -37.63357540    19.98563770
C       27.88594820   -35.98157500    21.12263870
H       28.41694830   -35.03157420    21.18863870
H       27.04294970   -35.61457440    20.53763770
C       27.50894930   -36.44357300    22.59463880
O       27.56494900   -35.52457430    23.46763800
O       27.34394840   -37.61757280    22.92663760
C       30.67194940   -38.67157360    20.22863770
O       31.79594990   -38.53557590    19.87363820
N       29.90494920   -39.73457340    19.91163830
H       29.00094990   -39.85957340    20.35263820
C       30.37494850   -40.76757430    18.97063830
H       31.25194930   -41.25757600    19.39463810
C       29.28895000   -41.84457400    18.74663930
H       28.42494960   -41.48957440    18.18563840
H       28.78094860   -42.11457440    19.67263790
C       29.75994870   -43.11657330    18.06163790
H       28.96694950   -43.86357500    18.00763890
H       30.03094860   -42.90157320    17.02763940
C       31.00694850   -43.61657330    18.80263900
O       30.83094980   -44.24957280    19.85863880
O       32.13394930   -43.32957460    18.35663800
C       30.91794970   -40.08657460    17.67863850
O       30.26394840   -39.26057430    17.12663840
N       32.08594890   -40.59757610    17.17163850
H       32.53994750   -41.40757370    17.57563780
C       32.94395070   -40.00057600    16.11763760
H       33.19495010   -38.98057560    16.40863800
C       34.22694780   -40.78457260    15.98763850
H       33.92794800   -41.83057400    16.06563760
C       35.03294750   -40.47857280    14.66263870
H       36.06195070   -40.85857390    14.68163870
H       34.52594760   -40.99457550    13.83863830
H       35.05694960   -39.40857320    14.42263890
C       35.12094880   -40.43357470    17.25363920
H       35.54394910   -39.43057250    17.30163760
H       34.50294880   -40.57757570    18.13963890
C       36.33594890   -41.33457570    17.44563870
H       36.94194790   -41.27557370    18.35863880
H       35.94794850   -42.35157390    17.30763820
H       36.89994810   -41.21257400    16.51363950
C       32.15694810   -40.00357440    14.78663830
O       31.77494810   -40.97657390    14.26763820
N       31.99894910   -38.81457520    14.25263880
H       32.33594890   -37.98557280    14.72763820
C       31.19894980   -38.53257370    13.03763870
H       30.94794850   -37.47257610    13.00463870
C       32.11795040   -38.88457490    11.85763840
H       32.27095030   -39.96257400    11.79963870
H       31.56094930   -38.64957430    10.95063880
C       33.39994810   -38.17357250    11.83563800
H       33.13294980   -37.13157270    12.01163860
H       34.19194790   -38.44457630    12.53463840
C       34.06694790   -38.30057530    10.44863890
O       34.49194720   -37.19557570    10.03863810
O       33.95494840   -39.28057480     9.66463850
C       29.80794910   -39.17457580    12.86663820
O       29.26994900   -39.13957600    11.77663800
N       29.11394880   -39.66357420    13.91063880
H       29.72394940   -39.70857620    14.71763900
C       27.85394860   -40.39557270    13.81963830
H       27.84494970   -40.76857380    12.79463860
C       27.97694970   -41.68257520    14.68363860
H       28.38094900   -41.47757340    15.67563820
H       26.97894860   -42.04957580    14.92163850
C       28.82194900   -42.84157560    14.21963880
H       29.89294820   -42.66457370    14.11163810
H       28.73594860   -43.67057420    14.92163850
C       28.28394890   -43.45157620    12.90363880
O       27.18894960   -43.97257610    12.87163830
O       29.05294990   -43.47357560    11.90963840
C       26.55194850   -39.49157330    13.99863820
O       25.54294970   -39.95957570    14.53663830
N       26.65694810   -38.19557570    13.62763880
H       27.52594950   -37.85057450    13.23763850
C       25.50594900   -37.33357620    13.35463810
H       24.66494940   -37.67057420    13.95963860
C       25.77694890   -35.90657420    13.72463890
H       24.86894990   -35.35057450    13.95563890
H       26.37594990   -35.85457610    14.63363840
S       26.57094960   -35.03157420    12.38663860
H       26.14294820   -33.82457350    12.76863860
C       24.96394920   -37.56057360    11.93763830
O       25.65394970   -37.86757280    11.01463890
N       23.66694830   -37.45257570    11.70163820
H       23.05194850   -37.12257390    12.43663880
C       23.03895000   -38.09057620    10.45363810
H       23.68194960   -38.91257480    10.13963890
C       21.58094980   -38.52457430    10.67163850
H       21.56594850   -38.98957440    11.65663810
H       20.94194980   -37.64057540    10.69163890
C       21.15794940   -39.59257510     9.60663890
H       21.21894840   -39.15457530     8.61063860
H       21.87894820   -40.40957260     9.61463830
C       19.78494830   -40.36257550     9.71063800
H       19.59994890   -40.53057480    10.77163890
H       18.99094960   -39.70557400     9.35563850
N       19.70594980   -41.62057500     8.97063830
H       20.44294930   -41.81557460     8.30763820
C       18.84694860   -42.59757610     9.16263870
N       17.75694850   -42.52457430     9.90063860
H       17.39894870   -41.64557270    10.24763870
H       17.20694920   -43.34457400    10.11063860
N       19.06794930   -43.80157470     8.68263820
H       20.02294920   -44.07957460     8.50863840
H       18.45294950   -44.58157350     8.86563870
C       22.99994850   -37.02657320     9.27663800
O       23.38694950   -37.41757580     8.18863870
N       22.93894960   -35.76157380     9.62463860
H       22.63294980   -35.57657620    10.57263850
C       23.37394910   -34.62757490     8.77963830
H       22.91294860   -34.67457580     7.79363870
C       22.96094890   -33.40157320     9.53163810
H       22.98094940   -32.50657270     8.91063880
H       21.88594820   -33.52857590     9.65463830
O       23.65394970   -33.27557370    10.76163860
H       23.18794820   -33.75957490    11.44663810
C       24.82694820   -34.51257320     8.33463860
O       25.11094860   -33.64457320     7.53563830
N       25.72294810   -35.42057420     8.78963850
H       25.34194950   -36.10557560     9.43163870
C       27.14794920   -35.56757350     8.37463860
H       27.68294910   -34.79657360     8.92863850
C       27.73194890   -36.81257630     8.92563820
H       27.57794950   -36.85257340    10.01063820
H       27.25494960   -37.69957350     8.49163820
C       29.16894910   -36.94457630     8.61463830
C       29.56494900   -37.38357540     7.32363840
H       28.77094840   -37.69357300     6.66063830
C       30.91094970   -37.50757600     7.01363850
H       31.24194910   -38.00557330     6.11463830
C       31.85994910   -37.13557430     7.98563860
O       33.17694850   -37.09757610     7.59563830
H       33.68695070   -37.11857600     8.40863900
C       31.44294930   -36.61357500     9.23063850
H       32.21094890   -36.26457600     9.90463830
C       30.07994840   -36.56057360     9.54063890
H       29.79294970   -36.23057560    10.52763840
C       27.52894970   -35.31157300     6.88463830
O       28.46194840   -34.69657520     6.54763840
N       26.69094850   -35.79957580     5.92463830
C       25.70294950   -36.91557310     6.09363840
H       24.75494960   -36.49057390     6.44463870
H       25.87194820   -37.84457400     6.65163850
C       25.40194890   -37.31057360     4.65263840
H       24.37294960   -37.68157580     4.56063840
H       26.16395000   -38.07757570     4.46763850
C       25.69494820   -36.09057620     3.82663850
H       24.80894850   -35.44457630     3.86863850
H       25.83094980   -36.22257610     2.74563860
C       26.85394860   -35.43857570     4.52363870
H       27.73894880   -35.98857500     4.20563840
C       27.05294990   -33.97957610     4.20463850
O       27.94194980   -33.71157460     3.42663860
N       26.22294810   -33.16557310     4.87463860
H       25.55694960   -33.55957410     5.52863840
C       26.22995000   -31.70057490     4.64263870
H       26.59094810   -31.62257390     3.61663840
C       24.70194820   -31.32457350     4.73963830
H       24.12294960   -31.94657520     4.05663870
H       24.44994930   -31.55757520     5.77363870
C       24.41194920   -29.70757480     4.58063840
H       25.04694940   -29.21957400     5.31963870
C       24.76994900   -29.20057490     3.16063860
H       25.83794980   -29.31457520     2.93563840
H       24.14894870   -29.70557400     2.41063860
H       24.57694820   -28.12857440     3.28663850
C       22.96894840   -29.42457390     4.88663860
H       22.84094810   -29.72457500     5.93363860
H       22.73894880   -28.36357500     4.72963860
H       22.24494930   -30.07057380     4.37463860
C       27.18694880   -30.94957350     5.52263830
O       27.82094960   -29.98057370     5.09363840
N       27.53494830   -31.59657480     6.65263840
H       27.06294820   -32.45057300     6.92363830
C       28.73894880   -31.15257450     7.37063840
H       28.66194920   -30.08557510     7.57463840
C       28.72594830   -31.95357510     8.62863830
H       27.87094880   -31.54257390     9.17963890
H       28.39294820   -32.99357600     8.51963810
C       29.86994930   -31.92657470     9.58263870
C       30.82094960   -33.04257580     9.57163810
H       30.67394830   -33.87857440     8.90363880
C       31.95894810   -33.08857350    10.36663820
H       32.63394930   -33.92957310    10.42263890
C       32.12594990   -31.99857520    11.29963870
O       33.05595020   -32.03657530    12.26063820
H       33.00595090   -31.24257470    12.79763890
C       31.32694820   -30.82257460    11.19563870
H       31.45594980   -30.01257510    11.89863870
C       30.18294910   -30.80657390    10.41663840
H       29.52294920   -29.95257380    10.43663880
C       30.01294900   -31.44557380     6.58663850
O       30.89294820   -30.60657500     6.54663850
N       30.27294920   -32.62357330     5.97063830
H       29.65394970   -33.38457490     6.22163870
C       31.51794820   -33.00657270     5.15463830
H       32.35395050   -32.86157610     5.83763840
C       31.35694890   -34.44757460     4.66463850
H       31.24994850   -35.15057370     5.49063870
H       30.44794850   -34.49157330     4.06563850
C       32.55794910   -34.77057270     3.81863860
H       32.45895000   -34.29157260     2.84363840
H       33.46194840   -34.45457460     4.33863830
C       32.48694990   -36.31757350     3.62963840
H       32.47094730   -36.81557460     4.59963850
H       31.60594940   -36.70057300     3.11463860
C       33.65195080   -36.84357450     2.82263850
H       34.48894880   -36.39857480     3.36263850
H       33.81895070   -37.92057420     2.82563850
N       33.73794940   -36.32157520     1.44163850
H       34.17094800   -36.96157460     0.79163850
H       32.80694960   -36.09057620     1.12663850
H       34.21595000   -35.43557360     1.35763850
C       31.72794910   -31.94657520     4.08563850
O       32.74295040   -31.33857540     3.89463850
N       30.66694830   -31.64257430     3.33763860
H       29.80394940   -32.04857250     3.67963860
C       30.58094980   -30.62557410     2.28463840
H       31.18994900   -31.03957370     1.48163860
C       29.09794810   -30.50257490     1.76863850
H       28.77094840   -31.46257400     1.35163860
H       28.35694890   -30.25157360     2.53863860
C       28.96694950   -29.44757460     0.71063850
C       28.05594830   -28.41157530     0.71163850
[truncated: 8,880,251 more chars]
